# Supplementary material for: Parallel evolution of influenza across multiple spatiotemporal scales
Source: eLife. 2017 Jun 27;6:e26875. doi: 10.7554/eLife.26875 (PMC5487208; doi:10.7554/eLife.26875)
Supplement: Supplementary file 1. — DOI: http://dx.doi.org/10.7554/eLife.26875.022 [file elife-26875-supp1.zip]

Archive with 23 entries (22 files):
- acknowledgements/
- acknowledgements/2000-2003.xls
- acknowledgements/2004.xls
- acknowledgements/2005.xls
- acknowledgements/2006.xls
- acknowledgements/2007.xls
- acknowledgements/2008.xls
- acknowledgements/2009.xls
- acknowledgements/2010.xls
- acknowledgements/2011.xls
- acknowledgements/2012-01-06.xls
- acknowledgements/2012-07-12.xls
- acknowledgements/2013-01-06.xls
- acknowledgements/2013-07-12.xls
- acknowledgements/2014-01-06.xls
- acknowledgements/2014-07-09.xls
- acknowledgements/2014-10-11.xls
- acknowledgements/2014-12.xls
- acknowledgements/2015-01.xls
- acknowledgements/2015-02.xls
- acknowledgements/2015-03-06.xls
- acknowledgements/2015-07-10.xls
- acknowledgements/2015-11-12.xls
