# Supplementary material for: Parallel evolution of influenza across multiple spatiotemporal scales
Source: eLife. 2017 Jun 27;6:e26875. doi: 10.7554/eLife.26875 (PMC5487208; doi:10.7554/eLife.26875)
Supplement: Supplementary file 1. — DOI: http://dx.doi.org/10.7554/eLife.26875.022 [file elife-26875-supp1.zip › acknowledgements/2000-2003.xls]

## Sheet: Acknowledge Table
We acknowledge the authors, originating and submitting laboratories of the sequences from GISAID’s EpiFlu™ Database on which this research is based. The list is detailed below.
All submitters of data may be contacted directly via the GISAID website www.gisaid.org
Segment ID	Segment	Country	Collection date	Isolate name	Originating Lab	Submitting Lab	Authors
EPI961218	HA	Taiwan	2001-Mar-01	A/Taiwan/N615/2001		Other Database Import	Wang,Y.-F.; Chang,C.-F.; Tsai,H.-P.; Chi,C.-Y.; Su,I.-J.; Wang,J.-R.
EPI961210	HA	Taiwan	2003-Jan-01	A/Taiwan/N163/2003		Other Database Import	Wang,Y.-F.; Chang,C.-F.; Tsai,H.-P.; Chi,C.-Y.; Su,I.-J.; Wang,J.-R.
EPI843287	HA	Brazil	2002-Jul-07	A/Sao Paulo/105/2002		Other Database Import	Vedovello,D.; Comone,P.; Sacramento,P.R.; Vieira,S.E.; Stewien,K.E.; Durgion,E.L.; Botosso,V.F.
EPI843252	NA	Brazil	2003-Oct-30	A/Sao Paulo/260/2003		Other Database Import	Vedovello,D.; Comone,P.; Sacramento,P.R.; Vieira,S.E.; Stewien,K.E.; Durgion,E.L.; Botosso,V.F.
EPI843292	HA	Brazil	2003-Sep-02	A/Sao Paulo/213/2003		Other Database Import	Vedovello,D.; Comone,P.; Sacramento,P.R.; Vieira,S.E.; Stewien,K.E.; Durgion,E.L.; Botosso,V.F.
EPI843247	NA	Brazil	2003-Sep-02	A/Sao Paulo/213/2003		Other Database Import	Vedovello,D.; Comone,P.; Sacramento,P.R.; Vieira,S.E.; Stewien,K.E.; Durgion,E.L.; Botosso,V.F.
EPI843244	NA	Brazil	2001-Oct-05	A/Sao Paulo/126/2001		Other Database Import	Vedovello,D.; Comone,P.; Sacramento,P.R.; Vieira,S.E.; Stewien,K.E.; Durgion,E.L.; Botosso,V.F.
EPI843286	HA	Brazil	2001-Oct-05	A/Sao Paulo/126/2001		Other Database Import	Vedovello,D.; Comone,P.; Sacramento,P.R.; Vieira,S.E.; Stewien,K.E.; Durgion,E.L.; Botosso,V.F.
EPI843242	NA	Brazil	2000-May-25	A/Sao Paulo/93/2000		Other Database Import	Vedovello,D.; Comone,P.; Sacramento,P.R.; Vieira,S.E.; Stewien,K.E.; Durgion,E.L.; Botosso,V.F.
EPI843283	HA	Brazil	2000-May-25	A/Sao Paulo/93/2000		Other Database Import	Vedovello,D.; Comone,P.; Sacramento,P.R.; Vieira,S.E.; Stewien,K.E.; Durgion,E.L.; Botosso,V.F.
EPI646556	HA	Brazil	2002-Oct-01	A/Rio_de_Janeiro/327/2002	Instituto Oswaldo Cruz FIOCRUZ - Laboratory of Respiratory Viruses and Measles (LVRS)	Instituto Oswaldo Cruz FIOCRUZ - Laboratory of Respiratory Viruses and Measles (LVRS)	Motta, F.C.; Born, P.S.; Resende, P.C.; Siqueira, M.M.
EPI609811	HA	Brazil	2002-Jun-27	A/Brazil/1732/2002		Other Database Import	Bedford,T.; Riley,S.; Barr,I.G.; Broor,S.; Chadha,M.; Cox,N.J.; Daniels,R.S.; Gunasekaran,C.P.; Hurt,A.C.; Kelso,A.; Klimov,A.; Lewis,N.S.; Li,X.; McCauley,J.W.; Odagiri,T.; Potdar,V.; Rambaut,A.; Shu,Y.; Skepner,E.; Smith,D.J.; Suchard,M.A.; Tashiro,M.; Wang,D.; Xu,X.; Lemey,P.; Russell,C.A.
EPI609786	HA	Singapore	2003-Jan-07	A/SINGAPORE/7/2003		Other Database Import	Bedford,T.; Riley,S.; Barr,I.G.; Broor,S.; Chadha,M.; Cox,N.J.; Daniels,R.S.; Gunasekaran,C.P.; Hurt,A.C.; Kelso,A.; Klimov,A.; Lewis,N.S.; Li,X.; McCauley,J.W.; Odagiri,T.; Potdar,V.; Rambaut,A.; Shu,Y.; Skepner,E.; Smith,D.J.; Suchard,M.A.; Tashiro,M.; Wang,D.; Xu,X.; Lemey,P.; Russell,C.A.
EPI609785	HA	Singapore	2002-Dec-22	A/SINGAPORE/50/2002		Other Database Import	Bedford,T.; Riley,S.; Barr,I.G.; Broor,S.; Chadha,M.; Cox,N.J.; Daniels,R.S.; Gunasekaran,C.P.; Hurt,A.C.; Kelso,A.; Klimov,A.; Lewis,N.S.; Li,X.; McCauley,J.W.; Odagiri,T.; Potdar,V.; Rambaut,A.; Shu,Y.; Skepner,E.; Smith,D.J.; Suchard,M.A.; Tashiro,M.; Wang,D.; Xu,X.; Lemey,P.; Russell,C.A.
EPI609756	HA	Korea, Republic of	2002-Nov-26	A/Cheonnam/432/2002		Other Database Import	Bedford,T.; Riley,S.; Barr,I.G.; Broor,S.; Chadha,M.; Cox,N.J.; Daniels,R.S.; Gunasekaran,C.P.; Hurt,A.C.; Kelso,A.; Klimov,A.; Lewis,N.S.; Li,X.; McCauley,J.W.; Odagiri,T.; Potdar,V.; Rambaut,A.; Shu,Y.; Skepner,E.; Smith,D.J.; Suchard,M.A.; Tashiro,M.; Wang,D.; Xu,X.; Lemey,P.; Russell,C.A.
EPI609755	HA	United States	2001-Nov-22	A/New York/55/2001		Other Database Import	Bedford,T.; Riley,S.; Barr,I.G.; Broor,S.; Chadha,M.; Cox,N.J.; Daniels,R.S.; Gunasekaran,C.P.; Hurt,A.C.; Kelso,A.; Klimov,A.; Lewis,N.S.; Li,X.; McCauley,J.W.; Odagiri,T.; Potdar,V.; Rambaut,A.; Shu,Y.; Skepner,E.; Smith,D.J.; Suchard,M.A.; Tashiro,M.; Wang,D.; Xu,X.; Lemey,P.; Russell,C.A.
EPI609709	HA	Australia	2000-May-05	A/Darwin/1/2000		Other Database Import	Bedford,T.; Riley,S.; Barr,I.G.; Broor,S.; Chadha,M.; Cox,N.J.; Daniels,R.S.; Gunasekaran,C.P.; Hurt,A.C.; Kelso,A.; Klimov,A.; Lewis,N.S.; Li,X.; McCauley,J.W.; Odagiri,T.; Potdar,V.; Rambaut,A.; Shu,Y.; Skepner,E.; Smith,D.J.; Suchard,M.A.; Tashiro,M.; Wang,D.; Xu,X.; Lemey,P.; Russell,C.A.
EPI609690	HA	Australia	2000-Aug-01	A/Sydney/217/2000		Other Database Import	Bedford,T.; Riley,S.; Barr,I.G.; Broor,S.; Chadha,M.; Cox,N.J.; Daniels,R.S.; Gunasekaran,C.P.; Hurt,A.C.; Kelso,A.; Klimov,A.; Lewis,N.S.; Li,X.; McCauley,J.W.; Odagiri,T.; Potdar,V.; Rambaut,A.; Shu,Y.; Skepner,E.; Smith,D.J.; Suchard,M.A.; Tashiro,M.; Wang,D.; Xu,X.; Lemey,P.; Russell,C.A.
EPI609687	HA	New Zealand	2001-Jul-09	A/Christchurch/37/2001		Other Database Import	Bedford,T.; Riley,S.; Barr,I.G.; Broor,S.; Chadha,M.; Cox,N.J.; Daniels,R.S.; Gunasekaran,C.P.; Hurt,A.C.; Kelso,A.; Klimov,A.; Lewis,N.S.; Li,X.; McCauley,J.W.; Odagiri,T.; Potdar,V.; Rambaut,A.; Shu,Y.; Skepner,E.; Smith,D.J.; Suchard,M.A.; Tashiro,M.; Wang,D.; Xu,X.; Lemey,P.; Russell,C.A.
EPI609685	HA	Singapore	2001-Jan-03	A/Singapore/4/2001		Other Database Import	Bedford,T.; Riley,S.; Barr,I.G.; Broor,S.; Chadha,M.; Cox,N.J.; Daniels,R.S.; Gunasekaran,C.P.; Hurt,A.C.; Kelso,A.; Klimov,A.; Lewis,N.S.; Li,X.; McCauley,J.W.; Odagiri,T.; Potdar,V.; Rambaut,A.; Shu,Y.; Skepner,E.; Smith,D.J.; Suchard,M.A.; Tashiro,M.; Wang,D.; Xu,X.; Lemey,P.; Russell,C.A.
EPI609682	HA	United States	2001-Feb-11	A/North Carolina/1/2001		Other Database Import	Bedford,T.; Riley,S.; Barr,I.G.; Broor,S.; Chadha,M.; Cox,N.J.; Daniels,R.S.; Gunasekaran,C.P.; Hurt,A.C.; Kelso,A.; Klimov,A.; Lewis,N.S.; Li,X.; McCauley,J.W.; Odagiri,T.; Potdar,V.; Rambaut,A.; Shu,Y.; Skepner,E.; Smith,D.J.; Suchard,M.A.; Tashiro,M.; Wang,D.; Xu,X.; Lemey,P.; Russell,C.A.
EPI609676	HA	China	2002-Jan-10	A/Hebei/22/2002		Other Database Import	Bedford,T.; Riley,S.; Barr,I.G.; Broor,S.; Chadha,M.; Cox,N.J.; Daniels,R.S.; Gunasekaran,C.P.; Hurt,A.C.; Kelso,A.; Klimov,A.; Lewis,N.S.; Li,X.; McCauley,J.W.; Odagiri,T.; Potdar,V.; Rambaut,A.; Shu,Y.; Skepner,E.; Smith,D.J.; Suchard,M.A.; Tashiro,M.; Wang,D.; Xu,X.; Lemey,P.; Russell,C.A.
EPI609575	HA	Italy	2002-Jan-01	A/TRIESTE/3/2002		Other Database Import	Bedford,T.; Riley,S.; Barr,I.G.; Broor,S.; Chadha,M.; Cox,N.J.; Daniels,R.S.; Gunasekaran,C.P.; Hurt,A.C.; Kelso,A.; Klimov,A.; Lewis,N.S.; Li,X.; McCauley,J.W.; Odagiri,T.; Potdar,V.; Rambaut,A.; Shu,Y.; Skepner,E.; Smith,D.J.; Suchard,M.A.; Tashiro,M.; Wang,D.; Xu,X.; Lemey,P.; Russell,C.A.
EPI609562	HA	Philippines	2003-Jul-21	A/PHILIPPINES/629/2003		Other Database Import	Bedford,T.; Riley,S.; Barr,I.G.; Broor,S.; Chadha,M.; Cox,N.J.; Daniels,R.S.; Gunasekaran,C.P.; Hurt,A.C.; Kelso,A.; Klimov,A.; Lewis,N.S.; Li,X.; McCauley,J.W.; Odagiri,T.; Potdar,V.; Rambaut,A.; Shu,Y.; Skepner,E.; Smith,D.J.; Suchard,M.A.; Tashiro,M.; Wang,D.; Xu,X.; Lemey,P.; Russell,C.A.
EPI609516	HA	Japan	2001-Dec-20	A/Kochi/499/2001		Other Database Import	Bedford,T.; Riley,S.; Barr,I.G.; Broor,S.; Chadha,M.; Cox,N.J.; Daniels,R.S.; Gunasekaran,C.P.; Hurt,A.C.; Kelso,A.; Klimov,A.; Lewis,N.S.; Li,X.; McCauley,J.W.; Odagiri,T.; Potdar,V.; Rambaut,A.; Shu,Y.; Skepner,E.; Smith,D.J.; Suchard,M.A.; Tashiro,M.; Wang,D.; Xu,X.; Lemey,P.; Russell,C.A.
EPI609457	HA	China	2003-Aug-05	A/Fujian/292/2003		Other Database Import	Bedford,T.; Riley,S.; Barr,I.G.; Broor,S.; Chadha,M.; Cox,N.J.; Daniels,R.S.; Gunasekaran,C.P.; Hurt,A.C.; Kelso,A.; Klimov,A.; Lewis,N.S.; Li,X.; McCauley,J.W.; Odagiri,T.; Potdar,V.; Rambaut,A.; Shu,Y.; Skepner,E.; Smith,D.J.; Suchard,M.A.; Tashiro,M.; Wang,D.; Xu,X.; Lemey,P.; Russell,C.A.
EPI609380	HA	Singapore	2001-Sep-26	A/Singapore/54/2001		Other Database Import	Bedford,T.; Riley,S.; Barr,I.G.; Broor,S.; Chadha,M.; Cox,N.J.; Daniels,R.S.; Gunasekaran,C.P.; Hurt,A.C.; Kelso,A.; Klimov,A.; Lewis,N.S.; Li,X.; McCauley,J.W.; Odagiri,T.; Potdar,V.; Rambaut,A.; Shu,Y.; Skepner,E.; Smith,D.J.; Suchard,M.A.; Tashiro,M.; Wang,D.; Xu,X.; Lemey,P.; Russell,C.A.
EPI609286	HA	India	2000-Jul-31	A/India/3783/2000		Other Database Import	Bedford,T.; Riley,S.; Barr,I.G.; Broor,S.; Chadha,M.; Cox,N.J.; Daniels,R.S.; Gunasekaran,C.P.; Hurt,A.C.; Kelso,A.; Klimov,A.; Lewis,N.S.; Li,X.; McCauley,J.W.; Odagiri,T.; Potdar,V.; Rambaut,A.; Shu,Y.; Skepner,E.; Smith,D.J.; Suchard,M.A.; Tashiro,M.; Wang,D.; Xu,X.; Lemey,P.; Russell,C.A.
EPI609257	HA	Ukraine	2003-Dec-12	A/Ukraine/918069/2003		Other Database Import	Bedford,T.; Riley,S.; Barr,I.G.; Broor,S.; Chadha,M.; Cox,N.J.; Daniels,R.S.; Gunasekaran,C.P.; Hurt,A.C.; Kelso,A.; Klimov,A.; Lewis,N.S.; Li,X.; McCauley,J.W.; Odagiri,T.; Potdar,V.; Rambaut,A.; Shu,Y.; Skepner,E.; Smith,D.J.; Suchard,M.A.; Tashiro,M.; Wang,D.; Xu,X.; Lemey,P.; Russell,C.A.
EPI609224	HA	Iceland	2003-Mar-19	A/ICELAND/22/2003		Other Database Import	Bedford,T.; Riley,S.; Barr,I.G.; Broor,S.; Chadha,M.; Cox,N.J.; Daniels,R.S.; Gunasekaran,C.P.; Hurt,A.C.; Kelso,A.; Klimov,A.; Lewis,N.S.; Li,X.; McCauley,J.W.; Odagiri,T.; Potdar,V.; Rambaut,A.; Shu,Y.; Skepner,E.; Smith,D.J.; Suchard,M.A.; Tashiro,M.; Wang,D.; Xu,X.; Lemey,P.; Russell,C.A.
EPI609205	HA	Argentina	2003-Jul-03	A/Argentina/2289/2003		Other Database Import	Bedford,T.; Riley,S.; Barr,I.G.; Broor,S.; Chadha,M.; Cox,N.J.; Daniels,R.S.; Gunasekaran,C.P.; Hurt,A.C.; Kelso,A.; Klimov,A.; Lewis,N.S.; Li,X.; McCauley,J.W.; Odagiri,T.; Potdar,V.; Rambaut,A.; Shu,Y.; Skepner,E.; Smith,D.J.; Suchard,M.A.; Tashiro,M.; Wang,D.; Xu,X.; Lemey,P.; Russell,C.A.
EPI609195	HA	Japan	2003-Jan-30	A/JAPAN/727/2003		Other Database Import	Bedford,T.; Riley,S.; Barr,I.G.; Broor,S.; Chadha,M.; Cox,N.J.; Daniels,R.S.; Gunasekaran,C.P.; Hurt,A.C.; Kelso,A.; Klimov,A.; Lewis,N.S.; Li,X.; McCauley,J.W.; Odagiri,T.; Potdar,V.; Rambaut,A.; Shu,Y.; Skepner,E.; Smith,D.J.; Suchard,M.A.; Tashiro,M.; Wang,D.; Xu,X.; Lemey,P.; Russell,C.A.
EPI609143	HA	Australia	2001-Sep-08	A/South Australia/71/2001		Other Database Import	Bedford,T.; Riley,S.; Barr,I.G.; Broor,S.; Chadha,M.; Cox,N.J.; Daniels,R.S.; Gunasekaran,C.P.; Hurt,A.C.; Kelso,A.; Klimov,A.; Lewis,N.S.; Li,X.; McCauley,J.W.; Odagiri,T.; Potdar,V.; Rambaut,A.; Shu,Y.; Skepner,E.; Smith,D.J.; Suchard,M.A.; Tashiro,M.; Wang,D.; Xu,X.; Lemey,P.; Russell,C.A.
EPI609117	HA	Japan	2003-Dec-18	A/KANAGAWA/88/2003		Other Database Import	Bedford,T.; Riley,S.; Barr,I.G.; Broor,S.; Chadha,M.; Cox,N.J.; Daniels,R.S.; Gunasekaran,C.P.; Hurt,A.C.; Kelso,A.; Klimov,A.; Lewis,N.S.; Li,X.; McCauley,J.W.; Odagiri,T.; Potdar,V.; Rambaut,A.; Shu,Y.; Skepner,E.; Smith,D.J.; Suchard,M.A.; Tashiro,M.; Wang,D.; Xu,X.; Lemey,P.; Russell,C.A.
EPI609024	HA	China	2002-Jan-08	A/Tianjing/13/2002		Other Database Import	Bedford,T.; Riley,S.; Barr,I.G.; Broor,S.; Chadha,M.; Cox,N.J.; Daniels,R.S.; Gunasekaran,C.P.; Hurt,A.C.; Kelso,A.; Klimov,A.; Lewis,N.S.; Li,X.; McCauley,J.W.; Odagiri,T.; Potdar,V.; Rambaut,A.; Shu,Y.; Skepner,E.; Smith,D.J.; Suchard,M.A.; Tashiro,M.; Wang,D.; Xu,X.; Lemey,P.; Russell,C.A.
EPI609012	HA	Australia	2001-Sep-26	A/Darwin/17/2001		Other Database Import	Bedford,T.; Riley,S.; Barr,I.G.; Broor,S.; Chadha,M.; Cox,N.J.; Daniels,R.S.; Gunasekaran,C.P.; Hurt,A.C.; Kelso,A.; Klimov,A.; Lewis,N.S.; Li,X.; McCauley,J.W.; Odagiri,T.; Potdar,V.; Rambaut,A.; Shu,Y.; Skepner,E.; Smith,D.J.; Suchard,M.A.; Tashiro,M.; Wang,D.; Xu,X.; Lemey,P.; Russell,C.A.
EPI608976	HA	China	2001-Nov-30	A/Beijing/144/2001		Other Database Import	Bedford,T.; Riley,S.; Barr,I.G.; Broor,S.; Chadha,M.; Cox,N.J.; Daniels,R.S.; Gunasekaran,C.P.; Hurt,A.C.; Kelso,A.; Klimov,A.; Lewis,N.S.; Li,X.; McCauley,J.W.; Odagiri,T.; Potdar,V.; Rambaut,A.; Shu,Y.; Skepner,E.; Smith,D.J.; Suchard,M.A.; Tashiro,M.; Wang,D.; Xu,X.; Lemey,P.; Russell,C.A.
EPI608948	NA	Japan	2003-Feb-13	A/Fukushima/ZK3/2003		Other Database Import	Sato,M.; Honzumi,K.; Sato,T.; Hashimoto,K.; Watanabe,M.; Miyazaki,K.; Kawasaki,Y.; Hosoya,M.
EPI608757	HA	Sweden	2002-Jan-01	A/STOCKHOLM/24/2002		Other Database Import	Bedford,T.; Riley,S.; Barr,I.G.; Broor,S.; Chadha,M.; Cox,N.J.; Daniels,R.S.; Gunasekaran,C.P.; Hurt,A.C.; Kelso,A.; Klimov,A.; Lewis,N.S.; Li,X.; McCauley,J.W.; Odagiri,T.; Potdar,V.; Rambaut,A.; Shu,Y.; Skepner,E.; Smith,D.J.; Suchard,M.A.; Tashiro,M.; Wang,D.; Xu,X.; Lemey,P.; Russell,C.A.
EPI608730	HA	Australia	2000-Aug-21	A/Townsville/4/2000		Other Database Import	Bedford,T.; Riley,S.; Barr,I.G.; Broor,S.; Chadha,M.; Cox,N.J.; Daniels,R.S.; Gunasekaran,C.P.; Hurt,A.C.; Kelso,A.; Klimov,A.; Lewis,N.S.; Li,X.; McCauley,J.W.; Odagiri,T.; Potdar,V.; Rambaut,A.; Shu,Y.; Skepner,E.; Smith,D.J.; Suchard,M.A.; Tashiro,M.; Wang,D.; Xu,X.; Lemey,P.; Russell,C.A.
EPI608720	HA	Brazil	2001-Jun-26	A/Brazil/822/2001		Other Database Import	Bedford,T.; Riley,S.; Barr,I.G.; Broor,S.; Chadha,M.; Cox,N.J.; Daniels,R.S.; Gunasekaran,C.P.; Hurt,A.C.; Kelso,A.; Klimov,A.; Lewis,N.S.; Li,X.; McCauley,J.W.; Odagiri,T.; Potdar,V.; Rambaut,A.; Shu,Y.; Skepner,E.; Smith,D.J.; Suchard,M.A.; Tashiro,M.; Wang,D.; Xu,X.; Lemey,P.; Russell,C.A.
EPI608663	HA	France	2002-Jan-01	A/PARIS/457/2002		Other Database Import	Bedford,T.; Riley,S.; Barr,I.G.; Broor,S.; Chadha,M.; Cox,N.J.; Daniels,R.S.; Gunasekaran,C.P.; Hurt,A.C.; Kelso,A.; Klimov,A.; Lewis,N.S.; Li,X.; McCauley,J.W.; Odagiri,T.; Potdar,V.; Rambaut,A.; Shu,Y.; Skepner,E.; Smith,D.J.; Suchard,M.A.; Tashiro,M.; Wang,D.; Xu,X.; Lemey,P.; Russell,C.A.
EPI608639	HA	Australia	2000-Aug-02	A/Sydney/213/2000		Other Database Import	Bedford,T.; Riley,S.; Barr,I.G.; Broor,S.; Chadha,M.; Cox,N.J.; Daniels,R.S.; Gunasekaran,C.P.; Hurt,A.C.; Kelso,A.; Klimov,A.; Lewis,N.S.; Li,X.; McCauley,J.W.; Odagiri,T.; Potdar,V.; Rambaut,A.; Shu,Y.; Skepner,E.; Smith,D.J.; Suchard,M.A.; Tashiro,M.; Wang,D.; Xu,X.; Lemey,P.; Russell,C.A.
EPI608579	HA	Thailand	2001-Mar-05	A/Bangkok/86/2001		Other Database Import	Bedford,T.; Riley,S.; Barr,I.G.; Broor,S.; Chadha,M.; Cox,N.J.; Daniels,R.S.; Gunasekaran,C.P.; Hurt,A.C.; Kelso,A.; Klimov,A.; Lewis,N.S.; Li,X.; McCauley,J.W.; Odagiri,T.; Potdar,V.; Rambaut,A.; Shu,Y.; Skepner,E.; Smith,D.J.; Suchard,M.A.; Tashiro,M.; Wang,D.; Xu,X.; Lemey,P.; Russell,C.A.
EPI608551	HA	China	2003-Aug-24	A/Fujian/555/2003		Other Database Import	Bedford,T.; Riley,S.; Barr,I.G.; Broor,S.; Chadha,M.; Cox,N.J.; Daniels,R.S.; Gunasekaran,C.P.; Hurt,A.C.; Kelso,A.; Klimov,A.; Lewis,N.S.; Li,X.; McCauley,J.W.; Odagiri,T.; Potdar,V.; Rambaut,A.; Shu,Y.; Skepner,E.; Smith,D.J.; Suchard,M.A.; Tashiro,M.; Wang,D.; Xu,X.; Lemey,P.; Russell,C.A.
EPI608535	HA	Brazil	2000-Apr-18	A/Brazil/718/2000		Other Database Import	Bedford,T.; Riley,S.; Barr,I.G.; Broor,S.; Chadha,M.; Cox,N.J.; Daniels,R.S.; Gunasekaran,C.P.; Hurt,A.C.; Kelso,A.; Klimov,A.; Lewis,N.S.; Li,X.; McCauley,J.W.; Odagiri,T.; Potdar,V.; Rambaut,A.; Shu,Y.; Skepner,E.; Smith,D.J.; Suchard,M.A.; Tashiro,M.; Wang,D.; Xu,X.; Lemey,P.; Russell,C.A.
EPI608425	HA	Hong Kong (SAR)	2001-Jun-06	A/Hong Kong/762/2001		Other Database Import	Bedford,T.; Riley,S.; Barr,I.G.; Broor,S.; Chadha,M.; Cox,N.J.; Daniels,R.S.; Gunasekaran,C.P.; Hurt,A.C.; Kelso,A.; Klimov,A.; Lewis,N.S.; Li,X.; McCauley,J.W.; Odagiri,T.; Potdar,V.; Rambaut,A.; Shu,Y.; Skepner,E.; Smith,D.J.; Suchard,M.A.; Tashiro,M.; Wang,D.; Xu,X.; Lemey,P.; Russell,C.A.
EPI608362	HA	New Zealand	2001-Jul-12	A/Christchurch/44/2001		Other Database Import	Bedford,T.; Riley,S.; Barr,I.G.; Broor,S.; Chadha,M.; Cox,N.J.; Daniels,R.S.; Gunasekaran,C.P.; Hurt,A.C.; Kelso,A.; Klimov,A.; Lewis,N.S.; Li,X.; McCauley,J.W.; Odagiri,T.; Potdar,V.; Rambaut,A.; Shu,Y.; Skepner,E.; Smith,D.J.; Suchard,M.A.; Tashiro,M.; Wang,D.; Xu,X.; Lemey,P.; Russell,C.A.
EPI608339	HA	United States	2000-Jan-19	A/Texas/7/2000		Other Database Import	Bedford,T.; Riley,S.; Barr,I.G.; Broor,S.; Chadha,M.; Cox,N.J.; Daniels,R.S.; Gunasekaran,C.P.; Hurt,A.C.; Kelso,A.; Klimov,A.; Lewis,N.S.; Li,X.; McCauley,J.W.; Odagiri,T.; Potdar,V.; Rambaut,A.; Shu,Y.; Skepner,E.; Smith,D.J.; Suchard,M.A.; Tashiro,M.; Wang,D.; Xu,X.; Lemey,P.; Russell,C.A.
EPI608319	HA	Australia	2000-Aug-22	A/Victoria/532/2000		Other Database Import	Bedford,T.; Riley,S.; Barr,I.G.; Broor,S.; Chadha,M.; Cox,N.J.; Daniels,R.S.; Gunasekaran,C.P.; Hurt,A.C.; Kelso,A.; Klimov,A.; Lewis,N.S.; Li,X.; McCauley,J.W.; Odagiri,T.; Potdar,V.; Rambaut,A.; Shu,Y.; Skepner,E.; Smith,D.J.; Suchard,M.A.; Tashiro,M.; Wang,D.; Xu,X.; Lemey,P.; Russell,C.A.
EPI608289	HA	Taiwan	2002-Sep-25	A/TAIWAN/8/2002		Other Database Import	Bedford,T.; Riley,S.; Barr,I.G.; Broor,S.; Chadha,M.; Cox,N.J.; Daniels,R.S.; Gunasekaran,C.P.; Hurt,A.C.; Kelso,A.; Klimov,A.; Lewis,N.S.; Li,X.; McCauley,J.W.; Odagiri,T.; Potdar,V.; Rambaut,A.; Shu,Y.; Skepner,E.; Smith,D.J.; Suchard,M.A.; Tashiro,M.; Wang,D.; Xu,X.; Lemey,P.; Russell,C.A.
EPI608275	HA	Singapore	2002-Jan-24	A/SINGAPORE/7/2002		Other Database Import	Bedford,T.; Riley,S.; Barr,I.G.; Broor,S.; Chadha,M.; Cox,N.J.; Daniels,R.S.; Gunasekaran,C.P.; Hurt,A.C.; Kelso,A.; Klimov,A.; Lewis,N.S.; Li,X.; McCauley,J.W.; Odagiri,T.; Potdar,V.; Rambaut,A.; Shu,Y.; Skepner,E.; Smith,D.J.; Suchard,M.A.; Tashiro,M.; Wang,D.; Xu,X.; Lemey,P.; Russell,C.A.
EPI608220	HA	Chile	2003-Jun-30	A/Chile/8806/2003		Other Database Import	Bedford,T.; Riley,S.; Barr,I.G.; Broor,S.; Chadha,M.; Cox,N.J.; Daniels,R.S.; Gunasekaran,C.P.; Hurt,A.C.; Kelso,A.; Klimov,A.; Lewis,N.S.; Li,X.; McCauley,J.W.; Odagiri,T.; Potdar,V.; Rambaut,A.; Shu,Y.; Skepner,E.; Smith,D.J.; Suchard,M.A.; Tashiro,M.; Wang,D.; Xu,X.; Lemey,P.; Russell,C.A.
EPI608095	HA	Japan	2003-Jan-23	A/Japan/493/2003		Other Database Import	Bedford,T.; Riley,S.; Barr,I.G.; Broor,S.; Chadha,M.; Cox,N.J.; Daniels,R.S.; Gunasekaran,C.P.; Hurt,A.C.; Kelso,A.; Klimov,A.; Lewis,N.S.; Li,X.; McCauley,J.W.; Odagiri,T.; Potdar,V.; Rambaut,A.; Shu,Y.; Skepner,E.; Smith,D.J.; Suchard,M.A.; Tashiro,M.; Wang,D.; Xu,X.; Lemey,P.; Russell,C.A.
EPI608094	HA	Hong Kong (SAR)	2001-Aug-29	A/Hong Kong/1269/2001		Other Database Import	Bedford,T.; Riley,S.; Barr,I.G.; Broor,S.; Chadha,M.; Cox,N.J.; Daniels,R.S.; Gunasekaran,C.P.; Hurt,A.C.; Kelso,A.; Klimov,A.; Lewis,N.S.; Li,X.; McCauley,J.W.; Odagiri,T.; Potdar,V.; Rambaut,A.; Shu,Y.; Skepner,E.; Smith,D.J.; Suchard,M.A.; Tashiro,M.; Wang,D.; Xu,X.; Lemey,P.; Russell,C.A.
EPI607568	HA	China	2002-Jan-17	A/Wuhan/16/2002		Other Database Import	Bedford,T.; Riley,S.; Barr,I.G.; Broor,S.; Chadha,M.; Cox,N.J.; Daniels,R.S.; Gunasekaran,C.P.; Hurt,A.C.; Kelso,A.; Klimov,A.; Lewis,N.S.; Li,X.; McCauley,J.W.; Odagiri,T.; Potdar,V.; Rambaut,A.; Shu,Y.; Skepner,E.; Smith,D.J.; Suchard,M.A.; Tashiro,M.; Wang,D.; Xu,X.; Lemey,P.; Russell,C.A.
EPI607557	HA	Japan	2003-Dec-15	A/HYOGO/113/2003		Other Database Import	Bedford,T.; Riley,S.; Barr,I.G.; Broor,S.; Chadha,M.; Cox,N.J.; Daniels,R.S.; Gunasekaran,C.P.; Hurt,A.C.; Kelso,A.; Klimov,A.; Lewis,N.S.; Li,X.; McCauley,J.W.; Odagiri,T.; Potdar,V.; Rambaut,A.; Shu,Y.; Skepner,E.; Smith,D.J.; Suchard,M.A.; Tashiro,M.; Wang,D.; Xu,X.; Lemey,P.; Russell,C.A.
EPI607545	HA	Thailand	2002-Mar-04	A/Thailand/128400/2002		Other Database Import	Bedford,T.; Riley,S.; Barr,I.G.; Broor,S.; Chadha,M.; Cox,N.J.; Daniels,R.S.; Gunasekaran,C.P.; Hurt,A.C.; Kelso,A.; Klimov,A.; Lewis,N.S.; Li,X.; McCauley,J.W.; Odagiri,T.; Potdar,V.; Rambaut,A.; Shu,Y.; Skepner,E.; Smith,D.J.; Suchard,M.A.; Tashiro,M.; Wang,D.; Xu,X.; Lemey,P.; Russell,C.A.
EPI607512	HA	Japan	2001-Dec-26	A/Gunma/178/2001		Other Database Import	Bedford,T.; Riley,S.; Barr,I.G.; Broor,S.; Chadha,M.; Cox,N.J.; Daniels,R.S.; Gunasekaran,C.P.; Hurt,A.C.; Kelso,A.; Klimov,A.; Lewis,N.S.; Li,X.; McCauley,J.W.; Odagiri,T.; Potdar,V.; Rambaut,A.; Shu,Y.; Skepner,E.; Smith,D.J.; Suchard,M.A.; Tashiro,M.; Wang,D.; Xu,X.; Lemey,P.; Russell,C.A.
EPI607499	HA	Singapore	2001-Jul-19	A/Singapore/45/2001		Other Database Import	Bedford,T.; Riley,S.; Barr,I.G.; Broor,S.; Chadha,M.; Cox,N.J.; Daniels,R.S.; Gunasekaran,C.P.; Hurt,A.C.; Kelso,A.; Klimov,A.; Lewis,N.S.; Li,X.; McCauley,J.W.; Odagiri,T.; Potdar,V.; Rambaut,A.; Shu,Y.; Skepner,E.; Smith,D.J.; Suchard,M.A.; Tashiro,M.; Wang,D.; Xu,X.; Lemey,P.; Russell,C.A.
EPI607476	HA	Hong Kong (SAR)	2000-Jun-19	A/Hong Kong/1418/2000		Other Database Import	Bedford,T.; Riley,S.; Barr,I.G.; Broor,S.; Chadha,M.; Cox,N.J.; Daniels,R.S.; Gunasekaran,C.P.; Hurt,A.C.; Kelso,A.; Klimov,A.; Lewis,N.S.; Li,X.; McCauley,J.W.; Odagiri,T.; Potdar,V.; Rambaut,A.; Shu,Y.; Skepner,E.; Smith,D.J.; Suchard,M.A.; Tashiro,M.; Wang,D.; Xu,X.; Lemey,P.; Russell,C.A.
EPI607465	HA	Hong Kong (SAR)	2001-May-25	A/Hong Kong/648/2001		Other Database Import	Bedford,T.; Riley,S.; Barr,I.G.; Broor,S.; Chadha,M.; Cox,N.J.; Daniels,R.S.; Gunasekaran,C.P.; Hurt,A.C.; Kelso,A.; Klimov,A.; Lewis,N.S.; Li,X.; McCauley,J.W.; Odagiri,T.; Potdar,V.; Rambaut,A.; Shu,Y.; Skepner,E.; Smith,D.J.; Suchard,M.A.; Tashiro,M.; Wang,D.; Xu,X.; Lemey,P.; Russell,C.A.
EPI607451	HA	Japan	2002-Jan-24	A/Ehime/47/2002		Other Database Import	Bedford,T.; Riley,S.; Barr,I.G.; Broor,S.; Chadha,M.; Cox,N.J.; Daniels,R.S.; Gunasekaran,C.P.; Hurt,A.C.; Kelso,A.; Klimov,A.; Lewis,N.S.; Li,X.; McCauley,J.W.; Odagiri,T.; Potdar,V.; Rambaut,A.; Shu,Y.; Skepner,E.; Smith,D.J.; Suchard,M.A.; Tashiro,M.; Wang,D.; Xu,X.; Lemey,P.; Russell,C.A.
EPI607429	HA	Japan	2003-Dec-12	A/TOCHIGI/55/2003		Other Database Import	Bedford,T.; Riley,S.; Barr,I.G.; Broor,S.; Chadha,M.; Cox,N.J.; Daniels,R.S.; Gunasekaran,C.P.; Hurt,A.C.; Kelso,A.; Klimov,A.; Lewis,N.S.; Li,X.; McCauley,J.W.; Odagiri,T.; Potdar,V.; Rambaut,A.; Shu,Y.; Skepner,E.; Smith,D.J.; Suchard,M.A.; Tashiro,M.; Wang,D.; Xu,X.; Lemey,P.; Russell,C.A.
EPI607382	HA	France	2001-Dec-26	A/Lyon/1407/2001		Other Database Import	Bedford,T.; Riley,S.; Barr,I.G.; Broor,S.; Chadha,M.; Cox,N.J.; Daniels,R.S.; Gunasekaran,C.P.; Hurt,A.C.; Kelso,A.; Klimov,A.; Lewis,N.S.; Li,X.; McCauley,J.W.; Odagiri,T.; Potdar,V.; Rambaut,A.; Shu,Y.; Skepner,E.; Smith,D.J.; Suchard,M.A.; Tashiro,M.; Wang,D.; Xu,X.; Lemey,P.; Russell,C.A.
EPI607347	HA	Japan	2001-Dec-08	A/Osaka/1803/2001		Other Database Import	Bedford,T.; Riley,S.; Barr,I.G.; Broor,S.; Chadha,M.; Cox,N.J.; Daniels,R.S.; Gunasekaran,C.P.; Hurt,A.C.; Kelso,A.; Klimov,A.; Lewis,N.S.; Li,X.; McCauley,J.W.; Odagiri,T.; Potdar,V.; Rambaut,A.; Shu,Y.; Skepner,E.; Smith,D.J.; Suchard,M.A.; Tashiro,M.; Wang,D.; Xu,X.; Lemey,P.; Russell,C.A.
EPI607346	HA	Taiwan	2002-Dec-15	A/Taiwan/1522/2002		Other Database Import	Bedford,T.; Riley,S.; Barr,I.G.; Broor,S.; Chadha,M.; Cox,N.J.; Daniels,R.S.; Gunasekaran,C.P.; Hurt,A.C.; Kelso,A.; Klimov,A.; Lewis,N.S.; Li,X.; McCauley,J.W.; Odagiri,T.; Potdar,V.; Rambaut,A.; Shu,Y.; Skepner,E.; Smith,D.J.; Suchard,M.A.; Tashiro,M.; Wang,D.; Xu,X.; Lemey,P.; Russell,C.A.
EPI607328	HA	China	2001-Nov-15	A/Wuhan/374/2001		Other Database Import	Bedford,T.; Riley,S.; Barr,I.G.; Broor,S.; Chadha,M.; Cox,N.J.; Daniels,R.S.; Gunasekaran,C.P.; Hurt,A.C.; Kelso,A.; Klimov,A.; Lewis,N.S.; Li,X.; McCauley,J.W.; Odagiri,T.; Potdar,V.; Rambaut,A.; Shu,Y.; Skepner,E.; Smith,D.J.; Suchard,M.A.; Tashiro,M.; Wang,D.; Xu,X.; Lemey,P.; Russell,C.A.
EPI607314	HA	Brazil	2002-Nov-13	A/Brazil/5/2002		Other Database Import	Bedford,T.; Riley,S.; Barr,I.G.; Broor,S.; Chadha,M.; Cox,N.J.; Daniels,R.S.; Gunasekaran,C.P.; Hurt,A.C.; Kelso,A.; Klimov,A.; Lewis,N.S.; Li,X.; McCauley,J.W.; Odagiri,T.; Potdar,V.; Rambaut,A.; Shu,Y.; Skepner,E.; Smith,D.J.; Suchard,M.A.; Tashiro,M.; Wang,D.; Xu,X.; Lemey,P.; Russell,C.A.
EPI607313	HA	Spain	2002-Jan-01	A/SALAMANCA/8/2002		Other Database Import	Bedford,T.; Riley,S.; Barr,I.G.; Broor,S.; Chadha,M.; Cox,N.J.; Daniels,R.S.; Gunasekaran,C.P.; Hurt,A.C.; Kelso,A.; Klimov,A.; Lewis,N.S.; Li,X.; McCauley,J.W.; Odagiri,T.; Potdar,V.; Rambaut,A.; Shu,Y.; Skepner,E.; Smith,D.J.; Suchard,M.A.; Tashiro,M.; Wang,D.; Xu,X.; Lemey,P.; Russell,C.A.
EPI607306	HA	China	2002-Jul-23	A/Fujian/354/2002		Other Database Import	Bedford,T.; Riley,S.; Barr,I.G.; Broor,S.; Chadha,M.; Cox,N.J.; Daniels,R.S.; Gunasekaran,C.P.; Hurt,A.C.; Kelso,A.; Klimov,A.; Lewis,N.S.; Li,X.; McCauley,J.W.; Odagiri,T.; Potdar,V.; Rambaut,A.; Shu,Y.; Skepner,E.; Smith,D.J.; Suchard,M.A.; Tashiro,M.; Wang,D.; Xu,X.; Lemey,P.; Russell,C.A.
EPI607301	HA	France	2002-Jan-01	A/CAEN/406/2002		Other Database Import	Bedford,T.; Riley,S.; Barr,I.G.; Broor,S.; Chadha,M.; Cox,N.J.; Daniels,R.S.; Gunasekaran,C.P.; Hurt,A.C.; Kelso,A.; Klimov,A.; Lewis,N.S.; Li,X.; McCauley,J.W.; Odagiri,T.; Potdar,V.; Rambaut,A.; Shu,Y.; Skepner,E.; Smith,D.J.; Suchard,M.A.; Tashiro,M.; Wang,D.; Xu,X.; Lemey,P.; Russell,C.A.
EPI607270	HA	Singapore	2002-Jan-07	A/SINGAPORE/2/2002		Other Database Import	Bedford,T.; Riley,S.; Barr,I.G.; Broor,S.; Chadha,M.; Cox,N.J.; Daniels,R.S.; Gunasekaran,C.P.; Hurt,A.C.; Kelso,A.; Klimov,A.; Lewis,N.S.; Li,X.; McCauley,J.W.; Odagiri,T.; Potdar,V.; Rambaut,A.; Shu,Y.; Skepner,E.; Smith,D.J.; Suchard,M.A.; Tashiro,M.; Wang,D.; Xu,X.; Lemey,P.; Russell,C.A.
EPI607269	HA	Australia	2000-Jan-14	A/South Australia/1/2000		Other Database Import	Bedford,T.; Riley,S.; Barr,I.G.; Broor,S.; Chadha,M.; Cox,N.J.; Daniels,R.S.; Gunasekaran,C.P.; Hurt,A.C.; Kelso,A.; Klimov,A.; Lewis,N.S.; Li,X.; McCauley,J.W.; Odagiri,T.; Potdar,V.; Rambaut,A.; Shu,Y.; Skepner,E.; Smith,D.J.; Suchard,M.A.; Tashiro,M.; Wang,D.; Xu,X.; Lemey,P.; Russell,C.A.
EPI607261	HA	Netherlands	2002-Dec-10	A/NETHERLANDS/368/2002		Other Database Import	Bedford,T.; Riley,S.; Barr,I.G.; Broor,S.; Chadha,M.; Cox,N.J.; Daniels,R.S.; Gunasekaran,C.P.; Hurt,A.C.; Kelso,A.; Klimov,A.; Lewis,N.S.; Li,X.; McCauley,J.W.; Odagiri,T.; Potdar,V.; Rambaut,A.; Shu,Y.; Skepner,E.; Smith,D.J.; Suchard,M.A.; Tashiro,M.; Wang,D.; Xu,X.; Lemey,P.; Russell,C.A.
EPI607233	HA	Argentina	2001-Aug-09	A/Argentina/302/2001		Other Database Import	Bedford,T.; Riley,S.; Barr,I.G.; Broor,S.; Chadha,M.; Cox,N.J.; Daniels,R.S.; Gunasekaran,C.P.; Hurt,A.C.; Kelso,A.; Klimov,A.; Lewis,N.S.; Li,X.; McCauley,J.W.; Odagiri,T.; Potdar,V.; Rambaut,A.; Shu,Y.; Skepner,E.; Smith,D.J.; Suchard,M.A.; Tashiro,M.; Wang,D.; Xu,X.; Lemey,P.; Russell,C.A.
EPI607076	HA	Australia	2001-Jul-30	A/Victoria/508/2001		Other Database Import	Bedford,T.; Riley,S.; Barr,I.G.; Broor,S.; Chadha,M.; Cox,N.J.; Daniels,R.S.; Gunasekaran,C.P.; Hurt,A.C.; Kelso,A.; Klimov,A.; Lewis,N.S.; Li,X.; McCauley,J.W.; Odagiri,T.; Potdar,V.; Rambaut,A.; Shu,Y.; Skepner,E.; Smith,D.J.; Suchard,M.A.; Tashiro,M.; Wang,D.; Xu,X.; Lemey,P.; Russell,C.A.
EPI607071	HA	Bulgaria	2001-Jan-15	A/Bulgaria/28/2001		Other Database Import	Bedford,T.; Riley,S.; Barr,I.G.; Broor,S.; Chadha,M.; Cox,N.J.; Daniels,R.S.; Gunasekaran,C.P.; Hurt,A.C.; Kelso,A.; Klimov,A.; Lewis,N.S.; Li,X.; McCauley,J.W.; Odagiri,T.; Potdar,V.; Rambaut,A.; Shu,Y.; Skepner,E.; Smith,D.J.; Suchard,M.A.; Tashiro,M.; Wang,D.; Xu,X.; Lemey,P.; Russell,C.A.
EPI607008	HA	China	2003-May-20	A/HUNAN/245/2003		Other Database Import	Bedford,T.; Riley,S.; Barr,I.G.; Broor,S.; Chadha,M.; Cox,N.J.; Daniels,R.S.; Gunasekaran,C.P.; Hurt,A.C.; Kelso,A.; Klimov,A.; Lewis,N.S.; Li,X.; McCauley,J.W.; Odagiri,T.; Potdar,V.; Rambaut,A.; Shu,Y.; Skepner,E.; Smith,D.J.; Suchard,M.A.; Tashiro,M.; Wang,D.; Xu,X.; Lemey,P.; Russell,C.A.
EPI606969	HA	Australia	2001-Apr-06	A/Sydney/2/2001		Other Database Import	Bedford,T.; Riley,S.; Barr,I.G.; Broor,S.; Chadha,M.; Cox,N.J.; Daniels,R.S.; Gunasekaran,C.P.; Hurt,A.C.; Kelso,A.; Klimov,A.; Lewis,N.S.; Li,X.; McCauley,J.W.; Odagiri,T.; Potdar,V.; Rambaut,A.; Shu,Y.; Skepner,E.; Smith,D.J.; Suchard,M.A.; Tashiro,M.; Wang,D.; Xu,X.; Lemey,P.; Russell,C.A.
EPI606968	HA	China	2000-May-16	A/Guangzhou/438/2000		Other Database Import	Bedford,T.; Riley,S.; Barr,I.G.; Broor,S.; Chadha,M.; Cox,N.J.; Daniels,R.S.; Gunasekaran,C.P.; Hurt,A.C.; Kelso,A.; Klimov,A.; Lewis,N.S.; Li,X.; McCauley,J.W.; Odagiri,T.; Potdar,V.; Rambaut,A.; Shu,Y.; Skepner,E.; Smith,D.J.; Suchard,M.A.; Tashiro,M.; Wang,D.; Xu,X.; Lemey,P.; Russell,C.A.
EPI606967	HA	Taiwan	2000-Sep-09	A/Taiwan/16/2000		Other Database Import	Bedford,T.; Riley,S.; Barr,I.G.; Broor,S.; Chadha,M.; Cox,N.J.; Daniels,R.S.; Gunasekaran,C.P.; Hurt,A.C.; Kelso,A.; Klimov,A.; Lewis,N.S.; Li,X.; McCauley,J.W.; Odagiri,T.; Potdar,V.; Rambaut,A.; Shu,Y.; Skepner,E.; Smith,D.J.; Suchard,M.A.; Tashiro,M.; Wang,D.; Xu,X.; Lemey,P.; Russell,C.A.
EPI606953	HA	Thailand	2001-Jul-12	A/Bangkok/328/2001		Other Database Import	Bedford,T.; Riley,S.; Barr,I.G.; Broor,S.; Chadha,M.; Cox,N.J.; Daniels,R.S.; Gunasekaran,C.P.; Hurt,A.C.; Kelso,A.; Klimov,A.; Lewis,N.S.; Li,X.; McCauley,J.W.; Odagiri,T.; Potdar,V.; Rambaut,A.; Shu,Y.; Skepner,E.; Smith,D.J.; Suchard,M.A.; Tashiro,M.; Wang,D.; Xu,X.; Lemey,P.; Russell,C.A.
EPI606947	HA	Hong Kong (SAR)	2003-Feb-28	A/Hong Kong/664/2003		Other Database Import	Bedford,T.; Riley,S.; Barr,I.G.; Broor,S.; Chadha,M.; Cox,N.J.; Daniels,R.S.; Gunasekaran,C.P.; Hurt,A.C.; Kelso,A.; Klimov,A.; Lewis,N.S.; Li,X.; McCauley,J.W.; Odagiri,T.; Potdar,V.; Rambaut,A.; Shu,Y.; Skepner,E.; Smith,D.J.; Suchard,M.A.; Tashiro,M.; Wang,D.; Xu,X.; Lemey,P.; Russell,C.A.
EPI606930	HA	Norway	2003-Apr-13	A/Oslo/3385/2003		Other Database Import	Bedford,T.; Riley,S.; Barr,I.G.; Broor,S.; Chadha,M.; Cox,N.J.; Daniels,R.S.; Gunasekaran,C.P.; Hurt,A.C.; Kelso,A.; Klimov,A.; Lewis,N.S.; Li,X.; McCauley,J.W.; Odagiri,T.; Potdar,V.; Rambaut,A.; Shu,Y.; Skepner,E.; Smith,D.J.; Suchard,M.A.; Tashiro,M.; Wang,D.; Xu,X.; Lemey,P.; Russell,C.A.
EPI606877	HA	Brazil	2000-Jun-12	A/Brazil/991/2000		Other Database Import	Bedford,T.; Riley,S.; Barr,I.G.; Broor,S.; Chadha,M.; Cox,N.J.; Daniels,R.S.; Gunasekaran,C.P.; Hurt,A.C.; Kelso,A.; Klimov,A.; Lewis,N.S.; Li,X.; McCauley,J.W.; Odagiri,T.; Potdar,V.; Rambaut,A.; Shu,Y.; Skepner,E.; Smith,D.J.; Suchard,M.A.; Tashiro,M.; Wang,D.; Xu,X.; Lemey,P.; Russell,C.A.
EPI606832	HA	Chile	2003-Jun-19	A/Chile/8299/2003		Other Database Import	Bedford,T.; Riley,S.; Barr,I.G.; Broor,S.; Chadha,M.; Cox,N.J.; Daniels,R.S.; Gunasekaran,C.P.; Hurt,A.C.; Kelso,A.; Klimov,A.; Lewis,N.S.; Li,X.; McCauley,J.W.; Odagiri,T.; Potdar,V.; Rambaut,A.; Shu,Y.; Skepner,E.; Smith,D.J.; Suchard,M.A.; Tashiro,M.; Wang,D.; Xu,X.; Lemey,P.; Russell,C.A.
EPI606817	HA	Australia	2000-Jul-25	A/Brisbane/10/2000		Other Database Import	Bedford,T.; Riley,S.; Barr,I.G.; Broor,S.; Chadha,M.; Cox,N.J.; Daniels,R.S.; Gunasekaran,C.P.; Hurt,A.C.; Kelso,A.; Klimov,A.; Lewis,N.S.; Li,X.; McCauley,J.W.; Odagiri,T.; Potdar,V.; Rambaut,A.; Shu,Y.; Skepner,E.; Smith,D.J.; Suchard,M.A.; Tashiro,M.; Wang,D.; Xu,X.; Lemey,P.; Russell,C.A.
EPI606746	HA	Argentina	2001-Jun-06	A/Argentina/5/2001		Other Database Import	Bedford,T.; Riley,S.; Barr,I.G.; Broor,S.; Chadha,M.; Cox,N.J.; Daniels,R.S.; Gunasekaran,C.P.; Hurt,A.C.; Kelso,A.; Klimov,A.; Lewis,N.S.; Li,X.; McCauley,J.W.; Odagiri,T.; Potdar,V.; Rambaut,A.; Shu,Y.; Skepner,E.; Smith,D.J.; Suchard,M.A.; Tashiro,M.; Wang,D.; Xu,X.; Lemey,P.; Russell,C.A.
EPI606690	HA	Brazil	2000-Apr-12	A/Brazil/694/2000		Other Database Import	Bedford,T.; Riley,S.; Barr,I.G.; Broor,S.; Chadha,M.; Cox,N.J.; Daniels,R.S.; Gunasekaran,C.P.; Hurt,A.C.; Kelso,A.; Klimov,A.; Lewis,N.S.; Li,X.; McCauley,J.W.; Odagiri,T.; Potdar,V.; Rambaut,A.; Shu,Y.; Skepner,E.; Smith,D.J.; Suchard,M.A.; Tashiro,M.; Wang,D.; Xu,X.; Lemey,P.; Russell,C.A.
EPI606646	HA	Australia	2001-Sep-17	A/South Australia/85/2001		Other Database Import	Bedford,T.; Riley,S.; Barr,I.G.; Broor,S.; Chadha,M.; Cox,N.J.; Daniels,R.S.; Gunasekaran,C.P.; Hurt,A.C.; Kelso,A.; Klimov,A.; Lewis,N.S.; Li,X.; McCauley,J.W.; Odagiri,T.; Potdar,V.; Rambaut,A.; Shu,Y.; Skepner,E.; Smith,D.J.; Suchard,M.A.; Tashiro,M.; Wang,D.; Xu,X.; Lemey,P.; Russell,C.A.
EPI606625	HA	Brazil	2003-Jun-20	A/Brazil/1544/2003		Other Database Import	Bedford,T.; Riley,S.; Barr,I.G.; Broor,S.; Chadha,M.; Cox,N.J.; Daniels,R.S.; Gunasekaran,C.P.; Hurt,A.C.; Kelso,A.; Klimov,A.; Lewis,N.S.; Li,X.; McCauley,J.W.; Odagiri,T.; Potdar,V.; Rambaut,A.; Shu,Y.; Skepner,E.; Smith,D.J.; Suchard,M.A.; Tashiro,M.; Wang,D.; Xu,X.; Lemey,P.; Russell,C.A.
EPI606573	HA	Philippines	2003-Sep-04	A/PHILIPPINES/1320/2003		Other Database Import	Bedford,T.; Riley,S.; Barr,I.G.; Broor,S.; Chadha,M.; Cox,N.J.; Daniels,R.S.; Gunasekaran,C.P.; Hurt,A.C.; Kelso,A.; Klimov,A.; Lewis,N.S.; Li,X.; McCauley,J.W.; Odagiri,T.; Potdar,V.; Rambaut,A.; Shu,Y.; Skepner,E.; Smith,D.J.; Suchard,M.A.; Tashiro,M.; Wang,D.; Xu,X.; Lemey,P.; Russell,C.A.
EPI606552	HA	Brazil	2003-Jun-17	A/Brazil/1609/2003		Other Database Import	Bedford,T.; Riley,S.; Barr,I.G.; Broor,S.; Chadha,M.; Cox,N.J.; Daniels,R.S.; Gunasekaran,C.P.; Hurt,A.C.; Kelso,A.; Klimov,A.; Lewis,N.S.; Li,X.; McCauley,J.W.; Odagiri,T.; Potdar,V.; Rambaut,A.; Shu,Y.; Skepner,E.; Smith,D.J.; Suchard,M.A.; Tashiro,M.; Wang,D.; Xu,X.; Lemey,P.; Russell,C.A.
EPI606487	HA	Philippines	2003-Aug-18	A/PHILIPPINES/1116/2003		Other Database Import	Bedford,T.; Riley,S.; Barr,I.G.; Broor,S.; Chadha,M.; Cox,N.J.; Daniels,R.S.; Gunasekaran,C.P.; Hurt,A.C.; Kelso,A.; Klimov,A.; Lewis,N.S.; Li,X.; McCauley,J.W.; Odagiri,T.; Potdar,V.; Rambaut,A.; Shu,Y.; Skepner,E.; Smith,D.J.; Suchard,M.A.; Tashiro,M.; Wang,D.; Xu,X.; Lemey,P.; Russell,C.A.
EPI606440	HA	Australia	2001-Aug-03	A/Victoria/509/2001		Other Database Import	Bedford,T.; Riley,S.; Barr,I.G.; Broor,S.; Chadha,M.; Cox,N.J.; Daniels,R.S.; Gunasekaran,C.P.; Hurt,A.C.; Kelso,A.; Klimov,A.; Lewis,N.S.; Li,X.; McCauley,J.W.; Odagiri,T.; Potdar,V.; Rambaut,A.; Shu,Y.; Skepner,E.; Smith,D.J.; Suchard,M.A.; Tashiro,M.; Wang,D.; Xu,X.; Lemey,P.; Russell,C.A.
EPI606388	HA	India	2003-Aug-22	A/Pune/038254/2003		Other Database Import	Bedford,T.; Riley,S.; Barr,I.G.; Broor,S.; Chadha,M.; Cox,N.J.; Daniels,R.S.; Gunasekaran,C.P.; Hurt,A.C.; Kelso,A.; Klimov,A.; Lewis,N.S.; Li,X.; McCauley,J.W.; Odagiri,T.; Potdar,V.; Rambaut,A.; Shu,Y.; Skepner,E.; Smith,D.J.; Suchard,M.A.; Tashiro,M.; Wang,D.; Xu,X.; Lemey,P.; Russell,C.A.
EPI606368	HA	Peru	2000-Sep-22	A/Peru/5937/2000		Other Database Import	Bedford,T.; Riley,S.; Barr,I.G.; Broor,S.; Chadha,M.; Cox,N.J.; Daniels,R.S.; Gunasekaran,C.P.; Hurt,A.C.; Kelso,A.; Klimov,A.; Lewis,N.S.; Li,X.; McCauley,J.W.; Odagiri,T.; Potdar,V.; Rambaut,A.; Shu,Y.; Skepner,E.; Smith,D.J.; Suchard,M.A.; Tashiro,M.; Wang,D.; Xu,X.; Lemey,P.; Russell,C.A.
EPI606360	HA	Japan	2002-Apr-01	A/Kochi/160/2002		Other Database Import	Bedford,T.; Riley,S.; Barr,I.G.; Broor,S.; Chadha,M.; Cox,N.J.; Daniels,R.S.; Gunasekaran,C.P.; Hurt,A.C.; Kelso,A.; Klimov,A.; Lewis,N.S.; Li,X.; McCauley,J.W.; Odagiri,T.; Potdar,V.; Rambaut,A.; Shu,Y.; Skepner,E.; Smith,D.J.; Suchard,M.A.; Tashiro,M.; Wang,D.; Xu,X.; Lemey,P.; Russell,C.A.
EPI606348	HA	Finland	2002-Jan-01	A/FINLAND/135/2002		Other Database Import	Bedford,T.; Riley,S.; Barr,I.G.; Broor,S.; Chadha,M.; Cox,N.J.; Daniels,R.S.; Gunasekaran,C.P.; Hurt,A.C.; Kelso,A.; Klimov,A.; Lewis,N.S.; Li,X.; McCauley,J.W.; Odagiri,T.; Potdar,V.; Rambaut,A.; Shu,Y.; Skepner,E.; Smith,D.J.; Suchard,M.A.; Tashiro,M.; Wang,D.; Xu,X.; Lemey,P.; Russell,C.A.
EPI606345	HA	United States	2001-Jan-19	A/Kentucky/21/2001		Other Database Import	Bedford,T.; Riley,S.; Barr,I.G.; Broor,S.; Chadha,M.; Cox,N.J.; Daniels,R.S.; Gunasekaran,C.P.; Hurt,A.C.; Kelso,A.; Klimov,A.; Lewis,N.S.; Li,X.; McCauley,J.W.; Odagiri,T.; Potdar,V.; Rambaut,A.; Shu,Y.; Skepner,E.; Smith,D.J.; Suchard,M.A.; Tashiro,M.; Wang,D.; Xu,X.; Lemey,P.; Russell,C.A.
EPI606313	HA	Japan	2001-Oct-22	A/Okinawa/207/2001		Other Database Import	Bedford,T.; Riley,S.; Barr,I.G.; Broor,S.; Chadha,M.; Cox,N.J.; Daniels,R.S.; Gunasekaran,C.P.; Hurt,A.C.; Kelso,A.; Klimov,A.; Lewis,N.S.; Li,X.; McCauley,J.W.; Odagiri,T.; Potdar,V.; Rambaut,A.; Shu,Y.; Skepner,E.; Smith,D.J.; Suchard,M.A.; Tashiro,M.; Wang,D.; Xu,X.; Lemey,P.; Russell,C.A.
EPI606268	HA	Chile	2000-Jul-11	A/Santiago/6774/2000		Other Database Import	Bedford,T.; Riley,S.; Barr,I.G.; Broor,S.; Chadha,M.; Cox,N.J.; Daniels,R.S.; Gunasekaran,C.P.; Hurt,A.C.; Kelso,A.; Klimov,A.; Lewis,N.S.; Li,X.; McCauley,J.W.; Odagiri,T.; Potdar,V.; Rambaut,A.; Shu,Y.; Skepner,E.; Smith,D.J.; Suchard,M.A.; Tashiro,M.; Wang,D.; Xu,X.; Lemey,P.; Russell,C.A.
EPI606239	HA	Japan	2003-Dec-16	A/SENDAI/126/2003		Other Database Import	Bedford,T.; Riley,S.; Barr,I.G.; Broor,S.; Chadha,M.; Cox,N.J.; Daniels,R.S.; Gunasekaran,C.P.; Hurt,A.C.; Kelso,A.; Klimov,A.; Lewis,N.S.; Li,X.; McCauley,J.W.; Odagiri,T.; Potdar,V.; Rambaut,A.; Shu,Y.; Skepner,E.; Smith,D.J.; Suchard,M.A.; Tashiro,M.; Wang,D.; Xu,X.; Lemey,P.; Russell,C.A.
EPI606170	HA	Romania	2000-Jan-19	A/Romania/175/2000		Other Database Import	Bedford,T.; Riley,S.; Barr,I.G.; Broor,S.; Chadha,M.; Cox,N.J.; Daniels,R.S.; Gunasekaran,C.P.; Hurt,A.C.; Kelso,A.; Klimov,A.; Lewis,N.S.; Li,X.; McCauley,J.W.; Odagiri,T.; Potdar,V.; Rambaut,A.; Shu,Y.; Skepner,E.; Smith,D.J.; Suchard,M.A.; Tashiro,M.; Wang,D.; Xu,X.; Lemey,P.; Russell,C.A.
EPI606119	HA	China	2001-Jun-01	A/Guangzhou/1145/2001		Other Database Import	Bedford,T.; Riley,S.; Barr,I.G.; Broor,S.; Chadha,M.; Cox,N.J.; Daniels,R.S.; Gunasekaran,C.P.; Hurt,A.C.; Kelso,A.; Klimov,A.; Lewis,N.S.; Li,X.; McCauley,J.W.; Odagiri,T.; Potdar,V.; Rambaut,A.; Shu,Y.; Skepner,E.; Smith,D.J.; Suchard,M.A.; Tashiro,M.; Wang,D.; Xu,X.; Lemey,P.; Russell,C.A.
EPI606109	HA	Japan	2002-Jan-29	A/Kumamoto/9/2002		Other Database Import	Bedford,T.; Riley,S.; Barr,I.G.; Broor,S.; Chadha,M.; Cox,N.J.; Daniels,R.S.; Gunasekaran,C.P.; Hurt,A.C.; Kelso,A.; Klimov,A.; Lewis,N.S.; Li,X.; McCauley,J.W.; Odagiri,T.; Potdar,V.; Rambaut,A.; Shu,Y.; Skepner,E.; Smith,D.J.; Suchard,M.A.; Tashiro,M.; Wang,D.; Xu,X.; Lemey,P.; Russell,C.A.
EPI606082	HA	Australia	2000-Feb-18	A/Brisbane/3/2000		Other Database Import	Bedford,T.; Riley,S.; Barr,I.G.; Broor,S.; Chadha,M.; Cox,N.J.; Daniels,R.S.; Gunasekaran,C.P.; Hurt,A.C.; Kelso,A.; Klimov,A.; Lewis,N.S.; Li,X.; McCauley,J.W.; Odagiri,T.; Potdar,V.; Rambaut,A.; Shu,Y.; Skepner,E.; Smith,D.J.; Suchard,M.A.; Tashiro,M.; Wang,D.; Xu,X.; Lemey,P.; Russell,C.A.
EPI606065	HA	China	2001-Dec-13	A/Beijing/114/2001		Other Database Import	Bedford,T.; Riley,S.; Barr,I.G.; Broor,S.; Chadha,M.; Cox,N.J.; Daniels,R.S.; Gunasekaran,C.P.; Hurt,A.C.; Kelso,A.; Klimov,A.; Lewis,N.S.; Li,X.; McCauley,J.W.; Odagiri,T.; Potdar,V.; Rambaut,A.; Shu,Y.; Skepner,E.; Smith,D.J.; Suchard,M.A.; Tashiro,M.; Wang,D.; Xu,X.; Lemey,P.; Russell,C.A.
EPI606048	HA	Brazil	2001-Oct-11	A/Brazil/79214/2001		Other Database Import	Bedford,T.; Riley,S.; Barr,I.G.; Broor,S.; Chadha,M.; Cox,N.J.; Daniels,R.S.; Gunasekaran,C.P.; Hurt,A.C.; Kelso,A.; Klimov,A.; Lewis,N.S.; Li,X.; McCauley,J.W.; Odagiri,T.; Potdar,V.; Rambaut,A.; Shu,Y.; Skepner,E.; Smith,D.J.; Suchard,M.A.; Tashiro,M.; Wang,D.; Xu,X.; Lemey,P.; Russell,C.A.
EPI606040	HA	China	2001-Sep-20	A/Guangzhou/1191/2001		Other Database Import	Bedford,T.; Riley,S.; Barr,I.G.; Broor,S.; Chadha,M.; Cox,N.J.; Daniels,R.S.; Gunasekaran,C.P.; Hurt,A.C.; Kelso,A.; Klimov,A.; Lewis,N.S.; Li,X.; McCauley,J.W.; Odagiri,T.; Potdar,V.; Rambaut,A.; Shu,Y.; Skepner,E.; Smith,D.J.; Suchard,M.A.; Tashiro,M.; Wang,D.; Xu,X.; Lemey,P.; Russell,C.A.
EPI605984	HA	Argentina	2003-Jul-01	A/Argentina/R809/2003		Other Database Import	Bedford,T.; Riley,S.; Barr,I.G.; Broor,S.; Chadha,M.; Cox,N.J.; Daniels,R.S.; Gunasekaran,C.P.; Hurt,A.C.; Kelso,A.; Klimov,A.; Lewis,N.S.; Li,X.; McCauley,J.W.; Odagiri,T.; Potdar,V.; Rambaut,A.; Shu,Y.; Skepner,E.; Smith,D.J.; Suchard,M.A.; Tashiro,M.; Wang,D.; Xu,X.; Lemey,P.; Russell,C.A.
EPI605925	HA	Bolivia, Plurinationial State of	2003-Sep-05	A/Bolivia/324/2003		Other Database Import	Bedford,T.; Riley,S.; Barr,I.G.; Broor,S.; Chadha,M.; Cox,N.J.; Daniels,R.S.; Gunasekaran,C.P.; Hurt,A.C.; Kelso,A.; Klimov,A.; Lewis,N.S.; Li,X.; McCauley,J.W.; Odagiri,T.; Potdar,V.; Rambaut,A.; Shu,Y.; Skepner,E.; Smith,D.J.; Suchard,M.A.; Tashiro,M.; Wang,D.; Xu,X.; Lemey,P.; Russell,C.A.
EPI585680	HA	New Zealand	2003-May-01	A/Christchurch/28/2003		Other Database Import	Mohr,P.G.; Deng,Y.M.; McKimm-Breschkin,J.L.
EPI585694	NA	New Zealand	2003-May-01	A/Christchurch/28/2003		Other Database Import	Mohr,P.G.; Deng,Y.M.; McKimm-Breschkin,J.L.
EPI545322	HA	China	2002-Nov-01	A/Fujian/411/2002		Other Database Import	Fonville,J.M.; Wilks,S.H.; James,S.L.; Fox,A.; Ventresca,M.; Aban,M.; Xue,L.; Jones,T.C.; Le,N.; Pham,Q.; Tran,N.; Wong,Y.; Mosterin,A.; Katzelnick,L.C.; Labonte,D.; Le,T.; van der Net,G.; Skepner,E.; Russell,C.A.; Kaplan,T.D.; Rimmelzwaan,G.F.; Masurel,N.; de Jong,J.C.; Palache,A.; Beyer,W.E.P.; Le,Q.; Nguyen,T.; Wertheim,H.F.L.; Hurt,A.C.; Osterhaus,A.D.M.E.; Barr,I.G.; Fouchier,R.A.M.; Horby,P…
EPI545320	HA	Philippines	2002-Nov-01	A/PHILIPPINES/472/2002		Other Database Import	Fonville,J.M.; Wilks,S.H.; James,S.L.; Fox,A.; Ventresca,M.; Aban,M.; Xue,L.; Jones,T.C.; Le,N.; Pham,Q.; Tran,N.; Wong,Y.; Mosterin,A.; Katzelnick,L.C.; Labonte,D.; Le,T.; van der Net,G.; Skepner,E.; Russell,C.A.; Kaplan,T.D.; Rimmelzwaan,G.F.; Masurel,N.; de Jong,J.C.; Palache,A.; Beyer,W.E.P.; Le,Q.; Nguyen,T.; Wertheim,H.F.L.; Hurt,A.C.; Osterhaus,A.D.M.E.; Barr,I.G.; Fouchier,R.A.M.; Horby,P…
EPI545319	HA	Netherlands	2003-Nov-01	A/Netherlands/213/2003		Other Database Import	Fonville,J.M.; Wilks,S.H.; James,S.L.; Fox,A.; Ventresca,M.; Aban,M.; Xue,L.; Jones,T.C.; Le,N.; Pham,Q.; Tran,N.; Wong,Y.; Mosterin,A.; Katzelnick,L.C.; Labonte,D.; Le,T.; van der Net,G.; Skepner,E.; Russell,C.A.; Kaplan,T.D.; Rimmelzwaan,G.F.; Masurel,N.; de Jong,J.C.; Palache,A.; Beyer,W.E.P.; Le,Q.; Nguyen,T.; Wertheim,H.F.L.; Hurt,A.C.; Osterhaus,A.D.M.E.; Barr,I.G.; Fouchier,R.A.M.; Horby,P…
EPI545316	HA	China	2000-Nov-01	A/Fujian/140/2000		Other Database Import	Fonville,J.M.; Wilks,S.H.; James,S.L.; Fox,A.; Ventresca,M.; Aban,M.; Xue,L.; Jones,T.C.; Le,N.; Pham,Q.; Tran,N.; Wong,Y.; Mosterin,A.; Katzelnick,L.C.; Labonte,D.; Le,T.; van der Net,G.; Skepner,E.; Russell,C.A.; Kaplan,T.D.; Rimmelzwaan,G.F.; Masurel,N.; de Jong,J.C.; Palache,A.; Beyer,W.E.P.; Le,Q.; Nguyen,T.; Wertheim,H.F.L.; Hurt,A.C.; Osterhaus,A.D.M.E.; Barr,I.G.; Fouchier,R.A.M.; Horby,P…
EPI545308	HA	Australia	2002-Nov-01	A/BRISBANE/5/2002		Other Database Import	Fonville,J.M.; Wilks,S.H.; James,S.L.; Fox,A.; Ventresca,M.; Aban,M.; Xue,L.; Jones,T.C.; Le,N.; Pham,Q.; Tran,N.; Wong,Y.; Mosterin,A.; Katzelnick,L.C.; Labonte,D.; Le,T.; van der Net,G.; Skepner,E.; Russell,C.A.; Kaplan,T.D.; Rimmelzwaan,G.F.; Masurel,N.; de Jong,J.C.; Palache,A.; Beyer,W.E.P.; Le,Q.; Nguyen,T.; Wertheim,H.F.L.; Hurt,A.C.; Osterhaus,A.D.M.E.; Barr,I.G.; Fouchier,R.A.M.; Horby,P…
EPI541881	NA	Netherlands	2001-Mar-14	A/Netherlands/118/01		Erasmus Medical Center
EPI541882	HA	Netherlands	2001-Mar-14	A/Netherlands/118/01		Erasmus Medical Center
EPI541871	NA	Netherlands	2000-Feb-03	A/Netherlands/197/00		Erasmus Medical Center
EPI541872	HA	Netherlands	2000-Feb-03	A/Netherlands/197/00		Erasmus Medical Center
EPI504458	NA	India	2003-Mar-07	A/India/P031896/2003		Other Database Import	Potdar,V.A.; Dakhave,M.R.; Chadha,M.S.
EPI504457	NA	India	2003-Aug-25	A/India/P038254/2003		Other Database Import	Potdar,V.A.; Dakhave,M.R.; Chadha,M.S.
EPI504443	NA	India	2003-Jan-10	A/India/P03287/2003		Other Database Import	Potdar,V.A.; Dakhave,M.R.; Chadha,M.S.
EPI500052	NA	Brazil	2001-Jun-24	A/Uberlandia/110/2001		Other Database Import	Oliveira,T.F.M.S.; Yokosawa,J.; Queiroz,D.A.O.
EPI500061	HA	Brazil	2001-Jun-24	A/Uberlandia/110/2001		Other Database Import	Oliveira,T.F.M.S.; Yokosawa,J.; Queiroz,D.A.O.
EPI477687	MP	Australia	2002-Jan-01	A/PERTH/201/2002		Other Database Import	Valkenburg,S.A.; Quinones-Parra,S.; Gras,S.; Komadina,N.; McVernon,J.; Wang,Z.; Halim,H.; Iannello,P.; Cole,C.; Laurie,K.; Kelso,A.; Rossjohn,J.; Doherty,P.; Turner,S.; Kedzierska,K.
EPI477686	MP	Australia	2002-Jan-01	A/PERTH/201/2002		Other Database Import	Valkenburg,S.A.; Quinones-Parra,S.; Gras,S.; Komadina,N.; McVernon,J.; Wang,Z.; Halim,H.; Iannello,P.; Cole,C.; Laurie,K.; Kelso,A.; Rossjohn,J.; Doherty,P.; Turner,S.; Kedzierska,K.
EPI444682	HA	Taiwan	2003-Oct-14	A/Taiwan/99/2003		Other Database Import	Lin,J.H.; Chiu,S.C.; Lin,Y.C.; Cheng,J.C.; Wu,H.S.; Salemi,M.; Liu,H.F.; Lin,J.-H.; Chiu,S.-C.; Lin,Y.-C.; Cheng,J.-C.; Wu,H.-S.; Liu,H.-F.
EPI446226	NS	Taiwan	2003-Oct-14	A/Taiwan/99/2003		Other Database Import	Lin,J.H.; Chiu,S.C.; Lin,Y.C.; Cheng,J.C.; Wu,H.S.; Salemi,M.; Liu,H.F.; Lin,J.-H.; Chiu,S.-C.; Lin,Y.-C.; Cheng,J.-C.; Wu,H.-S.; Liu,H.-F.
EPI444246	PB1	Taiwan	2003-Oct-14	A/Taiwan/99/2003		Other Database Import	Lin,J.H.; Chiu,S.C.; Lin,Y.C.; Cheng,J.C.; Wu,H.S.; Salemi,M.; Liu,H.F.; Lin,J.-H.; Chiu,S.-C.; Lin,Y.-C.; Cheng,J.-C.; Wu,H.-S.; Liu,H.-F.
EPI445406	MP	Taiwan	2003-Oct-14	A/Taiwan/99/2003		Other Database Import	Lin,J.H.; Chiu,S.C.; Lin,Y.C.; Cheng,J.C.; Wu,H.S.; Salemi,M.; Liu,H.F.; Lin,J.-H.; Chiu,S.-C.; Lin,Y.-C.; Cheng,J.-C.; Wu,H.-S.; Liu,H.-F.
EPI445136	NA	Taiwan	2003-Oct-14	A/Taiwan/99/2003		Other Database Import	Lin,J.H.; Chiu,S.C.; Lin,Y.C.; Cheng,J.C.; Wu,H.S.; Salemi,M.; Liu,H.F.; Lin,J.-H.; Chiu,S.-C.; Lin,Y.-C.; Cheng,J.-C.; Wu,H.-S.; Liu,H.-F.
EPI444924	NP	Taiwan	2003-Oct-14	A/Taiwan/99/2003		Other Database Import	Lin,J.H.; Chiu,S.C.; Lin,Y.C.; Cheng,J.C.; Wu,H.S.; Salemi,M.; Liu,H.F.; Lin,J.-H.; Chiu,S.-C.; Lin,Y.-C.; Cheng,J.-C.; Wu,H.-S.; Liu,H.-F.
EPI443977	PB2	Taiwan	2003-Oct-14	A/Taiwan/99/2003		Other Database Import	Lin,J.H.; Chiu,S.C.; Lin,Y.C.; Cheng,J.C.; Wu,H.S.; Salemi,M.; Liu,H.F.; Lin,J.-H.; Chiu,S.-C.; Lin,Y.-C.; Cheng,J.-C.; Wu,H.-S.; Liu,H.-F.
EPI444680	HA	Taiwan	2003-Feb-13	A/Taiwan/59/2003		Other Database Import	Lin,J.H.; Chiu,S.C.; Lin,Y.C.; Cheng,J.C.; Wu,H.S.; Salemi,M.; Liu,H.F.; Lin,J.-H.; Chiu,S.-C.; Lin,Y.-C.; Cheng,J.-C.; Wu,H.-S.; Liu,H.-F.
EPI446224	NS	Taiwan	2003-Feb-13	A/Taiwan/59/2003		Other Database Import	Lin,J.H.; Chiu,S.C.; Lin,Y.C.; Cheng,J.C.; Wu,H.S.; Salemi,M.; Liu,H.F.; Lin,J.-H.; Chiu,S.-C.; Lin,Y.-C.; Cheng,J.-C.; Wu,H.-S.; Liu,H.-F.
EPI444244	PB1	Taiwan	2003-Feb-13	A/Taiwan/59/2003		Other Database Import	Lin,J.H.; Chiu,S.C.; Lin,Y.C.; Cheng,J.C.; Wu,H.S.; Salemi,M.; Liu,H.F.; Lin,J.-H.; Chiu,S.-C.; Lin,Y.-C.; Cheng,J.-C.; Wu,H.-S.; Liu,H.-F.
EPI445404	MP	Taiwan	2003-Feb-13	A/Taiwan/59/2003		Other Database Import	Lin,J.H.; Chiu,S.C.; Lin,Y.C.; Cheng,J.C.; Wu,H.S.; Salemi,M.; Liu,H.F.; Lin,J.-H.; Chiu,S.-C.; Lin,Y.-C.; Cheng,J.-C.; Wu,H.-S.; Liu,H.-F.
EPI445134	NA	Taiwan	2003-Feb-13	A/Taiwan/59/2003		Other Database Import	Lin,J.H.; Chiu,S.C.; Lin,Y.C.; Cheng,J.C.; Wu,H.S.; Salemi,M.; Liu,H.F.; Lin,J.-H.; Chiu,S.-C.; Lin,Y.-C.; Cheng,J.-C.; Wu,H.-S.; Liu,H.-F.
EPI444922	NP	Taiwan	2003-Feb-13	A/Taiwan/59/2003		Other Database Import	Lin,J.H.; Chiu,S.C.; Lin,Y.C.; Cheng,J.C.; Wu,H.S.; Salemi,M.; Liu,H.F.; Lin,J.-H.; Chiu,S.-C.; Lin,Y.-C.; Cheng,J.-C.; Wu,H.-S.; Liu,H.-F.
EPI443975	PB2	Taiwan	2003-Feb-13	A/Taiwan/59/2003		Other Database Import	Lin,J.H.; Chiu,S.C.; Lin,Y.C.; Cheng,J.C.; Wu,H.S.; Salemi,M.; Liu,H.F.; Lin,J.-H.; Chiu,S.-C.; Lin,Y.-C.; Cheng,J.-C.; Wu,H.-S.; Liu,H.-F.
EPI446213	NS	Taiwan	2002-Jul-21	A/Taiwan/299/2002		Other Database Import	Lin,J.H.; Chiu,S.C.; Lin,Y.C.; Cheng,J.C.; Wu,H.S.; Salemi,M.; Liu,H.F.; Lin,J.-H.; Chiu,S.-C.; Lin,Y.-C.; Cheng,J.-C.; Wu,H.-S.; Liu,H.-F.
EPI444233	PB1	Taiwan	2002-Jul-21	A/Taiwan/299/2002		Other Database Import	Lin,J.H.; Chiu,S.C.; Lin,Y.C.; Cheng,J.C.; Wu,H.S.; Salemi,M.; Liu,H.F.; Lin,J.-H.; Chiu,S.-C.; Lin,Y.-C.; Cheng,J.-C.; Wu,H.-S.; Liu,H.-F.
EPI445393	MP	Taiwan	2002-Jul-21	A/Taiwan/299/2002		Other Database Import	Lin,J.H.; Chiu,S.C.; Lin,Y.C.; Cheng,J.C.; Wu,H.S.; Salemi,M.; Liu,H.F.; Lin,J.-H.; Chiu,S.-C.; Lin,Y.-C.; Cheng,J.-C.; Wu,H.-S.; Liu,H.-F.
EPI444668	HA	Taiwan	2002-Jul-21	A/Taiwan/299/2002		Other Database Import	Lin,J.H.; Chiu,S.C.; Lin,Y.C.; Cheng,J.C.; Wu,H.S.; Salemi,M.; Liu,H.F.; Lin,J.-H.; Chiu,S.-C.; Lin,Y.-C.; Cheng,J.-C.; Wu,H.-S.; Liu,H.-F.
EPI443964	PB2	Taiwan	2002-Jul-21	A/Taiwan/299/2002		Other Database Import	Lin,J.H.; Chiu,S.C.; Lin,Y.C.; Cheng,J.C.; Wu,H.S.; Salemi,M.; Liu,H.F.; Lin,J.-H.; Chiu,S.-C.; Lin,Y.-C.; Cheng,J.-C.; Wu,H.-S.; Liu,H.-F.
EPI445123	NA	Taiwan	2002-Jul-21	A/Taiwan/299/2002		Other Database Import	Lin,J.H.; Chiu,S.C.; Lin,Y.C.; Cheng,J.C.; Wu,H.S.; Salemi,M.; Liu,H.F.; Lin,J.-H.; Chiu,S.-C.; Lin,Y.-C.; Cheng,J.-C.; Wu,H.-S.; Liu,H.-F.
EPI446211	NS	Taiwan	2002-Mar-17	A/Taiwan/92/2002		Other Database Import	Lin,J.H.; Chiu,S.C.; Lin,Y.C.; Cheng,J.C.; Wu,H.S.; Salemi,M.; Liu,H.F.; Lin,J.-H.; Chiu,S.-C.; Lin,Y.-C.; Cheng,J.-C.; Wu,H.-S.; Liu,H.-F.
EPI444231	PB1	Taiwan	2002-Mar-17	A/Taiwan/92/2002		Other Database Import	Lin,J.H.; Chiu,S.C.; Lin,Y.C.; Cheng,J.C.; Wu,H.S.; Salemi,M.; Liu,H.F.; Lin,J.-H.; Chiu,S.-C.; Lin,Y.-C.; Cheng,J.-C.; Wu,H.-S.; Liu,H.-F.
EPI445391	MP	Taiwan	2002-Mar-17	A/Taiwan/92/2002		Other Database Import	Lin,J.H.; Chiu,S.C.; Lin,Y.C.; Cheng,J.C.; Wu,H.S.; Salemi,M.; Liu,H.F.; Lin,J.-H.; Chiu,S.-C.; Lin,Y.-C.; Cheng,J.-C.; Wu,H.-S.; Liu,H.-F.
EPI444666	HA	Taiwan	2002-Mar-17	A/Taiwan/92/2002		Other Database Import	Lin,J.H.; Chiu,S.C.; Lin,Y.C.; Cheng,J.C.; Wu,H.S.; Salemi,M.; Liu,H.F.; Lin,J.-H.; Chiu,S.-C.; Lin,Y.-C.; Cheng,J.-C.; Wu,H.-S.; Liu,H.-F.
EPI443962	PB2	Taiwan	2002-Mar-17	A/Taiwan/92/2002		Other Database Import	Lin,J.H.; Chiu,S.C.; Lin,Y.C.; Cheng,J.C.; Wu,H.S.; Salemi,M.; Liu,H.F.; Lin,J.-H.; Chiu,S.-C.; Lin,Y.-C.; Cheng,J.-C.; Wu,H.-S.; Liu,H.-F.
EPI445121	NA	Taiwan	2002-Mar-17	A/Taiwan/92/2002		Other Database Import	Lin,J.H.; Chiu,S.C.; Lin,Y.C.; Cheng,J.C.; Wu,H.S.; Salemi,M.; Liu,H.F.; Lin,J.-H.; Chiu,S.-C.; Lin,Y.-C.; Cheng,J.-C.; Wu,H.-S.; Liu,H.-F.
EPI446210	NS	Taiwan	2001-Dec-04	A/Taiwan/384/2001		Other Database Import	Lin,J.H.; Chiu,S.C.; Lin,Y.C.; Cheng,J.C.; Wu,H.S.; Salemi,M.; Liu,H.F.; Lin,J.-H.; Chiu,S.-C.; Lin,Y.-C.; Cheng,J.-C.; Wu,H.-S.; Liu,H.-F.
EPI445390	MP	Taiwan	2001-Dec-04	A/Taiwan/384/2001		Other Database Import	Lin,J.H.; Chiu,S.C.; Lin,Y.C.; Cheng,J.C.; Wu,H.S.; Salemi,M.; Liu,H.F.; Lin,J.-H.; Chiu,S.-C.; Lin,Y.-C.; Cheng,J.-C.; Wu,H.-S.; Liu,H.-F.
EPI444230	PB1	Taiwan	2001-Dec-04	A/Taiwan/384/2001		Other Database Import	Lin,J.H.; Chiu,S.C.; Lin,Y.C.; Cheng,J.C.; Wu,H.S.; Salemi,M.; Liu,H.F.; Lin,J.-H.; Chiu,S.-C.; Lin,Y.-C.; Cheng,J.-C.; Wu,H.-S.; Liu,H.-F.
EPI444665	HA	Taiwan	2001-Dec-04	A/Taiwan/384/2001		Other Database Import	Lin,J.H.; Chiu,S.C.; Lin,Y.C.; Cheng,J.C.; Wu,H.S.; Salemi,M.; Liu,H.F.; Lin,J.-H.; Chiu,S.-C.; Lin,Y.-C.; Cheng,J.-C.; Wu,H.-S.; Liu,H.-F.
EPI443961	PB2	Taiwan	2001-Dec-04	A/Taiwan/384/2001		Other Database Import	Lin,J.H.; Chiu,S.C.; Lin,Y.C.; Cheng,J.C.; Wu,H.S.; Salemi,M.; Liu,H.F.; Lin,J.-H.; Chiu,S.-C.; Lin,Y.-C.; Cheng,J.-C.; Wu,H.-S.; Liu,H.-F.
EPI445120	NA	Taiwan	2001-Dec-04	A/Taiwan/384/2001		Other Database Import	Lin,J.H.; Chiu,S.C.; Lin,Y.C.; Cheng,J.C.; Wu,H.S.; Salemi,M.; Liu,H.F.; Lin,J.-H.; Chiu,S.-C.; Lin,Y.-C.; Cheng,J.-C.; Wu,H.-S.; Liu,H.-F.
EPI446206	NS	Taiwan	2000-Dec-22	A/Taiwan/431/2000		Other Database Import	Lin,J.H.; Chiu,S.C.; Lin,Y.C.; Cheng,J.C.; Wu,H.S.; Salemi,M.; Liu,H.F.; Lin,J.-H.; Chiu,S.-C.; Lin,Y.-C.; Cheng,J.-C.; Wu,H.-S.; Liu,H.-F.
EPI445386	MP	Taiwan	2000-Dec-22	A/Taiwan/431/2000		Other Database Import	Lin,J.H.; Chiu,S.C.; Lin,Y.C.; Cheng,J.C.; Wu,H.S.; Salemi,M.; Liu,H.F.; Lin,J.-H.; Chiu,S.-C.; Lin,Y.-C.; Cheng,J.-C.; Wu,H.-S.; Liu,H.-F.
EPI444226	PB1	Taiwan	2000-Dec-22	A/Taiwan/431/2000		Other Database Import	Lin,J.H.; Chiu,S.C.; Lin,Y.C.; Cheng,J.C.; Wu,H.S.; Salemi,M.; Liu,H.F.; Lin,J.-H.; Chiu,S.-C.; Lin,Y.-C.; Cheng,J.-C.; Wu,H.-S.; Liu,H.-F.
EPI444661	HA	Taiwan	2000-Dec-22	A/Taiwan/431/2000		Other Database Import	Lin,J.H.; Chiu,S.C.; Lin,Y.C.; Cheng,J.C.; Wu,H.S.; Salemi,M.; Liu,H.F.; Lin,J.-H.; Chiu,S.-C.; Lin,Y.-C.; Cheng,J.-C.; Wu,H.-S.; Liu,H.-F.
EPI443957	PB2	Taiwan	2000-Dec-22	A/Taiwan/431/2000		Other Database Import	Lin,J.H.; Chiu,S.C.; Lin,Y.C.; Cheng,J.C.; Wu,H.S.; Salemi,M.; Liu,H.F.; Lin,J.-H.; Chiu,S.-C.; Lin,Y.-C.; Cheng,J.-C.; Wu,H.-S.; Liu,H.-F.
EPI445116	NA	Taiwan	2000-Dec-22	A/Taiwan/431/2000		Other Database Import	Lin,J.H.; Chiu,S.C.; Lin,Y.C.; Cheng,J.C.; Wu,H.S.; Salemi,M.; Liu,H.F.; Lin,J.-H.; Chiu,S.-C.; Lin,Y.-C.; Cheng,J.-C.; Wu,H.-S.; Liu,H.-F.
EPI457338	PA	Taiwan	2000-Dec-22	A/Taiwan/431/2000		Other Database Import	Lin,J.H.; Chiu,S.C.; Lin,Y.C.; Cheng,J.C.; Wu,H.S.; Salemi,M.; Liu,H.F.; Lin,J.-H.; Chiu,S.-C.; Lin,Y.-C.; Cheng,J.-C.; Wu,H.-S.; Liu,H.-F.
EPI446205	NS	Taiwan	2000-Jul-14	A/Taiwan/263/2000		Other Database Import	Lin,J.H.; Chiu,S.C.; Lin,Y.C.; Cheng,J.C.; Wu,H.S.; Salemi,M.; Liu,H.F.; Lin,J.-H.; Chiu,S.-C.; Lin,Y.-C.; Cheng,J.-C.; Wu,H.-S.; Liu,H.-F.
EPI445385	MP	Taiwan	2000-Jul-14	A/Taiwan/263/2000		Other Database Import	Lin,J.H.; Chiu,S.C.; Lin,Y.C.; Cheng,J.C.; Wu,H.S.; Salemi,M.; Liu,H.F.; Lin,J.-H.; Chiu,S.-C.; Lin,Y.-C.; Cheng,J.-C.; Wu,H.-S.; Liu,H.-F.
EPI444225	PB1	Taiwan	2000-Jul-14	A/Taiwan/263/2000		Other Database Import	Lin,J.H.; Chiu,S.C.; Lin,Y.C.; Cheng,J.C.; Wu,H.S.; Salemi,M.; Liu,H.F.; Lin,J.-H.; Chiu,S.-C.; Lin,Y.-C.; Cheng,J.-C.; Wu,H.-S.; Liu,H.-F.
EPI444660	HA	Taiwan	2000-Jul-14	A/Taiwan/263/2000		Other Database Import	Lin,J.H.; Chiu,S.C.; Lin,Y.C.; Cheng,J.C.; Wu,H.S.; Salemi,M.; Liu,H.F.; Lin,J.-H.; Chiu,S.-C.; Lin,Y.-C.; Cheng,J.-C.; Wu,H.-S.; Liu,H.-F.
EPI443956	PB2	Taiwan	2000-Jul-14	A/Taiwan/263/2000		Other Database Import	Lin,J.H.; Chiu,S.C.; Lin,Y.C.; Cheng,J.C.; Wu,H.S.; Salemi,M.; Liu,H.F.; Lin,J.-H.; Chiu,S.-C.; Lin,Y.-C.; Cheng,J.-C.; Wu,H.-S.; Liu,H.-F.
EPI445115	NA	Taiwan	2000-Jul-14	A/Taiwan/263/2000		Other Database Import	Lin,J.H.; Chiu,S.C.; Lin,Y.C.; Cheng,J.C.; Wu,H.S.; Salemi,M.; Liu,H.F.; Lin,J.-H.; Chiu,S.-C.; Lin,Y.-C.; Cheng,J.-C.; Wu,H.-S.; Liu,H.-F.
EPI444913	NP	Taiwan	2000-Jul-14	A/Taiwan/263/2000		Other Database Import	Lin,J.H.; Chiu,S.C.; Lin,Y.C.; Cheng,J.C.; Wu,H.S.; Salemi,M.; Liu,H.F.; Lin,J.-H.; Chiu,S.-C.; Lin,Y.-C.; Cheng,J.-C.; Wu,H.-S.; Liu,H.-F.
EPI457339	PA	Taiwan	2000-Jul-14	A/Taiwan/263/2000		Other Database Import	Lin,J.H.; Chiu,S.C.; Lin,Y.C.; Cheng,J.C.; Wu,H.S.; Salemi,M.; Liu,H.F.; Lin,J.-H.; Chiu,S.-C.; Lin,Y.-C.; Cheng,J.-C.; Wu,H.-S.; Liu,H.-F.
EPI407456	HA	Sri Lanka	2003-Dec-31	A/Colombo/190/2003		Other Database Import	Perera,H.K.K.; Wickramasinghe,G.; Cheung,C.L.; Nishiura,H.; Smith,D.K.; Poon,L.M.; Perera,A.K.C.; Ma,S.K.; Sunil-Chandra,N.P.; Guan,Y.; Peiris,M.J.S.
EPI407474	MP	Sri Lanka	2003-Nov-21	A/Ragama/143/2003		Other Database Import	Perera,H.K.K.; Wickramasinghe,G.; Cheung,C.L.; Nishiura,H.; Smith,D.K.; Poon,L.M.; Perera,A.K.C.; Ma,S.K.; Sunil-Chandra,N.P.; Guan,Y.; Peiris,M.J.S.
EPI407479	PB2	Sri Lanka	2003-Nov-21	A/Ragama/143/2003		Other Database Import	Perera,H.K.K.; Wickramasinghe,G.; Cheung,C.L.; Nishiura,H.; Smith,D.K.; Poon,L.M.; Perera,A.K.C.; Ma,S.K.; Sunil-Chandra,N.P.; Guan,Y.; Peiris,M.J.S.
EPI407463	PB1	Sri Lanka	2003-Nov-21	A/Ragama/143/2003		Other Database Import	Perera,H.K.K.; Wickramasinghe,G.; Cheung,C.L.; Nishiura,H.; Smith,D.K.; Poon,L.M.; Perera,A.K.C.; Ma,S.K.; Sunil-Chandra,N.P.; Guan,Y.; Peiris,M.J.S.
EPI407458	NP	Sri Lanka	2003-Nov-21	A/Ragama/143/2003		Other Database Import	Perera,H.K.K.; Wickramasinghe,G.; Cheung,C.L.; Nishiura,H.; Smith,D.K.; Poon,L.M.; Perera,A.K.C.; Ma,S.K.; Sunil-Chandra,N.P.; Guan,Y.; Peiris,M.J.S.
EPI407448	NA	Sri Lanka	2003-Nov-21	A/Ragama/143/2003		Other Database Import	Perera,H.K.K.; Wickramasinghe,G.; Cheung,C.L.; Nishiura,H.; Smith,D.K.; Poon,L.M.; Perera,A.K.C.; Ma,S.K.; Sunil-Chandra,N.P.; Guan,Y.; Peiris,M.J.S.
EPI407469	PA	Sri Lanka	2003-Nov-21	A/Ragama/143/2003		Other Database Import	Perera,H.K.K.; Wickramasinghe,G.; Cheung,C.L.; Nishiura,H.; Smith,D.K.; Poon,L.M.; Perera,A.K.C.; Ma,S.K.; Sunil-Chandra,N.P.; Guan,Y.; Peiris,M.J.S.
EPI407486	NS	Sri Lanka	2003-Nov-21	A/Ragama/143/2003		Other Database Import	Perera,H.K.K.; Wickramasinghe,G.; Cheung,C.L.; Nishiura,H.; Smith,D.K.; Poon,L.M.; Perera,A.K.C.; Ma,S.K.; Sunil-Chandra,N.P.; Guan,Y.; Peiris,M.J.S.
EPI406823	PB2	Mexico	2003-Dec-15	A/Mexico/InDRE2662/2003		Other Database Import	Isa,P.; Escalera-Zamudio,M.; Cobian Guemes,A.G.; Arias,C.F.
EPI406824	PB1	Mexico	2003-Dec-15	A/Mexico/InDRE2662/2003		Other Database Import	Isa,P.; Escalera-Zamudio,M.; Cobian Guemes,A.G.; Arias,C.F.
EPI406825	PA	Mexico	2003-Dec-15	A/Mexico/InDRE2662/2003		Other Database Import	Isa,P.; Escalera-Zamudio,M.; Cobian Guemes,A.G.; Arias,C.F.
EPI406826	HA	Mexico	2003-Dec-15	A/Mexico/InDRE2662/2003		Other Database Import	Isa,P.; Escalera-Zamudio,M.; Cobian Guemes,A.G.; Arias,C.F.
EPI406827	NP	Mexico	2003-Dec-15	A/Mexico/InDRE2662/2003		Other Database Import	Isa,P.; Escalera-Zamudio,M.; Cobian Guemes,A.G.; Arias,C.F.
EPI406828	NA	Mexico	2003-Dec-15	A/Mexico/InDRE2662/2003		Other Database Import	Isa,P.; Escalera-Zamudio,M.; Cobian Guemes,A.G.; Arias,C.F.
EPI406829	MP	Mexico	2003-Dec-15	A/Mexico/InDRE2662/2003		Other Database Import	Isa,P.; Escalera-Zamudio,M.; Cobian Guemes,A.G.; Arias,C.F.
EPI406830	NS	Mexico	2003-Dec-15	A/Mexico/InDRE2662/2003		Other Database Import	Isa,P.; Escalera-Zamudio,M.; Cobian Guemes,A.G.; Arias,C.F.
EPI406815	PB2	Mexico	2003-Dec-01	A/Mexico/InDRE2601/2003		Other Database Import	Isa,P.; Escalera-Zamudio,M.; Cobian Guemes,A.G.; Arias,C.F.
EPI406816	PB1	Mexico	2003-Dec-01	A/Mexico/InDRE2601/2003		Other Database Import	Isa,P.; Escalera-Zamudio,M.; Cobian Guemes,A.G.; Arias,C.F.
EPI406817	PA	Mexico	2003-Dec-01	A/Mexico/InDRE2601/2003		Other Database Import	Isa,P.; Escalera-Zamudio,M.; Cobian Guemes,A.G.; Arias,C.F.
EPI406818	HA	Mexico	2003-Dec-01	A/Mexico/InDRE2601/2003		Other Database Import	Isa,P.; Escalera-Zamudio,M.; Cobian Guemes,A.G.; Arias,C.F.
EPI406819	NP	Mexico	2003-Dec-01	A/Mexico/InDRE2601/2003		Other Database Import	Isa,P.; Escalera-Zamudio,M.; Cobian Guemes,A.G.; Arias,C.F.
EPI406820	NA	Mexico	2003-Dec-01	A/Mexico/InDRE2601/2003		Other Database Import	Isa,P.; Escalera-Zamudio,M.; Cobian Guemes,A.G.; Arias,C.F.
EPI406821	MP	Mexico	2003-Dec-01	A/Mexico/InDRE2601/2003		Other Database Import	Isa,P.; Escalera-Zamudio,M.; Cobian Guemes,A.G.; Arias,C.F.
EPI406822	NS	Mexico	2003-Dec-01	A/Mexico/InDRE2601/2003		Other Database Import	Isa,P.; Escalera-Zamudio,M.; Cobian Guemes,A.G.; Arias,C.F.
EPI400531	HA	China	2003-Nov-01	A/Guangdong/SZ968/2003		Other Database Import	Cheng,X.; Tan,Y.; He,M.; Lam,T.T.; Lu,X.; Viboud,C.; He,J.; Zhang,S.; Lu,J.; Wu,C.; Fang,S.; Wang,X.; Xie,X.; Ma,H.; Nelson,M.I.; Kung,H.F.; Holmes,E.C.; Cheng,J.
EPI400523	HA	China	2003-Nov-01	A/Guangdong/SZ840/2003		Other Database Import	Cheng,X.; Tan,Y.; He,M.; Lam,T.T.; Lu,X.; Viboud,C.; He,J.; Zhang,S.; Lu,J.; Wu,C.; Fang,S.; Wang,X.; Xie,X.; Ma,H.; Nelson,M.I.; Kung,H.F.; Holmes,E.C.; Cheng,J.
EPI400514	HA	China	2002-Nov-01	A/Guangdong/SZ313/2002		Other Database Import	Cheng,X.; Tan,Y.; He,M.; Lam,T.T.; Lu,X.; Viboud,C.; He,J.; Zhang,S.; Lu,J.; Wu,C.; Fang,S.; Wang,X.; Xie,X.; Ma,H.; Nelson,M.I.; Kung,H.F.; Holmes,E.C.; Cheng,J.
EPI400511	HA	China	2002-Nov-01	A/Guangdong/SZ184/2002		Other Database Import	Cheng,X.; Tan,Y.; He,M.; Lam,T.T.; Lu,X.; Viboud,C.; He,J.; Zhang,S.; Lu,J.; Wu,C.; Fang,S.; Wang,X.; Xie,X.; Ma,H.; Nelson,M.I.; Kung,H.F.; Holmes,E.C.; Cheng,J.
EPI400508	HA	China	2002-Nov-01	A/Guangdong/SZ14/2002		Other Database Import	Cheng,X.; Tan,Y.; He,M.; Lam,T.T.; Lu,X.; Viboud,C.; He,J.; Zhang,S.; Lu,J.; Wu,C.; Fang,S.; Wang,X.; Xie,X.; Ma,H.; Nelson,M.I.; Kung,H.F.; Holmes,E.C.; Cheng,J.
EPI400500	HA	China	2000-Nov-01	A/Guangdong/SZ280/2000		Other Database Import	Cheng,X.; Tan,Y.; He,M.; Lam,T.T.; Lu,X.; Viboud,C.; He,J.; Zhang,S.; Lu,J.; Wu,C.; Fang,S.; Wang,X.; Xie,X.; Ma,H.; Nelson,M.I.; Kung,H.F.; Holmes,E.C.; Cheng,J.
EPI395133	HA	Vietnam	2003-Jan-24	A/Vietnam/TN160/2003		Other Database Import	Vuong,C.D.; Nguyen,H.K.L.; Hoang,P.M.V.; Le,T.T.; Nguyen,T.C.; Ngo,G.H.; Pham,H.T.; Tran,H.T.; Nguyen,S.V.; Le,M.Q.
EPI395130	HA	Vietnam	2003-Sep-15	A/Vietnam/ARI99/2003		Other Database Import	Vuong,C.D.; Nguyen,H.K.L.; Hoang,P.M.V.; Le,T.T.; Nguyen,T.C.; Ngo,G.H.; Pham,H.T.; Tran,H.T.; Nguyen,S.V.; Le,M.Q.
EPI395129	HA	Vietnam	2003-Jun-16	A/Vietnam/BM766/2003		Other Database Import	Vuong,C.D.; Nguyen,H.K.L.; Hoang,P.M.V.; Le,T.T.; Nguyen,T.C.; Ngo,G.H.; Pham,H.T.; Tran,H.T.; Nguyen,S.V.; Le,M.Q.
EPI395128	HA	Vietnam	2003-May-22	A/Vietnam/TN116/2003		Other Database Import	Vuong,C.D.; Nguyen,H.K.L.; Hoang,P.M.V.; Le,T.T.; Nguyen,T.C.; Ngo,G.H.; Pham,H.T.; Tran,H.T.; Nguyen,S.V.; Le,M.Q.
EPI395125	HA	Vietnam	2003-May-18	A/Vietnam/TN107/2003		Other Database Import	Vuong,C.D.; Nguyen,H.K.L.; Hoang,P.M.V.; Le,T.T.; Nguyen,T.C.; Ngo,G.H.; Pham,H.T.; Tran,H.T.; Nguyen,S.V.; Le,M.Q.
EPI395122	HA	Vietnam	2002-Aug-13	A/Vietnam/HN217/2002		Other Database Import	Vuong,C.D.; Nguyen,H.K.L.; Hoang,P.M.V.; Le,T.T.; Nguyen,T.C.; Ngo,G.H.; Pham,H.T.; Tran,H.T.; Nguyen,S.V.; Le,M.Q.
EPI395120	HA	Vietnam	2002-May-01	A/Vietnam/HN197/2002		Other Database Import	Vuong,C.D.; Nguyen,H.K.L.; Hoang,P.M.V.; Le,T.T.; Nguyen,T.C.; Ngo,G.H.; Pham,H.T.; Tran,H.T.; Nguyen,S.V.; Le,M.Q.
EPI375185	NP	Taiwan	2002-Jul-21	A/Taiwan/299/2002		Other Database Import	Lin,J.H.; Chiu,S.C.; Cheng,J.C.; Chang,H.W.; Hsiao,K.L.; Lin,Y.C.; Wu,H.S.; Salemi,M.; Liu,H.F.; Lin,J.-H.; Chiu,S.-C.; Cheng,J.-C.; Chang,H.-W.; Hsiao,K.-L.; Lin,Y.-C.; Liu,H.-F.
EPI375149	NP	Taiwan	2003-Feb-05	A/Taiwan/47/2003		Other Database Import	Lin,J.H.; Chiu,S.C.; Cheng,J.C.; Chang,H.W.; Hsiao,K.L.; Lin,Y.C.; Wu,H.S.; Salemi,M.; Liu,H.F.; Lin,J.-H.; Chiu,S.-C.; Cheng,J.-C.; Chang,H.-W.; Hsiao,K.-L.; Lin,Y.-C.; Liu,H.-F.
EPI375147	NP	Taiwan	2003-Jan-10	A/Taiwan/12/2003		Other Database Import	Lin,J.H.; Chiu,S.C.; Cheng,J.C.; Chang,H.W.; Hsiao,K.L.; Lin,Y.C.; Wu,H.S.; Salemi,M.; Liu,H.F.; Lin,J.-H.; Chiu,S.-C.; Cheng,J.-C.; Chang,H.-W.; Hsiao,K.-L.; Lin,Y.-C.; Liu,H.-F.
EPI375146	NP	Taiwan	2003-Dec-25	A/Taiwan/146/2003		Other Database Import	Lin,J.H.; Chiu,S.C.; Cheng,J.C.; Chang,H.W.; Hsiao,K.L.; Lin,Y.C.; Wu,H.S.; Salemi,M.; Liu,H.F.; Lin,J.-H.; Chiu,S.-C.; Cheng,J.-C.; Chang,H.-W.; Hsiao,K.-L.; Lin,Y.-C.; Liu,H.-F.
EPI374952	NP	Taiwan	2003-Jan-25	A/Taiwan/25/2003		Other Database Import	Lin,J.H.; Chiu,S.C.; Cheng,J.C.; Chang,H.W.; Hsiao,K.L.; Lin,Y.C.; Wu,H.S.; Salemi,M.; Liu,H.F.; Lin,J.-H.; Chiu,S.-C.; Cheng,J.-C.; Chang,H.-W.; Hsiao,K.-L.; Lin,Y.-C.; Liu,H.-F.
EPI374946	NP	Taiwan	2002-Jun-14	A/Taiwan/231/2002		Other Database Import	Lin,J.H.; Chiu,S.C.; Cheng,J.C.; Chang,H.W.; Hsiao,K.L.; Lin,Y.C.; Wu,H.S.; Salemi,M.; Liu,H.F.; Lin,J.-H.; Chiu,S.-C.; Cheng,J.-C.; Chang,H.-W.; Hsiao,K.-L.; Lin,Y.-C.; Liu,H.-F.
EPI374945	NP	Taiwan	2001-Dec-04	A/Taiwan/384/2001		Other Database Import	Lin,J.H.; Chiu,S.C.; Cheng,J.C.; Chang,H.W.; Hsiao,K.L.; Lin,Y.C.; Wu,H.S.; Salemi,M.; Liu,H.F.; Lin,J.-H.; Chiu,S.-C.; Cheng,J.-C.; Chang,H.-W.; Hsiao,K.-L.; Lin,Y.-C.; Liu,H.-F.
EPI373353	NA	Malaysia	2003-Oct-10	A/Malaysia/26003/2003		Other Database Import	Wentworth,D.E.; Dugan,V.; Halpin,R.; Lin,X.; Bera,J.; Ghedin,E.; Fedorova,N.; Overton,L.; Tsitrin,T.; Stockwell,T.; Katzel,D.; Li,K.; Amedeo,P.; Schobel,S.; Shrivastava,S.; Wang,S.; Thovarai,V.; Bishop,B.; Edworthy,P.; Kim,M.; Chan,Y.F.; Sam,I.C.; AbuBakar,S.; Chang,L.Y.; Nor&apos;e,S.S.; Jafar,F.L.; Hassan,A.; Ahmad-Nasrah,S.N.; Bao,Y.; Sanders,R.; Dernovoy,D.; Kiryutin,B.; Lipman,D.J.; Tatusova…
EPI373354	NP	Malaysia	2003-Oct-10	A/Malaysia/26003/2003		Other Database Import	Wentworth,D.E.; Dugan,V.; Halpin,R.; Lin,X.; Bera,J.; Ghedin,E.; Fedorova,N.; Overton,L.; Tsitrin,T.; Stockwell,T.; Katzel,D.; Li,K.; Amedeo,P.; Schobel,S.; Shrivastava,S.; Wang,S.; Thovarai,V.; Bishop,B.; Edworthy,P.; Kim,M.; Chan,Y.F.; Sam,I.C.; AbuBakar,S.; Chang,L.Y.; Nor&apos;e,S.S.; Jafar,F.L.; Hassan,A.; Ahmad-Nasrah,S.N.; Bao,Y.; Sanders,R.; Dernovoy,D.; Kiryutin,B.; Lipman,D.J.; Tatusova…
EPI373355	NS	Malaysia	2003-Oct-10	A/Malaysia/26003/2003		Other Database Import	Wentworth,D.E.; Dugan,V.; Halpin,R.; Lin,X.; Bera,J.; Ghedin,E.; Fedorova,N.; Overton,L.; Tsitrin,T.; Stockwell,T.; Katzel,D.; Li,K.; Amedeo,P.; Schobel,S.; Shrivastava,S.; Wang,S.; Thovarai,V.; Bishop,B.; Edworthy,P.; Kim,M.; Chan,Y.F.; Sam,I.C.; AbuBakar,S.; Chang,L.Y.; Nor&apos;e,S.S.; Jafar,F.L.; Hassan,A.; Ahmad-Nasrah,S.N.; Bao,Y.; Sanders,R.; Dernovoy,D.; Kiryutin,B.; Lipman,D.J.; Tatusova…
EPI373356	PA	Malaysia	2003-Oct-10	A/Malaysia/26003/2003		Other Database Import	Wentworth,D.E.; Dugan,V.; Halpin,R.; Lin,X.; Bera,J.; Ghedin,E.; Fedorova,N.; Overton,L.; Tsitrin,T.; Stockwell,T.; Katzel,D.; Li,K.; Amedeo,P.; Schobel,S.; Shrivastava,S.; Wang,S.; Thovarai,V.; Bishop,B.; Edworthy,P.; Kim,M.; Chan,Y.F.; Sam,I.C.; AbuBakar,S.; Chang,L.Y.; Nor&apos;e,S.S.; Jafar,F.L.; Hassan,A.; Ahmad-Nasrah,S.N.; Bao,Y.; Sanders,R.; Dernovoy,D.; Kiryutin,B.; Lipman,D.J.; Tatusova…
EPI373357	PB1	Malaysia	2003-Oct-10	A/Malaysia/26003/2003		Other Database Import	Wentworth,D.E.; Dugan,V.; Halpin,R.; Lin,X.; Bera,J.; Ghedin,E.; Fedorova,N.; Overton,L.; Tsitrin,T.; Stockwell,T.; Katzel,D.; Li,K.; Amedeo,P.; Schobel,S.; Shrivastava,S.; Wang,S.; Thovarai,V.; Bishop,B.; Edworthy,P.; Kim,M.; Chan,Y.F.; Sam,I.C.; AbuBakar,S.; Chang,L.Y.; Nor&apos;e,S.S.; Jafar,F.L.; Hassan,A.; Ahmad-Nasrah,S.N.; Bao,Y.; Sanders,R.; Dernovoy,D.; Kiryutin,B.; Lipman,D.J.; Tatusova…
EPI373358	PB2	Malaysia	2003-Oct-10	A/Malaysia/26003/2003		Other Database Import	Wentworth,D.E.; Dugan,V.; Halpin,R.; Lin,X.; Bera,J.; Ghedin,E.; Fedorova,N.; Overton,L.; Tsitrin,T.; Stockwell,T.; Katzel,D.; Li,K.; Amedeo,P.; Schobel,S.; Shrivastava,S.; Wang,S.; Thovarai,V.; Bishop,B.; Edworthy,P.; Kim,M.; Chan,Y.F.; Sam,I.C.; AbuBakar,S.; Chang,L.Y.; Nor&apos;e,S.S.; Jafar,F.L.; Hassan,A.; Ahmad-Nasrah,S.N.; Bao,Y.; Sanders,R.; Dernovoy,D.; Kiryutin,B.; Lipman,D.J.; Tatusova…
EPI373351	HA	Malaysia	2003-Oct-10	A/Malaysia/26003/2003		Other Database Import	Wentworth,D.E.; Dugan,V.; Halpin,R.; Lin,X.; Bera,J.; Ghedin,E.; Fedorova,N.; Overton,L.; Tsitrin,T.; Stockwell,T.; Katzel,D.; Li,K.; Amedeo,P.; Schobel,S.; Shrivastava,S.; Wang,S.; Thovarai,V.; Bishop,B.; Edworthy,P.; Kim,M.; Chan,Y.F.; Sam,I.C.; AbuBakar,S.; Chang,L.Y.; Nor&apos;e,S.S.; Jafar,F.L.; Hassan,A.; Ahmad-Nasrah,S.N.; Bao,Y.; Sanders,R.; Dernovoy,D.; Kiryutin,B.; Lipman,D.J.; Tatusova…
EPI373352	MP	Malaysia	2003-Oct-10	A/Malaysia/26003/2003		Other Database Import	Wentworth,D.E.; Dugan,V.; Halpin,R.; Lin,X.; Bera,J.; Ghedin,E.; Fedorova,N.; Overton,L.; Tsitrin,T.; Stockwell,T.; Katzel,D.; Li,K.; Amedeo,P.; Schobel,S.; Shrivastava,S.; Wang,S.; Thovarai,V.; Bishop,B.; Edworthy,P.; Kim,M.; Chan,Y.F.; Sam,I.C.; AbuBakar,S.; Chang,L.Y.; Nor&apos;e,S.S.; Jafar,F.L.; Hassan,A.; Ahmad-Nasrah,S.N.; Bao,Y.; Sanders,R.; Dernovoy,D.; Kiryutin,B.; Lipman,D.J.; Tatusova…
EPI373328	MP	Malaysia	2003-Sep-22	A/Malaysia/25849/2003		Other Database Import	Wentworth,D.E.; Dugan,V.; Halpin,R.; Lin,X.; Bera,J.; Ghedin,E.; Fedorova,N.; Overton,L.; Tsitrin,T.; Stockwell,T.; Katzel,D.; Li,K.; Amedeo,P.; Schobel,S.; Shrivastava,S.; Wang,S.; Thovarai,V.; Bishop,B.; Edworthy,P.; Kim,M.; Chan,Y.F.; Sam,I.C.; AbuBakar,S.; Chang,L.Y.; Nor&apos;e,S.S.; Jafar,F.L.; Hassan,A.; Ahmad-Nasrah,S.N.; Bao,Y.; Sanders,R.; Dernovoy,D.; Kiryutin,B.; Lipman,D.J.; Tatusova…
EPI373329	NA	Malaysia	2003-Sep-22	A/Malaysia/25849/2003		Other Database Import	Wentworth,D.E.; Dugan,V.; Halpin,R.; Lin,X.; Bera,J.; Ghedin,E.; Fedorova,N.; Overton,L.; Tsitrin,T.; Stockwell,T.; Katzel,D.; Li,K.; Amedeo,P.; Schobel,S.; Shrivastava,S.; Wang,S.; Thovarai,V.; Bishop,B.; Edworthy,P.; Kim,M.; Chan,Y.F.; Sam,I.C.; AbuBakar,S.; Chang,L.Y.; Nor&apos;e,S.S.; Jafar,F.L.; Hassan,A.; Ahmad-Nasrah,S.N.; Bao,Y.; Sanders,R.; Dernovoy,D.; Kiryutin,B.; Lipman,D.J.; Tatusova…
EPI373330	NP	Malaysia	2003-Sep-22	A/Malaysia/25849/2003		Other Database Import	Wentworth,D.E.; Dugan,V.; Halpin,R.; Lin,X.; Bera,J.; Ghedin,E.; Fedorova,N.; Overton,L.; Tsitrin,T.; Stockwell,T.; Katzel,D.; Li,K.; Amedeo,P.; Schobel,S.; Shrivastava,S.; Wang,S.; Thovarai,V.; Bishop,B.; Edworthy,P.; Kim,M.; Chan,Y.F.; Sam,I.C.; AbuBakar,S.; Chang,L.Y.; Nor&apos;e,S.S.; Jafar,F.L.; Hassan,A.; Ahmad-Nasrah,S.N.; Bao,Y.; Sanders,R.; Dernovoy,D.; Kiryutin,B.; Lipman,D.J.; Tatusova…
EPI373331	NS	Malaysia	2003-Sep-22	A/Malaysia/25849/2003		Other Database Import	Wentworth,D.E.; Dugan,V.; Halpin,R.; Lin,X.; Bera,J.; Ghedin,E.; Fedorova,N.; Overton,L.; Tsitrin,T.; Stockwell,T.; Katzel,D.; Li,K.; Amedeo,P.; Schobel,S.; Shrivastava,S.; Wang,S.; Thovarai,V.; Bishop,B.; Edworthy,P.; Kim,M.; Chan,Y.F.; Sam,I.C.; AbuBakar,S.; Chang,L.Y.; Nor&apos;e,S.S.; Jafar,F.L.; Hassan,A.; Ahmad-Nasrah,S.N.; Bao,Y.; Sanders,R.; Dernovoy,D.; Kiryutin,B.; Lipman,D.J.; Tatusova…
EPI373332	PA	Malaysia	2003-Sep-22	A/Malaysia/25849/2003		Other Database Import	Wentworth,D.E.; Dugan,V.; Halpin,R.; Lin,X.; Bera,J.; Ghedin,E.; Fedorova,N.; Overton,L.; Tsitrin,T.; Stockwell,T.; Katzel,D.; Li,K.; Amedeo,P.; Schobel,S.; Shrivastava,S.; Wang,S.; Thovarai,V.; Bishop,B.; Edworthy,P.; Kim,M.; Chan,Y.F.; Sam,I.C.; AbuBakar,S.; Chang,L.Y.; Nor&apos;e,S.S.; Jafar,F.L.; Hassan,A.; Ahmad-Nasrah,S.N.; Bao,Y.; Sanders,R.; Dernovoy,D.; Kiryutin,B.; Lipman,D.J.; Tatusova…
EPI373333	PB1	Malaysia	2003-Sep-22	A/Malaysia/25849/2003		Other Database Import	Wentworth,D.E.; Dugan,V.; Halpin,R.; Lin,X.; Bera,J.; Ghedin,E.; Fedorova,N.; Overton,L.; Tsitrin,T.; Stockwell,T.; Katzel,D.; Li,K.; Amedeo,P.; Schobel,S.; Shrivastava,S.; Wang,S.; Thovarai,V.; Bishop,B.; Edworthy,P.; Kim,M.; Chan,Y.F.; Sam,I.C.; AbuBakar,S.; Chang,L.Y.; Nor&apos;e,S.S.; Jafar,F.L.; Hassan,A.; Ahmad-Nasrah,S.N.; Bao,Y.; Sanders,R.; Dernovoy,D.; Kiryutin,B.; Lipman,D.J.; Tatusova…
EPI373334	PB2	Malaysia	2003-Sep-22	A/Malaysia/25849/2003		Other Database Import	Wentworth,D.E.; Dugan,V.; Halpin,R.; Lin,X.; Bera,J.; Ghedin,E.; Fedorova,N.; Overton,L.; Tsitrin,T.; Stockwell,T.; Katzel,D.; Li,K.; Amedeo,P.; Schobel,S.; Shrivastava,S.; Wang,S.; Thovarai,V.; Bishop,B.; Edworthy,P.; Kim,M.; Chan,Y.F.; Sam,I.C.; AbuBakar,S.; Chang,L.Y.; Nor&apos;e,S.S.; Jafar,F.L.; Hassan,A.; Ahmad-Nasrah,S.N.; Bao,Y.; Sanders,R.; Dernovoy,D.; Kiryutin,B.; Lipman,D.J.; Tatusova…
EPI373327	HA	Malaysia	2003-Sep-22	A/Malaysia/25849/2003		Other Database Import	Wentworth,D.E.; Dugan,V.; Halpin,R.; Lin,X.; Bera,J.; Ghedin,E.; Fedorova,N.; Overton,L.; Tsitrin,T.; Stockwell,T.; Katzel,D.; Li,K.; Amedeo,P.; Schobel,S.; Shrivastava,S.; Wang,S.; Thovarai,V.; Bishop,B.; Edworthy,P.; Kim,M.; Chan,Y.F.; Sam,I.C.; AbuBakar,S.; Chang,L.Y.; Nor&apos;e,S.S.; Jafar,F.L.; Hassan,A.; Ahmad-Nasrah,S.N.; Bao,Y.; Sanders,R.; Dernovoy,D.; Kiryutin,B.; Lipman,D.J.; Tatusova…
EPI368540	NA	Vietnam	2003-Aug-14	A/HaNoi/HN695/2003		Other Database Import	Wentworth,D.E.; Dugan,V.; Halpin,R.; Lin,X.; Bera,J.; Ghedin,E.; Fedorova,N.; Overton,L.; Tsitrin,T.; Stockwell,T.; Katzel,D.; Li,K.; Amedeo,P.; Schobel,S.; Shrivastava,S.; Wang,S.; Thovarai,V.; Bishop,B.; Edworthy,P.; Kim,M.; Mai,L.T.Q.; Hien,N.T.; Ha,N.K.; Cuong,V.D.; Duc,D.T.; Phuong,H.V.M.; Hang,N.L.K.; Thanh,L.T.; Thach,N.C.; Huong,T.T.; Hien,P.T.; Giang,N.H.; Bao,Y.; Sanders,R.; Dernovoy,D.…
EPI368545	PB2	Vietnam	2003-Aug-14	A/HaNoi/HN695/2003		Other Database Import	Wentworth,D.E.; Dugan,V.; Halpin,R.; Lin,X.; Bera,J.; Ghedin,E.; Fedorova,N.; Overton,L.; Tsitrin,T.; Stockwell,T.; Katzel,D.; Li,K.; Amedeo,P.; Schobel,S.; Shrivastava,S.; Wang,S.; Thovarai,V.; Bishop,B.; Edworthy,P.; Kim,M.; Mai,L.T.Q.; Hien,N.T.; Ha,N.K.; Cuong,V.D.; Duc,D.T.; Phuong,H.V.M.; Hang,N.L.K.; Thanh,L.T.; Thach,N.C.; Huong,T.T.; Hien,P.T.; Giang,N.H.; Bao,Y.; Sanders,R.; Dernovoy,D.…
EPI368538	HA	Vietnam	2003-Aug-14	A/HaNoi/HN695/2003		Other Database Import	Wentworth,D.E.; Dugan,V.; Halpin,R.; Lin,X.; Bera,J.; Ghedin,E.; Fedorova,N.; Overton,L.; Tsitrin,T.; Stockwell,T.; Katzel,D.; Li,K.; Amedeo,P.; Schobel,S.; Shrivastava,S.; Wang,S.; Thovarai,V.; Bishop,B.; Edworthy,P.; Kim,M.; Mai,L.T.Q.; Hien,N.T.; Ha,N.K.; Cuong,V.D.; Duc,D.T.; Phuong,H.V.M.; Hang,N.L.K.; Thanh,L.T.; Thach,N.C.; Huong,T.T.; Hien,P.T.; Giang,N.H.; Bao,Y.; Sanders,R.; Dernovoy,D.…
EPI368542	NS	Vietnam	2003-Aug-14	A/HaNoi/HN695/2003		Other Database Import	Wentworth,D.E.; Dugan,V.; Halpin,R.; Lin,X.; Bera,J.; Ghedin,E.; Fedorova,N.; Overton,L.; Tsitrin,T.; Stockwell,T.; Katzel,D.; Li,K.; Amedeo,P.; Schobel,S.; Shrivastava,S.; Wang,S.; Thovarai,V.; Bishop,B.; Edworthy,P.; Kim,M.; Mai,L.T.Q.; Hien,N.T.; Ha,N.K.; Cuong,V.D.; Duc,D.T.; Phuong,H.V.M.; Hang,N.L.K.; Thanh,L.T.; Thach,N.C.; Huong,T.T.; Hien,P.T.; Giang,N.H.; Bao,Y.; Sanders,R.; Dernovoy,D.…
EPI368539	MP	Vietnam	2003-Aug-14	A/HaNoi/HN695/2003		Other Database Import	Wentworth,D.E.; Dugan,V.; Halpin,R.; Lin,X.; Bera,J.; Ghedin,E.; Fedorova,N.; Overton,L.; Tsitrin,T.; Stockwell,T.; Katzel,D.; Li,K.; Amedeo,P.; Schobel,S.; Shrivastava,S.; Wang,S.; Thovarai,V.; Bishop,B.; Edworthy,P.; Kim,M.; Mai,L.T.Q.; Hien,N.T.; Ha,N.K.; Cuong,V.D.; Duc,D.T.; Phuong,H.V.M.; Hang,N.L.K.; Thanh,L.T.; Thach,N.C.; Huong,T.T.; Hien,P.T.; Giang,N.H.; Bao,Y.; Sanders,R.; Dernovoy,D.…
EPI368543	PA	Vietnam	2003-Aug-14	A/HaNoi/HN695/2003		Other Database Import	Wentworth,D.E.; Dugan,V.; Halpin,R.; Lin,X.; Bera,J.; Ghedin,E.; Fedorova,N.; Overton,L.; Tsitrin,T.; Stockwell,T.; Katzel,D.; Li,K.; Amedeo,P.; Schobel,S.; Shrivastava,S.; Wang,S.; Thovarai,V.; Bishop,B.; Edworthy,P.; Kim,M.; Mai,L.T.Q.; Hien,N.T.; Ha,N.K.; Cuong,V.D.; Duc,D.T.; Phuong,H.V.M.; Hang,N.L.K.; Thanh,L.T.; Thach,N.C.; Huong,T.T.; Hien,P.T.; Giang,N.H.; Bao,Y.; Sanders,R.; Dernovoy,D.…
EPI368541	NP	Vietnam	2003-Aug-14	A/HaNoi/HN695/2003		Other Database Import	Wentworth,D.E.; Dugan,V.; Halpin,R.; Lin,X.; Bera,J.; Ghedin,E.; Fedorova,N.; Overton,L.; Tsitrin,T.; Stockwell,T.; Katzel,D.; Li,K.; Amedeo,P.; Schobel,S.; Shrivastava,S.; Wang,S.; Thovarai,V.; Bishop,B.; Edworthy,P.; Kim,M.; Mai,L.T.Q.; Hien,N.T.; Ha,N.K.; Cuong,V.D.; Duc,D.T.; Phuong,H.V.M.; Hang,N.L.K.; Thanh,L.T.; Thach,N.C.; Huong,T.T.; Hien,P.T.; Giang,N.H.; Bao,Y.; Sanders,R.; Dernovoy,D.…
EPI368544	PB1	Vietnam	2003-Aug-14	A/HaNoi/HN695/2003		Other Database Import	Wentworth,D.E.; Dugan,V.; Halpin,R.; Lin,X.; Bera,J.; Ghedin,E.; Fedorova,N.; Overton,L.; Tsitrin,T.; Stockwell,T.; Katzel,D.; Li,K.; Amedeo,P.; Schobel,S.; Shrivastava,S.; Wang,S.; Thovarai,V.; Bishop,B.; Edworthy,P.; Kim,M.; Mai,L.T.Q.; Hien,N.T.; Ha,N.K.; Cuong,V.D.; Duc,D.T.; Phuong,H.V.M.; Hang,N.L.K.; Thanh,L.T.; Thach,N.C.; Huong,T.T.; Hien,P.T.; Giang,N.H.; Bao,Y.; Sanders,R.; Dernovoy,D.…
EPI367480	PB2	Vietnam	2001-Jan-01	A/HaNoi/1766/2001		Other Database Import	Wentworth,D.E.; Dugan,V.; Halpin,R.; Lin,X.; Bera,J.; Ghedin,E.; Fedorova,N.; Overton,L.; Tsitrin,T.; Stockwell,T.; Katzel,D.; Li,K.; Amedeo,P.; Schobel,S.; Shrivastava,S.; Wang,S.; Thovarai,V.; Bishop,B.; Edworthy,P.; Kim,M.; Mai,L.T.Q.; Hien,N.T.; Ha,N.K.; Cuong,V.D.; Duc,D.T.; Phuong,H.V.M.; Hang,N.L.K.; Thanh,L.T.; Thach,N.C.; Huong,T.T.; Hien,P.T.; Giang,N.H.; Bao,Y.; Sanders,R.; Dernovoy,D.…
EPI367478	PA	Vietnam	2001-Jan-01	A/HaNoi/1766/2001		Other Database Import	Wentworth,D.E.; Dugan,V.; Halpin,R.; Lin,X.; Bera,J.; Ghedin,E.; Fedorova,N.; Overton,L.; Tsitrin,T.; Stockwell,T.; Katzel,D.; Li,K.; Amedeo,P.; Schobel,S.; Shrivastava,S.; Wang,S.; Thovarai,V.; Bishop,B.; Edworthy,P.; Kim,M.; Mai,L.T.Q.; Hien,N.T.; Ha,N.K.; Cuong,V.D.; Duc,D.T.; Phuong,H.V.M.; Hang,N.L.K.; Thanh,L.T.; Thach,N.C.; Huong,T.T.; Hien,P.T.; Giang,N.H.; Bao,Y.; Sanders,R.; Dernovoy,D.…
EPI367479	PB1	Vietnam	2001-Jan-01	A/HaNoi/1766/2001		Other Database Import	Wentworth,D.E.; Dugan,V.; Halpin,R.; Lin,X.; Bera,J.; Ghedin,E.; Fedorova,N.; Overton,L.; Tsitrin,T.; Stockwell,T.; Katzel,D.; Li,K.; Amedeo,P.; Schobel,S.; Shrivastava,S.; Wang,S.; Thovarai,V.; Bishop,B.; Edworthy,P.; Kim,M.; Mai,L.T.Q.; Hien,N.T.; Ha,N.K.; Cuong,V.D.; Duc,D.T.; Phuong,H.V.M.; Hang,N.L.K.; Thanh,L.T.; Thach,N.C.; Huong,T.T.; Hien,P.T.; Giang,N.H.; Bao,Y.; Sanders,R.; Dernovoy,D.…
EPI367483	MP	Vietnam	2001-Jan-01	A/HaNoi/1766/2001		Other Database Import	Wentworth,D.E.; Dugan,V.; Halpin,R.; Lin,X.; Bera,J.; Ghedin,E.; Fedorova,N.; Overton,L.; Tsitrin,T.; Stockwell,T.; Katzel,D.; Li,K.; Amedeo,P.; Schobel,S.; Shrivastava,S.; Wang,S.; Thovarai,V.; Bishop,B.; Edworthy,P.; Kim,M.; Mai,L.T.Q.; Hien,N.T.; Ha,N.K.; Cuong,V.D.; Duc,D.T.; Phuong,H.V.M.; Hang,N.L.K.; Thanh,L.T.; Thach,N.C.; Huong,T.T.; Hien,P.T.; Giang,N.H.; Bao,Y.; Sanders,R.; Dernovoy,D.…
EPI367475	HA	Vietnam	2001-Jan-01	A/HaNoi/1766/2001		Other Database Import	Wentworth,D.E.; Dugan,V.; Halpin,R.; Lin,X.; Bera,J.; Ghedin,E.; Fedorova,N.; Overton,L.; Tsitrin,T.; Stockwell,T.; Katzel,D.; Li,K.; Amedeo,P.; Schobel,S.; Shrivastava,S.; Wang,S.; Thovarai,V.; Bishop,B.; Edworthy,P.; Kim,M.; Mai,L.T.Q.; Hien,N.T.; Ha,N.K.; Cuong,V.D.; Duc,D.T.; Phuong,H.V.M.; Hang,N.L.K.; Thanh,L.T.; Thach,N.C.; Huong,T.T.; Hien,P.T.; Giang,N.H.; Bao,Y.; Sanders,R.; Dernovoy,D.…
EPI367476	NP	Vietnam	2001-Jan-01	A/HaNoi/1766/2001		Other Database Import	Wentworth,D.E.; Dugan,V.; Halpin,R.; Lin,X.; Bera,J.; Ghedin,E.; Fedorova,N.; Overton,L.; Tsitrin,T.; Stockwell,T.; Katzel,D.; Li,K.; Amedeo,P.; Schobel,S.; Shrivastava,S.; Wang,S.; Thovarai,V.; Bishop,B.; Edworthy,P.; Kim,M.; Mai,L.T.Q.; Hien,N.T.; Ha,N.K.; Cuong,V.D.; Duc,D.T.; Phuong,H.V.M.; Hang,N.L.K.; Thanh,L.T.; Thach,N.C.; Huong,T.T.; Hien,P.T.; Giang,N.H.; Bao,Y.; Sanders,R.; Dernovoy,D.…
EPI367477	NS	Vietnam	2001-Jan-01	A/HaNoi/1766/2001		Other Database Import	Wentworth,D.E.; Dugan,V.; Halpin,R.; Lin,X.; Bera,J.; Ghedin,E.; Fedorova,N.; Overton,L.; Tsitrin,T.; Stockwell,T.; Katzel,D.; Li,K.; Amedeo,P.; Schobel,S.; Shrivastava,S.; Wang,S.; Thovarai,V.; Bishop,B.; Edworthy,P.; Kim,M.; Mai,L.T.Q.; Hien,N.T.; Ha,N.K.; Cuong,V.D.; Duc,D.T.; Phuong,H.V.M.; Hang,N.L.K.; Thanh,L.T.; Thach,N.C.; Huong,T.T.; Hien,P.T.; Giang,N.H.; Bao,Y.; Sanders,R.; Dernovoy,D.…
EPI367484	NA	Vietnam	2001-Jan-01	A/HaNoi/1766/2001		Other Database Import	Wentworth,D.E.; Dugan,V.; Halpin,R.; Lin,X.; Bera,J.; Ghedin,E.; Fedorova,N.; Overton,L.; Tsitrin,T.; Stockwell,T.; Katzel,D.; Li,K.; Amedeo,P.; Schobel,S.; Shrivastava,S.; Wang,S.; Thovarai,V.; Bishop,B.; Edworthy,P.; Kim,M.; Mai,L.T.Q.; Hien,N.T.; Ha,N.K.; Cuong,V.D.; Duc,D.T.; Phuong,H.V.M.; Hang,N.L.K.; Thanh,L.T.; Thach,N.C.; Huong,T.T.; Hien,P.T.; Giang,N.H.; Bao,Y.; Sanders,R.; Dernovoy,D.…
EPI364393	HA	Netherlands	2003-Mar-17	A/Netherlands/109/2003		Other Database Import	Wentworth,D.E.; Dugan,V.; Halpin,R.; Lin,X.; Bera,J.; Ghedin,E.; Fedorova,N.; Overton,L.; Tsitrin,T.; Stockwell,T.; Amedeo,P.; Bishop,B.; Chen,H.; Edworthy,P.; Gupta,N.; Katzel,D.; Li,K.; Schobel,S.; Shrivastava,S.; Thovarai,V.; Wang,S.; Westgeest,K.B.; van Beek,R.; Bestebroer,T.M.; de Jong,J.C.; Rimmelzwaan,G.F.; Osterhaus,A.D.M.E.; Fouchier,R.A.M.; Bao,Y.; Sanders,R.; Dernovoy,D.; Kiryutin,B.; …
EPI364395	NA	Netherlands	2003-Mar-17	A/Netherlands/109/2003		Other Database Import	Wentworth,D.E.; Dugan,V.; Halpin,R.; Lin,X.; Bera,J.; Ghedin,E.; Fedorova,N.; Overton,L.; Tsitrin,T.; Stockwell,T.; Amedeo,P.; Bishop,B.; Chen,H.; Edworthy,P.; Gupta,N.; Katzel,D.; Li,K.; Schobel,S.; Shrivastava,S.; Thovarai,V.; Wang,S.; Westgeest,K.B.; van Beek,R.; Bestebroer,T.M.; de Jong,J.C.; Rimmelzwaan,G.F.; Osterhaus,A.D.M.E.; Fouchier,R.A.M.; Bao,Y.; Sanders,R.; Dernovoy,D.; Kiryutin,B.; …
EPI364396	NP	Netherlands	2003-Mar-17	A/Netherlands/109/2003		Other Database Import	Wentworth,D.E.; Dugan,V.; Halpin,R.; Lin,X.; Bera,J.; Ghedin,E.; Fedorova,N.; Overton,L.; Tsitrin,T.; Stockwell,T.; Amedeo,P.; Bishop,B.; Chen,H.; Edworthy,P.; Gupta,N.; Katzel,D.; Li,K.; Schobel,S.; Shrivastava,S.; Thovarai,V.; Wang,S.; Westgeest,K.B.; van Beek,R.; Bestebroer,T.M.; de Jong,J.C.; Rimmelzwaan,G.F.; Osterhaus,A.D.M.E.; Fouchier,R.A.M.; Bao,Y.; Sanders,R.; Dernovoy,D.; Kiryutin,B.; …
EPI364397	NS	Netherlands	2003-Mar-17	A/Netherlands/109/2003		Other Database Import	Wentworth,D.E.; Dugan,V.; Halpin,R.; Lin,X.; Bera,J.; Ghedin,E.; Fedorova,N.; Overton,L.; Tsitrin,T.; Stockwell,T.; Amedeo,P.; Bishop,B.; Chen,H.; Edworthy,P.; Gupta,N.; Katzel,D.; Li,K.; Schobel,S.; Shrivastava,S.; Thovarai,V.; Wang,S.; Westgeest,K.B.; van Beek,R.; Bestebroer,T.M.; de Jong,J.C.; Rimmelzwaan,G.F.; Osterhaus,A.D.M.E.; Fouchier,R.A.M.; Bao,Y.; Sanders,R.; Dernovoy,D.; Kiryutin,B.; …
EPI364398	PA	Netherlands	2003-Mar-17	A/Netherlands/109/2003		Other Database Import	Wentworth,D.E.; Dugan,V.; Halpin,R.; Lin,X.; Bera,J.; Ghedin,E.; Fedorova,N.; Overton,L.; Tsitrin,T.; Stockwell,T.; Amedeo,P.; Bishop,B.; Chen,H.; Edworthy,P.; Gupta,N.; Katzel,D.; Li,K.; Schobel,S.; Shrivastava,S.; Thovarai,V.; Wang,S.; Westgeest,K.B.; van Beek,R.; Bestebroer,T.M.; de Jong,J.C.; Rimmelzwaan,G.F.; Osterhaus,A.D.M.E.; Fouchier,R.A.M.; Bao,Y.; Sanders,R.; Dernovoy,D.; Kiryutin,B.; …
EPI364399	PB2	Netherlands	2003-Mar-17	A/Netherlands/109/2003		Other Database Import	Wentworth,D.E.; Dugan,V.; Halpin,R.; Lin,X.; Bera,J.; Ghedin,E.; Fedorova,N.; Overton,L.; Tsitrin,T.; Stockwell,T.; Amedeo,P.; Bishop,B.; Chen,H.; Edworthy,P.; Gupta,N.; Katzel,D.; Li,K.; Schobel,S.; Shrivastava,S.; Thovarai,V.; Wang,S.; Westgeest,K.B.; van Beek,R.; Bestebroer,T.M.; de Jong,J.C.; Rimmelzwaan,G.F.; Osterhaus,A.D.M.E.; Fouchier,R.A.M.; Bao,Y.; Sanders,R.; Dernovoy,D.; Kiryutin,B.; …
EPI364394	MP	Netherlands	2003-Mar-17	A/Netherlands/109/2003		Other Database Import	Wentworth,D.E.; Dugan,V.; Halpin,R.; Lin,X.; Bera,J.; Ghedin,E.; Fedorova,N.; Overton,L.; Tsitrin,T.; Stockwell,T.; Amedeo,P.; Bishop,B.; Chen,H.; Edworthy,P.; Gupta,N.; Katzel,D.; Li,K.; Schobel,S.; Shrivastava,S.; Thovarai,V.; Wang,S.; Westgeest,K.B.; van Beek,R.; Bestebroer,T.M.; de Jong,J.C.; Rimmelzwaan,G.F.; Osterhaus,A.D.M.E.; Fouchier,R.A.M.; Bao,Y.; Sanders,R.; Dernovoy,D.; Kiryutin,B.; …
EPI362924	NA	Netherlands	2002-Jan-07	A/Netherlands/1/2002		Other Database Import	Wentworth,D.E.; Dugan,V.; Halpin,R.; Lin,X.; Bera,J.; Ghedin,E.; Fedorova,N.; Overton,L.; Tsitrin,T.; Stockwell,T.; Amedeo,P.; Bishop,B.; Chen,H.; Edworthy,P.; Gupta,N.; Katzel,D.; Li,K.; Schobel,S.; Shrivastava,S.; Thovarai,V.; Wang,S.; Westgeest,K.B.; van Beek,R.; Bestebroer,T.M.; de Jong,J.C.; Rimmelzwaan,G.F.; Osterhaus,A.D.M.E.; Fouchier,R.A.M.; Bao,Y.; Sanders,R.; Dernovoy,D.; Kiryutin,B.; …
EPI362925	NP	Netherlands	2002-Jan-07	A/Netherlands/1/2002		Other Database Import	Wentworth,D.E.; Dugan,V.; Halpin,R.; Lin,X.; Bera,J.; Ghedin,E.; Fedorova,N.; Overton,L.; Tsitrin,T.; Stockwell,T.; Amedeo,P.; Bishop,B.; Chen,H.; Edworthy,P.; Gupta,N.; Katzel,D.; Li,K.; Schobel,S.; Shrivastava,S.; Thovarai,V.; Wang,S.; Westgeest,K.B.; van Beek,R.; Bestebroer,T.M.; de Jong,J.C.; Rimmelzwaan,G.F.; Osterhaus,A.D.M.E.; Fouchier,R.A.M.; Bao,Y.; Sanders,R.; Dernovoy,D.; Kiryutin,B.; …
EPI362926	NS	Netherlands	2002-Jan-07	A/Netherlands/1/2002		Other Database Import	Wentworth,D.E.; Dugan,V.; Halpin,R.; Lin,X.; Bera,J.; Ghedin,E.; Fedorova,N.; Overton,L.; Tsitrin,T.; Stockwell,T.; Amedeo,P.; Bishop,B.; Chen,H.; Edworthy,P.; Gupta,N.; Katzel,D.; Li,K.; Schobel,S.; Shrivastava,S.; Thovarai,V.; Wang,S.; Westgeest,K.B.; van Beek,R.; Bestebroer,T.M.; de Jong,J.C.; Rimmelzwaan,G.F.; Osterhaus,A.D.M.E.; Fouchier,R.A.M.; Bao,Y.; Sanders,R.; Dernovoy,D.; Kiryutin,B.; …
EPI362922	HA	Netherlands	2002-Jan-07	A/Netherlands/1/2002		Other Database Import	Wentworth,D.E.; Dugan,V.; Halpin,R.; Lin,X.; Bera,J.; Ghedin,E.; Fedorova,N.; Overton,L.; Tsitrin,T.; Stockwell,T.; Amedeo,P.; Bishop,B.; Chen,H.; Edworthy,P.; Gupta,N.; Katzel,D.; Li,K.; Schobel,S.; Shrivastava,S.; Thovarai,V.; Wang,S.; Westgeest,K.B.; van Beek,R.; Bestebroer,T.M.; de Jong,J.C.; Rimmelzwaan,G.F.; Osterhaus,A.D.M.E.; Fouchier,R.A.M.; Bao,Y.; Sanders,R.; Dernovoy,D.; Kiryutin,B.; …
EPI362923	MP	Netherlands	2002-Jan-07	A/Netherlands/1/2002		Other Database Import	Wentworth,D.E.; Dugan,V.; Halpin,R.; Lin,X.; Bera,J.; Ghedin,E.; Fedorova,N.; Overton,L.; Tsitrin,T.; Stockwell,T.; Amedeo,P.; Bishop,B.; Chen,H.; Edworthy,P.; Gupta,N.; Katzel,D.; Li,K.; Schobel,S.; Shrivastava,S.; Thovarai,V.; Wang,S.; Westgeest,K.B.; van Beek,R.; Bestebroer,T.M.; de Jong,J.C.; Rimmelzwaan,G.F.; Osterhaus,A.D.M.E.; Fouchier,R.A.M.; Bao,Y.; Sanders,R.; Dernovoy,D.; Kiryutin,B.; …
EPI362314	PA	Netherlands	2002-Jan-07	A/Netherlands/1/2002		Other Database Import	Wentworth,D.E.; Dugan,V.; Halpin,R.; Lin,X.; Bera,J.; Ghedin,E.; Fedorova,N.; Overton,L.; Tsitrin,T.; Stockwell,T.; Amedeo,P.; Bishop,B.; Chen,H.; Edworthy,P.; Gupta,N.; Katzel,D.; Li,K.; Schobel,S.; Shrivastava,S.; Thovarai,V.; Wang,S.; Westgeest,K.B.; van Beek,R.; Bestebroer,T.M.; de Jong,J.C.; Rimmelzwaan,G.F.; Osterhaus,A.D.M.E.; Fouchier,R.A.M.; Bao,Y.; Sanders,R.; Dernovoy,D.; Kiryutin,B.; …
EPI362315	PB2	Netherlands	2002-Jan-07	A/Netherlands/1/2002		Other Database Import	Wentworth,D.E.; Dugan,V.; Halpin,R.; Lin,X.; Bera,J.; Ghedin,E.; Fedorova,N.; Overton,L.; Tsitrin,T.; Stockwell,T.; Amedeo,P.; Bishop,B.; Chen,H.; Edworthy,P.; Gupta,N.; Katzel,D.; Li,K.; Schobel,S.; Shrivastava,S.; Thovarai,V.; Wang,S.; Westgeest,K.B.; van Beek,R.; Bestebroer,T.M.; de Jong,J.C.; Rimmelzwaan,G.F.; Osterhaus,A.D.M.E.; Fouchier,R.A.M.; Bao,Y.; Sanders,R.; Dernovoy,D.; Kiryutin,B.; …
EPI360972	HA	United States	2001-Nov-30	A/Bcm/1/2001		Other Database Import	Air,G.M.; Gulati,S.
EPI360404	HA	China	2003-Mar-01	A/Guangdong/149-1/2003		Other Database Import	Du,X.; Dong,L.; Lan,Y.; Peng,Y.; Wu,A.; Zhang,Y.; Huang,W.; Wang,D.; Wang,M.; Guo,Y.; Shu,Y.; Jiang,T.; Guo,J.; Zhao,X.; Wei,H.
EPI360403	HA	China	2003-Sep-20	A/Wuhan/328/2003		Other Database Import	Du,X.; Dong,L.; Lan,Y.; Peng,Y.; Wu,A.; Zhang,Y.; Huang,W.; Wang,D.; Wang,M.; Guo,Y.; Shu,Y.; Jiang,T.; Guo,J.; Zhao,X.; Wei,H.
EPI360397	HA	China	2003-Mar-19	A/Yunnan/184/2003		Other Database Import	Du,X.; Dong,L.; Lan,Y.; Peng,Y.; Wu,A.; Zhang,Y.; Huang,W.; Wang,D.; Wang,M.; Guo,Y.; Shu,Y.; Jiang,T.; Guo,J.; Zhao,X.; Wei,H.
EPI360396	HA	China	2003-Sep-06	A/Yunnan/640/2003		Other Database Import	Du,X.; Dong,L.; Lan,Y.; Peng,Y.; Wu,A.; Zhang,Y.; Huang,W.; Wang,D.; Wang,M.; Guo,Y.; Shu,Y.; Jiang,T.; Guo,J.; Zhao,X.; Wei,H.
EPI360391	HA	China	2003-May-17	A/Wuhan/166/2003		Other Database Import	Du,X.; Dong,L.; Lan,Y.; Peng,Y.; Wu,A.; Zhang,Y.; Huang,W.; Wang,D.; Wang,M.; Guo,Y.; Shu,Y.; Jiang,T.; Guo,J.; Zhao,X.; Wei,H.
EPI360384	HA	China	2003-Dec-23	A/Tianjin/316/2003		Other Database Import	Du,X.; Dong,L.; Lan,Y.; Peng,Y.; Wu,A.; Zhang,Y.; Huang,W.; Wang,D.; Wang,M.; Guo,Y.; Shu,Y.; Jiang,T.; Guo,J.; Zhao,X.; Wei,H.
EPI360371	HA	China	2003-Dec-22	A/Shaanxi/54/2003		Other Database Import	Du,X.; Dong,L.; Lan,Y.; Peng,Y.; Wu,A.; Zhang,Y.; Huang,W.; Wang,D.; Wang,M.; Guo,Y.; Shu,Y.; Jiang,T.; Guo,J.; Zhao,X.; Wei,H.
EPI360368	HA	China	2003-Dec-10	A/Ningxia/78/2003		Other Database Import	Du,X.; Dong,L.; Lan,Y.; Peng,Y.; Wu,A.; Zhang,Y.; Huang,W.; Wang,D.; Wang,M.; Guo,Y.; Shu,Y.; Jiang,T.; Guo,J.; Zhao,X.; Wei,H.
EPI360362	HA	China	2003-Dec-10	A/Liaoning/12/2003		Other Database Import	Du,X.; Dong,L.; Lan,Y.; Peng,Y.; Wu,A.; Zhang,Y.; Huang,W.; Wang,D.; Wang,M.; Guo,Y.; Shu,Y.; Jiang,T.; Guo,J.; Zhao,X.; Wei,H.
EPI360361	HA	China	2003-Feb-15	A/Jilin/17/2003		Other Database Import	Du,X.; Dong,L.; Lan,Y.; Peng,Y.; Wu,A.; Zhang,Y.; Huang,W.; Wang,D.; Wang,M.; Guo,Y.; Shu,Y.; Jiang,T.; Guo,J.; Zhao,X.; Wei,H.
EPI360359	HA	China	2003-Feb-15	A/Jilin/16/2003		Other Database Import	Du,X.; Dong,L.; Lan,Y.; Peng,Y.; Wu,A.; Zhang,Y.; Huang,W.; Wang,D.; Wang,M.; Guo,Y.; Shu,Y.; Jiang,T.; Guo,J.; Zhao,X.; Wei,H.
EPI360358	HA	China	2003-Nov-20	A/Liaoning/2/2003		Other Database Import	Du,X.; Dong,L.; Lan,Y.; Peng,Y.; Wu,A.; Zhang,Y.; Huang,W.; Wang,D.; Wang,M.; Guo,Y.; Shu,Y.; Jiang,T.; Guo,J.; Zhao,X.; Wei,H.
EPI360354	HA	China	2003-Mar-01	A/Jiangsu/34/2003		Other Database Import	Du,X.; Dong,L.; Lan,Y.; Peng,Y.; Wu,A.; Zhang,Y.; Huang,W.; Wang,D.; Wang,M.; Guo,Y.; Shu,Y.; Jiang,T.; Guo,J.; Zhao,X.; Wei,H.
EPI360353	HA	China	2003-Sep-22	A/Hunan/493/2003		Other Database Import	Du,X.; Dong,L.; Lan,Y.; Peng,Y.; Wu,A.; Zhang,Y.; Huang,W.; Wang,D.; Wang,M.; Guo,Y.; Shu,Y.; Jiang,T.; Guo,J.; Zhao,X.; Wei,H.
EPI360348	HA	China	2003-Apr-27	A/Hunan/195/2003		Other Database Import	Du,X.; Dong,L.; Lan,Y.; Peng,Y.; Wu,A.; Zhang,Y.; Huang,W.; Wang,D.; Wang,M.; Guo,Y.; Shu,Y.; Jiang,T.; Guo,J.; Zhao,X.; Wei,H.
EPI360347	HA	China	2003-Sep-18	A/Hunan/481/2003		Other Database Import	Du,X.; Dong,L.; Lan,Y.; Peng,Y.; Wu,A.; Zhang,Y.; Huang,W.; Wang,D.; Wang,M.; Guo,Y.; Shu,Y.; Jiang,T.; Guo,J.; Zhao,X.; Wei,H.
EPI360345	HA	China	2003-Aug-26	A/Hunan/448/2003		Other Database Import	Du,X.; Dong,L.; Lan,Y.; Peng,Y.; Wu,A.; Zhang,Y.; Huang,W.; Wang,D.; Wang,M.; Guo,Y.; Shu,Y.; Jiang,T.; Guo,J.; Zhao,X.; Wei,H.
EPI360338	HA	China	2003-Mar-01	A/Henan/60/2003		Other Database Import	Du,X.; Dong,L.; Lan,Y.; Peng,Y.; Wu,A.; Zhang,Y.; Huang,W.; Wang,D.; Wang,M.; Guo,Y.; Shu,Y.; Jiang,T.; Guo,J.; Zhao,X.; Wei,H.
EPI360320	HA	China	2003-Dec-18	A/Chongqing/257/2003		Other Database Import	Du,X.; Dong,L.; Lan,Y.; Peng,Y.; Wu,A.; Zhang,Y.; Huang,W.; Wang,D.; Wang,M.; Guo,Y.; Shu,Y.; Jiang,T.; Guo,J.; Zhao,X.; Wei,H.
EPI360311	HA	China	2003-Aug-01	A/Anhui/318/2003		Other Database Import	Du,X.; Dong,L.; Lan,Y.; Peng,Y.; Wu,A.; Zhang,Y.; Huang,W.; Wang,D.; Wang,M.; Guo,Y.; Shu,Y.; Jiang,T.; Guo,J.; Zhao,X.; Wei,H.
EPI360309	HA	China	2003-Nov-02	A/Anhui/538/2003		Other Database Import	Du,X.; Dong,L.; Lan,Y.; Peng,Y.; Wu,A.; Zhang,Y.; Huang,W.; Wang,D.; Wang,M.; Guo,Y.; Shu,Y.; Jiang,T.; Guo,J.; Zhao,X.; Wei,H.
EPI360304	HA	China	2003-Mar-01	A/Qinghai/16/2003		Other Database Import	Du,X.; Dong,L.; Lan,Y.; Peng,Y.; Wu,A.; Zhang,Y.; Huang,W.; Wang,D.; Wang,M.; Guo,Y.; Shu,Y.; Jiang,T.; Guo,J.; Zhao,X.; Wei,H.
EPI360302	HA	China	2003-Feb-01	A/Jilin/14/2003		Other Database Import	Du,X.; Dong,L.; Lan,Y.; Peng,Y.; Wu,A.; Zhang,Y.; Huang,W.; Wang,D.; Wang,M.; Guo,Y.; Shu,Y.; Jiang,T.; Guo,J.; Zhao,X.; Wei,H.
EPI360301	HA	China	2003-Jan-25	A/Jilin/9/2003		Other Database Import	Du,X.; Dong,L.; Lan,Y.; Peng,Y.; Wu,A.; Zhang,Y.; Huang,W.; Wang,D.; Wang,M.; Guo,Y.; Shu,Y.; Jiang,T.; Guo,J.; Zhao,X.; Wei,H.
EPI360295	HA	China	2003-Aug-01	A/Anhui/330/2003		Other Database Import	Du,X.; Dong,L.; Lan,Y.; Peng,Y.; Wu,A.; Zhang,Y.; Huang,W.; Wang,D.; Wang,M.; Guo,Y.; Shu,Y.; Jiang,T.; Guo,J.; Zhao,X.; Wei,H.
EPI360291	HA	China	2002-Mar-01	A/Henan/6-1/2002		Other Database Import	Du,X.; Dong,L.; Lan,Y.; Peng,Y.; Wu,A.; Zhang,Y.; Huang,W.; Wang,D.; Wang,M.; Guo,Y.; Shu,Y.; Jiang,T.; Guo,J.; Zhao,X.; Wei,H.
EPI360290	HA	China	2002-Mar-01	A/Fujian/29-2/2002		Other Database Import	Du,X.; Dong,L.; Lan,Y.; Peng,Y.; Wu,A.; Zhang,Y.; Huang,W.; Wang,D.; Wang,M.; Guo,Y.; Shu,Y.; Jiang,T.; Guo,J.; Zhao,X.; Wei,H.
EPI360285	HA	China	2002-Jan-08	A/Hubei/56/2002		Other Database Import	Du,X.; Dong,L.; Lan,Y.; Peng,Y.; Wu,A.; Zhang,Y.; Huang,W.; Wang,D.; Wang,M.; Guo,Y.; Shu,Y.; Jiang,T.; Guo,J.; Zhao,X.; Wei,H.
EPI360282	HA	China	2002-Jan-08	A/Zhejiang/9/2002		Other Database Import	Du,X.; Dong,L.; Lan,Y.; Peng,Y.; Wu,A.; Zhang,Y.; Huang,W.; Wang,D.; Wang,M.; Guo,Y.; Shu,Y.; Jiang,T.; Guo,J.; Zhao,X.; Wei,H.
EPI360279	HA	China	2002-Jan-11	A/Sichuan/7/2002		Other Database Import	Du,X.; Dong,L.; Lan,Y.; Peng,Y.; Wu,A.; Zhang,Y.; Huang,W.; Wang,D.; Wang,M.; Guo,Y.; Shu,Y.; Jiang,T.; Guo,J.; Zhao,X.; Wei,H.
EPI360269	HA	China	2002-Mar-01	A/Shandong/28/2002		Other Database Import	Du,X.; Dong,L.; Lan,Y.; Peng,Y.; Wu,A.; Zhang,Y.; Huang,W.; Wang,D.; Wang,M.; Guo,Y.; Shu,Y.; Jiang,T.; Guo,J.; Zhao,X.; Wei,H.
EPI360261	HA	China	2002-Mar-01	A/Henan/43/2002		Other Database Import	Du,X.; Dong,L.; Lan,Y.; Peng,Y.; Wu,A.; Zhang,Y.; Huang,W.; Wang,D.; Wang,M.; Guo,Y.; Shu,Y.; Jiang,T.; Guo,J.; Zhao,X.; Wei,H.
EPI360258	HA	China	2002-Jan-06	A/Henan/1/2002		Other Database Import	Du,X.; Dong,L.; Lan,Y.; Peng,Y.; Wu,A.; Zhang,Y.; Huang,W.; Wang,D.; Wang,M.; Guo,Y.; Shu,Y.; Jiang,T.; Guo,J.; Zhao,X.; Wei,H.
EPI360254	HA	China	2002-Oct-01	A/Anhui/550/2002		Other Database Import	Du,X.; Dong,L.; Lan,Y.; Peng,Y.; Wu,A.; Zhang,Y.; Huang,W.; Wang,D.; Wang,M.; Guo,Y.; Shu,Y.; Jiang,T.; Guo,J.; Zhao,X.; Wei,H.
EPI360249	HA	China	2001-Nov-20	A/Guangzhou/1348/2001		Other Database Import	Du,X.; Dong,L.; Lan,Y.; Peng,Y.; Wu,A.; Zhang,Y.; Huang,W.; Wang,D.; Wang,M.; Guo,Y.; Shu,Y.; Jiang,T.; Guo,J.; Zhao,X.; Wei,H.
EPI360238	HA	China	2002-Jan-01	A/Henan/368/2002		Other Database Import	Du,X.; Dong,L.; Lan,Y.; Peng,Y.; Wu,A.; Zhang,Y.; Huang,W.; Wang,D.; Wang,M.; Guo,Y.; Shu,Y.; Jiang,T.; Guo,J.; Zhao,X.; Wei,H.
EPI360235	HA	China	2002-Dec-23	A/Hebei/35/2002		Other Database Import	Du,X.; Dong,L.; Lan,Y.; Peng,Y.; Wu,A.; Zhang,Y.; Huang,W.; Wang,D.; Wang,M.; Guo,Y.; Shu,Y.; Jiang,T.; Guo,J.; Zhao,X.; Wei,H.
EPI360234	HA	China	2002-Apr-16	A/Guangzhou/353/2002		Other Database Import	Du,X.; Dong,L.; Lan,Y.; Peng,Y.; Wu,A.; Zhang,Y.; Huang,W.; Wang,D.; Wang,M.; Guo,Y.; Shu,Y.; Jiang,T.; Guo,J.; Zhao,X.; Wei,H.
EPI360232	HA	China	2002-Mar-01	A/Guangzhou/607/2002		Other Database Import	Du,X.; Dong,L.; Lan,Y.; Peng,Y.; Wu,A.; Zhang,Y.; Huang,W.; Wang,D.; Wang,M.; Guo,Y.; Shu,Y.; Jiang,T.; Guo,J.; Zhao,X.; Wei,H.
EPI360231	HA	China	2002-Aug-11	A/Fujian/411/2002		Other Database Import	Du,X.; Dong,L.; Lan,Y.; Peng,Y.; Wu,A.; Zhang,Y.; Huang,W.; Wang,D.; Wang,M.; Guo,Y.; Shu,Y.; Jiang,T.; Guo,J.; Zhao,X.; Wei,H.
EPI360225	HA	China	2002-Jan-10	A/Beijing/44/2002		Other Database Import	Du,X.; Dong,L.; Lan,Y.; Peng,Y.; Wu,A.; Zhang,Y.; Huang,W.; Wang,D.; Wang,M.; Guo,Y.; Shu,Y.; Jiang,T.; Guo,J.; Zhao,X.; Wei,H.
EPI360223	HA	China	2001-Dec-06	A/Beijing/20/2001		Other Database Import	Du,X.; Dong,L.; Lan,Y.; Peng,Y.; Wu,A.; Zhang,Y.; Huang,W.; Wang,D.; Wang,M.; Guo,Y.; Shu,Y.; Jiang,T.; Guo,J.; Zhao,X.; Wei,H.
EPI360221	HA	China	2002-Mar-01	A/Beijing/238/2002		Other Database Import	Du,X.; Dong,L.; Lan,Y.; Peng,Y.; Wu,A.; Zhang,Y.; Huang,W.; Wang,D.; Wang,M.; Guo,Y.; Shu,Y.; Jiang,T.; Guo,J.; Zhao,X.; Wei,H.
EPI360205	HA	China	2001-Mar-01	A/Hebei/37-2/2001		Other Database Import	Du,X.; Dong,L.; Lan,Y.; Peng,Y.; Wu,A.; Zhang,Y.; Huang,W.; Wang,D.; Wang,M.; Guo,Y.; Shu,Y.; Jiang,T.; Guo,J.; Zhao,X.; Wei,H.
EPI360203	HA	China	2001-Mar-01	A/Harbin/199-1/2001		Other Database Import	Du,X.; Dong,L.; Lan,Y.; Peng,Y.; Wu,A.; Zhang,Y.; Huang,W.; Wang,D.; Wang,M.; Guo,Y.; Shu,Y.; Jiang,T.; Guo,J.; Zhao,X.; Wei,H.
EPI360200	HA	China	2001-Jan-01	A/Harbin/99/2001		Other Database Import	Du,X.; Dong,L.; Lan,Y.; Peng,Y.; Wu,A.; Zhang,Y.; Huang,W.; Wang,D.; Wang,M.; Guo,Y.; Shu,Y.; Jiang,T.; Guo,J.; Zhao,X.; Wei,H.
EPI360195	HA	China	2001-Dec-26	A/Wuhan/433/2001		Other Database Import	Du,X.; Dong,L.; Lan,Y.; Peng,Y.; Wu,A.; Zhang,Y.; Huang,W.; Wang,D.; Wang,M.; Guo,Y.; Shu,Y.; Jiang,T.; Guo,J.; Zhao,X.; Wei,H.
EPI360192	HA	China	2001-Dec-25	A/Wuhan/428/2001		Other Database Import	Du,X.; Dong,L.; Lan,Y.; Peng,Y.; Wu,A.; Zhang,Y.; Huang,W.; Wang,D.; Wang,M.; Guo,Y.; Shu,Y.; Jiang,T.; Guo,J.; Zhao,X.; Wei,H.
EPI360187	HA	China	2001-Dec-19	A/Tianjin/221/2001		Other Database Import	Du,X.; Dong,L.; Lan,Y.; Peng,Y.; Wu,A.; Zhang,Y.; Huang,W.; Wang,D.; Wang,M.; Guo,Y.; Shu,Y.; Jiang,T.; Guo,J.; Zhao,X.; Wei,H.
EPI360184	HA	China	2001-Sep-09	A/Shanghai/159/2001		Other Database Import	Du,X.; Dong,L.; Lan,Y.; Peng,Y.; Wu,A.; Zhang,Y.; Huang,W.; Wang,D.; Wang,M.; Guo,Y.; Shu,Y.; Jiang,T.; Guo,J.; Zhao,X.; Wei,H.
EPI360180	HA	China	2000-Aug-01	A/Shenzhen/805/2000		Other Database Import	Du,X.; Dong,L.; Lan,Y.; Peng,Y.; Wu,A.; Zhang,Y.; Huang,W.; Wang,D.; Wang,M.; Guo,Y.; Shu,Y.; Jiang,T.; Guo,J.; Zhao,X.; Wei,H.
EPI360179	HA	China	2000-May-22	A/Shenzhen/499/2000		Other Database Import	Du,X.; Dong,L.; Lan,Y.; Peng,Y.; Wu,A.; Zhang,Y.; Huang,W.; Wang,D.; Wang,M.; Guo,Y.; Shu,Y.; Jiang,T.; Guo,J.; Zhao,X.; Wei,H.
EPI360176	HA	China	2000-Mar-01	A/Liaoning/54/2000		Other Database Import	Du,X.; Dong,L.; Lan,Y.; Peng,Y.; Wu,A.; Zhang,Y.; Huang,W.; Wang,D.; Wang,M.; Guo,Y.; Shu,Y.; Jiang,T.; Guo,J.; Zhao,X.; Wei,H.
EPI360167	HA	China	2000-Jun-05	A/Guangdong/233/2000		Other Database Import	Du,X.; Dong,L.; Lan,Y.; Peng,Y.; Wu,A.; Zhang,Y.; Huang,W.; Wang,D.; Wang,M.; Guo,Y.; Shu,Y.; Jiang,T.; Guo,J.; Zhao,X.; Wei,H.
EPI360166	HA	China	2000-Jan-19	A/Ningxia/6/2000		Other Database Import	Du,X.; Dong,L.; Lan,Y.; Peng,Y.; Wu,A.; Zhang,Y.; Huang,W.; Wang,D.; Wang,M.; Guo,Y.; Shu,Y.; Jiang,T.; Guo,J.; Zhao,X.; Wei,H.
EPI359193	PB2	United Kingdom	2003-Nov-27	A/England/532/2003		Other Database Import	Galiano,M.; Johnson,B.F.; Myers,R.; Ellis,J.; Daniels,R.; Zambon,M.
EPI359195	PA	United Kingdom	2003-Nov-27	A/England/532/2003		Other Database Import	Galiano,M.; Johnson,B.F.; Myers,R.; Ellis,J.; Daniels,R.; Zambon,M.
EPI359196	HA	United Kingdom	2003-Nov-27	A/England/532/2003		Other Database Import	Galiano,M.; Johnson,B.F.; Myers,R.; Ellis,J.; Daniels,R.; Zambon,M.
EPI359198	NA	United Kingdom	2003-Nov-27	A/England/532/2003		Other Database Import	Galiano,M.; Johnson,B.F.; Myers,R.; Ellis,J.; Daniels,R.; Zambon,M.
EPI359200	NS	United Kingdom	2003-Nov-27	A/England/532/2003		Other Database Import	Galiano,M.; Johnson,B.F.; Myers,R.; Ellis,J.; Daniels,R.; Zambon,M.
EPI359197	NP	United Kingdom	2003-Nov-27	A/England/532/2003		Other Database Import	Galiano,M.; Johnson,B.F.; Myers,R.; Ellis,J.; Daniels,R.; Zambon,M.
EPI359194	PB1	United Kingdom	2003-Nov-27	A/England/532/2003		Other Database Import	Galiano,M.; Johnson,B.F.; Myers,R.; Ellis,J.; Daniels,R.; Zambon,M.
EPI359199	MP	United Kingdom	2003-Nov-27	A/England/532/2003		Other Database Import	Galiano,M.; Johnson,B.F.; Myers,R.; Ellis,J.; Daniels,R.; Zambon,M.
EPI359192	NS	United Kingdom	2003-Dec-04	A/England/528/2003		Other Database Import	Galiano,M.; Johnson,B.F.; Myers,R.; Ellis,J.; Daniels,R.; Zambon,M.
EPI359189	NP	United Kingdom	2003-Dec-04	A/England/528/2003		Other Database Import	Galiano,M.; Johnson,B.F.; Myers,R.; Ellis,J.; Daniels,R.; Zambon,M.
EPI359187	PA	United Kingdom	2003-Dec-04	A/England/528/2003		Other Database Import	Galiano,M.; Johnson,B.F.; Myers,R.; Ellis,J.; Daniels,R.; Zambon,M.
EPI359185	PB2	United Kingdom	2003-Dec-04	A/England/528/2003		Other Database Import	Galiano,M.; Johnson,B.F.; Myers,R.; Ellis,J.; Daniels,R.; Zambon,M.
EPI359186	PB1	United Kingdom	2003-Dec-04	A/England/528/2003		Other Database Import	Galiano,M.; Johnson,B.F.; Myers,R.; Ellis,J.; Daniels,R.; Zambon,M.
EPI359188	HA	United Kingdom	2003-Dec-04	A/England/528/2003		Other Database Import	Galiano,M.; Johnson,B.F.; Myers,R.; Ellis,J.; Daniels,R.; Zambon,M.
EPI359190	NA	United Kingdom	2003-Dec-04	A/England/528/2003		Other Database Import	Galiano,M.; Johnson,B.F.; Myers,R.; Ellis,J.; Daniels,R.; Zambon,M.
EPI359191	MP	United Kingdom	2003-Dec-04	A/England/528/2003		Other Database Import	Galiano,M.; Johnson,B.F.; Myers,R.; Ellis,J.; Daniels,R.; Zambon,M.
EPI359130	NS	United Kingdom	2003-Nov-05	A/England/470/2003		Other Database Import	Galiano,M.; Johnson,B.F.; Myers,R.; Ellis,J.; Daniels,R.; Zambon,M.
EPI359124	PB1	United Kingdom	2003-Nov-05	A/England/470/2003		Other Database Import	Galiano,M.; Johnson,B.F.; Myers,R.; Ellis,J.; Daniels,R.; Zambon,M.
EPI359123	PB2	United Kingdom	2003-Nov-05	A/England/470/2003		Other Database Import	Galiano,M.; Johnson,B.F.; Myers,R.; Ellis,J.; Daniels,R.; Zambon,M.
EPI359126	HA	United Kingdom	2003-Nov-05	A/England/470/2003		Other Database Import	Galiano,M.; Johnson,B.F.; Myers,R.; Ellis,J.; Daniels,R.; Zambon,M.
EPI359128	NA	United Kingdom	2003-Nov-05	A/England/470/2003		Other Database Import	Galiano,M.; Johnson,B.F.; Myers,R.; Ellis,J.; Daniels,R.; Zambon,M.
EPI359129	MP	United Kingdom	2003-Nov-05	A/England/470/2003		Other Database Import	Galiano,M.; Johnson,B.F.; Myers,R.; Ellis,J.; Daniels,R.; Zambon,M.
EPI359125	PA	United Kingdom	2003-Nov-05	A/England/470/2003		Other Database Import	Galiano,M.; Johnson,B.F.; Myers,R.; Ellis,J.; Daniels,R.; Zambon,M.
EPI359127	NP	United Kingdom	2003-Nov-05	A/England/470/2003		Other Database Import	Galiano,M.; Johnson,B.F.; Myers,R.; Ellis,J.; Daniels,R.; Zambon,M.
EPI358794	HA	United Kingdom	2002-Jan-01	A/England/448/2002		Other Database Import	Galiano,M.; Johnson,B.F.; Myers,R.; Ellis,J.; Daniels,R.; Zambon,M.
EPI358772	PB1	United Kingdom	2003-Dec-01	A/England/4024313/2003		Other Database Import	Galiano,M.; Johnson,B.F.; Myers,R.; Ellis,J.; Daniels,R.; Zambon,M.
EPI358773	PA	United Kingdom	2003-Dec-01	A/England/4024313/2003		Other Database Import	Galiano,M.; Johnson,B.F.; Myers,R.; Ellis,J.; Daniels,R.; Zambon,M.
EPI358780	NS	United Kingdom	2003-Dec-01	A/England/4024313/2003		Other Database Import	Galiano,M.; Johnson,B.F.; Myers,R.; Ellis,J.; Daniels,R.; Zambon,M.
EPI358771	PB2	United Kingdom	2003-Dec-01	A/England/4024313/2003		Other Database Import	Galiano,M.; Johnson,B.F.; Myers,R.; Ellis,J.; Daniels,R.; Zambon,M.
EPI358776	HA	United Kingdom	2003-Dec-01	A/England/4024313/2003		Other Database Import	Galiano,M.; Johnson,B.F.; Myers,R.; Ellis,J.; Daniels,R.; Zambon,M.
EPI358779	MP	United Kingdom	2003-Dec-01	A/England/4024313/2003		Other Database Import	Galiano,M.; Johnson,B.F.; Myers,R.; Ellis,J.; Daniels,R.; Zambon,M.
EPI358777	NP	United Kingdom	2003-Dec-01	A/England/4024313/2003		Other Database Import	Galiano,M.; Johnson,B.F.; Myers,R.; Ellis,J.; Daniels,R.; Zambon,M.
EPI358778	NA	United Kingdom	2003-Dec-01	A/England/4024313/2003		Other Database Import	Galiano,M.; Johnson,B.F.; Myers,R.; Ellis,J.; Daniels,R.; Zambon,M.
EPI358748	PB1	United Kingdom	2003-Dec-16	A/England/592/2003		Other Database Import	Galiano,M.; Johnson,B.F.; Myers,R.; Ellis,J.; Daniels,R.; Zambon,M.
EPI358751	NP	United Kingdom	2003-Dec-16	A/England/592/2003		Other Database Import	Galiano,M.; Johnson,B.F.; Myers,R.; Ellis,J.; Daniels,R.; Zambon,M.
EPI358747	PB2	United Kingdom	2003-Dec-16	A/England/592/2003		Other Database Import	Galiano,M.; Johnson,B.F.; Myers,R.; Ellis,J.; Daniels,R.; Zambon,M.
EPI358749	PA	United Kingdom	2003-Dec-16	A/England/592/2003		Other Database Import	Galiano,M.; Johnson,B.F.; Myers,R.; Ellis,J.; Daniels,R.; Zambon,M.
EPI358753	MP	United Kingdom	2003-Dec-16	A/England/592/2003		Other Database Import	Galiano,M.; Johnson,B.F.; Myers,R.; Ellis,J.; Daniels,R.; Zambon,M.
EPI358750	HA	United Kingdom	2003-Dec-16	A/England/592/2003		Other Database Import	Galiano,M.; Johnson,B.F.; Myers,R.; Ellis,J.; Daniels,R.; Zambon,M.
EPI358752	NA	United Kingdom	2003-Dec-16	A/England/592/2003		Other Database Import	Galiano,M.; Johnson,B.F.; Myers,R.; Ellis,J.; Daniels,R.; Zambon,M.
EPI358754	NS	United Kingdom	2003-Dec-16	A/England/592/2003		Other Database Import	Galiano,M.; Johnson,B.F.; Myers,R.; Ellis,J.; Daniels,R.; Zambon,M.
EPI358744	HA	United Kingdom	2003-Jan-01	A/England/369/2003		Other Database Import	Galiano,M.; Johnson,B.F.; Myers,R.; Ellis,J.; Daniels,R.; Zambon,M.
EPI358642	PA	United Kingdom	2003-Nov-28	A/England/957/2003		Other Database Import	Galiano,M.; Johnson,B.F.; Myers,R.; Ellis,J.; Daniels,R.; Zambon,M.
EPI358647	NS	United Kingdom	2003-Nov-28	A/England/957/2003		Other Database Import	Galiano,M.; Johnson,B.F.; Myers,R.; Ellis,J.; Daniels,R.; Zambon,M.
EPI358643	HA	United Kingdom	2003-Nov-28	A/England/957/2003		Other Database Import	Galiano,M.; Johnson,B.F.; Myers,R.; Ellis,J.; Daniels,R.; Zambon,M.
EPI358645	NA	United Kingdom	2003-Nov-28	A/England/957/2003		Other Database Import	Galiano,M.; Johnson,B.F.; Myers,R.; Ellis,J.; Daniels,R.; Zambon,M.
EPI358640	PB2	United Kingdom	2003-Nov-28	A/England/957/2003		Other Database Import	Galiano,M.; Johnson,B.F.; Myers,R.; Ellis,J.; Daniels,R.; Zambon,M.
EPI358641	PB1	United Kingdom	2003-Nov-28	A/England/957/2003		Other Database Import	Galiano,M.; Johnson,B.F.; Myers,R.; Ellis,J.; Daniels,R.; Zambon,M.
EPI358644	NP	United Kingdom	2003-Nov-28	A/England/957/2003		Other Database Import	Galiano,M.; Johnson,B.F.; Myers,R.; Ellis,J.; Daniels,R.; Zambon,M.
EPI358646	MP	United Kingdom	2003-Nov-28	A/England/957/2003		Other Database Import	Galiano,M.; Johnson,B.F.; Myers,R.; Ellis,J.; Daniels,R.; Zambon,M.
EPI358535	PB2	United Kingdom	2003-Nov-01	A/England/788/2003		Other Database Import	Galiano,M.; Johnson,B.F.; Myers,R.; Ellis,J.; Daniels,R.; Zambon,M.
EPI358536	PB1	United Kingdom	2003-Nov-01	A/England/788/2003		Other Database Import	Galiano,M.; Johnson,B.F.; Myers,R.; Ellis,J.; Daniels,R.; Zambon,M.
EPI358537	PA	United Kingdom	2003-Nov-01	A/England/788/2003		Other Database Import	Galiano,M.; Johnson,B.F.; Myers,R.; Ellis,J.; Daniels,R.; Zambon,M.
EPI358540	NA	United Kingdom	2003-Nov-01	A/England/788/2003		Other Database Import	Galiano,M.; Johnson,B.F.; Myers,R.; Ellis,J.; Daniels,R.; Zambon,M.
EPI358542	NS	United Kingdom	2003-Nov-01	A/England/788/2003		Other Database Import	Galiano,M.; Johnson,B.F.; Myers,R.; Ellis,J.; Daniels,R.; Zambon,M.
EPI358539	NP	United Kingdom	2003-Nov-01	A/England/788/2003		Other Database Import	Galiano,M.; Johnson,B.F.; Myers,R.; Ellis,J.; Daniels,R.; Zambon,M.
EPI358541	MP	United Kingdom	2003-Nov-01	A/England/788/2003		Other Database Import	Galiano,M.; Johnson,B.F.; Myers,R.; Ellis,J.; Daniels,R.; Zambon,M.
EPI358538	HA	United Kingdom	2003-Nov-01	A/England/788/2003		Other Database Import	Galiano,M.; Johnson,B.F.; Myers,R.; Ellis,J.; Daniels,R.; Zambon,M.
EPI358522	HA	United Kingdom	2003-Nov-20	A/England/520/2003		Other Database Import	Galiano,M.; Johnson,B.F.; Myers,R.; Ellis,J.; Daniels,R.; Zambon,M.
EPI358523	NP	United Kingdom	2003-Nov-20	A/England/520/2003		Other Database Import	Galiano,M.; Johnson,B.F.; Myers,R.; Ellis,J.; Daniels,R.; Zambon,M.
EPI358525	MP	United Kingdom	2003-Nov-20	A/England/520/2003		Other Database Import	Galiano,M.; Johnson,B.F.; Myers,R.; Ellis,J.; Daniels,R.; Zambon,M.
EPI358526	NS	United Kingdom	2003-Nov-20	A/England/520/2003		Other Database Import	Galiano,M.; Johnson,B.F.; Myers,R.; Ellis,J.; Daniels,R.; Zambon,M.
EPI358521	PA	United Kingdom	2003-Nov-20	A/England/520/2003		Other Database Import	Galiano,M.; Johnson,B.F.; Myers,R.; Ellis,J.; Daniels,R.; Zambon,M.
EPI358519	PB2	United Kingdom	2003-Nov-20	A/England/520/2003		Other Database Import	Galiano,M.; Johnson,B.F.; Myers,R.; Ellis,J.; Daniels,R.; Zambon,M.
EPI358520	PB1	United Kingdom	2003-Nov-20	A/England/520/2003		Other Database Import	Galiano,M.; Johnson,B.F.; Myers,R.; Ellis,J.; Daniels,R.; Zambon,M.
EPI358524	NA	United Kingdom	2003-Nov-20	A/England/520/2003		Other Database Import	Galiano,M.; Johnson,B.F.; Myers,R.; Ellis,J.; Daniels,R.; Zambon,M.
EPI358477	PB2	United Kingdom	2003-Nov-19	A/England/479/2003		Other Database Import	Galiano,M.; Johnson,B.F.; Myers,R.; Ellis,J.; Daniels,R.; Zambon,M.
EPI358481	NP	United Kingdom	2003-Nov-19	A/England/479/2003		Other Database Import	Galiano,M.; Johnson,B.F.; Myers,R.; Ellis,J.; Daniels,R.; Zambon,M.
EPI358482	NA	United Kingdom	2003-Nov-19	A/England/479/2003		Other Database Import	Galiano,M.; Johnson,B.F.; Myers,R.; Ellis,J.; Daniels,R.; Zambon,M.
EPI358478	PB1	United Kingdom	2003-Nov-19	A/England/479/2003		Other Database Import	Galiano,M.; Johnson,B.F.; Myers,R.; Ellis,J.; Daniels,R.; Zambon,M.
EPI358479	PA	United Kingdom	2003-Nov-19	A/England/479/2003		Other Database Import	Galiano,M.; Johnson,B.F.; Myers,R.; Ellis,J.; Daniels,R.; Zambon,M.
EPI358483	MP	United Kingdom	2003-Nov-19	A/England/479/2003		Other Database Import	Galiano,M.; Johnson,B.F.; Myers,R.; Ellis,J.; Daniels,R.; Zambon,M.
EPI358484	NS	United Kingdom	2003-Nov-19	A/England/479/2003		Other Database Import	Galiano,M.; Johnson,B.F.; Myers,R.; Ellis,J.; Daniels,R.; Zambon,M.
EPI358480	HA	United Kingdom	2003-Nov-19	A/England/479/2003		Other Database Import	Galiano,M.; Johnson,B.F.; Myers,R.; Ellis,J.; Daniels,R.; Zambon,M.
EPI358469	PB2	United Kingdom	2003-Nov-01	A/England/539/2003		Other Database Import	Galiano,M.; Johnson,B.F.; Myers,R.; Ellis,J.; Daniels,R.; Zambon,M.
EPI358470	PB1	United Kingdom	2003-Nov-01	A/England/539/2003		Other Database Import	Galiano,M.; Johnson,B.F.; Myers,R.; Ellis,J.; Daniels,R.; Zambon,M.
EPI358473	NP	United Kingdom	2003-Nov-01	A/England/539/2003		Other Database Import	Galiano,M.; Johnson,B.F.; Myers,R.; Ellis,J.; Daniels,R.; Zambon,M.
EPI358475	MP	United Kingdom	2003-Nov-01	A/England/539/2003		Other Database Import	Galiano,M.; Johnson,B.F.; Myers,R.; Ellis,J.; Daniels,R.; Zambon,M.
EPI358476	NS	United Kingdom	2003-Nov-01	A/England/539/2003		Other Database Import	Galiano,M.; Johnson,B.F.; Myers,R.; Ellis,J.; Daniels,R.; Zambon,M.
EPI358472	HA	United Kingdom	2003-Nov-01	A/England/539/2003		Other Database Import	Galiano,M.; Johnson,B.F.; Myers,R.; Ellis,J.; Daniels,R.; Zambon,M.
EPI358474	NA	United Kingdom	2003-Nov-01	A/England/539/2003		Other Database Import	Galiano,M.; Johnson,B.F.; Myers,R.; Ellis,J.; Daniels,R.; Zambon,M.
EPI358471	PA	United Kingdom	2003-Nov-01	A/England/539/2003		Other Database Import	Galiano,M.; Johnson,B.F.; Myers,R.; Ellis,J.; Daniels,R.; Zambon,M.
EPI358446	PB1	United Kingdom	2003-Nov-12	A/Scotland/81/2003		Other Database Import	Galiano,M.; Johnson,B.F.; Myers,R.; Ellis,J.; Daniels,R.; Zambon,M.
EPI358445	PB2	United Kingdom	2003-Nov-12	A/Scotland/81/2003		Other Database Import	Galiano,M.; Johnson,B.F.; Myers,R.; Ellis,J.; Daniels,R.; Zambon,M.
EPI358448	HA	United Kingdom	2003-Nov-12	A/Scotland/81/2003		Other Database Import	Galiano,M.; Johnson,B.F.; Myers,R.; Ellis,J.; Daniels,R.; Zambon,M.
EPI358447	PA	United Kingdom	2003-Nov-12	A/Scotland/81/2003		Other Database Import	Galiano,M.; Johnson,B.F.; Myers,R.; Ellis,J.; Daniels,R.; Zambon,M.
EPI358449	NP	United Kingdom	2003-Nov-12	A/Scotland/81/2003		Other Database Import	Galiano,M.; Johnson,B.F.; Myers,R.; Ellis,J.; Daniels,R.; Zambon,M.
EPI358450	NA	United Kingdom	2003-Nov-12	A/Scotland/81/2003		Other Database Import	Galiano,M.; Johnson,B.F.; Myers,R.; Ellis,J.; Daniels,R.; Zambon,M.
EPI358451	MP	United Kingdom	2003-Nov-12	A/Scotland/81/2003		Other Database Import	Galiano,M.; Johnson,B.F.; Myers,R.; Ellis,J.; Daniels,R.; Zambon,M.
EPI358452	NS	United Kingdom	2003-Nov-12	A/Scotland/81/2003		Other Database Import	Galiano,M.; Johnson,B.F.; Myers,R.; Ellis,J.; Daniels,R.; Zambon,M.
EPI358429	PB2	United Kingdom	2003-Nov-07	A/Scotland/78/2003		Other Database Import	Galiano,M.; Johnson,B.F.; Myers,R.; Ellis,J.; Daniels,R.; Zambon,M.
EPI358431	PA	United Kingdom	2003-Nov-07	A/Scotland/78/2003		Other Database Import	Galiano,M.; Johnson,B.F.; Myers,R.; Ellis,J.; Daniels,R.; Zambon,M.
EPI358430	PB1	United Kingdom	2003-Nov-07	A/Scotland/78/2003		Other Database Import	Galiano,M.; Johnson,B.F.; Myers,R.; Ellis,J.; Daniels,R.; Zambon,M.
EPI358432	HA	United Kingdom	2003-Nov-07	A/Scotland/78/2003		Other Database Import	Galiano,M.; Johnson,B.F.; Myers,R.; Ellis,J.; Daniels,R.; Zambon,M.
EPI358434	NA	United Kingdom	2003-Nov-07	A/Scotland/78/2003		Other Database Import	Galiano,M.; Johnson,B.F.; Myers,R.; Ellis,J.; Daniels,R.; Zambon,M.
EPI358433	NP	United Kingdom	2003-Nov-07	A/Scotland/78/2003		Other Database Import	Galiano,M.; Johnson,B.F.; Myers,R.; Ellis,J.; Daniels,R.; Zambon,M.
EPI358435	MP	United Kingdom	2003-Nov-07	A/Scotland/78/2003		Other Database Import	Galiano,M.; Johnson,B.F.; Myers,R.; Ellis,J.; Daniels,R.; Zambon,M.
EPI358436	NS	United Kingdom	2003-Nov-07	A/Scotland/78/2003		Other Database Import	Galiano,M.; Johnson,B.F.; Myers,R.; Ellis,J.; Daniels,R.; Zambon,M.
EPI358410	NA	United Kingdom	2003-Nov-03	A/England/475/2003		Other Database Import	Galiano,M.; Johnson,B.F.; Myers,R.; Ellis,J.; Daniels,R.; Zambon,M.
EPI358405	PB2	United Kingdom	2003-Nov-03	A/England/475/2003		Other Database Import	Galiano,M.; Johnson,B.F.; Myers,R.; Ellis,J.; Daniels,R.; Zambon,M.
EPI358407	PA	United Kingdom	2003-Nov-03	A/England/475/2003		Other Database Import	Galiano,M.; Johnson,B.F.; Myers,R.; Ellis,J.; Daniels,R.; Zambon,M.
EPI358406	PB1	United Kingdom	2003-Nov-03	A/England/475/2003		Other Database Import	Galiano,M.; Johnson,B.F.; Myers,R.; Ellis,J.; Daniels,R.; Zambon,M.
EPI358411	MP	United Kingdom	2003-Nov-03	A/England/475/2003		Other Database Import	Galiano,M.; Johnson,B.F.; Myers,R.; Ellis,J.; Daniels,R.; Zambon,M.
EPI358408	HA	United Kingdom	2003-Nov-03	A/England/475/2003		Other Database Import	Galiano,M.; Johnson,B.F.; Myers,R.; Ellis,J.; Daniels,R.; Zambon,M.
EPI358409	NP	United Kingdom	2003-Nov-03	A/England/475/2003		Other Database Import	Galiano,M.; Johnson,B.F.; Myers,R.; Ellis,J.; Daniels,R.; Zambon,M.
EPI358412	NS	United Kingdom	2003-Nov-03	A/England/475/2003		Other Database Import	Galiano,M.; Johnson,B.F.; Myers,R.; Ellis,J.; Daniels,R.; Zambon,M.
EPI358402	NA	United Kingdom	2003-Oct-28	A/Scotland/72/2003		Other Database Import	Galiano,M.; Johnson,B.F.; Myers,R.; Ellis,J.; Daniels,R.; Zambon,M.
EPI358400	HA	United Kingdom	2003-Oct-28	A/Scotland/72/2003		Other Database Import	Galiano,M.; Johnson,B.F.; Myers,R.; Ellis,J.; Daniels,R.; Zambon,M.
EPI358404	NS	United Kingdom	2003-Oct-28	A/Scotland/72/2003		Other Database Import	Galiano,M.; Johnson,B.F.; Myers,R.; Ellis,J.; Daniels,R.; Zambon,M.
EPI358399	PA	United Kingdom	2003-Oct-28	A/Scotland/72/2003		Other Database Import	Galiano,M.; Johnson,B.F.; Myers,R.; Ellis,J.; Daniels,R.; Zambon,M.
EPI358397	PB2	United Kingdom	2003-Oct-28	A/Scotland/72/2003		Other Database Import	Galiano,M.; Johnson,B.F.; Myers,R.; Ellis,J.; Daniels,R.; Zambon,M.
EPI358401	NP	United Kingdom	2003-Oct-28	A/Scotland/72/2003		Other Database Import	Galiano,M.; Johnson,B.F.; Myers,R.; Ellis,J.; Daniels,R.; Zambon,M.
EPI358403	MP	United Kingdom	2003-Oct-28	A/Scotland/72/2003		Other Database Import	Galiano,M.; Johnson,B.F.; Myers,R.; Ellis,J.; Daniels,R.; Zambon,M.
EPI358398	PB1	United Kingdom	2003-Oct-28	A/Scotland/72/2003		Other Database Import	Galiano,M.; Johnson,B.F.; Myers,R.; Ellis,J.; Daniels,R.; Zambon,M.
EPI358369	NP	United Kingdom	2003-Nov-17	A/England/642/2003		Other Database Import	Galiano,M.; Johnson,B.F.; Myers,R.; Ellis,J.; Daniels,R.; Zambon,M.
EPI358370	NA	United Kingdom	2003-Nov-17	A/England/642/2003		Other Database Import	Galiano,M.; Johnson,B.F.; Myers,R.; Ellis,J.; Daniels,R.; Zambon,M.
EPI358371	MP	United Kingdom	2003-Nov-17	A/England/642/2003		Other Database Import	Galiano,M.; Johnson,B.F.; Myers,R.; Ellis,J.; Daniels,R.; Zambon,M.
EPI358368	HA	United Kingdom	2003-Nov-17	A/England/642/2003		Other Database Import	Galiano,M.; Johnson,B.F.; Myers,R.; Ellis,J.; Daniels,R.; Zambon,M.
EPI358367	PA	United Kingdom	2003-Nov-17	A/England/642/2003		Other Database Import	Galiano,M.; Johnson,B.F.; Myers,R.; Ellis,J.; Daniels,R.; Zambon,M.
EPI358372	NS	United Kingdom	2003-Nov-17	A/England/642/2003		Other Database Import	Galiano,M.; Johnson,B.F.; Myers,R.; Ellis,J.; Daniels,R.; Zambon,M.
EPI358365	PB2	United Kingdom	2003-Nov-17	A/England/642/2003		Other Database Import	Galiano,M.; Johnson,B.F.; Myers,R.; Ellis,J.; Daniels,R.; Zambon,M.
EPI358366	PB1	United Kingdom	2003-Nov-17	A/England/642/2003		Other Database Import	Galiano,M.; Johnson,B.F.; Myers,R.; Ellis,J.; Daniels,R.; Zambon,M.
EPI358302	PB1	United Kingdom	2003-Nov-01	A/Scotland/50/2003		Other Database Import	Galiano,M.; Johnson,B.F.; Myers,R.; Ellis,J.; Daniels,R.; Zambon,M.
EPI358301	PB2	United Kingdom	2003-Nov-01	A/Scotland/50/2003		Other Database Import	Galiano,M.; Johnson,B.F.; Myers,R.; Ellis,J.; Daniels,R.; Zambon,M.
EPI358303	PA	United Kingdom	2003-Nov-01	A/Scotland/50/2003		Other Database Import	Galiano,M.; Johnson,B.F.; Myers,R.; Ellis,J.; Daniels,R.; Zambon,M.
EPI358306	NA	United Kingdom	2003-Nov-01	A/Scotland/50/2003		Other Database Import	Galiano,M.; Johnson,B.F.; Myers,R.; Ellis,J.; Daniels,R.; Zambon,M.
EPI358307	MP	United Kingdom	2003-Nov-01	A/Scotland/50/2003		Other Database Import	Galiano,M.; Johnson,B.F.; Myers,R.; Ellis,J.; Daniels,R.; Zambon,M.
EPI358308	NS	United Kingdom	2003-Nov-01	A/Scotland/50/2003		Other Database Import	Galiano,M.; Johnson,B.F.; Myers,R.; Ellis,J.; Daniels,R.; Zambon,M.
EPI358304	HA	United Kingdom	2003-Nov-01	A/Scotland/50/2003		Other Database Import	Galiano,M.; Johnson,B.F.; Myers,R.; Ellis,J.; Daniels,R.; Zambon,M.
EPI358305	NP	United Kingdom	2003-Nov-01	A/Scotland/50/2003		Other Database Import	Galiano,M.; Johnson,B.F.; Myers,R.; Ellis,J.; Daniels,R.; Zambon,M.
EPI353098	MP	Vietnam	2003-Sep-18	A/TayNguyen/TN152/2003		Other Database Import	Wentworth,D.E.; Dugan,V.; Halpin,R.; Lin,X.; Bera,J.; Ghedin,E.; Fedorova,N.; Overton,L.; Tsitrin,T.; Stockwell,T.; Katzel,D.; Li,K.; Amedeo,P.; Schobel,S.; Shrivastava,S.; Wang,S.; Thovarai,V.; Bishop,B.; Edworthy,P.; Kim,M.; Mai,L.T.Q.; Hien,N.T.; Ha,N.K.; Cuong,V.D.; Duc,D.T.; Phuong,H.V.M.; Hang,N.L.K.; Thanh,L.T.; Thach,N.C.; Huong,T.T.; Hien,P.T.; Giang,N.H.; Bao,Y.; Sanders,R.; Dernovoy,D.…
EPI353100	NS	Vietnam	2003-Sep-18	A/TayNguyen/TN152/2003		Other Database Import	Wentworth,D.E.; Dugan,V.; Halpin,R.; Lin,X.; Bera,J.; Ghedin,E.; Fedorova,N.; Overton,L.; Tsitrin,T.; Stockwell,T.; Katzel,D.; Li,K.; Amedeo,P.; Schobel,S.; Shrivastava,S.; Wang,S.; Thovarai,V.; Bishop,B.; Edworthy,P.; Kim,M.; Mai,L.T.Q.; Hien,N.T.; Ha,N.K.; Cuong,V.D.; Duc,D.T.; Phuong,H.V.M.; Hang,N.L.K.; Thanh,L.T.; Thach,N.C.; Huong,T.T.; Hien,P.T.; Giang,N.H.; Bao,Y.; Sanders,R.; Dernovoy,D.…
EPI353097	HA	Vietnam	2003-Sep-18	A/TayNguyen/TN152/2003		Other Database Import	Wentworth,D.E.; Dugan,V.; Halpin,R.; Lin,X.; Bera,J.; Ghedin,E.; Fedorova,N.; Overton,L.; Tsitrin,T.; Stockwell,T.; Katzel,D.; Li,K.; Amedeo,P.; Schobel,S.; Shrivastava,S.; Wang,S.; Thovarai,V.; Bishop,B.; Edworthy,P.; Kim,M.; Mai,L.T.Q.; Hien,N.T.; Ha,N.K.; Cuong,V.D.; Duc,D.T.; Phuong,H.V.M.; Hang,N.L.K.; Thanh,L.T.; Thach,N.C.; Huong,T.T.; Hien,P.T.; Giang,N.H.; Bao,Y.; Sanders,R.; Dernovoy,D.…
EPI353099	NP	Vietnam	2003-Sep-18	A/TayNguyen/TN152/2003		Other Database Import	Wentworth,D.E.; Dugan,V.; Halpin,R.; Lin,X.; Bera,J.; Ghedin,E.; Fedorova,N.; Overton,L.; Tsitrin,T.; Stockwell,T.; Katzel,D.; Li,K.; Amedeo,P.; Schobel,S.; Shrivastava,S.; Wang,S.; Thovarai,V.; Bishop,B.; Edworthy,P.; Kim,M.; Mai,L.T.Q.; Hien,N.T.; Ha,N.K.; Cuong,V.D.; Duc,D.T.; Phuong,H.V.M.; Hang,N.L.K.; Thanh,L.T.; Thach,N.C.; Huong,T.T.; Hien,P.T.; Giang,N.H.; Bao,Y.; Sanders,R.; Dernovoy,D.…
EPI353101	PA	Vietnam	2003-Sep-18	A/TayNguyen/TN152/2003		Other Database Import	Wentworth,D.E.; Dugan,V.; Halpin,R.; Lin,X.; Bera,J.; Ghedin,E.; Fedorova,N.; Overton,L.; Tsitrin,T.; Stockwell,T.; Katzel,D.; Li,K.; Amedeo,P.; Schobel,S.; Shrivastava,S.; Wang,S.; Thovarai,V.; Bishop,B.; Edworthy,P.; Kim,M.; Mai,L.T.Q.; Hien,N.T.; Ha,N.K.; Cuong,V.D.; Duc,D.T.; Phuong,H.V.M.; Hang,N.L.K.; Thanh,L.T.; Thach,N.C.; Huong,T.T.; Hien,P.T.; Giang,N.H.; Bao,Y.; Sanders,R.; Dernovoy,D.…
EPI353102	PB1	Vietnam	2003-Sep-18	A/TayNguyen/TN152/2003		Other Database Import	Wentworth,D.E.; Dugan,V.; Halpin,R.; Lin,X.; Bera,J.; Ghedin,E.; Fedorova,N.; Overton,L.; Tsitrin,T.; Stockwell,T.; Katzel,D.; Li,K.; Amedeo,P.; Schobel,S.; Shrivastava,S.; Wang,S.; Thovarai,V.; Bishop,B.; Edworthy,P.; Kim,M.; Mai,L.T.Q.; Hien,N.T.; Ha,N.K.; Cuong,V.D.; Duc,D.T.; Phuong,H.V.M.; Hang,N.L.K.; Thanh,L.T.; Thach,N.C.; Huong,T.T.; Hien,P.T.; Giang,N.H.; Bao,Y.; Sanders,R.; Dernovoy,D.…
EPI353103	PB2	Vietnam	2003-Sep-18	A/TayNguyen/TN152/2003		Other Database Import	Wentworth,D.E.; Dugan,V.; Halpin,R.; Lin,X.; Bera,J.; Ghedin,E.; Fedorova,N.; Overton,L.; Tsitrin,T.; Stockwell,T.; Katzel,D.; Li,K.; Amedeo,P.; Schobel,S.; Shrivastava,S.; Wang,S.; Thovarai,V.; Bishop,B.; Edworthy,P.; Kim,M.; Mai,L.T.Q.; Hien,N.T.; Ha,N.K.; Cuong,V.D.; Duc,D.T.; Phuong,H.V.M.; Hang,N.L.K.; Thanh,L.T.; Thach,N.C.; Huong,T.T.; Hien,P.T.; Giang,N.H.; Bao,Y.; Sanders,R.; Dernovoy,D.…
EPI353091	MP	Vietnam	2003-Jan-01	A/HaNoi/ARI189/2003		Other Database Import	Wentworth,D.E.; Dugan,V.; Halpin,R.; Lin,X.; Bera,J.; Ghedin,E.; Fedorova,N.; Overton,L.; Tsitrin,T.; Stockwell,T.; Katzel,D.; Li,K.; Amedeo,P.; Schobel,S.; Shrivastava,S.; Wang,S.; Thovarai,V.; Bishop,B.; Edworthy,P.; Kim,M.; Mai,L.T.Q.; Hien,N.T.; Ha,N.K.; Cuong,V.D.; Duc,D.T.; Phuong,H.V.M.; Hang,N.L.K.; Thanh,L.T.; Thach,N.C.; Huong,T.T.; Hien,P.T.; Giang,N.H.; Bao,Y.; Sanders,R.; Dernovoy,D.…
EPI353092	NP	Vietnam	2003-Jan-01	A/HaNoi/ARI189/2003		Other Database Import	Wentworth,D.E.; Dugan,V.; Halpin,R.; Lin,X.; Bera,J.; Ghedin,E.; Fedorova,N.; Overton,L.; Tsitrin,T.; Stockwell,T.; Katzel,D.; Li,K.; Amedeo,P.; Schobel,S.; Shrivastava,S.; Wang,S.; Thovarai,V.; Bishop,B.; Edworthy,P.; Kim,M.; Mai,L.T.Q.; Hien,N.T.; Ha,N.K.; Cuong,V.D.; Duc,D.T.; Phuong,H.V.M.; Hang,N.L.K.; Thanh,L.T.; Thach,N.C.; Huong,T.T.; Hien,P.T.; Giang,N.H.; Bao,Y.; Sanders,R.; Dernovoy,D.…
EPI353094	PA	Vietnam	2003-Jan-01	A/HaNoi/ARI189/2003		Other Database Import	Wentworth,D.E.; Dugan,V.; Halpin,R.; Lin,X.; Bera,J.; Ghedin,E.; Fedorova,N.; Overton,L.; Tsitrin,T.; Stockwell,T.; Katzel,D.; Li,K.; Amedeo,P.; Schobel,S.; Shrivastava,S.; Wang,S.; Thovarai,V.; Bishop,B.; Edworthy,P.; Kim,M.; Mai,L.T.Q.; Hien,N.T.; Ha,N.K.; Cuong,V.D.; Duc,D.T.; Phuong,H.V.M.; Hang,N.L.K.; Thanh,L.T.; Thach,N.C.; Huong,T.T.; Hien,P.T.; Giang,N.H.; Bao,Y.; Sanders,R.; Dernovoy,D.…
EPI353095	PB1	Vietnam	2003-Jan-01	A/HaNoi/ARI189/2003		Other Database Import	Wentworth,D.E.; Dugan,V.; Halpin,R.; Lin,X.; Bera,J.; Ghedin,E.; Fedorova,N.; Overton,L.; Tsitrin,T.; Stockwell,T.; Katzel,D.; Li,K.; Amedeo,P.; Schobel,S.; Shrivastava,S.; Wang,S.; Thovarai,V.; Bishop,B.; Edworthy,P.; Kim,M.; Mai,L.T.Q.; Hien,N.T.; Ha,N.K.; Cuong,V.D.; Duc,D.T.; Phuong,H.V.M.; Hang,N.L.K.; Thanh,L.T.; Thach,N.C.; Huong,T.T.; Hien,P.T.; Giang,N.H.; Bao,Y.; Sanders,R.; Dernovoy,D.…
EPI353093	NS	Vietnam	2003-Jan-01	A/HaNoi/ARI189/2003		Other Database Import	Wentworth,D.E.; Dugan,V.; Halpin,R.; Lin,X.; Bera,J.; Ghedin,E.; Fedorova,N.; Overton,L.; Tsitrin,T.; Stockwell,T.; Katzel,D.; Li,K.; Amedeo,P.; Schobel,S.; Shrivastava,S.; Wang,S.; Thovarai,V.; Bishop,B.; Edworthy,P.; Kim,M.; Mai,L.T.Q.; Hien,N.T.; Ha,N.K.; Cuong,V.D.; Duc,D.T.; Phuong,H.V.M.; Hang,N.L.K.; Thanh,L.T.; Thach,N.C.; Huong,T.T.; Hien,P.T.; Giang,N.H.; Bao,Y.; Sanders,R.; Dernovoy,D.…
EPI353096	PB2	Vietnam	2003-Jan-01	A/HaNoi/ARI189/2003		Other Database Import	Wentworth,D.E.; Dugan,V.; Halpin,R.; Lin,X.; Bera,J.; Ghedin,E.; Fedorova,N.; Overton,L.; Tsitrin,T.; Stockwell,T.; Katzel,D.; Li,K.; Amedeo,P.; Schobel,S.; Shrivastava,S.; Wang,S.; Thovarai,V.; Bishop,B.; Edworthy,P.; Kim,M.; Mai,L.T.Q.; Hien,N.T.; Ha,N.K.; Cuong,V.D.; Duc,D.T.; Phuong,H.V.M.; Hang,N.L.K.; Thanh,L.T.; Thach,N.C.; Huong,T.T.; Hien,P.T.; Giang,N.H.; Bao,Y.; Sanders,R.; Dernovoy,D.…
EPI353090	HA	Vietnam	2003-Jan-01	A/HaNoi/ARI189/2003		Other Database Import	Wentworth,D.E.; Dugan,V.; Halpin,R.; Lin,X.; Bera,J.; Ghedin,E.; Fedorova,N.; Overton,L.; Tsitrin,T.; Stockwell,T.; Katzel,D.; Li,K.; Amedeo,P.; Schobel,S.; Shrivastava,S.; Wang,S.; Thovarai,V.; Bishop,B.; Edworthy,P.; Kim,M.; Mai,L.T.Q.; Hien,N.T.; Ha,N.K.; Cuong,V.D.; Duc,D.T.; Phuong,H.V.M.; Hang,N.L.K.; Thanh,L.T.; Thach,N.C.; Huong,T.T.; Hien,P.T.; Giang,N.H.; Bao,Y.; Sanders,R.; Dernovoy,D.…
EPI347435	HA	France	2001-Apr-25	A/Toulouse/878/2001	CRR virus Influenza region Sud	National Institute for Medical Research
EPI347428	HA	Senegal	2002-May-08	A/Dakar/10/2002	Institut Pasteur de Dakar	National Institute for Medical Research
EPI347422	HA	United Kingdom	2003-Jan-01	A/United Kingdom/1861/2003	Microbiology Services Colindale, Public Health England	National Institute for Medical Research
EPI347421	HA	Madagascar	2003-Jun-16	A/Madagascar/70081/2003	Institut Pasteur de Madagascar	National Institute for Medical Research
EPI320309	HA	Australia	2003-Jul-08	A/Australia/NHRC0005/2003		Other Database Import	The NIAID Influenza Genome Sequencing Consortium
EPI320310	MP	Australia	2003-Jul-08	A/Australia/NHRC0005/2003		Other Database Import	The NIAID Influenza Genome Sequencing Consortium
EPI320311	NA	Australia	2003-Jul-08	A/Australia/NHRC0005/2003		Other Database Import	The NIAID Influenza Genome Sequencing Consortium
EPI320312	NP	Australia	2003-Jul-08	A/Australia/NHRC0005/2003		Other Database Import	The NIAID Influenza Genome Sequencing Consortium
EPI320313	NS	Australia	2003-Jul-08	A/Australia/NHRC0005/2003		Other Database Import	The NIAID Influenza Genome Sequencing Consortium
EPI320314	PA	Australia	2003-Jul-08	A/Australia/NHRC0005/2003		Other Database Import	The NIAID Influenza Genome Sequencing Consortium
EPI320315	PB1	Australia	2003-Jul-08	A/Australia/NHRC0005/2003		Other Database Import	The NIAID Influenza Genome Sequencing Consortium
EPI320316	PB2	Australia	2003-Jul-08	A/Australia/NHRC0005/2003		Other Database Import	The NIAID Influenza Genome Sequencing Consortium
EPI318776	HA	United States	2003-Dec-16	A/California/NHRC0002/2003		Other Database Import	The NIAID Influenza Genome Sequencing Consortium
EPI318777	MP	United States	2003-Dec-16	A/California/NHRC0002/2003		Other Database Import	The NIAID Influenza Genome Sequencing Consortium
EPI318778	NA	United States	2003-Dec-16	A/California/NHRC0002/2003		Other Database Import	The NIAID Influenza Genome Sequencing Consortium
EPI318779	NP	United States	2003-Dec-16	A/California/NHRC0002/2003		Other Database Import	The NIAID Influenza Genome Sequencing Consortium
EPI318780	NS	United States	2003-Dec-16	A/California/NHRC0002/2003		Other Database Import	The NIAID Influenza Genome Sequencing Consortium
EPI318781	PA	United States	2003-Dec-16	A/California/NHRC0002/2003		Other Database Import	The NIAID Influenza Genome Sequencing Consortium
EPI318782	PB1	United States	2003-Dec-16	A/California/NHRC0002/2003		Other Database Import	The NIAID Influenza Genome Sequencing Consortium
EPI318783	PB2	United States	2003-Dec-16	A/California/NHRC0002/2003		Other Database Import	The NIAID Influenza Genome Sequencing Consortium
EPI318768	HA	United States	2003-Dec-19	A/California/NHRC0004/2003		Other Database Import	The NIAID Influenza Genome Sequencing Consortium
EPI318769	MP	United States	2003-Dec-19	A/California/NHRC0004/2003		Other Database Import	The NIAID Influenza Genome Sequencing Consortium
EPI318770	NA	United States	2003-Dec-19	A/California/NHRC0004/2003		Other Database Import	The NIAID Influenza Genome Sequencing Consortium
EPI318771	NP	United States	2003-Dec-19	A/California/NHRC0004/2003		Other Database Import	The NIAID Influenza Genome Sequencing Consortium
EPI318772	NS	United States	2003-Dec-19	A/California/NHRC0004/2003		Other Database Import	The NIAID Influenza Genome Sequencing Consortium
EPI318773	PA	United States	2003-Dec-19	A/California/NHRC0004/2003		Other Database Import	The NIAID Influenza Genome Sequencing Consortium
EPI318774	PB1	United States	2003-Dec-19	A/California/NHRC0004/2003		Other Database Import	The NIAID Influenza Genome Sequencing Consortium
EPI318775	PB2	United States	2003-Dec-19	A/California/NHRC0004/2003		Other Database Import	The NIAID Influenza Genome Sequencing Consortium
EPI318744	HA	Australia	2003-Jul-02	A/Australia/NHRC0004/2003		Other Database Import	The NIAID Influenza Genome Sequencing Consortium
EPI318745	MP	Australia	2003-Jul-02	A/Australia/NHRC0004/2003		Other Database Import	The NIAID Influenza Genome Sequencing Consortium
EPI318746	NA	Australia	2003-Jul-02	A/Australia/NHRC0004/2003		Other Database Import	The NIAID Influenza Genome Sequencing Consortium
EPI318747	NP	Australia	2003-Jul-02	A/Australia/NHRC0004/2003		Other Database Import	The NIAID Influenza Genome Sequencing Consortium
EPI318748	NS	Australia	2003-Jul-02	A/Australia/NHRC0004/2003		Other Database Import	The NIAID Influenza Genome Sequencing Consortium
EPI318749	PA	Australia	2003-Jul-02	A/Australia/NHRC0004/2003		Other Database Import	The NIAID Influenza Genome Sequencing Consortium
EPI318750	PB1	Australia	2003-Jul-02	A/Australia/NHRC0004/2003		Other Database Import	The NIAID Influenza Genome Sequencing Consortium
EPI318751	PB2	Australia	2003-Jul-02	A/Australia/NHRC0004/2003		Other Database Import	The NIAID Influenza Genome Sequencing Consortium
EPI318664	HA	United States	2002-Jan-22	A/Texas/NHRC0001/2002		Other Database Import	The NIAID Influenza Genome Sequencing Consortium
EPI318665	MP	United States	2002-Jan-22	A/Texas/NHRC0001/2002		Other Database Import	The NIAID Influenza Genome Sequencing Consortium
EPI318666	NA	United States	2002-Jan-22	A/Texas/NHRC0001/2002		Other Database Import	The NIAID Influenza Genome Sequencing Consortium
EPI318667	NP	United States	2002-Jan-22	A/Texas/NHRC0001/2002		Other Database Import	The NIAID Influenza Genome Sequencing Consortium
EPI318668	NS	United States	2002-Jan-22	A/Texas/NHRC0001/2002		Other Database Import	The NIAID Influenza Genome Sequencing Consortium
EPI318669	PA	United States	2002-Jan-22	A/Texas/NHRC0001/2002		Other Database Import	The NIAID Influenza Genome Sequencing Consortium
EPI318670	PB1	United States	2002-Jan-22	A/Texas/NHRC0001/2002		Other Database Import	The NIAID Influenza Genome Sequencing Consortium
EPI318671	PB2	United States	2002-Jan-22	A/Texas/NHRC0001/2002		Other Database Import	The NIAID Influenza Genome Sequencing Consortium
EPI318512	HA	United States	2003-Nov-13	A/South Carolina/NHRC0002/2003		Other Database Import	The NIAID Influenza Genome Sequencing Consortium
EPI318513	MP	United States	2003-Nov-13	A/South Carolina/NHRC0002/2003		Other Database Import	The NIAID Influenza Genome Sequencing Consortium
EPI318514	NA	United States	2003-Nov-13	A/South Carolina/NHRC0002/2003		Other Database Import	The NIAID Influenza Genome Sequencing Consortium
EPI318515	NP	United States	2003-Nov-13	A/South Carolina/NHRC0002/2003		Other Database Import	The NIAID Influenza Genome Sequencing Consortium
EPI318516	NS	United States	2003-Nov-13	A/South Carolina/NHRC0002/2003		Other Database Import	The NIAID Influenza Genome Sequencing Consortium
EPI318517	PA	United States	2003-Nov-13	A/South Carolina/NHRC0002/2003		Other Database Import	The NIAID Influenza Genome Sequencing Consortium
EPI318518	PB1	United States	2003-Nov-13	A/South Carolina/NHRC0002/2003		Other Database Import	The NIAID Influenza Genome Sequencing Consortium
EPI318519	PB2	United States	2003-Nov-13	A/South Carolina/NHRC0002/2003		Other Database Import	The NIAID Influenza Genome Sequencing Consortium
EPI318504	HA	United States	2003-Nov-13	A/California/NHRC0001/2003		Other Database Import	The NIAID Influenza Genome Sequencing Consortium
EPI318505	MP	United States	2003-Nov-13	A/California/NHRC0001/2003		Other Database Import	The NIAID Influenza Genome Sequencing Consortium
EPI318506	NA	United States	2003-Nov-13	A/California/NHRC0001/2003		Other Database Import	The NIAID Influenza Genome Sequencing Consortium
EPI318507	NP	United States	2003-Nov-13	A/California/NHRC0001/2003		Other Database Import	The NIAID Influenza Genome Sequencing Consortium
EPI318508	NS	United States	2003-Nov-13	A/California/NHRC0001/2003		Other Database Import	The NIAID Influenza Genome Sequencing Consortium
EPI318509	PA	United States	2003-Nov-13	A/California/NHRC0001/2003		Other Database Import	The NIAID Influenza Genome Sequencing Consortium
EPI318510	PB1	United States	2003-Nov-13	A/California/NHRC0001/2003		Other Database Import	The NIAID Influenza Genome Sequencing Consortium
EPI318511	PB2	United States	2003-Nov-13	A/California/NHRC0001/2003		Other Database Import	The NIAID Influenza Genome Sequencing Consortium
EPI318488	HA	United States	2003-Oct-21	A/South Carolina/NHRC0001/2003		Other Database Import	The NIAID Influenza Genome Sequencing Consortium
EPI318489	MP	United States	2003-Oct-21	A/South Carolina/NHRC0001/2003		Other Database Import	The NIAID Influenza Genome Sequencing Consortium
EPI318490	NA	United States	2003-Oct-21	A/South Carolina/NHRC0001/2003		Other Database Import	The NIAID Influenza Genome Sequencing Consortium
EPI318491	NP	United States	2003-Oct-21	A/South Carolina/NHRC0001/2003		Other Database Import	The NIAID Influenza Genome Sequencing Consortium
EPI318492	NS	United States	2003-Oct-21	A/South Carolina/NHRC0001/2003		Other Database Import	The NIAID Influenza Genome Sequencing Consortium
EPI318493	PA	United States	2003-Oct-21	A/South Carolina/NHRC0001/2003		Other Database Import	The NIAID Influenza Genome Sequencing Consortium
EPI318494	PB1	United States	2003-Oct-21	A/South Carolina/NHRC0001/2003		Other Database Import	The NIAID Influenza Genome Sequencing Consortium
EPI318495	PB2	United States	2003-Oct-21	A/South Carolina/NHRC0001/2003		Other Database Import	The NIAID Influenza Genome Sequencing Consortium
EPI318480	HA	United States	2002-Feb-13	A/Illinois/NHRC0001/2002		Other Database Import	The NIAID Influenza Genome Sequencing Consortium
EPI318481	MP	United States	2002-Feb-13	A/Illinois/NHRC0001/2002		Other Database Import	The NIAID Influenza Genome Sequencing Consortium
EPI318482	NA	United States	2002-Feb-13	A/Illinois/NHRC0001/2002		Other Database Import	The NIAID Influenza Genome Sequencing Consortium
EPI318483	NP	United States	2002-Feb-13	A/Illinois/NHRC0001/2002		Other Database Import	The NIAID Influenza Genome Sequencing Consortium
EPI318484	NS	United States	2002-Feb-13	A/Illinois/NHRC0001/2002		Other Database Import	The NIAID Influenza Genome Sequencing Consortium
EPI318485	PA	United States	2002-Feb-13	A/Illinois/NHRC0001/2002		Other Database Import	The NIAID Influenza Genome Sequencing Consortium
EPI318486	PB1	United States	2002-Feb-13	A/Illinois/NHRC0001/2002		Other Database Import	The NIAID Influenza Genome Sequencing Consortium
EPI318487	PB2	United States	2002-Feb-13	A/Illinois/NHRC0001/2002		Other Database Import	The NIAID Influenza Genome Sequencing Consortium
EPI318367	PB1	Australia	2003-Sep-02	A/Sydney/907S/2003		Other Database Import	Wong,K.Y.; Bull,R.; Stelzer-Braid,S.; Fennell,M.; Rawlinson,W.
EPI318344	PA	Australia	2003-Sep-02	A/Sydney/907S/2003		Other Database Import	Wong,K.Y.; Bull,R.; Stelzer-Braid,S.; Fennell,M.; Rawlinson,W.
EPI318390	PB2	Australia	2003-Sep-02	A/Sydney/907S/2003		Other Database Import	Wong,K.Y.; Bull,R.; Stelzer-Braid,S.; Fennell,M.; Rawlinson,W.
EPI318321	NP	Australia	2003-Sep-02	A/Sydney/907S/2003		Other Database Import	Wong,K.Y.; Bull,R.; Stelzer-Braid,S.; Fennell,M.; Rawlinson,W.
EPI314945	HA	United Kingdom	2003-Jan-01	A/Scotland/344289/2003		Other Database Import	Ellis,J.
EPI314942	NS	United Kingdom	2003-Jan-01	A/England/368/2003		Other Database Import	Ellis,J.
EPI314941	NS	United Kingdom	2003-Jan-01	A/England/367/2003		Other Database Import	Ellis,J.
EPI314940	NS	United Kingdom	2003-Jan-01	A/England/364/2003		Other Database Import	Ellis,J.
EPI314936	HA	United Kingdom	2003-Oct-13	A/Scotland/51/2003		Other Database Import	Ellis,J.
EPI314933	NA	United Kingdom	2003-Apr-24	A/England/Rvu3163/2003		Other Database Import	Ellis,J.
EPI314924	NA	United Kingdom	2003-Apr-07	A/England/Rvu3170/2003		Other Database Import	Ellis,J.
EPI314921	NA	United Kingdom	2003-Feb-13	A/England/81/2003		Other Database Import	Ellis,J.
EPI314920	NA	United Kingdom	2003-Feb-12	A/England/Rvu1428/2003		Other Database Import	Ellis,J.
EPI314911	NS	United Kingdom	2002-Jan-01	A/England/95/2002		Other Database Import	Ellis,J.
EPI314910	NS	United Kingdom	2002-Jan-01	A/England/54/2002		Other Database Import	Ellis,J.
EPI314905	NS	United Kingdom	2002-Jan-01	A/England/427/2002		Other Database Import	Ellis,J.
EPI314891	NS	United Kingdom	2000-Jan-01	A/England/24/2000		Other Database Import	Ellis,J.
EPI296292	PB2	Netherlands	2003-Apr-20	A/Netherlands/213/2003		Other Database Import	Schrauwen,E.J.A.; Herfst,S.; Chutinimitkul,S.; Bestebroer,T.M.; Rimmelzwaan,G.F.; Osterhaus,A.D.M.E.; Kuiken,T.; Fouchier,R.A.M.
EPI296293	PB1	Netherlands	2003-Apr-20	A/Netherlands/213/2003		Other Database Import	Schrauwen,E.J.A.; Herfst,S.; Chutinimitkul,S.; Bestebroer,T.M.; Rimmelzwaan,G.F.; Osterhaus,A.D.M.E.; Kuiken,T.; Fouchier,R.A.M.
EPI296294	PA	Netherlands	2003-Apr-20	A/Netherlands/213/2003		Other Database Import	Schrauwen,E.J.A.; Herfst,S.; Chutinimitkul,S.; Bestebroer,T.M.; Rimmelzwaan,G.F.; Osterhaus,A.D.M.E.; Kuiken,T.; Fouchier,R.A.M.
EPI296295	HA	Netherlands	2003-Apr-20	A/Netherlands/213/2003		Other Database Import	Schrauwen,E.J.A.; Herfst,S.; Chutinimitkul,S.; Bestebroer,T.M.; Rimmelzwaan,G.F.; Osterhaus,A.D.M.E.; Kuiken,T.; Fouchier,R.A.M.
EPI296296	NP	Netherlands	2003-Apr-20	A/Netherlands/213/2003		Other Database Import	Schrauwen,E.J.A.; Herfst,S.; Chutinimitkul,S.; Bestebroer,T.M.; Rimmelzwaan,G.F.; Osterhaus,A.D.M.E.; Kuiken,T.; Fouchier,R.A.M.
EPI296297	NA	Netherlands	2003-Apr-20	A/Netherlands/213/2003		Other Database Import	Schrauwen,E.J.A.; Herfst,S.; Chutinimitkul,S.; Bestebroer,T.M.; Rimmelzwaan,G.F.; Osterhaus,A.D.M.E.; Kuiken,T.; Fouchier,R.A.M.
EPI296298	MP	Netherlands	2003-Apr-20	A/Netherlands/213/2003		Other Database Import	Schrauwen,E.J.A.; Herfst,S.; Chutinimitkul,S.; Bestebroer,T.M.; Rimmelzwaan,G.F.; Osterhaus,A.D.M.E.; Kuiken,T.; Fouchier,R.A.M.
EPI296299	NS	Netherlands	2003-Apr-20	A/Netherlands/213/2003		Other Database Import	Schrauwen,E.J.A.; Herfst,S.; Chutinimitkul,S.; Bestebroer,T.M.; Rimmelzwaan,G.F.; Osterhaus,A.D.M.E.; Kuiken,T.; Fouchier,R.A.M.
EPI254149	HA	Korea, Republic of	2001-Mar-06	A/Daegu/58/2001		Other Database Import	Kang,S.; Yang,I.S.; Lee,J.-Y.; Park,Y.; Oh,H.-B.; Kang,C.; Kim,K.H.
EPI254133	HA	Korea, Republic of	2002-Nov-22	A/Chungnam/271/2002		Other Database Import	Kang,S.; Yang,I.S.; Lee,J.-Y.; Park,Y.; Oh,H.-B.; Kang,C.; Kim,K.H.
EPI251411	MP	China	2001-Jan-01	A/Gansu/206/2001		Other Database Import	Lan,Y.; Zhang,Y.; Dong,L.; Wang,D.; Huang,W.; Xin,L.; Yang,L.; Zhao,X.; Li,Z.; Wang,W.; Li,X.; Xu,C.; Guo,J.; Wang,M.; Peng,Y.; Gao,Y.; Guo,Y.; Wen,L.; Jiang,T.; Shu,Y.
EPI251402	MP	China	2000-Jan-01	A/Guangzhou/35/2000		Other Database Import	Lan,Y.; Zhang,Y.; Dong,L.; Wang,D.; Huang,W.; Xin,L.; Yang,L.; Zhao,X.; Li,Z.; Wang,W.; Li,X.; Xu,C.; Guo,J.; Wang,M.; Peng,Y.; Gao,Y.; Guo,Y.; Wen,L.; Jiang,T.; Shu,Y.
EPI251401	MP	China	2000-Jan-01	A/Guangzhou/229/2000		Other Database Import	Lan,Y.; Zhang,Y.; Dong,L.; Wang,D.; Huang,W.; Xin,L.; Yang,L.; Zhao,X.; Li,Z.; Wang,W.; Li,X.; Xu,C.; Guo,J.; Wang,M.; Peng,Y.; Gao,Y.; Guo,Y.; Wen,L.; Jiang,T.; Shu,Y.
EPI250835	MP	China	2003-Jan-01	A/Xiang/628/2003		Other Database Import	Shu,Y.; Huang,W.; Zhao,X.; Li,Z.; Wang,W.; Li,X.; Yang,L.; Lan,Y.; Zhang,Y.; Dong,L.; Wang,D.; Guo,J.; Wang,M.; Guo,Y.; Wen,L.
EPI250820	MP	China	2003-Jan-01	A/Ningbo/192/2003		Other Database Import	Shu,Y.; Huang,W.; Zhao,X.; Li,Z.; Wang,W.; Li,X.; Yang,L.; Lan,Y.; Zhang,Y.; Dong,L.; Wang,D.; Guo,J.; Wang,M.; Guo,Y.; Wen,L.
EPI250816	MP	China	2003-Jan-01	A/Min/217/2003		Other Database Import	Shu,Y.; Huang,W.; Zhao,X.; Li,Z.; Wang,W.; Li,X.; Yang,L.; Lan,Y.; Zhang,Y.; Dong,L.; Wang,D.; Guo,J.; Wang,M.; Guo,Y.; Wen,L.
EPI250809	MP	China	2003-Jan-01	A/Jingfang/31/2003		Other Database Import	Shu,Y.; Huang,W.; Zhao,X.; Li,Z.; Wang,W.; Li,X.; Yang,L.; Lan,Y.; Zhang,Y.; Dong,L.; Wang,D.; Guo,J.; Wang,M.; Guo,Y.; Wen,L.
EPI250808	MP	China	2003-Jan-01	A/Jingfang/285/2003		Other Database Import	Shu,Y.; Huang,W.; Zhao,X.; Li,Z.; Wang,W.; Li,X.; Yang,L.; Lan,Y.; Zhang,Y.; Dong,L.; Wang,D.; Guo,J.; Wang,M.; Guo,Y.; Wen,L.
EPI250806	MP	China	2003-Jan-01	A/Jing/303/2003		Other Database Import	Shu,Y.; Huang,W.; Zhao,X.; Li,Z.; Wang,W.; Li,X.; Yang,L.; Lan,Y.; Zhang,Y.; Dong,L.; Wang,D.; Guo,J.; Wang,M.; Guo,Y.; Wen,L.
EPI250803	MP	China	2003-Jan-01	A/Jin/316/2003		Other Database Import	Shu,Y.; Huang,W.; Zhao,X.; Li,Z.; Wang,W.; Li,X.; Yang,L.; Lan,Y.; Zhang,Y.; Dong,L.; Wang,D.; Guo,J.; Wang,M.; Guo,Y.; Wen,L.
EPI250802	MP	China	2003-Jan-01	A/Jin/228/2003		Other Database Import	Shu,Y.; Huang,W.; Zhao,X.; Li,Z.; Wang,W.; Li,X.; Yang,L.; Lan,Y.; Zhang,Y.; Dong,L.; Wang,D.; Guo,J.; Wang,M.; Guo,Y.; Wen,L.
EPI250781	MP	China	2003-Jan-01	A/Hanfang/144/2003		Other Database Import	Shu,Y.; Huang,W.; Zhao,X.; Li,Z.; Wang,W.; Li,X.; Yang,L.; Lan,Y.; Zhang,Y.; Dong,L.; Wang,D.; Guo,J.; Wang,M.; Guo,Y.; Wen,L.
EPI250764	MP	China	2003-Jan-01	A/Fujian/633/2003		Other Database Import	Shu,Y.; Huang,W.; Zhao,X.; Li,Z.; Wang,W.; Li,X.; Yang,L.; Lan,Y.; Zhang,Y.; Dong,L.; Wang,D.; Guo,J.; Wang,M.; Guo,Y.; Wen,L.
EPI250762	MP	China	2003-Jan-01	A/Chongqing/245/2003		Other Database Import	Shu,Y.; Huang,W.; Zhao,X.; Li,Z.; Wang,W.; Li,X.; Yang,L.; Lan,Y.; Zhang,Y.; Dong,L.; Wang,D.; Guo,J.; Wang,M.; Guo,Y.; Wen,L.
EPI250748	MP	China	2002-Jan-01	A/Sichuan/8/2002		Other Database Import	Shu,Y.; Huang,W.; Zhao,X.; Li,Z.; Wang,W.; Li,X.; Yang,L.; Lan,Y.; Zhang,Y.; Dong,L.; Wang,D.; Guo,J.; Wang,M.; Guo,Y.; Wen,L.
EPI250743	MP	China	2002-Jan-01	A/Min/166/2002		Other Database Import	Shu,Y.; Huang,W.; Zhao,X.; Li,Z.; Wang,W.; Li,X.; Yang,L.; Lan,Y.; Zhang,Y.; Dong,L.; Wang,D.; Guo,J.; Wang,M.; Guo,Y.; Wen,L.
EPI250736	MP	China	2002-Jan-01	A/Jing/17/2002		Other Database Import	Shu,Y.; Huang,W.; Zhao,X.; Li,Z.; Wang,W.; Li,X.; Yang,L.; Lan,Y.; Zhang,Y.; Dong,L.; Wang,D.; Guo,J.; Wang,M.; Guo,Y.; Wen,L.
EPI250729	MP	China	2002-Jan-01	A/Hubei/48/2002		Other Database Import	Shu,Y.; Huang,W.; Zhao,X.; Li,Z.; Wang,W.; Li,X.; Yang,L.; Lan,Y.; Zhang,Y.; Dong,L.; Wang,D.; Guo,J.; Wang,M.; Guo,Y.; Wen,L.
EPI250726	MP	China	2002-Jan-01	A/Henan/7/2002		Other Database Import	Lan,Y.; Zhang,Y.; Dong,L.; Wang,D.; Huang,W.; Xin,L.; Yang,L.; Zhao,X.; Li,Z.; Wang,W.; Li,X.; Xu,C.; Guo,J.; Wang,M.; Peng,Y.; Gao,Y.; Guo,Y.; Wen,L.; Jiang,T.; Shu,Y.
EPI250711	MP	China	2002-Jan-01	A/Guangzhou/647/2002		Other Database Import	Shu,Y.; Huang,W.; Zhao,X.; Li,Z.; Wang,W.; Li,X.; Yang,L.; Lan,Y.; Zhang,Y.; Dong,L.; Wang,D.; Guo,J.; Wang,M.; Guo,Y.; Wen,L.
EPI250709	MP	China	2002-Jan-01	A/Guangzhou/1/2002		Other Database Import	Lan,Y.; Zhang,Y.; Dong,L.; Wang,D.; Huang,W.; Xin,L.; Yang,L.; Zhao,X.; Li,Z.; Wang,W.; Li,X.; Xu,C.; Guo,J.; Wang,M.; Peng,Y.; Gao,Y.; Guo,Y.; Wen,L.; Jiang,T.; Shu,Y.
EPI250708	MP	China	2002-Jan-01	A/Guangdong/308/2002		Other Database Import	Lan,Y.; Zhang,Y.; Dong,L.; Wang,D.; Huang,W.; Xin,L.; Yang,L.; Zhao,X.; Li,Z.; Wang,W.; Li,X.; Xu,C.; Guo,J.; Wang,M.; Peng,Y.; Gao,Y.; Guo,Y.; Wen,L.; Jiang,T.; Shu,Y.
EPI250706	MP	China	2001-Jan-01	A/Tianjin/7/2001		Other Database Import	Lan,Y.; Zhang,Y.; Dong,L.; Wang,D.; Huang,W.; Xin,L.; Yang,L.; Zhao,X.; Li,Z.; Wang,W.; Li,X.; Xu,C.; Guo,J.; Wang,M.; Peng,Y.; Gao,Y.; Guo,Y.; Wen,L.; Jiang,T.; Shu,Y.
EPI250703	MP	China	2001-Jan-01	A/Tianjin/231/2001		Other Database Import	Shu,Y.; Huang,W.; Zhao,X.; Li,Z.; Wang,W.; Li,X.; Yang,L.; Lan,Y.; Zhang,Y.; Dong,L.; Wang,D.; Guo,J.; Wang,M.; Guo,Y.; Wen,L.
EPI250694	MP	China	2001-Jan-01	A/Hanfang/433/2001		Other Database Import	Shu,Y.; Huang,W.; Zhao,X.; Li,Z.; Wang,W.; Li,X.; Yang,L.; Lan,Y.; Zhang,Y.; Dong,L.; Wang,D.; Guo,J.; Wang,M.; Guo,Y.; Wen,L.
EPI250693	MP	China	2001-Jan-01	A/Hanfang/431/2001		Other Database Import	Shu,Y.; Huang,W.; Zhao,X.; Li,Z.; Wang,W.; Li,X.; Yang,L.; Lan,Y.; Zhang,Y.; Dong,L.; Wang,D.; Guo,J.; Wang,M.; Guo,Y.; Wen,L.
EPI250692	MP	China	2001-Jan-01	A/Hanfang/428/2001		Other Database Import	Shu,Y.; Huang,W.; Zhao,X.; Li,Z.; Wang,W.; Li,X.; Yang,L.; Lan,Y.; Zhang,Y.; Dong,L.; Wang,D.; Guo,J.; Wang,M.; Guo,Y.; Wen,L.
EPI244448	HA	Taiwan	2003-Jan-01	A/Taiwan/1566/2003		Other Database Import	Shih,S.-R.; Chen,G.-W.; Yang,C.-C.; Yang,W.-Z.; Liu,D.-P.; Lin,J.-H.; Chiu,S.-C.; Chen,H.-Y.; Tsao,K.-C.; Huang,C.-G.; Huang,Y.-L.; Lin,T.-Y.; Wang,J.-R.; Kao,C.-L.; Lin,K.-H.; Chen,L.-K.; Eng,H.-L.; Liu,Y.-C.; Chen,P.-Y.; Lin,J.-S.; Wang,J.-H.; Hsiu
EPI237912	HA	Australia	2000-Aug-15	A/VICTORIA/544/2002		Other Database Import	Russell,C.A.; Jones,T.C.; Barr,I.G.; Cox,N.J.; Gregory,V.; Gust,I.D.; Hampson,A.W.; Hay,A.J.; Hurt,A.C.; de Jong,J.C.; Kelso,A.; Klimov,A.I.; Kageyama,T.; Komadina,N.; Lapedes,A.S.; Lin,Y.P.; Mosterin,A.; Obuchi,M.; Odagiri,T.; Osterhaus,A.D.M.E.; Ri
EPI235696	HA	China	2002-Jan-17	A/Wuhan/16/2002		Other Database Import	Russell,C.A.; Jones,T.C.; Barr,I.G.; Cox,N.J.; Gregory,V.; Gust,I.D.; Hampson,A.W.; Hay,A.J.; Hurt,A.C.; de Jong,J.C.; Kelso,A.; Klimov,A.I.; Kageyama,T.; Komadina,N.; Lapedes,A.S.; Lin,Y.P.; Mosterin,A.; Obuchi,M.; Odagiri,T.; Osterhaus,A.D.M.E.; Ri
EPI235693	HA	United States	2002-Apr-03	A/Washington/3/2002		Other Database Import	Russell,C.A.; Jones,T.C.; Barr,I.G.; Cox,N.J.; Gregory,V.; Gust,I.D.; Hampson,A.W.; Hay,A.J.; Hurt,A.C.; de Jong,J.C.; Kelso,A.; Klimov,A.I.; Kageyama,T.; Komadina,N.; Lapedes,A.S.; Lin,Y.P.; Mosterin,A.; Obuchi,M.; Odagiri,T.; Osterhaus,A.D.M.E.; Ri
EPI235683	HA	Australia	2002-Aug-22	A/VICTORIA/235/2002		Other Database Import	Russell,C.A.; Jones,T.C.; Barr,I.G.; Cox,N.J.; Gregory,V.; Gust,I.D.; Hampson,A.W.; Hay,A.J.; Hurt,A.C.; de Jong,J.C.; Kelso,A.; Klimov,A.I.; Kageyama,T.; Komadina,N.; Lapedes,A.S.; Lin,Y.P.; Mosterin,A.; Obuchi,M.; Odagiri,T.; Osterhaus,A.D.M.E.; Ri
EPI235670	HA	Australia	2002-Jul-17	A/TOWNSVILLE/4/2002		Other Database Import	Russell,C.A.; Jones,T.C.; Barr,I.G.; Cox,N.J.; Gregory,V.; Gust,I.D.; Hampson,A.W.; Hay,A.J.; Hurt,A.C.; de Jong,J.C.; Kelso,A.; Klimov,A.I.; Kageyama,T.; Komadina,N.; Lapedes,A.S.; Lin,Y.P.; Mosterin,A.; Obuchi,M.; Odagiri,T.; Osterhaus,A.D.M.E.; Ri
EPI235669	HA	Australia	2002-Jul-10	A/South Australia/84/2002		Other Database Import	Russell,C.A.; Jones,T.C.; Barr,I.G.; Cox,N.J.; Gregory,V.; Gust,I.D.; Hampson,A.W.; Hay,A.J.; Hurt,A.C.; de Jong,J.C.; Kelso,A.; Klimov,A.I.; Kageyama,T.; Komadina,N.; Lapedes,A.S.; Lin,Y.P.; Mosterin,A.; Obuchi,M.; Odagiri,T.; Osterhaus,A.D.M.E.; Ri
EPI235668	HA	Australia	2002-Jul-06	A/South Australia/79/2002		Other Database Import	Russell,C.A.; Jones,T.C.; Barr,I.G.; Cox,N.J.; Gregory,V.; Gust,I.D.; Hampson,A.W.; Hay,A.J.; Hurt,A.C.; de Jong,J.C.; Kelso,A.; Klimov,A.I.; Kageyama,T.; Komadina,N.; Lapedes,A.S.; Lin,Y.P.; Mosterin,A.; Obuchi,M.; Odagiri,T.; Osterhaus,A.D.M.E.; Ri
EPI235665	HA	Australia	2002-Aug-28	A/SYDNEY/275/2002		Other Database Import	Russell,C.A.; Jones,T.C.; Barr,I.G.; Cox,N.J.; Gregory,V.; Gust,I.D.; Hampson,A.W.; Hay,A.J.; Hurt,A.C.; de Jong,J.C.; Kelso,A.; Klimov,A.I.; Kageyama,T.; Komadina,N.; Lapedes,A.S.; Lin,Y.P.; Mosterin,A.; Obuchi,M.; Odagiri,T.; Osterhaus,A.D.M.E.; Ri
EPI235658	HA	Czech Republic	2002-Jan-01	A/PRAGUE/3/2002		Other Database Import	Russell,C.A.; Jones,T.C.; Barr,I.G.; Cox,N.J.; Gregory,V.; Gust,I.D.; Hampson,A.W.; Hay,A.J.; Hurt,A.C.; de Jong,J.C.; Kelso,A.; Klimov,A.I.; Kageyama,T.; Komadina,N.; Lapedes,A.S.; Lin,Y.P.; Mosterin,A.; Obuchi,M.; Odagiri,T.; Osterhaus,A.D.M.E.; Ri
EPI235654	HA	Australia	2002-Jan-29	A/PERTH/201/2002		Other Database Import	Russell,C.A.; Jones,T.C.; Barr,I.G.; Cox,N.J.; Gregory,V.; Gust,I.D.; Hampson,A.W.; Hay,A.J.; Hurt,A.C.; de Jong,J.C.; Kelso,A.; Klimov,A.I.; Kageyama,T.; Komadina,N.; Lapedes,A.S.; Lin,Y.P.; Mosterin,A.; Obuchi,M.; Odagiri,T.; Osterhaus,A.D.M.E.; Ri
EPI235650	HA	Norway	2002-Jan-17	A/Oslo/398/2002		Other Database Import	Hungnes,O.
EPI235651	NA	Norway	2002-Jan-17	A/Oslo/398/2002		Other Database Import	Hungnes,O.
EPI235647	HA	Norway	2002-Jan-01	A/OSLO/1809/2002		Other Database Import	Russell,C.A.; Jones,T.C.; Barr,I.G.; Cox,N.J.; Gregory,V.; Gust,I.D.; Hampson,A.W.; Hay,A.J.; Hurt,A.C.; de Jong,J.C.; Kelso,A.; Klimov,A.I.; Kageyama,T.; Komadina,N.; Lapedes,A.S.; Lin,Y.P.; Mosterin,A.; Obuchi,M.; Odagiri,T.; Osterhaus,A.D.M.E.; Ri
EPI235646	HA	United States	2002-Dec-29	A/North Carolina/NC-C02-4981/2002		Other Database Import	Russell,C.A.; Jones,T.C.; Barr,I.G.; Cox,N.J.; Gregory,V.; Gust,I.D.; Hampson,A.W.; Hay,A.J.; Hurt,A.C.; de Jong,J.C.; Kelso,A.; Klimov,A.I.; Kageyama,T.; Komadina,N.; Lapedes,A.S.; Lin,Y.P.; Mosterin,A.; Obuchi,M.; Odagiri,T.; Osterhaus,A.D.M.E.; Ri
EPI235645	HA	United States	2002-Feb-21	A/North Carolina/6/2002		Other Database Import	Russell,C.A.; Jones,T.C.; Barr,I.G.; Cox,N.J.; Gregory,V.; Gust,I.D.; Hampson,A.W.; Hay,A.J.; Hurt,A.C.; de Jong,J.C.; Kelso,A.; Klimov,A.I.; Kageyama,T.; Komadina,N.; Lapedes,A.S.; Lin,Y.P.; Mosterin,A.; Obuchi,M.; Odagiri,T.; Osterhaus,A.D.M.E.; Ri
EPI235631	HA	United Kingdom	2002-Jan-01	A/Inverness/5824157/2002		Other Database Import	Russell,C.A.; Jones,T.C.; Barr,I.G.; Cox,N.J.; Gregory,V.; Gust,I.D.; Hampson,A.W.; Hay,A.J.; Hurt,A.C.; de Jong,J.C.; Kelso,A.; Klimov,A.I.; Kageyama,T.; Komadina,N.; Lapedes,A.S.; Lin,Y.P.; Mosterin,A.; Obuchi,M.; Odagiri,T.; Osterhaus,A.D.M.E.; Ri
EPI235622	HA	United States	2002-Dec-28	A/Hawaii/HI-02-4092/2002		Other Database Import	Russell,C.A.; Jones,T.C.; Barr,I.G.; Cox,N.J.; Gregory,V.; Gust,I.D.; Hampson,A.W.; Hay,A.J.; Hurt,A.C.; de Jong,J.C.; Kelso,A.; Klimov,A.I.; Kageyama,T.; Komadina,N.; Lapedes,A.S.; Lin,Y.P.; Mosterin,A.; Obuchi,M.; Odagiri,T.; Osterhaus,A.D.M.E.; Ri
EPI235613	HA	Japan	2002-Jan-01	A/Gunma/52/2002		Other Database Import	Saitoh,M.; Kimura,H.; Shoji,A.
EPI235608	HA	Australia	2002-Aug-02	A/DARWIN/4/2002		Other Database Import	Russell,C.A.; Jones,T.C.; Barr,I.G.; Cox,N.J.; Gregory,V.; Gust,I.D.; Hampson,A.W.; Hay,A.J.; Hurt,A.C.; de Jong,J.C.; Kelso,A.; Klimov,A.I.; Kageyama,T.; Komadina,N.; Lapedes,A.S.; Lin,Y.P.; Mosterin,A.; Obuchi,M.; Odagiri,T.; Osterhaus,A.D.M.E.; Ri
EPI235600	HA	France	2002-Jan-01	A/CAEN/241/2002		Other Database Import	Russell,C.A.; Jones,T.C.; Barr,I.G.; Cox,N.J.; Gregory,V.; Gust,I.D.; Hampson,A.W.; Hay,A.J.; Hurt,A.C.; de Jong,J.C.; Kelso,A.; Klimov,A.I.; Kageyama,T.; Komadina,N.; Lapedes,A.S.; Lin,Y.P.; Mosterin,A.; Obuchi,M.; Odagiri,T.; Osterhaus,A.D.M.E.; Ri
EPI235590	HA	Australia	2002-Jul-17	A/BRISBANE/45/2002		Other Database Import	Russell,C.A.; Jones,T.C.; Barr,I.G.; Cox,N.J.; Gregory,V.; Gust,I.D.; Hampson,A.W.; Hay,A.J.; Hurt,A.C.; de Jong,J.C.; Kelso,A.; Klimov,A.I.; Kageyama,T.; Komadina,N.; Lapedes,A.S.; Lin,Y.P.; Mosterin,A.; Obuchi,M.; Odagiri,T.; Osterhaus,A.D.M.E.; Ri
EPI235587	HA	Australia	2002-Feb-18	A/BRISBANE/3/2002		Other Database Import	Russell,C.A.; Jones,T.C.; Barr,I.G.; Cox,N.J.; Gregory,V.; Gust,I.D.; Hampson,A.W.; Hay,A.J.; Hurt,A.C.; de Jong,J.C.; Kelso,A.; Klimov,A.I.; Kageyama,T.; Komadina,N.; Lapedes,A.S.; Lin,Y.P.; Mosterin,A.; Obuchi,M.; Odagiri,T.; Osterhaus,A.D.M.E.; Ri
EPI235578	HA	Australia	2002-Jul-31	A/BRISBANE/122/2002		Other Database Import	Russell,C.A.; Jones,T.C.; Barr,I.G.; Cox,N.J.; Gregory,V.; Gust,I.D.; Hampson,A.W.; Hay,A.J.; Hurt,A.C.; de Jong,J.C.; Kelso,A.; Klimov,A.I.; Kageyama,T.; Komadina,N.; Lapedes,A.S.; Lin,Y.P.; Mosterin,A.; Obuchi,M.; Odagiri,T.; Osterhaus,A.D.M.E.; Ri
EPI235577	HA	Australia	2002-Jul-26	A/BRISBANE/115/2002		Other Database Import	Russell,C.A.; Jones,T.C.; Barr,I.G.; Cox,N.J.; Gregory,V.; Gust,I.D.; Hampson,A.W.; Hay,A.J.; Hurt,A.C.; de Jong,J.C.; Kelso,A.; Klimov,A.I.; Kageyama,T.; Komadina,N.; Lapedes,A.S.; Lin,Y.P.; Mosterin,A.; Obuchi,M.; Odagiri,T.; Osterhaus,A.D.M.E.; Ri
EPI235565	HA	New Zealand	2002-Sep-03	A/AUCKLAND/57/2002		Other Database Import	Russell,C.A.; Jones,T.C.; Barr,I.G.; Cox,N.J.; Gregory,V.; Gust,I.D.; Hampson,A.W.; Hay,A.J.; Hurt,A.C.; de Jong,J.C.; Kelso,A.; Klimov,A.I.; Kageyama,T.; Komadina,N.; Lapedes,A.S.; Lin,Y.P.; Mosterin,A.; Obuchi,M.; Odagiri,T.; Osterhaus,A.D.M.E.; Ri
EPI234969	HA	New Zealand	2003-May-19	A/Wellington/3/2003		Other Database Import	Russell,C.A.; Jones,T.C.; Barr,I.G.; Cox,N.J.; Gregory,V.; Gust,I.D.; Hampson,A.W.; Hay,A.J.; Hurt,A.C.; de Jong,J.C.; Kelso,A.; Klimov,A.I.; Kageyama,T.; Komadina,N.; Lapedes,A.S.; Lin,Y.P.; Mosterin,A.; Obuchi,M.; Odagiri,T.; Osterhaus,A.D.M.E.; Ri
EPI234966	HA	United States	2003-Jan-08	A/Washington/WA-V130811/2003		Other Database Import	Russell,C.A.; Jones,T.C.; Barr,I.G.; Cox,N.J.; Gregory,V.; Gust,I.D.; Hampson,A.W.; Hay,A.J.; Hurt,A.C.; de Jong,J.C.; Kelso,A.; Klimov,A.I.; Kageyama,T.; Komadina,N.; Lapedes,A.S.; Lin,Y.P.; Mosterin,A.; Obuchi,M.; Odagiri,T.; Osterhaus,A.D.M.E.; Ri
EPI234961	HA	China	2003-Jun-30	A/WUHAN/211/2003		Other Database Import	Russell,C.A.; Jones,T.C.; Barr,I.G.; Cox,N.J.; Gregory,V.; Gust,I.D.; Hampson,A.W.; Hay,A.J.; Hurt,A.C.; de Jong,J.C.; Kelso,A.; Klimov,A.I.; Kageyama,T.; Komadina,N.; Lapedes,A.S.; Lin,Y.P.; Mosterin,A.; Obuchi,M.; Odagiri,T.; Osterhaus,A.D.M.E.; Ri
EPI234951	HA	Australia	2003-Sep-20	A/VICTORIA/590/2003		Other Database Import	Russell,C.A.; Jones,T.C.; Barr,I.G.; Cox,N.J.; Gregory,V.; Gust,I.D.; Hampson,A.W.; Hay,A.J.; Hurt,A.C.; de Jong,J.C.; Kelso,A.; Klimov,A.I.; Kageyama,T.; Komadina,N.; Lapedes,A.S.; Lin,Y.P.; Mosterin,A.; Obuchi,M.; Odagiri,T.; Osterhaus,A.D.M.E.; Ri
EPI234948	HA	Australia	2003-Aug-24	A/VICTORIA/546/2003		Other Database Import	Russell,C.A.; Jones,T.C.; Barr,I.G.; Cox,N.J.; Gregory,V.; Gust,I.D.; Hampson,A.W.; Hay,A.J.; Hurt,A.C.; de Jong,J.C.; Kelso,A.; Klimov,A.I.; Kageyama,T.; Komadina,N.; Lapedes,A.S.; Lin,Y.P.; Mosterin,A.; Obuchi,M.; Odagiri,T.; Osterhaus,A.D.M.E.; Ri
EPI234945	HA	Australia	2003-Aug-11	A/VICTORIA/520/2003		Other Database Import	Russell,C.A.; Jones,T.C.; Barr,I.G.; Cox,N.J.; Gregory,V.; Gust,I.D.; Hampson,A.W.; Hay,A.J.; Hurt,A.C.; de Jong,J.C.; Kelso,A.; Klimov,A.I.; Kageyama,T.; Komadina,N.; Lapedes,A.S.; Lin,Y.P.; Mosterin,A.; Obuchi,M.; Odagiri,T.; Osterhaus,A.D.M.E.; Ri
EPI234937	HA	United States	2003-Apr-23	A/Texas/TX-VC3-1265/2003		Other Database Import	Russell,C.A.; Jones,T.C.; Barr,I.G.; Cox,N.J.; Gregory,V.; Gust,I.D.; Hampson,A.W.; Hay,A.J.; Hurt,A.C.; de Jong,J.C.; Kelso,A.; Klimov,A.I.; Kageyama,T.; Komadina,N.; Lapedes,A.S.; Lin,Y.P.; Mosterin,A.; Obuchi,M.; Odagiri,T.; Osterhaus,A.D.M.E.; Ri
EPI234936	HA	United States	2003-Oct-27	A/Texas/TX-AC24395/2003		Other Database Import	Russell,C.A.; Jones,T.C.; Barr,I.G.; Cox,N.J.; Gregory,V.; Gust,I.D.; Hampson,A.W.; Hay,A.J.; Hurt,A.C.; de Jong,J.C.; Kelso,A.; Klimov,A.I.; Kageyama,T.; Komadina,N.; Lapedes,A.S.; Lin,Y.P.; Mosterin,A.; Obuchi,M.; Odagiri,T.; Osterhaus,A.D.M.E.; Ri
EPI234930	HA	United States	2003-Jun-18	A/Texas/TX-AC-19535/2003		Other Database Import	Russell,C.A.; Jones,T.C.; Barr,I.G.; Cox,N.J.; Gregory,V.; Gust,I.D.; Hampson,A.W.; Hay,A.J.; Hurt,A.C.; de Jong,J.C.; Kelso,A.; Klimov,A.I.; Kageyama,T.; Komadina,N.; Lapedes,A.S.; Lin,Y.P.; Mosterin,A.; Obuchi,M.; Odagiri,T.; Osterhaus,A.D.M.E.; Ri
EPI234924	HA	United States	2003-Oct-03	A/Texas/TX-78106/2003		Other Database Import	Russell,C.A.; Jones,T.C.; Barr,I.G.; Cox,N.J.; Gregory,V.; Gust,I.D.; Hampson,A.W.; Hay,A.J.; Hurt,A.C.; de Jong,J.C.; Kelso,A.; Klimov,A.I.; Kageyama,T.; Komadina,N.; Lapedes,A.S.; Lin,Y.P.; Mosterin,A.; Obuchi,M.; Odagiri,T.; Osterhaus,A.D.M.E.; Ri
EPI234922	HA	United States	2003-Oct-03	A/Texas/TX-78104/2003		Other Database Import	Russell,C.A.; Jones,T.C.; Barr,I.G.; Cox,N.J.; Gregory,V.; Gust,I.D.; Hampson,A.W.; Hay,A.J.; Hurt,A.C.; de Jong,J.C.; Kelso,A.; Klimov,A.I.; Kageyama,T.; Komadina,N.; Lapedes,A.S.; Lin,Y.P.; Mosterin,A.; Obuchi,M.; Odagiri,T.; Osterhaus,A.D.M.E.; Ri
EPI234916	HA	United States	2003-Oct-02	A/Texas/40/2003		Other Database Import	Russell,C.A.; Jones,T.C.; Barr,I.G.; Cox,N.J.; Gregory,V.; Gust,I.D.; Hampson,A.W.; Hay,A.J.; Hurt,A.C.; de Jong,J.C.; Kelso,A.; Klimov,A.I.; Kageyama,T.; Komadina,N.; Lapedes,A.S.; Lin,Y.P.; Mosterin,A.; Obuchi,M.; Odagiri,T.; Osterhaus,A.D.M.E.; Ri
EPI234898	HA	United States	2003-Dec-02	A/South Dakota/SD-VR36680-03/2003		Other Database Import	Russell,C.A.; Jones,T.C.; Barr,I.G.; Cox,N.J.; Gregory,V.; Gust,I.D.; Hampson,A.W.; Hay,A.J.; Hurt,A.C.; de Jong,J.C.; Kelso,A.; Klimov,A.I.; Kageyama,T.; Komadina,N.; Lapedes,A.S.; Lin,Y.P.; Mosterin,A.; Obuchi,M.; Odagiri,T.; Osterhaus,A.D.M.E.; Ri
EPI234897	HA	United States	2003-May-12	A/South Dakota/SD-VR1197-03/2003		Other Database Import	Russell,C.A.; Jones,T.C.; Barr,I.G.; Cox,N.J.; Gregory,V.; Gust,I.D.; Hampson,A.W.; Hay,A.J.; Hurt,A.C.; de Jong,J.C.; Kelso,A.; Klimov,A.I.; Kageyama,T.; Komadina,N.; Lapedes,A.S.; Lin,Y.P.; Mosterin,A.; Obuchi,M.; Odagiri,T.; Osterhaus,A.D.M.E.; Ri
EPI234891	HA	Australia	2003-Jan-01	A/SYDNEY/98/2003		Other Database Import	Russell,C.A.; Jones,T.C.; Barr,I.G.; Cox,N.J.; Gregory,V.; Gust,I.D.; Hampson,A.W.; Hay,A.J.; Hurt,A.C.; de Jong,J.C.; Kelso,A.; Klimov,A.I.; Kageyama,T.; Komadina,N.; Lapedes,A.S.; Lin,Y.P.; Mosterin,A.; Obuchi,M.; Odagiri,T.; Osterhaus,A.D.M.E.; Ri
EPI234888	HA	Australia	2003-Aug-08	A/SYDNEY/54/2003		Other Database Import	Russell,C.A.; Jones,T.C.; Barr,I.G.; Cox,N.J.; Gregory,V.; Gust,I.D.; Hampson,A.W.; Hay,A.J.; Hurt,A.C.; de Jong,J.C.; Kelso,A.; Klimov,A.I.; Kageyama,T.; Komadina,N.; Lapedes,A.S.; Lin,Y.P.; Mosterin,A.; Obuchi,M.; Odagiri,T.; Osterhaus,A.D.M.E.; Ri
EPI234883	HA	China	2003-Apr-16	A/SHANGHAI/369/2003		Other Database Import	Russell,C.A.; Jones,T.C.; Barr,I.G.; Cox,N.J.; Gregory,V.; Gust,I.D.; Hampson,A.W.; Hay,A.J.; Hurt,A.C.; de Jong,J.C.; Kelso,A.; Klimov,A.I.; Kageyama,T.; Komadina,N.; Lapedes,A.S.; Lin,Y.P.; Mosterin,A.; Obuchi,M.; Odagiri,T.; Osterhaus,A.D.M.E.; Ri
EPI234882	HA	Japan	2003-Dec-16	A/SENDAI/126/2003		Other Database Import	Russell,C.A.; Jones,T.C.; Barr,I.G.; Cox,N.J.; Gregory,V.; Gust,I.D.; Hampson,A.W.; Hay,A.J.; Hurt,A.C.; de Jong,J.C.; Kelso,A.; Klimov,A.I.; Kageyama,T.; Komadina,N.; Lapedes,A.S.; Lin,Y.P.; Mosterin,A.; Obuchi,M.; Odagiri,T.; Osterhaus,A.D.M.E.; Ri
EPI234881	HA	Czech Republic	2003-Feb-02	A/PRAGUE/34/2003		Other Database Import	Russell,C.A.; Jones,T.C.; Barr,I.G.; Cox,N.J.; Gregory,V.; Gust,I.D.; Hampson,A.W.; Hay,A.J.; Hurt,A.C.; de Jong,J.C.; Kelso,A.; Klimov,A.I.; Kageyama,T.; Komadina,N.; Lapedes,A.S.; Lin,Y.P.; Mosterin,A.; Obuchi,M.; Odagiri,T.; Osterhaus,A.D.M.E.; Ri
EPI234877	HA	Australia	2003-Oct-07	A/PERTH/131/2003		Other Database Import	Russell,C.A.; Jones,T.C.; Barr,I.G.; Cox,N.J.; Gregory,V.; Gust,I.D.; Hampson,A.W.; Hay,A.J.; Hurt,A.C.; de Jong,J.C.; Kelso,A.; Klimov,A.I.; Kageyama,T.; Komadina,N.; Lapedes,A.S.; Lin,Y.P.; Mosterin,A.; Obuchi,M.; Odagiri,T.; Osterhaus,A.D.M.E.; Ri
EPI234875	HA	Australia	2003-Sep-24	A/PERTH/103/2003		Other Database Import	Russell,C.A.; Jones,T.C.; Barr,I.G.; Cox,N.J.; Gregory,V.; Gust,I.D.; Hampson,A.W.; Hay,A.J.; Hurt,A.C.; de Jong,J.C.; Kelso,A.; Klimov,A.I.; Kageyama,T.; Komadina,N.; Lapedes,A.S.; Lin,Y.P.; Mosterin,A.; Obuchi,M.; Odagiri,T.; Osterhaus,A.D.M.E.; Ri
EPI234866	HA	Japan	2003-Dec-01	A/OSAKA/25/2003		Other Database Import	Russell,C.A.; Jones,T.C.; Barr,I.G.; Cox,N.J.; Gregory,V.; Gust,I.D.; Hampson,A.W.; Hay,A.J.; Hurt,A.C.; de Jong,J.C.; Kelso,A.; Klimov,A.I.; Kageyama,T.; Komadina,N.; Lapedes,A.S.; Lin,Y.P.; Mosterin,A.; Obuchi,M.; Odagiri,T.; Osterhaus,A.D.M.E.; Ri
EPI234862	HA	United States	2003-Dec-19	A/North Carolina/NC-5605/2003		Other Database Import	Russell,C.A.; Jones,T.C.; Barr,I.G.; Cox,N.J.; Gregory,V.; Gust,I.D.; Hampson,A.W.; Hay,A.J.; Hurt,A.C.; de Jong,J.C.; Kelso,A.; Klimov,A.I.; Kageyama,T.; Komadina,N.; Lapedes,A.S.; Lin,Y.P.; Mosterin,A.; Obuchi,M.; Odagiri,T.; Osterhaus,A.D.M.E.; Ri
EPI234823	HA	New Caledonia	2003-Jul-02	A/New Caledonia/2/2003		Other Database Import	Russell,C.A.; Jones,T.C.; Barr,I.G.; Cox,N.J.; Gregory,V.; Gust,I.D.; Hampson,A.W.; Hay,A.J.; Hurt,A.C.; de Jong,J.C.; Kelso,A.; Klimov,A.I.; Kageyama,T.; Komadina,N.; Lapedes,A.S.; Lin,Y.P.; Mosterin,A.; Obuchi,M.; Odagiri,T.; Osterhaus,A.D.M.E.; Ri
EPI234822	HA	New Caledonia	2003-Sep-08	A/New Caledonia/14/2003		Other Database Import	Russell,C.A.; Jones,T.C.; Barr,I.G.; Cox,N.J.; Gregory,V.; Gust,I.D.; Hampson,A.W.; Hay,A.J.; Hurt,A.C.; de Jong,J.C.; Kelso,A.; Klimov,A.I.; Kageyama,T.; Komadina,N.; Lapedes,A.S.; Lin,Y.P.; Mosterin,A.; Obuchi,M.; Odagiri,T.; Osterhaus,A.D.M.E.; Ri
EPI234793	HA	Thailand	2003-Aug-11	A/Mae Hong Son/317/2003		Other Database Import	Russell,C.A.; Jones,T.C.; Barr,I.G.; Cox,N.J.; Gregory,V.; Gust,I.D.; Hampson,A.W.; Hay,A.J.; Hurt,A.C.; de Jong,J.C.; Kelso,A.; Klimov,A.I.; Kageyama,T.; Komadina,N.; Lapedes,A.S.; Lin,Y.P.; Mosterin,A.; Obuchi,M.; Odagiri,T.; Osterhaus,A.D.M.E.; Ri
EPI234788	HA	United States	2003-Oct-21	A/LOUISIANA/4/2003		Other Database Import	Russell,C.A.; Jones,T.C.; Barr,I.G.; Cox,N.J.; Gregory,V.; Gust,I.D.; Hampson,A.W.; Hay,A.J.; Hurt,A.C.; de Jong,J.C.; Kelso,A.; Klimov,A.I.; Kageyama,T.; Komadina,N.; Lapedes,A.S.; Lin,Y.P.; Mosterin,A.; Obuchi,M.; Odagiri,T.; Osterhaus,A.D.M.E.; Ri
EPI234785	HA	China	2003-Feb-18	A/JILIN/18/2003		Other Database Import	Russell,C.A.; Jones,T.C.; Barr,I.G.; Cox,N.J.; Gregory,V.; Gust,I.D.; Hampson,A.W.; Hay,A.J.; Hurt,A.C.; de Jong,J.C.; Kelso,A.; Klimov,A.I.; Kageyama,T.; Komadina,N.; Lapedes,A.S.; Lin,Y.P.; Mosterin,A.; Obuchi,M.; Odagiri,T.; Osterhaus,A.D.M.E.; Ri
EPI234780	HA	United States	2003-Nov-13	A/Iowa/IA-V400553/2003		Other Database Import	Russell,C.A.; Jones,T.C.; Barr,I.G.; Cox,N.J.; Gregory,V.; Gust,I.D.; Hampson,A.W.; Hay,A.J.; Hurt,A.C.; de Jong,J.C.; Kelso,A.; Klimov,A.I.; Kageyama,T.; Komadina,N.; Lapedes,A.S.; Lin,Y.P.; Mosterin,A.; Obuchi,M.; Odagiri,T.; Osterhaus,A.D.M.E.; Ri
EPI234771	HA	India	2003-Jan-01	A/Ind/P/URI/1/2003		Other Database Import	Arankalle,V.A.
EPI234772	NA	India	2003-Jan-01	A/Ind/P/URI/1/2003		Other Database Import	Arankalle,V.A.
EPI234769	HA	India	2003-Jan-01	A/Ind/M/URI/2/2003		Other Database Import	Arankalle,V.A.
EPI234770	NA	India	2003-Jan-01	A/Ind/M/URI/2/2003		Other Database Import	Arankalle,V.A.
EPI234767	HA	India	2003-Jan-01	A/Ind/M/URI/1/2003		Other Database Import	Arankalle,V.A.
EPI234768	NA	India	2003-Jan-01	A/Ind/M/URI/1/2003		Other Database Import	Arankalle,V.A.
EPI234763	HA	India	2003-Jan-01	A/Ind/M/Enc/1/2003		Other Database Import	Arankalle,V.A.
EPI234764	NA	India	2003-Jan-01	A/Ind/M/Enc/1/2003		Other Database Import	Arankalle,V.A.
EPI234760	HA	Hong Kong (SAR)	2003-Mar-29	A/Hong Kong/995/2003		Other Database Import	Russell,C.A.; Jones,T.C.; Barr,I.G.; Cox,N.J.; Gregory,V.; Gust,I.D.; Hampson,A.W.; Hay,A.J.; Hurt,A.C.; de Jong,J.C.; Kelso,A.; Klimov,A.I.; Kageyama,T.; Komadina,N.; Lapedes,A.S.; Lin,Y.P.; Mosterin,A.; Obuchi,M.; Odagiri,T.; Osterhaus,A.D.M.E.; Ri
EPI234758	HA	Hong Kong (SAR)	2003-Mar-20	A/Hong Kong/911/2003		Other Database Import	Russell,C.A.; Jones,T.C.; Barr,I.G.; Cox,N.J.; Gregory,V.; Gust,I.D.; Hampson,A.W.; Hay,A.J.; Hurt,A.C.; de Jong,J.C.; Kelso,A.; Klimov,A.I.; Kageyama,T.; Komadina,N.; Lapedes,A.S.; Lin,Y.P.; Mosterin,A.; Obuchi,M.; Odagiri,T.; Osterhaus,A.D.M.E.; Ri
EPI234757	HA	Hong Kong (SAR)	2003-Mar-17	A/Hong Kong/797/2003		Other Database Import	Russell,C.A.; Jones,T.C.; Barr,I.G.; Cox,N.J.; Gregory,V.; Gust,I.D.; Hampson,A.W.; Hay,A.J.; Hurt,A.C.; de Jong,J.C.; Kelso,A.; Klimov,A.I.; Kageyama,T.; Komadina,N.; Lapedes,A.S.; Lin,Y.P.; Mosterin,A.; Obuchi,M.; Odagiri,T.; Osterhaus,A.D.M.E.; Ri
EPI234735	HA	United States	2003-Nov-06	A/Florida/FL-JVT10894/2003		Other Database Import	Russell,C.A.; Jones,T.C.; Barr,I.G.; Cox,N.J.; Gregory,V.; Gust,I.D.; Hampson,A.W.; Hay,A.J.; Hurt,A.C.; de Jong,J.C.; Kelso,A.; Klimov,A.I.; Kageyama,T.; Komadina,N.; Lapedes,A.S.; Lin,Y.P.; Mosterin,A.; Obuchi,M.; Odagiri,T.; Osterhaus,A.D.M.E.; Ri
EPI234734	HA	United States	2003-Nov-04	A/Florida/FL-JVT10891/2003		Other Database Import	Russell,C.A.; Jones,T.C.; Barr,I.G.; Cox,N.J.; Gregory,V.; Gust,I.D.; Hampson,A.W.; Hay,A.J.; Hurt,A.C.; de Jong,J.C.; Kelso,A.; Klimov,A.I.; Kageyama,T.; Komadina,N.; Lapedes,A.S.; Lin,Y.P.; Mosterin,A.; Obuchi,M.; Odagiri,T.; Osterhaus,A.D.M.E.; Ri
EPI234704	HA	New Zealand	2003-Apr-20	A/CHRISTCHURCH/9/2003		Other Database Import	Russell,C.A.; Jones,T.C.; Barr,I.G.; Cox,N.J.; Gregory,V.; Gust,I.D.; Hampson,A.W.; Hay,A.J.; Hurt,A.C.; de Jong,J.C.; Kelso,A.; Klimov,A.I.; Kageyama,T.; Komadina,N.; Lapedes,A.S.; Lin,Y.P.; Mosterin,A.; Obuchi,M.; Odagiri,T.; Osterhaus,A.D.M.E.; Ri
EPI234703	HA	New Zealand	2003-Jul-01	A/CHRISTCHURCH/89/2003		Other Database Import	Russell,C.A.; Jones,T.C.; Barr,I.G.; Cox,N.J.; Gregory,V.; Gust,I.D.; Hampson,A.W.; Hay,A.J.; Hurt,A.C.; de Jong,J.C.; Kelso,A.; Klimov,A.I.; Kageyama,T.; Komadina,N.; Lapedes,A.S.; Lin,Y.P.; Mosterin,A.; Obuchi,M.; Odagiri,T.; Osterhaus,A.D.M.E.; Ri
EPI234691	HA	Japan	2003-Feb-12	A/CHITA/6/2003		Other Database Import	Russell,C.A.; Jones,T.C.; Barr,I.G.; Cox,N.J.; Gregory,V.; Gust,I.D.; Hampson,A.W.; Hay,A.J.; Hurt,A.C.; de Jong,J.C.; Kelso,A.; Klimov,A.I.; Kageyama,T.; Komadina,N.; Lapedes,A.S.; Lin,Y.P.; Mosterin,A.; Obuchi,M.; Odagiri,T.; Osterhaus,A.D.M.E.; Ri
EPI234689	HA	Australia	2003-Aug-17	A/BRISBANE/86/2003		Other Database Import	Russell,C.A.; Jones,T.C.; Barr,I.G.; Cox,N.J.; Gregory,V.; Gust,I.D.; Hampson,A.W.; Hay,A.J.; Hurt,A.C.; de Jong,J.C.; Kelso,A.; Klimov,A.I.; Kageyama,T.; Komadina,N.; Lapedes,A.S.; Lin,Y.P.; Mosterin,A.; Obuchi,M.; Odagiri,T.; Osterhaus,A.D.M.E.; Ri
EPI234687	HA	Australia	2003-Jun-26	A/BRISBANE/7/2003		Other Database Import	Russell,C.A.; Jones,T.C.; Barr,I.G.; Cox,N.J.; Gregory,V.; Gust,I.D.; Hampson,A.W.; Hay,A.J.; Hurt,A.C.; de Jong,J.C.; Kelso,A.; Klimov,A.I.; Kageyama,T.; Komadina,N.; Lapedes,A.S.; Lin,Y.P.; Mosterin,A.; Obuchi,M.; Odagiri,T.; Osterhaus,A.D.M.E.; Ri
EPI234686	HA	Australia	2003-Aug-20	A/BRISBANE/68/2003		Other Database Import	Russell,C.A.; Jones,T.C.; Barr,I.G.; Cox,N.J.; Gregory,V.; Gust,I.D.; Hampson,A.W.; Hay,A.J.; Hurt,A.C.; de Jong,J.C.; Kelso,A.; Klimov,A.I.; Kageyama,T.; Komadina,N.; Lapedes,A.S.; Lin,Y.P.; Mosterin,A.; Obuchi,M.; Odagiri,T.; Osterhaus,A.D.M.E.; Ri
EPI234684	HA	Australia	2003-Nov-11	A/BRISBANE/340/2003		Other Database Import	Russell,C.A.; Jones,T.C.; Barr,I.G.; Cox,N.J.; Gregory,V.; Gust,I.D.; Hampson,A.W.; Hay,A.J.; Hurt,A.C.; de Jong,J.C.; Kelso,A.; Klimov,A.I.; Kageyama,T.; Komadina,N.; Lapedes,A.S.; Lin,Y.P.; Mosterin,A.; Obuchi,M.; Odagiri,T.; Osterhaus,A.D.M.E.; Ri
EPI234678	HA	Australia	2003-Mar-21	A/BRISBANE/1/2003		Other Database Import	Russell,C.A.; Jones,T.C.; Barr,I.G.; Cox,N.J.; Gregory,V.; Gust,I.D.; Hampson,A.W.; Hay,A.J.; Hurt,A.C.; de Jong,J.C.; Kelso,A.; Klimov,A.I.; Kageyama,T.; Komadina,N.; Lapedes,A.S.; Lin,Y.P.; Mosterin,A.; Obuchi,M.; Odagiri,T.; Osterhaus,A.D.M.E.; Ri
EPI234676	HA	Thailand	2003-Jul-23	A/BANGKOK/1340/2004		Other Database Import	Russell,C.A.; Jones,T.C.; Barr,I.G.; Cox,N.J.; Gregory,V.; Gust,I.D.; Hampson,A.W.; Hay,A.J.; Hurt,A.C.; de Jong,J.C.; Kelso,A.; Klimov,A.I.; Kageyama,T.; Komadina,N.; Lapedes,A.S.; Lin,Y.P.; Mosterin,A.; Obuchi,M.; Odagiri,T.; Osterhaus,A.D.M.E.; Ri
EPI234670	HA	United States	2003-Mar-20	A/Arizona/AZ-300763/2003		Other Database Import	Russell,C.A.; Jones,T.C.; Barr,I.G.; Cox,N.J.; Gregory,V.; Gust,I.D.; Hampson,A.W.; Hay,A.J.; Hurt,A.C.; de Jong,J.C.; Kelso,A.; Klimov,A.I.; Kageyama,T.; Komadina,N.; Lapedes,A.S.; Lin,Y.P.; Mosterin,A.; Obuchi,M.; Odagiri,T.; Osterhaus,A.D.M.E.; Ri
EPI234662	HA	United States	2003-Feb-12	A/Alaska/AK-V03-250/2003		Other Database Import	Russell,C.A.; Jones,T.C.; Barr,I.G.; Cox,N.J.; Gregory,V.; Gust,I.D.; Hampson,A.W.; Hay,A.J.; Hurt,A.C.; de Jong,J.C.; Kelso,A.; Klimov,A.I.; Kageyama,T.; Komadina,N.; Lapedes,A.S.; Lin,Y.P.; Mosterin,A.; Obuchi,M.; Odagiri,T.; Osterhaus,A.D.M.E.; Ri
EPI234660	HA	United States	2003-Jul-22	A/Alaska/AK-V03-1257/2003		Other Database Import	Russell,C.A.; Jones,T.C.; Barr,I.G.; Cox,N.J.; Gregory,V.; Gust,I.D.; Hampson,A.W.; Hay,A.J.; Hurt,A.C.; de Jong,J.C.; Kelso,A.; Klimov,A.I.; Kageyama,T.; Komadina,N.; Lapedes,A.S.; Lin,Y.P.; Mosterin,A.; Obuchi,M.; Odagiri,T.; Osterhaus,A.D.M.E.; Ri
EPI234657	HA	New Zealand	2003-Jun-15	A/AUCKLAND/20/2003		Other Database Import	Russell,C.A.; Jones,T.C.; Barr,I.G.; Cox,N.J.; Gregory,V.; Gust,I.D.; Hampson,A.W.; Hay,A.J.; Hurt,A.C.; de Jong,J.C.; Kelso,A.; Klimov,A.I.; Kageyama,T.; Komadina,N.; Lapedes,A.S.; Lin,Y.P.; Mosterin,A.; Obuchi,M.; Odagiri,T.; Osterhaus,A.D.M.E.; Ri
EPI185291	HA	Taiwan	2002-Jan-01	A/Taiwan/VGHYM0325-06/2002		Other Database Import
EPI173356	HA	Japan	2003-Jan-31	A/Okinawa/45/2003		Other Database Import
EPI173353	HA	Japan	2003-Jan-21	A/Okinawa/29/2003		Other Database Import
EPI173347	HA	Japan	2003-Jan-09	A/Okinawa/10/2003		Other Database Import
EPI173346	HA	Japan	2003-Jan-10	A/Okinawa/8/2003		Other Database Import
EPI173344	HA	Japan	2003-Jan-04	A/Okinawa/2/2003		Other Database Import
EPI173339	HA	Japan	2002-Feb-16	A/Okinawa/31/2002		Other Database Import
EPI173336	HA	Japan	2001-Oct-23	A/Okinawa/208/2001		Other Database Import
EPI173335	HA	Japan	2001-Jul-11	A/Okinawa/184/2001		Other Database Import
EPI173333	HA	Japan	2001-Feb-28	A/Okinawa/54/2001		Other Database Import
EPI171672	HA	Uruguay	2003-Jan-01	A/Human/Uruguay/11/2003		Other Database Import
EPI170887	HA	Japan	2003-Mar-11	A/Niigata/F344/2003		Other Database Import
EPI170885	HA	Japan	2003-Feb-03	A/Niigata/F254/2003		Other Database Import
EPI170878	HA	Japan	2002-Apr-02	A/Niigata/F441/2002		Other Database Import
EPI170875	HA	Japan	2002-Mar-04	A/Niigata/F245/2002		Other Database Import
EPI170873	HA	Japan	2002-Feb-18	A/Niigata/F100/2002		Other Database Import
EPI170870	HA	Japan	2001-Apr-06	A/Niigata/F182/2001		Other Database Import
EPI170865	HA	Japan	2000-Feb-23	A/Niigata/F191/2000		Other Database Import
EPI170864	HA	Japan	2000-Feb-10	A/Niigata/F153/2000		Other Database Import
EPI170861	HA	Japan	2000-Feb-05	A/Niigata/F115/2000		Other Database Import
EPI170860	HA	Japan	2000-Jan-29	A/Niigata/F97/2000		Other Database Import
EPI170859	HA	Japan	2000-Jan-25	A/Niigata/F54/2000		Other Database Import
EPI170857	HA	Japan	2000-Jan-15	A/Niigata/F15/2000		Other Database Import
EPI159767	MP	Germany	2002-Jan-01	A/Berlin/67/2002		Other Database Import
EPI159764	MP	Germany	2002-Jan-01	A/Sachsen/6/2002		Other Database Import
EPI159760	MP	Germany	2002-Jan-01	A/Berlin/18/2002		Other Database Import
EPI145058	HA	New Zealand	2003-Jun-24	A/Christchurch/28/2003		Other Database Import
EPI144962	HA	Australia	2002-Jul-15	A/Queensland/22/2002		Other Database Import
EPI155087	NA	Greece	2000-Jan-01	A/Athens/172/2000		Other Database Import
EPI155084	HA	Greece	2000-Jan-01	A/Athens/172/2000		Other Database Import
EPI155092	NA	Greece	2000-Jan-01	A/Sparti/96/2000		Other Database Import
EPI155083	HA	Greece	2000-Jan-01	A/Sparti/96/2000		Other Database Import
EPI71231	HA	Austria	2003-Dec-29	A/Austria/134419/2003		Other Database Import
EPI147210	HA	China	2002-Dec-20	A/Beijing/301/2002		Other Database Import
EPI147207	HA	Turkey	2002-Dec-13	A/Turkey/TU-RSP-02-1035/2002		Other Database Import
EPI147199	HA	Philippines	2002-Nov-21	A/Philippines/PH-1159050/2002		Other Database Import
EPI147183	HA	China	2002-Jun-15	A/Guangzhou/603/2002		Other Database Import
EPI147181	HA	Brazil	2002-May-23	A/Brazil/1727/2002		Other Database Import
EPI147180	HA	China	2002-May-14	A/Guangzhou/394/2002		Other Database Import
EPI147178	HA	Argentina	2002-May-14	A/Argentina/1/2002		Other Database Import
EPI147169	HA	United States	2002-Feb-26	A/New York/20/2002		Other Database Import
EPI147168	HA	United States	2002-Feb-25	A/New York/21/2002		Other Database Import
EPI147163	HA	United States	2002-Feb-01	A/Massachusetts/2/2002		Other Database Import
EPI147156	HA	China	2002-Jan-10	A/Hebei/22/2002		Other Database Import
EPI146320	HA	Ireland	2003-Jan-24	A/IRELAND/1215/2003		Other Database Import
EPI146304	HA	Latvia	2002-Jan-01	A/LATVIA/2728/2002		Other Database Import
EPI146297	HA	Romania	2003-Jan-01	A/BUCHAREST/972/2003		Other Database Import
EPI146291	HA	Iceland	2002-Jan-01	A/ICELAND/93/2002		Other Database Import
EPI146288	HA	Slovakia	2002-Jan-01	A/BRATISLAVA/134/2002		Other Database Import
EPI146279	HA	Romania	2002-Jan-01	A/BUCHAREST/347/2002		Other Database Import
EPI146266	HA	United States	2003-Feb-13	A/Wyoming/WY-2003100054/2003		Other Database Import
EPI146238	HA	United States	2003-Apr-29	A/Wisconsin/WI-03VI17748/2003		Other Database Import
EPI146211	HA	Ukraine	2003-Dec-12	A/Ukraine/UA-2003918069/2003		Other Database Import
EPI146179	HA	Taiwan	2003-Aug-20	A/Taiwan/TW-1526/2003		Other Database Import
EPI146147	HA	United States	2003-Nov-19	A/New York/NY-W15509/2003		Other Database Import
EPI146132	HA	United States	2003-Aug-16	A/New York/NY-03-1932/2003		Other Database Import
EPI146095	HA	Mexico	2003-Mar-27	A/Mexico/MX-736/2003		Other Database Import
EPI146094	HA	Mexico	2003-Mar-11	A/Mexico/MX-503/2003		Other Database Import
EPI146053	HA	Italy	2003-Mar-14	A/Italy/IT-RSP-03-1997/2003		Other Database Import
EPI146030	HA	United States	2003-Nov-07	A/Georgia/GA-123886/2003		Other Database Import
EPI146011	HA	Egypt	2003-Mar-03	A/Egypt/EG-2003901386/2003		Other Database Import
EPI146009	HA	Egypt	2003-Jan-14	A/Egypt/EG-2002923226/2003		Other Database Import
EPI145991	HA	Chile	2003-Jun-19	A/Chile/CI-03-8299/2003		Other Database Import
EPI145972	HA	Brazil	2003-Sep-05	A/Brazil/BL-324-02/2003		Other Database Import
EPI145931	HA	Argentina	2003-Jul-03	A/Argentina/AG-2289/2003		Other Database Import
EPI145169	HA	China	2003-Oct-04	A/TIANJIN/143/2003		Other Database Import
EPI145165	HA	Taiwan	2003-Sep-07	A/TAIWAN/1529/2003		Other Database Import
EPI145142	HA	Philippines	2003-Aug-18	A/PHILIPPINES/1116/2003		Other Database Import
EPI145140	HA	Philippines	2003-Jul-21	A/PHILIPPINES/629/2003		Other Database Import
EPI145115	HA	Malaysia	2003-Jan-01	A/MALAYSIA/1009/2003		Other Database Import
EPI106454	HA	Malaysia	2003-Apr-22	A/Human/MALAYSIA/434/2003		Other Database Import
EPI145113	HA	Malaysia	2003-Apr-22	A/Human/MALAYSIA/434/2003		Other Database Import
EPI145112	HA	Malaysia	2003-Mar-10	A/MALAYSIA/226/2003		Other Database Import
EPI145081	HA	China	2003-Jul-12	A/Fujian/445/2003		Other Database Import
EPI145038	HA	China	2003-Dec-05	A/BEIJING/170/2003		Other Database Import
EPI145002	HA	Singapore	2002-Jan-07	A/SINGAPORE/2/2002		Other Database Import
EPI145000	HA	Philippines	2002-Jul-18	A/PHILIPPINES/472/2002		Other Database Import
EPI141330	MP	Japan	2002-Mar-01	A/Morioka/52/2002		Other Database Import
EPI141346	HA	Japan	2002-Mar-01	A/Morioka/52/2002		Other Database Import
EPI141362	NS	Japan	2002-Mar-01	A/Morioka/52/2002		Other Database Import
EPI141314	NA	Japan	2002-Mar-01	A/Morioka/52/2002		Other Database Import
EPI155010	PB2	Japan	2002-Mar-01	A/Morioka/52/2002		Other Database Import
EPI171215	NP	Japan	2002-Mar-01	A/Morioka/52/2002		Other Database Import
EPI141329	MP	Japan	2002-Feb-25	A/Morioka/34/2002		Other Database Import
EPI141345	HA	Japan	2002-Feb-25	A/Morioka/34/2002		Other Database Import
EPI141313	NA	Japan	2002-Feb-25	A/Morioka/34/2002		Other Database Import
EPI141361	NS	Japan	2002-Feb-25	A/Morioka/34/2002		Other Database Import
EPI155009	PB2	Japan	2002-Feb-25	A/Morioka/34/2002		Other Database Import
EPI171214	NP	Japan	2002-Feb-25	A/Morioka/34/2002		Other Database Import
EPI140813	HA	Taiwan	2003-Jan-01	A/Taiwan/8/2003		Other Database Import
EPI140812	HA	Taiwan	2003-Jan-01	A/Taiwan/4548/2003		Other Database Import
EPI139445	NA	Denmark	2003-Jan-01	A/Denmark/66/2003		Other Database Import
EPI139376	NA	Denmark	2003-Jan-01	A/Denmark/135/2003		Other Database Import
EPI139373	NA	Denmark	2003-Jan-01	A/Denmark/134/2003		Other Database Import
EPI139317	NA	Denmark	2002-Jan-01	A/Denmark/6/2002		Other Database Import
EPI146272	HA	Denmark	2002-Jan-01	A/Denmark/6/2002		Other Database Import
EPI139315	NA	Denmark	2002-Jan-01	A/Denmark/4/2002		Other Database Import
EPI139288	HA	Denmark	2003-Jan-01	A/Denmark/105/2003		Other Database Import
EPI139425	NA	Denmark	2003-Jan-01	A/Denmark/78/2003		Other Database Import
EPI139256	HA	Denmark	2003-Jan-01	A/Denmark/78/2003		Other Database Import
EPI139255	HA	Denmark	2003-Jan-01	A/Denmark/75/2003		Other Database Import
EPI139224	HA	Denmark	2003-Jan-01	A/Denmark/115/2003		Other Database Import
EPI139399	NA	Denmark	2003-Jan-01	A/Denmark/83/2003		Other Database Import
EPI139223	HA	Denmark	2003-Jan-01	A/Denmark/83/2003		Other Database Import
EPI139207	HA	Denmark	2000-Jan-01	A/Denmark/203/2000		Other Database Import
EPI139385	NA	Denmark	2000-Jan-01	A/Denmark/203/2000		Other Database Import
EPI139170	HA	Denmark	2003-Jan-01	A/Denmark/123/2003		Other Database Import
EPI139348	NA	Denmark	2003-Jan-01	A/Denmark/123/2003		Other Database Import
EPI139166	HA	Denmark	2003-Jan-01	A/Denmark/112/2003		Other Database Import
EPI139344	NA	Denmark	2003-Jan-01	A/Denmark/112/2003		Other Database Import
EPI139338	NA	Denmark	2003-Jan-01	A/Denmark/65/2003		Other Database Import
EPI139159	HA	Denmark	2003-Jan-01	A/Denmark/65/2003		Other Database Import
EPI139139	HA	Denmark	2003-Jan-01	A/Denmark/76/2003		Other Database Import
EPI139324	NA	Denmark	2003-Jan-01	A/Denmark/76/2003		Other Database Import
EPI139314	NA	Denmark	2000-Jan-01	A/Denmark/38/2000		Other Database Import
EPI139118	HA	Denmark	2000-Jan-01	A/Denmark/38/2000		Other Database Import
EPI173693	HA	United Kingdom	2003-Jan-01	A/Scotland/3472258/03		Other Database Import
EPI138820	HA	United Kingdom	2003-Jan-01	A/Scotland/344290/03		Other Database Import
EPI173682	HA	United Kingdom	2003-Jan-01	A/England/543/03		Other Database Import
EPI137481	NS	United Kingdom	2003-Jan-01	A/Scotland/71/2003		Other Database Import
EPI137469	NS	United Kingdom	2003-Jan-01	A/England/805/2003		Other Database Import
EPI173691	HA	United Kingdom	2003-Jan-01	A/England/805/2003		Other Database Import
EPI137460	NS	United Kingdom	2003-Jan-01	A/England/787/2003		Other Database Import
EPI173688	HA	United Kingdom	2003-Jan-01	A/England/787/2003		Other Database Import
EPI137421	NS	United Kingdom	2003-Jan-01	A/England/534/2003		Other Database Import
EPI137418	NS	United Kingdom	2003-Jan-01	A/England/532/2003		Other Database Import	Johnson,B.F.; Wilson,L.; Ellis,J.; Elliot,A.J.; Pebody,R.; McMenamin,J.; Fleming,D.M.; Barclay,W.S.; Zambon,M.C.
EPI173680	HA	United Kingdom	2003-Jan-01	A/England/532/2003		Other Database Import	Johnson,B.F.; Wilson,L.; Ellis,J.; Elliot,A.J.; Pebody,R.; McMenamin,J.; Fleming,D.M.; Barclay,W.S.; Zambon,M.C.
EPI137400	NS	United Kingdom	2003-Jan-01	A/England/493/2003		Other Database Import	Johnson,B.F.; Wilson,L.; Ellis,J.; Elliot,A.J.; Pebody,R.; McMenamin,J.; Fleming,D.M.; Barclay,W.S.; Zambon,M.C.
EPI173676	HA	United Kingdom	2003-Jan-01	A/England/493/2003		Other Database Import	Johnson,B.F.; Wilson,L.; Ellis,J.; Elliot,A.J.; Pebody,R.; McMenamin,J.; Fleming,D.M.; Barclay,W.S.; Zambon,M.C.
EPI137388	NS	United Kingdom	2003-Jan-01	A/England/484/2003		Other Database Import	Johnson,B.F.; Wilson,L.; Ellis,J.; Elliot,A.J.; Pebody,R.; McMenamin,J.; Fleming,D.M.; Barclay,W.S.; Zambon,M.C.
EPI173673	HA	United Kingdom	2003-Jan-01	A/England/484/2003		Other Database Import	Johnson,B.F.; Wilson,L.; Ellis,J.; Elliot,A.J.; Pebody,R.; McMenamin,J.; Fleming,D.M.; Barclay,W.S.; Zambon,M.C.
EPI137382	NS	United Kingdom	2003-Jan-01	A/England/476/2003		Other Database Import
EPI173672	HA	United Kingdom	2003-Jan-01	A/England/476/2003		Other Database Import
EPI137379	NS	United Kingdom	2003-Jan-01	A/England/470/2003		Other Database Import	Johnson,B.F.; Wilson,L.; Ellis,J.; Elliot,A.J.; Pebody,R.; McMenamin,J.; Fleming,D.M.; Barclay,W.S.; Zambon,M.C.
EPI173671	HA	United Kingdom	2003-Jan-01	A/England/470/2003		Other Database Import	Johnson,B.F.; Wilson,L.; Ellis,J.; Elliot,A.J.; Pebody,R.; McMenamin,J.; Fleming,D.M.; Barclay,W.S.; Zambon,M.C.
EPI137373	NS	United Kingdom	2003-Jan-01	A/England/430/2003		Other Database Import
EPI173669	HA	United Kingdom	2003-Jan-01	A/England/430/2003		Other Database Import
EPI135082	PB2	Denmark	2000-Jan-01	A/Denmark/35/2000		Other Database Import
EPI139116	HA	Denmark	2000-Jan-01	A/Denmark/35/2000		Other Database Import
EPI139312	NA	Denmark	2000-Jan-01	A/Denmark/35/2000		Other Database Import
EPI138967	PA	Denmark	2000-Jan-01	A/Denmark/35/2000		Other Database Import
EPI138992	NP	Denmark	2000-Jan-01	A/Denmark/35/2000		Other Database Import
EPI139024	MP	Denmark	2000-Jan-01	A/Denmark/35/2000		Other Database Import
EPI138929	PB1	Denmark	2000-Jan-01	A/Denmark/35/2000		Other Database Import
EPI139052	NS	Denmark	2000-Jan-01	A/Denmark/35/2000		Other Database Import
EPI135080	PB2	Denmark	2000-Jan-01	A/Denmark/205/2000		Other Database Import
EPI139057	NS	Denmark	2000-Jan-01	A/Denmark/205/2000		Other Database Import
EPI139209	HA	Denmark	2000-Jan-01	A/Denmark/205/2000		Other Database Import
EPI139387	NA	Denmark	2000-Jan-01	A/Denmark/205/2000		Other Database Import
EPI138968	PA	Denmark	2000-Jan-01	A/Denmark/205/2000		Other Database Import
EPI138993	NP	Denmark	2000-Jan-01	A/Denmark/205/2000		Other Database Import
EPI139028	MP	Denmark	2000-Jan-01	A/Denmark/205/2000		Other Database Import
EPI138930	PB1	Denmark	2000-Jan-01	A/Denmark/205/2000		Other Database Import
EPI135078	PB2	Denmark	2002-Jan-01	A/Denmark/22/2002		Other Database Import
EPI139307	NA	Denmark	2002-Jan-01	A/Denmark/22/2002		Other Database Import
EPI139113	HA	Denmark	2002-Jan-01	A/Denmark/22/2002		Other Database Import
EPI138966	PA	Denmark	2002-Jan-01	A/Denmark/22/2002		Other Database Import
EPI138991	NP	Denmark	2002-Jan-01	A/Denmark/22/2002		Other Database Import
EPI139023	MP	Denmark	2002-Jan-01	A/Denmark/22/2002		Other Database Import
EPI138925	PB1	Denmark	2002-Jan-01	A/Denmark/22/2002		Other Database Import
EPI139054	NS	Denmark	2002-Jan-01	A/Denmark/22/2002		Other Database Import
EPI128196	MP	China	2003-Dec-20	A/Hong Kong/CUHK75994/2003		Other Database Import
EPI142270	MP	China	2003-Dec-20	A/Hong Kong/CUHK75994/2003		Other Database Import
EPI161226	HA	China	2003-Dec-20	A/Hong Kong/CUHK75994/2003		Other Database Import
EPI161507	NA	China	2003-Dec-20	A/Hong Kong/CUHK75994/2003		Other Database Import
EPI128192	MP	China	2003-Nov-14	A/Hong Kong/CUHK74438/2003		Other Database Import
EPI142268	MP	China	2003-Nov-14	A/Hong Kong/CUHK74438/2003		Other Database Import
EPI161223	HA	China	2003-Nov-14	A/Hong Kong/CUHK74438/2003		Other Database Import
EPI161504	NA	China	2003-Nov-14	A/Hong Kong/CUHK74438/2003		Other Database Import
EPI128190	MP	China	2003-Sep-27	A/Hong Kong/CUHK72014/2003		Other Database Import
EPI142267	MP	China	2003-Sep-27	A/Hong Kong/CUHK72014/2003		Other Database Import
EPI161221	HA	China	2003-Sep-27	A/Hong Kong/CUHK72014/2003		Other Database Import
EPI161502	NA	China	2003-Sep-27	A/Hong Kong/CUHK72014/2003		Other Database Import
EPI128178	MP	China	2003-Jul-19	A/Hong Kong/CUHK51380/2003		Other Database Import
EPI142261	MP	China	2003-Jul-19	A/Hong Kong/CUHK51380/2003		Other Database Import
EPI161167	HA	China	2003-Jul-19	A/Hong Kong/CUHK51380/2003		Other Database Import
EPI161448	NA	China	2003-Jul-19	A/Hong Kong/CUHK51380/2003		Other Database Import
EPI128174	MP	China	2003-Jul-08	A/Hong Kong/CUHK50952/2003		Other Database Import
EPI142259	MP	China	2003-Jul-08	A/Hong Kong/CUHK50952/2003		Other Database Import
EPI161164	HA	China	2003-Jul-08	A/Hong Kong/CUHK50952/2003		Other Database Import
EPI161445	NA	China	2003-Jul-08	A/Hong Kong/CUHK50952/2003		Other Database Import
EPI128168	MP	China	2003-Mar-04	A/Hong Kong/CUHK13483/2003		Other Database Import
EPI142256	MP	China	2003-Mar-04	A/Hong Kong/CUHK13483/2003		Other Database Import
EPI160999	HA	China	2003-Mar-04	A/Hong Kong/CUHK13483/2003		Other Database Import
EPI161280	NA	China	2003-Mar-04	A/Hong Kong/CUHK13483/2003		Other Database Import
EPI128166	MP	China	2003-Mar-03	A/Hong Kong/CUHK13434/2003		Other Database Import
EPI142255	MP	China	2003-Mar-03	A/Hong Kong/CUHK13434/2003		Other Database Import
EPI160998	HA	China	2003-Mar-03	A/Hong Kong/CUHK13434/2003		Other Database Import
EPI161279	NA	China	2003-Mar-03	A/Hong Kong/CUHK13434/2003		Other Database Import
EPI128154	MP	China	2003-Feb-07	A/Hong Kong/CUHK6377/2003		Other Database Import
EPI142249	MP	China	2003-Feb-07	A/Hong Kong/CUHK6377/2003		Other Database Import
EPI161204	HA	China	2003-Feb-07	A/Hong Kong/CUHK6377/2003		Other Database Import
EPI161485	NA	China	2003-Feb-07	A/Hong Kong/CUHK6377/2003		Other Database Import
EPI128152	MP	China	2003-Feb-04	A/Hong Kong/CUHK6262/2003		Other Database Import
EPI142248	MP	China	2003-Feb-04	A/Hong Kong/CUHK6262/2003		Other Database Import
EPI161203	HA	China	2003-Feb-04	A/Hong Kong/CUHK6262/2003		Other Database Import
EPI161484	NA	China	2003-Feb-04	A/Hong Kong/CUHK6262/2003		Other Database Import
EPI128146	MP	China	2003-Jan-18	A/Hong Kong/CUHK5627/2003		Other Database Import
EPI142245	MP	China	2003-Jan-18	A/Hong Kong/CUHK5627/2003		Other Database Import
EPI161196	HA	China	2003-Jan-18	A/Hong Kong/CUHK5627/2003		Other Database Import
EPI161477	NA	China	2003-Jan-18	A/Hong Kong/CUHK5627/2003		Other Database Import
EPI128144	MP	China	2003-Jan-10	A/Hong Kong/CUHK5316/2003		Other Database Import
EPI142244	MP	China	2003-Jan-10	A/Hong Kong/CUHK5316/2003		Other Database Import
EPI161188	HA	China	2003-Jan-10	A/Hong Kong/CUHK5316/2003		Other Database Import
EPI161469	NA	China	2003-Jan-10	A/Hong Kong/CUHK5316/2003		Other Database Import
EPI128096	MP	China	2002-Apr-02	A/Hong Kong/CUHK21582/2002		Other Database Import
EPI142220	MP	China	2002-Apr-02	A/Hong Kong/CUHK21582/2002		Other Database Import
EPI161048	HA	China	2002-Apr-02	A/Hong Kong/CUHK21582/2002		Other Database Import
EPI161329	NA	China	2002-Apr-02	A/Hong Kong/CUHK21582/2002		Other Database Import
EPI128094	MP	China	2002-Mar-04	A/Hong Kong/CUHK13278/2002		Other Database Import
EPI142219	MP	China	2002-Mar-04	A/Hong Kong/CUHK13278/2002		Other Database Import
EPI160995	HA	China	2002-Mar-04	A/Hong Kong/CUHK13278/2002		Other Database Import
EPI161276	NA	China	2002-Mar-04	A/Hong Kong/CUHK13278/2002		Other Database Import
EPI128092	MP	China	2002-Mar-03	A/Hong Kong/CUHK13249/2002		Other Database Import
EPI142218	MP	China	2002-Mar-03	A/Hong Kong/CUHK13249/2002		Other Database Import
EPI160994	HA	China	2002-Mar-03	A/Hong Kong/CUHK13249/2002		Other Database Import
EPI161275	NA	China	2002-Mar-03	A/Hong Kong/CUHK13249/2002		Other Database Import
EPI128084	MP	China	2002-Jan-12	A/Hong Kong/CUHK5296/2002		Other Database Import
EPI142214	MP	China	2002-Jan-12	A/Hong Kong/CUHK5296/2002		Other Database Import
EPI161183	HA	China	2002-Jan-12	A/Hong Kong/CUHK5296/2002		Other Database Import
EPI161464	NA	China	2002-Jan-12	A/Hong Kong/CUHK5296/2002		Other Database Import
EPI128072	MP	China	2001-Nov-08	A/Hong Kong/CUHK50080/2001		Other Database Import
EPI142208	MP	China	2001-Nov-08	A/Hong Kong/CUHK50080/2001		Other Database Import
EPI161155	HA	China	2001-Nov-08	A/Hong Kong/CUHK50080/2001		Other Database Import
EPI161436	NA	China	2001-Nov-08	A/Hong Kong/CUHK50080/2001		Other Database Import
EPI128070	MP	China	2001-Aug-30	A/Hong Kong/CUHK34114/2001		Other Database Import
EPI142207	MP	China	2001-Aug-30	A/Hong Kong/CUHK34114/2001		Other Database Import
EPI161125	HA	China	2001-Aug-30	A/Hong Kong/CUHK34114/2001		Other Database Import
EPI161406	NA	China	2001-Aug-30	A/Hong Kong/CUHK34114/2001		Other Database Import
EPI128052	MP	China	2001-Jul-19	A/Hong Kong/CUHK24749/2001		Other Database Import
EPI142198	MP	China	2001-Jul-19	A/Hong Kong/CUHK24749/2001		Other Database Import
EPI161083	HA	China	2001-Jul-19	A/Hong Kong/CUHK24749/2001		Other Database Import
EPI161364	NA	China	2001-Jul-19	A/Hong Kong/CUHK24749/2001		Other Database Import
EPI128040	MP	China	2001-Apr-21	A/Hong Kong/CUHK21734/2001		Other Database Import
EPI142192	MP	China	2001-Apr-21	A/Hong Kong/CUHK21734/2001		Other Database Import
EPI161052	HA	China	2001-Apr-21	A/Hong Kong/CUHK21734/2001		Other Database Import
EPI161333	NA	China	2001-Apr-21	A/Hong Kong/CUHK21734/2001		Other Database Import
EPI128034	MP	China	2001-Apr-11	A/Hong Kong/CUHK21421/2001		Other Database Import
EPI142189	MP	China	2001-Apr-11	A/Hong Kong/CUHK21421/2001		Other Database Import
EPI161047	HA	China	2001-Apr-11	A/Hong Kong/CUHK21421/2001		Other Database Import
EPI161328	NA	China	2001-Apr-11	A/Hong Kong/CUHK21421/2001		Other Database Import
EPI128028	MP	China	2001-Mar-16	A/Hong Kong/CUHK13510/2001		Other Database Import
EPI142186	MP	China	2001-Mar-16	A/Hong Kong/CUHK13510/2001		Other Database Import
EPI161000	HA	China	2001-Mar-16	A/Hong Kong/CUHK13510/2001		Other Database Import
EPI161281	NA	China	2001-Mar-16	A/Hong Kong/CUHK13510/2001		Other Database Import
EPI128024	MP	China	2001-Mar-06	A/Hong Kong/CUHK13048/2001		Other Database Import
EPI142184	MP	China	2001-Mar-06	A/Hong Kong/CUHK13048/2001		Other Database Import
EPI160990	HA	China	2001-Mar-06	A/Hong Kong/CUHK13048/2001		Other Database Import
EPI161271	NA	China	2001-Mar-06	A/Hong Kong/CUHK13048/2001		Other Database Import
EPI128022	MP	China	2001-Mar-05	A/Hong Kong/CUHK13033/2001		Other Database Import
EPI142183	MP	China	2001-Mar-05	A/Hong Kong/CUHK13033/2001		Other Database Import
EPI160989	HA	China	2001-Mar-05	A/Hong Kong/CUHK13033/2001		Other Database Import
EPI161270	NA	China	2001-Mar-05	A/Hong Kong/CUHK13033/2001		Other Database Import
EPI128014	MP	China	2000-Sep-04	A/Hong Kong/CUHK28044/2000		Other Database Import
EPI142179	MP	China	2000-Sep-04	A/Hong Kong/CUHK28044/2000		Other Database Import
EPI161099	HA	China	2000-Sep-04	A/Hong Kong/CUHK28044/2000		Other Database Import
EPI161380	NA	China	2000-Sep-04	A/Hong Kong/CUHK28044/2000		Other Database Import
EPI128004	MP	China	2000-Aug-06	A/Hong Kong/CUHK27183/2000		Other Database Import
EPI142174	MP	China	2000-Aug-06	A/Hong Kong/CUHK27183/2000		Other Database Import
EPI161094	HA	China	2000-Aug-06	A/Hong Kong/CUHK27183/2000		Other Database Import
EPI161375	NA	China	2000-Aug-06	A/Hong Kong/CUHK27183/2000		Other Database Import
EPI128000	MP	China	2000-Jul-30	A/Hong Kong/CUHK26980/2000		Other Database Import
EPI142172	MP	China	2000-Jul-30	A/Hong Kong/CUHK26980/2000		Other Database Import
EPI161092	HA	China	2000-Jul-30	A/Hong Kong/CUHK26980/2000		Other Database Import
EPI161373	NA	China	2000-Jul-30	A/Hong Kong/CUHK26980/2000		Other Database Import
EPI127992	MP	China	2000-Jul-22	A/Hong Kong/CUHK26805/2000		Other Database Import
EPI142168	MP	China	2000-Jul-22	A/Hong Kong/CUHK26805/2000		Other Database Import
EPI161088	HA	China	2000-Jul-22	A/Hong Kong/CUHK26805/2000		Other Database Import
EPI161369	NA	China	2000-Jul-22	A/Hong Kong/CUHK26805/2000		Other Database Import
EPI127980	MP	China	2000-Feb-09	A/Hong Kong/CUHK21250/2000		Other Database Import
EPI142162	MP	China	2000-Feb-09	A/Hong Kong/CUHK21250/2000		Other Database Import
EPI161045	HA	China	2000-Feb-09	A/Hong Kong/CUHK21250/2000		Other Database Import
EPI161326	NA	China	2000-Feb-09	A/Hong Kong/CUHK21250/2000		Other Database Import
EPI127976	MP	China	2000-Feb-06	A/Hong Kong/CUHK21128/2000		Other Database Import
EPI142160	MP	China	2000-Feb-06	A/Hong Kong/CUHK21128/2000		Other Database Import
EPI161041	HA	China	2000-Feb-06	A/Hong Kong/CUHK21128/2000		Other Database Import
EPI161322	NA	China	2000-Feb-06	A/Hong Kong/CUHK21128/2000		Other Database Import
EPI127968	MP	China	2000-Jan-11	A/Hong Kong/CUHK20292/2000		Other Database Import
EPI142156	MP	China	2000-Jan-11	A/Hong Kong/CUHK20292/2000		Other Database Import
EPI161033	HA	China	2000-Jan-11	A/Hong Kong/CUHK20292/2000		Other Database Import
EPI161314	NA	China	2000-Jan-11	A/Hong Kong/CUHK20292/2000		Other Database Import
EPI127962	MP	China	2000-Jan-07	A/Hong Kong/CUHK20169/2000		Other Database Import
EPI142153	MP	China	2000-Jan-07	A/Hong Kong/CUHK20169/2000		Other Database Import
EPI161026	HA	China	2000-Jan-07	A/Hong Kong/CUHK20169/2000		Other Database Import
EPI161307	NA	China	2000-Jan-07	A/Hong Kong/CUHK20169/2000		Other Database Import
EPI123362	HA	Austria	2003-Feb-19	A/Austria/77193/2003		Other Database Import
EPI123358	HA	Austria	2003-Feb-13	A/Austria/76359/2003		Other Database Import
EPI119864	HA	Italy	2003-Jan-01	A/Trieste/18/2003		Other Database Import
EPI119862	HA	Italy	2003-Jan-01	A/Trieste/11/2003		Other Database Import
EPI119852	HA	Italy	2003-Jan-01	A/Trieste/01/2003		Other Database Import
EPI119606	PB2	Germany	2003-Jan-01	A/Schleswig-Holstein/3/03		Other Database Import
EPI119666	NP	Germany	2003-Jan-01	A/Schleswig-Holstein/3/03		Other Database Import
EPI119535	PB1	Germany	2003-Jan-01	A/Schleswig-Holstein/3/03		Other Database Import
EPI119444	MP	Germany	2003-Jan-01	A/Schleswig-Holstein/3/03		Other Database Import
EPI119743	NS	Germany	2003-Jan-01	A/Schleswig-Holstein/3/03		Other Database Import
EPI119338	NA	Germany	2003-Jan-01	A/Schleswig-Holstein/3/03		Other Database Import
EPI119348	HA	Germany	2003-Jan-01	A/Schleswig-Holstein/3/03		Other Database Import
EPI119660	NP	Germany	2003-Jan-01	A/Baden-Wuerttemberg/13/2003		Other Database Import
EPI119600	PB2	Germany	2003-Jan-01	A/Baden-Wuerttemberg/13/2003		Other Database Import
EPI119435	MP	Germany	2003-Jan-01	A/Baden-Wuerttemberg/13/2003		Other Database Import
EPI119734	NS	Germany	2003-Jan-01	A/Baden-Wuerttemberg/13/2003		Other Database Import
EPI119331	NA	Germany	2003-Jan-01	A/Baden-Wuerttemberg/13/2003		Other Database Import
EPI119342	HA	Germany	2003-Jan-01	A/Baden-Wuerttemberg/13/2003		Other Database Import
EPI119640	NP	Germany	2000-Jan-01	A/Saarland/10/00		Other Database Import
EPI119704	NS	Germany	2000-Jan-01	A/Saarland/10/00		Other Database Import
EPI119580	PB2	Germany	2000-Jan-01	A/Saarland/10/00		Other Database Import
EPI119488	PA	Germany	2000-Jan-01	A/Saarland/10/00		Other Database Import
EPI119372	HA	Germany	2000-Jan-01	A/Saarland/10/00		Other Database Import
EPI119301	NA	Germany	2000-Jan-01	A/Saarland/10/00		Other Database Import
EPI119406	MP	Germany	2000-Jan-01	A/Saarland/10/00		Other Database Import
EPI119638	NP	Germany	2000-Jan-01	A/Niedersachsen/56/00		Other Database Import
EPI119701	NS	Germany	2000-Jan-01	A/Niedersachsen/56/00		Other Database Import
EPI119578	PB2	Germany	2000-Jan-01	A/Niedersachsen/56/00		Other Database Import
EPI119486	PA	Germany	2000-Jan-01	A/Niedersachsen/56/00		Other Database Import
EPI119370	HA	Germany	2000-Jan-01	A/Niedersachsen/56/00		Other Database Import
EPI119299	NA	Germany	2000-Jan-01	A/Niedersachsen/56/00		Other Database Import
EPI119403	MP	Germany	2000-Jan-01	A/Niedersachsen/56/00		Other Database Import
EPI119261	HA	Norway	2000-Feb-12	A/Oslo/6391/2000		Other Database Import
EPI117636	HA	Thailand	2002-Jan-01	A/Thailand/Siriraj-06/2002		Other Database Import
EPI116815	HA	New Zealand	2003-Aug-19	A/Dunedin/39/2003		Other Database Import
EPI116793	NP	Australia	2000-Sep-26	A/South Australia/87/2000		Other Database Import
EPI116791	NP	Australia	2000-Sep-27	A/Sydney/274/2000		Other Database Import
EPI116056	HA	United States	2003-Dec-29	A/Oregon/17/2003		Other Database Import
EPI116054	HA	United States	2003-Nov-14	A/Nebraska/15/2003		Other Database Import
EPI116050	HA	United States	2003-Dec-22	A/Arizona/53/2003		Other Database Import
EPI116041	HA	United States	2003-Dec-09	A/Wyoming/76/2003		Other Database Import
EPI115169	HA	Japan	2002-Dec-25	A/Kumamoto/102/2002		Other Database Import
EPI144988	HA	Japan	2002-Dec-25	A/Kumamoto/102/2002		Other Database Import
EPI107128	NA	Turkey	2003-Dec-31	A/Istanbul/CTF/8/2003		Other Database Import
EPI107084	HA	Turkey	2003-Dec-30	A/Istanbul/CTF-3/2003		Other Database Import
EPI106556	HA	Norway	2003-Jan-01	A/Oslo/3385/2003		Other Database Import	Russell,C.A.; Jones,T.C.; Barr,I.G.; Cox,N.J.; Gregory,V.; Gust,I.D.; Hampson,A.W.; Hay,A.J.; Hurt,A.C.; de Jong,J.C.; Kelso,A.; Klimov,A.I.; Kageyama,T.; Komadina,N.; Lapedes,A.S.; Lin,Y.P.; Mosterin,A.; Obuchi,M.; Odagiri,T.; Osterhaus,A.D.M.E.; Ri
EPI234870	HA	Norway	2003-Jan-01	A/Oslo/3385/2003		Other Database Import	Russell,C.A.; Jones,T.C.; Barr,I.G.; Cox,N.J.; Gregory,V.; Gust,I.D.; Hampson,A.W.; Hay,A.J.; Hurt,A.C.; de Jong,J.C.; Kelso,A.; Klimov,A.I.; Kageyama,T.; Komadina,N.; Lapedes,A.S.; Lin,Y.P.; Mosterin,A.; Obuchi,M.; Odagiri,T.; Osterhaus,A.D.M.E.; Ri
EPI106552	HA	Norway	2003-Jan-01	A/Oslo/614/2003		Other Database Import
EPI106550	HA	Norway	2002-Jan-01	A/Oslo/5811/2002		Other Database Import
EPI106546	HA	Norway	2000-Jan-01	A/Oslo/5381/2000		Other Database Import
EPI106474	HA	Chile	2001-Aug-03	A/Chile/6416/2001		Other Database Import
EPI106275	MP	Chile	2001-Aug-03	A/Chile/6416/2001		Other Database Import
EPI102840	HA	Taiwan	2002-Jan-01	A/TW/3565/02		Other Database Import
EPI102862	NP	Taiwan	2002-Jan-01	A/TW/3565/02		Other Database Import
EPI102884	NA	Taiwan	2002-Jan-01	A/TW/3565/02		Other Database Import
EPI102911	MP	Taiwan	2002-Jan-01	A/TW/3565/02		Other Database Import
EPI102944	NS	Taiwan	2002-Jan-01	A/TW/3565/02		Other Database Import
EPI102765	PB2	Taiwan	2002-Jan-01	A/TW/3565/02		Other Database Import
EPI102792	PB1	Taiwan	2002-Jan-01	A/TW/3565/02		Other Database Import
EPI102818	PA	Taiwan	2002-Jan-01	A/TW/3565/02		Other Database Import
EPI102836	HA	Taiwan	2002-Jan-01	A/TW/872/02		Other Database Import
EPI102858	NP	Taiwan	2002-Jan-01	A/TW/872/02		Other Database Import
EPI102880	NA	Taiwan	2002-Jan-01	A/TW/872/02		Other Database Import
EPI102905	MP	Taiwan	2002-Jan-01	A/TW/872/02		Other Database Import
EPI102938	NS	Taiwan	2002-Jan-01	A/TW/872/02		Other Database Import
EPI102761	PB2	Taiwan	2002-Jan-01	A/TW/872/02		Other Database Import
EPI102786	PB1	Taiwan	2002-Jan-01	A/TW/872/02		Other Database Import
EPI102814	PA	Taiwan	2002-Jan-01	A/TW/872/02		Other Database Import
EPI101445	HA	Brazil	2000-Jan-01	A/Brazil/008/00		Other Database Import
EPI101443	HA	Brazil	2000-Jan-01	A/Brazil/024/00		Other Database Import
EPI101435	HA	Brazil	2001-Jan-01	A/Brazil/125/01		Other Database Import
EPI99810	HA	Taiwan	2003-Jan-01	A/Taiwan/3640/2003		Other Database Import
EPI99798	NA	Taiwan	2001-Jan-01	A/Taiwan/2332/2001		Other Database Import
EPI99825	MP	Taiwan	2001-Jan-01	A/Taiwan/2332/2001		Other Database Import
EPI99248	HA	Bangladesh	2003-Jan-01	A/Bangladesh/C5-21/2003		Other Database Import
EPI99242	HA	Bangladesh	2003-Jan-01	A/Bangladesh/C5-18/2003		Other Database Import
EPI99238	HA	Bangladesh	2003-Jan-01	A/Bangladesh/C5-16/2003		Other Database Import
EPI99208	HA	Malaysia	2002-Jan-01	A/Malaysia/C5-1/2002		Other Database Import
EPI99196	HA	Finland	2003-Jan-01	A/Finland/C4-23/2003		Other Database Import
EPI99190	HA	Italy	2003-Jan-01	A/Italy/C4-20/2003		Other Database Import
EPI99174	HA	Italy	2003-Jan-01	A/Italy/C4-12/2003		Other Database Import
EPI99168	HA	United Kingdom	2003-Jan-01	A/United Kingdom/C4-9/2003		Other Database Import
EPI99156	HA	United Kingdom	2003-Jan-01	A/United Kingdom/C4-3/2003		Other Database Import
EPI99146	HA	Philippines	2002-Jan-01	A/Philippines/C3-56/2002		Other Database Import
EPI99134	HA	Philippines	2002-Jan-01	A/Philippines/C3-50/2002		Other Database Import
EPI99124	HA	India	2002-Jan-01	A/India/C3-45/2002		Other Database Import
EPI99110	HA	Thailand	2002-Jan-01	A/Thailand/C3-38/2002		Other Database Import
EPI99106	HA	Philippines	2002-Jan-01	A/Philippines/C3-36/2002		Other Database Import
EPI99104	HA	Philippines	2002-Jan-01	A/Philippines/C3-35/2002		Other Database Import
EPI99102	HA	Philippines	2002-Jan-01	A/Philippines/C3-34/2002		Other Database Import
EPI99098	HA	Philippines	2002-Jan-01	A/Philippines/C3-32/2002		Other Database Import
EPI99082	HA	Thailand	2002-Jan-01	A/Thailand/C3-24/2002		Other Database Import
EPI99080	HA	Philippines	2002-Jan-01	A/Philippines/C3-23/2002		Other Database Import
EPI99076	HA	Philippines	2002-Jan-01	A/Philippines/C3-21/2002		Other Database Import
EPI99064	HA	Philippines	2002-Jan-01	A/Philippines/C3-15/2002		Other Database Import
EPI99062	HA	Thailand	2002-Jan-01	A/Thailand/C3-14/2002		Other Database Import
EPI99046	HA	Thailand	2002-Jan-01	A/Thailand/C3-6/2002		Other Database Import
EPI99020	HA	Finland	2002-Jan-01	A/Finland/C2-10/2002		Other Database Import
EPI99008	HA	Israel	2002-Jan-01	A/Israel/C2-4/2002		Other Database Import
EPI99004	HA	Belgium	2002-Jan-01	A/Belgium/C2-2/2002		Other Database Import
EPI99002	HA	Spain	2001-Jan-01	A/Spain/C2-1/2001		Other Database Import
EPI98994	HA	Hong Kong (SAR)	2002-Jan-01	A/Hong Kong/C1-13/2002		Other Database Import
EPI98980	HA	China	2001-Jan-01	A/China/C1-6/2001		Other Database Import
EPI98978	HA	China	2001-Jan-01	A/China/C1-5/2001		Other Database Import
EPI98976	HA	Hong Kong (SAR)	2001-Jan-01	A/Hong Kong/C1-4/2001		Other Database Import
EPI98974	HA	China	2001-Jan-01	A/China/C1-3/2001		Other Database Import
EPI98842	HA	Finland	2003-Jan-01	A/Finland/465/2003		Other Database Import
EPI98940	NA	Finland	2003-Jan-01	A/Finland/465/2003		Other Database Import
EPI98826	HA	Finland	2003-Jan-01	A/Finland/431/2003		Other Database Import
EPI98926	NA	Finland	2003-Jan-01	A/Finland/431/2003		Other Database Import
EPI98818	HA	Finland	2003-Jan-01	A/Finland/377/2003		Other Database Import
EPI98918	NA	Finland	2003-Jan-01	A/Finland/377/2003		Other Database Import
EPI98816	HA	Finland	2003-Jan-01	A/Finland/358/2003		Other Database Import
EPI98916	NA	Finland	2003-Jan-01	A/Finland/358/2003		Other Database Import
EPI98800	HA	Finland	2003-Jan-01	A/Finland/312/2003		Other Database Import
EPI98900	NA	Finland	2003-Jan-01	A/Finland/312/2003		Other Database Import
EPI98798	HA	Finland	2003-Jan-01	A/Finland/311/2003		Other Database Import
EPI98898	NA	Finland	2003-Jan-01	A/Finland/311/2003		Other Database Import
EPI98784	HA	Finland	2003-Jan-01	A/Finland/303/2003		Other Database Import
EPI98892	NA	Finland	2003-Jan-01	A/Finland/303/2003		Other Database Import
EPI98776	HA	Finland	2003-Jan-01	A/Finland/293/2003		Other Database Import
EPI98772	HA	Finland	2003-Jan-01	A/Finland/285/2003		Other Database Import
EPI98882	NA	Finland	2003-Jan-01	A/Finland/285/2003		Other Database Import
EPI98768	HA	Finland	2003-Jan-01	A/Finland/272/2003		Other Database Import
EPI98880	NA	Finland	2003-Jan-01	A/Finland/272/2003		Other Database Import
EPI98762	HA	Finland	2002-Jan-01	A/Finland/51/2002		Other Database Import
EPI98874	NA	Finland	2002-Jan-01	A/Finland/51/2002		Other Database Import
EPI96903	HA	New Zealand	2000-Sep-22	A/Canterbury/85/2000		Other Database Import
EPI96905	MP	New Zealand	2000-Sep-22	A/Canterbury/85/2000		Other Database Import
EPI96908	NA	New Zealand	2000-Sep-22	A/Canterbury/85/2000		Other Database Import
EPI96910	NP	New Zealand	2000-Sep-22	A/Canterbury/85/2000		Other Database Import
EPI96912	NS	New Zealand	2000-Sep-22	A/Canterbury/85/2000		Other Database Import
EPI96915	PA	New Zealand	2000-Sep-22	A/Canterbury/85/2000		Other Database Import
EPI96917	PB1	New Zealand	2000-Sep-22	A/Canterbury/85/2000		Other Database Import
EPI96920	PB2	New Zealand	2000-Sep-22	A/Canterbury/85/2000		Other Database Import
EPI96808	HA	New Zealand	2000-Sep-09	A/Canterbury/66/2000		Other Database Import
EPI96810	MP	New Zealand	2000-Sep-09	A/Canterbury/66/2000		Other Database Import
EPI96813	NA	New Zealand	2000-Sep-09	A/Canterbury/66/2000		Other Database Import
EPI96815	NP	New Zealand	2000-Sep-09	A/Canterbury/66/2000		Other Database Import
EPI96817	NS	New Zealand	2000-Sep-09	A/Canterbury/66/2000		Other Database Import
EPI96820	PA	New Zealand	2000-Sep-09	A/Canterbury/66/2000		Other Database Import
EPI96822	PB1	New Zealand	2000-Sep-09	A/Canterbury/66/2000		Other Database Import
EPI96825	PB2	New Zealand	2000-Sep-09	A/Canterbury/66/2000		Other Database Import
EPI96770	HA	New Zealand	2000-Sep-04	A/Canterbury/56/2000		Other Database Import
EPI96772	MP	New Zealand	2000-Sep-04	A/Canterbury/56/2000		Other Database Import
EPI96775	NA	New Zealand	2000-Sep-04	A/Canterbury/56/2000		Other Database Import
EPI96777	NP	New Zealand	2000-Sep-04	A/Canterbury/56/2000		Other Database Import
EPI96779	NS	New Zealand	2000-Sep-04	A/Canterbury/56/2000		Other Database Import
EPI96782	PA	New Zealand	2000-Sep-04	A/Canterbury/56/2000		Other Database Import
EPI96784	PB1	New Zealand	2000-Sep-04	A/Canterbury/56/2000		Other Database Import
EPI96787	PB2	New Zealand	2000-Sep-04	A/Canterbury/56/2000		Other Database Import
EPI96124	HA	New Zealand	2000-Aug-07	A/Canterbury/17/2000		Other Database Import
EPI96126	MP	New Zealand	2000-Aug-07	A/Canterbury/17/2000		Other Database Import
EPI96129	NA	New Zealand	2000-Aug-07	A/Canterbury/17/2000		Other Database Import
EPI96131	NP	New Zealand	2000-Aug-07	A/Canterbury/17/2000		Other Database Import
EPI96133	NS	New Zealand	2000-Aug-07	A/Canterbury/17/2000		Other Database Import
EPI96136	PA	New Zealand	2000-Aug-07	A/Canterbury/17/2000		Other Database Import
EPI96138	PB1	New Zealand	2000-Aug-07	A/Canterbury/17/2000		Other Database Import
EPI96141	PB2	New Zealand	2000-Aug-07	A/Canterbury/17/2000		Other Database Import
EPI95687	HA	New Zealand	2002-Jun-30	A/Canterbury/60/2002		Other Database Import
EPI95689	MP	New Zealand	2002-Jun-30	A/Canterbury/60/2002		Other Database Import
EPI95692	NA	New Zealand	2002-Jun-30	A/Canterbury/60/2002		Other Database Import
EPI95694	NP	New Zealand	2002-Jun-30	A/Canterbury/60/2002		Other Database Import
EPI95696	NS	New Zealand	2002-Jun-30	A/Canterbury/60/2002		Other Database Import
EPI95699	PA	New Zealand	2002-Jun-30	A/Canterbury/60/2002		Other Database Import
EPI95701	PB1	New Zealand	2002-Jun-30	A/Canterbury/60/2002		Other Database Import
EPI95704	PB2	New Zealand	2002-Jun-30	A/Canterbury/60/2002		Other Database Import
EPI95649	HA	New Zealand	2002-Apr-24	A/Canterbury/10/2002		Other Database Import
EPI95651	MP	New Zealand	2002-Apr-24	A/Canterbury/10/2002		Other Database Import
EPI95654	NA	New Zealand	2002-Apr-24	A/Canterbury/10/2002		Other Database Import
EPI95656	NP	New Zealand	2002-Apr-24	A/Canterbury/10/2002		Other Database Import
EPI95658	NS	New Zealand	2002-Apr-24	A/Canterbury/10/2002		Other Database Import
EPI95661	PA	New Zealand	2002-Apr-24	A/Canterbury/10/2002		Other Database Import
EPI95663	PB1	New Zealand	2002-Apr-24	A/Canterbury/10/2002		Other Database Import
EPI95666	PB2	New Zealand	2002-Apr-24	A/Canterbury/10/2002		Other Database Import
EPI95095	HA	New Zealand	2002-Jun-27	A/Canterbury/57/2002		Other Database Import
EPI95097	MP	New Zealand	2002-Jun-27	A/Canterbury/57/2002		Other Database Import
EPI95100	NA	New Zealand	2002-Jun-27	A/Canterbury/57/2002		Other Database Import
EPI95102	NP	New Zealand	2002-Jun-27	A/Canterbury/57/2002		Other Database Import
EPI95104	NS	New Zealand	2002-Jun-27	A/Canterbury/57/2002		Other Database Import
EPI95107	PA	New Zealand	2002-Jun-27	A/Canterbury/57/2002		Other Database Import
EPI95109	PB1	New Zealand	2002-Jun-27	A/Canterbury/57/2002		Other Database Import
EPI95112	PB2	New Zealand	2002-Jun-27	A/Canterbury/57/2002		Other Database Import
EPI94734	HA	New Zealand	2002-Jun-20	A/Canterbury/31/2002		Other Database Import
EPI94736	MP	New Zealand	2002-Jun-20	A/Canterbury/31/2002		Other Database Import
EPI94739	NA	New Zealand	2002-Jun-20	A/Canterbury/31/2002		Other Database Import
EPI94741	NP	New Zealand	2002-Jun-20	A/Canterbury/31/2002		Other Database Import
EPI94743	NS	New Zealand	2002-Jun-20	A/Canterbury/31/2002		Other Database Import
EPI94746	PA	New Zealand	2002-Jun-20	A/Canterbury/31/2002		Other Database Import
EPI94748	PB1	New Zealand	2002-Jun-20	A/Canterbury/31/2002		Other Database Import
EPI94751	PB2	New Zealand	2002-Jun-20	A/Canterbury/31/2002		Other Database Import
EPI94523	PB2	New Zealand	2002-May-23	A/Canterbury/102/2002		Other Database Import
EPI94506	HA	New Zealand	2002-May-23	A/Canterbury/102/2002		Other Database Import
EPI94508	MP	New Zealand	2002-May-23	A/Canterbury/102/2002		Other Database Import
EPI94511	NA	New Zealand	2002-May-23	A/Canterbury/102/2002		Other Database Import
EPI94513	NP	New Zealand	2002-May-23	A/Canterbury/102/2002		Other Database Import
EPI94515	NS	New Zealand	2002-May-23	A/Canterbury/102/2002		Other Database Import
EPI94518	PA	New Zealand	2002-May-23	A/Canterbury/102/2002		Other Database Import
EPI94520	PB1	New Zealand	2002-May-23	A/Canterbury/102/2002		Other Database Import
EPI94449	HA	New Zealand	2002-Jul-11	A/Canterbury/75/2002		Other Database Import
EPI94451	MP	New Zealand	2002-Jul-11	A/Canterbury/75/2002		Other Database Import
EPI94454	NA	New Zealand	2002-Jul-11	A/Canterbury/75/2002		Other Database Import
EPI94456	NP	New Zealand	2002-Jul-11	A/Canterbury/75/2002		Other Database Import
EPI94458	NS	New Zealand	2002-Jul-11	A/Canterbury/75/2002		Other Database Import
EPI94461	PA	New Zealand	2002-Jul-11	A/Canterbury/75/2002		Other Database Import
EPI94463	PB1	New Zealand	2002-Jul-11	A/Canterbury/75/2002		Other Database Import
EPI94466	PB2	New Zealand	2002-Jul-11	A/Canterbury/75/2002		Other Database Import
EPI94392	HA	New Zealand	2002-Jul-02	A/Canterbury/59/2002		Other Database Import
EPI94394	MP	New Zealand	2002-Jul-02	A/Canterbury/59/2002		Other Database Import
EPI94397	NA	New Zealand	2002-Jul-02	A/Canterbury/59/2002		Other Database Import
EPI94399	NP	New Zealand	2002-Jul-02	A/Canterbury/59/2002		Other Database Import
EPI94401	NS	New Zealand	2002-Jul-02	A/Canterbury/59/2002		Other Database Import
EPI94404	PA	New Zealand	2002-Jul-02	A/Canterbury/59/2002		Other Database Import
EPI94406	PB1	New Zealand	2002-Jul-02	A/Canterbury/59/2002		Other Database Import
EPI94409	PB2	New Zealand	2002-Jul-02	A/Canterbury/59/2002		Other Database Import
EPI94316	HA	New Zealand	2002-Jun-07	A/Canterbury/49/2002		Other Database Import
EPI94318	MP	New Zealand	2002-Jun-07	A/Canterbury/49/2002		Other Database Import
EPI94321	NA	New Zealand	2002-Jun-07	A/Canterbury/49/2002		Other Database Import
EPI94323	NP	New Zealand	2002-Jun-07	A/Canterbury/49/2002		Other Database Import
EPI94325	NS	New Zealand	2002-Jun-07	A/Canterbury/49/2002		Other Database Import
EPI94328	PA	New Zealand	2002-Jun-07	A/Canterbury/49/2002		Other Database Import
EPI94330	PB1	New Zealand	2002-Jun-07	A/Canterbury/49/2002		Other Database Import
EPI94333	PB2	New Zealand	2002-Jun-07	A/Canterbury/49/2002		Other Database Import
EPI94202	HA	New Zealand	2002-May-06	A/Canterbury/18/2002		Other Database Import
EPI94204	MP	New Zealand	2002-May-06	A/Canterbury/18/2002		Other Database Import
EPI94207	NA	New Zealand	2002-May-06	A/Canterbury/18/2002		Other Database Import
EPI94209	NP	New Zealand	2002-May-06	A/Canterbury/18/2002		Other Database Import
EPI94211	NS	New Zealand	2002-May-06	A/Canterbury/18/2002		Other Database Import
EPI94214	PA	New Zealand	2002-May-06	A/Canterbury/18/2002		Other Database Import
EPI94216	PB1	New Zealand	2002-May-06	A/Canterbury/18/2002		Other Database Import
EPI94219	PB2	New Zealand	2002-May-06	A/Canterbury/18/2002		Other Database Import
EPI94050	HA	New Zealand	2002-Apr-29	A/Canterbury/02/2002		Other Database Import
EPI94052	MP	New Zealand	2002-Apr-29	A/Canterbury/02/2002		Other Database Import
EPI94055	NA	New Zealand	2002-Apr-29	A/Canterbury/02/2002		Other Database Import
EPI94057	NP	New Zealand	2002-Apr-29	A/Canterbury/02/2002		Other Database Import
EPI94059	NS	New Zealand	2002-Apr-29	A/Canterbury/02/2002		Other Database Import
EPI94062	PA	New Zealand	2002-Apr-29	A/Canterbury/02/2002		Other Database Import
EPI94064	PB1	New Zealand	2002-Apr-29	A/Canterbury/02/2002		Other Database Import
EPI94067	PB2	New Zealand	2002-Apr-29	A/Canterbury/02/2002		Other Database Import
EPI94031	HA	New Zealand	2002-Apr-26	A/Canterbury/01/2002		Other Database Import
EPI94033	MP	New Zealand	2002-Apr-26	A/Canterbury/01/2002		Other Database Import
EPI94036	NA	New Zealand	2002-Apr-26	A/Canterbury/01/2002		Other Database Import
EPI94038	NP	New Zealand	2002-Apr-26	A/Canterbury/01/2002		Other Database Import
EPI94040	NS	New Zealand	2002-Apr-26	A/Canterbury/01/2002		Other Database Import
EPI94043	PA	New Zealand	2002-Apr-26	A/Canterbury/01/2002		Other Database Import
EPI94045	PB1	New Zealand	2002-Apr-26	A/Canterbury/01/2002		Other Database Import
EPI94048	PB2	New Zealand	2002-Apr-26	A/Canterbury/01/2002		Other Database Import
EPI93252	HA	New Zealand	2003-Aug-17	A/Canterbury/443/2003		Other Database Import
EPI93254	MP	New Zealand	2003-Aug-17	A/Canterbury/443/2003		Other Database Import
EPI93257	NA	New Zealand	2003-Aug-17	A/Canterbury/443/2003		Other Database Import
EPI93259	NP	New Zealand	2003-Aug-17	A/Canterbury/443/2003		Other Database Import
EPI93261	NS	New Zealand	2003-Aug-17	A/Canterbury/443/2003		Other Database Import
EPI93264	PA	New Zealand	2003-Aug-17	A/Canterbury/443/2003		Other Database Import
EPI93266	PB1	New Zealand	2003-Aug-17	A/Canterbury/443/2003		Other Database Import
EPI93269	PB2	New Zealand	2003-Aug-17	A/Canterbury/443/2003		Other Database Import
EPI93157	HA	New Zealand	2003-Jul-16	A/Canterbury/438/2003		Other Database Import
EPI93159	MP	New Zealand	2003-Jul-16	A/Canterbury/438/2003		Other Database Import
EPI93162	NA	New Zealand	2003-Jul-16	A/Canterbury/438/2003		Other Database Import
EPI93164	NP	New Zealand	2003-Jul-16	A/Canterbury/438/2003		Other Database Import
EPI93166	NS	New Zealand	2003-Jul-16	A/Canterbury/438/2003		Other Database Import
EPI93169	PA	New Zealand	2003-Jul-16	A/Canterbury/438/2003		Other Database Import
EPI93171	PB1	New Zealand	2003-Jul-16	A/Canterbury/438/2003		Other Database Import
EPI93174	PB2	New Zealand	2003-Jul-16	A/Canterbury/438/2003		Other Database Import
EPI93138	HA	New Zealand	2003-Jul-16	A/Canterbury/437/2003		Other Database Import
EPI93140	MP	New Zealand	2003-Jul-16	A/Canterbury/437/2003		Other Database Import
EPI93143	NA	New Zealand	2003-Jul-16	A/Canterbury/437/2003		Other Database Import
EPI93145	NP	New Zealand	2003-Jul-16	A/Canterbury/437/2003		Other Database Import
EPI93147	NS	New Zealand	2003-Jul-16	A/Canterbury/437/2003		Other Database Import
EPI93150	PA	New Zealand	2003-Jul-16	A/Canterbury/437/2003		Other Database Import
EPI93152	PB1	New Zealand	2003-Jul-16	A/Canterbury/437/2003		Other Database Import
EPI93155	PB2	New Zealand	2003-Jul-16	A/Canterbury/437/2003		Other Database Import
EPI93081	HA	New Zealand	2003-Jul-14	A/Canterbury/434/2003		Other Database Import
EPI93083	MP	New Zealand	2003-Jul-14	A/Canterbury/434/2003		Other Database Import
EPI93086	NA	New Zealand	2003-Jul-14	A/Canterbury/434/2003		Other Database Import
EPI93088	NP	New Zealand	2003-Jul-14	A/Canterbury/434/2003		Other Database Import
EPI93090	NS	New Zealand	2003-Jul-14	A/Canterbury/434/2003		Other Database Import
EPI93093	PA	New Zealand	2003-Jul-14	A/Canterbury/434/2003		Other Database Import
EPI93095	PB1	New Zealand	2003-Jul-14	A/Canterbury/434/2003		Other Database Import
EPI93098	PB2	New Zealand	2003-Jul-14	A/Canterbury/434/2003		Other Database Import
EPI92967	HA	New Zealand	2003-Jul-15	A/Canterbury/424/2003		Other Database Import
EPI92969	MP	New Zealand	2003-Jul-15	A/Canterbury/424/2003		Other Database Import
EPI92972	NA	New Zealand	2003-Jul-15	A/Canterbury/424/2003		Other Database Import
EPI92974	NP	New Zealand	2003-Jul-15	A/Canterbury/424/2003		Other Database Import
EPI92976	NS	New Zealand	2003-Jul-15	A/Canterbury/424/2003		Other Database Import
EPI92979	PA	New Zealand	2003-Jul-15	A/Canterbury/424/2003		Other Database Import
EPI92981	PB1	New Zealand	2003-Jul-15	A/Canterbury/424/2003		Other Database Import
EPI92984	PB2	New Zealand	2003-Jul-15	A/Canterbury/424/2003		Other Database Import
EPI92682	HA	New Zealand	2003-Jul-05	A/Canterbury/399/2003		Other Database Import
EPI92684	MP	New Zealand	2003-Jul-05	A/Canterbury/399/2003		Other Database Import
EPI92687	NA	New Zealand	2003-Jul-05	A/Canterbury/399/2003		Other Database Import
EPI92689	NP	New Zealand	2003-Jul-05	A/Canterbury/399/2003		Other Database Import
EPI92691	NS	New Zealand	2003-Jul-05	A/Canterbury/399/2003		Other Database Import
EPI92694	PA	New Zealand	2003-Jul-05	A/Canterbury/399/2003		Other Database Import
EPI92696	PB1	New Zealand	2003-Jul-05	A/Canterbury/399/2003		Other Database Import
EPI92699	PB2	New Zealand	2003-Jul-05	A/Canterbury/399/2003		Other Database Import
EPI92587	HA	New Zealand	2003-Jun-16	A/Canterbury/393/2003		Other Database Import
EPI92589	MP	New Zealand	2003-Jun-16	A/Canterbury/393/2003		Other Database Import
EPI92592	NA	New Zealand	2003-Jun-16	A/Canterbury/393/2003		Other Database Import
EPI92594	NP	New Zealand	2003-Jun-16	A/Canterbury/393/2003		Other Database Import
EPI92596	NS	New Zealand	2003-Jun-16	A/Canterbury/393/2003		Other Database Import
EPI92599	PA	New Zealand	2003-Jun-16	A/Canterbury/393/2003		Other Database Import
EPI92601	PB1	New Zealand	2003-Jun-16	A/Canterbury/393/2003		Other Database Import
EPI92604	PB2	New Zealand	2003-Jun-16	A/Canterbury/393/2003		Other Database Import
EPI92511	HA	New Zealand	2003-Jul-17	A/Canterbury/387/2003		Other Database Import
EPI92513	MP	New Zealand	2003-Jul-17	A/Canterbury/387/2003		Other Database Import
EPI92516	NA	New Zealand	2003-Jul-17	A/Canterbury/387/2003		Other Database Import
EPI92518	NP	New Zealand	2003-Jul-17	A/Canterbury/387/2003		Other Database Import
EPI92520	NS	New Zealand	2003-Jul-17	A/Canterbury/387/2003		Other Database Import
EPI92523	PA	New Zealand	2003-Jul-17	A/Canterbury/387/2003		Other Database Import
EPI92525	PB1	New Zealand	2003-Jul-17	A/Canterbury/387/2003		Other Database Import
EPI92528	PB2	New Zealand	2003-Jul-17	A/Canterbury/387/2003		Other Database Import
EPI85072	HA	United States	2000-Jan-05	A/New York/432/2000		Other Database Import
EPI85074	MP	United States	2000-Jan-05	A/New York/432/2000		Other Database Import
EPI85077	NA	United States	2000-Jan-05	A/New York/432/2000		Other Database Import
EPI85079	NP	United States	2000-Jan-05	A/New York/432/2000		Other Database Import
EPI85081	NS	United States	2000-Jan-05	A/New York/432/2000		Other Database Import
EPI85084	PA	United States	2000-Jan-05	A/New York/432/2000		Other Database Import
EPI85086	PB1	United States	2000-Jan-05	A/New York/432/2000		Other Database Import
EPI85089	PB2	United States	2000-Jan-05	A/New York/432/2000		Other Database Import
EPI84210	PA	United States	2000-Jan-03	A/New York/430/2000		Other Database Import
EPI84212	PB1	United States	2000-Jan-03	A/New York/430/2000		Other Database Import
EPI84215	PB2	United States	2000-Jan-03	A/New York/430/2000		Other Database Import
EPI84198	HA	United States	2000-Jan-03	A/New York/430/2000		Other Database Import
EPI84200	MP	United States	2000-Jan-03	A/New York/430/2000		Other Database Import
EPI84203	NA	United States	2000-Jan-03	A/New York/430/2000		Other Database Import
EPI84205	NP	United States	2000-Jan-03	A/New York/430/2000		Other Database Import
EPI84207	NS	United States	2000-Jan-03	A/New York/430/2000		Other Database Import
EPI83818	HA	United States	2000-Jan-18	A/New York/438/2000		Other Database Import
EPI83820	MP	United States	2000-Jan-18	A/New York/438/2000		Other Database Import
EPI83823	NA	United States	2000-Jan-18	A/New York/438/2000		Other Database Import
EPI83825	NP	United States	2000-Jan-18	A/New York/438/2000		Other Database Import
EPI83827	NS	United States	2000-Jan-18	A/New York/438/2000		Other Database Import
EPI83830	PA	United States	2000-Jan-18	A/New York/438/2000		Other Database Import
EPI83832	PB1	United States	2000-Jan-18	A/New York/438/2000		Other Database Import
EPI83835	PB2	United States	2000-Jan-18	A/New York/438/2000		Other Database Import
EPI83799	HA	United States	2000-Jan-12	A/New York/437/2000		Other Database Import
EPI83801	MP	United States	2000-Jan-12	A/New York/437/2000		Other Database Import
EPI83804	NA	United States	2000-Jan-12	A/New York/437/2000		Other Database Import
EPI83806	NP	United States	2000-Jan-12	A/New York/437/2000		Other Database Import
EPI83808	NS	United States	2000-Jan-12	A/New York/437/2000		Other Database Import
EPI83811	PA	United States	2000-Jan-12	A/New York/437/2000		Other Database Import
EPI83813	PB1	United States	2000-Jan-12	A/New York/437/2000		Other Database Import
EPI83816	PB2	United States	2000-Jan-12	A/New York/437/2000		Other Database Import
EPI83723	HA	United States	2000-Jan-03	A/New York/431/2000		Other Database Import
EPI83725	MP	United States	2000-Jan-03	A/New York/431/2000		Other Database Import
EPI83728	NA	United States	2000-Jan-03	A/New York/431/2000		Other Database Import
EPI83730	NP	United States	2000-Jan-03	A/New York/431/2000		Other Database Import
EPI83732	NS	United States	2000-Jan-03	A/New York/431/2000		Other Database Import
EPI83735	PA	United States	2000-Jan-03	A/New York/431/2000		Other Database Import
EPI83737	PB1	United States	2000-Jan-03	A/New York/431/2000		Other Database Import
EPI83740	PB2	United States	2000-Jan-03	A/New York/431/2000		Other Database Import
EPI83514	HA	United States	2002-Jan-22	A/New York/411/2002		Other Database Import
EPI83516	MP	United States	2002-Jan-22	A/New York/411/2002		Other Database Import
EPI83519	NA	United States	2002-Jan-22	A/New York/411/2002		Other Database Import
EPI83521	NP	United States	2002-Jan-22	A/New York/411/2002		Other Database Import
EPI83523	NS	United States	2002-Jan-22	A/New York/411/2002		Other Database Import
EPI83526	PA	United States	2002-Jan-22	A/New York/411/2002		Other Database Import
EPI83528	PB1	United States	2002-Jan-22	A/New York/411/2002		Other Database Import
EPI83531	PB2	United States	2002-Jan-22	A/New York/411/2002		Other Database Import
EPI83495	HA	United States	2002-Jan-15	A/New York/410/2002		Other Database Import
EPI83497	MP	United States	2002-Jan-15	A/New York/410/2002		Other Database Import
EPI83500	NA	United States	2002-Jan-15	A/New York/410/2002		Other Database Import
EPI83502	NP	United States	2002-Jan-15	A/New York/410/2002		Other Database Import
EPI83504	NS	United States	2002-Jan-15	A/New York/410/2002		Other Database Import
EPI83507	PA	United States	2002-Jan-15	A/New York/410/2002		Other Database Import
EPI83509	PB1	United States	2002-Jan-15	A/New York/410/2002		Other Database Import
EPI83512	PB2	United States	2002-Jan-15	A/New York/410/2002		Other Database Import
EPI79160	HA	United States	2002-Jan-04	A/New York/275/2002		Other Database Import
EPI79162	MP	United States	2002-Jan-04	A/New York/275/2002		Other Database Import
EPI79165	NA	United States	2002-Jan-04	A/New York/275/2002		Other Database Import
EPI79167	NP	United States	2002-Jan-04	A/New York/275/2002		Other Database Import
EPI79169	NS	United States	2002-Jan-04	A/New York/275/2002		Other Database Import
EPI79172	PA	United States	2002-Jan-04	A/New York/275/2002		Other Database Import
EPI79174	PB1	United States	2002-Jan-04	A/New York/275/2002		Other Database Import
EPI79177	PB2	United States	2002-Jan-04	A/New York/275/2002		Other Database Import
EPI71415	HA	Austria	2003-Mar-20	A/Austria/83275/2003		Other Database Import
EPI71413	HA	Austria	2003-Mar-19	A/Austria/82895/2003		Other Database Import
EPI71385	HA	Austria	2003-Feb-28	A/Austria/79015/2003		Other Database Import
EPI71379	HA	Austria	2003-Feb-24	A/Austria/77792/2003		Other Database Import
EPI68809	HA	New Zealand	2000-Feb-12	A/Auckland/583/2000		Other Database Import
EPI68811	MP	New Zealand	2000-Feb-12	A/Auckland/583/2000		Other Database Import
EPI68814	NA	New Zealand	2000-Feb-12	A/Auckland/583/2000		Other Database Import
EPI68816	NP	New Zealand	2000-Feb-12	A/Auckland/583/2000		Other Database Import
EPI68818	NS	New Zealand	2000-Feb-12	A/Auckland/583/2000		Other Database Import
EPI68821	PA	New Zealand	2000-Feb-12	A/Auckland/583/2000		Other Database Import
EPI68823	PB1	New Zealand	2000-Feb-12	A/Auckland/583/2000		Other Database Import
EPI68826	PB2	New Zealand	2000-Feb-12	A/Auckland/583/2000		Other Database Import
EPI64182	HA	New Zealand	2001-Sep-28	A/Auckland/604/2001		Other Database Import
EPI64184	MP	New Zealand	2001-Sep-28	A/Auckland/604/2001		Other Database Import
EPI64187	NA	New Zealand	2001-Sep-28	A/Auckland/604/2001		Other Database Import
EPI64189	NP	New Zealand	2001-Sep-28	A/Auckland/604/2001		Other Database Import
EPI64191	NS	New Zealand	2001-Sep-28	A/Auckland/604/2001		Other Database Import
EPI64194	PA	New Zealand	2001-Sep-28	A/Auckland/604/2001		Other Database Import
EPI64196	PB1	New Zealand	2001-Sep-28	A/Auckland/604/2001		Other Database Import
EPI64199	PB2	New Zealand	2001-Sep-28	A/Auckland/604/2001		Other Database Import
EPI64144	HA	New Zealand	2000-Sep-11	A/Auckland/601/2000		Other Database Import
EPI64146	MP	New Zealand	2000-Sep-11	A/Auckland/601/2000		Other Database Import
EPI64149	NA	New Zealand	2000-Sep-11	A/Auckland/601/2000		Other Database Import
EPI64151	NP	New Zealand	2000-Sep-11	A/Auckland/601/2000		Other Database Import
EPI64153	NS	New Zealand	2000-Sep-11	A/Auckland/601/2000		Other Database Import
EPI64156	PA	New Zealand	2000-Sep-11	A/Auckland/601/2000		Other Database Import
EPI64158	PB1	New Zealand	2000-Sep-11	A/Auckland/601/2000		Other Database Import
EPI64161	PB2	New Zealand	2000-Sep-11	A/Auckland/601/2000		Other Database Import
EPI64125	HA	New Zealand	2000-May-06	A/Auckland/600/2000		Other Database Import
EPI64127	MP	New Zealand	2000-May-06	A/Auckland/600/2000		Other Database Import
EPI64130	NA	New Zealand	2000-May-06	A/Auckland/600/2000		Other Database Import
EPI64132	NP	New Zealand	2000-May-06	A/Auckland/600/2000		Other Database Import
EPI64134	NS	New Zealand	2000-May-06	A/Auckland/600/2000		Other Database Import
EPI64137	PA	New Zealand	2000-May-06	A/Auckland/600/2000		Other Database Import
EPI64139	PB1	New Zealand	2000-May-06	A/Auckland/600/2000		Other Database Import
EPI64142	PB2	New Zealand	2000-May-06	A/Auckland/600/2000		Other Database Import
EPI63044	PB1	New Zealand	2002-Jun-08	A/Auckland/608/2002		Other Database Import
EPI63047	PB2	New Zealand	2002-Jun-08	A/Auckland/608/2002		Other Database Import
EPI63030	HA	New Zealand	2002-Jun-08	A/Auckland/608/2002		Other Database Import
EPI63032	MP	New Zealand	2002-Jun-08	A/Auckland/608/2002		Other Database Import
EPI63035	NA	New Zealand	2002-Jun-08	A/Auckland/608/2002		Other Database Import
EPI63037	NP	New Zealand	2002-Jun-08	A/Auckland/608/2002		Other Database Import
EPI63039	NS	New Zealand	2002-Jun-08	A/Auckland/608/2002		Other Database Import
EPI63042	PA	New Zealand	2002-Jun-08	A/Auckland/608/2002		Other Database Import
EPI62200	HA	New Zealand	2002-Aug-01	A/Auckland/613/2002		Other Database Import
EPI62202	MP	New Zealand	2002-Aug-01	A/Auckland/613/2002		Other Database Import
EPI62205	NA	New Zealand	2002-Aug-01	A/Auckland/613/2002		Other Database Import
EPI62207	NP	New Zealand	2002-Aug-01	A/Auckland/613/2002		Other Database Import
EPI62209	NS	New Zealand	2002-Aug-01	A/Auckland/613/2002		Other Database Import
EPI62212	PA	New Zealand	2002-Aug-01	A/Auckland/613/2002		Other Database Import
EPI62214	PB1	New Zealand	2002-Aug-01	A/Auckland/613/2002		Other Database Import
EPI62217	PB2	New Zealand	2002-Aug-01	A/Auckland/613/2002		Other Database Import
EPI61650	HA	Australia	2000-Jan-01	A/South Australia/73/2000		Other Database Import
EPI61652	MP	Australia	2000-Jan-01	A/South Australia/73/2000		Other Database Import
EPI61655	NA	Australia	2000-Jan-01	A/South Australia/73/2000		Other Database Import
EPI61657	NP	Australia	2000-Jan-01	A/South Australia/73/2000		Other Database Import
EPI61659	NS	Australia	2000-Jan-01	A/South Australia/73/2000		Other Database Import
EPI61662	PA	Australia	2000-Jan-01	A/South Australia/73/2000		Other Database Import
EPI61664	PB1	Australia	2000-Jan-01	A/South Australia/73/2000		Other Database Import
EPI61667	PB2	Australia	2000-Jan-01	A/South Australia/73/2000		Other Database Import
EPI61272	MP	Australia	2000-Jan-01	A/South Australia/81/2000		Other Database Import
EPI61275	NA	Australia	2000-Jan-01	A/South Australia/81/2000		Other Database Import
EPI61277	NP	Australia	2000-Jan-01	A/South Australia/81/2000		Other Database Import
EPI61279	NS	Australia	2000-Jan-01	A/South Australia/81/2000		Other Database Import
EPI61282	PA	Australia	2000-Jan-01	A/South Australia/81/2000		Other Database Import
EPI61284	PB1	Australia	2000-Jan-01	A/South Australia/81/2000		Other Database Import
EPI61287	PB2	Australia	2000-Jan-01	A/South Australia/81/2000		Other Database Import
EPI61270	HA	Australia	2000-Jan-01	A/South Australia/81/2000		Other Database Import
EPI57113	PB1	New Zealand	2000-Sep-19	A/Wellington/21/2000		Other Database Import
EPI57116	PB2	New Zealand	2000-Sep-19	A/Wellington/21/2000		Other Database Import
EPI57099	HA	New Zealand	2000-Sep-19	A/Wellington/21/2000		Other Database Import
EPI57101	MP	New Zealand	2000-Sep-19	A/Wellington/21/2000		Other Database Import
EPI57104	NA	New Zealand	2000-Sep-19	A/Wellington/21/2000		Other Database Import
EPI57106	NP	New Zealand	2000-Sep-19	A/Wellington/21/2000		Other Database Import
EPI57108	NS	New Zealand	2000-Sep-19	A/Wellington/21/2000		Other Database Import
EPI57111	PA	New Zealand	2000-Sep-19	A/Wellington/21/2000		Other Database Import
EPI56961	HA	Australia	2002-Aug-28	A/Western Australia/34/2002		Other Database Import
EPI56963	MP	Australia	2002-Aug-28	A/Western Australia/34/2002		Other Database Import
EPI56966	NA	Australia	2002-Aug-28	A/Western Australia/34/2002		Other Database Import
EPI56968	NP	Australia	2002-Aug-28	A/Western Australia/34/2002		Other Database Import
EPI56970	NS	Australia	2002-Aug-28	A/Western Australia/34/2002		Other Database Import
EPI56973	PA	Australia	2002-Aug-28	A/Western Australia/34/2002		Other Database Import
EPI56975	PB1	Australia	2002-Aug-28	A/Western Australia/34/2002		Other Database Import
EPI56978	PB2	Australia	2002-Aug-28	A/Western Australia/34/2002		Other Database Import
EPI54373	HA	United States	2003-Nov-28	A/New York/269/2003		Other Database Import
EPI54375	MP	United States	2003-Nov-28	A/New York/269/2003		Other Database Import
EPI54378	NA	United States	2003-Nov-28	A/New York/269/2003		Other Database Import
EPI54380	NP	United States	2003-Nov-28	A/New York/269/2003		Other Database Import
EPI54382	NS	United States	2003-Nov-28	A/New York/269/2003		Other Database Import
EPI54385	PA	United States	2003-Nov-28	A/New York/269/2003		Other Database Import
EPI54387	PB1	United States	2003-Nov-28	A/New York/269/2003		Other Database Import
EPI54390	PB2	United States	2003-Nov-28	A/New York/269/2003		Other Database Import
EPI54183	HA	United States	2003-Apr-22	A/New York/216/2003		Other Database Import
EPI54185	MP	United States	2003-Apr-22	A/New York/216/2003		Other Database Import
EPI54188	NA	United States	2003-Apr-22	A/New York/216/2003		Other Database Import
EPI54190	NP	United States	2003-Apr-22	A/New York/216/2003		Other Database Import
EPI54192	NS	United States	2003-Apr-22	A/New York/216/2003		Other Database Import
EPI54195	PA	United States	2003-Apr-22	A/New York/216/2003		Other Database Import
EPI54197	PB1	United States	2003-Apr-22	A/New York/216/2003		Other Database Import
EPI54200	PB2	United States	2003-Apr-22	A/New York/216/2003		Other Database Import
EPI54164	HA	United States	2003-Apr-22	A/New York/215/2003		Other Database Import
EPI54166	MP	United States	2003-Apr-22	A/New York/215/2003		Other Database Import
EPI54169	NA	United States	2003-Apr-22	A/New York/215/2003		Other Database Import
EPI54171	NP	United States	2003-Apr-22	A/New York/215/2003		Other Database Import
EPI54173	NS	United States	2003-Apr-22	A/New York/215/2003		Other Database Import
EPI54176	PA	United States	2003-Apr-22	A/New York/215/2003		Other Database Import
EPI54178	PB1	United States	2003-Apr-22	A/New York/215/2003		Other Database Import
EPI54181	PB2	United States	2003-Apr-22	A/New York/215/2003		Other Database Import
EPI53669	HA	United States	2002-Jan-30	A/New York/118/2002		Other Database Import
EPI53671	MP	United States	2002-Jan-30	A/New York/118/2002		Other Database Import
EPI53674	NA	United States	2002-Jan-30	A/New York/118/2002		Other Database Import
EPI53676	NP	United States	2002-Jan-30	A/New York/118/2002		Other Database Import
EPI53678	NS	United States	2002-Jan-30	A/New York/118/2002		Other Database Import
EPI53681	PA	United States	2002-Jan-30	A/New York/118/2002		Other Database Import
EPI53683	PB1	United States	2002-Jan-30	A/New York/118/2002		Other Database Import
EPI53686	PB2	United States	2002-Jan-30	A/New York/118/2002		Other Database Import
EPI53588	PB1	United States	2003-Dec-04	A/New York/37/2003		Other Database Import
EPI53591	PB2	United States	2003-Dec-04	A/New York/37/2003		Other Database Import
EPI53574	HA	United States	2003-Dec-04	A/New York/37/2003		Other Database Import
EPI53576	MP	United States	2003-Dec-04	A/New York/37/2003		Other Database Import
EPI53579	NA	United States	2003-Dec-04	A/New York/37/2003		Other Database Import
EPI53581	NP	United States	2003-Dec-04	A/New York/37/2003		Other Database Import
EPI53583	NS	United States	2003-Dec-04	A/New York/37/2003		Other Database Import
EPI53586	PA	United States	2003-Dec-04	A/New York/37/2003		Other Database Import
EPI53555	HA	United States	2003-Oct-31	A/New York/9/2003		Other Database Import
EPI53557	MP	United States	2003-Oct-31	A/New York/9/2003		Other Database Import
EPI53560	NA	United States	2003-Oct-31	A/New York/9/2003		Other Database Import
EPI53562	NP	United States	2003-Oct-31	A/New York/9/2003		Other Database Import
EPI53564	NS	United States	2003-Oct-31	A/New York/9/2003		Other Database Import
EPI53567	PA	United States	2003-Oct-31	A/New York/9/2003		Other Database Import
EPI53569	PB1	United States	2003-Oct-31	A/New York/9/2003		Other Database Import
EPI53572	PB2	United States	2003-Oct-31	A/New York/9/2003		Other Database Import
EPI53365	HA	United States	2003-Dec-16	A/New York/56/2003		Other Database Import
EPI53367	MP	United States	2003-Dec-16	A/New York/56/2003		Other Database Import
EPI53370	NA	United States	2003-Dec-16	A/New York/56/2003		Other Database Import
EPI53372	NP	United States	2003-Dec-16	A/New York/56/2003		Other Database Import
EPI53374	NS	United States	2003-Dec-16	A/New York/56/2003		Other Database Import
EPI53377	PA	United States	2003-Dec-16	A/New York/56/2003		Other Database Import
EPI53379	PB1	United States	2003-Dec-16	A/New York/56/2003		Other Database Import
EPI53382	PB2	United States	2003-Dec-16	A/New York/56/2003		Other Database Import
EPI53346	HA	United States	2002-Mar-21	A/New York/122/2002		Other Database Import
EPI53348	MP	United States	2002-Mar-21	A/New York/122/2002		Other Database Import
EPI53351	NA	United States	2002-Mar-21	A/New York/122/2002		Other Database Import
EPI53353	NP	United States	2002-Mar-21	A/New York/122/2002		Other Database Import
EPI53355	NS	United States	2002-Mar-21	A/New York/122/2002		Other Database Import
EPI53358	PA	United States	2002-Mar-21	A/New York/122/2002		Other Database Import
EPI53360	PB1	United States	2002-Mar-21	A/New York/122/2002		Other Database Import
EPI53363	PB2	United States	2002-Mar-21	A/New York/122/2002		Other Database Import
EPI53315	HA	United States	2002-Jan-17	A/New York/104/2002		Other Database Import
EPI53317	MP	United States	2002-Jan-17	A/New York/104/2002		Other Database Import
EPI53320	NA	United States	2002-Jan-17	A/New York/104/2002		Other Database Import
EPI53322	NP	United States	2002-Jan-17	A/New York/104/2002		Other Database Import
EPI53324	NS	United States	2002-Jan-17	A/New York/104/2002		Other Database Import
EPI53327	PA	United States	2002-Jan-17	A/New York/104/2002		Other Database Import
EPI53329	PB1	United States	2002-Jan-17	A/New York/104/2002		Other Database Import
EPI53332	PB2	United States	2002-Jan-17	A/New York/104/2002		Other Database Import
EPI53277	HA	United States	2001-Dec-25	A/New York/94/2001		Other Database Import
EPI53279	MP	United States	2001-Dec-25	A/New York/94/2001		Other Database Import
EPI53282	NA	United States	2001-Dec-25	A/New York/94/2001		Other Database Import
EPI53284	NP	United States	2001-Dec-25	A/New York/94/2001		Other Database Import
EPI53286	NS	United States	2001-Dec-25	A/New York/94/2001		Other Database Import
EPI53289	PA	United States	2001-Dec-25	A/New York/94/2001		Other Database Import
EPI53291	PB1	United States	2001-Dec-25	A/New York/94/2001		Other Database Import
EPI53294	PB2	United States	2001-Dec-25	A/New York/94/2001		Other Database Import
EPI53258	HA	United States	2003-Apr-05	A/New York/202/2003		Other Database Import
EPI53260	MP	United States	2003-Apr-05	A/New York/202/2003		Other Database Import
EPI53263	NA	United States	2003-Apr-05	A/New York/202/2003		Other Database Import
EPI53265	NP	United States	2003-Apr-05	A/New York/202/2003		Other Database Import
EPI53267	NS	United States	2003-Apr-05	A/New York/202/2003		Other Database Import
EPI53270	PA	United States	2003-Apr-05	A/New York/202/2003		Other Database Import
EPI53272	PB1	United States	2003-Apr-05	A/New York/202/2003		Other Database Import
EPI53275	PB2	United States	2003-Apr-05	A/New York/202/2003		Other Database Import
EPI53182	HA	United States	2002-Feb-05	A/New York/105/2002		Other Database Import
EPI53184	MP	United States	2002-Feb-05	A/New York/105/2002		Other Database Import
EPI53187	NA	United States	2002-Feb-05	A/New York/105/2002		Other Database Import
EPI53189	NP	United States	2002-Feb-05	A/New York/105/2002		Other Database Import
EPI53191	NS	United States	2002-Feb-05	A/New York/105/2002		Other Database Import
EPI53194	PA	United States	2002-Feb-05	A/New York/105/2002		Other Database Import
EPI53196	PB1	United States	2002-Feb-05	A/New York/105/2002		Other Database Import
EPI53199	PB2	United States	2002-Feb-05	A/New York/105/2002		Other Database Import
EPI53144	HA	United States	2003-Oct-28	A/New York/27/2003		Other Database Import
EPI53146	MP	United States	2003-Oct-28	A/New York/27/2003		Other Database Import
EPI53149	NA	United States	2003-Oct-28	A/New York/27/2003		Other Database Import
EPI53151	NP	United States	2003-Oct-28	A/New York/27/2003		Other Database Import
EPI53153	NS	United States	2003-Oct-28	A/New York/27/2003		Other Database Import
EPI53156	PA	United States	2003-Oct-28	A/New York/27/2003		Other Database Import
EPI53158	PB1	United States	2003-Oct-28	A/New York/27/2003		Other Database Import
EPI53161	PB2	United States	2003-Oct-28	A/New York/27/2003		Other Database Import
EPI53125	HA	United States	2002-Feb-04	A/New York/101/2002		Other Database Import
EPI53127	MP	United States	2002-Feb-04	A/New York/101/2002		Other Database Import
EPI53130	NA	United States	2002-Feb-04	A/New York/101/2002		Other Database Import
EPI53132	NP	United States	2002-Feb-04	A/New York/101/2002		Other Database Import
EPI53134	NS	United States	2002-Feb-04	A/New York/101/2002		Other Database Import
EPI53137	PA	United States	2002-Feb-04	A/New York/101/2002		Other Database Import
EPI53139	PB1	United States	2002-Feb-04	A/New York/101/2002		Other Database Import
EPI53142	PB2	United States	2002-Feb-04	A/New York/101/2002		Other Database Import
EPI53004	HA	United States	2003-Nov-16	A/New York/17/2003		Other Database Import
EPI53006	MP	United States	2003-Nov-16	A/New York/17/2003		Other Database Import
EPI53009	NA	United States	2003-Nov-16	A/New York/17/2003		Other Database Import
EPI53011	NP	United States	2003-Nov-16	A/New York/17/2003		Other Database Import
EPI53013	NS	United States	2003-Nov-16	A/New York/17/2003		Other Database Import
EPI53016	PA	United States	2003-Nov-16	A/New York/17/2003		Other Database Import
EPI53018	PB1	United States	2003-Nov-16	A/New York/17/2003		Other Database Import
EPI53021	PB2	United States	2003-Nov-16	A/New York/17/2003		Other Database Import
EPI52828	PB1	United States	2003-Dec-29	A/New York/67/2003		Other Database Import
EPI52831	PB2	United States	2003-Dec-29	A/New York/67/2003		Other Database Import
EPI52814	HA	United States	2003-Dec-29	A/New York/67/2003		Other Database Import
EPI52816	MP	United States	2003-Dec-29	A/New York/67/2003		Other Database Import
EPI52819	NA	United States	2003-Dec-29	A/New York/67/2003		Other Database Import
EPI52821	NP	United States	2003-Dec-29	A/New York/67/2003		Other Database Import
EPI52823	NS	United States	2003-Dec-29	A/New York/67/2003		Other Database Import
EPI52826	PA	United States	2003-Dec-29	A/New York/67/2003		Other Database Import
EPI52738	HA	United States	2002-Jan-29	A/New York/119/2002		Other Database Import
EPI52740	MP	United States	2002-Jan-29	A/New York/119/2002		Other Database Import
EPI52743	NA	United States	2002-Jan-29	A/New York/119/2002		Other Database Import
EPI52745	NP	United States	2002-Jan-29	A/New York/119/2002		Other Database Import
EPI52747	NS	United States	2002-Jan-29	A/New York/119/2002		Other Database Import
EPI52750	PA	United States	2002-Jan-29	A/New York/119/2002		Other Database Import
EPI52752	PB1	United States	2002-Jan-29	A/New York/119/2002		Other Database Import
EPI52755	PB2	United States	2002-Jan-29	A/New York/119/2002		Other Database Import
EPI52397	HA	United States	2002-Feb-01	A/New York/117/2002		Other Database Import
EPI52399	MP	United States	2002-Feb-01	A/New York/117/2002		Other Database Import
EPI52402	NA	United States	2002-Feb-01	A/New York/117/2002		Other Database Import
EPI52404	NP	United States	2002-Feb-01	A/New York/117/2002		Other Database Import
EPI52406	NS	United States	2002-Feb-01	A/New York/117/2002		Other Database Import
EPI52409	PA	United States	2002-Feb-01	A/New York/117/2002		Other Database Import
EPI52411	PB1	United States	2002-Feb-01	A/New York/117/2002		Other Database Import
EPI52414	PB2	United States	2002-Feb-01	A/New York/117/2002		Other Database Import
EPI52302	HA	United States	2003-Feb-04	A/New York/192/2003		Other Database Import
EPI52304	MP	United States	2003-Feb-04	A/New York/192/2003		Other Database Import
EPI52307	NA	United States	2003-Feb-04	A/New York/192/2003		Other Database Import
EPI52309	NP	United States	2003-Feb-04	A/New York/192/2003		Other Database Import
EPI52311	NS	United States	2003-Feb-04	A/New York/192/2003		Other Database Import
EPI52314	PA	United States	2003-Feb-04	A/New York/192/2003		Other Database Import
EPI52316	PB1	United States	2003-Feb-04	A/New York/192/2003		Other Database Import
EPI52319	PB2	United States	2003-Feb-04	A/New York/192/2003		Other Database Import
EPI52269	NA	United States	2000-Feb-09	A/New York/180/2000		Other Database Import
EPI52271	NP	United States	2000-Feb-09	A/New York/180/2000		Other Database Import
EPI52273	NS	United States	2000-Feb-09	A/New York/180/2000		Other Database Import
EPI52276	PA	United States	2000-Feb-09	A/New York/180/2000		Other Database Import
EPI52278	PB1	United States	2000-Feb-09	A/New York/180/2000		Other Database Import
EPI52281	PB2	United States	2000-Feb-09	A/New York/180/2000		Other Database Import
EPI52264	HA	United States	2000-Feb-09	A/New York/180/2000		Other Database Import
EPI52266	MP	United States	2000-Feb-09	A/New York/180/2000		Other Database Import
EPI49846	HA	Australia	2003-Aug-19	A/Queensland/37/2003		Other Database Import
EPI49848	MP	Australia	2003-Aug-19	A/Queensland/37/2003		Other Database Import
EPI49851	NA	Australia	2003-Aug-19	A/Queensland/37/2003		Other Database Import
EPI49853	NP	Australia	2003-Aug-19	A/Queensland/37/2003		Other Database Import
EPI49855	NS	Australia	2003-Aug-19	A/Queensland/37/2003		Other Database Import
EPI49858	PA	Australia	2003-Aug-19	A/Queensland/37/2003		Other Database Import
EPI49860	PB1	Australia	2003-Aug-19	A/Queensland/37/2003		Other Database Import
EPI49863	PB2	Australia	2003-Aug-19	A/Queensland/37/2003		Other Database Import
EPI49789	HA	Australia	2002-Aug-13	A/Queensland/27/2002		Other Database Import
EPI49791	MP	Australia	2002-Aug-13	A/Queensland/27/2002		Other Database Import
EPI49794	NA	Australia	2002-Aug-13	A/Queensland/27/2002		Other Database Import
EPI49796	NP	Australia	2002-Aug-13	A/Queensland/27/2002		Other Database Import
EPI49798	NS	Australia	2002-Aug-13	A/Queensland/27/2002		Other Database Import
EPI49801	PA	Australia	2002-Aug-13	A/Queensland/27/2002		Other Database Import
EPI49803	PB1	Australia	2002-Aug-13	A/Queensland/27/2002		Other Database Import
EPI49806	PB2	Australia	2002-Aug-13	A/Queensland/27/2002		Other Database Import
EPI49523	HA	Australia	2003-Sep-15	A/Western Australia/49/2003		Other Database Import
EPI49525	MP	Australia	2003-Sep-15	A/Western Australia/49/2003		Other Database Import
EPI49528	NA	Australia	2003-Sep-15	A/Western Australia/49/2003		Other Database Import
EPI49530	NP	Australia	2003-Sep-15	A/Western Australia/49/2003		Other Database Import
EPI49532	NS	Australia	2003-Sep-15	A/Western Australia/49/2003		Other Database Import
EPI49535	PA	Australia	2003-Sep-15	A/Western Australia/49/2003		Other Database Import
EPI49537	PB1	Australia	2003-Sep-15	A/Western Australia/49/2003		Other Database Import
EPI49540	PB2	Australia	2003-Sep-15	A/Western Australia/49/2003		Other Database Import
EPI49124	NA	Australia	2001-Aug-24	A/Queensland/17/2001		Other Database Import
EPI49126	NP	Australia	2001-Aug-24	A/Queensland/17/2001		Other Database Import
EPI49128	NS	Australia	2001-Aug-24	A/Queensland/17/2001		Other Database Import
EPI49131	PA	Australia	2001-Aug-24	A/Queensland/17/2001		Other Database Import
EPI49133	PB1	Australia	2001-Aug-24	A/Queensland/17/2001		Other Database Import
EPI49136	PB2	Australia	2001-Aug-24	A/Queensland/17/2001		Other Database Import
EPI49119	HA	Australia	2001-Aug-24	A/Queensland/17/2001		Other Database Import
EPI49121	MP	Australia	2001-Aug-24	A/Queensland/17/2001		Other Database Import
EPI48986	HA	Australia	2003-Aug-10	A/Queensland/36/2003		Other Database Import
EPI48988	MP	Australia	2003-Aug-10	A/Queensland/36/2003		Other Database Import
EPI48991	NA	Australia	2003-Aug-10	A/Queensland/36/2003		Other Database Import
EPI48993	NP	Australia	2003-Aug-10	A/Queensland/36/2003		Other Database Import
EPI48995	NS	Australia	2003-Aug-10	A/Queensland/36/2003		Other Database Import
EPI48998	PA	Australia	2003-Aug-10	A/Queensland/36/2003		Other Database Import
EPI49000	PB1	Australia	2003-Aug-10	A/Queensland/36/2003		Other Database Import
EPI49003	PB2	Australia	2003-Aug-10	A/Queensland/36/2003		Other Database Import
EPI48967	HA	Australia	2003-Aug-25	A/Queensland/33/2003		Other Database Import
EPI48969	MP	Australia	2003-Aug-25	A/Queensland/33/2003		Other Database Import
EPI48972	NA	Australia	2003-Aug-25	A/Queensland/33/2003		Other Database Import
EPI48974	NP	Australia	2003-Aug-25	A/Queensland/33/2003		Other Database Import
EPI48976	NS	Australia	2003-Aug-25	A/Queensland/33/2003		Other Database Import
EPI48979	PA	Australia	2003-Aug-25	A/Queensland/33/2003		Other Database Import
EPI48981	PB1	Australia	2003-Aug-25	A/Queensland/33/2003		Other Database Import
EPI48984	PB2	Australia	2003-Aug-25	A/Queensland/33/2003		Other Database Import
EPI48796	HA	Australia	2001-Aug-24	A/Queensland/12/2001		Other Database Import
EPI48798	MP	Australia	2001-Aug-24	A/Queensland/12/2001		Other Database Import
EPI48801	NA	Australia	2001-Aug-24	A/Queensland/12/2001		Other Database Import
EPI48803	NP	Australia	2001-Aug-24	A/Queensland/12/2001		Other Database Import
EPI48805	NS	Australia	2001-Aug-24	A/Queensland/12/2001		Other Database Import
EPI48808	PA	Australia	2001-Aug-24	A/Queensland/12/2001		Other Database Import
EPI48810	PB1	Australia	2001-Aug-24	A/Queensland/12/2001		Other Database Import
EPI48813	PB2	Australia	2001-Aug-24	A/Queensland/12/2001		Other Database Import
EPI48758	HA	Australia	2000-Aug-28	A/Queensland/9/2000		Other Database Import
EPI48760	MP	Australia	2000-Aug-28	A/Queensland/9/2000		Other Database Import
EPI48763	NA	Australia	2000-Aug-28	A/Queensland/9/2000		Other Database Import
EPI48765	NP	Australia	2000-Aug-28	A/Queensland/9/2000		Other Database Import
EPI48767	NS	Australia	2000-Aug-28	A/Queensland/9/2000		Other Database Import
EPI48770	PA	Australia	2000-Aug-28	A/Queensland/9/2000		Other Database Import
EPI48772	PB1	Australia	2000-Aug-28	A/Queensland/9/2000		Other Database Import
EPI48775	PB2	Australia	2000-Aug-28	A/Queensland/9/2000		Other Database Import
EPI48549	HA	Australia	2000-Jan-01	A/South Australia/75/2000		Other Database Import
EPI48551	MP	Australia	2000-Jan-01	A/South Australia/75/2000		Other Database Import
EPI48554	NA	Australia	2000-Jan-01	A/South Australia/75/2000		Other Database Import
EPI48556	NP	Australia	2000-Jan-01	A/South Australia/75/2000		Other Database Import
EPI48558	NS	Australia	2000-Jan-01	A/South Australia/75/2000		Other Database Import
EPI48561	PA	Australia	2000-Jan-01	A/South Australia/75/2000		Other Database Import
EPI48563	PB1	Australia	2000-Jan-01	A/South Australia/75/2000		Other Database Import
EPI48566	PB2	Australia	2000-Jan-01	A/South Australia/75/2000		Other Database Import
EPI48473	HA	Australia	2002-Jun-25	A/Western Australia/24/2002		Other Database Import
EPI48475	MP	Australia	2002-Jun-25	A/Western Australia/24/2002		Other Database Import
EPI48478	NA	Australia	2002-Jun-25	A/Western Australia/24/2002		Other Database Import
EPI48480	NP	Australia	2002-Jun-25	A/Western Australia/24/2002		Other Database Import
EPI48482	NS	Australia	2002-Jun-25	A/Western Australia/24/2002		Other Database Import
EPI48485	PA	Australia	2002-Jun-25	A/Western Australia/24/2002		Other Database Import
EPI48487	PB1	Australia	2002-Jun-25	A/Western Australia/24/2002		Other Database Import
EPI48490	PB2	Australia	2002-Jun-25	A/Western Australia/24/2002		Other Database Import
EPI48440	NA	Australia	2000-Sep-11	A/Western Australia/7/2000		Other Database Import
EPI48442	NP	Australia	2000-Sep-11	A/Western Australia/7/2000		Other Database Import
EPI48444	NS	Australia	2000-Sep-11	A/Western Australia/7/2000		Other Database Import
EPI48447	PA	Australia	2000-Sep-11	A/Western Australia/7/2000		Other Database Import
EPI48449	PB1	Australia	2000-Sep-11	A/Western Australia/7/2000		Other Database Import
EPI48452	PB2	Australia	2000-Sep-11	A/Western Australia/7/2000		Other Database Import
EPI48435	HA	Australia	2000-Sep-11	A/Western Australia/7/2000		Other Database Import
EPI48437	MP	Australia	2000-Sep-11	A/Western Australia/7/2000		Other Database Import
EPI48416	HA	Australia	2000-Sep-25	A/Western Australia/5/2000		Other Database Import
EPI48418	MP	Australia	2000-Sep-25	A/Western Australia/5/2000		Other Database Import
EPI48421	NA	Australia	2000-Sep-25	A/Western Australia/5/2000		Other Database Import
EPI48423	NP	Australia	2000-Sep-25	A/Western Australia/5/2000		Other Database Import
EPI48425	NS	Australia	2000-Sep-25	A/Western Australia/5/2000		Other Database Import
EPI48428	PA	Australia	2000-Sep-25	A/Western Australia/5/2000		Other Database Import
EPI48430	PB1	Australia	2000-Sep-25	A/Western Australia/5/2000		Other Database Import
EPI48433	PB2	Australia	2000-Sep-25	A/Western Australia/5/2000		Other Database Import
EPI48264	HA	Australia	2000-Sep-05	A/Queensland/4/2000		Other Database Import
EPI48266	MP	Australia	2000-Sep-05	A/Queensland/4/2000		Other Database Import
EPI48269	NA	Australia	2000-Sep-05	A/Queensland/4/2000		Other Database Import
EPI48271	NP	Australia	2000-Sep-05	A/Queensland/4/2000		Other Database Import
EPI48273	NS	Australia	2000-Sep-05	A/Queensland/4/2000		Other Database Import
EPI48276	PA	Australia	2000-Sep-05	A/Queensland/4/2000		Other Database Import
EPI48278	PB1	Australia	2000-Sep-05	A/Queensland/4/2000		Other Database Import
EPI48281	PB2	Australia	2000-Sep-05	A/Queensland/4/2000		Other Database Import
EPI48036	HA	Australia	2000-Jan-01	A/South Australia/76/2000		Other Database Import
EPI48038	MP	Australia	2000-Jan-01	A/South Australia/76/2000		Other Database Import
EPI48041	NA	Australia	2000-Jan-01	A/South Australia/76/2000		Other Database Import
EPI48043	NP	Australia	2000-Jan-01	A/South Australia/76/2000		Other Database Import
EPI48045	NS	Australia	2000-Jan-01	A/South Australia/76/2000		Other Database Import
EPI48048	PA	Australia	2000-Jan-01	A/South Australia/76/2000		Other Database Import
EPI48050	PB1	Australia	2000-Jan-01	A/South Australia/76/2000		Other Database Import
EPI48053	PB2	Australia	2000-Jan-01	A/South Australia/76/2000		Other Database Import
EPI47048	HA	Australia	2000-Jan-01	A/South Australia/68/2000		Other Database Import
EPI47050	MP	Australia	2000-Jan-01	A/South Australia/68/2000		Other Database Import
EPI47053	NA	Australia	2000-Jan-01	A/South Australia/68/2000		Other Database Import
EPI47055	NP	Australia	2000-Jan-01	A/South Australia/68/2000		Other Database Import
EPI47057	NS	Australia	2000-Jan-01	A/South Australia/68/2000		Other Database Import
EPI47060	PA	Australia	2000-Jan-01	A/South Australia/68/2000		Other Database Import
EPI47062	PB1	Australia	2000-Jan-01	A/South Australia/68/2000		Other Database Import
EPI47065	PB2	Australia	2000-Jan-01	A/South Australia/68/2000		Other Database Import
EPI47010	HA	Australia	2000-Jan-01	A/South Australia/66/2000		Other Database Import
EPI47012	MP	Australia	2000-Jan-01	A/South Australia/66/2000		Other Database Import
EPI47015	NA	Australia	2000-Jan-01	A/South Australia/66/2000		Other Database Import
EPI47017	NP	Australia	2000-Jan-01	A/South Australia/66/2000		Other Database Import
EPI47019	NS	Australia	2000-Jan-01	A/South Australia/66/2000		Other Database Import
EPI47022	PA	Australia	2000-Jan-01	A/South Australia/66/2000		Other Database Import
EPI47024	PB1	Australia	2000-Jan-01	A/South Australia/66/2000		Other Database Import
EPI47027	PB2	Australia	2000-Jan-01	A/South Australia/66/2000		Other Database Import
EPI46630	HA	Australia	2000-Jan-01	A/New South Wales/34/2000		Other Database Import
EPI46632	MP	Australia	2000-Jan-01	A/New South Wales/34/2000		Other Database Import
EPI46635	NA	Australia	2000-Jan-01	A/New South Wales/34/2000		Other Database Import
EPI46637	NP	Australia	2000-Jan-01	A/New South Wales/34/2000		Other Database Import
EPI46639	NS	Australia	2000-Jan-01	A/New South Wales/34/2000		Other Database Import
EPI46642	PA	Australia	2000-Jan-01	A/New South Wales/34/2000		Other Database Import
EPI46644	PB1	Australia	2000-Jan-01	A/New South Wales/34/2000		Other Database Import
EPI46647	PB2	Australia	2000-Jan-01	A/New South Wales/34/2000		Other Database Import
EPI46421	HA	Australia	2000-Oct-19	A/Western Australia/10/2000		Other Database Import
EPI46423	MP	Australia	2000-Oct-19	A/Western Australia/10/2000		Other Database Import
EPI46426	NA	Australia	2000-Oct-19	A/Western Australia/10/2000		Other Database Import
EPI46428	NP	Australia	2000-Oct-19	A/Western Australia/10/2000		Other Database Import
EPI46430	NS	Australia	2000-Oct-19	A/Western Australia/10/2000		Other Database Import
EPI46433	PA	Australia	2000-Oct-19	A/Western Australia/10/2000		Other Database Import
EPI46435	PB1	Australia	2000-Oct-19	A/Western Australia/10/2000		Other Database Import
EPI46438	PB2	Australia	2000-Oct-19	A/Western Australia/10/2000		Other Database Import
EPI45572	NS	Australia	2000-Jan-01	A/New South Wales/29/2000		Other Database Import
EPI45575	PA	Australia	2000-Jan-01	A/New South Wales/29/2000		Other Database Import
EPI45577	PB1	Australia	2000-Jan-01	A/New South Wales/29/2000		Other Database Import
EPI45580	PB2	Australia	2000-Jan-01	A/New South Wales/29/2000		Other Database Import
EPI45563	HA	Australia	2000-Jan-01	A/New South Wales/29/2000		Other Database Import
EPI45565	MP	Australia	2000-Jan-01	A/New South Wales/29/2000		Other Database Import
EPI45568	NA	Australia	2000-Jan-01	A/New South Wales/29/2000		Other Database Import
EPI45570	NP	Australia	2000-Jan-01	A/New South Wales/29/2000		Other Database Import
EPI44993	HA	Australia	2003-Sep-17	A/Western Australia/50/2003		Other Database Import
EPI44995	MP	Australia	2003-Sep-17	A/Western Australia/50/2003		Other Database Import
EPI44998	NA	Australia	2003-Sep-17	A/Western Australia/50/2003		Other Database Import
EPI45000	NP	Australia	2003-Sep-17	A/Western Australia/50/2003		Other Database Import
EPI45002	NS	Australia	2003-Sep-17	A/Western Australia/50/2003		Other Database Import
EPI45005	PA	Australia	2003-Sep-17	A/Western Australia/50/2003		Other Database Import
EPI45007	PB1	Australia	2003-Sep-17	A/Western Australia/50/2003		Other Database Import
EPI45010	PB2	Australia	2003-Sep-17	A/Western Australia/50/2003		Other Database Import
EPI44945	NS	Australia	2003-Sep-10	A/Western Australia/46/2003		Other Database Import
EPI44948	PA	Australia	2003-Sep-10	A/Western Australia/46/2003		Other Database Import
EPI44950	PB1	Australia	2003-Sep-10	A/Western Australia/46/2003		Other Database Import
EPI44953	PB2	Australia	2003-Sep-10	A/Western Australia/46/2003		Other Database Import
EPI44936	HA	Australia	2003-Sep-10	A/Western Australia/46/2003		Other Database Import
EPI44938	MP	Australia	2003-Sep-10	A/Western Australia/46/2003		Other Database Import
EPI44941	NA	Australia	2003-Sep-10	A/Western Australia/46/2003		Other Database Import
EPI44943	NP	Australia	2003-Sep-10	A/Western Australia/46/2003		Other Database Import
EPI44879	HA	Australia	2003-Sep-12	A/Western Australia/43/2003		Other Database Import
EPI44881	MP	Australia	2003-Sep-12	A/Western Australia/43/2003		Other Database Import
EPI44884	NA	Australia	2003-Sep-12	A/Western Australia/43/2003		Other Database Import
EPI44886	NP	Australia	2003-Sep-12	A/Western Australia/43/2003		Other Database Import
EPI44888	NS	Australia	2003-Sep-12	A/Western Australia/43/2003		Other Database Import
EPI44891	PA	Australia	2003-Sep-12	A/Western Australia/43/2003		Other Database Import
EPI44893	PB1	Australia	2003-Sep-12	A/Western Australia/43/2003		Other Database Import
EPI44896	PB2	Australia	2003-Sep-12	A/Western Australia/43/2003		Other Database Import
EPI44765	HA	Australia	2003-Sep-09	A/Western Australia/37/2003		Other Database Import
EPI44767	MP	Australia	2003-Sep-09	A/Western Australia/37/2003		Other Database Import
EPI44770	NA	Australia	2003-Sep-09	A/Western Australia/37/2003		Other Database Import
EPI44772	NP	Australia	2003-Sep-09	A/Western Australia/37/2003		Other Database Import
EPI44774	NS	Australia	2003-Sep-09	A/Western Australia/37/2003		Other Database Import
EPI44777	PA	Australia	2003-Sep-09	A/Western Australia/37/2003		Other Database Import
EPI44779	PB1	Australia	2003-Sep-09	A/Western Australia/37/2003		Other Database Import
EPI44782	PB2	Australia	2003-Sep-09	A/Western Australia/37/2003		Other Database Import
EPI44670	HA	Australia	2002-Aug-21	A/Western Australia/29/2002		Other Database Import
EPI44672	MP	Australia	2002-Aug-21	A/Western Australia/29/2002		Other Database Import
EPI44675	NA	Australia	2002-Aug-21	A/Western Australia/29/2002		Other Database Import
EPI44677	NP	Australia	2002-Aug-21	A/Western Australia/29/2002		Other Database Import
EPI44679	NS	Australia	2002-Aug-21	A/Western Australia/29/2002		Other Database Import
EPI44682	PA	Australia	2002-Aug-21	A/Western Australia/29/2002		Other Database Import
EPI44684	PB1	Australia	2002-Aug-21	A/Western Australia/29/2002		Other Database Import
EPI44687	PB2	Australia	2002-Aug-21	A/Western Australia/29/2002		Other Database Import
EPI44561	NA	Australia	2001-Sep-26	A/Western Australia/14/2001		Other Database Import
EPI44563	NP	Australia	2001-Sep-26	A/Western Australia/14/2001		Other Database Import
EPI44565	NS	Australia	2001-Sep-26	A/Western Australia/14/2001		Other Database Import
EPI44568	PA	Australia	2001-Sep-26	A/Western Australia/14/2001		Other Database Import
EPI44570	PB1	Australia	2001-Sep-26	A/Western Australia/14/2001		Other Database Import
EPI44573	PB2	Australia	2001-Sep-26	A/Western Australia/14/2001		Other Database Import
EPI44556	HA	Australia	2001-Sep-26	A/Western Australia/14/2001		Other Database Import
EPI44558	MP	Australia	2001-Sep-26	A/Western Australia/14/2001		Other Database Import
EPI44252	HA	New Zealand	2002-Jul-03	A/Waikato/23/2002		Other Database Import
EPI44254	MP	New Zealand	2002-Jul-03	A/Waikato/23/2002		Other Database Import
EPI44257	NA	New Zealand	2002-Jul-03	A/Waikato/23/2002		Other Database Import
EPI44259	NP	New Zealand	2002-Jul-03	A/Waikato/23/2002		Other Database Import
EPI44261	NS	New Zealand	2002-Jul-03	A/Waikato/23/2002		Other Database Import
EPI44264	PA	New Zealand	2002-Jul-03	A/Waikato/23/2002		Other Database Import
EPI44266	PB1	New Zealand	2002-Jul-03	A/Waikato/23/2002		Other Database Import
EPI44269	PB2	New Zealand	2002-Jul-03	A/Waikato/23/2002		Other Database Import
EPI40410	HA	New Zealand	2000-Jan-01	A/Wellington/26/2000		Other Database Import
EPI40412	MP	New Zealand	2000-Jan-01	A/Wellington/26/2000		Other Database Import
EPI40415	NA	New Zealand	2000-Jan-01	A/Wellington/26/2000		Other Database Import
EPI40417	NP	New Zealand	2000-Jan-01	A/Wellington/26/2000		Other Database Import
EPI40419	NS	New Zealand	2000-Jan-01	A/Wellington/26/2000		Other Database Import
EPI40422	PA	New Zealand	2000-Jan-01	A/Wellington/26/2000		Other Database Import
EPI40424	PB1	New Zealand	2000-Jan-01	A/Wellington/26/2000		Other Database Import
EPI40427	PB2	New Zealand	2000-Jan-01	A/Wellington/26/2000		Other Database Import
EPI39322	HA	New Zealand	2003-Jul-07	A/Waikato/108/2003		Other Database Import
EPI39324	MP	New Zealand	2003-Jul-07	A/Waikato/108/2003		Other Database Import
EPI39327	NA	New Zealand	2003-Jul-07	A/Waikato/108/2003		Other Database Import
EPI39329	NP	New Zealand	2003-Jul-07	A/Waikato/108/2003		Other Database Import
EPI39331	NS	New Zealand	2003-Jul-07	A/Waikato/108/2003		Other Database Import
EPI39334	PA	New Zealand	2003-Jul-07	A/Waikato/108/2003		Other Database Import
EPI39336	PB1	New Zealand	2003-Jul-07	A/Waikato/108/2003		Other Database Import
EPI39339	PB2	New Zealand	2003-Jul-07	A/Waikato/108/2003		Other Database Import
EPI39227	HA	New Zealand	2000-Sep-22	A/Waikato/17/2000		Other Database Import
EPI39229	MP	New Zealand	2000-Sep-22	A/Waikato/17/2000		Other Database Import
EPI39232	NA	New Zealand	2000-Sep-22	A/Waikato/17/2000		Other Database Import
EPI39234	NP	New Zealand	2000-Sep-22	A/Waikato/17/2000		Other Database Import
EPI39236	NS	New Zealand	2000-Sep-22	A/Waikato/17/2000		Other Database Import
EPI39239	PA	New Zealand	2000-Sep-22	A/Waikato/17/2000		Other Database Import
EPI39241	PB1	New Zealand	2000-Sep-22	A/Waikato/17/2000		Other Database Import
EPI39244	PB2	New Zealand	2000-Sep-22	A/Waikato/17/2000		Other Database Import
EPI39194	HA	New Zealand	2000-Sep-21	A/Waikato/15/2000		Other Database Import
EPI39196	MP	New Zealand	2000-Sep-21	A/Waikato/15/2000		Other Database Import
EPI39199	NA	New Zealand	2000-Sep-21	A/Waikato/15/2000		Other Database Import
EPI39201	NP	New Zealand	2000-Sep-21	A/Waikato/15/2000		Other Database Import
EPI39203	NS	New Zealand	2000-Sep-21	A/Waikato/15/2000		Other Database Import
EPI39206	PA	New Zealand	2000-Sep-21	A/Waikato/15/2000		Other Database Import
EPI40329	PB1	New Zealand	2000-Sep-21	A/Waikato/15/2000		Other Database Import
EPI40332	PB2	New Zealand	2000-Sep-21	A/Waikato/15/2000		Other Database Import
EPI39175	HA	New Zealand	2000-Feb-21	A/Dunedin/3/2000		Other Database Import
EPI39177	MP	New Zealand	2000-Feb-21	A/Dunedin/3/2000		Other Database Import
EPI39180	NA	New Zealand	2000-Feb-21	A/Dunedin/3/2000		Other Database Import
EPI39182	NP	New Zealand	2000-Feb-21	A/Dunedin/3/2000		Other Database Import
EPI39184	NS	New Zealand	2000-Feb-21	A/Dunedin/3/2000		Other Database Import
EPI39187	PA	New Zealand	2000-Feb-21	A/Dunedin/3/2000		Other Database Import
EPI39189	PB1	New Zealand	2000-Feb-21	A/Dunedin/3/2000		Other Database Import
EPI39192	PB2	New Zealand	2000-Feb-21	A/Dunedin/3/2000		Other Database Import
EPI38797	HA	Australia	2001-Sep-13	A/Western Australia/15/2001		Other Database Import
EPI38799	MP	Australia	2001-Sep-13	A/Western Australia/15/2001		Other Database Import
EPI38802	NA	Australia	2001-Sep-13	A/Western Australia/15/2001		Other Database Import
EPI38804	NP	Australia	2001-Sep-13	A/Western Australia/15/2001		Other Database Import
EPI38806	NS	Australia	2001-Sep-13	A/Western Australia/15/2001		Other Database Import
EPI38809	PA	Australia	2001-Sep-13	A/Western Australia/15/2001		Other Database Import
EPI38811	PB1	Australia	2001-Sep-13	A/Western Australia/15/2001		Other Database Import
EPI38814	PB2	Australia	2001-Sep-13	A/Western Australia/15/2001		Other Database Import
EPI38564	PB1	New Zealand	2003-Jun-21	A/Waikato/21/2003		Other Database Import
EPI38567	PB2	New Zealand	2003-Jun-21	A/Waikato/21/2003		Other Database Import
EPI38550	HA	New Zealand	2003-Jun-21	A/Waikato/21/2003		Other Database Import
EPI38552	MP	New Zealand	2003-Jun-21	A/Waikato/21/2003		Other Database Import
EPI38555	NA	New Zealand	2003-Jun-21	A/Waikato/21/2003		Other Database Import
EPI38557	NP	New Zealand	2003-Jun-21	A/Waikato/21/2003		Other Database Import
EPI38559	NS	New Zealand	2003-Jun-21	A/Waikato/21/2003		Other Database Import
EPI38562	PA	New Zealand	2003-Jun-21	A/Waikato/21/2003		Other Database Import
EPI38543	PA	New Zealand	2002-Aug-12	A/Dunedin/18/2002		Other Database Import
EPI38545	PB1	New Zealand	2002-Aug-12	A/Dunedin/18/2002		Other Database Import
EPI38548	PB2	New Zealand	2002-Aug-12	A/Dunedin/18/2002		Other Database Import
EPI38531	HA	New Zealand	2002-Aug-12	A/Dunedin/18/2002		Other Database Import
EPI38533	MP	New Zealand	2002-Aug-12	A/Dunedin/18/2002		Other Database Import
EPI38536	NA	New Zealand	2002-Aug-12	A/Dunedin/18/2002		Other Database Import
EPI38538	NP	New Zealand	2002-Aug-12	A/Dunedin/18/2002		Other Database Import
EPI38540	NS	New Zealand	2002-Aug-12	A/Dunedin/18/2002		Other Database Import
EPI38493	HA	New Zealand	2002-Jul-18	A/Waikato/25/2002		Other Database Import
EPI38495	MP	New Zealand	2002-Jul-18	A/Waikato/25/2002		Other Database Import
EPI38498	NA	New Zealand	2002-Jul-18	A/Waikato/25/2002		Other Database Import
EPI38500	NP	New Zealand	2002-Jul-18	A/Waikato/25/2002		Other Database Import
EPI38502	NS	New Zealand	2002-Jul-18	A/Waikato/25/2002		Other Database Import
EPI38505	PA	New Zealand	2002-Jul-18	A/Waikato/25/2002		Other Database Import
EPI38507	PB1	New Zealand	2002-Jul-18	A/Waikato/25/2002		Other Database Import
EPI38510	PB2	New Zealand	2002-Jul-18	A/Waikato/25/2002		Other Database Import
EPI38436	HA	New Zealand	2000-Oct-09	A/Waikato/20/2000		Other Database Import
EPI38438	MP	New Zealand	2000-Oct-09	A/Waikato/20/2000		Other Database Import
EPI38441	NA	New Zealand	2000-Oct-09	A/Waikato/20/2000		Other Database Import
EPI38443	NP	New Zealand	2000-Oct-09	A/Waikato/20/2000		Other Database Import
EPI38445	NS	New Zealand	2000-Oct-09	A/Waikato/20/2000		Other Database Import
EPI38448	PA	New Zealand	2000-Oct-09	A/Waikato/20/2000		Other Database Import
EPI38450	PB1	New Zealand	2000-Oct-09	A/Waikato/20/2000		Other Database Import
EPI38453	PB2	New Zealand	2000-Oct-09	A/Waikato/20/2000		Other Database Import
EPI37486	HA	New Zealand	2003-Jul-08	A/Wellington/49/2003		Other Database Import
EPI37488	MP	New Zealand	2003-Jul-08	A/Wellington/49/2003		Other Database Import
EPI37491	NA	New Zealand	2003-Jul-08	A/Wellington/49/2003		Other Database Import
EPI37493	NP	New Zealand	2003-Jul-08	A/Wellington/49/2003		Other Database Import
EPI37495	NS	New Zealand	2003-Jul-08	A/Wellington/49/2003		Other Database Import
EPI37498	PA	New Zealand	2003-Jul-08	A/Wellington/49/2003		Other Database Import
EPI37500	PB1	New Zealand	2003-Jul-08	A/Wellington/49/2003		Other Database Import
EPI37503	PB2	New Zealand	2003-Jul-08	A/Wellington/49/2003		Other Database Import
EPI37448	HA	New Zealand	2003-May-30	A/Wellington/9/2003		Other Database Import
EPI37450	MP	New Zealand	2003-May-30	A/Wellington/9/2003		Other Database Import
EPI37453	NA	New Zealand	2003-May-30	A/Wellington/9/2003		Other Database Import
EPI37455	NP	New Zealand	2003-May-30	A/Wellington/9/2003		Other Database Import
EPI37457	NS	New Zealand	2003-May-30	A/Wellington/9/2003		Other Database Import
EPI37460	PA	New Zealand	2003-May-30	A/Wellington/9/2003		Other Database Import
EPI37462	PB1	New Zealand	2003-May-30	A/Wellington/9/2003		Other Database Import
EPI37465	PB2	New Zealand	2003-May-30	A/Wellington/9/2003		Other Database Import
EPI37410	HA	New Zealand	2000-Sep-08	A/Waikato/7/2000		Other Database Import
EPI37412	MP	New Zealand	2000-Sep-08	A/Waikato/7/2000		Other Database Import
EPI37415	NA	New Zealand	2000-Sep-08	A/Waikato/7/2000		Other Database Import
EPI37417	NP	New Zealand	2000-Sep-08	A/Waikato/7/2000		Other Database Import
EPI37419	NS	New Zealand	2000-Sep-08	A/Waikato/7/2000		Other Database Import
EPI37422	PA	New Zealand	2000-Sep-08	A/Waikato/7/2000		Other Database Import
EPI37424	PB1	New Zealand	2000-Sep-08	A/Waikato/7/2000		Other Database Import
EPI37427	PB2	New Zealand	2000-Sep-08	A/Waikato/7/2000		Other Database Import
EPI37389	PB2	New Zealand	2000-Jan-21	A/Dunedin/1/2000		Other Database Import
EPI37372	HA	New Zealand	2000-Jan-21	A/Dunedin/1/2000		Other Database Import
EPI37374	MP	New Zealand	2000-Jan-21	A/Dunedin/1/2000		Other Database Import
EPI37377	NA	New Zealand	2000-Jan-21	A/Dunedin/1/2000		Other Database Import
EPI37379	NP	New Zealand	2000-Jan-21	A/Dunedin/1/2000		Other Database Import
EPI37381	NS	New Zealand	2000-Jan-21	A/Dunedin/1/2000		Other Database Import
EPI37384	PA	New Zealand	2000-Jan-21	A/Dunedin/1/2000		Other Database Import
EPI37386	PB1	New Zealand	2000-Jan-21	A/Dunedin/1/2000		Other Database Import
EPI36821	HA	New Zealand	2003-Jun-25	A/Waikato/122/2003		Other Database Import
EPI36823	MP	New Zealand	2003-Jun-25	A/Waikato/122/2003		Other Database Import
EPI36826	NA	New Zealand	2003-Jun-25	A/Waikato/122/2003		Other Database Import
EPI36828	NP	New Zealand	2003-Jun-25	A/Waikato/122/2003		Other Database Import
EPI36830	NS	New Zealand	2003-Jun-25	A/Waikato/122/2003		Other Database Import
EPI36833	PA	New Zealand	2003-Jun-25	A/Waikato/122/2003		Other Database Import
EPI36835	PB1	New Zealand	2003-Jun-25	A/Waikato/122/2003		Other Database Import
EPI36838	PB2	New Zealand	2003-Jun-25	A/Waikato/122/2003		Other Database Import
EPI36650	HA	New Zealand	2001-Aug-28	A/Wellington/34/2001		Other Database Import
EPI36652	MP	New Zealand	2001-Aug-28	A/Wellington/34/2001		Other Database Import
EPI36655	NA	New Zealand	2001-Aug-28	A/Wellington/34/2001		Other Database Import
EPI36657	NP	New Zealand	2001-Aug-28	A/Wellington/34/2001		Other Database Import
EPI36659	NS	New Zealand	2001-Aug-28	A/Wellington/34/2001		Other Database Import
EPI36662	PA	New Zealand	2001-Aug-28	A/Wellington/34/2001		Other Database Import
EPI36664	PB1	New Zealand	2001-Aug-28	A/Wellington/34/2001		Other Database Import
EPI36667	PB2	New Zealand	2001-Aug-28	A/Wellington/34/2001		Other Database Import
EPI36156	HA	New Zealand	2003-Aug-07	A/Waikato/150/2003		Other Database Import
EPI36158	MP	New Zealand	2003-Aug-07	A/Waikato/150/2003		Other Database Import
EPI36161	NA	New Zealand	2003-Aug-07	A/Waikato/150/2003		Other Database Import
EPI36163	NP	New Zealand	2003-Aug-07	A/Waikato/150/2003		Other Database Import
EPI36165	NS	New Zealand	2003-Aug-07	A/Waikato/150/2003		Other Database Import
EPI36168	PA	New Zealand	2003-Aug-07	A/Waikato/150/2003		Other Database Import
EPI36170	PB1	New Zealand	2003-Aug-07	A/Waikato/150/2003		Other Database Import
EPI36173	PB2	New Zealand	2003-Aug-07	A/Waikato/150/2003		Other Database Import
EPI36061	HA	New Zealand	2002-Aug-12	A/Waikato/51/2002		Other Database Import	Spiro,D.; Halpin,R.; Boyne,A.; Bera,J.; Ghedin,E.; Hostetler,J.; Fedorova,N.; Kim,M.; Zaborsky,J.; Overton,L.; Djuric,K.; Sarmiento,M.; Sitz,J.; Katzel,D.; Jennings,L.; Smit,M.; Wells,V.; Huang,S.; Bao,Y.; Sanders,R.; Dernovoy,D.; Kiryutin,B.; Lipman,D.J.; Tatusova,T.
EPI36063	MP	New Zealand	2002-Aug-12	A/Waikato/51/2002		Other Database Import	Spiro,D.; Halpin,R.; Boyne,A.; Bera,J.; Ghedin,E.; Hostetler,J.; Fedorova,N.; Kim,M.; Zaborsky,J.; Overton,L.; Djuric,K.; Sarmiento,M.; Sitz,J.; Katzel,D.; Jennings,L.; Smit,M.; Wells,V.; Huang,S.; Bao,Y.; Sanders,R.; Dernovoy,D.; Kiryutin,B.; Lipman,D.J.; Tatusova,T.
EPI36066	NA	New Zealand	2002-Aug-12	A/Waikato/51/2002		Other Database Import	Spiro,D.; Halpin,R.; Boyne,A.; Bera,J.; Ghedin,E.; Hostetler,J.; Fedorova,N.; Kim,M.; Zaborsky,J.; Overton,L.; Djuric,K.; Sarmiento,M.; Sitz,J.; Katzel,D.; Jennings,L.; Smit,M.; Wells,V.; Huang,S.; Bao,Y.; Sanders,R.; Dernovoy,D.; Kiryutin,B.; Lipman,D.J.; Tatusova,T.
EPI36068	NP	New Zealand	2002-Aug-12	A/Waikato/51/2002		Other Database Import	Spiro,D.; Halpin,R.; Boyne,A.; Bera,J.; Ghedin,E.; Hostetler,J.; Fedorova,N.; Kim,M.; Zaborsky,J.; Overton,L.; Djuric,K.; Sarmiento,M.; Sitz,J.; Katzel,D.; Jennings,L.; Smit,M.; Wells,V.; Huang,S.; Bao,Y.; Sanders,R.; Dernovoy,D.; Kiryutin,B.; Lipman,D.J.; Tatusova,T.
EPI36070	NS	New Zealand	2002-Aug-12	A/Waikato/51/2002		Other Database Import	Spiro,D.; Halpin,R.; Boyne,A.; Bera,J.; Ghedin,E.; Hostetler,J.; Fedorova,N.; Kim,M.; Zaborsky,J.; Overton,L.; Djuric,K.; Sarmiento,M.; Sitz,J.; Katzel,D.; Jennings,L.; Smit,M.; Wells,V.; Huang,S.; Bao,Y.; Sanders,R.; Dernovoy,D.; Kiryutin,B.; Lipman,D.J.; Tatusova,T.
EPI36073	PA	New Zealand	2002-Aug-12	A/Waikato/51/2002		Other Database Import	Spiro,D.; Halpin,R.; Boyne,A.; Bera,J.; Ghedin,E.; Hostetler,J.; Fedorova,N.; Kim,M.; Zaborsky,J.; Overton,L.; Djuric,K.; Sarmiento,M.; Sitz,J.; Katzel,D.; Jennings,L.; Smit,M.; Wells,V.; Huang,S.; Bao,Y.; Sanders,R.; Dernovoy,D.; Kiryutin,B.; Lipman,D.J.; Tatusova,T.
EPI36075	PB1	New Zealand	2002-Aug-12	A/Waikato/51/2002		Other Database Import	Spiro,D.; Halpin,R.; Boyne,A.; Bera,J.; Ghedin,E.; Hostetler,J.; Fedorova,N.; Kim,M.; Zaborsky,J.; Overton,L.; Djuric,K.; Sarmiento,M.; Sitz,J.; Katzel,D.; Jennings,L.; Smit,M.; Wells,V.; Huang,S.; Bao,Y.; Sanders,R.; Dernovoy,D.; Kiryutin,B.; Lipman,D.J.; Tatusova,T.
EPI36078	PB2	New Zealand	2002-Aug-12	A/Waikato/51/2002		Other Database Import	Spiro,D.; Halpin,R.; Boyne,A.; Bera,J.; Ghedin,E.; Hostetler,J.; Fedorova,N.; Kim,M.; Zaborsky,J.; Overton,L.; Djuric,K.; Sarmiento,M.; Sitz,J.; Katzel,D.; Jennings,L.; Smit,M.; Wells,V.; Huang,S.; Bao,Y.; Sanders,R.; Dernovoy,D.; Kiryutin,B.; Lipman,D.J.; Tatusova,T.
EPI35966	HA	New Zealand	2002-Jul-15	A/Wellington/71/2002		Other Database Import
EPI35968	MP	New Zealand	2002-Jul-15	A/Wellington/71/2002		Other Database Import
EPI35971	NA	New Zealand	2002-Jul-15	A/Wellington/71/2002		Other Database Import
EPI35973	NP	New Zealand	2002-Jul-15	A/Wellington/71/2002		Other Database Import
EPI35975	NS	New Zealand	2002-Jul-15	A/Wellington/71/2002		Other Database Import
EPI35978	PA	New Zealand	2002-Jul-15	A/Wellington/71/2002		Other Database Import
EPI35980	PB1	New Zealand	2002-Jul-15	A/Wellington/71/2002		Other Database Import
EPI35983	PB2	New Zealand	2002-Jul-15	A/Wellington/71/2002		Other Database Import
EPI35358	HA	New Zealand	2003-Jul-02	A/Waikato/75/2003		Other Database Import
EPI35360	MP	New Zealand	2003-Jul-02	A/Waikato/75/2003		Other Database Import
EPI35363	NA	New Zealand	2003-Jul-02	A/Waikato/75/2003		Other Database Import
EPI35365	NP	New Zealand	2003-Jul-02	A/Waikato/75/2003		Other Database Import
EPI35367	NS	New Zealand	2003-Jul-02	A/Waikato/75/2003		Other Database Import
EPI35370	PA	New Zealand	2003-Jul-02	A/Waikato/75/2003		Other Database Import
EPI35372	PB1	New Zealand	2003-Jul-02	A/Waikato/75/2003		Other Database Import
EPI35375	PB2	New Zealand	2003-Jul-02	A/Waikato/75/2003		Other Database Import
EPI35339	HA	New Zealand	2003-Jun-30	A/Waikato/61/2003		Other Database Import
EPI35341	MP	New Zealand	2003-Jun-30	A/Waikato/61/2003		Other Database Import
EPI35344	NA	New Zealand	2003-Jun-30	A/Waikato/61/2003		Other Database Import
EPI35346	NP	New Zealand	2003-Jun-30	A/Waikato/61/2003		Other Database Import
EPI35348	NS	New Zealand	2003-Jun-30	A/Waikato/61/2003		Other Database Import
EPI35351	PA	New Zealand	2003-Jun-30	A/Waikato/61/2003		Other Database Import
EPI35353	PB1	New Zealand	2003-Jun-30	A/Waikato/61/2003		Other Database Import
EPI35356	PB2	New Zealand	2003-Jun-30	A/Waikato/61/2003		Other Database Import
EPI35308	NP	New Zealand	2003-Jun-18	A/Wellington/25/2003		Other Database Import
EPI35310	NS	New Zealand	2003-Jun-18	A/Wellington/25/2003		Other Database Import
EPI35313	PA	New Zealand	2003-Jun-18	A/Wellington/25/2003		Other Database Import
EPI35315	PB1	New Zealand	2003-Jun-18	A/Wellington/25/2003		Other Database Import
EPI35318	PB2	New Zealand	2003-Jun-18	A/Wellington/25/2003		Other Database Import
EPI35301	HA	New Zealand	2003-Jun-18	A/Wellington/25/2003		Other Database Import
EPI35303	MP	New Zealand	2003-Jun-18	A/Wellington/25/2003		Other Database Import
EPI35306	NA	New Zealand	2003-Jun-18	A/Wellington/25/2003		Other Database Import
EPI34959	HA	New Zealand	2000-Aug-09	A/Waikato/1/2000		Other Database Import
EPI34961	MP	New Zealand	2000-Aug-09	A/Waikato/1/2000		Other Database Import
EPI34964	NA	New Zealand	2000-Aug-09	A/Waikato/1/2000		Other Database Import
EPI34966	NP	New Zealand	2000-Aug-09	A/Waikato/1/2000		Other Database Import
EPI34968	NS	New Zealand	2000-Aug-09	A/Waikato/1/2000		Other Database Import
EPI34971	PA	New Zealand	2000-Aug-09	A/Waikato/1/2000		Other Database Import
EPI34973	PB1	New Zealand	2000-Aug-09	A/Waikato/1/2000		Other Database Import
EPI34976	PB2	New Zealand	2000-Aug-09	A/Waikato/1/2000		Other Database Import
EPI34503	HA	New Zealand	2002-Jul-09	A/Dunedin/10/2002		Other Database Import
EPI34505	MP	New Zealand	2002-Jul-09	A/Dunedin/10/2002		Other Database Import
EPI34508	NA	New Zealand	2002-Jul-09	A/Dunedin/10/2002		Other Database Import
EPI34510	NP	New Zealand	2002-Jul-09	A/Dunedin/10/2002		Other Database Import
EPI34512	NS	New Zealand	2002-Jul-09	A/Dunedin/10/2002		Other Database Import
EPI34515	PA	New Zealand	2002-Jul-09	A/Dunedin/10/2002		Other Database Import
EPI34517	PB1	New Zealand	2002-Jul-09	A/Dunedin/10/2002		Other Database Import
EPI34520	PB2	New Zealand	2002-Jul-09	A/Dunedin/10/2002		Other Database Import
EPI33762	HA	New Zealand	2000-Sep-04	A/Canterbury/62/2000		Other Database Import
EPI33764	MP	New Zealand	2000-Sep-04	A/Canterbury/62/2000		Other Database Import
EPI33767	NA	New Zealand	2000-Sep-04	A/Canterbury/62/2000		Other Database Import
EPI33769	NP	New Zealand	2000-Sep-04	A/Canterbury/62/2000		Other Database Import
EPI33771	NS	New Zealand	2000-Sep-04	A/Canterbury/62/2000		Other Database Import
EPI33774	PA	New Zealand	2000-Sep-04	A/Canterbury/62/2000		Other Database Import
EPI33776	PB1	New Zealand	2000-Sep-04	A/Canterbury/62/2000		Other Database Import
EPI33779	PB2	New Zealand	2000-Sep-04	A/Canterbury/62/2000		Other Database Import
EPI31133	HA	New Zealand	2001-Apr-17	A/Canterbury/06/2001		Other Database Import
EPI31135	MP	New Zealand	2001-Apr-17	A/Canterbury/06/2001		Other Database Import
EPI31138	NA	New Zealand	2001-Apr-17	A/Canterbury/06/2001		Other Database Import
EPI31140	NP	New Zealand	2001-Apr-17	A/Canterbury/06/2001		Other Database Import
EPI31142	NS	New Zealand	2001-Apr-17	A/Canterbury/06/2001		Other Database Import
EPI31145	PA	New Zealand	2001-Apr-17	A/Canterbury/06/2001		Other Database Import
[truncated: 7,670 more rows]
