# Supplementary material for: Parallel evolution of influenza across multiple spatiotemporal scales
Source: eLife. 2017 Jun 27;6:e26875. doi: 10.7554/eLife.26875 (PMC5487208; doi:10.7554/eLife.26875)
Supplement: Supplementary file 1. — DOI: http://dx.doi.org/10.7554/eLife.26875.022 [file elife-26875-supp1.zip › acknowledgements/2004.xls]

## Sheet: Acknowledge Table
We acknowledge the authors, originating and submitting laboratories of the sequences from GISAID’s EpiFlu™ Database on which this research is based. The list is detailed below.
All submitters of data may be contacted directly via the GISAID website www.gisaid.org
Segment ID	Segment	Country	Collection date	Isolate name	Originating Lab	Submitting Lab	Authors
EPI961206	HA	Taiwan	2004-Oct-01	A/Taiwan/M687/2004		Other Database Import	Wang,Y.-F.; Chang,C.-F.; Tsai,H.-P.; Chi,C.-Y.; Su,I.-J.; Wang,J.-R.
EPI961204	HA	Taiwan	2004-Feb-01	A/Taiwan/N264/2004		Other Database Import	Wang,Y.-F.; Chang,C.-F.; Tsai,H.-P.; Chi,C.-Y.; Su,I.-J.; Wang,J.-R.
EPI843298	HA	Brazil	2004-Mar-12	A/Sao Paulo/70/2004		Other Database Import	Vedovello,D.; Comone,P.; Sacramento,P.R.; Vieira,S.E.; Stewien,K.E.; Durgion,E.L.; Botosso,V.F.
EPI843262	NA	Brazil	2004-Mar-12	A/Sao Paulo/70/2004		Other Database Import	Vedovello,D.; Comone,P.; Sacramento,P.R.; Vieira,S.E.; Stewien,K.E.; Durgion,E.L.; Botosso,V.F.
EPI843260	NA	Brazil	2004-Mar-22	A/Sao Paulo/92/2004		Other Database Import	Vedovello,D.; Comone,P.; Sacramento,P.R.; Vieira,S.E.; Stewien,K.E.; Durgion,E.L.; Botosso,V.F.
EPI843259	NA	Brazil	2004-Mar-11	A/Sao Paulo/64/2004		Other Database Import	Vedovello,D.; Comone,P.; Sacramento,P.R.; Vieira,S.E.; Stewien,K.E.; Durgion,E.L.; Botosso,V.F.
EPI843254	NA	Brazil	2004-Jan-30	A/Sao Paulo/17/2004		Other Database Import	Vedovello,D.; Comone,P.; Sacramento,P.R.; Vieira,S.E.; Stewien,K.E.; Durgion,E.L.; Botosso,V.F.
EPI843253	NA	Brazil	2004-Jan-28	A/Sao Paulo/16/2004		Other Database Import	Vedovello,D.; Comone,P.; Sacramento,P.R.; Vieira,S.E.; Stewien,K.E.; Durgion,E.L.; Botosso,V.F.
EPI646550	HA	Brazil	2004-Feb-01	A/Rio_de_Janeiro/37/2004	Instituto Oswaldo Cruz FIOCRUZ - Laboratory of Respiratory Viruses and Measles (LVRS)	Instituto Oswaldo Cruz FIOCRUZ - Laboratory of Respiratory Viruses and Measles (LVRS)	Motta, F.C.; Born, P.S.; Resende, P.C.; Siqueira, M.M.
EPI646548	HA	Brazil	2004-Nov-01	A/Rio_de_Janeiro/799/2004	Instituto Oswaldo Cruz FIOCRUZ - Laboratory of Respiratory Viruses and Measles (LVRS)	Instituto Oswaldo Cruz FIOCRUZ - Laboratory of Respiratory Viruses and Measles (LVRS)	Motta, F.C.; Born, P.S.; Resende, P.C.; Siqueira, M.M.
EPI646547	HA	Brazil	2004-Jul-01	A/Parana/379/2004	Instituto Oswaldo Cruz FIOCRUZ - Laboratory of Respiratory Viruses and Measles (LVRS)	Instituto Oswaldo Cruz FIOCRUZ - Laboratory of Respiratory Viruses and Measles (LVRS)	Motta, F.C.; Born, P.S.; Resende, P.C.; Siqueira, M.M.
EPI609838	HA	China	2004-Aug-23	A/WUHAN/269/2004		Other Database Import	Bedford,T.; Riley,S.; Barr,I.G.; Broor,S.; Chadha,M.; Cox,N.J.; Daniels,R.S.; Gunasekaran,C.P.; Hurt,A.C.; Kelso,A.; Klimov,A.; Lewis,N.S.; Li,X.; McCauley,J.W.; Odagiri,T.; Potdar,V.; Rambaut,A.; Shu,Y.; Skepner,E.; Smith,D.J.; Suchard,M.A.; Tashiro,M.; Wang,D.; Xu,X.; Lemey,P.; Russell,C.A.
EPI609832	HA	China	2004-Sep-06	A/TIANJIN/263/2004		Other Database Import	Bedford,T.; Riley,S.; Barr,I.G.; Broor,S.; Chadha,M.; Cox,N.J.; Daniels,R.S.; Gunasekaran,C.P.; Hurt,A.C.; Kelso,A.; Klimov,A.; Lewis,N.S.; Li,X.; McCauley,J.W.; Odagiri,T.; Potdar,V.; Rambaut,A.; Shu,Y.; Skepner,E.; Smith,D.J.; Suchard,M.A.; Tashiro,M.; Wang,D.; Xu,X.; Lemey,P.; Russell,C.A.
EPI609831	HA	Nepal	2004-Jul-02	A/Nepal/1660/2004		Other Database Import	Bedford,T.; Riley,S.; Barr,I.G.; Broor,S.; Chadha,M.; Cox,N.J.; Daniels,R.S.; Gunasekaran,C.P.; Hurt,A.C.; Kelso,A.; Klimov,A.; Lewis,N.S.; Li,X.; McCauley,J.W.; Odagiri,T.; Potdar,V.; Rambaut,A.; Shu,Y.; Skepner,E.; Smith,D.J.; Suchard,M.A.; Tashiro,M.; Wang,D.; Xu,X.; Lemey,P.; Russell,C.A.
EPI609815	HA	China	2004-Sep-10	A/HUBEI/412/2004		Other Database Import	Bedford,T.; Riley,S.; Barr,I.G.; Broor,S.; Chadha,M.; Cox,N.J.; Daniels,R.S.; Gunasekaran,C.P.; Hurt,A.C.; Kelso,A.; Klimov,A.; Lewis,N.S.; Li,X.; McCauley,J.W.; Odagiri,T.; Potdar,V.; Rambaut,A.; Shu,Y.; Skepner,E.; Smith,D.J.; Suchard,M.A.; Tashiro,M.; Wang,D.; Xu,X.; Lemey,P.; Russell,C.A.
EPI609803	HA	Japan	2004-Nov-29	A/CHIBA/143/2004		Other Database Import	Bedford,T.; Riley,S.; Barr,I.G.; Broor,S.; Chadha,M.; Cox,N.J.; Daniels,R.S.; Gunasekaran,C.P.; Hurt,A.C.; Kelso,A.; Klimov,A.; Lewis,N.S.; Li,X.; McCauley,J.W.; Odagiri,T.; Potdar,V.; Rambaut,A.; Shu,Y.; Skepner,E.; Smith,D.J.; Suchard,M.A.; Tashiro,M.; Wang,D.; Xu,X.; Lemey,P.; Russell,C.A.
EPI609781	HA	Japan	2004-Jan-17	A/NIIGATA/234/2004		Other Database Import	Bedford,T.; Riley,S.; Barr,I.G.; Broor,S.; Chadha,M.; Cox,N.J.; Daniels,R.S.; Gunasekaran,C.P.; Hurt,A.C.; Kelso,A.; Klimov,A.; Lewis,N.S.; Li,X.; McCauley,J.W.; Odagiri,T.; Potdar,V.; Rambaut,A.; Shu,Y.; Skepner,E.; Smith,D.J.; Suchard,M.A.; Tashiro,M.; Wang,D.; Xu,X.; Lemey,P.; Russell,C.A.
EPI609770	HA	China	2004-Sep-09	A/JIANGSU/FU137/2004		Other Database Import	Bedford,T.; Riley,S.; Barr,I.G.; Broor,S.; Chadha,M.; Cox,N.J.; Daniels,R.S.; Gunasekaran,C.P.; Hurt,A.C.; Kelso,A.; Klimov,A.; Lewis,N.S.; Li,X.; McCauley,J.W.; Odagiri,T.; Potdar,V.; Rambaut,A.; Shu,Y.; Skepner,E.; Smith,D.J.; Suchard,M.A.; Tashiro,M.; Wang,D.; Xu,X.; Lemey,P.; Russell,C.A.
EPI609615	HA	Japan	2004-Mar-08	A/FUKUI/44/2004		Other Database Import	Bedford,T.; Riley,S.; Barr,I.G.; Broor,S.; Chadha,M.; Cox,N.J.; Daniels,R.S.; Gunasekaran,C.P.; Hurt,A.C.; Kelso,A.; Klimov,A.; Lewis,N.S.; Li,X.; McCauley,J.W.; Odagiri,T.; Potdar,V.; Rambaut,A.; Shu,Y.; Skepner,E.; Smith,D.J.; Suchard,M.A.; Tashiro,M.; Wang,D.; Xu,X.; Lemey,P.; Russell,C.A.
EPI609407	HA	Japan	2004-Feb-02	A/NAGASAKI/59/2004		Other Database Import	Bedford,T.; Riley,S.; Barr,I.G.; Broor,S.; Chadha,M.; Cox,N.J.; Daniels,R.S.; Gunasekaran,C.P.; Hurt,A.C.; Kelso,A.; Klimov,A.; Lewis,N.S.; Li,X.; McCauley,J.W.; Odagiri,T.; Potdar,V.; Rambaut,A.; Shu,Y.; Skepner,E.; Smith,D.J.; Suchard,M.A.; Tashiro,M.; Wang,D.; Xu,X.; Lemey,P.; Russell,C.A.
EPI609333	HA	Thailand	2004-Sep-01	A/BANGKOK/1563/2004		Other Database Import	Bedford,T.; Riley,S.; Barr,I.G.; Broor,S.; Chadha,M.; Cox,N.J.; Daniels,R.S.; Gunasekaran,C.P.; Hurt,A.C.; Kelso,A.; Klimov,A.; Lewis,N.S.; Li,X.; McCauley,J.W.; Odagiri,T.; Potdar,V.; Rambaut,A.; Shu,Y.; Skepner,E.; Smith,D.J.; Suchard,M.A.; Tashiro,M.; Wang,D.; Xu,X.; Lemey,P.; Russell,C.A.
EPI609237	HA	China	2004-Aug-23	A/WUHAN/271/2004		Other Database Import	Bedford,T.; Riley,S.; Barr,I.G.; Broor,S.; Chadha,M.; Cox,N.J.; Daniels,R.S.; Gunasekaran,C.P.; Hurt,A.C.; Kelso,A.; Klimov,A.; Lewis,N.S.; Li,X.; McCauley,J.W.; Odagiri,T.; Potdar,V.; Rambaut,A.; Shu,Y.; Skepner,E.; Smith,D.J.; Suchard,M.A.; Tashiro,M.; Wang,D.; Xu,X.; Lemey,P.; Russell,C.A.
EPI609190	HA	Japan	2004-Jan-05	A/YAMANASHI/1/2004		Other Database Import	Bedford,T.; Riley,S.; Barr,I.G.; Broor,S.; Chadha,M.; Cox,N.J.; Daniels,R.S.; Gunasekaran,C.P.; Hurt,A.C.; Kelso,A.; Klimov,A.; Lewis,N.S.; Li,X.; McCauley,J.W.; Odagiri,T.; Potdar,V.; Rambaut,A.; Shu,Y.; Skepner,E.; Smith,D.J.; Suchard,M.A.; Tashiro,M.; Wang,D.; Xu,X.; Lemey,P.; Russell,C.A.
EPI609169	HA	Ecuador	2004-Feb-23	A/Ecuador/1968/2004		Other Database Import	Bedford,T.; Riley,S.; Barr,I.G.; Broor,S.; Chadha,M.; Cox,N.J.; Daniels,R.S.; Gunasekaran,C.P.; Hurt,A.C.; Kelso,A.; Klimov,A.; Lewis,N.S.; Li,X.; McCauley,J.W.; Odagiri,T.; Potdar,V.; Rambaut,A.; Shu,Y.; Skepner,E.; Smith,D.J.; Suchard,M.A.; Tashiro,M.; Wang,D.; Xu,X.; Lemey,P.; Russell,C.A.
EPI609106	HA	China	2004-Jun-11	A/HUBEI/276/2004		Other Database Import	Bedford,T.; Riley,S.; Barr,I.G.; Broor,S.; Chadha,M.; Cox,N.J.; Daniels,R.S.; Gunasekaran,C.P.; Hurt,A.C.; Kelso,A.; Klimov,A.; Lewis,N.S.; Li,X.; McCauley,J.W.; Odagiri,T.; Potdar,V.; Rambaut,A.; Shu,Y.; Skepner,E.; Smith,D.J.; Suchard,M.A.; Tashiro,M.; Wang,D.; Xu,X.; Lemey,P.; Russell,C.A.
EPI609052	HA	Japan	2004-Jan-09	A/NIIGATA/2/2004		Other Database Import	Bedford,T.; Riley,S.; Barr,I.G.; Broor,S.; Chadha,M.; Cox,N.J.; Daniels,R.S.; Gunasekaran,C.P.; Hurt,A.C.; Kelso,A.; Klimov,A.; Lewis,N.S.; Li,X.; McCauley,J.W.; Odagiri,T.; Potdar,V.; Rambaut,A.; Shu,Y.; Skepner,E.; Smith,D.J.; Suchard,M.A.; Tashiro,M.; Wang,D.; Xu,X.; Lemey,P.; Russell,C.A.
EPI609044	HA	Japan	2004-Sep-21	A/OSAKA/56/2004		Other Database Import	Bedford,T.; Riley,S.; Barr,I.G.; Broor,S.; Chadha,M.; Cox,N.J.; Daniels,R.S.; Gunasekaran,C.P.; Hurt,A.C.; Kelso,A.; Klimov,A.; Lewis,N.S.; Li,X.; McCauley,J.W.; Odagiri,T.; Potdar,V.; Rambaut,A.; Shu,Y.; Skepner,E.; Smith,D.J.; Suchard,M.A.; Tashiro,M.; Wang,D.; Xu,X.; Lemey,P.; Russell,C.A.
EPI608755	HA	China	2004-Aug-11	A/JIANGSU/FU81/2004		Other Database Import	Bedford,T.; Riley,S.; Barr,I.G.; Broor,S.; Chadha,M.; Cox,N.J.; Daniels,R.S.; Gunasekaran,C.P.; Hurt,A.C.; Kelso,A.; Klimov,A.; Lewis,N.S.; Li,X.; McCauley,J.W.; Odagiri,T.; Potdar,V.; Rambaut,A.; Shu,Y.; Skepner,E.; Smith,D.J.; Suchard,M.A.; Tashiro,M.; Wang,D.; Xu,X.; Lemey,P.; Russell,C.A.
EPI608737	HA	United States	2004-Oct-14	A/Washington/04V-2240/2004		Other Database Import	Bedford,T.; Riley,S.; Barr,I.G.; Broor,S.; Chadha,M.; Cox,N.J.; Daniels,R.S.; Gunasekaran,C.P.; Hurt,A.C.; Kelso,A.; Klimov,A.; Lewis,N.S.; Li,X.; McCauley,J.W.; Odagiri,T.; Potdar,V.; Rambaut,A.; Shu,Y.; Skepner,E.; Smith,D.J.; Suchard,M.A.; Tashiro,M.; Wang,D.; Xu,X.; Lemey,P.; Russell,C.A.
EPI608574	HA	Singapore	2004-Jun-15	A/SINGAPORE/38/2004		Other Database Import	Bedford,T.; Riley,S.; Barr,I.G.; Broor,S.; Chadha,M.; Cox,N.J.; Daniels,R.S.; Gunasekaran,C.P.; Hurt,A.C.; Kelso,A.; Klimov,A.; Lewis,N.S.; Li,X.; McCauley,J.W.; Odagiri,T.; Potdar,V.; Rambaut,A.; Shu,Y.; Skepner,E.; Smith,D.J.; Suchard,M.A.; Tashiro,M.; Wang,D.; Xu,X.; Lemey,P.; Russell,C.A.
EPI608406	HA	Peru	2004-Jan-22	A/PERU/1296/2004		Other Database Import	Bedford,T.; Riley,S.; Barr,I.G.; Broor,S.; Chadha,M.; Cox,N.J.; Daniels,R.S.; Gunasekaran,C.P.; Hurt,A.C.; Kelso,A.; Klimov,A.; Lewis,N.S.; Li,X.; McCauley,J.W.; Odagiri,T.; Potdar,V.; Rambaut,A.; Shu,Y.; Skepner,E.; Smith,D.J.; Suchard,M.A.; Tashiro,M.; Wang,D.; Xu,X.; Lemey,P.; Russell,C.A.
EPI608381	HA	Bulgaria	2004-Dec-16	A/Sofia/682/2004		Other Database Import	Bedford,T.; Riley,S.; Barr,I.G.; Broor,S.; Chadha,M.; Cox,N.J.; Daniels,R.S.; Gunasekaran,C.P.; Hurt,A.C.; Kelso,A.; Klimov,A.; Lewis,N.S.; Li,X.; McCauley,J.W.; Odagiri,T.; Potdar,V.; Rambaut,A.; Shu,Y.; Skepner,E.; Smith,D.J.; Suchard,M.A.; Tashiro,M.; Wang,D.; Xu,X.; Lemey,P.; Russell,C.A.
EPI608298	HA	China	2004-Jan-18	A/TIANJIN/32/2004		Other Database Import	Bedford,T.; Riley,S.; Barr,I.G.; Broor,S.; Chadha,M.; Cox,N.J.; Daniels,R.S.; Gunasekaran,C.P.; Hurt,A.C.; Kelso,A.; Klimov,A.; Lewis,N.S.; Li,X.; McCauley,J.W.; Odagiri,T.; Potdar,V.; Rambaut,A.; Shu,Y.; Skepner,E.; Smith,D.J.; Suchard,M.A.; Tashiro,M.; Wang,D.; Xu,X.; Lemey,P.; Russell,C.A.
EPI607505	HA	Thailand	2004-Oct-22	A/Lop Buri/3128/2004		Other Database Import	Bedford,T.; Riley,S.; Barr,I.G.; Broor,S.; Chadha,M.; Cox,N.J.; Daniels,R.S.; Gunasekaran,C.P.; Hurt,A.C.; Kelso,A.; Klimov,A.; Lewis,N.S.; Li,X.; McCauley,J.W.; Odagiri,T.; Potdar,V.; Rambaut,A.; Shu,Y.; Skepner,E.; Smith,D.J.; Suchard,M.A.; Tashiro,M.; Wang,D.; Xu,X.; Lemey,P.; Russell,C.A.
EPI607504	HA	Brazil	2004-May-28	A/Brazil/1759/2004		Other Database Import	Bedford,T.; Riley,S.; Barr,I.G.; Broor,S.; Chadha,M.; Cox,N.J.; Daniels,R.S.; Gunasekaran,C.P.; Hurt,A.C.; Kelso,A.; Klimov,A.; Lewis,N.S.; Li,X.; McCauley,J.W.; Odagiri,T.; Potdar,V.; Rambaut,A.; Shu,Y.; Skepner,E.; Smith,D.J.; Suchard,M.A.; Tashiro,M.; Wang,D.; Xu,X.; Lemey,P.; Russell,C.A.
EPI607404	HA	China	2004-Jan-15	A/GANSU/30/2004		Other Database Import	Bedford,T.; Riley,S.; Barr,I.G.; Broor,S.; Chadha,M.; Cox,N.J.; Daniels,R.S.; Gunasekaran,C.P.; Hurt,A.C.; Kelso,A.; Klimov,A.; Lewis,N.S.; Li,X.; McCauley,J.W.; Odagiri,T.; Potdar,V.; Rambaut,A.; Shu,Y.; Skepner,E.; Smith,D.J.; Suchard,M.A.; Tashiro,M.; Wang,D.; Xu,X.; Lemey,P.; Russell,C.A.
EPI607399	HA	Japan	2004-Feb-09	A/YAMAGUCHI/45/2004		Other Database Import	Bedford,T.; Riley,S.; Barr,I.G.; Broor,S.; Chadha,M.; Cox,N.J.; Daniels,R.S.; Gunasekaran,C.P.; Hurt,A.C.; Kelso,A.; Klimov,A.; Lewis,N.S.; Li,X.; McCauley,J.W.; Odagiri,T.; Potdar,V.; Rambaut,A.; Shu,Y.; Skepner,E.; Smith,D.J.; Suchard,M.A.; Tashiro,M.; Wang,D.; Xu,X.; Lemey,P.; Russell,C.A.
EPI607191	HA	Japan	2004-Mar-15	A/OKINAWA/41/2004		Other Database Import	Bedford,T.; Riley,S.; Barr,I.G.; Broor,S.; Chadha,M.; Cox,N.J.; Daniels,R.S.; Gunasekaran,C.P.; Hurt,A.C.; Kelso,A.; Klimov,A.; Lewis,N.S.; Li,X.; McCauley,J.W.; Odagiri,T.; Potdar,V.; Rambaut,A.; Shu,Y.; Skepner,E.; Smith,D.J.; Suchard,M.A.; Tashiro,M.; Wang,D.; Xu,X.; Lemey,P.; Russell,C.A.
EPI607183	HA	Japan	2004-Jan-15	A/FUKUOKA/7/2004		Other Database Import	Bedford,T.; Riley,S.; Barr,I.G.; Broor,S.; Chadha,M.; Cox,N.J.; Daniels,R.S.; Gunasekaran,C.P.; Hurt,A.C.; Kelso,A.; Klimov,A.; Lewis,N.S.; Li,X.; McCauley,J.W.; Odagiri,T.; Potdar,V.; Rambaut,A.; Shu,Y.; Skepner,E.; Smith,D.J.; Suchard,M.A.; Tashiro,M.; Wang,D.; Xu,X.; Lemey,P.; Russell,C.A.
EPI607173	HA	Uruguay	2004-Jun-24	A/Uruguay/3173/2004		Other Database Import	Bedford,T.; Riley,S.; Barr,I.G.; Broor,S.; Chadha,M.; Cox,N.J.; Daniels,R.S.; Gunasekaran,C.P.; Hurt,A.C.; Kelso,A.; Klimov,A.; Lewis,N.S.; Li,X.; McCauley,J.W.; Odagiri,T.; Potdar,V.; Rambaut,A.; Shu,Y.; Skepner,E.; Smith,D.J.; Suchard,M.A.; Tashiro,M.; Wang,D.; Xu,X.; Lemey,P.; Russell,C.A.
EPI607019	HA	Thailand	2004-Nov-02	A/KAMPHAENGPHET/3524/2004		Other Database Import	Bedford,T.; Riley,S.; Barr,I.G.; Broor,S.; Chadha,M.; Cox,N.J.; Daniels,R.S.; Gunasekaran,C.P.; Hurt,A.C.; Kelso,A.; Klimov,A.; Lewis,N.S.; Li,X.; McCauley,J.W.; Odagiri,T.; Potdar,V.; Rambaut,A.; Shu,Y.; Skepner,E.; Smith,D.J.; Suchard,M.A.; Tashiro,M.; Wang,D.; Xu,X.; Lemey,P.; Russell,C.A.
EPI607010	HA	Thailand	2004-Sep-22	A/SARABURI/1792/2004		Other Database Import	Bedford,T.; Riley,S.; Barr,I.G.; Broor,S.; Chadha,M.; Cox,N.J.; Daniels,R.S.; Gunasekaran,C.P.; Hurt,A.C.; Kelso,A.; Klimov,A.; Lewis,N.S.; Li,X.; McCauley,J.W.; Odagiri,T.; Potdar,V.; Rambaut,A.; Shu,Y.; Skepner,E.; Smith,D.J.; Suchard,M.A.; Tashiro,M.; Wang,D.; Xu,X.; Lemey,P.; Russell,C.A.
EPI606933	HA	China	2004-Sep-28	A/TIANJIN/273/2004		Other Database Import	Bedford,T.; Riley,S.; Barr,I.G.; Broor,S.; Chadha,M.; Cox,N.J.; Daniels,R.S.; Gunasekaran,C.P.; Hurt,A.C.; Kelso,A.; Klimov,A.; Lewis,N.S.; Li,X.; McCauley,J.W.; Odagiri,T.; Potdar,V.; Rambaut,A.; Shu,Y.; Skepner,E.; Smith,D.J.; Suchard,M.A.; Tashiro,M.; Wang,D.; Xu,X.; Lemey,P.; Russell,C.A.
EPI606904	HA	Nepal	2004-Jul-02	A/Nepal/1670/2004		Other Database Import	Bedford,T.; Riley,S.; Barr,I.G.; Broor,S.; Chadha,M.; Cox,N.J.; Daniels,R.S.; Gunasekaran,C.P.; Hurt,A.C.; Kelso,A.; Klimov,A.; Lewis,N.S.; Li,X.; McCauley,J.W.; Odagiri,T.; Potdar,V.; Rambaut,A.; Shu,Y.; Skepner,E.; Smith,D.J.; Suchard,M.A.; Tashiro,M.; Wang,D.; Xu,X.; Lemey,P.; Russell,C.A.
EPI606882	HA	Brazil	2004-Apr-03	A/Brazil/445/2004		Other Database Import	Bedford,T.; Riley,S.; Barr,I.G.; Broor,S.; Chadha,M.; Cox,N.J.; Daniels,R.S.; Gunasekaran,C.P.; Hurt,A.C.; Kelso,A.; Klimov,A.; Lewis,N.S.; Li,X.; McCauley,J.W.; Odagiri,T.; Potdar,V.; Rambaut,A.; Shu,Y.; Skepner,E.; Smith,D.J.; Suchard,M.A.; Tashiro,M.; Wang,D.; Xu,X.; Lemey,P.; Russell,C.A.
EPI606736	HA	Nepal	2004-Jul-02	A/Nepal/1659/2004		Other Database Import	Bedford,T.; Riley,S.; Barr,I.G.; Broor,S.; Chadha,M.; Cox,N.J.; Daniels,R.S.; Gunasekaran,C.P.; Hurt,A.C.; Kelso,A.; Klimov,A.; Lewis,N.S.; Li,X.; McCauley,J.W.; Odagiri,T.; Potdar,V.; Rambaut,A.; Shu,Y.; Skepner,E.; Smith,D.J.; Suchard,M.A.; Tashiro,M.; Wang,D.; Xu,X.; Lemey,P.; Russell,C.A.
EPI606731	HA	Malaysia	2004-Mar-09	A/MALAYSIA/661/2004		Other Database Import	Bedford,T.; Riley,S.; Barr,I.G.; Broor,S.; Chadha,M.; Cox,N.J.; Daniels,R.S.; Gunasekaran,C.P.; Hurt,A.C.; Kelso,A.; Klimov,A.; Lewis,N.S.; Li,X.; McCauley,J.W.; Odagiri,T.; Potdar,V.; Rambaut,A.; Shu,Y.; Skepner,E.; Smith,D.J.; Suchard,M.A.; Tashiro,M.; Wang,D.; Xu,X.; Lemey,P.; Russell,C.A.
EPI606689	HA	Japan	2004-Jan-26	A/SAGA/19/2004		Other Database Import	Bedford,T.; Riley,S.; Barr,I.G.; Broor,S.; Chadha,M.; Cox,N.J.; Daniels,R.S.; Gunasekaran,C.P.; Hurt,A.C.; Kelso,A.; Klimov,A.; Lewis,N.S.; Li,X.; McCauley,J.W.; Odagiri,T.; Potdar,V.; Rambaut,A.; Shu,Y.; Skepner,E.; Smith,D.J.; Suchard,M.A.; Tashiro,M.; Wang,D.; Xu,X.; Lemey,P.; Russell,C.A.
EPI606371	HA	China	2004-Apr-05	A/WUHAN/101/2004		Other Database Import	Bedford,T.; Riley,S.; Barr,I.G.; Broor,S.; Chadha,M.; Cox,N.J.; Daniels,R.S.; Gunasekaran,C.P.; Hurt,A.C.; Kelso,A.; Klimov,A.; Lewis,N.S.; Li,X.; McCauley,J.W.; Odagiri,T.; Potdar,V.; Rambaut,A.; Shu,Y.; Skepner,E.; Smith,D.J.; Suchard,M.A.; Tashiro,M.; Wang,D.; Xu,X.; Lemey,P.; Russell,C.A.
EPI606365	HA	China	2004-Sep-24	A/SICHUAN/1025/2004		Other Database Import	Bedford,T.; Riley,S.; Barr,I.G.; Broor,S.; Chadha,M.; Cox,N.J.; Daniels,R.S.; Gunasekaran,C.P.; Hurt,A.C.; Kelso,A.; Klimov,A.; Lewis,N.S.; Li,X.; McCauley,J.W.; Odagiri,T.; Potdar,V.; Rambaut,A.; Shu,Y.; Skepner,E.; Smith,D.J.; Suchard,M.A.; Tashiro,M.; Wang,D.; Xu,X.; Lemey,P.; Russell,C.A.
EPI606238	HA	Singapore	2004-May-10	A/SINGAPORE/21/2004		Other Database Import	Bedford,T.; Riley,S.; Barr,I.G.; Broor,S.; Chadha,M.; Cox,N.J.; Daniels,R.S.; Gunasekaran,C.P.; Hurt,A.C.; Kelso,A.; Klimov,A.; Lewis,N.S.; Li,X.; McCauley,J.W.; Odagiri,T.; Potdar,V.; Rambaut,A.; Shu,Y.; Skepner,E.; Smith,D.J.; Suchard,M.A.; Tashiro,M.; Wang,D.; Xu,X.; Lemey,P.; Russell,C.A.
EPI606190	HA	Japan	2004-Jan-15	A/YOKOHAMA/24/2004		Other Database Import	Bedford,T.; Riley,S.; Barr,I.G.; Broor,S.; Chadha,M.; Cox,N.J.; Daniels,R.S.; Gunasekaran,C.P.; Hurt,A.C.; Kelso,A.; Klimov,A.; Lewis,N.S.; Li,X.; McCauley,J.W.; Odagiri,T.; Potdar,V.; Rambaut,A.; Shu,Y.; Skepner,E.; Smith,D.J.; Suchard,M.A.; Tashiro,M.; Wang,D.; Xu,X.; Lemey,P.; Russell,C.A.
EPI606172	HA	Malaysia	2004-Jun-08	A/MALAYSIA/1344/2004		Other Database Import	Bedford,T.; Riley,S.; Barr,I.G.; Broor,S.; Chadha,M.; Cox,N.J.; Daniels,R.S.; Gunasekaran,C.P.; Hurt,A.C.; Kelso,A.; Klimov,A.; Lewis,N.S.; Li,X.; McCauley,J.W.; Odagiri,T.; Potdar,V.; Rambaut,A.; Shu,Y.; Skepner,E.; Smith,D.J.; Suchard,M.A.; Tashiro,M.; Wang,D.; Xu,X.; Lemey,P.; Russell,C.A.
EPI545337	HA	United States	2004-Nov-01	A/New York/55/2004		Other Database Import	Fonville,J.M.; Wilks,S.H.; James,S.L.; Fox,A.; Ventresca,M.; Aban,M.; Xue,L.; Jones,T.C.; Le,N.; Pham,Q.; Tran,N.; Wong,Y.; Mosterin,A.; Katzelnick,L.C.; Labonte,D.; Le,T.; van der Net,G.; Skepner,E.; Russell,C.A.; Kaplan,T.D.; Rimmelzwaan,G.F.; Masurel,N.; de Jong,J.C.; Palache,A.; Beyer,W.E.P.; Le,Q.; Nguyen,T.; Wertheim,H.F.L.; Hurt,A.C.; Osterhaus,A.D.M.E.; Barr,I.G.; Fouchier,R.A.M.; Horby,P…
EPI545334	HA	Singapore	2004-Nov-01	A/Singapore/37/2004		Other Database Import	Fonville,J.M.; Wilks,S.H.; James,S.L.; Fox,A.; Ventresca,M.; Aban,M.; Xue,L.; Jones,T.C.; Le,N.; Pham,Q.; Tran,N.; Wong,Y.; Mosterin,A.; Katzelnick,L.C.; Labonte,D.; Le,T.; van der Net,G.; Skepner,E.; Russell,C.A.; Kaplan,T.D.; Rimmelzwaan,G.F.; Masurel,N.; de Jong,J.C.; Palache,A.; Beyer,W.E.P.; Le,Q.; Nguyen,T.; Wertheim,H.F.L.; Hurt,A.C.; Osterhaus,A.D.M.E.; Barr,I.G.; Fouchier,R.A.M.; Horby,P…
EPI545331	HA	New Caledonia	2004-Nov-01	A/Newcaledonia/12/2004		Other Database Import	Fonville,J.M.; Wilks,S.H.; James,S.L.; Fox,A.; Ventresca,M.; Aban,M.; Xue,L.; Jones,T.C.; Le,N.; Pham,Q.; Tran,N.; Wong,Y.; Mosterin,A.; Katzelnick,L.C.; Labonte,D.; Le,T.; van der Net,G.; Skepner,E.; Russell,C.A.; Kaplan,T.D.; Rimmelzwaan,G.F.; Masurel,N.; de Jong,J.C.; Palache,A.; Beyer,W.E.P.; Le,Q.; Nguyen,T.; Wertheim,H.F.L.; Hurt,A.C.; Osterhaus,A.D.M.E.; Barr,I.G.; Fouchier,R.A.M.; Horby,P…
EPI545330	HA	Australia	2004-Nov-01	A/Victoria/110/2004		Other Database Import	Fonville,J.M.; Wilks,S.H.; James,S.L.; Fox,A.; Ventresca,M.; Aban,M.; Xue,L.; Jones,T.C.; Le,N.; Pham,Q.; Tran,N.; Wong,Y.; Mosterin,A.; Katzelnick,L.C.; Labonte,D.; Le,T.; van der Net,G.; Skepner,E.; Russell,C.A.; Kaplan,T.D.; Rimmelzwaan,G.F.; Masurel,N.; de Jong,J.C.; Palache,A.; Beyer,W.E.P.; Le,Q.; Nguyen,T.; Wertheim,H.F.L.; Hurt,A.C.; Osterhaus,A.D.M.E.; Barr,I.G.; Fouchier,R.A.M.; Horby,P…
EPI545328	HA	New Zealand	2004-Nov-01	A/Wellington/01/2004		Other Database Import	Fonville,J.M.; Wilks,S.H.; James,S.L.; Fox,A.; Ventresca,M.; Aban,M.; Xue,L.; Jones,T.C.; Le,N.; Pham,Q.; Tran,N.; Wong,Y.; Mosterin,A.; Katzelnick,L.C.; Labonte,D.; Le,T.; van der Net,G.; Skepner,E.; Russell,C.A.; Kaplan,T.D.; Rimmelzwaan,G.F.; Masurel,N.; de Jong,J.C.; Palache,A.; Beyer,W.E.P.; Le,Q.; Nguyen,T.; Wertheim,H.F.L.; Hurt,A.C.; Osterhaus,A.D.M.E.; Barr,I.G.; Fouchier,R.A.M.; Horby,P…
EPI541877	NA	Netherlands	2004-Jan-07	A/Netherlands/023/04		Erasmus Medical Center
EPI541878	HA	Netherlands	2004-Jan-07	A/Netherlands/023/04		Erasmus Medical Center
EPI541875	NA	Netherlands	2004-Jan-06	A/Netherlands/017/04		Erasmus Medical Center
EPI541876	HA	Netherlands	2004-Jan-06	A/Netherlands/017/04		Erasmus Medical Center
EPI531534	NA	India	2004-Dec-23	A/India/D057064/2004		Other Database Import	Potdar,V.; Dakhave,M.; Chadha,M.; Mishra,A.
EPI531535	MP	India	2004-Dec-23	A/India/D057064/2004		Other Database Import	Potdar,V.; Dakhave,M.; Chadha,M.; Mishra,A.
EPI504510	NA	India	2004-Aug-11	A/India/P045058/2004		Other Database Import	Potdar,V.A.; Dakhave,M.R.; Chadha,M.S.
EPI504461	NA	India	2004-Aug-09	A/India/P045007/2004		Other Database Import	Potdar,V.A.; Dakhave,M.R.; Chadha,M.S.
EPI504459	NA	India	2004-Feb-24	A/India/P04600/2004		Other Database Import	Potdar,V.A.; Dakhave,M.R.; Chadha,M.S.
EPI504303	NA	India	2004-Dec-24	A/India/D0512577/2004		Other Database Import	Potdar,V.A.; Dakhave,M.R.; Chadha,M.S.
EPI500073	HA	Brazil	2004-May-27	A/Uberlandia/363/2004		Other Database Import	Oliveira,T.F.M.S.; Yokosawa,J.; Queiroz,D.A.O.
EPI500104	NA	Brazil	2004-Apr-14	A/Uberlandia/348/2004		Other Database Import	Oliveira,T.F.M.S.; Yokosawa,J.; Queiroz,D.A.O.
EPI500072	HA	Brazil	2004-Apr-14	A/Uberlandia/348/2004		Other Database Import	Oliveira,T.F.M.S.; Yokosawa,J.; Queiroz,D.A.O.
EPI500103	NA	Brazil	2004-Mar-29	A/Uberlandia/341/2004		Other Database Import	Oliveira,T.F.M.S.; Yokosawa,J.; Queiroz,D.A.O.
EPI500071	HA	Brazil	2004-Mar-29	A/Uberlandia/341/2004		Other Database Import	Oliveira,T.F.M.S.; Yokosawa,J.; Queiroz,D.A.O.
EPI500102	NA	Brazil	2004-Mar-24	A/Uberlandia/339/2004		Other Database Import	Oliveira,T.F.M.S.; Yokosawa,J.; Queiroz,D.A.O.
EPI500070	HA	Brazil	2004-Mar-24	A/Uberlandia/339/2004		Other Database Import	Oliveira,T.F.M.S.; Yokosawa,J.; Queiroz,D.A.O.
EPI471564	HA	Italy	2004-Feb-03	A/Milano/42/2004		Other Database Import	Pariani,E.; Ranghiero,A.; Anselmi,G.; Amendola,A.; Zanetti,A.
EPI444928	NP	Taiwan	2004-Sep-08	A/Taiwan/21/2004		Other Database Import	Lin,J.H.; Chiu,S.C.; Lin,Y.C.; Cheng,J.C.; Wu,H.S.; Salemi,M.; Liu,H.F.; Lin,J.-H.; Chiu,S.-C.; Lin,Y.-C.; Cheng,J.-C.; Wu,H.-S.; Liu,H.-F.
EPI444706	HA	Taiwan	2004-Jul-03	A/Taiwan/358/2004		Other Database Import	Lin,J.H.; Chiu,S.C.; Lin,Y.C.; Cheng,J.C.; Wu,H.S.; Salemi,M.; Liu,H.F.; Lin,J.-H.; Chiu,S.-C.; Lin,Y.-C.; Cheng,J.-C.; Wu,H.-S.; Liu,H.-F.
EPI445429	MP	Taiwan	2004-Jul-03	A/Taiwan/358/2004		Other Database Import	Lin,J.H.; Chiu,S.C.; Lin,Y.C.; Cheng,J.C.; Wu,H.S.; Salemi,M.; Liu,H.F.; Lin,J.-H.; Chiu,S.-C.; Lin,Y.-C.; Cheng,J.-C.; Wu,H.-S.; Liu,H.-F.
EPI446250	NS	Taiwan	2004-Jul-03	A/Taiwan/358/2004		Other Database Import	Lin,J.H.; Chiu,S.C.; Lin,Y.C.; Cheng,J.C.; Wu,H.S.; Salemi,M.; Liu,H.F.; Lin,J.-H.; Chiu,S.-C.; Lin,Y.-C.; Cheng,J.-C.; Wu,H.-S.; Liu,H.-F.
EPI444270	PB1	Taiwan	2004-Jul-03	A/Taiwan/358/2004		Other Database Import	Lin,J.H.; Chiu,S.C.; Lin,Y.C.; Cheng,J.C.; Wu,H.S.; Salemi,M.; Liu,H.F.; Lin,J.-H.; Chiu,S.-C.; Lin,Y.-C.; Cheng,J.-C.; Wu,H.-S.; Liu,H.-F.
EPI445160	NA	Taiwan	2004-Jul-03	A/Taiwan/358/2004		Other Database Import	Lin,J.H.; Chiu,S.C.; Lin,Y.C.; Cheng,J.C.; Wu,H.S.; Salemi,M.; Liu,H.F.; Lin,J.-H.; Chiu,S.-C.; Lin,Y.-C.; Cheng,J.-C.; Wu,H.-S.; Liu,H.-F.
EPI444942	NP	Taiwan	2004-Jul-03	A/Taiwan/358/2004		Other Database Import	Lin,J.H.; Chiu,S.C.; Lin,Y.C.; Cheng,J.C.; Wu,H.S.; Salemi,M.; Liu,H.F.; Lin,J.-H.; Chiu,S.-C.; Lin,Y.-C.; Cheng,J.-C.; Wu,H.-S.; Liu,H.-F.
EPI456884	PA	Taiwan	2004-Jul-03	A/Taiwan/358/2004		Other Database Import	Lin,J.H.; Chiu,S.C.; Lin,Y.C.; Cheng,J.C.; Wu,H.S.; Salemi,M.; Liu,H.F.; Lin,J.-H.; Chiu,S.-C.; Lin,Y.-C.; Cheng,J.-C.; Wu,H.-S.; Liu,H.-F.
EPI444714	HA	Taiwan	2004-Dec-28	A/Taiwan/1115/2004		Other Database Import	Lin,J.H.; Chiu,S.C.; Lin,Y.C.; Cheng,J.C.; Wu,H.S.; Salemi,M.; Liu,H.F.; Lin,J.-H.; Chiu,S.-C.; Lin,Y.-C.; Cheng,J.-C.; Wu,H.-S.; Liu,H.-F.
EPI445437	MP	Taiwan	2004-Dec-28	A/Taiwan/1115/2004		Other Database Import	Lin,J.H.; Chiu,S.C.; Lin,Y.C.; Cheng,J.C.; Wu,H.S.; Salemi,M.; Liu,H.F.; Lin,J.-H.; Chiu,S.-C.; Lin,Y.-C.; Cheng,J.-C.; Wu,H.-S.; Liu,H.-F.
EPI446257	NS	Taiwan	2004-Dec-28	A/Taiwan/1115/2004		Other Database Import	Lin,J.H.; Chiu,S.C.; Lin,Y.C.; Cheng,J.C.; Wu,H.S.; Salemi,M.; Liu,H.F.; Lin,J.-H.; Chiu,S.-C.; Lin,Y.-C.; Cheng,J.-C.; Wu,H.-S.; Liu,H.-F.
EPI444278	PB1	Taiwan	2004-Dec-28	A/Taiwan/1115/2004		Other Database Import	Lin,J.H.; Chiu,S.C.; Lin,Y.C.; Cheng,J.C.; Wu,H.S.; Salemi,M.; Liu,H.F.; Lin,J.-H.; Chiu,S.-C.; Lin,Y.-C.; Cheng,J.-C.; Wu,H.-S.; Liu,H.-F.
EPI445168	NA	Taiwan	2004-Dec-28	A/Taiwan/1115/2004		Other Database Import	Lin,J.H.; Chiu,S.C.; Lin,Y.C.; Cheng,J.C.; Wu,H.S.; Salemi,M.; Liu,H.F.; Lin,J.-H.; Chiu,S.-C.; Lin,Y.-C.; Cheng,J.-C.; Wu,H.-S.; Liu,H.-F.
EPI444949	NP	Taiwan	2004-Dec-28	A/Taiwan/1115/2004		Other Database Import	Lin,J.H.; Chiu,S.C.; Lin,Y.C.; Cheng,J.C.; Wu,H.S.; Salemi,M.; Liu,H.F.; Lin,J.-H.; Chiu,S.-C.; Lin,Y.-C.; Cheng,J.-C.; Wu,H.-S.; Liu,H.-F.
EPI444007	PB2	Taiwan	2004-Dec-28	A/Taiwan/1115/2004		Other Database Import	Lin,J.H.; Chiu,S.C.; Lin,Y.C.; Cheng,J.C.; Wu,H.S.; Salemi,M.; Liu,H.F.; Lin,J.-H.; Chiu,S.-C.; Lin,Y.-C.; Cheng,J.-C.; Wu,H.-S.; Liu,H.-F.
EPI456872	PA	Taiwan	2004-Dec-28	A/Taiwan/1115/2004		Other Database Import	Lin,J.H.; Chiu,S.C.; Lin,Y.C.; Cheng,J.C.; Wu,H.S.; Salemi,M.; Liu,H.F.; Lin,J.-H.; Chiu,S.-C.; Lin,Y.-C.; Cheng,J.-C.; Wu,H.-S.; Liu,H.-F.
EPI444712	HA	Taiwan	2004-Dec-10	A/Taiwan/269/2004		Other Database Import	Lin,J.H.; Chiu,S.C.; Lin,Y.C.; Cheng,J.C.; Wu,H.S.; Salemi,M.; Liu,H.F.; Lin,J.-H.; Chiu,S.-C.; Lin,Y.-C.; Cheng,J.-C.; Wu,H.-S.; Liu,H.-F.
EPI445435	MP	Taiwan	2004-Dec-10	A/Taiwan/269/2004		Other Database Import	Lin,J.H.; Chiu,S.C.; Lin,Y.C.; Cheng,J.C.; Wu,H.S.; Salemi,M.; Liu,H.F.; Lin,J.-H.; Chiu,S.-C.; Lin,Y.-C.; Cheng,J.-C.; Wu,H.-S.; Liu,H.-F.
EPI446255	NS	Taiwan	2004-Dec-10	A/Taiwan/269/2004		Other Database Import	Lin,J.H.; Chiu,S.C.; Lin,Y.C.; Cheng,J.C.; Wu,H.S.; Salemi,M.; Liu,H.F.; Lin,J.-H.; Chiu,S.-C.; Lin,Y.-C.; Cheng,J.-C.; Wu,H.-S.; Liu,H.-F.
EPI444276	PB1	Taiwan	2004-Dec-10	A/Taiwan/269/2004		Other Database Import	Lin,J.H.; Chiu,S.C.; Lin,Y.C.; Cheng,J.C.; Wu,H.S.; Salemi,M.; Liu,H.F.; Lin,J.-H.; Chiu,S.-C.; Lin,Y.-C.; Cheng,J.-C.; Wu,H.-S.; Liu,H.-F.
EPI445166	NA	Taiwan	2004-Dec-10	A/Taiwan/269/2004		Other Database Import	Lin,J.H.; Chiu,S.C.; Lin,Y.C.; Cheng,J.C.; Wu,H.S.; Salemi,M.; Liu,H.F.; Lin,J.-H.; Chiu,S.-C.; Lin,Y.-C.; Cheng,J.-C.; Wu,H.-S.; Liu,H.-F.
EPI444005	PB2	Taiwan	2004-Dec-10	A/Taiwan/269/2004		Other Database Import	Lin,J.H.; Chiu,S.C.; Lin,Y.C.; Cheng,J.C.; Wu,H.S.; Salemi,M.; Liu,H.F.; Lin,J.-H.; Chiu,S.-C.; Lin,Y.-C.; Cheng,J.-C.; Wu,H.-S.; Liu,H.-F.
EPI456890	PA	Taiwan	2004-Dec-10	A/Taiwan/269/2004		Other Database Import	Lin,J.H.; Chiu,S.C.; Lin,Y.C.; Cheng,J.C.; Wu,H.S.; Salemi,M.; Liu,H.F.; Lin,J.-H.; Chiu,S.-C.; Lin,Y.-C.; Cheng,J.-C.; Wu,H.-S.; Liu,H.-F.
EPI444711	HA	Taiwan	2004-Dec-04	A/Taiwan/266/2004		Other Database Import	Lin,J.H.; Chiu,S.C.; Lin,Y.C.; Cheng,J.C.; Wu,H.S.; Salemi,M.; Liu,H.F.; Lin,J.-H.; Chiu,S.-C.; Lin,Y.-C.; Cheng,J.-C.; Wu,H.-S.; Liu,H.-F.
EPI445434	MP	Taiwan	2004-Dec-04	A/Taiwan/266/2004		Other Database Import	Lin,J.H.; Chiu,S.C.; Lin,Y.C.; Cheng,J.C.; Wu,H.S.; Salemi,M.; Liu,H.F.; Lin,J.-H.; Chiu,S.-C.; Lin,Y.-C.; Cheng,J.-C.; Wu,H.-S.; Liu,H.-F.
EPI446254	NS	Taiwan	2004-Dec-04	A/Taiwan/266/2004		Other Database Import	Lin,J.H.; Chiu,S.C.; Lin,Y.C.; Cheng,J.C.; Wu,H.S.; Salemi,M.; Liu,H.F.; Lin,J.-H.; Chiu,S.-C.; Lin,Y.-C.; Cheng,J.-C.; Wu,H.-S.; Liu,H.-F.
EPI444275	PB1	Taiwan	2004-Dec-04	A/Taiwan/266/2004		Other Database Import	Lin,J.H.; Chiu,S.C.; Lin,Y.C.; Cheng,J.C.; Wu,H.S.; Salemi,M.; Liu,H.F.; Lin,J.-H.; Chiu,S.-C.; Lin,Y.-C.; Cheng,J.-C.; Wu,H.-S.; Liu,H.-F.
EPI445165	NA	Taiwan	2004-Dec-04	A/Taiwan/266/2004		Other Database Import	Lin,J.H.; Chiu,S.C.; Lin,Y.C.; Cheng,J.C.; Wu,H.S.; Salemi,M.; Liu,H.F.; Lin,J.-H.; Chiu,S.-C.; Lin,Y.-C.; Cheng,J.-C.; Wu,H.-S.; Liu,H.-F.
EPI444947	NP	Taiwan	2004-Dec-04	A/Taiwan/266/2004		Other Database Import	Lin,J.H.; Chiu,S.C.; Lin,Y.C.; Cheng,J.C.; Wu,H.S.; Salemi,M.; Liu,H.F.; Lin,J.-H.; Chiu,S.-C.; Lin,Y.-C.; Cheng,J.-C.; Wu,H.-S.; Liu,H.-F.
EPI444004	PB2	Taiwan	2004-Dec-04	A/Taiwan/266/2004		Other Database Import	Lin,J.H.; Chiu,S.C.; Lin,Y.C.; Cheng,J.C.; Wu,H.S.; Salemi,M.; Liu,H.F.; Lin,J.-H.; Chiu,S.-C.; Lin,Y.-C.; Cheng,J.-C.; Wu,H.-S.; Liu,H.-F.
EPI456889	PA	Taiwan	2004-Dec-04	A/Taiwan/266/2004		Other Database Import	Lin,J.H.; Chiu,S.C.; Lin,Y.C.; Cheng,J.C.; Wu,H.S.; Salemi,M.; Liu,H.F.; Lin,J.-H.; Chiu,S.-C.; Lin,Y.-C.; Cheng,J.-C.; Wu,H.-S.; Liu,H.-F.
EPI445432	MP	Taiwan	2004-Oct-21	A/Taiwan/220/2004		Other Database Import	Lin,J.H.; Chiu,S.C.; Lin,Y.C.; Cheng,J.C.; Wu,H.S.; Salemi,M.; Liu,H.F.; Lin,J.-H.; Chiu,S.-C.; Lin,Y.-C.; Cheng,J.-C.; Wu,H.-S.; Liu,H.-F.
EPI444709	HA	Taiwan	2004-Oct-21	A/Taiwan/220/2004		Other Database Import	Lin,J.H.; Chiu,S.C.; Lin,Y.C.; Cheng,J.C.; Wu,H.S.; Salemi,M.; Liu,H.F.; Lin,J.-H.; Chiu,S.-C.; Lin,Y.-C.; Cheng,J.-C.; Wu,H.-S.; Liu,H.-F.
EPI446252	NS	Taiwan	2004-Oct-21	A/Taiwan/220/2004		Other Database Import	Lin,J.H.; Chiu,S.C.; Lin,Y.C.; Cheng,J.C.; Wu,H.S.; Salemi,M.; Liu,H.F.; Lin,J.-H.; Chiu,S.-C.; Lin,Y.-C.; Cheng,J.-C.; Wu,H.-S.; Liu,H.-F.
EPI444273	PB1	Taiwan	2004-Oct-21	A/Taiwan/220/2004		Other Database Import	Lin,J.H.; Chiu,S.C.; Lin,Y.C.; Cheng,J.C.; Wu,H.S.; Salemi,M.; Liu,H.F.; Lin,J.-H.; Chiu,S.-C.; Lin,Y.-C.; Cheng,J.-C.; Wu,H.-S.; Liu,H.-F.
EPI445163	NA	Taiwan	2004-Oct-21	A/Taiwan/220/2004		Other Database Import	Lin,J.H.; Chiu,S.C.; Lin,Y.C.; Cheng,J.C.; Wu,H.S.; Salemi,M.; Liu,H.F.; Lin,J.-H.; Chiu,S.-C.; Lin,Y.-C.; Cheng,J.-C.; Wu,H.-S.; Liu,H.-F.
EPI444945	NP	Taiwan	2004-Oct-21	A/Taiwan/220/2004		Other Database Import	Lin,J.H.; Chiu,S.C.; Lin,Y.C.; Cheng,J.C.; Wu,H.S.; Salemi,M.; Liu,H.F.; Lin,J.-H.; Chiu,S.-C.; Lin,Y.-C.; Cheng,J.-C.; Wu,H.-S.; Liu,H.-F.
EPI444002	PB2	Taiwan	2004-Oct-21	A/Taiwan/220/2004		Other Database Import	Lin,J.H.; Chiu,S.C.; Lin,Y.C.; Cheng,J.C.; Wu,H.S.; Salemi,M.; Liu,H.F.; Lin,J.-H.; Chiu,S.-C.; Lin,Y.-C.; Cheng,J.-C.; Wu,H.-S.; Liu,H.-F.
EPI456887	PA	Taiwan	2004-Oct-21	A/Taiwan/220/2004		Other Database Import	Lin,J.H.; Chiu,S.C.; Lin,Y.C.; Cheng,J.C.; Wu,H.S.; Salemi,M.; Liu,H.F.; Lin,J.-H.; Chiu,S.-C.; Lin,Y.-C.; Cheng,J.-C.; Wu,H.-S.; Liu,H.-F.
EPI444705	HA	Taiwan	2004-Jun-24	A/Taiwan/353/2004		Other Database Import	Lin,J.H.; Chiu,S.C.; Lin,Y.C.; Cheng,J.C.; Wu,H.S.; Salemi,M.; Liu,H.F.; Lin,J.-H.; Chiu,S.-C.; Lin,Y.-C.; Cheng,J.-C.; Wu,H.-S.; Liu,H.-F.
EPI446249	NS	Taiwan	2004-Jun-24	A/Taiwan/353/2004		Other Database Import	Lin,J.H.; Chiu,S.C.; Lin,Y.C.; Cheng,J.C.; Wu,H.S.; Salemi,M.; Liu,H.F.; Lin,J.-H.; Chiu,S.-C.; Lin,Y.-C.; Cheng,J.-C.; Wu,H.-S.; Liu,H.-F.
EPI444269	PB1	Taiwan	2004-Jun-24	A/Taiwan/353/2004		Other Database Import	Lin,J.H.; Chiu,S.C.; Lin,Y.C.; Cheng,J.C.; Wu,H.S.; Salemi,M.; Liu,H.F.; Lin,J.-H.; Chiu,S.-C.; Lin,Y.-C.; Cheng,J.-C.; Wu,H.-S.; Liu,H.-F.
EPI445159	NA	Taiwan	2004-Jun-24	A/Taiwan/353/2004		Other Database Import	Lin,J.H.; Chiu,S.C.; Lin,Y.C.; Cheng,J.C.; Wu,H.S.; Salemi,M.; Liu,H.F.; Lin,J.-H.; Chiu,S.-C.; Lin,Y.-C.; Cheng,J.-C.; Wu,H.-S.; Liu,H.-F.
EPI444941	NP	Taiwan	2004-Jun-24	A/Taiwan/353/2004		Other Database Import	Lin,J.H.; Chiu,S.C.; Lin,Y.C.; Cheng,J.C.; Wu,H.S.; Salemi,M.; Liu,H.F.; Lin,J.-H.; Chiu,S.-C.; Lin,Y.-C.; Cheng,J.-C.; Wu,H.-S.; Liu,H.-F.
EPI444000	PB2	Taiwan	2004-Jun-24	A/Taiwan/353/2004		Other Database Import	Lin,J.H.; Chiu,S.C.; Lin,Y.C.; Cheng,J.C.; Wu,H.S.; Salemi,M.; Liu,H.F.; Lin,J.-H.; Chiu,S.-C.; Lin,Y.-C.; Cheng,J.-C.; Wu,H.-S.; Liu,H.-F.
EPI456883	PA	Taiwan	2004-Jun-24	A/Taiwan/353/2004		Other Database Import	Lin,J.H.; Chiu,S.C.; Lin,Y.C.; Cheng,J.C.; Wu,H.S.; Salemi,M.; Liu,H.F.; Lin,J.-H.; Chiu,S.-C.; Lin,Y.-C.; Cheng,J.-C.; Wu,H.-S.; Liu,H.-F.
EPI444704	HA	Taiwan	2004-Jun-10	A/Taiwan/1094/2004		Other Database Import	Lin,J.H.; Chiu,S.C.; Lin,Y.C.; Cheng,J.C.; Wu,H.S.; Salemi,M.; Liu,H.F.; Lin,J.-H.; Chiu,S.-C.; Lin,Y.-C.; Cheng,J.-C.; Wu,H.-S.; Liu,H.-F.
EPI445428	MP	Taiwan	2004-Jun-10	A/Taiwan/1094/2004		Other Database Import	Lin,J.H.; Chiu,S.C.; Lin,Y.C.; Cheng,J.C.; Wu,H.S.; Salemi,M.; Liu,H.F.; Lin,J.-H.; Chiu,S.-C.; Lin,Y.-C.; Cheng,J.-C.; Wu,H.-S.; Liu,H.-F.
EPI446248	NS	Taiwan	2004-Jun-10	A/Taiwan/1094/2004		Other Database Import	Lin,J.H.; Chiu,S.C.; Lin,Y.C.; Cheng,J.C.; Wu,H.S.; Salemi,M.; Liu,H.F.; Lin,J.-H.; Chiu,S.-C.; Lin,Y.-C.; Cheng,J.-C.; Wu,H.-S.; Liu,H.-F.
EPI444268	PB1	Taiwan	2004-Jun-10	A/Taiwan/1094/2004		Other Database Import	Lin,J.H.; Chiu,S.C.; Lin,Y.C.; Cheng,J.C.; Wu,H.S.; Salemi,M.; Liu,H.F.; Lin,J.-H.; Chiu,S.-C.; Lin,Y.-C.; Cheng,J.-C.; Wu,H.-S.; Liu,H.-F.
EPI445158	NA	Taiwan	2004-Jun-10	A/Taiwan/1094/2004		Other Database Import	Lin,J.H.; Chiu,S.C.; Lin,Y.C.; Cheng,J.C.; Wu,H.S.; Salemi,M.; Liu,H.F.; Lin,J.-H.; Chiu,S.-C.; Lin,Y.-C.; Cheng,J.-C.; Wu,H.-S.; Liu,H.-F.
EPI444940	NP	Taiwan	2004-Jun-10	A/Taiwan/1094/2004		Other Database Import	Lin,J.H.; Chiu,S.C.; Lin,Y.C.; Cheng,J.C.; Wu,H.S.; Salemi,M.; Liu,H.F.; Lin,J.-H.; Chiu,S.-C.; Lin,Y.-C.; Cheng,J.-C.; Wu,H.-S.; Liu,H.-F.
EPI443999	PB2	Taiwan	2004-Jun-10	A/Taiwan/1094/2004		Other Database Import	Lin,J.H.; Chiu,S.C.; Lin,Y.C.; Cheng,J.C.; Wu,H.S.; Salemi,M.; Liu,H.F.; Lin,J.-H.; Chiu,S.-C.; Lin,Y.-C.; Cheng,J.-C.; Wu,H.-S.; Liu,H.-F.
EPI456891	PA	Taiwan	2004-Jun-10	A/Taiwan/1094/2004		Other Database Import	Lin,J.H.; Chiu,S.C.; Lin,Y.C.; Cheng,J.C.; Wu,H.S.; Salemi,M.; Liu,H.F.; Lin,J.-H.; Chiu,S.-C.; Lin,Y.-C.; Cheng,J.-C.; Wu,H.-S.; Liu,H.-F.
EPI444702	HA	Taiwan	2004-May-23	A/Taiwan/1051/2004		Other Database Import	Lin,J.H.; Chiu,S.C.; Lin,Y.C.; Cheng,J.C.; Wu,H.S.; Salemi,M.; Liu,H.F.; Lin,J.-H.; Chiu,S.-C.; Lin,Y.-C.; Cheng,J.-C.; Wu,H.-S.; Liu,H.-F.
EPI445426	MP	Taiwan	2004-May-23	A/Taiwan/1051/2004		Other Database Import	Lin,J.H.; Chiu,S.C.; Lin,Y.C.; Cheng,J.C.; Wu,H.S.; Salemi,M.; Liu,H.F.; Lin,J.-H.; Chiu,S.-C.; Lin,Y.-C.; Cheng,J.-C.; Wu,H.-S.; Liu,H.-F.
EPI446246	NS	Taiwan	2004-May-23	A/Taiwan/1051/2004		Other Database Import	Lin,J.H.; Chiu,S.C.; Lin,Y.C.; Cheng,J.C.; Wu,H.S.; Salemi,M.; Liu,H.F.; Lin,J.-H.; Chiu,S.-C.; Lin,Y.-C.; Cheng,J.-C.; Wu,H.-S.; Liu,H.-F.
EPI444266	PB1	Taiwan	2004-May-23	A/Taiwan/1051/2004		Other Database Import	Lin,J.H.; Chiu,S.C.; Lin,Y.C.; Cheng,J.C.; Wu,H.S.; Salemi,M.; Liu,H.F.; Lin,J.-H.; Chiu,S.-C.; Lin,Y.-C.; Cheng,J.-C.; Wu,H.-S.; Liu,H.-F.
EPI445156	NA	Taiwan	2004-May-23	A/Taiwan/1051/2004		Other Database Import	Lin,J.H.; Chiu,S.C.; Lin,Y.C.; Cheng,J.C.; Wu,H.S.; Salemi,M.; Liu,H.F.; Lin,J.-H.; Chiu,S.-C.; Lin,Y.-C.; Cheng,J.-C.; Wu,H.-S.; Liu,H.-F.
EPI444938	NP	Taiwan	2004-May-23	A/Taiwan/1051/2004		Other Database Import	Lin,J.H.; Chiu,S.C.; Lin,Y.C.; Cheng,J.C.; Wu,H.S.; Salemi,M.; Liu,H.F.; Lin,J.-H.; Chiu,S.-C.; Lin,Y.-C.; Cheng,J.-C.; Wu,H.-S.; Liu,H.-F.
EPI443997	PB2	Taiwan	2004-May-23	A/Taiwan/1051/2004		Other Database Import	Lin,J.H.; Chiu,S.C.; Lin,Y.C.; Cheng,J.C.; Wu,H.S.; Salemi,M.; Liu,H.F.; Lin,J.-H.; Chiu,S.-C.; Lin,Y.-C.; Cheng,J.-C.; Wu,H.-S.; Liu,H.-F.
EPI456900	PA	Taiwan	2004-May-23	A/Taiwan/1051/2004		Other Database Import	Lin,J.H.; Chiu,S.C.; Lin,Y.C.; Cheng,J.C.; Wu,H.S.; Salemi,M.; Liu,H.F.; Lin,J.-H.; Chiu,S.-C.; Lin,Y.-C.; Cheng,J.-C.; Wu,H.-S.; Liu,H.-F.
EPI444701	HA	Taiwan	2004-Apr-03	A/Taiwan/981/2004		Other Database Import	Lin,J.H.; Chiu,S.C.; Lin,Y.C.; Cheng,J.C.; Wu,H.S.; Salemi,M.; Liu,H.F.; Lin,J.-H.; Chiu,S.-C.; Lin,Y.-C.; Cheng,J.-C.; Wu,H.-S.; Liu,H.-F.
EPI445425	MP	Taiwan	2004-Apr-03	A/Taiwan/981/2004		Other Database Import	Lin,J.H.; Chiu,S.C.; Lin,Y.C.; Cheng,J.C.; Wu,H.S.; Salemi,M.; Liu,H.F.; Lin,J.-H.; Chiu,S.-C.; Lin,Y.-C.; Cheng,J.-C.; Wu,H.-S.; Liu,H.-F.
EPI446245	NS	Taiwan	2004-Apr-03	A/Taiwan/981/2004		Other Database Import	Lin,J.H.; Chiu,S.C.; Lin,Y.C.; Cheng,J.C.; Wu,H.S.; Salemi,M.; Liu,H.F.; Lin,J.-H.; Chiu,S.-C.; Lin,Y.-C.; Cheng,J.-C.; Wu,H.-S.; Liu,H.-F.
EPI444265	PB1	Taiwan	2004-Apr-03	A/Taiwan/981/2004		Other Database Import	Lin,J.H.; Chiu,S.C.; Lin,Y.C.; Cheng,J.C.; Wu,H.S.; Salemi,M.; Liu,H.F.; Lin,J.-H.; Chiu,S.-C.; Lin,Y.-C.; Cheng,J.-C.; Wu,H.-S.; Liu,H.-F.
EPI444543	PA	Taiwan	2004-Apr-03	A/Taiwan/981/2004		Other Database Import	Lin,J.H.; Chiu,S.C.; Lin,Y.C.; Cheng,J.C.; Wu,H.S.; Salemi,M.; Liu,H.F.; Lin,J.-H.; Chiu,S.-C.; Lin,Y.-C.; Cheng,J.-C.; Wu,H.-S.; Liu,H.-F.
EPI445155	NA	Taiwan	2004-Apr-03	A/Taiwan/981/2004		Other Database Import	Lin,J.H.; Chiu,S.C.; Lin,Y.C.; Cheng,J.C.; Wu,H.S.; Salemi,M.; Liu,H.F.; Lin,J.-H.; Chiu,S.-C.; Lin,Y.-C.; Cheng,J.-C.; Wu,H.-S.; Liu,H.-F.
EPI444937	NP	Taiwan	2004-Apr-03	A/Taiwan/981/2004		Other Database Import	Lin,J.H.; Chiu,S.C.; Lin,Y.C.; Cheng,J.C.; Wu,H.S.; Salemi,M.; Liu,H.F.; Lin,J.-H.; Chiu,S.-C.; Lin,Y.-C.; Cheng,J.-C.; Wu,H.-S.; Liu,H.-F.
EPI443996	PB2	Taiwan	2004-Apr-03	A/Taiwan/981/2004		Other Database Import	Lin,J.H.; Chiu,S.C.; Lin,Y.C.; Cheng,J.C.; Wu,H.S.; Salemi,M.; Liu,H.F.; Lin,J.-H.; Chiu,S.-C.; Lin,Y.-C.; Cheng,J.-C.; Wu,H.-S.; Liu,H.-F.
EPI444700	HA	Taiwan	2004-Feb-13	A/Taiwan/612/2004		Other Database Import	Lin,J.H.; Chiu,S.C.; Lin,Y.C.; Cheng,J.C.; Wu,H.S.; Salemi,M.; Liu,H.F.; Lin,J.-H.; Chiu,S.-C.; Lin,Y.-C.; Cheng,J.-C.; Wu,H.-S.; Liu,H.-F.
EPI445424	MP	Taiwan	2004-Feb-13	A/Taiwan/612/2004		Other Database Import	Lin,J.H.; Chiu,S.C.; Lin,Y.C.; Cheng,J.C.; Wu,H.S.; Salemi,M.; Liu,H.F.; Lin,J.-H.; Chiu,S.-C.; Lin,Y.-C.; Cheng,J.-C.; Wu,H.-S.; Liu,H.-F.
EPI446244	NS	Taiwan	2004-Feb-13	A/Taiwan/612/2004		Other Database Import	Lin,J.H.; Chiu,S.C.; Lin,Y.C.; Cheng,J.C.; Wu,H.S.; Salemi,M.; Liu,H.F.; Lin,J.-H.; Chiu,S.-C.; Lin,Y.-C.; Cheng,J.-C.; Wu,H.-S.; Liu,H.-F.
EPI444264	PB1	Taiwan	2004-Feb-13	A/Taiwan/612/2004		Other Database Import	Lin,J.H.; Chiu,S.C.; Lin,Y.C.; Cheng,J.C.; Wu,H.S.; Salemi,M.; Liu,H.F.; Lin,J.-H.; Chiu,S.-C.; Lin,Y.-C.; Cheng,J.-C.; Wu,H.-S.; Liu,H.-F.
EPI445154	NA	Taiwan	2004-Feb-13	A/Taiwan/612/2004		Other Database Import	Lin,J.H.; Chiu,S.C.; Lin,Y.C.; Cheng,J.C.; Wu,H.S.; Salemi,M.; Liu,H.F.; Lin,J.-H.; Chiu,S.-C.; Lin,Y.-C.; Cheng,J.-C.; Wu,H.-S.; Liu,H.-F.
EPI444936	NP	Taiwan	2004-Feb-13	A/Taiwan/612/2004		Other Database Import	Lin,J.H.; Chiu,S.C.; Lin,Y.C.; Cheng,J.C.; Wu,H.S.; Salemi,M.; Liu,H.F.; Lin,J.-H.; Chiu,S.-C.; Lin,Y.-C.; Cheng,J.-C.; Wu,H.-S.; Liu,H.-F.
EPI443995	PB2	Taiwan	2004-Feb-13	A/Taiwan/612/2004		Other Database Import	Lin,J.H.; Chiu,S.C.; Lin,Y.C.; Cheng,J.C.; Wu,H.S.; Salemi,M.; Liu,H.F.; Lin,J.-H.; Chiu,S.-C.; Lin,Y.-C.; Cheng,J.-C.; Wu,H.-S.; Liu,H.-F.
EPI456898	PA	Taiwan	2004-Feb-13	A/Taiwan/612/2004		Other Database Import	Lin,J.H.; Chiu,S.C.; Lin,Y.C.; Cheng,J.C.; Wu,H.S.; Salemi,M.; Liu,H.F.; Lin,J.-H.; Chiu,S.-C.; Lin,Y.-C.; Cheng,J.-C.; Wu,H.-S.; Liu,H.-F.
EPI444696	HA	Taiwan	2004-Sep-14	A/Taiwan/56/2004		Other Database Import	Lin,J.H.; Chiu,S.C.; Lin,Y.C.; Cheng,J.C.; Wu,H.S.; Salemi,M.; Liu,H.F.; Lin,J.-H.; Chiu,S.-C.; Lin,Y.-C.; Cheng,J.-C.; Wu,H.-S.; Liu,H.-F.
EPI445420	MP	Taiwan	2004-Sep-14	A/Taiwan/56/2004		Other Database Import	Lin,J.H.; Chiu,S.C.; Lin,Y.C.; Cheng,J.C.; Wu,H.S.; Salemi,M.; Liu,H.F.; Lin,J.-H.; Chiu,S.-C.; Lin,Y.-C.; Cheng,J.-C.; Wu,H.-S.; Liu,H.-F.
EPI446240	NS	Taiwan	2004-Sep-14	A/Taiwan/56/2004		Other Database Import	Lin,J.H.; Chiu,S.C.; Lin,Y.C.; Cheng,J.C.; Wu,H.S.; Salemi,M.; Liu,H.F.; Lin,J.-H.; Chiu,S.-C.; Lin,Y.-C.; Cheng,J.-C.; Wu,H.-S.; Liu,H.-F.
EPI444260	PB1	Taiwan	2004-Sep-14	A/Taiwan/56/2004		Other Database Import	Lin,J.H.; Chiu,S.C.; Lin,Y.C.; Cheng,J.C.; Wu,H.S.; Salemi,M.; Liu,H.F.; Lin,J.-H.; Chiu,S.-C.; Lin,Y.-C.; Cheng,J.-C.; Wu,H.-S.; Liu,H.-F.
EPI445150	NA	Taiwan	2004-Sep-14	A/Taiwan/56/2004		Other Database Import	Lin,J.H.; Chiu,S.C.; Lin,Y.C.; Cheng,J.C.; Wu,H.S.; Salemi,M.; Liu,H.F.; Lin,J.-H.; Chiu,S.-C.; Lin,Y.-C.; Cheng,J.-C.; Wu,H.-S.; Liu,H.-F.
EPI444932	NP	Taiwan	2004-Sep-14	A/Taiwan/56/2004		Other Database Import	Lin,J.H.; Chiu,S.C.; Lin,Y.C.; Cheng,J.C.; Wu,H.S.; Salemi,M.; Liu,H.F.; Lin,J.-H.; Chiu,S.-C.; Lin,Y.-C.; Cheng,J.-C.; Wu,H.-S.; Liu,H.-F.
EPI443991	PB2	Taiwan	2004-Sep-14	A/Taiwan/56/2004		Other Database Import	Lin,J.H.; Chiu,S.C.; Lin,Y.C.; Cheng,J.C.; Wu,H.S.; Salemi,M.; Liu,H.F.; Lin,J.-H.; Chiu,S.-C.; Lin,Y.-C.; Cheng,J.-C.; Wu,H.-S.; Liu,H.-F.
EPI456894	PA	Taiwan	2004-Sep-14	A/Taiwan/56/2004		Other Database Import	Lin,J.H.; Chiu,S.C.; Lin,Y.C.; Cheng,J.C.; Wu,H.S.; Salemi,M.; Liu,H.F.; Lin,J.-H.; Chiu,S.-C.; Lin,Y.-C.; Cheng,J.-C.; Wu,H.-S.; Liu,H.-F.
EPI444695	HA	Taiwan	2004-Sep-14	A/Taiwan/55/2004		Other Database Import	Lin,J.H.; Chiu,S.C.; Lin,Y.C.; Cheng,J.C.; Wu,H.S.; Salemi,M.; Liu,H.F.; Lin,J.-H.; Chiu,S.-C.; Lin,Y.-C.; Cheng,J.-C.; Wu,H.-S.; Liu,H.-F.
EPI445419	MP	Taiwan	2004-Sep-14	A/Taiwan/55/2004		Other Database Import	Lin,J.H.; Chiu,S.C.; Lin,Y.C.; Cheng,J.C.; Wu,H.S.; Salemi,M.; Liu,H.F.; Lin,J.-H.; Chiu,S.-C.; Lin,Y.-C.; Cheng,J.-C.; Wu,H.-S.; Liu,H.-F.
EPI446239	NS	Taiwan	2004-Sep-14	A/Taiwan/55/2004		Other Database Import	Lin,J.H.; Chiu,S.C.; Lin,Y.C.; Cheng,J.C.; Wu,H.S.; Salemi,M.; Liu,H.F.; Lin,J.-H.; Chiu,S.-C.; Lin,Y.-C.; Cheng,J.-C.; Wu,H.-S.; Liu,H.-F.
EPI444259	PB1	Taiwan	2004-Sep-14	A/Taiwan/55/2004		Other Database Import	Lin,J.H.; Chiu,S.C.; Lin,Y.C.; Cheng,J.C.; Wu,H.S.; Salemi,M.; Liu,H.F.; Lin,J.-H.; Chiu,S.-C.; Lin,Y.-C.; Cheng,J.-C.; Wu,H.-S.; Liu,H.-F.
EPI445149	NA	Taiwan	2004-Sep-14	A/Taiwan/55/2004		Other Database Import	Lin,J.H.; Chiu,S.C.; Lin,Y.C.; Cheng,J.C.; Wu,H.S.; Salemi,M.; Liu,H.F.; Lin,J.-H.; Chiu,S.-C.; Lin,Y.-C.; Cheng,J.-C.; Wu,H.-S.; Liu,H.-F.
EPI444931	NP	Taiwan	2004-Sep-14	A/Taiwan/55/2004		Other Database Import	Lin,J.H.; Chiu,S.C.; Lin,Y.C.; Cheng,J.C.; Wu,H.S.; Salemi,M.; Liu,H.F.; Lin,J.-H.; Chiu,S.-C.; Lin,Y.-C.; Cheng,J.-C.; Wu,H.-S.; Liu,H.-F.
EPI443990	PB2	Taiwan	2004-Sep-14	A/Taiwan/55/2004		Other Database Import	Lin,J.H.; Chiu,S.C.; Lin,Y.C.; Cheng,J.C.; Wu,H.S.; Salemi,M.; Liu,H.F.; Lin,J.-H.; Chiu,S.-C.; Lin,Y.-C.; Cheng,J.-C.; Wu,H.-S.; Liu,H.-F.
EPI456893	PA	Taiwan	2004-Sep-14	A/Taiwan/55/2004		Other Database Import	Lin,J.H.; Chiu,S.C.; Lin,Y.C.; Cheng,J.C.; Wu,H.S.; Salemi,M.; Liu,H.F.; Lin,J.-H.; Chiu,S.-C.; Lin,Y.-C.; Cheng,J.-C.; Wu,H.-S.; Liu,H.-F.
EPI444694	HA	Taiwan	2004-Sep-13	A/Taiwan/61/2004		Other Database Import	Lin,J.H.; Chiu,S.C.; Lin,Y.C.; Cheng,J.C.; Wu,H.S.; Salemi,M.; Liu,H.F.; Lin,J.-H.; Chiu,S.-C.; Lin,Y.-C.; Cheng,J.-C.; Wu,H.-S.; Liu,H.-F.
EPI445418	MP	Taiwan	2004-Sep-13	A/Taiwan/61/2004		Other Database Import	Lin,J.H.; Chiu,S.C.; Lin,Y.C.; Cheng,J.C.; Wu,H.S.; Salemi,M.; Liu,H.F.; Lin,J.-H.; Chiu,S.-C.; Lin,Y.-C.; Cheng,J.-C.; Wu,H.-S.; Liu,H.-F.
EPI446238	NS	Taiwan	2004-Sep-13	A/Taiwan/61/2004		Other Database Import	Lin,J.H.; Chiu,S.C.; Lin,Y.C.; Cheng,J.C.; Wu,H.S.; Salemi,M.; Liu,H.F.; Lin,J.-H.; Chiu,S.-C.; Lin,Y.-C.; Cheng,J.-C.; Wu,H.-S.; Liu,H.-F.
EPI444258	PB1	Taiwan	2004-Sep-13	A/Taiwan/61/2004		Other Database Import	Lin,J.H.; Chiu,S.C.; Lin,Y.C.; Cheng,J.C.; Wu,H.S.; Salemi,M.; Liu,H.F.; Lin,J.-H.; Chiu,S.-C.; Lin,Y.-C.; Cheng,J.-C.; Wu,H.-S.; Liu,H.-F.
EPI445148	NA	Taiwan	2004-Sep-13	A/Taiwan/61/2004		Other Database Import	Lin,J.H.; Chiu,S.C.; Lin,Y.C.; Cheng,J.C.; Wu,H.S.; Salemi,M.; Liu,H.F.; Lin,J.-H.; Chiu,S.-C.; Lin,Y.-C.; Cheng,J.-C.; Wu,H.-S.; Liu,H.-F.
EPI444930	NP	Taiwan	2004-Sep-13	A/Taiwan/61/2004		Other Database Import	Lin,J.H.; Chiu,S.C.; Lin,Y.C.; Cheng,J.C.; Wu,H.S.; Salemi,M.; Liu,H.F.; Lin,J.-H.; Chiu,S.-C.; Lin,Y.-C.; Cheng,J.-C.; Wu,H.-S.; Liu,H.-F.
EPI443989	PB2	Taiwan	2004-Sep-13	A/Taiwan/61/2004		Other Database Import	Lin,J.H.; Chiu,S.C.; Lin,Y.C.; Cheng,J.C.; Wu,H.S.; Salemi,M.; Liu,H.F.; Lin,J.-H.; Chiu,S.-C.; Lin,Y.-C.; Cheng,J.-C.; Wu,H.-S.; Liu,H.-F.
EPI456899	PA	Taiwan	2004-Sep-13	A/Taiwan/61/2004		Other Database Import	Lin,J.H.; Chiu,S.C.; Lin,Y.C.; Cheng,J.C.; Wu,H.S.; Salemi,M.; Liu,H.F.; Lin,J.-H.; Chiu,S.-C.; Lin,Y.-C.; Cheng,J.-C.; Wu,H.-S.; Liu,H.-F.
EPI444691	HA	Taiwan	2004-Aug-02	A/Taiwan/393/2004		Other Database Import	Lin,J.H.; Chiu,S.C.; Lin,Y.C.; Cheng,J.C.; Wu,H.S.; Salemi,M.; Liu,H.F.; Lin,J.-H.; Chiu,S.-C.; Lin,Y.-C.; Cheng,J.-C.; Wu,H.-S.; Liu,H.-F.
EPI445415	MP	Taiwan	2004-Aug-02	A/Taiwan/393/2004		Other Database Import	Lin,J.H.; Chiu,S.C.; Lin,Y.C.; Cheng,J.C.; Wu,H.S.; Salemi,M.; Liu,H.F.; Lin,J.-H.; Chiu,S.-C.; Lin,Y.-C.; Cheng,J.-C.; Wu,H.-S.; Liu,H.-F.
EPI446235	NS	Taiwan	2004-Aug-02	A/Taiwan/393/2004		Other Database Import	Lin,J.H.; Chiu,S.C.; Lin,Y.C.; Cheng,J.C.; Wu,H.S.; Salemi,M.; Liu,H.F.; Lin,J.-H.; Chiu,S.-C.; Lin,Y.-C.; Cheng,J.-C.; Wu,H.-S.; Liu,H.-F.
EPI444255	PB1	Taiwan	2004-Aug-02	A/Taiwan/393/2004		Other Database Import	Lin,J.H.; Chiu,S.C.; Lin,Y.C.; Cheng,J.C.; Wu,H.S.; Salemi,M.; Liu,H.F.; Lin,J.-H.; Chiu,S.-C.; Lin,Y.-C.; Cheng,J.-C.; Wu,H.-S.; Liu,H.-F.
EPI445145	NA	Taiwan	2004-Aug-02	A/Taiwan/393/2004		Other Database Import	Lin,J.H.; Chiu,S.C.; Lin,Y.C.; Cheng,J.C.; Wu,H.S.; Salemi,M.; Liu,H.F.; Lin,J.-H.; Chiu,S.-C.; Lin,Y.-C.; Cheng,J.-C.; Wu,H.-S.; Liu,H.-F.
EPI443986	PB2	Taiwan	2004-Aug-02	A/Taiwan/393/2004		Other Database Import	Lin,J.H.; Chiu,S.C.; Lin,Y.C.; Cheng,J.C.; Wu,H.S.; Salemi,M.; Liu,H.F.; Lin,J.-H.; Chiu,S.-C.; Lin,Y.-C.; Cheng,J.-C.; Wu,H.-S.; Liu,H.-F.
EPI456906	PA	Taiwan	2004-Aug-02	A/Taiwan/393/2004		Other Database Import	Lin,J.H.; Chiu,S.C.; Lin,Y.C.; Cheng,J.C.; Wu,H.S.; Salemi,M.; Liu,H.F.; Lin,J.-H.; Chiu,S.-C.; Lin,Y.-C.; Cheng,J.-C.; Wu,H.-S.; Liu,H.-F.
EPI444690	HA	Taiwan	2004-Jun-09	A/Taiwan/1075/2004		Other Database Import	Lin,J.H.; Chiu,S.C.; Lin,Y.C.; Cheng,J.C.; Wu,H.S.; Salemi,M.; Liu,H.F.; Lin,J.-H.; Chiu,S.-C.; Lin,Y.-C.; Cheng,J.-C.; Wu,H.-S.; Liu,H.-F.
EPI445414	MP	Taiwan	2004-Jun-09	A/Taiwan/1075/2004		Other Database Import	Lin,J.H.; Chiu,S.C.; Lin,Y.C.; Cheng,J.C.; Wu,H.S.; Salemi,M.; Liu,H.F.; Lin,J.-H.; Chiu,S.-C.; Lin,Y.-C.; Cheng,J.-C.; Wu,H.-S.; Liu,H.-F.
EPI446234	NS	Taiwan	2004-Jun-09	A/Taiwan/1075/2004		Other Database Import	Lin,J.H.; Chiu,S.C.; Lin,Y.C.; Cheng,J.C.; Wu,H.S.; Salemi,M.; Liu,H.F.; Lin,J.-H.; Chiu,S.-C.; Lin,Y.-C.; Cheng,J.-C.; Wu,H.-S.; Liu,H.-F.
EPI444254	PB1	Taiwan	2004-Jun-09	A/Taiwan/1075/2004		Other Database Import	Lin,J.H.; Chiu,S.C.; Lin,Y.C.; Cheng,J.C.; Wu,H.S.; Salemi,M.; Liu,H.F.; Lin,J.-H.; Chiu,S.-C.; Lin,Y.-C.; Cheng,J.-C.; Wu,H.-S.; Liu,H.-F.
EPI445144	NA	Taiwan	2004-Jun-09	A/Taiwan/1075/2004		Other Database Import	Lin,J.H.; Chiu,S.C.; Lin,Y.C.; Cheng,J.C.; Wu,H.S.; Salemi,M.; Liu,H.F.; Lin,J.-H.; Chiu,S.-C.; Lin,Y.-C.; Cheng,J.-C.; Wu,H.-S.; Liu,H.-F.
EPI444927	NP	Taiwan	2004-Jun-09	A/Taiwan/1075/2004		Other Database Import	Lin,J.H.; Chiu,S.C.; Lin,Y.C.; Cheng,J.C.; Wu,H.S.; Salemi,M.; Liu,H.F.; Lin,J.-H.; Chiu,S.-C.; Lin,Y.-C.; Cheng,J.-C.; Wu,H.-S.; Liu,H.-F.
EPI443985	PB2	Taiwan	2004-Jun-09	A/Taiwan/1075/2004		Other Database Import	Lin,J.H.; Chiu,S.C.; Lin,Y.C.; Cheng,J.C.; Wu,H.S.; Salemi,M.; Liu,H.F.; Lin,J.-H.; Chiu,S.-C.; Lin,Y.-C.; Cheng,J.-C.; Wu,H.-S.; Liu,H.-F.
EPI456905	PA	Taiwan	2004-Jun-09	A/Taiwan/1075/2004		Other Database Import	Lin,J.H.; Chiu,S.C.; Lin,Y.C.; Cheng,J.C.; Wu,H.S.; Salemi,M.; Liu,H.F.; Lin,J.-H.; Chiu,S.-C.; Lin,Y.-C.; Cheng,J.-C.; Wu,H.-S.; Liu,H.-F.
EPI400541	HA	China	2004-Nov-01	A/Guangdong/SZ665/2004		Other Database Import	Cheng,X.; Tan,Y.; He,M.; Lam,T.T.; Lu,X.; Viboud,C.; He,J.; Zhang,S.; Lu,J.; Wu,C.; Fang,S.; Wang,X.; Xie,X.; Ma,H.; Nelson,M.I.; Kung,H.F.; Holmes,E.C.; Cheng,J.
EPI400540	HA	China	2004-Nov-01	A/Guangdong/SZ663/2004		Other Database Import	Cheng,X.; Tan,Y.; He,M.; Lam,T.T.; Lu,X.; Viboud,C.; He,J.; Zhang,S.; Lu,J.; Wu,C.; Fang,S.; Wang,X.; Xie,X.; Ma,H.; Nelson,M.I.; Kung,H.F.; Holmes,E.C.; Cheng,J.
EPI400539	HA	China	2004-Nov-01	A/Guangdong/SZ500/2004		Other Database Import	Cheng,X.; Tan,Y.; He,M.; Lam,T.T.; Lu,X.; Viboud,C.; He,J.; Zhang,S.; Lu,J.; Wu,C.; Fang,S.; Wang,X.; Xie,X.; Ma,H.; Nelson,M.I.; Kung,H.F.; Holmes,E.C.; Cheng,J.
EPI400538	HA	China	2004-Nov-01	A/Guangdong/SZ493/2004		Other Database Import	Cheng,X.; Tan,Y.; He,M.; Lam,T.T.; Lu,X.; Viboud,C.; He,J.; Zhang,S.; Lu,J.; Wu,C.; Fang,S.; Wang,X.; Xie,X.; Ma,H.; Nelson,M.I.; Kung,H.F.; Holmes,E.C.; Cheng,J.
EPI400537	HA	China	2004-Nov-01	A/Guangdong/SZ477/2004		Other Database Import	Cheng,X.; Tan,Y.; He,M.; Lam,T.T.; Lu,X.; Viboud,C.; He,J.; Zhang,S.; Lu,J.; Wu,C.; Fang,S.; Wang,X.; Xie,X.; Ma,H.; Nelson,M.I.; Kung,H.F.; Holmes,E.C.; Cheng,J.
EPI400533	HA	China	2004-Nov-01	A/Guangdong/SZ447/2004		Other Database Import	Cheng,X.; Tan,Y.; He,M.; Lam,T.T.; Lu,X.; Viboud,C.; He,J.; Zhang,S.; Lu,J.; Wu,C.; Fang,S.; Wang,X.; Xie,X.; Ma,H.; Nelson,M.I.; Kung,H.F.; Holmes,E.C.; Cheng,J.
EPI397685	HA	Finland	2004-Jan-01	A/Finland/486/2004	National Institute for Health and Welfare	National Institute for Medical Research
EPI395135	HA	Vietnam	2004-Jan-28	A/Vietnam/HN3094/2004		Other Database Import	Vuong,C.D.; Nguyen,H.K.L.; Hoang,P.M.V.; Le,T.T.; Nguyen,T.C.; Ngo,G.H.; Pham,H.T.; Tran,H.T.; Nguyen,S.V.; Le,M.Q.
EPI390109	HA	New Zealand	2004-Aug-01	A/Wellington/01/2004		Other Database Import	Wentworth,D.E.; Dugan,V.; Halpin,R.; Lin,X.; Bera,J.; Ghedin,E.; Fedorova,N.; Overton,L.; Tsitrin,T.; Stockwell,T.; Amedeo,P.; Bishop,B.; Chen,H.; Edworthy,P.; Gupta,N.; Katzel,D.; Li,K.; Schobel,S.; Shrivastava,S.; Thovarai,V.; Wang,S.; Ramanunninair,M.; Silverman,J.; Devis,R.; Phan,L.; Le,J.; Pokorny,B.A.; Onodera,S.; Fulvini,A.A.; He,Y.; Kilbourne,E.D.; Bucher,D.; Bao,Y.; Sanders,R.; Dernovoy,…
EPI390110	MP	New Zealand	2004-Aug-01	A/Wellington/01/2004		Other Database Import	Wentworth,D.E.; Dugan,V.; Halpin,R.; Lin,X.; Bera,J.; Ghedin,E.; Fedorova,N.; Overton,L.; Tsitrin,T.; Stockwell,T.; Amedeo,P.; Bishop,B.; Chen,H.; Edworthy,P.; Gupta,N.; Katzel,D.; Li,K.; Schobel,S.; Shrivastava,S.; Thovarai,V.; Wang,S.; Ramanunninair,M.; Silverman,J.; Devis,R.; Phan,L.; Le,J.; Pokorny,B.A.; Onodera,S.; Fulvini,A.A.; He,Y.; Kilbourne,E.D.; Bucher,D.; Bao,Y.; Sanders,R.; Dernovoy,…
EPI390111	NA	New Zealand	2004-Aug-01	A/Wellington/01/2004		Other Database Import	Wentworth,D.E.; Dugan,V.; Halpin,R.; Lin,X.; Bera,J.; Ghedin,E.; Fedorova,N.; Overton,L.; Tsitrin,T.; Stockwell,T.; Amedeo,P.; Bishop,B.; Chen,H.; Edworthy,P.; Gupta,N.; Katzel,D.; Li,K.; Schobel,S.; Shrivastava,S.; Thovarai,V.; Wang,S.; Ramanunninair,M.; Silverman,J.; Devis,R.; Phan,L.; Le,J.; Pokorny,B.A.; Onodera,S.; Fulvini,A.A.; He,Y.; Kilbourne,E.D.; Bucher,D.; Bao,Y.; Sanders,R.; Dernovoy,…
EPI390112	NP	New Zealand	2004-Aug-01	A/Wellington/01/2004		Other Database Import	Wentworth,D.E.; Dugan,V.; Halpin,R.; Lin,X.; Bera,J.; Ghedin,E.; Fedorova,N.; Overton,L.; Tsitrin,T.; Stockwell,T.; Amedeo,P.; Bishop,B.; Chen,H.; Edworthy,P.; Gupta,N.; Katzel,D.; Li,K.; Schobel,S.; Shrivastava,S.; Thovarai,V.; Wang,S.; Ramanunninair,M.; Silverman,J.; Devis,R.; Phan,L.; Le,J.; Pokorny,B.A.; Onodera,S.; Fulvini,A.A.; He,Y.; Kilbourne,E.D.; Bucher,D.; Bao,Y.; Sanders,R.; Dernovoy,…
EPI390113	NS	New Zealand	2004-Aug-01	A/Wellington/01/2004		Other Database Import	Wentworth,D.E.; Dugan,V.; Halpin,R.; Lin,X.; Bera,J.; Ghedin,E.; Fedorova,N.; Overton,L.; Tsitrin,T.; Stockwell,T.; Amedeo,P.; Bishop,B.; Chen,H.; Edworthy,P.; Gupta,N.; Katzel,D.; Li,K.; Schobel,S.; Shrivastava,S.; Thovarai,V.; Wang,S.; Ramanunninair,M.; Silverman,J.; Devis,R.; Phan,L.; Le,J.; Pokorny,B.A.; Onodera,S.; Fulvini,A.A.; He,Y.; Kilbourne,E.D.; Bucher,D.; Bao,Y.; Sanders,R.; Dernovoy,…
EPI390114	PA	New Zealand	2004-Aug-01	A/Wellington/01/2004		Other Database Import	Wentworth,D.E.; Dugan,V.; Halpin,R.; Lin,X.; Bera,J.; Ghedin,E.; Fedorova,N.; Overton,L.; Tsitrin,T.; Stockwell,T.; Amedeo,P.; Bishop,B.; Chen,H.; Edworthy,P.; Gupta,N.; Katzel,D.; Li,K.; Schobel,S.; Shrivastava,S.; Thovarai,V.; Wang,S.; Ramanunninair,M.; Silverman,J.; Devis,R.; Phan,L.; Le,J.; Pokorny,B.A.; Onodera,S.; Fulvini,A.A.; He,Y.; Kilbourne,E.D.; Bucher,D.; Bao,Y.; Sanders,R.; Dernovoy,…
EPI390115	PB1	New Zealand	2004-Aug-01	A/Wellington/01/2004		Other Database Import	Wentworth,D.E.; Dugan,V.; Halpin,R.; Lin,X.; Bera,J.; Ghedin,E.; Fedorova,N.; Overton,L.; Tsitrin,T.; Stockwell,T.; Amedeo,P.; Bishop,B.; Chen,H.; Edworthy,P.; Gupta,N.; Katzel,D.; Li,K.; Schobel,S.; Shrivastava,S.; Thovarai,V.; Wang,S.; Ramanunninair,M.; Silverman,J.; Devis,R.; Phan,L.; Le,J.; Pokorny,B.A.; Onodera,S.; Fulvini,A.A.; He,Y.; Kilbourne,E.D.; Bucher,D.; Bao,Y.; Sanders,R.; Dernovoy,…
EPI390116	PB2	New Zealand	2004-Aug-01	A/Wellington/01/2004		Other Database Import	Wentworth,D.E.; Dugan,V.; Halpin,R.; Lin,X.; Bera,J.; Ghedin,E.; Fedorova,N.; Overton,L.; Tsitrin,T.; Stockwell,T.; Amedeo,P.; Bishop,B.; Chen,H.; Edworthy,P.; Gupta,N.; Katzel,D.; Li,K.; Schobel,S.; Shrivastava,S.; Thovarai,V.; Wang,S.; Ramanunninair,M.; Silverman,J.; Devis,R.; Phan,L.; Le,J.; Pokorny,B.A.; Onodera,S.; Fulvini,A.A.; He,Y.; Kilbourne,E.D.; Bucher,D.; Bao,Y.; Sanders,R.; Dernovoy,…
EPI381972	MP	United States	2004-Jan-01	A/New York/55/2004		Other Database Import	Wentworth,D.E.; Dugan,V.; Halpin,R.; Lin,X.; Bera,J.; Ghedin,E.; Fedorova,N.; Overton,L.; Tsitrin,T.; Stockwell,T.; Amedeo,P.; Bishop,B.; Chen,H.; Edworthy,P.; Gupta,N.; Katzel,D.; Li,K.; Schobel,S.; Shrivastava,S.; Thovarai,V.; Wang,S.; Ramanunninair,M.; Silverman,J.; Devis,R.; Phan,L.; Le,J.; Pokorny,B.A.; Onodera,S.; Fulvini,A.A.; He,Y.; Kilbourne,E.D.; Bucher,D.; Bao,Y.; Sanders,R.; Dernovoy,…
EPI381971	HA	United States	2004-Jan-01	A/New York/55/2004		Other Database Import	Wentworth,D.E.; Dugan,V.; Halpin,R.; Lin,X.; Bera,J.; Ghedin,E.; Fedorova,N.; Overton,L.; Tsitrin,T.; Stockwell,T.; Amedeo,P.; Bishop,B.; Chen,H.; Edworthy,P.; Gupta,N.; Katzel,D.; Li,K.; Schobel,S.; Shrivastava,S.; Thovarai,V.; Wang,S.; Ramanunninair,M.; Silverman,J.; Devis,R.; Phan,L.; Le,J.; Pokorny,B.A.; Onodera,S.; Fulvini,A.A.; He,Y.; Kilbourne,E.D.; Bucher,D.; Bao,Y.; Sanders,R.; Dernovoy,…
EPI381975	NP	United States	2004-Jan-01	A/New York/55/2004		Other Database Import	Wentworth,D.E.; Dugan,V.; Halpin,R.; Lin,X.; Bera,J.; Ghedin,E.; Fedorova,N.; Overton,L.; Tsitrin,T.; Stockwell,T.; Amedeo,P.; Bishop,B.; Chen,H.; Edworthy,P.; Gupta,N.; Katzel,D.; Li,K.; Schobel,S.; Shrivastava,S.; Thovarai,V.; Wang,S.; Ramanunninair,M.; Silverman,J.; Devis,R.; Phan,L.; Le,J.; Pokorny,B.A.; Onodera,S.; Fulvini,A.A.; He,Y.; Kilbourne,E.D.; Bucher,D.; Bao,Y.; Sanders,R.; Dernovoy,…
EPI381974	NS	United States	2004-Jan-01	A/New York/55/2004		Other Database Import	Wentworth,D.E.; Dugan,V.; Halpin,R.; Lin,X.; Bera,J.; Ghedin,E.; Fedorova,N.; Overton,L.; Tsitrin,T.; Stockwell,T.; Amedeo,P.; Bishop,B.; Chen,H.; Edworthy,P.; Gupta,N.; Katzel,D.; Li,K.; Schobel,S.; Shrivastava,S.; Thovarai,V.; Wang,S.; Ramanunninair,M.; Silverman,J.; Devis,R.; Phan,L.; Le,J.; Pokorny,B.A.; Onodera,S.; Fulvini,A.A.; He,Y.; Kilbourne,E.D.; Bucher,D.; Bao,Y.; Sanders,R.; Dernovoy,…
EPI381976	PA	United States	2004-Jan-01	A/New York/55/2004		Other Database Import	Wentworth,D.E.; Dugan,V.; Halpin,R.; Lin,X.; Bera,J.; Ghedin,E.; Fedorova,N.; Overton,L.; Tsitrin,T.; Stockwell,T.; Amedeo,P.; Bishop,B.; Chen,H.; Edworthy,P.; Gupta,N.; Katzel,D.; Li,K.; Schobel,S.; Shrivastava,S.; Thovarai,V.; Wang,S.; Ramanunninair,M.; Silverman,J.; Devis,R.; Phan,L.; Le,J.; Pokorny,B.A.; Onodera,S.; Fulvini,A.A.; He,Y.; Kilbourne,E.D.; Bucher,D.; Bao,Y.; Sanders,R.; Dernovoy,…
EPI381973	NA	United States	2004-Jan-01	A/New York/55/2004		Other Database Import	Wentworth,D.E.; Dugan,V.; Halpin,R.; Lin,X.; Bera,J.; Ghedin,E.; Fedorova,N.; Overton,L.; Tsitrin,T.; Stockwell,T.; Amedeo,P.; Bishop,B.; Chen,H.; Edworthy,P.; Gupta,N.; Katzel,D.; Li,K.; Schobel,S.; Shrivastava,S.; Thovarai,V.; Wang,S.; Ramanunninair,M.; Silverman,J.; Devis,R.; Phan,L.; Le,J.; Pokorny,B.A.; Onodera,S.; Fulvini,A.A.; He,Y.; Kilbourne,E.D.; Bucher,D.; Bao,Y.; Sanders,R.; Dernovoy,…
EPI381977	PB1	United States	2004-Jan-01	A/New York/55/2004		Other Database Import	Wentworth,D.E.; Dugan,V.; Halpin,R.; Lin,X.; Bera,J.; Ghedin,E.; Fedorova,N.; Overton,L.; Tsitrin,T.; Stockwell,T.; Amedeo,P.; Bishop,B.; Chen,H.; Edworthy,P.; Gupta,N.; Katzel,D.; Li,K.; Schobel,S.; Shrivastava,S.; Thovarai,V.; Wang,S.; Ramanunninair,M.; Silverman,J.; Devis,R.; Phan,L.; Le,J.; Pokorny,B.A.; Onodera,S.; Fulvini,A.A.; He,Y.; Kilbourne,E.D.; Bucher,D.; Bao,Y.; Sanders,R.; Dernovoy,…
EPI381978	PB2	United States	2004-Jan-01	A/New York/55/2004		Other Database Import	Wentworth,D.E.; Dugan,V.; Halpin,R.; Lin,X.; Bera,J.; Ghedin,E.; Fedorova,N.; Overton,L.; Tsitrin,T.; Stockwell,T.; Amedeo,P.; Bishop,B.; Chen,H.; Edworthy,P.; Gupta,N.; Katzel,D.; Li,K.; Schobel,S.; Shrivastava,S.; Thovarai,V.; Wang,S.; Ramanunninair,M.; Silverman,J.; Devis,R.; Phan,L.; Le,J.; Pokorny,B.A.; Onodera,S.; Fulvini,A.A.; He,Y.; Kilbourne,E.D.; Bucher,D.; Bao,Y.; Sanders,R.; Dernovoy,…
EPI375363	HA	India	2004-Dec-24	A/India/C058666/2004		Other Database Import	Chadha,M.S.; Broor,S.; Gunasekaran,P.; Potdar,V.A.; Krishnan,A.; Chawla-Sarkar,M.; Biswas,D.; Abraham,A.M.; Jalgaonkar,S.V.; Kaur,H.; Klimov,A.; Lal,R.B.; Moen,A.; Kant,L.; Mishra,A.C.; Gunashekaran,P.
EPI375308	HA	India	2004-Dec-17	A/India/D057066/2004		Other Database Import	Chadha,M.S.; Broor,S.; Gunasekaran,P.; Potdar,V.A.; Krishnan,A.; Chawla-Sarkar,M.; Biswas,D.; Abraham,A.M.; Jalgaonkar,S.V.; Kaur,H.; Klimov,A.; Lal,R.B.; Moen,A.; Kant,L.; Mishra,A.C.
EPI375159	NP	Taiwan	2004-Jan-17	A/Taiwan/627/2004		Other Database Import	Lin,J.H.; Chiu,S.C.; Cheng,J.C.; Chang,H.W.; Hsiao,K.L.; Lin,Y.C.; Wu,H.S.; Salemi,M.; Liu,H.F.; Lin,J.-H.; Chiu,S.-C.; Cheng,J.-C.; Chang,H.-W.; Hsiao,K.-L.; Lin,Y.-C.; Liu,H.-F.
EPI375158	NP	Taiwan	2004-Aug-13	A/Taiwan/586/2004		Other Database Import	Lin,J.H.; Chiu,S.C.; Cheng,J.C.; Chang,H.W.; Hsiao,K.L.; Lin,Y.C.; Wu,H.S.; Salemi,M.; Liu,H.F.; Lin,J.-H.; Chiu,S.-C.; Cheng,J.-C.; Chang,H.-W.; Hsiao,K.-L.; Lin,Y.-C.; Liu,H.-F.
EPI375156	NP	Taiwan	2004-Jun-21	A/Taiwan/1103/2004		Other Database Import	Lin,J.H.; Chiu,S.C.; Cheng,J.C.; Chang,H.W.; Hsiao,K.L.; Lin,Y.C.; Wu,H.S.; Salemi,M.; Liu,H.F.; Lin,J.-H.; Chiu,S.-C.; Cheng,J.-C.; Chang,H.-W.; Hsiao,K.-L.; Lin,Y.-C.; Liu,H.-F.
EPI375155	NP	Taiwan	2004-Apr-08	A/Taiwan/983/2004		Other Database Import	Lin,J.H.; Chiu,S.C.; Cheng,J.C.; Chang,H.W.; Hsiao,K.L.; Lin,Y.C.; Wu,H.S.; Salemi,M.; Liu,H.F.; Lin,J.-H.; Chiu,S.-C.; Cheng,J.-C.; Chang,H.-W.; Hsiao,K.-L.; Lin,Y.-C.; Liu,H.-F.
EPI375152	NP	Taiwan	2004-Jan-19	A/Taiwan/931/2004		Other Database Import	Lin,J.H.; Chiu,S.C.; Cheng,J.C.; Chang,H.W.; Hsiao,K.L.; Lin,Y.C.; Wu,H.S.; Salemi,M.; Liu,H.F.; Lin,J.-H.; Chiu,S.-C.; Cheng,J.-C.; Chang,H.-W.; Hsiao,K.-L.; Lin,Y.-C.; Liu,H.-F.
EPI374964	NP	Taiwan	2004-Dec-10	A/Taiwan/269/2004		Other Database Import	Lin,J.H.; Chiu,S.C.; Cheng,J.C.; Chang,H.W.; Hsiao,K.L.; Lin,Y.C.; Wu,H.S.; Salemi,M.; Liu,H.F.; Lin,J.-H.; Chiu,S.-C.; Cheng,J.-C.; Chang,H.-W.; Hsiao,K.-L.; Lin,Y.-C.; Liu,H.-F.
EPI374961	NP	Taiwan	2004-Jul-28	A/Taiwan/371/2004		Other Database Import	Lin,J.H.; Chiu,S.C.; Cheng,J.C.; Chang,H.W.; Hsiao,K.L.; Lin,Y.C.; Wu,H.S.; Salemi,M.; Liu,H.F.; Lin,J.-H.; Chiu,S.-C.; Cheng,J.-C.; Chang,H.-W.; Hsiao,K.-L.; Lin,Y.-C.; Liu,H.-F.
EPI374960	NP	Taiwan	2004-Jan-03	A/Taiwan/927/2004		Other Database Import	Lin,J.H.; Chiu,S.C.; Cheng,J.C.; Chang,H.W.; Hsiao,K.L.; Lin,Y.C.; Wu,H.S.; Salemi,M.; Liu,H.F.; Lin,J.-H.; Chiu,S.-C.; Cheng,J.-C.; Chang,H.-W.; Hsiao,K.-L.; Lin,Y.-C.; Liu,H.-F.
EPI374959	NP	Taiwan	2004-Jan-03	A/Taiwan/926/2004		Other Database Import	Lin,J.H.; Chiu,S.C.; Cheng,J.C.; Chang,H.W.; Hsiao,K.L.; Lin,Y.C.; Wu,H.S.; Salemi,M.; Liu,H.F.; Lin,J.-H.; Chiu,S.-C.; Cheng,J.-C.; Chang,H.-W.; Hsiao,K.-L.; Lin,Y.-C.; Liu,H.-F.
EPI374958	NP	Taiwan	2004-Feb-06	A/Taiwan/693/2004		Other Database Import	Lin,J.H.; Chiu,S.C.; Cheng,J.C.; Chang,H.W.; Hsiao,K.L.; Lin,Y.C.; Wu,H.S.; Salemi,M.; Liu,H.F.; Lin,J.-H.; Chiu,S.-C.; Cheng,J.-C.; Chang,H.-W.; Hsiao,K.-L.; Lin,Y.-C.; Liu,H.-F.
EPI374957	NP	Taiwan	2004-Jan-21	A/Taiwan/933/2004		Other Database Import	Lin,J.H.; Chiu,S.C.; Cheng,J.C.; Chang,H.W.; Hsiao,K.L.; Lin,Y.C.; Wu,H.S.; Salemi,M.; Liu,H.F.; Lin,J.-H.; Chiu,S.-C.; Cheng,J.-C.; Chang,H.-W.; Hsiao,K.-L.; Lin,Y.-C.; Liu,H.-F.
EPI374810	HA	India	2004-Dec-23	A/India/D057064/2004		Other Database Import	Chadha,M.S.; Broor,S.; Gunasekaran,P.; Potdar,V.A.; Krishnan,A.; Chawla-Sarkar,M.; Biswas,D.; Abraham,A.M.; Jalgaonkar,S.V.; Kaur,H.; Klimov,A.; Lal,R.B.; Moen,A.; Kant,L.; Mishra,A.C.
EPI374779	HA	India	2004-Dec-20	A/India/C058667/2004		Other Database Import	Chadha,M.S.; Broor,S.; Gunasekaran,P.; Potdar,V.A.; Krishnan,A.; Chawla-Sarkar,M.; Biswas,D.; Abraham,A.M.; Jalgaonkar,S.V.; Kaur,H.; Klimov,A.; Lal,R.B.; Moen,A.; Kant,L.; Mishra,A.C.; Gunashekaran,P.
EPI373471	HA	Malaysia	2004-Oct-06	A/Malaysia/29890/2004		Other Database Import	Wentworth,D.E.; Dugan,V.; Halpin,R.; Lin,X.; Bera,J.; Ghedin,E.; Fedorova,N.; Overton,L.; Tsitrin,T.; Stockwell,T.; Katzel,D.; Li,K.; Amedeo,P.; Schobel,S.; Shrivastava,S.; Wang,S.; Thovarai,V.; Bishop,B.; Edworthy,P.; Kim,M.; Chan,Y.F.; Sam,I.C.; AbuBakar,S.; Chang,L.Y.; Nor&apos;e,S.S.; Jafar,F.L.; Hassan,A.; Ahmad-Nasrah,S.N.; Bao,Y.; Sanders,R.; Dernovoy,D.; Kiryutin,B.; Lipman,D.J.; Tatusova…
EPI373472	MP	Malaysia	2004-Oct-06	A/Malaysia/29890/2004		Other Database Import	Wentworth,D.E.; Dugan,V.; Halpin,R.; Lin,X.; Bera,J.; Ghedin,E.; Fedorova,N.; Overton,L.; Tsitrin,T.; Stockwell,T.; Katzel,D.; Li,K.; Amedeo,P.; Schobel,S.; Shrivastava,S.; Wang,S.; Thovarai,V.; Bishop,B.; Edworthy,P.; Kim,M.; Chan,Y.F.; Sam,I.C.; AbuBakar,S.; Chang,L.Y.; Nor&apos;e,S.S.; Jafar,F.L.; Hassan,A.; Ahmad-Nasrah,S.N.; Bao,Y.; Sanders,R.; Dernovoy,D.; Kiryutin,B.; Lipman,D.J.; Tatusova…
EPI373473	NA	Malaysia	2004-Oct-06	A/Malaysia/29890/2004		Other Database Import	Wentworth,D.E.; Dugan,V.; Halpin,R.; Lin,X.; Bera,J.; Ghedin,E.; Fedorova,N.; Overton,L.; Tsitrin,T.; Stockwell,T.; Katzel,D.; Li,K.; Amedeo,P.; Schobel,S.; Shrivastava,S.; Wang,S.; Thovarai,V.; Bishop,B.; Edworthy,P.; Kim,M.; Chan,Y.F.; Sam,I.C.; AbuBakar,S.; Chang,L.Y.; Nor&apos;e,S.S.; Jafar,F.L.; Hassan,A.; Ahmad-Nasrah,S.N.; Bao,Y.; Sanders,R.; Dernovoy,D.; Kiryutin,B.; Lipman,D.J.; Tatusova…
EPI373474	NP	Malaysia	2004-Oct-06	A/Malaysia/29890/2004		Other Database Import	Wentworth,D.E.; Dugan,V.; Halpin,R.; Lin,X.; Bera,J.; Ghedin,E.; Fedorova,N.; Overton,L.; Tsitrin,T.; Stockwell,T.; Katzel,D.; Li,K.; Amedeo,P.; Schobel,S.; Shrivastava,S.; Wang,S.; Thovarai,V.; Bishop,B.; Edworthy,P.; Kim,M.; Chan,Y.F.; Sam,I.C.; AbuBakar,S.; Chang,L.Y.; Nor&apos;e,S.S.; Jafar,F.L.; Hassan,A.; Ahmad-Nasrah,S.N.; Bao,Y.; Sanders,R.; Dernovoy,D.; Kiryutin,B.; Lipman,D.J.; Tatusova…
EPI373475	NS	Malaysia	2004-Oct-06	A/Malaysia/29890/2004		Other Database Import	Wentworth,D.E.; Dugan,V.; Halpin,R.; Lin,X.; Bera,J.; Ghedin,E.; Fedorova,N.; Overton,L.; Tsitrin,T.; Stockwell,T.; Katzel,D.; Li,K.; Amedeo,P.; Schobel,S.; Shrivastava,S.; Wang,S.; Thovarai,V.; Bishop,B.; Edworthy,P.; Kim,M.; Chan,Y.F.; Sam,I.C.; AbuBakar,S.; Chang,L.Y.; Nor&apos;e,S.S.; Jafar,F.L.; Hassan,A.; Ahmad-Nasrah,S.N.; Bao,Y.; Sanders,R.; Dernovoy,D.; Kiryutin,B.; Lipman,D.J.; Tatusova…
EPI373476	PA	Malaysia	2004-Oct-06	A/Malaysia/29890/2004		Other Database Import	Wentworth,D.E.; Dugan,V.; Halpin,R.; Lin,X.; Bera,J.; Ghedin,E.; Fedorova,N.; Overton,L.; Tsitrin,T.; Stockwell,T.; Katzel,D.; Li,K.; Amedeo,P.; Schobel,S.; Shrivastava,S.; Wang,S.; Thovarai,V.; Bishop,B.; Edworthy,P.; Kim,M.; Chan,Y.F.; Sam,I.C.; AbuBakar,S.; Chang,L.Y.; Nor&apos;e,S.S.; Jafar,F.L.; Hassan,A.; Ahmad-Nasrah,S.N.; Bao,Y.; Sanders,R.; Dernovoy,D.; Kiryutin,B.; Lipman,D.J.; Tatusova…
EPI373477	PB1	Malaysia	2004-Oct-06	A/Malaysia/29890/2004		Other Database Import	Wentworth,D.E.; Dugan,V.; Halpin,R.; Lin,X.; Bera,J.; Ghedin,E.; Fedorova,N.; Overton,L.; Tsitrin,T.; Stockwell,T.; Katzel,D.; Li,K.; Amedeo,P.; Schobel,S.; Shrivastava,S.; Wang,S.; Thovarai,V.; Bishop,B.; Edworthy,P.; Kim,M.; Chan,Y.F.; Sam,I.C.; AbuBakar,S.; Chang,L.Y.; Nor&apos;e,S.S.; Jafar,F.L.; Hassan,A.; Ahmad-Nasrah,S.N.; Bao,Y.; Sanders,R.; Dernovoy,D.; Kiryutin,B.; Lipman,D.J.; Tatusova…
EPI373478	PB2	Malaysia	2004-Oct-06	A/Malaysia/29890/2004		Other Database Import	Wentworth,D.E.; Dugan,V.; Halpin,R.; Lin,X.; Bera,J.; Ghedin,E.; Fedorova,N.; Overton,L.; Tsitrin,T.; Stockwell,T.; Katzel,D.; Li,K.; Amedeo,P.; Schobel,S.; Shrivastava,S.; Wang,S.; Thovarai,V.; Bishop,B.; Edworthy,P.; Kim,M.; Chan,Y.F.; Sam,I.C.; AbuBakar,S.; Chang,L.Y.; Nor&apos;e,S.S.; Jafar,F.L.; Hassan,A.; Ahmad-Nasrah,S.N.; Bao,Y.; Sanders,R.; Dernovoy,D.; Kiryutin,B.; Lipman,D.J.; Tatusova…
EPI373463	HA	Malaysia	2004-Sep-14	A/Malaysia/29711/2004		Other Database Import	Wentworth,D.E.; Dugan,V.; Halpin,R.; Lin,X.; Bera,J.; Ghedin,E.; Fedorova,N.; Overton,L.; Tsitrin,T.; Stockwell,T.; Katzel,D.; Li,K.; Amedeo,P.; Schobel,S.; Shrivastava,S.; Wang,S.; Thovarai,V.; Bishop,B.; Edworthy,P.; Kim,M.; Chan,Y.F.; Sam,I.C.; AbuBakar,S.; Chang,L.Y.; Nor&apos;e,S.S.; Jafar,F.L.; Hassan,A.; Ahmad-Nasrah,S.N.; Bao,Y.; Sanders,R.; Dernovoy,D.; Kiryutin,B.; Lipman,D.J.; Tatusova…
EPI373464	MP	Malaysia	2004-Sep-14	A/Malaysia/29711/2004		Other Database Import	Wentworth,D.E.; Dugan,V.; Halpin,R.; Lin,X.; Bera,J.; Ghedin,E.; Fedorova,N.; Overton,L.; Tsitrin,T.; Stockwell,T.; Katzel,D.; Li,K.; Amedeo,P.; Schobel,S.; Shrivastava,S.; Wang,S.; Thovarai,V.; Bishop,B.; Edworthy,P.; Kim,M.; Chan,Y.F.; Sam,I.C.; AbuBakar,S.; Chang,L.Y.; Nor&apos;e,S.S.; Jafar,F.L.; Hassan,A.; Ahmad-Nasrah,S.N.; Bao,Y.; Sanders,R.; Dernovoy,D.; Kiryutin,B.; Lipman,D.J.; Tatusova…
EPI373465	NA	Malaysia	2004-Sep-14	A/Malaysia/29711/2004		Other Database Import	Wentworth,D.E.; Dugan,V.; Halpin,R.; Lin,X.; Bera,J.; Ghedin,E.; Fedorova,N.; Overton,L.; Tsitrin,T.; Stockwell,T.; Katzel,D.; Li,K.; Amedeo,P.; Schobel,S.; Shrivastava,S.; Wang,S.; Thovarai,V.; Bishop,B.; Edworthy,P.; Kim,M.; Chan,Y.F.; Sam,I.C.; AbuBakar,S.; Chang,L.Y.; Nor&apos;e,S.S.; Jafar,F.L.; Hassan,A.; Ahmad-Nasrah,S.N.; Bao,Y.; Sanders,R.; Dernovoy,D.; Kiryutin,B.; Lipman,D.J.; Tatusova…
EPI373466	NP	Malaysia	2004-Sep-14	A/Malaysia/29711/2004		Other Database Import	Wentworth,D.E.; Dugan,V.; Halpin,R.; Lin,X.; Bera,J.; Ghedin,E.; Fedorova,N.; Overton,L.; Tsitrin,T.; Stockwell,T.; Katzel,D.; Li,K.; Amedeo,P.; Schobel,S.; Shrivastava,S.; Wang,S.; Thovarai,V.; Bishop,B.; Edworthy,P.; Kim,M.; Chan,Y.F.; Sam,I.C.; AbuBakar,S.; Chang,L.Y.; Nor&apos;e,S.S.; Jafar,F.L.; Hassan,A.; Ahmad-Nasrah,S.N.; Bao,Y.; Sanders,R.; Dernovoy,D.; Kiryutin,B.; Lipman,D.J.; Tatusova…
EPI373467	NS	Malaysia	2004-Sep-14	A/Malaysia/29711/2004		Other Database Import	Wentworth,D.E.; Dugan,V.; Halpin,R.; Lin,X.; Bera,J.; Ghedin,E.; Fedorova,N.; Overton,L.; Tsitrin,T.; Stockwell,T.; Katzel,D.; Li,K.; Amedeo,P.; Schobel,S.; Shrivastava,S.; Wang,S.; Thovarai,V.; Bishop,B.; Edworthy,P.; Kim,M.; Chan,Y.F.; Sam,I.C.; AbuBakar,S.; Chang,L.Y.; Nor&apos;e,S.S.; Jafar,F.L.; Hassan,A.; Ahmad-Nasrah,S.N.; Bao,Y.; Sanders,R.; Dernovoy,D.; Kiryutin,B.; Lipman,D.J.; Tatusova…
EPI373468	PA	Malaysia	2004-Sep-14	A/Malaysia/29711/2004		Other Database Import	Wentworth,D.E.; Dugan,V.; Halpin,R.; Lin,X.; Bera,J.; Ghedin,E.; Fedorova,N.; Overton,L.; Tsitrin,T.; Stockwell,T.; Katzel,D.; Li,K.; Amedeo,P.; Schobel,S.; Shrivastava,S.; Wang,S.; Thovarai,V.; Bishop,B.; Edworthy,P.; Kim,M.; Chan,Y.F.; Sam,I.C.; AbuBakar,S.; Chang,L.Y.; Nor&apos;e,S.S.; Jafar,F.L.; Hassan,A.; Ahmad-Nasrah,S.N.; Bao,Y.; Sanders,R.; Dernovoy,D.; Kiryutin,B.; Lipman,D.J.; Tatusova…
EPI373469	PB1	Malaysia	2004-Sep-14	A/Malaysia/29711/2004		Other Database Import	Wentworth,D.E.; Dugan,V.; Halpin,R.; Lin,X.; Bera,J.; Ghedin,E.; Fedorova,N.; Overton,L.; Tsitrin,T.; Stockwell,T.; Katzel,D.; Li,K.; Amedeo,P.; Schobel,S.; Shrivastava,S.; Wang,S.; Thovarai,V.; Bishop,B.; Edworthy,P.; Kim,M.; Chan,Y.F.; Sam,I.C.; AbuBakar,S.; Chang,L.Y.; Nor&apos;e,S.S.; Jafar,F.L.; Hassan,A.; Ahmad-Nasrah,S.N.; Bao,Y.; Sanders,R.; Dernovoy,D.; Kiryutin,B.; Lipman,D.J.; Tatusova…
EPI373470	PB2	Malaysia	2004-Sep-14	A/Malaysia/29711/2004		Other Database Import	Wentworth,D.E.; Dugan,V.; Halpin,R.; Lin,X.; Bera,J.; Ghedin,E.; Fedorova,N.; Overton,L.; Tsitrin,T.; Stockwell,T.; Katzel,D.; Li,K.; Amedeo,P.; Schobel,S.; Shrivastava,S.; Wang,S.; Thovarai,V.; Bishop,B.; Edworthy,P.; Kim,M.; Chan,Y.F.; Sam,I.C.; AbuBakar,S.; Chang,L.Y.; Nor&apos;e,S.S.; Jafar,F.L.; Hassan,A.; Ahmad-Nasrah,S.N.; Bao,Y.; Sanders,R.; Dernovoy,D.; Kiryutin,B.; Lipman,D.J.; Tatusova…
EPI373447	HA	Malaysia	2004-Aug-04	A/Malaysia/29350/2004		Other Database Import	Wentworth,D.E.; Dugan,V.; Halpin,R.; Lin,X.; Bera,J.; Ghedin,E.; Fedorova,N.; Overton,L.; Tsitrin,T.; Stockwell,T.; Katzel,D.; Li,K.; Amedeo,P.; Schobel,S.; Shrivastava,S.; Wang,S.; Thovarai,V.; Bishop,B.; Edworthy,P.; Kim,M.; Chan,Y.F.; Sam,I.C.; AbuBakar,S.; Chang,L.Y.; Nor&apos;e,S.S.; Jafar,F.L.; Hassan,A.; Ahmad-Nasrah,S.N.; Bao,Y.; Sanders,R.; Dernovoy,D.; Kiryutin,B.; Lipman,D.J.; Tatusova…
EPI373448	MP	Malaysia	2004-Aug-04	A/Malaysia/29350/2004		Other Database Import	Wentworth,D.E.; Dugan,V.; Halpin,R.; Lin,X.; Bera,J.; Ghedin,E.; Fedorova,N.; Overton,L.; Tsitrin,T.; Stockwell,T.; Katzel,D.; Li,K.; Amedeo,P.; Schobel,S.; Shrivastava,S.; Wang,S.; Thovarai,V.; Bishop,B.; Edworthy,P.; Kim,M.; Chan,Y.F.; Sam,I.C.; AbuBakar,S.; Chang,L.Y.; Nor&apos;e,S.S.; Jafar,F.L.; Hassan,A.; Ahmad-Nasrah,S.N.; Bao,Y.; Sanders,R.; Dernovoy,D.; Kiryutin,B.; Lipman,D.J.; Tatusova…
EPI373449	NA	Malaysia	2004-Aug-04	A/Malaysia/29350/2004		Other Database Import	Wentworth,D.E.; Dugan,V.; Halpin,R.; Lin,X.; Bera,J.; Ghedin,E.; Fedorova,N.; Overton,L.; Tsitrin,T.; Stockwell,T.; Katzel,D.; Li,K.; Amedeo,P.; Schobel,S.; Shrivastava,S.; Wang,S.; Thovarai,V.; Bishop,B.; Edworthy,P.; Kim,M.; Chan,Y.F.; Sam,I.C.; AbuBakar,S.; Chang,L.Y.; Nor&apos;e,S.S.; Jafar,F.L.; Hassan,A.; Ahmad-Nasrah,S.N.; Bao,Y.; Sanders,R.; Dernovoy,D.; Kiryutin,B.; Lipman,D.J.; Tatusova…
EPI373450	NP	Malaysia	2004-Aug-04	A/Malaysia/29350/2004		Other Database Import	Wentworth,D.E.; Dugan,V.; Halpin,R.; Lin,X.; Bera,J.; Ghedin,E.; Fedorova,N.; Overton,L.; Tsitrin,T.; Stockwell,T.; Katzel,D.; Li,K.; Amedeo,P.; Schobel,S.; Shrivastava,S.; Wang,S.; Thovarai,V.; Bishop,B.; Edworthy,P.; Kim,M.; Chan,Y.F.; Sam,I.C.; AbuBakar,S.; Chang,L.Y.; Nor&apos;e,S.S.; Jafar,F.L.; Hassan,A.; Ahmad-Nasrah,S.N.; Bao,Y.; Sanders,R.; Dernovoy,D.; Kiryutin,B.; Lipman,D.J.; Tatusova…
EPI373451	NS	Malaysia	2004-Aug-04	A/Malaysia/29350/2004		Other Database Import	Wentworth,D.E.; Dugan,V.; Halpin,R.; Lin,X.; Bera,J.; Ghedin,E.; Fedorova,N.; Overton,L.; Tsitrin,T.; Stockwell,T.; Katzel,D.; Li,K.; Amedeo,P.; Schobel,S.; Shrivastava,S.; Wang,S.; Thovarai,V.; Bishop,B.; Edworthy,P.; Kim,M.; Chan,Y.F.; Sam,I.C.; AbuBakar,S.; Chang,L.Y.; Nor&apos;e,S.S.; Jafar,F.L.; Hassan,A.; Ahmad-Nasrah,S.N.; Bao,Y.; Sanders,R.; Dernovoy,D.; Kiryutin,B.; Lipman,D.J.; Tatusova…
EPI373452	PA	Malaysia	2004-Aug-04	A/Malaysia/29350/2004		Other Database Import	Wentworth,D.E.; Dugan,V.; Halpin,R.; Lin,X.; Bera,J.; Ghedin,E.; Fedorova,N.; Overton,L.; Tsitrin,T.; Stockwell,T.; Katzel,D.; Li,K.; Amedeo,P.; Schobel,S.; Shrivastava,S.; Wang,S.; Thovarai,V.; Bishop,B.; Edworthy,P.; Kim,M.; Chan,Y.F.; Sam,I.C.; AbuBakar,S.; Chang,L.Y.; Nor&apos;e,S.S.; Jafar,F.L.; Hassan,A.; Ahmad-Nasrah,S.N.; Bao,Y.; Sanders,R.; Dernovoy,D.; Kiryutin,B.; Lipman,D.J.; Tatusova…
EPI373453	PB1	Malaysia	2004-Aug-04	A/Malaysia/29350/2004		Other Database Import	Wentworth,D.E.; Dugan,V.; Halpin,R.; Lin,X.; Bera,J.; Ghedin,E.; Fedorova,N.; Overton,L.; Tsitrin,T.; Stockwell,T.; Katzel,D.; Li,K.; Amedeo,P.; Schobel,S.; Shrivastava,S.; Wang,S.; Thovarai,V.; Bishop,B.; Edworthy,P.; Kim,M.; Chan,Y.F.; Sam,I.C.; AbuBakar,S.; Chang,L.Y.; Nor&apos;e,S.S.; Jafar,F.L.; Hassan,A.; Ahmad-Nasrah,S.N.; Bao,Y.; Sanders,R.; Dernovoy,D.; Kiryutin,B.; Lipman,D.J.; Tatusova…
EPI373454	PB2	Malaysia	2004-Aug-04	A/Malaysia/29350/2004		Other Database Import	Wentworth,D.E.; Dugan,V.; Halpin,R.; Lin,X.; Bera,J.; Ghedin,E.; Fedorova,N.; Overton,L.; Tsitrin,T.; Stockwell,T.; Katzel,D.; Li,K.; Amedeo,P.; Schobel,S.; Shrivastava,S.; Wang,S.; Thovarai,V.; Bishop,B.; Edworthy,P.; Kim,M.; Chan,Y.F.; Sam,I.C.; AbuBakar,S.; Chang,L.Y.; Nor&apos;e,S.S.; Jafar,F.L.; Hassan,A.; Ahmad-Nasrah,S.N.; Bao,Y.; Sanders,R.; Dernovoy,D.; Kiryutin,B.; Lipman,D.J.; Tatusova…
EPI373407	HA	Malaysia	2004-May-24	A/Malaysia/28114/2004		Other Database Import	Wentworth,D.E.; Dugan,V.; Halpin,R.; Lin,X.; Bera,J.; Ghedin,E.; Fedorova,N.; Overton,L.; Tsitrin,T.; Stockwell,T.; Katzel,D.; Li,K.; Amedeo,P.; Schobel,S.; Shrivastava,S.; Wang,S.; Thovarai,V.; Bishop,B.; Edworthy,P.; Kim,M.; Chan,Y.F.; Sam,I.C.; AbuBakar,S.; Chang,L.Y.; Nor&apos;e,S.S.; Jafar,F.L.; Hassan,A.; Ahmad-Nasrah,S.N.; Bao,Y.; Sanders,R.; Dernovoy,D.; Kiryutin,B.; Lipman,D.J.; Tatusova…
EPI373408	MP	Malaysia	2004-May-24	A/Malaysia/28114/2004		Other Database Import	Wentworth,D.E.; Dugan,V.; Halpin,R.; Lin,X.; Bera,J.; Ghedin,E.; Fedorova,N.; Overton,L.; Tsitrin,T.; Stockwell,T.; Katzel,D.; Li,K.; Amedeo,P.; Schobel,S.; Shrivastava,S.; Wang,S.; Thovarai,V.; Bishop,B.; Edworthy,P.; Kim,M.; Chan,Y.F.; Sam,I.C.; AbuBakar,S.; Chang,L.Y.; Nor&apos;e,S.S.; Jafar,F.L.; Hassan,A.; Ahmad-Nasrah,S.N.; Bao,Y.; Sanders,R.; Dernovoy,D.; Kiryutin,B.; Lipman,D.J.; Tatusova…
EPI373409	NA	Malaysia	2004-May-24	A/Malaysia/28114/2004		Other Database Import	Wentworth,D.E.; Dugan,V.; Halpin,R.; Lin,X.; Bera,J.; Ghedin,E.; Fedorova,N.; Overton,L.; Tsitrin,T.; Stockwell,T.; Katzel,D.; Li,K.; Amedeo,P.; Schobel,S.; Shrivastava,S.; Wang,S.; Thovarai,V.; Bishop,B.; Edworthy,P.; Kim,M.; Chan,Y.F.; Sam,I.C.; AbuBakar,S.; Chang,L.Y.; Nor&apos;e,S.S.; Jafar,F.L.; Hassan,A.; Ahmad-Nasrah,S.N.; Bao,Y.; Sanders,R.; Dernovoy,D.; Kiryutin,B.; Lipman,D.J.; Tatusova…
EPI373410	NP	Malaysia	2004-May-24	A/Malaysia/28114/2004		Other Database Import	Wentworth,D.E.; Dugan,V.; Halpin,R.; Lin,X.; Bera,J.; Ghedin,E.; Fedorova,N.; Overton,L.; Tsitrin,T.; Stockwell,T.; Katzel,D.; Li,K.; Amedeo,P.; Schobel,S.; Shrivastava,S.; Wang,S.; Thovarai,V.; Bishop,B.; Edworthy,P.; Kim,M.; Chan,Y.F.; Sam,I.C.; AbuBakar,S.; Chang,L.Y.; Nor&apos;e,S.S.; Jafar,F.L.; Hassan,A.; Ahmad-Nasrah,S.N.; Bao,Y.; Sanders,R.; Dernovoy,D.; Kiryutin,B.; Lipman,D.J.; Tatusova…
EPI373411	NS	Malaysia	2004-May-24	A/Malaysia/28114/2004		Other Database Import	Wentworth,D.E.; Dugan,V.; Halpin,R.; Lin,X.; Bera,J.; Ghedin,E.; Fedorova,N.; Overton,L.; Tsitrin,T.; Stockwell,T.; Katzel,D.; Li,K.; Amedeo,P.; Schobel,S.; Shrivastava,S.; Wang,S.; Thovarai,V.; Bishop,B.; Edworthy,P.; Kim,M.; Chan,Y.F.; Sam,I.C.; AbuBakar,S.; Chang,L.Y.; Nor&apos;e,S.S.; Jafar,F.L.; Hassan,A.; Ahmad-Nasrah,S.N.; Bao,Y.; Sanders,R.; Dernovoy,D.; Kiryutin,B.; Lipman,D.J.; Tatusova…
EPI373412	PA	Malaysia	2004-May-24	A/Malaysia/28114/2004		Other Database Import	Wentworth,D.E.; Dugan,V.; Halpin,R.; Lin,X.; Bera,J.; Ghedin,E.; Fedorova,N.; Overton,L.; Tsitrin,T.; Stockwell,T.; Katzel,D.; Li,K.; Amedeo,P.; Schobel,S.; Shrivastava,S.; Wang,S.; Thovarai,V.; Bishop,B.; Edworthy,P.; Kim,M.; Chan,Y.F.; Sam,I.C.; AbuBakar,S.; Chang,L.Y.; Nor&apos;e,S.S.; Jafar,F.L.; Hassan,A.; Ahmad-Nasrah,S.N.; Bao,Y.; Sanders,R.; Dernovoy,D.; Kiryutin,B.; Lipman,D.J.; Tatusova…
EPI373413	PB1	Malaysia	2004-May-24	A/Malaysia/28114/2004		Other Database Import	Wentworth,D.E.; Dugan,V.; Halpin,R.; Lin,X.; Bera,J.; Ghedin,E.; Fedorova,N.; Overton,L.; Tsitrin,T.; Stockwell,T.; Katzel,D.; Li,K.; Amedeo,P.; Schobel,S.; Shrivastava,S.; Wang,S.; Thovarai,V.; Bishop,B.; Edworthy,P.; Kim,M.; Chan,Y.F.; Sam,I.C.; AbuBakar,S.; Chang,L.Y.; Nor&apos;e,S.S.; Jafar,F.L.; Hassan,A.; Ahmad-Nasrah,S.N.; Bao,Y.; Sanders,R.; Dernovoy,D.; Kiryutin,B.; Lipman,D.J.; Tatusova…
EPI373414	PB2	Malaysia	2004-May-24	A/Malaysia/28114/2004		Other Database Import	Wentworth,D.E.; Dugan,V.; Halpin,R.; Lin,X.; Bera,J.; Ghedin,E.; Fedorova,N.; Overton,L.; Tsitrin,T.; Stockwell,T.; Katzel,D.; Li,K.; Amedeo,P.; Schobel,S.; Shrivastava,S.; Wang,S.; Thovarai,V.; Bishop,B.; Edworthy,P.; Kim,M.; Chan,Y.F.; Sam,I.C.; AbuBakar,S.; Chang,L.Y.; Nor&apos;e,S.S.; Jafar,F.L.; Hassan,A.; Ahmad-Nasrah,S.N.; Bao,Y.; Sanders,R.; Dernovoy,D.; Kiryutin,B.; Lipman,D.J.; Tatusova…
EPI373399	HA	Malaysia	2004-Feb-07	A/Malaysia/26989/2004		Other Database Import	Wentworth,D.E.; Dugan,V.; Halpin,R.; Lin,X.; Bera,J.; Ghedin,E.; Fedorova,N.; Overton,L.; Tsitrin,T.; Stockwell,T.; Katzel,D.; Li,K.; Amedeo,P.; Schobel,S.; Shrivastava,S.; Wang,S.; Thovarai,V.; Bishop,B.; Edworthy,P.; Kim,M.; Chan,Y.F.; Sam,I.C.; AbuBakar,S.; Chang,L.Y.; Nor&apos;e,S.S.; Jafar,F.L.; Hassan,A.; Ahmad-Nasrah,S.N.; Bao,Y.; Sanders,R.; Dernovoy,D.; Kiryutin,B.; Lipman,D.J.; Tatusova…
EPI373400	MP	Malaysia	2004-Feb-07	A/Malaysia/26989/2004		Other Database Import	Wentworth,D.E.; Dugan,V.; Halpin,R.; Lin,X.; Bera,J.; Ghedin,E.; Fedorova,N.; Overton,L.; Tsitrin,T.; Stockwell,T.; Katzel,D.; Li,K.; Amedeo,P.; Schobel,S.; Shrivastava,S.; Wang,S.; Thovarai,V.; Bishop,B.; Edworthy,P.; Kim,M.; Chan,Y.F.; Sam,I.C.; AbuBakar,S.; Chang,L.Y.; Nor&apos;e,S.S.; Jafar,F.L.; Hassan,A.; Ahmad-Nasrah,S.N.; Bao,Y.; Sanders,R.; Dernovoy,D.; Kiryutin,B.; Lipman,D.J.; Tatusova…
EPI373401	NA	Malaysia	2004-Feb-07	A/Malaysia/26989/2004		Other Database Import	Wentworth,D.E.; Dugan,V.; Halpin,R.; Lin,X.; Bera,J.; Ghedin,E.; Fedorova,N.; Overton,L.; Tsitrin,T.; Stockwell,T.; Katzel,D.; Li,K.; Amedeo,P.; Schobel,S.; Shrivastava,S.; Wang,S.; Thovarai,V.; Bishop,B.; Edworthy,P.; Kim,M.; Chan,Y.F.; Sam,I.C.; AbuBakar,S.; Chang,L.Y.; Nor&apos;e,S.S.; Jafar,F.L.; Hassan,A.; Ahmad-Nasrah,S.N.; Bao,Y.; Sanders,R.; Dernovoy,D.; Kiryutin,B.; Lipman,D.J.; Tatusova…
EPI373402	NP	Malaysia	2004-Feb-07	A/Malaysia/26989/2004		Other Database Import	Wentworth,D.E.; Dugan,V.; Halpin,R.; Lin,X.; Bera,J.; Ghedin,E.; Fedorova,N.; Overton,L.; Tsitrin,T.; Stockwell,T.; Katzel,D.; Li,K.; Amedeo,P.; Schobel,S.; Shrivastava,S.; Wang,S.; Thovarai,V.; Bishop,B.; Edworthy,P.; Kim,M.; Chan,Y.F.; Sam,I.C.; AbuBakar,S.; Chang,L.Y.; Nor&apos;e,S.S.; Jafar,F.L.; Hassan,A.; Ahmad-Nasrah,S.N.; Bao,Y.; Sanders,R.; Dernovoy,D.; Kiryutin,B.; Lipman,D.J.; Tatusova…
EPI373403	NS	Malaysia	2004-Feb-07	A/Malaysia/26989/2004		Other Database Import	Wentworth,D.E.; Dugan,V.; Halpin,R.; Lin,X.; Bera,J.; Ghedin,E.; Fedorova,N.; Overton,L.; Tsitrin,T.; Stockwell,T.; Katzel,D.; Li,K.; Amedeo,P.; Schobel,S.; Shrivastava,S.; Wang,S.; Thovarai,V.; Bishop,B.; Edworthy,P.; Kim,M.; Chan,Y.F.; Sam,I.C.; AbuBakar,S.; Chang,L.Y.; Nor&apos;e,S.S.; Jafar,F.L.; Hassan,A.; Ahmad-Nasrah,S.N.; Bao,Y.; Sanders,R.; Dernovoy,D.; Kiryutin,B.; Lipman,D.J.; Tatusova…
EPI373404	PA	Malaysia	2004-Feb-07	A/Malaysia/26989/2004		Other Database Import	Wentworth,D.E.; Dugan,V.; Halpin,R.; Lin,X.; Bera,J.; Ghedin,E.; Fedorova,N.; Overton,L.; Tsitrin,T.; Stockwell,T.; Katzel,D.; Li,K.; Amedeo,P.; Schobel,S.; Shrivastava,S.; Wang,S.; Thovarai,V.; Bishop,B.; Edworthy,P.; Kim,M.; Chan,Y.F.; Sam,I.C.; AbuBakar,S.; Chang,L.Y.; Nor&apos;e,S.S.; Jafar,F.L.; Hassan,A.; Ahmad-Nasrah,S.N.; Bao,Y.; Sanders,R.; Dernovoy,D.; Kiryutin,B.; Lipman,D.J.; Tatusova…
EPI373405	PB1	Malaysia	2004-Feb-07	A/Malaysia/26989/2004		Other Database Import	Wentworth,D.E.; Dugan,V.; Halpin,R.; Lin,X.; Bera,J.; Ghedin,E.; Fedorova,N.; Overton,L.; Tsitrin,T.; Stockwell,T.; Katzel,D.; Li,K.; Amedeo,P.; Schobel,S.; Shrivastava,S.; Wang,S.; Thovarai,V.; Bishop,B.; Edworthy,P.; Kim,M.; Chan,Y.F.; Sam,I.C.; AbuBakar,S.; Chang,L.Y.; Nor&apos;e,S.S.; Jafar,F.L.; Hassan,A.; Ahmad-Nasrah,S.N.; Bao,Y.; Sanders,R.; Dernovoy,D.; Kiryutin,B.; Lipman,D.J.; Tatusova…
EPI373406	PB2	Malaysia	2004-Feb-07	A/Malaysia/26989/2004		Other Database Import	Wentworth,D.E.; Dugan,V.; Halpin,R.; Lin,X.; Bera,J.; Ghedin,E.; Fedorova,N.; Overton,L.; Tsitrin,T.; Stockwell,T.; Katzel,D.; Li,K.; Amedeo,P.; Schobel,S.; Shrivastava,S.; Wang,S.; Thovarai,V.; Bishop,B.; Edworthy,P.; Kim,M.; Chan,Y.F.; Sam,I.C.; AbuBakar,S.; Chang,L.Y.; Nor&apos;e,S.S.; Jafar,F.L.; Hassan,A.; Ahmad-Nasrah,S.N.; Bao,Y.; Sanders,R.; Dernovoy,D.; Kiryutin,B.; Lipman,D.J.; Tatusova…
EPI373391	HA	Malaysia	2004-Jan-19	A/Malaysia/26822/2004		Other Database Import	Wentworth,D.E.; Dugan,V.; Halpin,R.; Lin,X.; Bera,J.; Ghedin,E.; Fedorova,N.; Overton,L.; Tsitrin,T.; Stockwell,T.; Katzel,D.; Li,K.; Amedeo,P.; Schobel,S.; Shrivastava,S.; Wang,S.; Thovarai,V.; Bishop,B.; Edworthy,P.; Kim,M.; Chan,Y.F.; Sam,I.C.; AbuBakar,S.; Chang,L.Y.; Nor&apos;e,S.S.; Jafar,F.L.; Hassan,A.; Ahmad-Nasrah,S.N.; Bao,Y.; Sanders,R.; Dernovoy,D.; Kiryutin,B.; Lipman,D.J.; Tatusova…
EPI373392	MP	Malaysia	2004-Jan-19	A/Malaysia/26822/2004		Other Database Import	Wentworth,D.E.; Dugan,V.; Halpin,R.; Lin,X.; Bera,J.; Ghedin,E.; Fedorova,N.; Overton,L.; Tsitrin,T.; Stockwell,T.; Katzel,D.; Li,K.; Amedeo,P.; Schobel,S.; Shrivastava,S.; Wang,S.; Thovarai,V.; Bishop,B.; Edworthy,P.; Kim,M.; Chan,Y.F.; Sam,I.C.; AbuBakar,S.; Chang,L.Y.; Nor&apos;e,S.S.; Jafar,F.L.; Hassan,A.; Ahmad-Nasrah,S.N.; Bao,Y.; Sanders,R.; Dernovoy,D.; Kiryutin,B.; Lipman,D.J.; Tatusova…
EPI373393	NA	Malaysia	2004-Jan-19	A/Malaysia/26822/2004		Other Database Import	Wentworth,D.E.; Dugan,V.; Halpin,R.; Lin,X.; Bera,J.; Ghedin,E.; Fedorova,N.; Overton,L.; Tsitrin,T.; Stockwell,T.; Katzel,D.; Li,K.; Amedeo,P.; Schobel,S.; Shrivastava,S.; Wang,S.; Thovarai,V.; Bishop,B.; Edworthy,P.; Kim,M.; Chan,Y.F.; Sam,I.C.; AbuBakar,S.; Chang,L.Y.; Nor&apos;e,S.S.; Jafar,F.L.; Hassan,A.; Ahmad-Nasrah,S.N.; Bao,Y.; Sanders,R.; Dernovoy,D.; Kiryutin,B.; Lipman,D.J.; Tatusova…
EPI373394	NP	Malaysia	2004-Jan-19	A/Malaysia/26822/2004		Other Database Import	Wentworth,D.E.; Dugan,V.; Halpin,R.; Lin,X.; Bera,J.; Ghedin,E.; Fedorova,N.; Overton,L.; Tsitrin,T.; Stockwell,T.; Katzel,D.; Li,K.; Amedeo,P.; Schobel,S.; Shrivastava,S.; Wang,S.; Thovarai,V.; Bishop,B.; Edworthy,P.; Kim,M.; Chan,Y.F.; Sam,I.C.; AbuBakar,S.; Chang,L.Y.; Nor&apos;e,S.S.; Jafar,F.L.; Hassan,A.; Ahmad-Nasrah,S.N.; Bao,Y.; Sanders,R.; Dernovoy,D.; Kiryutin,B.; Lipman,D.J.; Tatusova…
EPI373395	NS	Malaysia	2004-Jan-19	A/Malaysia/26822/2004		Other Database Import	Wentworth,D.E.; Dugan,V.; Halpin,R.; Lin,X.; Bera,J.; Ghedin,E.; Fedorova,N.; Overton,L.; Tsitrin,T.; Stockwell,T.; Katzel,D.; Li,K.; Amedeo,P.; Schobel,S.; Shrivastava,S.; Wang,S.; Thovarai,V.; Bishop,B.; Edworthy,P.; Kim,M.; Chan,Y.F.; Sam,I.C.; AbuBakar,S.; Chang,L.Y.; Nor&apos;e,S.S.; Jafar,F.L.; Hassan,A.; Ahmad-Nasrah,S.N.; Bao,Y.; Sanders,R.; Dernovoy,D.; Kiryutin,B.; Lipman,D.J.; Tatusova…
EPI373396	PA	Malaysia	2004-Jan-19	A/Malaysia/26822/2004		Other Database Import	Wentworth,D.E.; Dugan,V.; Halpin,R.; Lin,X.; Bera,J.; Ghedin,E.; Fedorova,N.; Overton,L.; Tsitrin,T.; Stockwell,T.; Katzel,D.; Li,K.; Amedeo,P.; Schobel,S.; Shrivastava,S.; Wang,S.; Thovarai,V.; Bishop,B.; Edworthy,P.; Kim,M.; Chan,Y.F.; Sam,I.C.; AbuBakar,S.; Chang,L.Y.; Nor&apos;e,S.S.; Jafar,F.L.; Hassan,A.; Ahmad-Nasrah,S.N.; Bao,Y.; Sanders,R.; Dernovoy,D.; Kiryutin,B.; Lipman,D.J.; Tatusova…
EPI373397	PB1	Malaysia	2004-Jan-19	A/Malaysia/26822/2004		Other Database Import	Wentworth,D.E.; Dugan,V.; Halpin,R.; Lin,X.; Bera,J.; Ghedin,E.; Fedorova,N.; Overton,L.; Tsitrin,T.; Stockwell,T.; Katzel,D.; Li,K.; Amedeo,P.; Schobel,S.; Shrivastava,S.; Wang,S.; Thovarai,V.; Bishop,B.; Edworthy,P.; Kim,M.; Chan,Y.F.; Sam,I.C.; AbuBakar,S.; Chang,L.Y.; Nor&apos;e,S.S.; Jafar,F.L.; Hassan,A.; Ahmad-Nasrah,S.N.; Bao,Y.; Sanders,R.; Dernovoy,D.; Kiryutin,B.; Lipman,D.J.; Tatusova…
EPI373398	PB2	Malaysia	2004-Jan-19	A/Malaysia/26822/2004		Other Database Import	Wentworth,D.E.; Dugan,V.; Halpin,R.; Lin,X.; Bera,J.; Ghedin,E.; Fedorova,N.; Overton,L.; Tsitrin,T.; Stockwell,T.; Katzel,D.; Li,K.; Amedeo,P.; Schobel,S.; Shrivastava,S.; Wang,S.; Thovarai,V.; Bishop,B.; Edworthy,P.; Kim,M.; Chan,Y.F.; Sam,I.C.; AbuBakar,S.; Chang,L.Y.; Nor&apos;e,S.S.; Jafar,F.L.; Hassan,A.; Ahmad-Nasrah,S.N.; Bao,Y.; Sanders,R.; Dernovoy,D.; Kiryutin,B.; Lipman,D.J.; Tatusova…
EPI373383	HA	Malaysia	2004-Jan-05	A/Malaysia/26682/2004		Other Database Import	Wentworth,D.E.; Dugan,V.; Halpin,R.; Lin,X.; Bera,J.; Ghedin,E.; Fedorova,N.; Overton,L.; Tsitrin,T.; Stockwell,T.; Katzel,D.; Li,K.; Amedeo,P.; Schobel,S.; Shrivastava,S.; Wang,S.; Thovarai,V.; Bishop,B.; Edworthy,P.; Kim,M.; Chan,Y.F.; Sam,I.C.; AbuBakar,S.; Chang,L.Y.; Nor&apos;e,S.S.; Jafar,F.L.; Hassan,A.; Ahmad-Nasrah,S.N.; Bao,Y.; Sanders,R.; Dernovoy,D.; Kiryutin,B.; Lipman,D.J.; Tatusova…
EPI373384	MP	Malaysia	2004-Jan-05	A/Malaysia/26682/2004		Other Database Import	Wentworth,D.E.; Dugan,V.; Halpin,R.; Lin,X.; Bera,J.; Ghedin,E.; Fedorova,N.; Overton,L.; Tsitrin,T.; Stockwell,T.; Katzel,D.; Li,K.; Amedeo,P.; Schobel,S.; Shrivastava,S.; Wang,S.; Thovarai,V.; Bishop,B.; Edworthy,P.; Kim,M.; Chan,Y.F.; Sam,I.C.; AbuBakar,S.; Chang,L.Y.; Nor&apos;e,S.S.; Jafar,F.L.; Hassan,A.; Ahmad-Nasrah,S.N.; Bao,Y.; Sanders,R.; Dernovoy,D.; Kiryutin,B.; Lipman,D.J.; Tatusova…
EPI373385	NA	Malaysia	2004-Jan-05	A/Malaysia/26682/2004		Other Database Import	Wentworth,D.E.; Dugan,V.; Halpin,R.; Lin,X.; Bera,J.; Ghedin,E.; Fedorova,N.; Overton,L.; Tsitrin,T.; Stockwell,T.; Katzel,D.; Li,K.; Amedeo,P.; Schobel,S.; Shrivastava,S.; Wang,S.; Thovarai,V.; Bishop,B.; Edworthy,P.; Kim,M.; Chan,Y.F.; Sam,I.C.; AbuBakar,S.; Chang,L.Y.; Nor&apos;e,S.S.; Jafar,F.L.; Hassan,A.; Ahmad-Nasrah,S.N.; Bao,Y.; Sanders,R.; Dernovoy,D.; Kiryutin,B.; Lipman,D.J.; Tatusova…
EPI373386	NP	Malaysia	2004-Jan-05	A/Malaysia/26682/2004		Other Database Import	Wentworth,D.E.; Dugan,V.; Halpin,R.; Lin,X.; Bera,J.; Ghedin,E.; Fedorova,N.; Overton,L.; Tsitrin,T.; Stockwell,T.; Katzel,D.; Li,K.; Amedeo,P.; Schobel,S.; Shrivastava,S.; Wang,S.; Thovarai,V.; Bishop,B.; Edworthy,P.; Kim,M.; Chan,Y.F.; Sam,I.C.; AbuBakar,S.; Chang,L.Y.; Nor&apos;e,S.S.; Jafar,F.L.; Hassan,A.; Ahmad-Nasrah,S.N.; Bao,Y.; Sanders,R.; Dernovoy,D.; Kiryutin,B.; Lipman,D.J.; Tatusova…
EPI373387	NS	Malaysia	2004-Jan-05	A/Malaysia/26682/2004		Other Database Import	Wentworth,D.E.; Dugan,V.; Halpin,R.; Lin,X.; Bera,J.; Ghedin,E.; Fedorova,N.; Overton,L.; Tsitrin,T.; Stockwell,T.; Katzel,D.; Li,K.; Amedeo,P.; Schobel,S.; Shrivastava,S.; Wang,S.; Thovarai,V.; Bishop,B.; Edworthy,P.; Kim,M.; Chan,Y.F.; Sam,I.C.; AbuBakar,S.; Chang,L.Y.; Nor&apos;e,S.S.; Jafar,F.L.; Hassan,A.; Ahmad-Nasrah,S.N.; Bao,Y.; Sanders,R.; Dernovoy,D.; Kiryutin,B.; Lipman,D.J.; Tatusova…
EPI373388	PA	Malaysia	2004-Jan-05	A/Malaysia/26682/2004		Other Database Import	Wentworth,D.E.; Dugan,V.; Halpin,R.; Lin,X.; Bera,J.; Ghedin,E.; Fedorova,N.; Overton,L.; Tsitrin,T.; Stockwell,T.; Katzel,D.; Li,K.; Amedeo,P.; Schobel,S.; Shrivastava,S.; Wang,S.; Thovarai,V.; Bishop,B.; Edworthy,P.; Kim,M.; Chan,Y.F.; Sam,I.C.; AbuBakar,S.; Chang,L.Y.; Nor&apos;e,S.S.; Jafar,F.L.; Hassan,A.; Ahmad-Nasrah,S.N.; Bao,Y.; Sanders,R.; Dernovoy,D.; Kiryutin,B.; Lipman,D.J.; Tatusova…
EPI373389	PB1	Malaysia	2004-Jan-05	A/Malaysia/26682/2004		Other Database Import	Wentworth,D.E.; Dugan,V.; Halpin,R.; Lin,X.; Bera,J.; Ghedin,E.; Fedorova,N.; Overton,L.; Tsitrin,T.; Stockwell,T.; Katzel,D.; Li,K.; Amedeo,P.; Schobel,S.; Shrivastava,S.; Wang,S.; Thovarai,V.; Bishop,B.; Edworthy,P.; Kim,M.; Chan,Y.F.; Sam,I.C.; AbuBakar,S.; Chang,L.Y.; Nor&apos;e,S.S.; Jafar,F.L.; Hassan,A.; Ahmad-Nasrah,S.N.; Bao,Y.; Sanders,R.; Dernovoy,D.; Kiryutin,B.; Lipman,D.J.; Tatusova…
EPI373390	PB2	Malaysia	2004-Jan-05	A/Malaysia/26682/2004		Other Database Import	Wentworth,D.E.; Dugan,V.; Halpin,R.; Lin,X.; Bera,J.; Ghedin,E.; Fedorova,N.; Overton,L.; Tsitrin,T.; Stockwell,T.; Katzel,D.; Li,K.; Amedeo,P.; Schobel,S.; Shrivastava,S.; Wang,S.; Thovarai,V.; Bishop,B.; Edworthy,P.; Kim,M.; Chan,Y.F.; Sam,I.C.; AbuBakar,S.; Chang,L.Y.; Nor&apos;e,S.S.; Jafar,F.L.; Hassan,A.; Ahmad-Nasrah,S.N.; Bao,Y.; Sanders,R.; Dernovoy,D.; Kiryutin,B.; Lipman,D.J.; Tatusova…
EPI369010	HA	Vietnam	2004-Jan-01	A/HaNoi/BM544/2004		Other Database Import	Wentworth,D.E.; Dugan,V.; Halpin,R.; Lin,X.; Bera,J.; Ghedin,E.; Fedorova,N.; Overton,L.; Tsitrin,T.; Stockwell,T.; Katzel,D.; Li,K.; Amedeo,P.; Schobel,S.; Shrivastava,S.; Wang,S.; Thovarai,V.; Bishop,B.; Edworthy,P.; Kim,M.; Mai,L.T.Q.; Hien,N.T.; Ha,N.K.; Cuong,V.D.; Duc,D.T.; Phuong,H.V.M.; Hang,N.L.K.; Thanh,L.T.; Thach,N.C.; Huong,T.T.; Hien,P.T.; Giang,N.H.; Bao,Y.; Sanders,R.; Dernovoy,D.…
EPI369011	MP	Vietnam	2004-Jan-01	A/HaNoi/BM544/2004		Other Database Import	Wentworth,D.E.; Dugan,V.; Halpin,R.; Lin,X.; Bera,J.; Ghedin,E.; Fedorova,N.; Overton,L.; Tsitrin,T.; Stockwell,T.; Katzel,D.; Li,K.; Amedeo,P.; Schobel,S.; Shrivastava,S.; Wang,S.; Thovarai,V.; Bishop,B.; Edworthy,P.; Kim,M.; Mai,L.T.Q.; Hien,N.T.; Ha,N.K.; Cuong,V.D.; Duc,D.T.; Phuong,H.V.M.; Hang,N.L.K.; Thanh,L.T.; Thach,N.C.; Huong,T.T.; Hien,P.T.; Giang,N.H.; Bao,Y.; Sanders,R.; Dernovoy,D.…
EPI369012	NA	Vietnam	2004-Jan-01	A/HaNoi/BM544/2004		Other Database Import	Wentworth,D.E.; Dugan,V.; Halpin,R.; Lin,X.; Bera,J.; Ghedin,E.; Fedorova,N.; Overton,L.; Tsitrin,T.; Stockwell,T.; Katzel,D.; Li,K.; Amedeo,P.; Schobel,S.; Shrivastava,S.; Wang,S.; Thovarai,V.; Bishop,B.; Edworthy,P.; Kim,M.; Mai,L.T.Q.; Hien,N.T.; Ha,N.K.; Cuong,V.D.; Duc,D.T.; Phuong,H.V.M.; Hang,N.L.K.; Thanh,L.T.; Thach,N.C.; Huong,T.T.; Hien,P.T.; Giang,N.H.; Bao,Y.; Sanders,R.; Dernovoy,D.…
EPI369013	NP	Vietnam	2004-Jan-01	A/HaNoi/BM544/2004		Other Database Import	Wentworth,D.E.; Dugan,V.; Halpin,R.; Lin,X.; Bera,J.; Ghedin,E.; Fedorova,N.; Overton,L.; Tsitrin,T.; Stockwell,T.; Katzel,D.; Li,K.; Amedeo,P.; Schobel,S.; Shrivastava,S.; Wang,S.; Thovarai,V.; Bishop,B.; Edworthy,P.; Kim,M.; Mai,L.T.Q.; Hien,N.T.; Ha,N.K.; Cuong,V.D.; Duc,D.T.; Phuong,H.V.M.; Hang,N.L.K.; Thanh,L.T.; Thach,N.C.; Huong,T.T.; Hien,P.T.; Giang,N.H.; Bao,Y.; Sanders,R.; Dernovoy,D.…
EPI369014	NS	Vietnam	2004-Jan-01	A/HaNoi/BM544/2004		Other Database Import	Wentworth,D.E.; Dugan,V.; Halpin,R.; Lin,X.; Bera,J.; Ghedin,E.; Fedorova,N.; Overton,L.; Tsitrin,T.; Stockwell,T.; Katzel,D.; Li,K.; Amedeo,P.; Schobel,S.; Shrivastava,S.; Wang,S.; Thovarai,V.; Bishop,B.; Edworthy,P.; Kim,M.; Mai,L.T.Q.; Hien,N.T.; Ha,N.K.; Cuong,V.D.; Duc,D.T.; Phuong,H.V.M.; Hang,N.L.K.; Thanh,L.T.; Thach,N.C.; Huong,T.T.; Hien,P.T.; Giang,N.H.; Bao,Y.; Sanders,R.; Dernovoy,D.…
EPI369015	PA	Vietnam	2004-Jan-01	A/HaNoi/BM544/2004		Other Database Import	Wentworth,D.E.; Dugan,V.; Halpin,R.; Lin,X.; Bera,J.; Ghedin,E.; Fedorova,N.; Overton,L.; Tsitrin,T.; Stockwell,T.; Katzel,D.; Li,K.; Amedeo,P.; Schobel,S.; Shrivastava,S.; Wang,S.; Thovarai,V.; Bishop,B.; Edworthy,P.; Kim,M.; Mai,L.T.Q.; Hien,N.T.; Ha,N.K.; Cuong,V.D.; Duc,D.T.; Phuong,H.V.M.; Hang,N.L.K.; Thanh,L.T.; Thach,N.C.; Huong,T.T.; Hien,P.T.; Giang,N.H.; Bao,Y.; Sanders,R.; Dernovoy,D.…
EPI369016	PB1	Vietnam	2004-Jan-01	A/HaNoi/BM544/2004		Other Database Import	Wentworth,D.E.; Dugan,V.; Halpin,R.; Lin,X.; Bera,J.; Ghedin,E.; Fedorova,N.; Overton,L.; Tsitrin,T.; Stockwell,T.; Katzel,D.; Li,K.; Amedeo,P.; Schobel,S.; Shrivastava,S.; Wang,S.; Thovarai,V.; Bishop,B.; Edworthy,P.; Kim,M.; Mai,L.T.Q.; Hien,N.T.; Ha,N.K.; Cuong,V.D.; Duc,D.T.; Phuong,H.V.M.; Hang,N.L.K.; Thanh,L.T.; Thach,N.C.; Huong,T.T.; Hien,P.T.; Giang,N.H.; Bao,Y.; Sanders,R.; Dernovoy,D.…
EPI369017	PB2	Vietnam	2004-Jan-01	A/HaNoi/BM544/2004		Other Database Import	Wentworth,D.E.; Dugan,V.; Halpin,R.; Lin,X.; Bera,J.; Ghedin,E.; Fedorova,N.; Overton,L.; Tsitrin,T.; Stockwell,T.; Katzel,D.; Li,K.; Amedeo,P.; Schobel,S.; Shrivastava,S.; Wang,S.; Thovarai,V.; Bishop,B.; Edworthy,P.; Kim,M.; Mai,L.T.Q.; Hien,N.T.; Ha,N.K.; Cuong,V.D.; Duc,D.T.; Phuong,H.V.M.; Hang,N.L.K.; Thanh,L.T.; Thach,N.C.; Huong,T.T.; Hien,P.T.; Giang,N.H.; Bao,Y.; Sanders,R.; Dernovoy,D.…
EPI369003	MP	Vietnam	2004-Jan-28	A/HaNoi/HN3094/2004		Other Database Import	Wentworth,D.E.; Dugan,V.; Halpin,R.; Lin,X.; Bera,J.; Ghedin,E.; Fedorova,N.; Overton,L.; Tsitrin,T.; Stockwell,T.; Katzel,D.; Li,K.; Amedeo,P.; Schobel,S.; Shrivastava,S.; Wang,S.; Thovarai,V.; Bishop,B.; Edworthy,P.; Kim,M.; Mai,L.T.Q.; Hien,N.T.; Ha,N.K.; Cuong,V.D.; Duc,D.T.; Phuong,H.V.M.; Hang,N.L.K.; Thanh,L.T.; Thach,N.C.; Huong,T.T.; Hien,P.T.; Giang,N.H.; Bao,Y.; Sanders,R.; Dernovoy,D.…
EPI369004	NA	Vietnam	2004-Jan-28	A/HaNoi/HN3094/2004		Other Database Import	Wentworth,D.E.; Dugan,V.; Halpin,R.; Lin,X.; Bera,J.; Ghedin,E.; Fedorova,N.; Overton,L.; Tsitrin,T.; Stockwell,T.; Katzel,D.; Li,K.; Amedeo,P.; Schobel,S.; Shrivastava,S.; Wang,S.; Thovarai,V.; Bishop,B.; Edworthy,P.; Kim,M.; Mai,L.T.Q.; Hien,N.T.; Ha,N.K.; Cuong,V.D.; Duc,D.T.; Phuong,H.V.M.; Hang,N.L.K.; Thanh,L.T.; Thach,N.C.; Huong,T.T.; Hien,P.T.; Giang,N.H.; Bao,Y.; Sanders,R.; Dernovoy,D.…
EPI369005	NP	Vietnam	2004-Jan-28	A/HaNoi/HN3094/2004		Other Database Import	Wentworth,D.E.; Dugan,V.; Halpin,R.; Lin,X.; Bera,J.; Ghedin,E.; Fedorova,N.; Overton,L.; Tsitrin,T.; Stockwell,T.; Katzel,D.; Li,K.; Amedeo,P.; Schobel,S.; Shrivastava,S.; Wang,S.; Thovarai,V.; Bishop,B.; Edworthy,P.; Kim,M.; Mai,L.T.Q.; Hien,N.T.; Ha,N.K.; Cuong,V.D.; Duc,D.T.; Phuong,H.V.M.; Hang,N.L.K.; Thanh,L.T.; Thach,N.C.; Huong,T.T.; Hien,P.T.; Giang,N.H.; Bao,Y.; Sanders,R.; Dernovoy,D.…
EPI369006	NS	Vietnam	2004-Jan-28	A/HaNoi/HN3094/2004		Other Database Import	Wentworth,D.E.; Dugan,V.; Halpin,R.; Lin,X.; Bera,J.; Ghedin,E.; Fedorova,N.; Overton,L.; Tsitrin,T.; Stockwell,T.; Katzel,D.; Li,K.; Amedeo,P.; Schobel,S.; Shrivastava,S.; Wang,S.; Thovarai,V.; Bishop,B.; Edworthy,P.; Kim,M.; Mai,L.T.Q.; Hien,N.T.; Ha,N.K.; Cuong,V.D.; Duc,D.T.; Phuong,H.V.M.; Hang,N.L.K.; Thanh,L.T.; Thach,N.C.; Huong,T.T.; Hien,P.T.; Giang,N.H.; Bao,Y.; Sanders,R.; Dernovoy,D.…
EPI369007	PA	Vietnam	2004-Jan-28	A/HaNoi/HN3094/2004		Other Database Import	Wentworth,D.E.; Dugan,V.; Halpin,R.; Lin,X.; Bera,J.; Ghedin,E.; Fedorova,N.; Overton,L.; Tsitrin,T.; Stockwell,T.; Katzel,D.; Li,K.; Amedeo,P.; Schobel,S.; Shrivastava,S.; Wang,S.; Thovarai,V.; Bishop,B.; Edworthy,P.; Kim,M.; Mai,L.T.Q.; Hien,N.T.; Ha,N.K.; Cuong,V.D.; Duc,D.T.; Phuong,H.V.M.; Hang,N.L.K.; Thanh,L.T.; Thach,N.C.; Huong,T.T.; Hien,P.T.; Giang,N.H.; Bao,Y.; Sanders,R.; Dernovoy,D.…
EPI369008	PB1	Vietnam	2004-Jan-28	A/HaNoi/HN3094/2004		Other Database Import	Wentworth,D.E.; Dugan,V.; Halpin,R.; Lin,X.; Bera,J.; Ghedin,E.; Fedorova,N.; Overton,L.; Tsitrin,T.; Stockwell,T.; Katzel,D.; Li,K.; Amedeo,P.; Schobel,S.; Shrivastava,S.; Wang,S.; Thovarai,V.; Bishop,B.; Edworthy,P.; Kim,M.; Mai,L.T.Q.; Hien,N.T.; Ha,N.K.; Cuong,V.D.; Duc,D.T.; Phuong,H.V.M.; Hang,N.L.K.; Thanh,L.T.; Thach,N.C.; Huong,T.T.; Hien,P.T.; Giang,N.H.; Bao,Y.; Sanders,R.; Dernovoy,D.…
EPI369009	PB2	Vietnam	2004-Jan-28	A/HaNoi/HN3094/2004		Other Database Import	Wentworth,D.E.; Dugan,V.; Halpin,R.; Lin,X.; Bera,J.; Ghedin,E.; Fedorova,N.; Overton,L.; Tsitrin,T.; Stockwell,T.; Katzel,D.; Li,K.; Amedeo,P.; Schobel,S.; Shrivastava,S.; Wang,S.; Thovarai,V.; Bishop,B.; Edworthy,P.; Kim,M.; Mai,L.T.Q.; Hien,N.T.; Ha,N.K.; Cuong,V.D.; Duc,D.T.; Phuong,H.V.M.; Hang,N.L.K.; Thanh,L.T.; Thach,N.C.; Huong,T.T.; Hien,P.T.; Giang,N.H.; Bao,Y.; Sanders,R.; Dernovoy,D.…
EPI369002	HA	Vietnam	2004-Jan-28	A/HaNoi/HN3094/2004		Other Database Import	Wentworth,D.E.; Dugan,V.; Halpin,R.; Lin,X.; Bera,J.; Ghedin,E.; Fedorova,N.; Overton,L.; Tsitrin,T.; Stockwell,T.; Katzel,D.; Li,K.; Amedeo,P.; Schobel,S.; Shrivastava,S.; Wang,S.; Thovarai,V.; Bishop,B.; Edworthy,P.; Kim,M.; Mai,L.T.Q.; Hien,N.T.; Ha,N.K.; Cuong,V.D.; Duc,D.T.; Phuong,H.V.M.; Hang,N.L.K.; Thanh,L.T.; Thach,N.C.; Huong,T.T.; Hien,P.T.; Giang,N.H.; Bao,Y.; Sanders,R.; Dernovoy,D.…
EPI368994	HA	Vietnam	2004-Jan-18	A/HaNoi/HN3069/2004		Other Database Import	Wentworth,D.E.; Dugan,V.; Halpin,R.; Lin,X.; Bera,J.; Ghedin,E.; Fedorova,N.; Overton,L.; Tsitrin,T.; Stockwell,T.; Katzel,D.; Li,K.; Amedeo,P.; Schobel,S.; Shrivastava,S.; Wang,S.; Thovarai,V.; Bishop,B.; Edworthy,P.; Kim,M.; Mai,L.T.Q.; Hien,N.T.; Ha,N.K.; Cuong,V.D.; Duc,D.T.; Phuong,H.V.M.; Hang,N.L.K.; Thanh,L.T.; Thach,N.C.; Huong,T.T.; Hien,P.T.; Giang,N.H.; Bao,Y.; Sanders,R.; Dernovoy,D.…
EPI368995	MP	Vietnam	2004-Jan-18	A/HaNoi/HN3069/2004		Other Database Import	Wentworth,D.E.; Dugan,V.; Halpin,R.; Lin,X.; Bera,J.; Ghedin,E.; Fedorova,N.; Overton,L.; Tsitrin,T.; Stockwell,T.; Katzel,D.; Li,K.; Amedeo,P.; Schobel,S.; Shrivastava,S.; Wang,S.; Thovarai,V.; Bishop,B.; Edworthy,P.; Kim,M.; Mai,L.T.Q.; Hien,N.T.; Ha,N.K.; Cuong,V.D.; Duc,D.T.; Phuong,H.V.M.; Hang,N.L.K.; Thanh,L.T.; Thach,N.C.; Huong,T.T.; Hien,P.T.; Giang,N.H.; Bao,Y.; Sanders,R.; Dernovoy,D.…
EPI368996	NA	Vietnam	2004-Jan-18	A/HaNoi/HN3069/2004		Other Database Import	Wentworth,D.E.; Dugan,V.; Halpin,R.; Lin,X.; Bera,J.; Ghedin,E.; Fedorova,N.; Overton,L.; Tsitrin,T.; Stockwell,T.; Katzel,D.; Li,K.; Amedeo,P.; Schobel,S.; Shrivastava,S.; Wang,S.; Thovarai,V.; Bishop,B.; Edworthy,P.; Kim,M.; Mai,L.T.Q.; Hien,N.T.; Ha,N.K.; Cuong,V.D.; Duc,D.T.; Phuong,H.V.M.; Hang,N.L.K.; Thanh,L.T.; Thach,N.C.; Huong,T.T.; Hien,P.T.; Giang,N.H.; Bao,Y.; Sanders,R.; Dernovoy,D.…
EPI368997	NP	Vietnam	2004-Jan-18	A/HaNoi/HN3069/2004		Other Database Import	Wentworth,D.E.; Dugan,V.; Halpin,R.; Lin,X.; Bera,J.; Ghedin,E.; Fedorova,N.; Overton,L.; Tsitrin,T.; Stockwell,T.; Katzel,D.; Li,K.; Amedeo,P.; Schobel,S.; Shrivastava,S.; Wang,S.; Thovarai,V.; Bishop,B.; Edworthy,P.; Kim,M.; Mai,L.T.Q.; Hien,N.T.; Ha,N.K.; Cuong,V.D.; Duc,D.T.; Phuong,H.V.M.; Hang,N.L.K.; Thanh,L.T.; Thach,N.C.; Huong,T.T.; Hien,P.T.; Giang,N.H.; Bao,Y.; Sanders,R.; Dernovoy,D.…
EPI368998	NS	Vietnam	2004-Jan-18	A/HaNoi/HN3069/2004		Other Database Import	Wentworth,D.E.; Dugan,V.; Halpin,R.; Lin,X.; Bera,J.; Ghedin,E.; Fedorova,N.; Overton,L.; Tsitrin,T.; Stockwell,T.; Katzel,D.; Li,K.; Amedeo,P.; Schobel,S.; Shrivastava,S.; Wang,S.; Thovarai,V.; Bishop,B.; Edworthy,P.; Kim,M.; Mai,L.T.Q.; Hien,N.T.; Ha,N.K.; Cuong,V.D.; Duc,D.T.; Phuong,H.V.M.; Hang,N.L.K.; Thanh,L.T.; Thach,N.C.; Huong,T.T.; Hien,P.T.; Giang,N.H.; Bao,Y.; Sanders,R.; Dernovoy,D.…
EPI368999	PA	Vietnam	2004-Jan-18	A/HaNoi/HN3069/2004		Other Database Import	Wentworth,D.E.; Dugan,V.; Halpin,R.; Lin,X.; Bera,J.; Ghedin,E.; Fedorova,N.; Overton,L.; Tsitrin,T.; Stockwell,T.; Katzel,D.; Li,K.; Amedeo,P.; Schobel,S.; Shrivastava,S.; Wang,S.; Thovarai,V.; Bishop,B.; Edworthy,P.; Kim,M.; Mai,L.T.Q.; Hien,N.T.; Ha,N.K.; Cuong,V.D.; Duc,D.T.; Phuong,H.V.M.; Hang,N.L.K.; Thanh,L.T.; Thach,N.C.; Huong,T.T.; Hien,P.T.; Giang,N.H.; Bao,Y.; Sanders,R.; Dernovoy,D.…
EPI369000	PB1	Vietnam	2004-Jan-18	A/HaNoi/HN3069/2004		Other Database Import	Wentworth,D.E.; Dugan,V.; Halpin,R.; Lin,X.; Bera,J.; Ghedin,E.; Fedorova,N.; Overton,L.; Tsitrin,T.; Stockwell,T.; Katzel,D.; Li,K.; Amedeo,P.; Schobel,S.; Shrivastava,S.; Wang,S.; Thovarai,V.; Bishop,B.; Edworthy,P.; Kim,M.; Mai,L.T.Q.; Hien,N.T.; Ha,N.K.; Cuong,V.D.; Duc,D.T.; Phuong,H.V.M.; Hang,N.L.K.; Thanh,L.T.; Thach,N.C.; Huong,T.T.; Hien,P.T.; Giang,N.H.; Bao,Y.; Sanders,R.; Dernovoy,D.…
EPI369001	PB2	Vietnam	2004-Jan-18	A/HaNoi/HN3069/2004		Other Database Import	Wentworth,D.E.; Dugan,V.; Halpin,R.; Lin,X.; Bera,J.; Ghedin,E.; Fedorova,N.; Overton,L.; Tsitrin,T.; Stockwell,T.; Katzel,D.; Li,K.; Amedeo,P.; Schobel,S.; Shrivastava,S.; Wang,S.; Thovarai,V.; Bishop,B.; Edworthy,P.; Kim,M.; Mai,L.T.Q.; Hien,N.T.; Ha,N.K.; Cuong,V.D.; Duc,D.T.; Phuong,H.V.M.; Hang,N.L.K.; Thanh,L.T.; Thach,N.C.; Huong,T.T.; Hien,P.T.; Giang,N.H.; Bao,Y.; Sanders,R.; Dernovoy,D.…
EPI368596	MP	Vietnam	2004-Feb-05	A/HaNoi/HN30147/2004		Other Database Import	Wentworth,D.E.; Dugan,V.; Halpin,R.; Lin,X.; Bera,J.; Ghedin,E.; Fedorova,N.; Overton,L.; Tsitrin,T.; Stockwell,T.; Katzel,D.; Li,K.; Amedeo,P.; Schobel,S.; Shrivastava,S.; Wang,S.; Thovarai,V.; Bishop,B.; Edworthy,P.; Kim,M.; Mai,L.T.Q.; Hien,N.T.; Ha,N.K.; Cuong,V.D.; Duc,D.T.; Phuong,H.V.M.; Hang,N.L.K.; Thanh,L.T.; Thach,N.C.; Huong,T.T.; Hien,P.T.; Giang,N.H.; Bao,Y.; Sanders,R.; Dernovoy,D.…
EPI368600	PA	Vietnam	2004-Feb-05	A/HaNoi/HN30147/2004		Other Database Import	Wentworth,D.E.; Dugan,V.; Halpin,R.; Lin,X.; Bera,J.; Ghedin,E.; Fedorova,N.; Overton,L.; Tsitrin,T.; Stockwell,T.; Katzel,D.; Li,K.; Amedeo,P.; Schobel,S.; Shrivastava,S.; Wang,S.; Thovarai,V.; Bishop,B.; Edworthy,P.; Kim,M.; Mai,L.T.Q.; Hien,N.T.; Ha,N.K.; Cuong,V.D.; Duc,D.T.; Phuong,H.V.M.; Hang,N.L.K.; Thanh,L.T.; Thach,N.C.; Huong,T.T.; Hien,P.T.; Giang,N.H.; Bao,Y.; Sanders,R.; Dernovoy,D.…
EPI368602	PB2	Vietnam	2004-Feb-05	A/HaNoi/HN30147/2004		Other Database Import	Wentworth,D.E.; Dugan,V.; Halpin,R.; Lin,X.; Bera,J.; Ghedin,E.; Fedorova,N.; Overton,L.; Tsitrin,T.; Stockwell,T.; Katzel,D.; Li,K.; Amedeo,P.; Schobel,S.; Shrivastava,S.; Wang,S.; Thovarai,V.; Bishop,B.; Edworthy,P.; Kim,M.; Mai,L.T.Q.; Hien,N.T.; Ha,N.K.; Cuong,V.D.; Duc,D.T.; Phuong,H.V.M.; Hang,N.L.K.; Thanh,L.T.; Thach,N.C.; Huong,T.T.; Hien,P.T.; Giang,N.H.; Bao,Y.; Sanders,R.; Dernovoy,D.…
EPI368595	HA	Vietnam	2004-Feb-05	A/HaNoi/HN30147/2004		Other Database Import	Wentworth,D.E.; Dugan,V.; Halpin,R.; Lin,X.; Bera,J.; Ghedin,E.; Fedorova,N.; Overton,L.; Tsitrin,T.; Stockwell,T.; Katzel,D.; Li,K.; Amedeo,P.; Schobel,S.; Shrivastava,S.; Wang,S.; Thovarai,V.; Bishop,B.; Edworthy,P.; Kim,M.; Mai,L.T.Q.; Hien,N.T.; Ha,N.K.; Cuong,V.D.; Duc,D.T.; Phuong,H.V.M.; Hang,N.L.K.; Thanh,L.T.; Thach,N.C.; Huong,T.T.; Hien,P.T.; Giang,N.H.; Bao,Y.; Sanders,R.; Dernovoy,D.…
EPI368599	NS	Vietnam	2004-Feb-05	A/HaNoi/HN30147/2004		Other Database Import	Wentworth,D.E.; Dugan,V.; Halpin,R.; Lin,X.; Bera,J.; Ghedin,E.; Fedorova,N.; Overton,L.; Tsitrin,T.; Stockwell,T.; Katzel,D.; Li,K.; Amedeo,P.; Schobel,S.; Shrivastava,S.; Wang,S.; Thovarai,V.; Bishop,B.; Edworthy,P.; Kim,M.; Mai,L.T.Q.; Hien,N.T.; Ha,N.K.; Cuong,V.D.; Duc,D.T.; Phuong,H.V.M.; Hang,N.L.K.; Thanh,L.T.; Thach,N.C.; Huong,T.T.; Hien,P.T.; Giang,N.H.; Bao,Y.; Sanders,R.; Dernovoy,D.…
EPI368601	PB1	Vietnam	2004-Feb-05	A/HaNoi/HN30147/2004		Other Database Import	Wentworth,D.E.; Dugan,V.; Halpin,R.; Lin,X.; Bera,J.; Ghedin,E.; Fedorova,N.; Overton,L.; Tsitrin,T.; Stockwell,T.; Katzel,D.; Li,K.; Amedeo,P.; Schobel,S.; Shrivastava,S.; Wang,S.; Thovarai,V.; Bishop,B.; Edworthy,P.; Kim,M.; Mai,L.T.Q.; Hien,N.T.; Ha,N.K.; Cuong,V.D.; Duc,D.T.; Phuong,H.V.M.; Hang,N.L.K.; Thanh,L.T.; Thach,N.C.; Huong,T.T.; Hien,P.T.; Giang,N.H.; Bao,Y.; Sanders,R.; Dernovoy,D.…
EPI368597	NA	Vietnam	2004-Feb-05	A/HaNoi/HN30147/2004		Other Database Import	Wentworth,D.E.; Dugan,V.; Halpin,R.; Lin,X.; Bera,J.; Ghedin,E.; Fedorova,N.; Overton,L.; Tsitrin,T.; Stockwell,T.; Katzel,D.; Li,K.; Amedeo,P.; Schobel,S.; Shrivastava,S.; Wang,S.; Thovarai,V.; Bishop,B.; Edworthy,P.; Kim,M.; Mai,L.T.Q.; Hien,N.T.; Ha,N.K.; Cuong,V.D.; Duc,D.T.; Phuong,H.V.M.; Hang,N.L.K.; Thanh,L.T.; Thach,N.C.; Huong,T.T.; Hien,P.T.; Giang,N.H.; Bao,Y.; Sanders,R.; Dernovoy,D.…
EPI368598	NP	Vietnam	2004-Feb-05	A/HaNoi/HN30147/2004		Other Database Import	Wentworth,D.E.; Dugan,V.; Halpin,R.; Lin,X.; Bera,J.; Ghedin,E.; Fedorova,N.; Overton,L.; Tsitrin,T.; Stockwell,T.; Katzel,D.; Li,K.; Amedeo,P.; Schobel,S.; Shrivastava,S.; Wang,S.; Thovarai,V.; Bishop,B.; Edworthy,P.; Kim,M.; Mai,L.T.Q.; Hien,N.T.; Ha,N.K.; Cuong,V.D.; Duc,D.T.; Phuong,H.V.M.; Hang,N.L.K.; Thanh,L.T.; Thach,N.C.; Huong,T.T.; Hien,P.T.; Giang,N.H.; Bao,Y.; Sanders,R.; Dernovoy,D.…
EPI368587	HA	Vietnam	2004-Feb-04	A/HaNoi/HN30137/2004		Other Database Import	Wentworth,D.E.; Dugan,V.; Halpin,R.; Lin,X.; Bera,J.; Ghedin,E.; Fedorova,N.; Overton,L.; Tsitrin,T.; Stockwell,T.; Katzel,D.; Li,K.; Amedeo,P.; Schobel,S.; Shrivastava,S.; Wang,S.; Thovarai,V.; Bishop,B.; Edworthy,P.; Kim,M.; Mai,L.T.Q.; Hien,N.T.; Ha,N.K.; Cuong,V.D.; Duc,D.T.; Phuong,H.V.M.; Hang,N.L.K.; Thanh,L.T.; Thach,N.C.; Huong,T.T.; Hien,P.T.; Giang,N.H.; Bao,Y.; Sanders,R.; Dernovoy,D.…
EPI368588	MP	Vietnam	2004-Feb-04	A/HaNoi/HN30137/2004		Other Database Import	Wentworth,D.E.; Dugan,V.; Halpin,R.; Lin,X.; Bera,J.; Ghedin,E.; Fedorova,N.; Overton,L.; Tsitrin,T.; Stockwell,T.; Katzel,D.; Li,K.; Amedeo,P.; Schobel,S.; Shrivastava,S.; Wang,S.; Thovarai,V.; Bishop,B.; Edworthy,P.; Kim,M.; Mai,L.T.Q.; Hien,N.T.; Ha,N.K.; Cuong,V.D.; Duc,D.T.; Phuong,H.V.M.; Hang,N.L.K.; Thanh,L.T.; Thach,N.C.; Huong,T.T.; Hien,P.T.; Giang,N.H.; Bao,Y.; Sanders,R.; Dernovoy,D.…
EPI368590	NP	Vietnam	2004-Feb-04	A/HaNoi/HN30137/2004		Other Database Import	Wentworth,D.E.; Dugan,V.; Halpin,R.; Lin,X.; Bera,J.; Ghedin,E.; Fedorova,N.; Overton,L.; Tsitrin,T.; Stockwell,T.; Katzel,D.; Li,K.; Amedeo,P.; Schobel,S.; Shrivastava,S.; Wang,S.; Thovarai,V.; Bishop,B.; Edworthy,P.; Kim,M.; Mai,L.T.Q.; Hien,N.T.; Ha,N.K.; Cuong,V.D.; Duc,D.T.; Phuong,H.V.M.; Hang,N.L.K.; Thanh,L.T.; Thach,N.C.; Huong,T.T.; Hien,P.T.; Giang,N.H.; Bao,Y.; Sanders,R.; Dernovoy,D.…
EPI368591	NS	Vietnam	2004-Feb-04	A/HaNoi/HN30137/2004		Other Database Import	Wentworth,D.E.; Dugan,V.; Halpin,R.; Lin,X.; Bera,J.; Ghedin,E.; Fedorova,N.; Overton,L.; Tsitrin,T.; Stockwell,T.; Katzel,D.; Li,K.; Amedeo,P.; Schobel,S.; Shrivastava,S.; Wang,S.; Thovarai,V.; Bishop,B.; Edworthy,P.; Kim,M.; Mai,L.T.Q.; Hien,N.T.; Ha,N.K.; Cuong,V.D.; Duc,D.T.; Phuong,H.V.M.; Hang,N.L.K.; Thanh,L.T.; Thach,N.C.; Huong,T.T.; Hien,P.T.; Giang,N.H.; Bao,Y.; Sanders,R.; Dernovoy,D.…
EPI368592	PA	Vietnam	2004-Feb-04	A/HaNoi/HN30137/2004		Other Database Import	Wentworth,D.E.; Dugan,V.; Halpin,R.; Lin,X.; Bera,J.; Ghedin,E.; Fedorova,N.; Overton,L.; Tsitrin,T.; Stockwell,T.; Katzel,D.; Li,K.; Amedeo,P.; Schobel,S.; Shrivastava,S.; Wang,S.; Thovarai,V.; Bishop,B.; Edworthy,P.; Kim,M.; Mai,L.T.Q.; Hien,N.T.; Ha,N.K.; Cuong,V.D.; Duc,D.T.; Phuong,H.V.M.; Hang,N.L.K.; Thanh,L.T.; Thach,N.C.; Huong,T.T.; Hien,P.T.; Giang,N.H.; Bao,Y.; Sanders,R.; Dernovoy,D.…
EPI368593	PB1	Vietnam	2004-Feb-04	A/HaNoi/HN30137/2004		Other Database Import	Wentworth,D.E.; Dugan,V.; Halpin,R.; Lin,X.; Bera,J.; Ghedin,E.; Fedorova,N.; Overton,L.; Tsitrin,T.; Stockwell,T.; Katzel,D.; Li,K.; Amedeo,P.; Schobel,S.; Shrivastava,S.; Wang,S.; Thovarai,V.; Bishop,B.; Edworthy,P.; Kim,M.; Mai,L.T.Q.; Hien,N.T.; Ha,N.K.; Cuong,V.D.; Duc,D.T.; Phuong,H.V.M.; Hang,N.L.K.; Thanh,L.T.; Thach,N.C.; Huong,T.T.; Hien,P.T.; Giang,N.H.; Bao,Y.; Sanders,R.; Dernovoy,D.…
EPI368589	NA	Vietnam	2004-Feb-04	A/HaNoi/HN30137/2004		Other Database Import	Wentworth,D.E.; Dugan,V.; Halpin,R.; Lin,X.; Bera,J.; Ghedin,E.; Fedorova,N.; Overton,L.; Tsitrin,T.; Stockwell,T.; Katzel,D.; Li,K.; Amedeo,P.; Schobel,S.; Shrivastava,S.; Wang,S.; Thovarai,V.; Bishop,B.; Edworthy,P.; Kim,M.; Mai,L.T.Q.; Hien,N.T.; Ha,N.K.; Cuong,V.D.; Duc,D.T.; Phuong,H.V.M.; Hang,N.L.K.; Thanh,L.T.; Thach,N.C.; Huong,T.T.; Hien,P.T.; Giang,N.H.; Bao,Y.; Sanders,R.; Dernovoy,D.…
EPI368594	PB2	Vietnam	2004-Feb-04	A/HaNoi/HN30137/2004		Other Database Import	Wentworth,D.E.; Dugan,V.; Halpin,R.; Lin,X.; Bera,J.; Ghedin,E.; Fedorova,N.; Overton,L.; Tsitrin,T.; Stockwell,T.; Katzel,D.; Li,K.; Amedeo,P.; Schobel,S.; Shrivastava,S.; Wang,S.; Thovarai,V.; Bishop,B.; Edworthy,P.; Kim,M.; Mai,L.T.Q.; Hien,N.T.; Ha,N.K.; Cuong,V.D.; Duc,D.T.; Phuong,H.V.M.; Hang,N.L.K.; Thanh,L.T.; Thach,N.C.; Huong,T.T.; Hien,P.T.; Giang,N.H.; Bao,Y.; Sanders,R.; Dernovoy,D.…
EPI368578	HA	Vietnam	2004-Feb-04	A/HaNoi/HN30135/2004		Other Database Import	Wentworth,D.E.; Dugan,V.; Halpin,R.; Lin,X.; Bera,J.; Ghedin,E.; Fedorova,N.; Overton,L.; Tsitrin,T.; Stockwell,T.; Katzel,D.; Li,K.; Amedeo,P.; Schobel,S.; Shrivastava,S.; Wang,S.; Thovarai,V.; Bishop,B.; Edworthy,P.; Kim,M.; Mai,L.T.Q.; Hien,N.T.; Ha,N.K.; Cuong,V.D.; Duc,D.T.; Phuong,H.V.M.; Hang,N.L.K.; Thanh,L.T.; Thach,N.C.; Huong,T.T.; Hien,P.T.; Giang,N.H.; Bao,Y.; Sanders,R.; Dernovoy,D.…
EPI368580	NA	Vietnam	2004-Feb-04	A/HaNoi/HN30135/2004		Other Database Import	Wentworth,D.E.; Dugan,V.; Halpin,R.; Lin,X.; Bera,J.; Ghedin,E.; Fedorova,N.; Overton,L.; Tsitrin,T.; Stockwell,T.; Katzel,D.; Li,K.; Amedeo,P.; Schobel,S.; Shrivastava,S.; Wang,S.; Thovarai,V.; Bishop,B.; Edworthy,P.; Kim,M.; Mai,L.T.Q.; Hien,N.T.; Ha,N.K.; Cuong,V.D.; Duc,D.T.; Phuong,H.V.M.; Hang,N.L.K.; Thanh,L.T.; Thach,N.C.; Huong,T.T.; Hien,P.T.; Giang,N.H.; Bao,Y.; Sanders,R.; Dernovoy,D.…
EPI368582	NS	Vietnam	2004-Feb-04	A/HaNoi/HN30135/2004		Other Database Import	Wentworth,D.E.; Dugan,V.; Halpin,R.; Lin,X.; Bera,J.; Ghedin,E.; Fedorova,N.; Overton,L.; Tsitrin,T.; Stockwell,T.; Katzel,D.; Li,K.; Amedeo,P.; Schobel,S.; Shrivastava,S.; Wang,S.; Thovarai,V.; Bishop,B.; Edworthy,P.; Kim,M.; Mai,L.T.Q.; Hien,N.T.; Ha,N.K.; Cuong,V.D.; Duc,D.T.; Phuong,H.V.M.; Hang,N.L.K.; Thanh,L.T.; Thach,N.C.; Huong,T.T.; Hien,P.T.; Giang,N.H.; Bao,Y.; Sanders,R.; Dernovoy,D.…
EPI368586	PB2	Vietnam	2004-Feb-04	A/HaNoi/HN30135/2004		Other Database Import	Wentworth,D.E.; Dugan,V.; Halpin,R.; Lin,X.; Bera,J.; Ghedin,E.; Fedorova,N.; Overton,L.; Tsitrin,T.; Stockwell,T.; Katzel,D.; Li,K.; Amedeo,P.; Schobel,S.; Shrivastava,S.; Wang,S.; Thovarai,V.; Bishop,B.; Edworthy,P.; Kim,M.; Mai,L.T.Q.; Hien,N.T.; Ha,N.K.; Cuong,V.D.; Duc,D.T.; Phuong,H.V.M.; Hang,N.L.K.; Thanh,L.T.; Thach,N.C.; Huong,T.T.; Hien,P.T.; Giang,N.H.; Bao,Y.; Sanders,R.; Dernovoy,D.…
EPI368581	NP	Vietnam	2004-Feb-04	A/HaNoi/HN30135/2004		Other Database Import	Wentworth,D.E.; Dugan,V.; Halpin,R.; Lin,X.; Bera,J.; Ghedin,E.; Fedorova,N.; Overton,L.; Tsitrin,T.; Stockwell,T.; Katzel,D.; Li,K.; Amedeo,P.; Schobel,S.; Shrivastava,S.; Wang,S.; Thovarai,V.; Bishop,B.; Edworthy,P.; Kim,M.; Mai,L.T.Q.; Hien,N.T.; Ha,N.K.; Cuong,V.D.; Duc,D.T.; Phuong,H.V.M.; Hang,N.L.K.; Thanh,L.T.; Thach,N.C.; Huong,T.T.; Hien,P.T.; Giang,N.H.; Bao,Y.; Sanders,R.; Dernovoy,D.…
EPI368579	MP	Vietnam	2004-Feb-04	A/HaNoi/HN30135/2004		Other Database Import	Wentworth,D.E.; Dugan,V.; Halpin,R.; Lin,X.; Bera,J.; Ghedin,E.; Fedorova,N.; Overton,L.; Tsitrin,T.; Stockwell,T.; Katzel,D.; Li,K.; Amedeo,P.; Schobel,S.; Shrivastava,S.; Wang,S.; Thovarai,V.; Bishop,B.; Edworthy,P.; Kim,M.; Mai,L.T.Q.; Hien,N.T.; Ha,N.K.; Cuong,V.D.; Duc,D.T.; Phuong,H.V.M.; Hang,N.L.K.; Thanh,L.T.; Thach,N.C.; Huong,T.T.; Hien,P.T.; Giang,N.H.; Bao,Y.; Sanders,R.; Dernovoy,D.…
EPI368584	PB1	Vietnam	2004-Feb-04	A/HaNoi/HN30135/2004		Other Database Import	Wentworth,D.E.; Dugan,V.; Halpin,R.; Lin,X.; Bera,J.; Ghedin,E.; Fedorova,N.; Overton,L.; Tsitrin,T.; Stockwell,T.; Katzel,D.; Li,K.; Amedeo,P.; Schobel,S.; Shrivastava,S.; Wang,S.; Thovarai,V.; Bishop,B.; Edworthy,P.; Kim,M.; Mai,L.T.Q.; Hien,N.T.; Ha,N.K.; Cuong,V.D.; Duc,D.T.; Phuong,H.V.M.; Hang,N.L.K.; Thanh,L.T.; Thach,N.C.; Huong,T.T.; Hien,P.T.; Giang,N.H.; Bao,Y.; Sanders,R.; Dernovoy,D.…
EPI368583	PA	Vietnam	2004-Feb-04	A/HaNoi/HN30135/2004		Other Database Import	Wentworth,D.E.; Dugan,V.; Halpin,R.; Lin,X.; Bera,J.; Ghedin,E.; Fedorova,N.; Overton,L.; Tsitrin,T.; Stockwell,T.; Katzel,D.; Li,K.; Amedeo,P.; Schobel,S.; Shrivastava,S.; Wang,S.; Thovarai,V.; Bishop,B.; Edworthy,P.; Kim,M.; Mai,L.T.Q.; Hien,N.T.; Ha,N.K.; Cuong,V.D.; Duc,D.T.; Phuong,H.V.M.; Hang,N.L.K.; Thanh,L.T.; Thach,N.C.; Huong,T.T.; Hien,P.T.; Giang,N.H.; Bao,Y.; Sanders,R.; Dernovoy,D.…
EPI368565	NP	Vietnam	2004-Jan-01	A/HaNoi/BM769/2004		Other Database Import	Wentworth,D.E.; Dugan,V.; Halpin,R.; Lin,X.; Bera,J.; Ghedin,E.; Fedorova,N.; Overton,L.; Tsitrin,T.; Stockwell,T.; Katzel,D.; Li,K.; Amedeo,P.; Schobel,S.; Shrivastava,S.; Wang,S.; Thovarai,V.; Bishop,B.; Edworthy,P.; Kim,M.; Mai,L.T.Q.; Hien,N.T.; Ha,N.K.; Cuong,V.D.; Duc,D.T.; Phuong,H.V.M.; Hang,N.L.K.; Thanh,L.T.; Thach,N.C.; Huong,T.T.; Hien,P.T.; Giang,N.H.; Bao,Y.; Sanders,R.; Dernovoy,D.…
EPI368569	PB2	Vietnam	2004-Jan-01	A/HaNoi/BM769/2004		Other Database Import	Wentworth,D.E.; Dugan,V.; Halpin,R.; Lin,X.; Bera,J.; Ghedin,E.; Fedorova,N.; Overton,L.; Tsitrin,T.; Stockwell,T.; Katzel,D.; Li,K.; Amedeo,P.; Schobel,S.; Shrivastava,S.; Wang,S.; Thovarai,V.; Bishop,B.; Edworthy,P.; Kim,M.; Mai,L.T.Q.; Hien,N.T.; Ha,N.K.; Cuong,V.D.; Duc,D.T.; Phuong,H.V.M.; Hang,N.L.K.; Thanh,L.T.; Thach,N.C.; Huong,T.T.; Hien,P.T.; Giang,N.H.; Bao,Y.; Sanders,R.; Dernovoy,D.…
EPI368568	PB1	Vietnam	2004-Jan-01	A/HaNoi/BM769/2004		Other Database Import	Wentworth,D.E.; Dugan,V.; Halpin,R.; Lin,X.; Bera,J.; Ghedin,E.; Fedorova,N.; Overton,L.; Tsitrin,T.; Stockwell,T.; Katzel,D.; Li,K.; Amedeo,P.; Schobel,S.; Shrivastava,S.; Wang,S.; Thovarai,V.; Bishop,B.; Edworthy,P.; Kim,M.; Mai,L.T.Q.; Hien,N.T.; Ha,N.K.; Cuong,V.D.; Duc,D.T.; Phuong,H.V.M.; Hang,N.L.K.; Thanh,L.T.; Thach,N.C.; Huong,T.T.; Hien,P.T.; Giang,N.H.; Bao,Y.; Sanders,R.; Dernovoy,D.…
EPI368564	NA	Vietnam	2004-Jan-01	A/HaNoi/BM769/2004		Other Database Import	Wentworth,D.E.; Dugan,V.; Halpin,R.; Lin,X.; Bera,J.; Ghedin,E.; Fedorova,N.; Overton,L.; Tsitrin,T.; Stockwell,T.; Katzel,D.; Li,K.; Amedeo,P.; Schobel,S.; Shrivastava,S.; Wang,S.; Thovarai,V.; Bishop,B.; Edworthy,P.; Kim,M.; Mai,L.T.Q.; Hien,N.T.; Ha,N.K.; Cuong,V.D.; Duc,D.T.; Phuong,H.V.M.; Hang,N.L.K.; Thanh,L.T.; Thach,N.C.; Huong,T.T.; Hien,P.T.; Giang,N.H.; Bao,Y.; Sanders,R.; Dernovoy,D.…
EPI368562	HA	Vietnam	2004-Jan-01	A/HaNoi/BM769/2004		Other Database Import	Wentworth,D.E.; Dugan,V.; Halpin,R.; Lin,X.; Bera,J.; Ghedin,E.; Fedorova,N.; Overton,L.; Tsitrin,T.; Stockwell,T.; Katzel,D.; Li,K.; Amedeo,P.; Schobel,S.; Shrivastava,S.; Wang,S.; Thovarai,V.; Bishop,B.; Edworthy,P.; Kim,M.; Mai,L.T.Q.; Hien,N.T.; Ha,N.K.; Cuong,V.D.; Duc,D.T.; Phuong,H.V.M.; Hang,N.L.K.; Thanh,L.T.; Thach,N.C.; Huong,T.T.; Hien,P.T.; Giang,N.H.; Bao,Y.; Sanders,R.; Dernovoy,D.…
EPI368563	MP	Vietnam	2004-Jan-01	A/HaNoi/BM769/2004		Other Database Import	Wentworth,D.E.; Dugan,V.; Halpin,R.; Lin,X.; Bera,J.; Ghedin,E.; Fedorova,N.; Overton,L.; Tsitrin,T.; Stockwell,T.; Katzel,D.; Li,K.; Amedeo,P.; Schobel,S.; Shrivastava,S.; Wang,S.; Thovarai,V.; Bishop,B.; Edworthy,P.; Kim,M.; Mai,L.T.Q.; Hien,N.T.; Ha,N.K.; Cuong,V.D.; Duc,D.T.; Phuong,H.V.M.; Hang,N.L.K.; Thanh,L.T.; Thach,N.C.; Huong,T.T.; Hien,P.T.; Giang,N.H.; Bao,Y.; Sanders,R.; Dernovoy,D.…
EPI368566	NS	Vietnam	2004-Jan-01	A/HaNoi/BM769/2004		Other Database Import	Wentworth,D.E.; Dugan,V.; Halpin,R.; Lin,X.; Bera,J.; Ghedin,E.; Fedorova,N.; Overton,L.; Tsitrin,T.; Stockwell,T.; Katzel,D.; Li,K.; Amedeo,P.; Schobel,S.; Shrivastava,S.; Wang,S.; Thovarai,V.; Bishop,B.; Edworthy,P.; Kim,M.; Mai,L.T.Q.; Hien,N.T.; Ha,N.K.; Cuong,V.D.; Duc,D.T.; Phuong,H.V.M.; Hang,N.L.K.; Thanh,L.T.; Thach,N.C.; Huong,T.T.; Hien,P.T.; Giang,N.H.; Bao,Y.; Sanders,R.; Dernovoy,D.…
EPI368567	PA	Vietnam	2004-Jan-01	A/HaNoi/BM769/2004		Other Database Import	Wentworth,D.E.; Dugan,V.; Halpin,R.; Lin,X.; Bera,J.; Ghedin,E.; Fedorova,N.; Overton,L.; Tsitrin,T.; Stockwell,T.; Katzel,D.; Li,K.; Amedeo,P.; Schobel,S.; Shrivastava,S.; Wang,S.; Thovarai,V.; Bishop,B.; Edworthy,P.; Kim,M.; Mai,L.T.Q.; Hien,N.T.; Ha,N.K.; Cuong,V.D.; Duc,D.T.; Phuong,H.V.M.; Hang,N.L.K.; Thanh,L.T.; Thach,N.C.; Huong,T.T.; Hien,P.T.; Giang,N.H.; Bao,Y.; Sanders,R.; Dernovoy,D.…
EPI363117	HA	China	2004-Aug-20	A/Ningbo/1117/2004		Other Database Import	Du,X.; Dong,L.; Lan,Y.; Peng,Y.; Wu,A.; Zhang,Y.; Huang,W.; Wang,D.; Wang,M.; Guo,Y.; Shu,Y.; Jiang,T.; Zhao,X.; Wei,H.; Chen,Y.; Li,X.; Tan,M.; Guo,J.
EPI360892	HA	China	2004-Aug-29	A/Ningbo/1136/2004		Other Database Import	Du,X.; Dong,L.; Lan,Y.; Peng,Y.; Wu,A.; Zhang,Y.; Huang,W.; Wang,D.; Wang,M.; Guo,Y.; Shu,Y.; Jiang,T.; Zhao,X.; Wei,H.; Chen,Y.; Li,X.; Tan,M.; Guo,J.
EPI360883	HA	China	2004-Aug-26	A/Ningbo/1126/2004		Other Database Import	Du,X.; Dong,L.; Lan,Y.; Peng,Y.; Wu,A.; Zhang,Y.; Huang,W.; Wang,D.; Wang,M.; Guo,Y.; Shu,Y.; Jiang,T.; Zhao,X.; Wei,H.; Chen,Y.; Li,X.; Tan,M.; Guo,J.
EPI360868	HA	China	2004-Jul-14	A/Ningbo/953/2004		Other Database Import	Du,X.; Dong,L.; Lan,Y.; Peng,Y.; Wu,A.; Zhang,Y.; Huang,W.; Wang,D.; Wang,M.; Guo,Y.; Shu,Y.; Jiang,T.; Zhao,X.; Wei,H.; Chen,Y.; Li,X.; Tan,M.; Guo,J.
EPI360865	HA	China	2004-Aug-20	A/Ningbo/1113/2004		Other Database Import	Du,X.; Dong,L.; Lan,Y.; Peng,Y.; Wu,A.; Zhang,Y.; Huang,W.; Wang,D.; Wang,M.; Guo,Y.; Shu,Y.; Jiang,T.; Zhao,X.; Wei,H.; Chen,Y.; Li,X.; Tan,M.; Guo,J.
EPI360861	HA	China	2004-Sep-04	A/Ningbo/1163/2004		Other Database Import	Du,X.; Dong,L.; Lan,Y.; Peng,Y.; Wu,A.; Zhang,Y.; Huang,W.; Wang,D.; Wang,M.; Guo,Y.; Shu,Y.; Jiang,T.; Zhao,X.; Wei,H.; Chen,Y.; Li,X.; Tan,M.; Guo,J.
EPI360859	HA	China	2004-Sep-21	A/Ningbo/1246/2004		Other Database Import	Du,X.; Dong,L.; Lan,Y.; Peng,Y.; Wu,A.; Zhang,Y.; Huang,W.; Wang,D.; Wang,M.; Guo,Y.; Shu,Y.; Jiang,T.; Zhao,X.; Wei,H.; Chen,Y.; Li,X.; Tan,M.; Guo,J.
EPI360848	HA	China	2004-Sep-17	A/Ningbo/1224/2004		Other Database Import	Du,X.; Dong,L.; Lan,Y.; Peng,Y.; Wu,A.; Zhang,Y.; Huang,W.; Wang,D.; Wang,M.; Guo,Y.; Shu,Y.; Jiang,T.; Zhao,X.; Wei,H.; Chen,Y.; Li,X.; Tan,M.; Guo,J.
EPI360839	HA	China	2004-Sep-21	A/Ningbo/1274/2004		Other Database Import	Du,X.; Dong,L.; Lan,Y.; Peng,Y.; Wu,A.; Zhang,Y.; Huang,W.; Wang,D.; Wang,M.; Guo,Y.; Shu,Y.; Jiang,T.; Zhao,X.; Wei,H.; Chen,Y.; Li,X.; Tan,M.; Guo,J.
EPI360837	HA	China	2004-Jul-24	A/Ningbo/995/2004		Other Database Import	Du,X.; Dong,L.; Lan,Y.; Peng,Y.; Wu,A.; Zhang,Y.; Huang,W.; Wang,D.; Wang,M.; Guo,Y.; Shu,Y.; Jiang,T.; Zhao,X.; Wei,H.; Chen,Y.; Li,X.; Tan,M.; Guo,J.
EPI360821	HA	China	2004-Mar-01	A/Guangdong/528/2004		Other Database Import	Du,X.; Dong,L.; Lan,Y.; Peng,Y.; Wu,A.; Zhang,Y.; Huang,W.; Wang,D.; Wang,M.; Guo,Y.; Shu,Y.; Jiang,T.; Zhao,X.; Wei,H.; Chen,Y.; Li,X.; Tan,M.; Guo,J.
EPI360820	HA	China	2004-Mar-20	A/Ningbo/238/2004		Other Database Import	Du,X.; Dong,L.; Lan,Y.; Peng,Y.; Wu,A.; Zhang,Y.; Huang,W.; Wang,D.; Wang,M.; Guo,Y.; Shu,Y.; Jiang,T.; Zhao,X.; Wei,H.; Chen,Y.; Li,X.; Tan,M.; Guo,J.
EPI360817	HA	China	2004-Aug-23	A/Wuhan/269/2004		Other Database Import	Du,X.; Dong,L.; Lan,Y.; Peng,Y.; Wu,A.; Zhang,Y.; Huang,W.; Wang,D.; Wang,M.; Guo,Y.; Shu,Y.; Jiang,T.; Zhao,X.; Wei,H.; Chen,Y.; Li,X.; Tan,M.; Guo,J.
EPI360816	HA	China	2004-Aug-23	A/Wuhan/268/2004		Other Database Import	Du,X.; Dong,L.; Lan,Y.; Peng,Y.; Wu,A.; Zhang,Y.; Huang,W.; Wang,D.; Wang,M.; Guo,Y.; Shu,Y.; Jiang,T.; Zhao,X.; Wei,H.; Chen,Y.; Li,X.; Tan,M.; Guo,J.
EPI360814	HA	China	2004-Jan-01	A/Tianjin/273/2004		Other Database Import	Du,X.; Dong,L.; Lan,Y.; Peng,Y.; Wu,A.; Zhang,Y.; Huang,W.; Wang,D.; Wang,M.; Guo,Y.; Shu,Y.; Jiang,T.; Zhao,X.; Wei,H.; Chen,Y.; Li,X.; Tan,M.; Guo,J.
EPI360809	HA	China	2004-Mar-23	A/Ningbo/211/2004		Other Database Import	Du,X.; Dong,L.; Lan,Y.; Peng,Y.; Wu,A.; Zhang,Y.; Huang,W.; Wang,D.; Wang,M.; Guo,Y.; Shu,Y.; Jiang,T.; Zhao,X.; Wei,H.; Chen,Y.; Li,X.; Tan,M.; Guo,J.
EPI360808	HA	China	2004-Mar-01	A/Hunan/2003/2004		Other Database Import	Du,X.; Dong,L.; Lan,Y.; Peng,Y.; Wu,A.; Zhang,Y.; Huang,W.; Wang,D.; Wang,M.; Guo,Y.; Shu,Y.; Jiang,T.; Zhao,X.; Wei,H.; Chen,Y.; Li,X.; Tan,M.; Guo,J.
EPI360803	HA	China	2004-Feb-10	A/Zhejiang/19/2004		Other Database Import	Du,X.; Dong,L.; Lan,Y.; Peng,Y.; Wu,A.; Zhang,Y.; Huang,W.; Wang,D.; Wang,M.; Guo,Y.; Shu,Y.; Jiang,T.; Zhao,X.; Wei,H.; Chen,Y.; Li,X.; Tan,M.; Guo,J.
EPI360802	HA	China	2004-Oct-29	A/Yunnan/1014/2004		Other Database Import	Du,X.; Dong,L.; Lan,Y.; Peng,Y.; Wu,A.; Zhang,Y.; Huang,W.; Wang,D.; Wang,M.; Guo,Y.; Shu,Y.; Jiang,T.; Zhao,X.; Wei,H.; Chen,Y.; Li,X.; Tan,M.; Guo,J.
EPI360801	HA	China	2004-Oct-29	A/Yunnan/1007/2004		Other Database Import	Du,X.; Dong,L.; Lan,Y.; Peng,Y.; Wu,A.; Zhang,Y.; Huang,W.; Wang,D.; Wang,M.; Guo,Y.; Shu,Y.; Jiang,T.; Zhao,X.; Wei,H.; Chen,Y.; Li,X.; Tan,M.; Guo,J.
EPI360800	HA	China	2004-Oct-29	A/Yunnan/1001/2004		Other Database Import	Du,X.; Dong,L.; Lan,Y.; Peng,Y.; Wu,A.; Zhang,Y.; Huang,W.; Wang,D.; Wang,M.; Guo,Y.; Shu,Y.; Jiang,T.; Zhao,X.; Wei,H.; Chen,Y.; Li,X.; Tan,M.; Guo,J.
EPI360799	HA	China	2004-Oct-27	A/Yunnan/792/2004		Other Database Import	Du,X.; Dong,L.; Lan,Y.; Peng,Y.; Wu,A.; Zhang,Y.; Huang,W.; Wang,D.; Wang,M.; Guo,Y.; Shu,Y.; Jiang,T.; Zhao,X.; Wei,H.; Chen,Y.; Li,X.; Tan,M.; Guo,J.
EPI360798	HA	China	2004-Sep-20	A/Yunnan/708/2004		Other Database Import	Du,X.; Dong,L.; Lan,Y.; Peng,Y.; Wu,A.; Zhang,Y.; Huang,W.; Wang,D.; Wang,M.; Guo,Y.; Shu,Y.; Jiang,T.; Zhao,X.; Wei,H.; Chen,Y.; Li,X.; Tan,M.; Guo,J.
EPI360797	HA	China	2004-Jan-01	A/Xiamen/85/2004		Other Database Import	Du,X.; Dong,L.; Lan,Y.; Peng,Y.; Wu,A.; Zhang,Y.; Huang,W.; Wang,D.; Wang,M.; Guo,Y.; Shu,Y.; Jiang,T.; Zhao,X.; Wei,H.; Chen,Y.; Li,X.; Tan,M.; Guo,J.
EPI360795	HA	China	2004-Apr-07	A/Wuhan/68/2004		Other Database Import	Du,X.; Dong,L.; Lan,Y.; Peng,Y.; Wu,A.; Zhang,Y.; Huang,W.; Wang,D.; Wang,M.; Guo,Y.; Shu,Y.; Jiang,T.; Zhao,X.; Wei,H.; Chen,Y.; Li,X.; Tan,M.; Guo,J.
EPI360794	HA	China	2004-Feb-09	A/Wuhan/29/2004		Other Database Import	Du,X.; Dong,L.; Lan,Y.; Peng,Y.; Wu,A.; Zhang,Y.; Huang,W.; Wang,D.; Wang,M.; Guo,Y.; Shu,Y.; Jiang,T.; Zhao,X.; Wei,H.; Chen,Y.; Li,X.; Tan,M.; Guo,J.
EPI360792	HA	China	2004-Mar-01	A/Tianjin/21/2004		Other Database Import	Du,X.; Dong,L.; Lan,Y.; Peng,Y.; Wu,A.; Zhang,Y.; Huang,W.; Wang,D.; Wang,M.; Guo,Y.; Shu,Y.; Jiang,T.; Zhao,X.; Wei,H.; Chen,Y.; Li,X.; Tan,M.; Guo,J.
EPI360791	HA	China	2004-Mar-01	A/Tianjin/14/2004		Other Database Import	Du,X.; Dong,L.; Lan,Y.; Peng,Y.; Wu,A.; Zhang,Y.; Huang,W.; Wang,D.; Wang,M.; Guo,Y.; Shu,Y.; Jiang,T.; Zhao,X.; Wei,H.; Chen,Y.; Li,X.; Tan,M.; Guo,J.
EPI360790	HA	China	2004-Sep-24	A/Sichuan/1017/2004		Other Database Import	Du,X.; Dong,L.; Lan,Y.; Peng,Y.; Wu,A.; Zhang,Y.; Huang,W.; Wang,D.; Wang,M.; Guo,Y.; Shu,Y.; Jiang,T.; Zhao,X.; Wei,H.; Chen,Y.; Li,X.; Tan,M.; Guo,J.
EPI360789	HA	China	2004-Sep-06	A/Sichuan/926/2004		Other Database Import	Du,X.; Dong,L.; Lan,Y.; Peng,Y.; Wu,A.; Zhang,Y.; Huang,W.; Wang,D.; Wang,M.; Guo,Y.; Shu,Y.; Jiang,T.; Zhao,X.; Wei,H.; Chen,Y.; Li,X.; Tan,M.; Guo,J.
EPI360788	HA	China	2004-Aug-07	A/Sichuan/815/2004		Other Database Import	Du,X.; Dong,L.; Lan,Y.; Peng,Y.; Wu,A.; Zhang,Y.; Huang,W.; Wang,D.; Wang,M.; Guo,Y.; Shu,Y.; Jiang,T.; Zhao,X.; Wei,H.; Chen,Y.; Li,X.; Tan,M.; Guo,J.
EPI360787	HA	China	2004-Mar-01	A/Sichuan/415/2004		Other Database Import	Du,X.; Dong,L.; Lan,Y.; Peng,Y.; Wu,A.; Zhang,Y.; Huang,W.; Wang,D.; Wang,M.; Guo,Y.; Shu,Y.; Jiang,T.; Zhao,X.; Wei,H.; Chen,Y.; Li,X.; Tan,M.; Guo,J.
EPI360785	HA	China	2004-Mar-11	A/Sichuan/163/2004		Other Database Import	Du,X.; Dong,L.; Lan,Y.; Peng,Y.; Wu,A.; Zhang,Y.; Huang,W.; Wang,D.; Wang,M.; Guo,Y.; Shu,Y.; Jiang,T.; Zhao,X.; Wei,H.; Chen,Y.; Li,X.; Tan,M.; Guo,J.
EPI360783	HA	China	2004-Feb-11	A/Sichuan/56/2004		Other Database Import	Du,X.; Dong,L.; Lan,Y.; Peng,Y.; Wu,A.; Zhang,Y.; Huang,W.; Wang,D.; Wang,M.; Guo,Y.; Shu,Y.; Jiang,T.; Zhao,X.; Wei,H.; Chen,Y.; Li,X.; Tan,M.; Guo,J.
EPI360782	HA	China	2004-Feb-25	A/Shanghai/236/2004		Other Database Import	Du,X.; Dong,L.; Lan,Y.; Peng,Y.; Wu,A.; Zhang,Y.; Huang,W.; Wang,D.; Wang,M.; Guo,Y.; Shu,Y.; Jiang,T.; Zhao,X.; Wei,H.; Chen,Y.; Li,X.; Tan,M.; Guo,J.
EPI360781	HA	China	2004-Feb-18	A/Shanghai/140/2004		Other Database Import	Du,X.; Dong,L.; Lan,Y.; Peng,Y.; Wu,A.; Zhang,Y.; Huang,W.; Wang,D.; Wang,M.; Guo,Y.; Shu,Y.; Jiang,T.; Zhao,X.; Wei,H.; Chen,Y.; Li,X.; Tan,M.; Guo,J.
EPI360780	HA	China	2004-Mar-20	A/Ningbo/215/2004		Other Database Import	Du,X.; Dong,L.; Lan,Y.; Peng,Y.; Wu,A.; Zhang,Y.; Huang,W.; Wang,D.; Wang,M.; Guo,Y.; Shu,Y.; Jiang,T.; Zhao,X.; Wei,H.; Chen,Y.; Li,X.; Tan,M.; Guo,J.
EPI360778	HA	China	2004-Mar-01	A/Beijing/13/2004		Other Database Import	Du,X.; Dong,L.; Lan,Y.; Peng,Y.; Wu,A.; Zhang,Y.; Huang,W.; Wang,D.; Wang,M.; Guo,Y.; Shu,Y.; Jiang,T.; Zhao,X.; Wei,H.; Chen,Y.; Li,X.; Tan,M.; Guo,J.
EPI360776	HA	China	2004-Mar-01	A/Jiangxi/320/2004		Other Database Import	Du,X.; Dong,L.; Lan,Y.; Peng,Y.; Wu,A.; Zhang,Y.; Huang,W.; Wang,D.; Wang,M.; Guo,Y.; Shu,Y.; Jiang,T.; Zhao,X.; Wei,H.; Chen,Y.; Li,X.; Tan,M.; Guo,J.
EPI360773	HA	China	2004-Mar-01	A/Hunan/89/2004		Other Database Import	Du,X.; Dong,L.; Lan,Y.; Peng,Y.; Wu,A.; Zhang,Y.; Huang,W.; Wang,D.; Wang,M.; Guo,Y.; Shu,Y.; Jiang,T.; Zhao,X.; Wei,H.; Chen,Y.; Li,X.; Tan,M.; Guo,J.
EPI360771	HA	China	2004-Mar-01	A/Hunan/11/2004		Other Database Import	Du,X.; Dong,L.; Lan,Y.; Peng,Y.; Wu,A.; Zhang,Y.; Huang,W.; Wang,D.; Wang,M.; Guo,Y.; Shu,Y.; Jiang,T.; Zhao,X.; Wei,H.; Chen,Y.; Li,X.; Tan,M.; Guo,J.
EPI360770	HA	China	2004-Sep-09	A/Hubei/389/2004		Other Database Import	Du,X.; Dong,L.; Lan,Y.; Peng,Y.; Wu,A.; Zhang,Y.; Huang,W.; Wang,D.; Wang,M.; Guo,Y.; Shu,Y.; Jiang,T.; Zhao,X.; Wei,H.; Chen,Y.; Li,X.; Tan,M.; Guo,J.
EPI360769	HA	China	2004-Apr-06	A/Hubei/201/2004		Other Database Import	Du,X.; Dong,L.; Lan,Y.; Peng,Y.; Wu,A.; Zhang,Y.; Huang,W.; Wang,D.; Wang,M.; Guo,Y.; Shu,Y.; Jiang,T.; Zhao,X.; Wei,H.; Chen,Y.; Li,X.; Tan,M.; Guo,J.
EPI360766	HA	China	2004-Mar-01	A/Hainan/1111/2004		Other Database Import	Du,X.; Dong,L.; Lan,Y.; Peng,Y.; Wu,A.; Zhang,Y.; Huang,W.; Wang,D.; Wang,M.; Guo,Y.; Shu,Y.; Jiang,T.; Zhao,X.; Wei,H.; Chen,Y.; Li,X.; Tan,M.; Guo,J.
EPI360765	HA	China	2004-Feb-18	A/Guangxi/62/2004		Other Database Import	Du,X.; Dong,L.; Lan,Y.; Peng,Y.; Wu,A.; Zhang,Y.; Huang,W.; Wang,D.; Wang,M.; Guo,Y.; Shu,Y.; Jiang,T.; Zhao,X.; Wei,H.; Chen,Y.; Li,X.; Tan,M.; Guo,J.
EPI360764	HA	China	2004-Jul-20	A/Guangdong/908/2004		Other Database Import	Du,X.; Dong,L.; Lan,Y.; Peng,Y.; Wu,A.; Zhang,Y.; Huang,W.; Wang,D.; Wang,M.; Guo,Y.; Shu,Y.; Jiang,T.; Zhao,X.; Wei,H.; Chen,Y.; Li,X.; Tan,M.; Guo,J.
EPI360763	HA	China	2004-Jul-26	A/Guangdong/841/2004		Other Database Import	Du,X.; Dong,L.; Lan,Y.; Peng,Y.; Wu,A.; Zhang,Y.; Huang,W.; Wang,D.; Wang,M.; Guo,Y.; Shu,Y.; Jiang,T.; Zhao,X.; Wei,H.; Chen,Y.; Li,X.; Tan,M.; Guo,J.
EPI360762	HA	China	2004-Mar-01	A/Guangdong/595/2004		Other Database Import	Du,X.; Dong,L.; Lan,Y.; Peng,Y.; Wu,A.; Zhang,Y.; Huang,W.; Wang,D.; Wang,M.; Guo,Y.; Shu,Y.; Jiang,T.; Zhao,X.; Wei,H.; Chen,Y.; Li,X.; Tan,M.; Guo,J.
EPI360761	HA	China	2004-Mar-01	A/Guangdong/579/2004		Other Database Import	Du,X.; Dong,L.; Lan,Y.; Peng,Y.; Wu,A.; Zhang,Y.; Huang,W.; Wang,D.; Wang,M.; Guo,Y.; Shu,Y.; Jiang,T.; Zhao,X.; Wei,H.; Chen,Y.; Li,X.; Tan,M.; Guo,J.
EPI360760	HA	China	2004-Jan-01	A/Guangdong/532/2004		Other Database Import	Du,X.; Dong,L.; Lan,Y.; Peng,Y.; Wu,A.; Zhang,Y.; Huang,W.; Wang,D.; Wang,M.; Guo,Y.; Shu,Y.; Jiang,T.; Zhao,X.; Wei,H.; Chen,Y.; Li,X.; Tan,M.; Guo,J.
EPI360758	HA	China	2004-Jan-01	A/Guangdong/529/2004		Other Database Import	Du,X.; Dong,L.; Lan,Y.; Peng,Y.; Wu,A.; Zhang,Y.; Huang,W.; Wang,D.; Wang,M.; Guo,Y.; Shu,Y.; Jiang,T.; Zhao,X.; Wei,H.; Chen,Y.; Li,X.; Tan,M.; Guo,J.
EPI360755	HA	China	2004-Mar-23	A/Guangdong/303/2004		Other Database Import	Du,X.; Dong,L.; Lan,Y.; Peng,Y.; Wu,A.; Zhang,Y.; Huang,W.; Wang,D.; Wang,M.; Guo,Y.; Shu,Y.; Jiang,T.; Zhao,X.; Wei,H.; Chen,Y.; Li,X.; Tan,M.; Guo,J.
EPI360754	HA	China	2004-Jan-01	A/Guangdong/512/2004		Other Database Import	Du,X.; Dong,L.; Lan,Y.; Peng,Y.; Wu,A.; Zhang,Y.; Huang,W.; Wang,D.; Wang,M.; Guo,Y.; Shu,Y.; Jiang,T.; Zhao,X.; Wei,H.; Chen,Y.; Li,X.; Tan,M.; Guo,J.
EPI360753	HA	China	2004-Mar-08	A/Guangdong/246/2004		Other Database Import	Du,X.; Dong,L.; Lan,Y.; Peng,Y.; Wu,A.; Zhang,Y.; Huang,W.; Wang,D.; Wang,M.; Guo,Y.; Shu,Y.; Jiang,T.; Zhao,X.; Wei,H.; Chen,Y.; Li,X.; Tan,M.; Guo,J.
EPI360751	HA	China	2004-Nov-26	A/Beijing/352/2004		Other Database Import	Du,X.; Dong,L.; Lan,Y.; Peng,Y.; Wu,A.; Zhang,Y.; Huang,W.; Wang,D.; Wang,M.; Guo,Y.; Shu,Y.; Jiang,T.; Zhao,X.; Wei,H.; Chen,Y.; Li,X.; Tan,M.; Guo,J.
EPI360750	HA	China	2004-Nov-26	A/Beijing/344/2004		Other Database Import	Du,X.; Dong,L.; Lan,Y.; Peng,Y.; Wu,A.; Zhang,Y.; Huang,W.; Wang,D.; Wang,M.; Guo,Y.; Shu,Y.; Jiang,T.; Zhao,X.; Wei,H.; Chen,Y.; Li,X.; Tan,M.; Guo,J.
EPI360748	HA	China	2004-Nov-19	A/Beijing/324/2004		Other Database Import	Du,X.; Dong,L.; Lan,Y.; Peng,Y.; Wu,A.; Zhang,Y.; Huang,W.; Wang,D.; Wang,M.; Guo,Y.; Shu,Y.; Jiang,T.; Zhao,X.; Wei,H.; Chen,Y.; Li,X.; Tan,M.; Guo,J.
EPI360747	HA	China	2004-Nov-19	A/Beijing/317/2004		Other Database Import	Du,X.; Dong,L.; Lan,Y.; Peng,Y.; Wu,A.; Zhang,Y.; Huang,W.; Wang,D.; Wang,M.; Guo,Y.; Shu,Y.; Jiang,T.; Zhao,X.; Wei,H.; Chen,Y.; Li,X.; Tan,M.; Guo,J.
EPI360745	HA	China	2004-Oct-29	A/Beijing/284/2004		Other Database Import	Du,X.; Dong,L.; Lan,Y.; Peng,Y.; Wu,A.; Zhang,Y.; Huang,W.; Wang,D.; Wang,M.; Guo,Y.; Shu,Y.; Jiang,T.; Zhao,X.; Wei,H.; Chen,Y.; Li,X.; Tan,M.; Guo,J.
EPI360743	HA	China	2004-Mar-16	A/Anhui/789/2004		Other Database Import	Du,X.; Dong,L.; Lan,Y.; Peng,Y.; Wu,A.; Zhang,Y.; Huang,W.; Wang,D.; Wang,M.; Guo,Y.; Shu,Y.; Jiang,T.; Zhao,X.; Wei,H.; Chen,Y.; Li,X.; Tan,M.; Guo,J.
EPI360742	HA	China	2004-Sep-20	A/Yunnan/713/2004		Other Database Import	Du,X.; Dong,L.; Lan,Y.; Peng,Y.; Wu,A.; Zhang,Y.; Huang,W.; Wang,D.; Wang,M.; Guo,Y.; Shu,Y.; Jiang,T.; Zhao,X.; Wei,H.; Chen,Y.; Li,X.; Tan,M.; Guo,J.
EPI358803	HA	United Kingdom	2004-Dec-23	A/England/5014715/2004		Other Database Import	Galiano,M.; Johnson,B.F.; Myers,R.; Ellis,J.; Daniels,R.; Zambon,M.
EPI358798	HA	United Kingdom	2004-Dec-01	A/England/53/2004		Other Database Import	Galiano,M.; Johnson,B.F.; Myers,R.; Ellis,J.; Daniels,R.; Zambon,M.
EPI358796	HA	United Kingdom	2004-Nov-23	A/England/49/2004		Other Database Import	Galiano,M.; Johnson,B.F.; Myers,R.; Ellis,J.; Daniels,R.; Zambon,M.
EPI358793	HA	United Kingdom	2004-Nov-03	A/England/47/2004		Other Database Import	Galiano,M.; Johnson,B.F.; Myers,R.; Ellis,J.; Daniels,R.; Zambon,M.
EPI358791	HA	United Kingdom	2004-Nov-04	A/England/45/2004		Other Database Import	Galiano,M.; Johnson,B.F.; Myers,R.; Ellis,J.; Daniels,R.; Zambon,M.
EPI354127	HA	Vietnam	2004-Jan-01	A/TayNguyen/TN49/2004		Other Database Import	Wentworth,D.E.; Dugan,V.; Halpin,R.; Lin,X.; Bera,J.; Ghedin,E.; Fedorova,N.; Overton,L.; Tsitrin,T.; Stockwell,T.; Katzel,D.; Li,K.; Amedeo,P.; Schobel,S.; Shrivastava,S.; Wang,S.; Thovarai,V.; Bishop,B.; Edworthy,P.; Kim,M.; Mai,L.T.Q.; Hien,N.T.; Ha,N.K.; Cuong,V.D.; Duc,D.T.; Phuong,H.V.M.; Hang,N.L.K.; Thanh,L.T.; Thach,N.C.; Huong,T.T.; Hien,P.T.; Giang,N.H.; Bao,Y.; Sanders,R.; Dernovoy,D.…
EPI354129	MP	Vietnam	2004-Jan-01	A/TayNguyen/TN49/2004		Other Database Import	Wentworth,D.E.; Dugan,V.; Halpin,R.; Lin,X.; Bera,J.; Ghedin,E.; Fedorova,N.; Overton,L.; Tsitrin,T.; Stockwell,T.; Katzel,D.; Li,K.; Amedeo,P.; Schobel,S.; Shrivastava,S.; Wang,S.; Thovarai,V.; Bishop,B.; Edworthy,P.; Kim,M.; Mai,L.T.Q.; Hien,N.T.; Ha,N.K.; Cuong,V.D.; Duc,D.T.; Phuong,H.V.M.; Hang,N.L.K.; Thanh,L.T.; Thach,N.C.; Huong,T.T.; Hien,P.T.; Giang,N.H.; Bao,Y.; Sanders,R.; Dernovoy,D.…
EPI354130	NP	Vietnam	2004-Jan-01	A/TayNguyen/TN49/2004		Other Database Import	Wentworth,D.E.; Dugan,V.; Halpin,R.; Lin,X.; Bera,J.; Ghedin,E.; Fedorova,N.; Overton,L.; Tsitrin,T.; Stockwell,T.; Katzel,D.; Li,K.; Amedeo,P.; Schobel,S.; Shrivastava,S.; Wang,S.; Thovarai,V.; Bishop,B.; Edworthy,P.; Kim,M.; Mai,L.T.Q.; Hien,N.T.; Ha,N.K.; Cuong,V.D.; Duc,D.T.; Phuong,H.V.M.; Hang,N.L.K.; Thanh,L.T.; Thach,N.C.; Huong,T.T.; Hien,P.T.; Giang,N.H.; Bao,Y.; Sanders,R.; Dernovoy,D.…
EPI354131	NS	Vietnam	2004-Jan-01	A/TayNguyen/TN49/2004		Other Database Import	Wentworth,D.E.; Dugan,V.; Halpin,R.; Lin,X.; Bera,J.; Ghedin,E.; Fedorova,N.; Overton,L.; Tsitrin,T.; Stockwell,T.; Katzel,D.; Li,K.; Amedeo,P.; Schobel,S.; Shrivastava,S.; Wang,S.; Thovarai,V.; Bishop,B.; Edworthy,P.; Kim,M.; Mai,L.T.Q.; Hien,N.T.; Ha,N.K.; Cuong,V.D.; Duc,D.T.; Phuong,H.V.M.; Hang,N.L.K.; Thanh,L.T.; Thach,N.C.; Huong,T.T.; Hien,P.T.; Giang,N.H.; Bao,Y.; Sanders,R.; Dernovoy,D.…
EPI354132	PB1	Vietnam	2004-Jan-01	A/TayNguyen/TN49/2004		Other Database Import	Wentworth,D.E.; Dugan,V.; Halpin,R.; Lin,X.; Bera,J.; Ghedin,E.; Fedorova,N.; Overton,L.; Tsitrin,T.; Stockwell,T.; Katzel,D.; Li,K.; Amedeo,P.; Schobel,S.; Shrivastava,S.; Wang,S.; Thovarai,V.; Bishop,B.; Edworthy,P.; Kim,M.; Mai,L.T.Q.; Hien,N.T.; Ha,N.K.; Cuong,V.D.; Duc,D.T.; Phuong,H.V.M.; Hang,N.L.K.; Thanh,L.T.; Thach,N.C.; Huong,T.T.; Hien,P.T.; Giang,N.H.; Bao,Y.; Sanders,R.; Dernovoy,D.…
EPI354133	PB2	Vietnam	2004-Jan-01	A/TayNguyen/TN49/2004		Other Database Import	Wentworth,D.E.; Dugan,V.; Halpin,R.; Lin,X.; Bera,J.; Ghedin,E.; Fedorova,N.; Overton,L.; Tsitrin,T.; Stockwell,T.; Katzel,D.; Li,K.; Amedeo,P.; Schobel,S.; Shrivastava,S.; Wang,S.; Thovarai,V.; Bishop,B.; Edworthy,P.; Kim,M.; Mai,L.T.Q.; Hien,N.T.; Ha,N.K.; Cuong,V.D.; Duc,D.T.; Phuong,H.V.M.; Hang,N.L.K.; Thanh,L.T.; Thach,N.C.; Huong,T.T.; Hien,P.T.; Giang,N.H.; Bao,Y.; Sanders,R.; Dernovoy,D.…
EPI354111	NS	Vietnam	2004-Jan-01	A/HungYen/HY028/2004		Other Database Import	Wentworth,D.E.; Dugan,V.; Halpin,R.; Lin,X.; Bera,J.; Ghedin,E.; Fedorova,N.; Overton,L.; Tsitrin,T.; Stockwell,T.; Katzel,D.; Li,K.; Amedeo,P.; Schobel,S.; Shrivastava,S.; Wang,S.; Thovarai,V.; Bishop,B.; Edworthy,P.; Kim,M.; Mai,L.T.Q.; Hien,N.T.; Ha,N.K.; Cuong,V.D.; Duc,D.T.; Phuong,H.V.M.; Hang,N.L.K.; Thanh,L.T.; Thach,N.C.; Huong,T.T.; Hien,P.T.; Giang,N.H.; Bao,Y.; Sanders,R.; Dernovoy,D.…
EPI354112	PA	Vietnam	2004-Jan-01	A/HungYen/HY028/2004		Other Database Import	Wentworth,D.E.; Dugan,V.; Halpin,R.; Lin,X.; Bera,J.; Ghedin,E.; Fedorova,N.; Overton,L.; Tsitrin,T.; Stockwell,T.; Katzel,D.; Li,K.; Amedeo,P.; Schobel,S.; Shrivastava,S.; Wang,S.; Thovarai,V.; Bishop,B.; Edworthy,P.; Kim,M.; Mai,L.T.Q.; Hien,N.T.; Ha,N.K.; Cuong,V.D.; Duc,D.T.; Phuong,H.V.M.; Hang,N.L.K.; Thanh,L.T.; Thach,N.C.; Huong,T.T.; Hien,P.T.; Giang,N.H.; Bao,Y.; Sanders,R.; Dernovoy,D.…
EPI354113	PB1	Vietnam	2004-Jan-01	A/HungYen/HY028/2004		Other Database Import	Wentworth,D.E.; Dugan,V.; Halpin,R.; Lin,X.; Bera,J.; Ghedin,E.; Fedorova,N.; Overton,L.; Tsitrin,T.; Stockwell,T.; Katzel,D.; Li,K.; Amedeo,P.; Schobel,S.; Shrivastava,S.; Wang,S.; Thovarai,V.; Bishop,B.; Edworthy,P.; Kim,M.; Mai,L.T.Q.; Hien,N.T.; Ha,N.K.; Cuong,V.D.; Duc,D.T.; Phuong,H.V.M.; Hang,N.L.K.; Thanh,L.T.; Thach,N.C.; Huong,T.T.; Hien,P.T.; Giang,N.H.; Bao,Y.; Sanders,R.; Dernovoy,D.…
EPI354114	PB2	Vietnam	2004-Jan-01	A/HungYen/HY028/2004		Other Database Import	Wentworth,D.E.; Dugan,V.; Halpin,R.; Lin,X.; Bera,J.; Ghedin,E.; Fedorova,N.; Overton,L.; Tsitrin,T.; Stockwell,T.; Katzel,D.; Li,K.; Amedeo,P.; Schobel,S.; Shrivastava,S.; Wang,S.; Thovarai,V.; Bishop,B.; Edworthy,P.; Kim,M.; Mai,L.T.Q.; Hien,N.T.; Ha,N.K.; Cuong,V.D.; Duc,D.T.; Phuong,H.V.M.; Hang,N.L.K.; Thanh,L.T.; Thach,N.C.; Huong,T.T.; Hien,P.T.; Giang,N.H.; Bao,Y.; Sanders,R.; Dernovoy,D.…
EPI354108	MP	Vietnam	2004-Jan-01	A/HungYen/HY028/2004		Other Database Import	Wentworth,D.E.; Dugan,V.; Halpin,R.; Lin,X.; Bera,J.; Ghedin,E.; Fedorova,N.; Overton,L.; Tsitrin,T.; Stockwell,T.; Katzel,D.; Li,K.; Amedeo,P.; Schobel,S.; Shrivastava,S.; Wang,S.; Thovarai,V.; Bishop,B.; Edworthy,P.; Kim,M.; Mai,L.T.Q.; Hien,N.T.; Ha,N.K.; Cuong,V.D.; Duc,D.T.; Phuong,H.V.M.; Hang,N.L.K.; Thanh,L.T.; Thach,N.C.; Huong,T.T.; Hien,P.T.; Giang,N.H.; Bao,Y.; Sanders,R.; Dernovoy,D.…
EPI354109	NA	Vietnam	2004-Jan-01	A/HungYen/HY028/2004		Other Database Import	Wentworth,D.E.; Dugan,V.; Halpin,R.; Lin,X.; Bera,J.; Ghedin,E.; Fedorova,N.; Overton,L.; Tsitrin,T.; Stockwell,T.; Katzel,D.; Li,K.; Amedeo,P.; Schobel,S.; Shrivastava,S.; Wang,S.; Thovarai,V.; Bishop,B.; Edworthy,P.; Kim,M.; Mai,L.T.Q.; Hien,N.T.; Ha,N.K.; Cuong,V.D.; Duc,D.T.; Phuong,H.V.M.; Hang,N.L.K.; Thanh,L.T.; Thach,N.C.; Huong,T.T.; Hien,P.T.; Giang,N.H.; Bao,Y.; Sanders,R.; Dernovoy,D.…
EPI354110	NP	Vietnam	2004-Jan-01	A/HungYen/HY028/2004		Other Database Import	Wentworth,D.E.; Dugan,V.; Halpin,R.; Lin,X.; Bera,J.; Ghedin,E.; Fedorova,N.; Overton,L.; Tsitrin,T.; Stockwell,T.; Katzel,D.; Li,K.; Amedeo,P.; Schobel,S.; Shrivastava,S.; Wang,S.; Thovarai,V.; Bishop,B.; Edworthy,P.; Kim,M.; Mai,L.T.Q.; Hien,N.T.; Ha,N.K.; Cuong,V.D.; Duc,D.T.; Phuong,H.V.M.; Hang,N.L.K.; Thanh,L.T.; Thach,N.C.; Huong,T.T.; Hien,P.T.; Giang,N.H.; Bao,Y.; Sanders,R.; Dernovoy,D.…
EPI354101	NP	Vietnam	2004-Jan-01	A/HaNoi/HN30109/2004		Other Database Import	Wentworth,D.E.; Dugan,V.; Halpin,R.; Lin,X.; Bera,J.; Ghedin,E.; Fedorova,N.; Overton,L.; Tsitrin,T.; Stockwell,T.; Katzel,D.; Li,K.; Amedeo,P.; Schobel,S.; Shrivastava,S.; Wang,S.; Thovarai,V.; Bishop,B.; Edworthy,P.; Kim,M.; Mai,L.T.Q.; Hien,N.T.; Ha,N.K.; Cuong,V.D.; Duc,D.T.; Phuong,H.V.M.; Hang,N.L.K.; Thanh,L.T.; Thach,N.C.; Huong,T.T.; Hien,P.T.; Giang,N.H.; Bao,Y.; Sanders,R.; Dernovoy,D.…
EPI354098	HA	Vietnam	2004-Jan-01	A/HaNoi/HN30109/2004		Other Database Import	Wentworth,D.E.; Dugan,V.; Halpin,R.; Lin,X.; Bera,J.; Ghedin,E.; Fedorova,N.; Overton,L.; Tsitrin,T.; Stockwell,T.; Katzel,D.; Li,K.; Amedeo,P.; Schobel,S.; Shrivastava,S.; Wang,S.; Thovarai,V.; Bishop,B.; Edworthy,P.; Kim,M.; Mai,L.T.Q.; Hien,N.T.; Ha,N.K.; Cuong,V.D.; Duc,D.T.; Phuong,H.V.M.; Hang,N.L.K.; Thanh,L.T.; Thach,N.C.; Huong,T.T.; Hien,P.T.; Giang,N.H.; Bao,Y.; Sanders,R.; Dernovoy,D.…
EPI354099	MP	Vietnam	2004-Jan-01	A/HaNoi/HN30109/2004		Other Database Import	Wentworth,D.E.; Dugan,V.; Halpin,R.; Lin,X.; Bera,J.; Ghedin,E.; Fedorova,N.; Overton,L.; Tsitrin,T.; Stockwell,T.; Katzel,D.; Li,K.; Amedeo,P.; Schobel,S.; Shrivastava,S.; Wang,S.; Thovarai,V.; Bishop,B.; Edworthy,P.; Kim,M.; Mai,L.T.Q.; Hien,N.T.; Ha,N.K.; Cuong,V.D.; Duc,D.T.; Phuong,H.V.M.; Hang,N.L.K.; Thanh,L.T.; Thach,N.C.; Huong,T.T.; Hien,P.T.; Giang,N.H.; Bao,Y.; Sanders,R.; Dernovoy,D.…
EPI354102	NS	Vietnam	2004-Jan-01	A/HaNoi/HN30109/2004		Other Database Import	Wentworth,D.E.; Dugan,V.; Halpin,R.; Lin,X.; Bera,J.; Ghedin,E.; Fedorova,N.; Overton,L.; Tsitrin,T.; Stockwell,T.; Katzel,D.; Li,K.; Amedeo,P.; Schobel,S.; Shrivastava,S.; Wang,S.; Thovarai,V.; Bishop,B.; Edworthy,P.; Kim,M.; Mai,L.T.Q.; Hien,N.T.; Ha,N.K.; Cuong,V.D.; Duc,D.T.; Phuong,H.V.M.; Hang,N.L.K.; Thanh,L.T.; Thach,N.C.; Huong,T.T.; Hien,P.T.; Giang,N.H.; Bao,Y.; Sanders,R.; Dernovoy,D.…
EPI354103	PA	Vietnam	2004-Jan-01	A/HaNoi/HN30109/2004		Other Database Import	Wentworth,D.E.; Dugan,V.; Halpin,R.; Lin,X.; Bera,J.; Ghedin,E.; Fedorova,N.; Overton,L.; Tsitrin,T.; Stockwell,T.; Katzel,D.; Li,K.; Amedeo,P.; Schobel,S.; Shrivastava,S.; Wang,S.; Thovarai,V.; Bishop,B.; Edworthy,P.; Kim,M.; Mai,L.T.Q.; Hien,N.T.; Ha,N.K.; Cuong,V.D.; Duc,D.T.; Phuong,H.V.M.; Hang,N.L.K.; Thanh,L.T.; Thach,N.C.; Huong,T.T.; Hien,P.T.; Giang,N.H.; Bao,Y.; Sanders,R.; Dernovoy,D.…
EPI354105	PB1	Vietnam	2004-Jan-01	A/HaNoi/HN30109/2004		Other Database Import	Wentworth,D.E.; Dugan,V.; Halpin,R.; Lin,X.; Bera,J.; Ghedin,E.; Fedorova,N.; Overton,L.; Tsitrin,T.; Stockwell,T.; Katzel,D.; Li,K.; Amedeo,P.; Schobel,S.; Shrivastava,S.; Wang,S.; Thovarai,V.; Bishop,B.; Edworthy,P.; Kim,M.; Mai,L.T.Q.; Hien,N.T.; Ha,N.K.; Cuong,V.D.; Duc,D.T.; Phuong,H.V.M.; Hang,N.L.K.; Thanh,L.T.; Thach,N.C.; Huong,T.T.; Hien,P.T.; Giang,N.H.; Bao,Y.; Sanders,R.; Dernovoy,D.…
EPI354106	PB2	Vietnam	2004-Jan-01	A/HaNoi/HN30109/2004		Other Database Import	Wentworth,D.E.; Dugan,V.; Halpin,R.; Lin,X.; Bera,J.; Ghedin,E.; Fedorova,N.; Overton,L.; Tsitrin,T.; Stockwell,T.; Katzel,D.; Li,K.; Amedeo,P.; Schobel,S.; Shrivastava,S.; Wang,S.; Thovarai,V.; Bishop,B.; Edworthy,P.; Kim,M.; Mai,L.T.Q.; Hien,N.T.; Ha,N.K.; Cuong,V.D.; Duc,D.T.; Phuong,H.V.M.; Hang,N.L.K.; Thanh,L.T.; Thach,N.C.; Huong,T.T.; Hien,P.T.; Giang,N.H.; Bao,Y.; Sanders,R.; Dernovoy,D.…
EPI353166	MP	Vietnam	2004-Feb-13	A/BacGiang/BG003/2004		Other Database Import	Wentworth,D.E.; Dugan,V.; Halpin,R.; Lin,X.; Bera,J.; Ghedin,E.; Fedorova,N.; Overton,L.; Tsitrin,T.; Stockwell,T.; Katzel,D.; Li,K.; Amedeo,P.; Schobel,S.; Shrivastava,S.; Wang,S.; Thovarai,V.; Bishop,B.; Edworthy,P.; Kim,M.; Mai,L.T.Q.; Hien,N.T.; Ha,N.K.; Cuong,V.D.; Duc,D.T.; Phuong,H.V.M.; Hang,N.L.K.; Thanh,L.T.; Thach,N.C.; Huong,T.T.; Hien,P.T.; Giang,N.H.; Bao,Y.; Sanders,R.; Dernovoy,D.…
EPI353168	NS	Vietnam	2004-Feb-13	A/BacGiang/BG003/2004		Other Database Import	Wentworth,D.E.; Dugan,V.; Halpin,R.; Lin,X.; Bera,J.; Ghedin,E.; Fedorova,N.; Overton,L.; Tsitrin,T.; Stockwell,T.; Katzel,D.; Li,K.; Amedeo,P.; Schobel,S.; Shrivastava,S.; Wang,S.; Thovarai,V.; Bishop,B.; Edworthy,P.; Kim,M.; Mai,L.T.Q.; Hien,N.T.; Ha,N.K.; Cuong,V.D.; Duc,D.T.; Phuong,H.V.M.; Hang,N.L.K.; Thanh,L.T.; Thach,N.C.; Huong,T.T.; Hien,P.T.; Giang,N.H.; Bao,Y.; Sanders,R.; Dernovoy,D.…
EPI353170	PB1	Vietnam	2004-Feb-13	A/BacGiang/BG003/2004		Other Database Import	Wentworth,D.E.; Dugan,V.; Halpin,R.; Lin,X.; Bera,J.; Ghedin,E.; Fedorova,N.; Overton,L.; Tsitrin,T.; Stockwell,T.; Katzel,D.; Li,K.; Amedeo,P.; Schobel,S.; Shrivastava,S.; Wang,S.; Thovarai,V.; Bishop,B.; Edworthy,P.; Kim,M.; Mai,L.T.Q.; Hien,N.T.; Ha,N.K.; Cuong,V.D.; Duc,D.T.; Phuong,H.V.M.; Hang,N.L.K.; Thanh,L.T.; Thach,N.C.; Huong,T.T.; Hien,P.T.; Giang,N.H.; Bao,Y.; Sanders,R.; Dernovoy,D.…
EPI353165	HA	Vietnam	2004-Feb-13	A/BacGiang/BG003/2004		Other Database Import	Wentworth,D.E.; Dugan,V.; Halpin,R.; Lin,X.; Bera,J.; Ghedin,E.; Fedorova,N.; Overton,L.; Tsitrin,T.; Stockwell,T.; Katzel,D.; Li,K.; Amedeo,P.; Schobel,S.; Shrivastava,S.; Wang,S.; Thovarai,V.; Bishop,B.; Edworthy,P.; Kim,M.; Mai,L.T.Q.; Hien,N.T.; Ha,N.K.; Cuong,V.D.; Duc,D.T.; Phuong,H.V.M.; Hang,N.L.K.; Thanh,L.T.; Thach,N.C.; Huong,T.T.; Hien,P.T.; Giang,N.H.; Bao,Y.; Sanders,R.; Dernovoy,D.…
EPI353167	NP	Vietnam	2004-Feb-13	A/BacGiang/BG003/2004		Other Database Import	Wentworth,D.E.; Dugan,V.; Halpin,R.; Lin,X.; Bera,J.; Ghedin,E.; Fedorova,N.; Overton,L.; Tsitrin,T.; Stockwell,T.; Katzel,D.; Li,K.; Amedeo,P.; Schobel,S.; Shrivastava,S.; Wang,S.; Thovarai,V.; Bishop,B.; Edworthy,P.; Kim,M.; Mai,L.T.Q.; Hien,N.T.; Ha,N.K.; Cuong,V.D.; Duc,D.T.; Phuong,H.V.M.; Hang,N.L.K.; Thanh,L.T.; Thach,N.C.; Huong,T.T.; Hien,P.T.; Giang,N.H.; Bao,Y.; Sanders,R.; Dernovoy,D.…
EPI353169	PA	Vietnam	2004-Feb-13	A/BacGiang/BG003/2004		Other Database Import	Wentworth,D.E.; Dugan,V.; Halpin,R.; Lin,X.; Bera,J.; Ghedin,E.; Fedorova,N.; Overton,L.; Tsitrin,T.; Stockwell,T.; Katzel,D.; Li,K.; Amedeo,P.; Schobel,S.; Shrivastava,S.; Wang,S.; Thovarai,V.; Bishop,B.; Edworthy,P.; Kim,M.; Mai,L.T.Q.; Hien,N.T.; Ha,N.K.; Cuong,V.D.; Duc,D.T.; Phuong,H.V.M.; Hang,N.L.K.; Thanh,L.T.; Thach,N.C.; Huong,T.T.; Hien,P.T.; Giang,N.H.; Bao,Y.; Sanders,R.; Dernovoy,D.…
EPI353171	PB2	Vietnam	2004-Feb-13	A/BacGiang/BG003/2004		Other Database Import	Wentworth,D.E.; Dugan,V.; Halpin,R.; Lin,X.; Bera,J.; Ghedin,E.; Fedorova,N.; Overton,L.; Tsitrin,T.; Stockwell,T.; Katzel,D.; Li,K.; Amedeo,P.; Schobel,S.; Shrivastava,S.; Wang,S.; Thovarai,V.; Bishop,B.; Edworthy,P.; Kim,M.; Mai,L.T.Q.; Hien,N.T.; Ha,N.K.; Cuong,V.D.; Duc,D.T.; Phuong,H.V.M.; Hang,N.L.K.; Thanh,L.T.; Thach,N.C.; Huong,T.T.; Hien,P.T.; Giang,N.H.; Bao,Y.; Sanders,R.; Dernovoy,D.…
EPI347416	HA	Portugal	2004-Jan-01	A/Lisbon/3/2004	Instituto Nacional de Saude (INSA)	National Institute for Medical Research
EPI347414	HA	Senegal	2004-Aug-17	A/Dakar/74/2004	Institut Pasteur de Dakar	National Institute for Medical Research
EPI347413	HA	Senegal	2004-Jul-08	A/Dakar/18/2004	Institut Pasteur de Dakar	National Institute for Medical Research
EPI341238	NS	Hong Kong (SAR)	2004-Feb-04	A/Hong Kong/HKU114/2004		Other Database Import	Bahl,J.; Nelson,M.I.; Kwok,C.H.; Rubing,C.; Vijakrishna,D.; Halpin,R.; Stockwell,T.; Lin,X.; Wentworth,D.E.; Ghedin,E.; Guan,Y.; Peirisa,M.J.; Riley,S.; Rambaut,A.; Holmes,E.C.; Smith,G.J.
EPI341239	MP	Hong Kong (SAR)	2004-Feb-04	A/Hong Kong/HKU114/2004		Other Database Import	Bahl,J.; Nelson,M.I.; Kwok,C.H.; Rubing,C.; Vijakrishna,D.; Halpin,R.; Stockwell,T.; Lin,X.; Wentworth,D.E.; Ghedin,E.; Guan,Y.; Peirisa,M.J.; Riley,S.; Rambaut,A.; Holmes,E.C.; Smith,G.J.
EPI341240	NA	Hong Kong (SAR)	2004-Feb-04	A/Hong Kong/HKU114/2004		Other Database Import	Bahl,J.; Nelson,M.I.; Kwok,C.H.; Rubing,C.; Vijakrishna,D.; Halpin,R.; Stockwell,T.; Lin,X.; Wentworth,D.E.; Ghedin,E.; Guan,Y.; Peirisa,M.J.; Riley,S.; Rambaut,A.; Holmes,E.C.; Smith,G.J.
EPI341243	PA	Hong Kong (SAR)	2004-Feb-04	A/Hong Kong/HKU114/2004		Other Database Import	Bahl,J.; Nelson,M.I.; Kwok,C.H.; Rubing,C.; Vijakrishna,D.; Halpin,R.; Stockwell,T.; Lin,X.; Wentworth,D.E.; Ghedin,E.; Guan,Y.; Peirisa,M.J.; Riley,S.; Rambaut,A.; Holmes,E.C.; Smith,G.J.
EPI341244	PB1	Hong Kong (SAR)	2004-Feb-04	A/Hong Kong/HKU114/2004		Other Database Import	Bahl,J.; Nelson,M.I.; Kwok,C.H.; Rubing,C.; Vijakrishna,D.; Halpin,R.; Stockwell,T.; Lin,X.; Wentworth,D.E.; Ghedin,E.; Guan,Y.; Peirisa,M.J.; Riley,S.; Rambaut,A.; Holmes,E.C.; Smith,G.J.
EPI341245	PB2	Hong Kong (SAR)	2004-Feb-04	A/Hong Kong/HKU114/2004		Other Database Import	Bahl,J.; Nelson,M.I.; Kwok,C.H.; Rubing,C.; Vijakrishna,D.; Halpin,R.; Stockwell,T.; Lin,X.; Wentworth,D.E.; Ghedin,E.; Guan,Y.; Peirisa,M.J.; Riley,S.; Rambaut,A.; Holmes,E.C.; Smith,G.J.
EPI341241	NP	Hong Kong (SAR)	2004-Feb-04	A/Hong Kong/HKU114/2004		Other Database Import	Bahl,J.; Nelson,M.I.; Kwok,C.H.; Rubing,C.; Vijakrishna,D.; Halpin,R.; Stockwell,T.; Lin,X.; Wentworth,D.E.; Ghedin,E.; Guan,Y.; Peirisa,M.J.; Riley,S.; Rambaut,A.; Holmes,E.C.; Smith,G.J.
EPI341242	HA	Hong Kong (SAR)	2004-Feb-04	A/Hong Kong/HKU114/2004		Other Database Import	Bahl,J.; Nelson,M.I.; Kwok,C.H.; Rubing,C.; Vijakrishna,D.; Halpin,R.; Stockwell,T.; Lin,X.; Wentworth,D.E.; Ghedin,E.; Guan,Y.; Peirisa,M.J.; Riley,S.; Rambaut,A.; Holmes,E.C.; Smith,G.J.
EPI341222	NS	Hong Kong (SAR)	2004-Mar-08	A/Hong Kong/HKU116/2004		Other Database Import	Bahl,J.; Nelson,M.I.; Kwok,C.H.; Rubing,C.; Vijakrishna,D.; Halpin,R.; Stockwell,T.; Lin,X.; Wentworth,D.E.; Ghedin,E.; Guan,Y.; Peirisa,M.J.; Riley,S.; Rambaut,A.; Holmes,E.C.; Smith,G.J.
EPI341223	MP	Hong Kong (SAR)	2004-Mar-08	A/Hong Kong/HKU116/2004		Other Database Import	Bahl,J.; Nelson,M.I.; Kwok,C.H.; Rubing,C.; Vijakrishna,D.; Halpin,R.; Stockwell,T.; Lin,X.; Wentworth,D.E.; Ghedin,E.; Guan,Y.; Peirisa,M.J.; Riley,S.; Rambaut,A.; Holmes,E.C.; Smith,G.J.
EPI341224	NA	Hong Kong (SAR)	2004-Mar-08	A/Hong Kong/HKU116/2004		Other Database Import	Bahl,J.; Nelson,M.I.; Kwok,C.H.; Rubing,C.; Vijakrishna,D.; Halpin,R.; Stockwell,T.; Lin,X.; Wentworth,D.E.; Ghedin,E.; Guan,Y.; Peirisa,M.J.; Riley,S.; Rambaut,A.; Holmes,E.C.; Smith,G.J.
EPI341227	PA	Hong Kong (SAR)	2004-Mar-08	A/Hong Kong/HKU116/2004		Other Database Import	Bahl,J.; Nelson,M.I.; Kwok,C.H.; Rubing,C.; Vijakrishna,D.; Halpin,R.; Stockwell,T.; Lin,X.; Wentworth,D.E.; Ghedin,E.; Guan,Y.; Peirisa,M.J.; Riley,S.; Rambaut,A.; Holmes,E.C.; Smith,G.J.
EPI341228	PB1	Hong Kong (SAR)	2004-Mar-08	A/Hong Kong/HKU116/2004		Other Database Import	Bahl,J.; Nelson,M.I.; Kwok,C.H.; Rubing,C.; Vijakrishna,D.; Halpin,R.; Stockwell,T.; Lin,X.; Wentworth,D.E.; Ghedin,E.; Guan,Y.; Peirisa,M.J.; Riley,S.; Rambaut,A.; Holmes,E.C.; Smith,G.J.
EPI341229	PB2	Hong Kong (SAR)	2004-Mar-08	A/Hong Kong/HKU116/2004		Other Database Import	Bahl,J.; Nelson,M.I.; Kwok,C.H.; Rubing,C.; Vijakrishna,D.; Halpin,R.; Stockwell,T.; Lin,X.; Wentworth,D.E.; Ghedin,E.; Guan,Y.; Peirisa,M.J.; Riley,S.; Rambaut,A.; Holmes,E.C.; Smith,G.J.
EPI341225	NP	Hong Kong (SAR)	2004-Mar-08	A/Hong Kong/HKU116/2004		Other Database Import	Bahl,J.; Nelson,M.I.; Kwok,C.H.; Rubing,C.; Vijakrishna,D.; Halpin,R.; Stockwell,T.; Lin,X.; Wentworth,D.E.; Ghedin,E.; Guan,Y.; Peirisa,M.J.; Riley,S.; Rambaut,A.; Holmes,E.C.; Smith,G.J.
EPI341226	HA	Hong Kong (SAR)	2004-Mar-08	A/Hong Kong/HKU116/2004		Other Database Import	Bahl,J.; Nelson,M.I.; Kwok,C.H.; Rubing,C.; Vijakrishna,D.; Halpin,R.; Stockwell,T.; Lin,X.; Wentworth,D.E.; Ghedin,E.; Guan,Y.; Peirisa,M.J.; Riley,S.; Rambaut,A.; Holmes,E.C.; Smith,G.J.
EPI341198	NS	Hong Kong (SAR)	2004-Apr-27	A/Hong Kong/HKU119/2004		Other Database Import	Bahl,J.; Nelson,M.I.; Kwok,C.H.; Rubing,C.; Vijakrishna,D.; Halpin,R.; Stockwell,T.; Lin,X.; Wentworth,D.E.; Ghedin,E.; Guan,Y.; Peirisa,M.J.; Riley,S.; Rambaut,A.; Holmes,E.C.; Smith,G.J.
EPI341199	MP	Hong Kong (SAR)	2004-Apr-27	A/Hong Kong/HKU119/2004		Other Database Import	Bahl,J.; Nelson,M.I.; Kwok,C.H.; Rubing,C.; Vijakrishna,D.; Halpin,R.; Stockwell,T.; Lin,X.; Wentworth,D.E.; Ghedin,E.; Guan,Y.; Peirisa,M.J.; Riley,S.; Rambaut,A.; Holmes,E.C.; Smith,G.J.
EPI341200	NA	Hong Kong (SAR)	2004-Apr-27	A/Hong Kong/HKU119/2004		Other Database Import	Bahl,J.; Nelson,M.I.; Kwok,C.H.; Rubing,C.; Vijakrishna,D.; Halpin,R.; Stockwell,T.; Lin,X.; Wentworth,D.E.; Ghedin,E.; Guan,Y.; Peirisa,M.J.; Riley,S.; Rambaut,A.; Holmes,E.C.; Smith,G.J.
EPI341203	PA	Hong Kong (SAR)	2004-Apr-27	A/Hong Kong/HKU119/2004		Other Database Import	Bahl,J.; Nelson,M.I.; Kwok,C.H.; Rubing,C.; Vijakrishna,D.; Halpin,R.; Stockwell,T.; Lin,X.; Wentworth,D.E.; Ghedin,E.; Guan,Y.; Peirisa,M.J.; Riley,S.; Rambaut,A.; Holmes,E.C.; Smith,G.J.
EPI341204	PB1	Hong Kong (SAR)	2004-Apr-27	A/Hong Kong/HKU119/2004		Other Database Import	Bahl,J.; Nelson,M.I.; Kwok,C.H.; Rubing,C.; Vijakrishna,D.; Halpin,R.; Stockwell,T.; Lin,X.; Wentworth,D.E.; Ghedin,E.; Guan,Y.; Peirisa,M.J.; Riley,S.; Rambaut,A.; Holmes,E.C.; Smith,G.J.
EPI341205	PB2	Hong Kong (SAR)	2004-Apr-27	A/Hong Kong/HKU119/2004		Other Database Import	Bahl,J.; Nelson,M.I.; Kwok,C.H.; Rubing,C.; Vijakrishna,D.; Halpin,R.; Stockwell,T.; Lin,X.; Wentworth,D.E.; Ghedin,E.; Guan,Y.; Peirisa,M.J.; Riley,S.; Rambaut,A.; Holmes,E.C.; Smith,G.J.
EPI341201	NP	Hong Kong (SAR)	2004-Apr-27	A/Hong Kong/HKU119/2004		Other Database Import	Bahl,J.; Nelson,M.I.; Kwok,C.H.; Rubing,C.; Vijakrishna,D.; Halpin,R.; Stockwell,T.; Lin,X.; Wentworth,D.E.; Ghedin,E.; Guan,Y.; Peirisa,M.J.; Riley,S.; Rambaut,A.; Holmes,E.C.; Smith,G.J.
EPI341202	HA	Hong Kong (SAR)	2004-Apr-27	A/Hong Kong/HKU119/2004		Other Database Import	Bahl,J.; Nelson,M.I.; Kwok,C.H.; Rubing,C.; Vijakrishna,D.; Halpin,R.; Stockwell,T.; Lin,X.; Wentworth,D.E.; Ghedin,E.; Guan,Y.; Peirisa,M.J.; Riley,S.; Rambaut,A.; Holmes,E.C.; Smith,G.J.
EPI341182	NS	Hong Kong (SAR)	2004-May-18	A/Hong Kong/HKU121/2004		Other Database Import	Bahl,J.; Nelson,M.I.; Kwok,C.H.; Rubing,C.; Vijakrishna,D.; Halpin,R.; Stockwell,T.; Lin,X.; Wentworth,D.E.; Ghedin,E.; Guan,Y.; Peirisa,M.J.; Riley,S.; Rambaut,A.; Holmes,E.C.; Smith,G.J.
EPI341183	MP	Hong Kong (SAR)	2004-May-18	A/Hong Kong/HKU121/2004		Other Database Import	Bahl,J.; Nelson,M.I.; Kwok,C.H.; Rubing,C.; Vijakrishna,D.; Halpin,R.; Stockwell,T.; Lin,X.; Wentworth,D.E.; Ghedin,E.; Guan,Y.; Peirisa,M.J.; Riley,S.; Rambaut,A.; Holmes,E.C.; Smith,G.J.
EPI341184	NA	Hong Kong (SAR)	2004-May-18	A/Hong Kong/HKU121/2004		Other Database Import	Bahl,J.; Nelson,M.I.; Kwok,C.H.; Rubing,C.; Vijakrishna,D.; Halpin,R.; Stockwell,T.; Lin,X.; Wentworth,D.E.; Ghedin,E.; Guan,Y.; Peirisa,M.J.; Riley,S.; Rambaut,A.; Holmes,E.C.; Smith,G.J.
EPI341187	PA	Hong Kong (SAR)	2004-May-18	A/Hong Kong/HKU121/2004		Other Database Import	Bahl,J.; Nelson,M.I.; Kwok,C.H.; Rubing,C.; Vijakrishna,D.; Halpin,R.; Stockwell,T.; Lin,X.; Wentworth,D.E.; Ghedin,E.; Guan,Y.; Peirisa,M.J.; Riley,S.; Rambaut,A.; Holmes,E.C.; Smith,G.J.
EPI341188	PB1	Hong Kong (SAR)	2004-May-18	A/Hong Kong/HKU121/2004		Other Database Import	Bahl,J.; Nelson,M.I.; Kwok,C.H.; Rubing,C.; Vijakrishna,D.; Halpin,R.; Stockwell,T.; Lin,X.; Wentworth,D.E.; Ghedin,E.; Guan,Y.; Peirisa,M.J.; Riley,S.; Rambaut,A.; Holmes,E.C.; Smith,G.J.
EPI341189	PB2	Hong Kong (SAR)	2004-May-18	A/Hong Kong/HKU121/2004		Other Database Import	Bahl,J.; Nelson,M.I.; Kwok,C.H.; Rubing,C.; Vijakrishna,D.; Halpin,R.; Stockwell,T.; Lin,X.; Wentworth,D.E.; Ghedin,E.; Guan,Y.; Peirisa,M.J.; Riley,S.; Rambaut,A.; Holmes,E.C.; Smith,G.J.
EPI341185	NP	Hong Kong (SAR)	2004-May-18	A/Hong Kong/HKU121/2004		Other Database Import	Bahl,J.; Nelson,M.I.; Kwok,C.H.; Rubing,C.; Vijakrishna,D.; Halpin,R.; Stockwell,T.; Lin,X.; Wentworth,D.E.; Ghedin,E.; Guan,Y.; Peirisa,M.J.; Riley,S.; Rambaut,A.; Holmes,E.C.; Smith,G.J.
EPI341186	HA	Hong Kong (SAR)	2004-May-18	A/Hong Kong/HKU121/2004		Other Database Import	Bahl,J.; Nelson,M.I.; Kwok,C.H.; Rubing,C.; Vijakrishna,D.; Halpin,R.; Stockwell,T.; Lin,X.; Wentworth,D.E.; Ghedin,E.; Guan,Y.; Peirisa,M.J.; Riley,S.; Rambaut,A.; Holmes,E.C.; Smith,G.J.
EPI341166	NS	Hong Kong (SAR)	2004-Jun-25	A/Hong Kong/HKU123/2004		Other Database Import	Bahl,J.; Nelson,M.I.; Kwok,C.H.; Rubing,C.; Vijakrishna,D.; Halpin,R.; Stockwell,T.; Lin,X.; Wentworth,D.E.; Ghedin,E.; Guan,Y.; Peirisa,M.J.; Riley,S.; Rambaut,A.; Holmes,E.C.; Smith,G.J.
EPI341167	MP	Hong Kong (SAR)	2004-Jun-25	A/Hong Kong/HKU123/2004		Other Database Import	Bahl,J.; Nelson,M.I.; Kwok,C.H.; Rubing,C.; Vijakrishna,D.; Halpin,R.; Stockwell,T.; Lin,X.; Wentworth,D.E.; Ghedin,E.; Guan,Y.; Peirisa,M.J.; Riley,S.; Rambaut,A.; Holmes,E.C.; Smith,G.J.
EPI341168	NA	Hong Kong (SAR)	2004-Jun-25	A/Hong Kong/HKU123/2004		Other Database Import	Bahl,J.; Nelson,M.I.; Kwok,C.H.; Rubing,C.; Vijakrishna,D.; Halpin,R.; Stockwell,T.; Lin,X.; Wentworth,D.E.; Ghedin,E.; Guan,Y.; Peirisa,M.J.; Riley,S.; Rambaut,A.; Holmes,E.C.; Smith,G.J.
EPI341171	PA	Hong Kong (SAR)	2004-Jun-25	A/Hong Kong/HKU123/2004		Other Database Import	Bahl,J.; Nelson,M.I.; Kwok,C.H.; Rubing,C.; Vijakrishna,D.; Halpin,R.; Stockwell,T.; Lin,X.; Wentworth,D.E.; Ghedin,E.; Guan,Y.; Peirisa,M.J.; Riley,S.; Rambaut,A.; Holmes,E.C.; Smith,G.J.
EPI341172	PB1	Hong Kong (SAR)	2004-Jun-25	A/Hong Kong/HKU123/2004		Other Database Import	Bahl,J.; Nelson,M.I.; Kwok,C.H.; Rubing,C.; Vijakrishna,D.; Halpin,R.; Stockwell,T.; Lin,X.; Wentworth,D.E.; Ghedin,E.; Guan,Y.; Peirisa,M.J.; Riley,S.; Rambaut,A.; Holmes,E.C.; Smith,G.J.
EPI341173	PB2	Hong Kong (SAR)	2004-Jun-25	A/Hong Kong/HKU123/2004		Other Database Import	Bahl,J.; Nelson,M.I.; Kwok,C.H.; Rubing,C.; Vijakrishna,D.; Halpin,R.; Stockwell,T.; Lin,X.; Wentworth,D.E.; Ghedin,E.; Guan,Y.; Peirisa,M.J.; Riley,S.; Rambaut,A.; Holmes,E.C.; Smith,G.J.
EPI341169	NP	Hong Kong (SAR)	2004-Jun-25	A/Hong Kong/HKU123/2004		Other Database Import	Bahl,J.; Nelson,M.I.; Kwok,C.H.; Rubing,C.; Vijakrishna,D.; Halpin,R.; Stockwell,T.; Lin,X.; Wentworth,D.E.; Ghedin,E.; Guan,Y.; Peirisa,M.J.; Riley,S.; Rambaut,A.; Holmes,E.C.; Smith,G.J.
EPI341170	HA	Hong Kong (SAR)	2004-Jun-25	A/Hong Kong/HKU123/2004		Other Database Import	Bahl,J.; Nelson,M.I.; Kwok,C.H.; Rubing,C.; Vijakrishna,D.; Halpin,R.; Stockwell,T.; Lin,X.; Wentworth,D.E.; Ghedin,E.; Guan,Y.; Peirisa,M.J.; Riley,S.; Rambaut,A.; Holmes,E.C.; Smith,G.J.
EPI341158	NS	Hong Kong (SAR)	2004-Mar-15	A/Hong Kong/HKU83/2004		Other Database Import	Bahl,J.; Nelson,M.I.; Kwok,C.H.; Rubing,C.; Vijakrishna,D.; Halpin,R.; Stockwell,T.; Lin,X.; Wentworth,D.E.; Ghedin,E.; Guan,Y.; Peirisa,M.J.; Riley,S.; Rambaut,A.; Holmes,E.C.; Smith,G.J.
EPI341159	MP	Hong Kong (SAR)	2004-Mar-15	A/Hong Kong/HKU83/2004		Other Database Import	Bahl,J.; Nelson,M.I.; Kwok,C.H.; Rubing,C.; Vijakrishna,D.; Halpin,R.; Stockwell,T.; Lin,X.; Wentworth,D.E.; Ghedin,E.; Guan,Y.; Peirisa,M.J.; Riley,S.; Rambaut,A.; Holmes,E.C.; Smith,G.J.
EPI341160	NA	Hong Kong (SAR)	2004-Mar-15	A/Hong Kong/HKU83/2004		Other Database Import	Bahl,J.; Nelson,M.I.; Kwok,C.H.; Rubing,C.; Vijakrishna,D.; Halpin,R.; Stockwell,T.; Lin,X.; Wentworth,D.E.; Ghedin,E.; Guan,Y.; Peirisa,M.J.; Riley,S.; Rambaut,A.; Holmes,E.C.; Smith,G.J.
EPI341163	PA	Hong Kong (SAR)	2004-Mar-15	A/Hong Kong/HKU83/2004		Other Database Import	Bahl,J.; Nelson,M.I.; Kwok,C.H.; Rubing,C.; Vijakrishna,D.; Halpin,R.; Stockwell,T.; Lin,X.; Wentworth,D.E.; Ghedin,E.; Guan,Y.; Peirisa,M.J.; Riley,S.; Rambaut,A.; Holmes,E.C.; Smith,G.J.
EPI341164	PB1	Hong Kong (SAR)	2004-Mar-15	A/Hong Kong/HKU83/2004		Other Database Import	Bahl,J.; Nelson,M.I.; Kwok,C.H.; Rubing,C.; Vijakrishna,D.; Halpin,R.; Stockwell,T.; Lin,X.; Wentworth,D.E.; Ghedin,E.; Guan,Y.; Peirisa,M.J.; Riley,S.; Rambaut,A.; Holmes,E.C.; Smith,G.J.
EPI341165	PB2	Hong Kong (SAR)	2004-Mar-15	A/Hong Kong/HKU83/2004		Other Database Import	Bahl,J.; Nelson,M.I.; Kwok,C.H.; Rubing,C.; Vijakrishna,D.; Halpin,R.; Stockwell,T.; Lin,X.; Wentworth,D.E.; Ghedin,E.; Guan,Y.; Peirisa,M.J.; Riley,S.; Rambaut,A.; Holmes,E.C.; Smith,G.J.
EPI341161	NP	Hong Kong (SAR)	2004-Mar-15	A/Hong Kong/HKU83/2004		Other Database Import	Bahl,J.; Nelson,M.I.; Kwok,C.H.; Rubing,C.; Vijakrishna,D.; Halpin,R.; Stockwell,T.; Lin,X.; Wentworth,D.E.; Ghedin,E.; Guan,Y.; Peirisa,M.J.; Riley,S.; Rambaut,A.; Holmes,E.C.; Smith,G.J.
EPI341162	HA	Hong Kong (SAR)	2004-Mar-15	A/Hong Kong/HKU83/2004		Other Database Import	Bahl,J.; Nelson,M.I.; Kwok,C.H.; Rubing,C.; Vijakrishna,D.; Halpin,R.; Stockwell,T.; Lin,X.; Wentworth,D.E.; Ghedin,E.; Guan,Y.; Peirisa,M.J.; Riley,S.; Rambaut,A.; Holmes,E.C.; Smith,G.J.
EPI341142	NS	Hong Kong (SAR)	2004-Jul-15	A/Hong Kong/HKU86/2004		Other Database Import	Bahl,J.; Nelson,M.I.; Kwok,C.H.; Rubing,C.; Vijakrishna,D.; Halpin,R.; Stockwell,T.; Lin,X.; Wentworth,D.E.; Ghedin,E.; Guan,Y.; Peirisa,M.J.; Riley,S.; Rambaut,A.; Holmes,E.C.; Smith,G.J.
EPI341143	MP	Hong Kong (SAR)	2004-Jul-15	A/Hong Kong/HKU86/2004		Other Database Import	Bahl,J.; Nelson,M.I.; Kwok,C.H.; Rubing,C.; Vijakrishna,D.; Halpin,R.; Stockwell,T.; Lin,X.; Wentworth,D.E.; Ghedin,E.; Guan,Y.; Peirisa,M.J.; Riley,S.; Rambaut,A.; Holmes,E.C.; Smith,G.J.
EPI341144	NA	Hong Kong (SAR)	2004-Jul-15	A/Hong Kong/HKU86/2004		Other Database Import	Bahl,J.; Nelson,M.I.; Kwok,C.H.; Rubing,C.; Vijakrishna,D.; Halpin,R.; Stockwell,T.; Lin,X.; Wentworth,D.E.; Ghedin,E.; Guan,Y.; Peirisa,M.J.; Riley,S.; Rambaut,A.; Holmes,E.C.; Smith,G.J.
EPI341147	PA	Hong Kong (SAR)	2004-Jul-15	A/Hong Kong/HKU86/2004		Other Database Import	Bahl,J.; Nelson,M.I.; Kwok,C.H.; Rubing,C.; Vijakrishna,D.; Halpin,R.; Stockwell,T.; Lin,X.; Wentworth,D.E.; Ghedin,E.; Guan,Y.; Peirisa,M.J.; Riley,S.; Rambaut,A.; Holmes,E.C.; Smith,G.J.
EPI341148	PB1	Hong Kong (SAR)	2004-Jul-15	A/Hong Kong/HKU86/2004		Other Database Import	Bahl,J.; Nelson,M.I.; Kwok,C.H.; Rubing,C.; Vijakrishna,D.; Halpin,R.; Stockwell,T.; Lin,X.; Wentworth,D.E.; Ghedin,E.; Guan,Y.; Peirisa,M.J.; Riley,S.; Rambaut,A.; Holmes,E.C.; Smith,G.J.
EPI341149	PB2	Hong Kong (SAR)	2004-Jul-15	A/Hong Kong/HKU86/2004		Other Database Import	Bahl,J.; Nelson,M.I.; Kwok,C.H.; Rubing,C.; Vijakrishna,D.; Halpin,R.; Stockwell,T.; Lin,X.; Wentworth,D.E.; Ghedin,E.; Guan,Y.; Peirisa,M.J.; Riley,S.; Rambaut,A.; Holmes,E.C.; Smith,G.J.
EPI341145	NP	Hong Kong (SAR)	2004-Jul-15	A/Hong Kong/HKU86/2004		Other Database Import	Bahl,J.; Nelson,M.I.; Kwok,C.H.; Rubing,C.; Vijakrishna,D.; Halpin,R.; Stockwell,T.; Lin,X.; Wentworth,D.E.; Ghedin,E.; Guan,Y.; Peirisa,M.J.; Riley,S.; Rambaut,A.; Holmes,E.C.; Smith,G.J.
EPI341146	HA	Hong Kong (SAR)	2004-Jul-15	A/Hong Kong/HKU86/2004		Other Database Import	Bahl,J.; Nelson,M.I.; Kwok,C.H.; Rubing,C.; Vijakrishna,D.; Halpin,R.; Stockwell,T.; Lin,X.; Wentworth,D.E.; Ghedin,E.; Guan,Y.; Peirisa,M.J.; Riley,S.; Rambaut,A.; Holmes,E.C.; Smith,G.J.
EPI341134	NS	Hong Kong (SAR)	2004-Jul-24	A/Hong Kong/HKU87/2004		Other Database Import	Bahl,J.; Nelson,M.I.; Kwok,C.H.; Rubing,C.; Vijakrishna,D.; Halpin,R.; Stockwell,T.; Lin,X.; Wentworth,D.E.; Ghedin,E.; Guan,Y.; Peirisa,M.J.; Riley,S.; Rambaut,A.; Holmes,E.C.; Smith,G.J.
EPI341135	MP	Hong Kong (SAR)	2004-Jul-24	A/Hong Kong/HKU87/2004		Other Database Import	Bahl,J.; Nelson,M.I.; Kwok,C.H.; Rubing,C.; Vijakrishna,D.; Halpin,R.; Stockwell,T.; Lin,X.; Wentworth,D.E.; Ghedin,E.; Guan,Y.; Peirisa,M.J.; Riley,S.; Rambaut,A.; Holmes,E.C.; Smith,G.J.
EPI341136	NA	Hong Kong (SAR)	2004-Jul-24	A/Hong Kong/HKU87/2004		Other Database Import	Bahl,J.; Nelson,M.I.; Kwok,C.H.; Rubing,C.; Vijakrishna,D.; Halpin,R.; Stockwell,T.; Lin,X.; Wentworth,D.E.; Ghedin,E.; Guan,Y.; Peirisa,M.J.; Riley,S.; Rambaut,A.; Holmes,E.C.; Smith,G.J.
EPI341139	PA	Hong Kong (SAR)	2004-Jul-24	A/Hong Kong/HKU87/2004		Other Database Import	Bahl,J.; Nelson,M.I.; Kwok,C.H.; Rubing,C.; Vijakrishna,D.; Halpin,R.; Stockwell,T.; Lin,X.; Wentworth,D.E.; Ghedin,E.; Guan,Y.; Peirisa,M.J.; Riley,S.; Rambaut,A.; Holmes,E.C.; Smith,G.J.
EPI341140	PB1	Hong Kong (SAR)	2004-Jul-24	A/Hong Kong/HKU87/2004		Other Database Import	Bahl,J.; Nelson,M.I.; Kwok,C.H.; Rubing,C.; Vijakrishna,D.; Halpin,R.; Stockwell,T.; Lin,X.; Wentworth,D.E.; Ghedin,E.; Guan,Y.; Peirisa,M.J.; Riley,S.; Rambaut,A.; Holmes,E.C.; Smith,G.J.
EPI341141	PB2	Hong Kong (SAR)	2004-Jul-24	A/Hong Kong/HKU87/2004		Other Database Import	Bahl,J.; Nelson,M.I.; Kwok,C.H.; Rubing,C.; Vijakrishna,D.; Halpin,R.; Stockwell,T.; Lin,X.; Wentworth,D.E.; Ghedin,E.; Guan,Y.; Peirisa,M.J.; Riley,S.; Rambaut,A.; Holmes,E.C.; Smith,G.J.
EPI341137	NP	Hong Kong (SAR)	2004-Jul-24	A/Hong Kong/HKU87/2004		Other Database Import	Bahl,J.; Nelson,M.I.; Kwok,C.H.; Rubing,C.; Vijakrishna,D.; Halpin,R.; Stockwell,T.; Lin,X.; Wentworth,D.E.; Ghedin,E.; Guan,Y.; Peirisa,M.J.; Riley,S.; Rambaut,A.; Holmes,E.C.; Smith,G.J.
EPI341138	HA	Hong Kong (SAR)	2004-Jul-24	A/Hong Kong/HKU87/2004		Other Database Import	Bahl,J.; Nelson,M.I.; Kwok,C.H.; Rubing,C.; Vijakrishna,D.; Halpin,R.; Stockwell,T.; Lin,X.; Wentworth,D.E.; Ghedin,E.; Guan,Y.; Peirisa,M.J.; Riley,S.; Rambaut,A.; Holmes,E.C.; Smith,G.J.
EPI341129	NP	Hong Kong (SAR)	2004-Jul-27	A/Hong Kong/HKU88/2004		Other Database Import	Bahl,J.; Nelson,M.I.; Kwok,C.H.; Rubing,C.; Vijakrishna,D.; Halpin,R.; Stockwell,T.; Lin,X.; Wentworth,D.E.; Ghedin,E.; Guan,Y.; Peirisa,M.J.; Riley,S.; Rambaut,A.; Holmes,E.C.; Smith,G.J.
EPI341130	HA	Hong Kong (SAR)	2004-Jul-27	A/Hong Kong/HKU88/2004		Other Database Import	Bahl,J.; Nelson,M.I.; Kwok,C.H.; Rubing,C.; Vijakrishna,D.; Halpin,R.; Stockwell,T.; Lin,X.; Wentworth,D.E.; Ghedin,E.; Guan,Y.; Peirisa,M.J.; Riley,S.; Rambaut,A.; Holmes,E.C.; Smith,G.J.
EPI341131	PA	Hong Kong (SAR)	2004-Jul-27	A/Hong Kong/HKU88/2004		Other Database Import	Bahl,J.; Nelson,M.I.; Kwok,C.H.; Rubing,C.; Vijakrishna,D.; Halpin,R.; Stockwell,T.; Lin,X.; Wentworth,D.E.; Ghedin,E.; Guan,Y.; Peirisa,M.J.; Riley,S.; Rambaut,A.; Holmes,E.C.; Smith,G.J.
EPI341132	PB1	Hong Kong (SAR)	2004-Jul-27	A/Hong Kong/HKU88/2004		Other Database Import	Bahl,J.; Nelson,M.I.; Kwok,C.H.; Rubing,C.; Vijakrishna,D.; Halpin,R.; Stockwell,T.; Lin,X.; Wentworth,D.E.; Ghedin,E.; Guan,Y.; Peirisa,M.J.; Riley,S.; Rambaut,A.; Holmes,E.C.; Smith,G.J.
EPI341133	PB2	Hong Kong (SAR)	2004-Jul-27	A/Hong Kong/HKU88/2004		Other Database Import	Bahl,J.; Nelson,M.I.; Kwok,C.H.; Rubing,C.; Vijakrishna,D.; Halpin,R.; Stockwell,T.; Lin,X.; Wentworth,D.E.; Ghedin,E.; Guan,Y.; Peirisa,M.J.; Riley,S.; Rambaut,A.; Holmes,E.C.; Smith,G.J.
EPI341126	NS	Hong Kong (SAR)	2004-Jul-27	A/Hong Kong/HKU88/2004		Other Database Import	Bahl,J.; Nelson,M.I.; Kwok,C.H.; Rubing,C.; Vijakrishna,D.; Halpin,R.; Stockwell,T.; Lin,X.; Wentworth,D.E.; Ghedin,E.; Guan,Y.; Peirisa,M.J.; Riley,S.; Rambaut,A.; Holmes,E.C.; Smith,G.J.
EPI341127	MP	Hong Kong (SAR)	2004-Jul-27	A/Hong Kong/HKU88/2004		Other Database Import	Bahl,J.; Nelson,M.I.; Kwok,C.H.; Rubing,C.; Vijakrishna,D.; Halpin,R.; Stockwell,T.; Lin,X.; Wentworth,D.E.; Ghedin,E.; Guan,Y.; Peirisa,M.J.; Riley,S.; Rambaut,A.; Holmes,E.C.; Smith,G.J.
EPI341128	NA	Hong Kong (SAR)	2004-Jul-27	A/Hong Kong/HKU88/2004		Other Database Import	Bahl,J.; Nelson,M.I.; Kwok,C.H.; Rubing,C.; Vijakrishna,D.; Halpin,R.; Stockwell,T.; Lin,X.; Wentworth,D.E.; Ghedin,E.; Guan,Y.; Peirisa,M.J.; Riley,S.; Rambaut,A.; Holmes,E.C.; Smith,G.J.
EPI341102	NS	Hong Kong (SAR)	2004-Aug-16	A/Hong Kong/HKU91/2004		Other Database Import	Bahl,J.; Nelson,M.I.; Kwok,C.H.; Rubing,C.; Vijakrishna,D.; Halpin,R.; Stockwell,T.; Lin,X.; Wentworth,D.E.; Ghedin,E.; Guan,Y.; Peirisa,M.J.; Riley,S.; Rambaut,A.; Holmes,E.C.; Smith,G.J.
EPI341103	MP	Hong Kong (SAR)	2004-Aug-16	A/Hong Kong/HKU91/2004		Other Database Import	Bahl,J.; Nelson,M.I.; Kwok,C.H.; Rubing,C.; Vijakrishna,D.; Halpin,R.; Stockwell,T.; Lin,X.; Wentworth,D.E.; Ghedin,E.; Guan,Y.; Peirisa,M.J.; Riley,S.; Rambaut,A.; Holmes,E.C.; Smith,G.J.
EPI341104	NA	Hong Kong (SAR)	2004-Aug-16	A/Hong Kong/HKU91/2004		Other Database Import	Bahl,J.; Nelson,M.I.; Kwok,C.H.; Rubing,C.; Vijakrishna,D.; Halpin,R.; Stockwell,T.; Lin,X.; Wentworth,D.E.; Ghedin,E.; Guan,Y.; Peirisa,M.J.; Riley,S.; Rambaut,A.; Holmes,E.C.; Smith,G.J.
EPI341107	PA	Hong Kong (SAR)	2004-Aug-16	A/Hong Kong/HKU91/2004		Other Database Import	Bahl,J.; Nelson,M.I.; Kwok,C.H.; Rubing,C.; Vijakrishna,D.; Halpin,R.; Stockwell,T.; Lin,X.; Wentworth,D.E.; Ghedin,E.; Guan,Y.; Peirisa,M.J.; Riley,S.; Rambaut,A.; Holmes,E.C.; Smith,G.J.
EPI341108	PB1	Hong Kong (SAR)	2004-Aug-16	A/Hong Kong/HKU91/2004		Other Database Import	Bahl,J.; Nelson,M.I.; Kwok,C.H.; Rubing,C.; Vijakrishna,D.; Halpin,R.; Stockwell,T.; Lin,X.; Wentworth,D.E.; Ghedin,E.; Guan,Y.; Peirisa,M.J.; Riley,S.; Rambaut,A.; Holmes,E.C.; Smith,G.J.
EPI341109	PB2	Hong Kong (SAR)	2004-Aug-16	A/Hong Kong/HKU91/2004		Other Database Import	Bahl,J.; Nelson,M.I.; Kwok,C.H.; Rubing,C.; Vijakrishna,D.; Halpin,R.; Stockwell,T.; Lin,X.; Wentworth,D.E.; Ghedin,E.; Guan,Y.; Peirisa,M.J.; Riley,S.; Rambaut,A.; Holmes,E.C.; Smith,G.J.
EPI341105	NP	Hong Kong (SAR)	2004-Aug-16	A/Hong Kong/HKU91/2004		Other Database Import	Bahl,J.; Nelson,M.I.; Kwok,C.H.; Rubing,C.; Vijakrishna,D.; Halpin,R.; Stockwell,T.; Lin,X.; Wentworth,D.E.; Ghedin,E.; Guan,Y.; Peirisa,M.J.; Riley,S.; Rambaut,A.; Holmes,E.C.; Smith,G.J.
EPI341106	HA	Hong Kong (SAR)	2004-Aug-16	A/Hong Kong/HKU91/2004		Other Database Import	Bahl,J.; Nelson,M.I.; Kwok,C.H.; Rubing,C.; Vijakrishna,D.; Halpin,R.; Stockwell,T.; Lin,X.; Wentworth,D.E.; Ghedin,E.; Guan,Y.; Peirisa,M.J.; Riley,S.; Rambaut,A.; Holmes,E.C.; Smith,G.J.
EPI319163	NA	Japan	2004-Jan-01	A/Fukui/45/2004		Other Database Import	Zambon,M.
EPI319008	HA	Malaysia	2004-Sep-15	A/Malaysia/NHRC0001/2004		Other Database Import	The NIAID Influenza Genome Sequencing Consortium
EPI319009	MP	Malaysia	2004-Sep-15	A/Malaysia/NHRC0001/2004		Other Database Import	The NIAID Influenza Genome Sequencing Consortium
EPI319010	NA	Malaysia	2004-Sep-15	A/Malaysia/NHRC0001/2004		Other Database Import	The NIAID Influenza Genome Sequencing Consortium
EPI319011	NP	Malaysia	2004-Sep-15	A/Malaysia/NHRC0001/2004		Other Database Import	The NIAID Influenza Genome Sequencing Consortium
EPI319012	NS	Malaysia	2004-Sep-15	A/Malaysia/NHRC0001/2004		Other Database Import	The NIAID Influenza Genome Sequencing Consortium
EPI319013	PA	Malaysia	2004-Sep-15	A/Malaysia/NHRC0001/2004		Other Database Import	The NIAID Influenza Genome Sequencing Consortium
EPI319014	PB1	Malaysia	2004-Sep-15	A/Malaysia/NHRC0001/2004		Other Database Import	The NIAID Influenza Genome Sequencing Consortium
EPI319015	PB2	Malaysia	2004-Sep-15	A/Malaysia/NHRC0001/2004		Other Database Import	The NIAID Influenza Genome Sequencing Consortium
EPI319000	HA	Malaysia	2004-Sep-25	A/Malaysia/NHRC0002/2004		Other Database Import	The NIAID Influenza Genome Sequencing Consortium
EPI319001	MP	Malaysia	2004-Sep-25	A/Malaysia/NHRC0002/2004		Other Database Import	The NIAID Influenza Genome Sequencing Consortium
EPI319002	NA	Malaysia	2004-Sep-25	A/Malaysia/NHRC0002/2004		Other Database Import	The NIAID Influenza Genome Sequencing Consortium
EPI319003	NP	Malaysia	2004-Sep-25	A/Malaysia/NHRC0002/2004		Other Database Import	The NIAID Influenza Genome Sequencing Consortium
EPI319004	NS	Malaysia	2004-Sep-25	A/Malaysia/NHRC0002/2004		Other Database Import	The NIAID Influenza Genome Sequencing Consortium
EPI319005	PA	Malaysia	2004-Sep-25	A/Malaysia/NHRC0002/2004		Other Database Import	The NIAID Influenza Genome Sequencing Consortium
EPI319006	PB1	Malaysia	2004-Sep-25	A/Malaysia/NHRC0002/2004		Other Database Import	The NIAID Influenza Genome Sequencing Consortium
EPI319007	PB2	Malaysia	2004-Sep-25	A/Malaysia/NHRC0002/2004		Other Database Import	The NIAID Influenza Genome Sequencing Consortium
EPI318995	NP	Malaysia	2004-Sep-26	A/Malaysia/NHRC0003/2004		Other Database Import	The NIAID Influenza Genome Sequencing Consortium
EPI318996	NS	Malaysia	2004-Sep-26	A/Malaysia/NHRC0003/2004		Other Database Import	The NIAID Influenza Genome Sequencing Consortium
EPI318997	PA	Malaysia	2004-Sep-26	A/Malaysia/NHRC0003/2004		Other Database Import	The NIAID Influenza Genome Sequencing Consortium
EPI318998	PB1	Malaysia	2004-Sep-26	A/Malaysia/NHRC0003/2004		Other Database Import	The NIAID Influenza Genome Sequencing Consortium
EPI318999	PB2	Malaysia	2004-Sep-26	A/Malaysia/NHRC0003/2004		Other Database Import	The NIAID Influenza Genome Sequencing Consortium
EPI318992	HA	Malaysia	2004-Sep-26	A/Malaysia/NHRC0003/2004		Other Database Import	The NIAID Influenza Genome Sequencing Consortium
EPI318993	MP	Malaysia	2004-Sep-26	A/Malaysia/NHRC0003/2004		Other Database Import	The NIAID Influenza Genome Sequencing Consortium
EPI318994	NA	Malaysia	2004-Sep-26	A/Malaysia/NHRC0003/2004		Other Database Import	The NIAID Influenza Genome Sequencing Consortium
EPI314966	HA	Japan	2004-Jan-01	A/Nagasaki/88/2004		Other Database Import	Tashiro,M.; Fujisaki,S.
EPI314967	NA	Japan	2004-Jan-01	A/Nagasaki/88/2004		Other Database Import	Tashiro,M.; Fujisaki,S.
EPI314965	HA	Japan	2004-Jan-01	A/Fukui/45/2004		Other Database Import	Tashiro,M.; Fujisaki,S.
EPI314970	NA	Japan	2004-Jan-01	A/Fukui/45/2004		Other Database Import	Tashiro,M.; Fujisaki,S.
EPI314964	HA	Japan	2004-Jan-01	A/Tokyo/2101/2004		Other Database Import	Tashiro,M.; Fujisaki,S.
EPI314968	NA	Japan	2004-Jan-01	A/Tokyo/2101/2004		Other Database Import	Tashiro,M.; Fujisaki,S.
EPI314959	HA	United Kingdom	2004-Dec-13	A/Scotland/3/2005		Other Database Import	Ellis,J.
EPI314958	HA	United Kingdom	2004-Dec-08	A/Scotland/3/2004		Other Database Import	Ellis,J.
EPI273220	NP	Taiwan	2004-Aug-12	A/Taiwan/413/2004		Other Database Import	Lin,J.-H.; Chiu,S.-C.; Liu,H.-F.
EPI273255	NS	Taiwan	2004-Aug-12	A/Taiwan/413/2004		Other Database Import	Lin,J.-H.; Chiu,S.-C.; Liu,H.-F.
EPI273290	PA	Taiwan	2004-Aug-12	A/Taiwan/413/2004		Other Database Import	Lin,J.-H.; Chiu,S.-C.; Liu,H.-F.
EPI273080	PB2	Taiwan	2004-Aug-12	A/Taiwan/413/2004		Other Database Import	Lin,J.-H.; Chiu,S.-C.; Liu,H.-F.
EPI273115	HA	Taiwan	2004-Aug-12	A/Taiwan/413/2004		Other Database Import	Lin,J.-H.; Chiu,S.-C.; Liu,H.-F.
EPI273147	MP	Taiwan	2004-Aug-12	A/Taiwan/413/2004		Other Database Import	Lin,J.-H.; Chiu,S.-C.; Liu,H.-F.
EPI273325	PB1	Taiwan	2004-Aug-12	A/Taiwan/413/2004		Other Database Import	Lin,J.-H.; Chiu,S.-C.; Liu,H.-F.
EPI273185	NA	Taiwan	2004-Aug-12	A/Taiwan/413/2004		Other Database Import	Lin,J.-H.; Chiu,S.-C.; Liu,H.-F.
EPI273219	NP	Taiwan	2004-Jun-23	A/Taiwan/351/2004		Other Database Import	Lin,J.-H.; Chiu,S.-C.; Liu,H.-F.
EPI273253	NS	Taiwan	2004-Jun-23	A/Taiwan/351/2004		Other Database Import	Lin,J.-H.; Chiu,S.-C.; Liu,H.-F.
EPI273289	PA	Taiwan	2004-Jun-23	A/Taiwan/351/2004		Other Database Import	Lin,J.-H.; Chiu,S.-C.; Liu,H.-F.
EPI273079	PB2	Taiwan	2004-Jun-23	A/Taiwan/351/2004		Other Database Import	Lin,J.-H.; Chiu,S.-C.; Liu,H.-F.
EPI273114	HA	Taiwan	2004-Jun-23	A/Taiwan/351/2004		Other Database Import	Lin,J.-H.; Chiu,S.-C.; Liu,H.-F.
EPI273150	MP	Taiwan	2004-Jun-23	A/Taiwan/351/2004		Other Database Import	Lin,J.-H.; Chiu,S.-C.; Liu,H.-F.
EPI273324	PB1	Taiwan	2004-Jun-23	A/Taiwan/351/2004		Other Database Import	Lin,J.-H.; Chiu,S.-C.; Liu,H.-F.
EPI273184	NA	Taiwan	2004-Jun-23	A/Taiwan/351/2004		Other Database Import	Lin,J.-H.; Chiu,S.-C.; Liu,H.-F.
EPI273218	NP	Taiwan	2004-Jun-22	A/Taiwan/350/2004		Other Database Import	Lin,J.-H.; Chiu,S.-C.; Liu,H.-F.
EPI273252	NS	Taiwan	2004-Jun-22	A/Taiwan/350/2004		Other Database Import	Lin,J.-H.; Chiu,S.-C.; Liu,H.-F.
EPI273288	PA	Taiwan	2004-Jun-22	A/Taiwan/350/2004		Other Database Import	Lin,J.-H.; Chiu,S.-C.; Liu,H.-F.
EPI273078	PB2	Taiwan	2004-Jun-22	A/Taiwan/350/2004		Other Database Import	Lin,J.-H.; Chiu,S.-C.; Liu,H.-F.
EPI273113	HA	Taiwan	2004-Jun-22	A/Taiwan/350/2004		Other Database Import	Lin,J.-H.; Chiu,S.-C.; Liu,H.-F.
EPI273149	MP	Taiwan	2004-Jun-22	A/Taiwan/350/2004		Other Database Import	Lin,J.-H.; Chiu,S.-C.; Liu,H.-F.
EPI273323	PB1	Taiwan	2004-Jun-22	A/Taiwan/350/2004		Other Database Import	Lin,J.-H.; Chiu,S.-C.; Liu,H.-F.
EPI273183	NA	Taiwan	2004-Jun-22	A/Taiwan/350/2004		Other Database Import	Lin,J.-H.; Chiu,S.-C.; Liu,H.-F.
EPI273216	NP	Taiwan	2004-Apr-06	A/Taiwan/300/2004		Other Database Import	Lin,J.-H.; Chiu,S.-C.; Liu,H.-F.
EPI273250	NS	Taiwan	2004-Apr-06	A/Taiwan/300/2004		Other Database Import	Lin,J.-H.; Chiu,S.-C.; Liu,H.-F.
EPI273286	PA	Taiwan	2004-Apr-06	A/Taiwan/300/2004		Other Database Import	Lin,J.-H.; Chiu,S.-C.; Liu,H.-F.
EPI273076	PB2	Taiwan	2004-Apr-06	A/Taiwan/300/2004		Other Database Import	Lin,J.-H.; Chiu,S.-C.; Liu,H.-F.
EPI273111	HA	Taiwan	2004-Apr-06	A/Taiwan/300/2004		Other Database Import	Lin,J.-H.; Chiu,S.-C.; Liu,H.-F.
EPI273146	MP	Taiwan	2004-Apr-06	A/Taiwan/300/2004		Other Database Import	Lin,J.-H.; Chiu,S.-C.; Liu,H.-F.
EPI273321	PB1	Taiwan	2004-Apr-06	A/Taiwan/300/2004		Other Database Import	Lin,J.-H.; Chiu,S.-C.; Liu,H.-F.
EPI273181	NA	Taiwan	2004-Apr-06	A/Taiwan/300/2004		Other Database Import	Lin,J.-H.; Chiu,S.-C.; Liu,H.-F.
EPI273214	NP	Taiwan	2004-May-19	A/Taiwan/295/2004		Other Database Import	Lin,J.-H.; Chiu,S.-C.; Liu,H.-F.
EPI273248	NS	Taiwan	2004-May-19	A/Taiwan/295/2004		Other Database Import	Lin,J.-H.; Chiu,S.-C.; Liu,H.-F.
EPI273284	PA	Taiwan	2004-May-19	A/Taiwan/295/2004		Other Database Import	Lin,J.-H.; Chiu,S.-C.; Liu,H.-F.
EPI273074	PB2	Taiwan	2004-May-19	A/Taiwan/295/2004		Other Database Import	Lin,J.-H.; Chiu,S.-C.; Liu,H.-F.
EPI273109	HA	Taiwan	2004-May-19	A/Taiwan/295/2004		Other Database Import	Lin,J.-H.; Chiu,S.-C.; Liu,H.-F.
EPI273144	MP	Taiwan	2004-May-19	A/Taiwan/295/2004		Other Database Import	Lin,J.-H.; Chiu,S.-C.; Liu,H.-F.
EPI273319	PB1	Taiwan	2004-May-19	A/Taiwan/295/2004		Other Database Import	Lin,J.-H.; Chiu,S.-C.; Liu,H.-F.
EPI273179	NA	Taiwan	2004-May-19	A/Taiwan/295/2004		Other Database Import	Lin,J.-H.; Chiu,S.-C.; Liu,H.-F.
EPI273213	NP	Taiwan	2004-Dec-16	A/Taiwan/292/2004		Other Database Import	Lin,J.-H.; Chiu,S.-C.; Liu,H.-F.
EPI273247	NS	Taiwan	2004-Dec-16	A/Taiwan/292/2004		Other Database Import	Lin,J.-H.; Chiu,S.-C.; Liu,H.-F.
EPI273283	PA	Taiwan	2004-Dec-16	A/Taiwan/292/2004		Other Database Import	Lin,J.-H.; Chiu,S.-C.; Liu,H.-F.
EPI273073	PB2	Taiwan	2004-Dec-16	A/Taiwan/292/2004		Other Database Import	Lin,J.-H.; Chiu,S.-C.; Liu,H.-F.
EPI273108	HA	Taiwan	2004-Dec-16	A/Taiwan/292/2004		Other Database Import	Lin,J.-H.; Chiu,S.-C.; Liu,H.-F.
EPI273143	MP	Taiwan	2004-Dec-16	A/Taiwan/292/2004		Other Database Import	Lin,J.-H.; Chiu,S.-C.; Liu,H.-F.
EPI273318	PB1	Taiwan	2004-Dec-16	A/Taiwan/292/2004		Other Database Import	Lin,J.-H.; Chiu,S.-C.; Liu,H.-F.
EPI273178	NA	Taiwan	2004-Dec-16	A/Taiwan/292/2004		Other Database Import	Lin,J.-H.; Chiu,S.-C.; Liu,H.-F.
EPI273212	NP	Taiwan	2004-Nov-06	A/Taiwan/249/2004		Other Database Import	Lin,J.-H.; Chiu,S.-C.; Liu,H.-F.
EPI273254	NS	Taiwan	2004-Nov-06	A/Taiwan/249/2004		Other Database Import	Lin,J.-H.; Chiu,S.-C.; Liu,H.-F.
EPI273282	PA	Taiwan	2004-Nov-06	A/Taiwan/249/2004		Other Database Import	Lin,J.-H.; Chiu,S.-C.; Liu,H.-F.
EPI273072	PB2	Taiwan	2004-Nov-06	A/Taiwan/249/2004		Other Database Import	Lin,J.-H.; Chiu,S.-C.; Liu,H.-F.
EPI273107	HA	Taiwan	2004-Nov-06	A/Taiwan/249/2004		Other Database Import	Lin,J.-H.; Chiu,S.-C.; Liu,H.-F.
EPI273142	MP	Taiwan	2004-Nov-06	A/Taiwan/249/2004		Other Database Import	Lin,J.-H.; Chiu,S.-C.; Liu,H.-F.
EPI273317	PB1	Taiwan	2004-Nov-06	A/Taiwan/249/2004		Other Database Import	Lin,J.-H.; Chiu,S.-C.; Liu,H.-F.
EPI273177	NA	Taiwan	2004-Nov-06	A/Taiwan/249/2004		Other Database Import	Lin,J.-H.; Chiu,S.-C.; Liu,H.-F.
EPI273211	NP	Taiwan	2004-Aug-26	A/Taiwan/20/2004		Other Database Import	Lin,J.-H.; Chiu,S.-C.; Liu,H.-F.
EPI273246	NS	Taiwan	2004-Aug-26	A/Taiwan/20/2004		Other Database Import	Lin,J.-H.; Chiu,S.-C.; Liu,H.-F.
EPI273281	PA	Taiwan	2004-Aug-26	A/Taiwan/20/2004		Other Database Import	Lin,J.-H.; Chiu,S.-C.; Liu,H.-F.
EPI273071	PB2	Taiwan	2004-Aug-26	A/Taiwan/20/2004		Other Database Import	Lin,J.-H.; Chiu,S.-C.; Liu,H.-F.
EPI273106	HA	Taiwan	2004-Aug-26	A/Taiwan/20/2004		Other Database Import	Lin,J.-H.; Chiu,S.-C.; Liu,H.-F.
EPI273141	MP	Taiwan	2004-Aug-26	A/Taiwan/20/2004		Other Database Import	Lin,J.-H.; Chiu,S.-C.; Liu,H.-F.
EPI273316	PB1	Taiwan	2004-Aug-26	A/Taiwan/20/2004		Other Database Import	Lin,J.-H.; Chiu,S.-C.; Liu,H.-F.
EPI273176	NA	Taiwan	2004-Aug-26	A/Taiwan/20/2004		Other Database Import	Lin,J.-H.; Chiu,S.-C.; Liu,H.-F.
EPI267821	PB2	Japan	2004-Jan-01	A/Fukui/20/2004		Other Database Import	Hurt,A.C.; Komadina,N.
EPI267822	PB1	Japan	2004-Jan-01	A/Fukui/20/2004		Other Database Import	Hurt,A.C.; Komadina,N.
EPI267823	PA	Japan	2004-Jan-01	A/Fukui/20/2004		Other Database Import	Hurt,A.C.; Komadina,N.
EPI267824	HA	Japan	2004-Jan-01	A/Fukui/20/2004		Other Database Import	Hurt,A.C.; Komadina,N.
EPI267825	NP	Japan	2004-Jan-01	A/Fukui/20/2004		Other Database Import	Hurt,A.C.; Komadina,N.
EPI267826	NA	Japan	2004-Jan-01	A/Fukui/20/2004		Other Database Import	Hurt,A.C.; Komadina,N.
EPI267827	MP	Japan	2004-Jan-01	A/Fukui/20/2004		Other Database Import	Hurt,A.C.; Komadina,N.
EPI267828	NS	Japan	2004-Jan-01	A/Fukui/20/2004		Other Database Import	Hurt,A.C.; Komadina,N.
EPI254277	HA	Korea, Republic of	2004-Mar-19	A/Ulsan/509/2004		Other Database Import	Kang,S.; Yang,I.S.; Lee,J.-Y.; Park,Y.; Oh,H.-B.; Kang,C.; Kim,K.H.
EPI254272	HA	Korea, Republic of	2004-Mar-06	A/Seoul/230/2004		Other Database Import	Kang,S.; Yang,I.S.; Lee,J.-Y.; Park,Y.; Oh,H.-B.; Kang,C.; Kim,K.H.
EPI254271	HA	Korea, Republic of	2004-May-06	A/Seoul/1154/2004		Other Database Import	Kang,S.; Yang,I.S.; Lee,J.-Y.; Park,Y.; Oh,H.-B.; Kang,C.; Kim,K.H.
EPI254248	HA	Korea, Republic of	2004-Nov-02	A/Jeonbuk/1713/2004		Other Database Import	Kang,S.; Yang,I.S.; Lee,J.-Y.; Park,Y.; Oh,H.-B.; Kang,C.; Kim,K.H.
EPI254237	HA	Korea, Republic of	2004-Mar-12	A/Jeju/288/2004		Other Database Import	Kang,S.; Yang,I.S.; Lee,J.-Y.; Park,Y.; Oh,H.-B.; Kang,C.; Kim,K.H.
EPI254229	HA	Korea, Republic of	2004-Mar-08	A/Jeju/218/2004		Other Database Import	Kang,S.; Yang,I.S.; Lee,J.-Y.; Park,Y.; Oh,H.-B.; Kang,C.; Kim,K.H.
EPI254221	HA	Korea, Republic of	2004-Mar-27	A/Incheon/707/2004		Other Database Import	Kang,S.; Yang,I.S.; Lee,J.-Y.; Park,Y.; Oh,H.-B.; Kang,C.; Kim,K.H.
EPI254180	HA	Korea, Republic of	2004-Dec-27	A/Gyeongnam/1861/2004		Other Database Import	Kang,S.; Yang,I.S.; Lee,J.-Y.; Park,Y.; Oh,H.-B.; Kang,C.; Kim,K.H.
EPI254178	HA	Korea, Republic of	2004-Mar-26	A/Gyeonggi/616/2004		Other Database Import	Kang,S.; Yang,I.S.; Lee,J.-Y.; Park,Y.; Oh,H.-B.; Kang,C.; Kim,K.H.
EPI254171	HA	Korea, Republic of	2004-Mar-22	A/Gwangju/554/2004		Other Database Import	Kang,S.; Yang,I.S.; Lee,J.-Y.; Park,Y.; Oh,H.-B.; Kang,C.; Kim,K.H.
EPI254152	HA	Korea, Republic of	2004-Apr-03	A/Daegu/826/2004		Other Database Import	Kang,S.; Yang,I.S.; Lee,J.-Y.; Park,Y.; Oh,H.-B.; Kang,C.; Kim,K.H.
EPI254150	HA	Korea, Republic of	2004-Mar-22	A/Daegu/626/2004		Other Database Import	Kang,S.; Yang,I.S.; Lee,J.-Y.; Park,Y.; Oh,H.-B.; Kang,C.; Kim,K.H.
EPI254146	HA	Korea, Republic of	2004-Mar-08	A/Daegu/277/2004		Other Database Import	Kang,S.; Yang,I.S.; Lee,J.-Y.; Park,Y.; Oh,H.-B.; Kang,C.; Kim,K.H.
EPI254140	HA	Korea, Republic of	2004-Dec-29	A/Daegu/1923/2004		Other Database Import	Kang,S.; Yang,I.S.; Lee,J.-Y.; Park,Y.; Oh,H.-B.; Kang,C.; Kim,K.H.
EPI254139	HA	Korea, Republic of	2004-Dec-29	A/Daegu/1885/2004		Other Database Import	Kang,S.; Yang,I.S.; Lee,J.-Y.; Park,Y.; Oh,H.-B.; Kang,C.; Kim,K.H.
EPI254138	HA	Korea, Republic of	2004-Dec-20	A/Daegu/1857/2004		Other Database Import	Kang,S.; Yang,I.S.; Lee,J.-Y.; Park,Y.; Oh,H.-B.; Kang,C.; Kim,K.H.
EPI254137	HA	Korea, Republic of	2004-Dec-15	A/Daegu/1819/2004		Other Database Import	Kang,S.; Yang,I.S.; Lee,J.-Y.; Park,Y.; Oh,H.-B.; Kang,C.; Kim,K.H.
EPI251449	MP	China	2004-Jan-01	A/Xiamen/70/2004		Other Database Import	Shu,Y.; Huang,W.; Zhao,X.; Li,Z.; Wang,W.; Li,X.; Yang,L.; Lan,Y.; Zhang,Y.; Dong,L.; Wang,D.; Guo,J.; Wang,M.; Guo,Y.; Wen,L.
EPI250884	MP	China	2004-Jan-01	A/Xinjiang/62/2004		Other Database Import	Shu,Y.; Huang,W.; Zhao,X.; Li,Z.; Wang,W.; Li,X.; Yang,L.; Lan,Y.; Zhang,Y.; Dong,L.; Wang,D.; Guo,J.; Wang,M.; Guo,Y.; Wen,L.
EPI250882	MP	China	2004-Jan-01	A/Xiamen/85/2004		Other Database Import	Shu,Y.; Huang,W.; Zhao,X.; Li,Z.; Wang,W.; Li,X.; Yang,L.; Lan,Y.; Zhang,Y.; Dong,L.; Wang,D.; Guo,J.; Wang,M.; Guo,Y.; Wen,L.
EPI250876	MP	China	2004-Jan-01	A/Sichuan/410/2004		Other Database Import	Shu,Y.; Huang,W.; Zhao,X.; Li,Z.; Wang,W.; Li,X.; Yang,L.; Lan,Y.; Zhang,Y.; Dong,L.; Wang,D.; Guo,J.; Wang,M.; Guo,Y.; Wen,L.
EPI250875	MP	China	2004-Jan-01	A/Shandong/263/2004		Other Database Import	Shu,Y.; Huang,W.; Zhao,X.; Li,Z.; Wang,W.; Li,X.; Yang,L.; Lan,Y.; Zhang,Y.; Dong,L.; Wang,D.; Guo,J.; Wang,M.; Guo,Y.; Wen,L.
EPI250874	MP	China	2004-Jan-01	A/Shaanxi/19/2004		Other Database Import	Shu,Y.; Huang,W.; Zhao,X.; Li,Z.; Wang,W.; Li,X.; Yang,L.; Lan,Y.; Zhang,Y.; Dong,L.; Wang,D.; Guo,J.; Wang,M.; Guo,Y.; Wen,L.
EPI250873	MP	China	2004-Jan-01	A/Quanzhou/218/2004		Other Database Import	Shu,Y.; Huang,W.; Zhao,X.; Li,Z.; Wang,W.; Li,X.; Yang,L.; Lan,Y.; Zhang,Y.; Dong,L.; Wang,D.; Guo,J.; Wang,M.; Guo,Y.; Wen,L.
EPI250871	MP	China	2004-Jan-01	A/Neimeng/172/2004		Other Database Import	Shu,Y.; Huang,W.; Zhao,X.; Li,Z.; Wang,W.; Li,X.; Yang,L.; Lan,Y.; Zhang,Y.; Dong,L.; Wang,D.; Guo,J.; Wang,M.; Guo,Y.; Wen,L.
EPI250868	MP	China	2004-Jan-01	A/Jiangxi/367/2004		Other Database Import	Shu,Y.; Huang,W.; Zhao,X.; Li,Z.; Wang,W.; Li,X.; Yang,L.; Lan,Y.; Zhang,Y.; Dong,L.; Wang,D.; Guo,J.; Wang,M.; Guo,Y.; Wen,L.
EPI250864	MP	China	2004-Jan-01	A/Jiangxi/152/2004		Other Database Import	Shu,Y.; Huang,W.; Zhao,X.; Li,Z.; Wang,W.; Li,X.; Yang,L.; Lan,Y.; Zhang,Y.; Dong,L.; Wang,D.; Guo,J.; Wang,M.; Guo,Y.; Wen,L.
EPI250860	MP	China	2004-Jan-01	A/Hufang/172/2004		Other Database Import	Shu,Y.; Huang,W.; Zhao,X.; Li,Z.; Wang,W.; Li,X.; Yang,L.; Lan,Y.; Zhang,Y.; Dong,L.; Wang,D.; Guo,J.; Wang,M.; Guo,Y.; Wen,L.
EPI250859	MP	China	2004-Jan-01	A/Hainan/C171/2004		Other Database Import	Shu,Y.; Huang,W.; Zhao,X.; Li,Z.; Wang,W.; Li,X.; Yang,L.; Lan,Y.; Zhang,Y.; Dong,L.; Wang,D.; Guo,J.; Wang,M.; Guo,Y.; Wen,L.
EPI250858	MP	China	2004-Jan-01	A/Hainan/1165/2004		Other Database Import	Shu,Y.; Huang,W.; Zhao,X.; Li,Z.; Wang,W.; Li,X.; Yang,L.; Lan,Y.; Zhang,Y.; Dong,L.; Wang,D.; Guo,J.; Wang,M.; Guo,Y.; Wen,L.
EPI250856	MP	China	2004-Jan-01	A/Guangxi/47/2004		Other Database Import	Shu,Y.; Huang,W.; Zhao,X.; Li,Z.; Wang,W.; Li,X.; Yang,L.; Lan,Y.; Zhang,Y.; Dong,L.; Wang,D.; Guo,J.; Wang,M.; Guo,Y.; Wen,L.
EPI250854	MP	China	2004-Jan-01	A/Guangdong/980/2004		Other Database Import	Shu,Y.; Huang,W.; Zhao,X.; Li,Z.; Wang,W.; Li,X.; Yang,L.; Lan,Y.; Zhang,Y.; Dong,L.; Wang,D.; Guo,J.; Wang,M.; Guo,Y.; Wen,L.
EPI250853	MP	China	2004-Jan-01	A/Guangdong/897/2004		Other Database Import	Shu,Y.; Huang,W.; Zhao,X.; Li,Z.; Wang,W.; Li,X.; Yang,L.; Lan,Y.; Zhang,Y.; Dong,L.; Wang,D.; Guo,J.; Wang,M.; Guo,Y.; Wen,L.
EPI250852	MP	China	2004-Jan-01	A/Guangdong/595/2004		Other Database Import	Shu,Y.; Huang,W.; Zhao,X.; Li,Z.; Wang,W.; Li,X.; Yang,L.; Lan,Y.; Zhang,Y.; Dong,L.; Wang,D.; Guo,J.; Wang,M.; Guo,Y.; Wen,L.
EPI250848	MP	China	2004-Jan-01	A/Fujian/133/2004		Other Database Import	Shu,Y.; Huang,W.; Zhao,X.; Li,Z.; Wang,W.; Li,X.; Yang,L.; Lan,Y.; Zhang,Y.; Dong,L.; Wang,D.; Guo,J.; Wang,M.; Guo,Y.; Wen,L.
EPI250847	MP	China	2004-Jan-01	A/Chongqing/60/2004		Other Database Import	Shu,Y.; Huang,W.; Zhao,X.; Li,Z.; Wang,W.; Li,X.; Yang,L.; Lan,Y.; Zhang,Y.; Dong,L.; Wang,D.; Guo,J.; Wang,M.; Guo,Y.; Wen,L.
EPI250846	MP	China	2004-Jan-01	A/Chongqing/413/2004		Other Database Import	Shu,Y.; Huang,W.; Zhao,X.; Li,Z.; Wang,W.; Li,X.; Yang,L.; Lan,Y.; Zhang,Y.; Dong,L.; Wang,D.; Guo,J.; Wang,M.; Guo,Y.; Wen,L.
EPI250845	MP	China	2004-Jan-01	A/Chongqing/28/2004		Other Database Import	Shu,Y.; Huang,W.; Zhao,X.; Li,Z.; Wang,W.; Li,X.; Yang,L.; Lan,Y.; Zhang,Y.; Dong,L.; Wang,D.; Guo,J.; Wang,M.; Guo,Y.; Wen,L.
EPI250840	MP	China	2004-Jan-01	A/Beijing/364/2004		Other Database Import	Shu,Y.; Huang,W.; Zhao,X.; Li,Z.; Wang,W.; Li,X.; Yang,L.; Lan,Y.; Zhang,Y.; Dong,L.; Wang,D.; Guo,J.; Wang,M.; Guo,Y.; Wen,L.
EPI250839	MP	China	2004-Jan-01	A/Anhui/557/2004		Other Database Import	Shu,Y.; Huang,W.; Zhao,X.; Li,Z.; Wang,W.; Li,X.; Yang,L.; Lan,Y.; Zhang,Y.; Dong,L.; Wang,D.; Guo,J.; Wang,M.; Guo,Y.; Wen,L.
EPI250838	MP	China	2004-Jan-01	A/Anhui/504/2004		Other Database Import	Shu,Y.; Huang,W.; Zhao,X.; Li,Z.; Wang,W.; Li,X.; Yang,L.; Lan,Y.; Zhang,Y.; Dong,L.; Wang,D.; Guo,J.; Wang,M.; Guo,Y.; Wen,L.
EPI234629	MP	New Zealand	2004-Jan-01	A/Wellington/1/2004		Other Database Import	Lin,J.-H.; Chiu,S.-C.
EPI229708	NS	United States	2004-Jan-01	A/California/07/2004		Other Database Import	Chantier,T.; Aublin,A.; Chaboud,A.; de Chassey,B.; Faria,B.; Hiet,M.-S.; Le Breton,M.; Mangeot,P.; Navratil,V.; Pellet,J.; Pradezinsky,F.; Tafforeau,L.; Moules,V.; Valette,M.; Lina,B.; Andre,P.; Rabourdin-Combe,C.; Lotteau,V.
EPI229430	HA	Korea, Republic of	2004-Mar-29	A/Incheon/829/2004		Other Database Import	Choi,W.; Kim,S.J.; Lee,N.J.; Kwon,M.; Yang,I.S.; Cheong,S.-G.; Kwon,D.; Lee,J.-Y.; Oh,H.-B.; Kang,C.
EPI229429	HA	Korea, Republic of	2004-Mar-25	A/Daegu/637/2004		Other Database Import	Choi,W.; Kim,S.J.; Lee,N.J.; Kwon,M.; Yang,I.S.; Cheong,S.-G.; Kwon,D.; Lee,J.-Y.; Oh,H.-B.; Kang,C.
EPI229426	HA	Korea, Republic of	2004-Apr-01	A/Busan/808/2004		Other Database Import	Choi,W.; Kim,S.J.; Lee,N.J.; Kwon,M.; Yang,I.S.; Cheong,S.-G.; Kwon,D.; Lee,J.-Y.; Oh,H.-B.; Kang,C.
EPI229421	HA	Korea, Republic of	2004-Dec-30	A/Jeonbuk/1882/2004		Other Database Import	Choi,W.; Kim,S.J.; Lee,N.J.; Kwon,M.; Yang,I.S.; Cheong,S.-G.; Kwon,D.; Lee,J.-Y.; Oh,H.-B.; Kang,C.
EPI229420	HA	Korea, Republic of	2004-Dec-28	A/Chungbuk/1927/2004		Other Database Import	Choi,W.; Kim,S.J.; Lee,N.J.; Kwon,M.; Yang,I.S.; Cheong,S.-G.; Kwon,D.; Lee,J.-Y.; Oh,H.-B.; Kang,C.
EPI229355	HA	France	2004-Jan-01	A/PARIS/659/2004		Other Database Import	Russell,C.A.; Jones,T.C.; Barr,I.G.; Cox,N.J.; Gregory,V.; Gust,I.D.; Hampson,A.W.; Hay,A.J.; Hurt,A.C.; de Jong,J.C.; Kelso,A.; Klimov,A.I.; Kageyama,T.; Komadina,N.; Lapedes,A.S.; Lin,Y.P.; Mosterin,A.; Obuchi,M.; Odagiri,T.; Osterhaus,A.D.M.E.; Ri
EPI229354	HA	United States	2004-Oct-14	A/Washington/WA-04V-2240/2004		Other Database Import	Russell,C.A.; Jones,T.C.; Barr,I.G.; Cox,N.J.; Gregory,V.; Gust,I.D.; Hampson,A.W.; Hay,A.J.; Hurt,A.C.; de Jong,J.C.; Kelso,A.; Klimov,A.I.; Kageyama,T.; Komadina,N.; Lapedes,A.S.; Lin,Y.P.; Mosterin,A.; Obuchi,M.; Odagiri,T.; Osterhaus,A.D.M.E.; Ri
EPI229353	HA	United States	2004-Dec-13	A/Vermont/VT-05VIR066/2004		Other Database Import	Russell,C.A.; Jones,T.C.; Barr,I.G.; Cox,N.J.; Gregory,V.; Gust,I.D.; Hampson,A.W.; Hay,A.J.; Hurt,A.C.; de Jong,J.C.; Kelso,A.; Klimov,A.I.; Kageyama,T.; Komadina,N.; Lapedes,A.S.; Lin,Y.P.; Mosterin,A.; Obuchi,M.; Odagiri,T.; Osterhaus,A.D.M.E.; Ri
EPI229352	HA	United States	2004-Sep-22	A/Utah/UT-40415155/2004		Other Database Import	Russell,C.A.; Jones,T.C.; Barr,I.G.; Cox,N.J.; Gregory,V.; Gust,I.D.; Hampson,A.W.; Hay,A.J.; Hurt,A.C.; de Jong,J.C.; Kelso,A.; Klimov,A.I.; Kageyama,T.; Komadina,N.; Lapedes,A.S.; Lin,Y.P.; Mosterin,A.; Obuchi,M.; Odagiri,T.; Osterhaus,A.D.M.E.; Ri
EPI229349	HA	United States	2004-Dec-14	A/Texas/TX-VC4-724/2004		Other Database Import	Russell,C.A.; Jones,T.C.; Barr,I.G.; Cox,N.J.; Gregory,V.; Gust,I.D.; Hampson,A.W.; Hay,A.J.; Hurt,A.C.; de Jong,J.C.; Kelso,A.; Klimov,A.I.; Kageyama,T.; Komadina,N.; Lapedes,A.S.; Lin,Y.P.; Mosterin,A.; Obuchi,M.; Odagiri,T.; Osterhaus,A.D.M.E.; Ri
EPI229348	HA	United States	2004-Oct-12	A/Texas/TX-VC4-495/2004		Other Database Import	Russell,C.A.; Jones,T.C.; Barr,I.G.; Cox,N.J.; Gregory,V.; Gust,I.D.; Hampson,A.W.; Hay,A.J.; Hurt,A.C.; de Jong,J.C.; Kelso,A.; Klimov,A.I.; Kageyama,T.; Komadina,N.; Lapedes,A.S.; Lin,Y.P.; Mosterin,A.; Obuchi,M.; Odagiri,T.; Osterhaus,A.D.M.E.; Ri
EPI229347	HA	United States	2004-Aug-04	A/Texas/TX-VC4-404/2004		Other Database Import	Russell,C.A.; Jones,T.C.; Barr,I.G.; Cox,N.J.; Gregory,V.; Gust,I.D.; Hampson,A.W.; Hay,A.J.; Hurt,A.C.; de Jong,J.C.; Kelso,A.; Klimov,A.I.; Kageyama,T.; Komadina,N.; Lapedes,A.S.; Lin,Y.P.; Mosterin,A.; Obuchi,M.; Odagiri,T.; Osterhaus,A.D.M.E.; Ri
EPI229344	HA	United States	2004-Dec-26	A/New Jersey/NJ-04-361-1083/2004		Other Database Import	Russell,C.A.; Jones,T.C.; Barr,I.G.; Cox,N.J.; Gregory,V.; Gust,I.D.; Hampson,A.W.; Hay,A.J.; Hurt,A.C.; de Jong,J.C.; Kelso,A.; Klimov,A.I.; Kageyama,T.; Komadina,N.; Lapedes,A.S.; Lin,Y.P.; Mosterin,A.; Obuchi,M.; Odagiri,T.; Osterhaus,A.D.M.E.; Ri
EPI229343	HA	United States	2004-Oct-11	A/New Hampshire/NH-2004041081/2004		Other Database Import	Russell,C.A.; Jones,T.C.; Barr,I.G.; Cox,N.J.; Gregory,V.; Gust,I.D.; Hampson,A.W.; Hay,A.J.; Hurt,A.C.; de Jong,J.C.; Kelso,A.; Klimov,A.I.; Kageyama,T.; Komadina,N.; Lapedes,A.S.; Lin,Y.P.; Mosterin,A.; Obuchi,M.; Odagiri,T.; Osterhaus,A.D.M.E.; Ri
EPI229342	HA	United States	2004-Oct-20	A/North Dakota/ND-V2004-3168-CDC/2004		Other Database Import	Russell,C.A.; Jones,T.C.; Barr,I.G.; Cox,N.J.; Gregory,V.; Gust,I.D.; Hampson,A.W.; Hay,A.J.; Hurt,A.C.; de Jong,J.C.; Kelso,A.; Klimov,A.I.; Kageyama,T.; Komadina,N.; Lapedes,A.S.; Lin,Y.P.; Mosterin,A.; Obuchi,M.; Odagiri,T.; Osterhaus,A.D.M.E.; Ri
EPI229341	HA	United States	2004-Oct-02	A/Montana/MT-410734-2004-10-02		Other Database Import	Russell,C.A.; Jones,T.C.; Barr,I.G.; Cox,N.J.; Gregory,V.; Gust,I.D.; Hampson,A.W.; Hay,A.J.; Hurt,A.C.; de Jong,J.C.; Kelso,A.; Klimov,A.I.; Kageyama,T.; Komadina,N.; Lapedes,A.S.; Lin,Y.P.; Mosterin,A.; Obuchi,M.; Odagiri,T.; Osterhaus,A.D.M.E.; Ri
EPI229340	HA	United States	2004-Nov-29	A/Maine/ME-VSP-1109-233/2004		Other Database Import	Russell,C.A.; Jones,T.C.; Barr,I.G.; Cox,N.J.; Gregory,V.; Gust,I.D.; Hampson,A.W.; Hay,A.J.; Hurt,A.C.; de Jong,J.C.; Kelso,A.; Klimov,A.I.; Kageyama,T.; Komadina,N.; Lapedes,A.S.; Lin,Y.P.; Mosterin,A.; Obuchi,M.; Odagiri,T.; Osterhaus,A.D.M.E.; Ri
EPI229336	HA	United States	2004-Nov-03	A/Hawaii/HI-RSP04-2624-ORIGINAL/2004		Other Database Import	Russell,C.A.; Jones,T.C.; Barr,I.G.; Cox,N.J.; Gregory,V.; Gust,I.D.; Hampson,A.W.; Hay,A.J.; Hurt,A.C.; de Jong,J.C.; Kelso,A.; Klimov,A.I.; Kageyama,T.; Komadina,N.; Lapedes,A.S.; Lin,Y.P.; Mosterin,A.; Obuchi,M.; Odagiri,T.; Osterhaus,A.D.M.E.; Ri
EPI229334	HA	United States	2004-Jan-05	A/Hawaii/HI-4-310-THROAT/2004		Other Database Import	Russell,C.A.; Jones,T.C.; Barr,I.G.; Cox,N.J.; Gregory,V.; Gust,I.D.; Hampson,A.W.; Hay,A.J.; Hurt,A.C.; de Jong,J.C.; Kelso,A.; Klimov,A.I.; Kageyama,T.; Komadina,N.; Lapedes,A.S.; Lin,Y.P.; Mosterin,A.; Obuchi,M.; Odagiri,T.; Osterhaus,A.D.M.E.; Ri
EPI229333	HA	United States	2004-Oct-27	A/Colorado/CO-04-14697/2004		Other Database Import	Russell,C.A.; Jones,T.C.; Barr,I.G.; Cox,N.J.; Gregory,V.; Gust,I.D.; Hampson,A.W.; Hay,A.J.; Hurt,A.C.; de Jong,J.C.; Kelso,A.; Klimov,A.I.; Kageyama,T.; Komadina,N.; Lapedes,A.S.; Lin,Y.P.; Mosterin,A.; Obuchi,M.; Odagiri,T.; Osterhaus,A.D.M.E.; Ri
EPI229330	HA	United States	2004-Nov-05	A/Alaska/AK-V04-1798/2004		Other Database Import	Russell,C.A.; Jones,T.C.; Barr,I.G.; Cox,N.J.; Gregory,V.; Gust,I.D.; Hampson,A.W.; Hay,A.J.; Hurt,A.C.; de Jong,J.C.; Kelso,A.; Klimov,A.I.; Kageyama,T.; Komadina,N.; Lapedes,A.S.; Lin,Y.P.; Mosterin,A.; Obuchi,M.; Odagiri,T.; Osterhaus,A.D.M.E.; Ri
EPI229329	HA	United States	2004-Nov-08	A/Alaska/AK-V04-1784-ORIGINAL/2004		Other Database Import	Russell,C.A.; Jones,T.C.; Barr,I.G.; Cox,N.J.; Gregory,V.; Gust,I.D.; Hampson,A.W.; Hay,A.J.; Hurt,A.C.; de Jong,J.C.; Kelso,A.; Klimov,A.I.; Kageyama,T.; Komadina,N.; Lapedes,A.S.; Lin,Y.P.; Mosterin,A.; Obuchi,M.; Odagiri,T.; Osterhaus,A.D.M.E.; Ri
EPI229328	HA	United States	2004-Nov-03	A/Alaska/AK-V04-1768/2004		Other Database Import	Russell,C.A.; Jones,T.C.; Barr,I.G.; Cox,N.J.; Gregory,V.; Gust,I.D.; Hampson,A.W.; Hay,A.J.; Hurt,A.C.; de Jong,J.C.; Kelso,A.; Klimov,A.I.; Kageyama,T.; Komadina,N.; Lapedes,A.S.; Lin,Y.P.; Mosterin,A.; Obuchi,M.; Odagiri,T.; Osterhaus,A.D.M.E.; Ri
EPI229327	HA	United States	2004-Oct-04	A/Alaska/AK-V04-1501/2004		Other Database Import	Russell,C.A.; Jones,T.C.; Barr,I.G.; Cox,N.J.; Gregory,V.; Gust,I.D.; Hampson,A.W.; Hay,A.J.; Hurt,A.C.; de Jong,J.C.; Kelso,A.; Klimov,A.I.; Kageyama,T.; Komadina,N.; Lapedes,A.S.; Lin,Y.P.; Mosterin,A.; Obuchi,M.; Odagiri,T.; Osterhaus,A.D.M.E.; Ri
EPI229326	HA	United States	2004-Nov-21	A/Alaska/AK-RSP04-2654-ORIGINAL/2004		Other Database Import	Russell,C.A.; Jones,T.C.; Barr,I.G.; Cox,N.J.; Gregory,V.; Gust,I.D.; Hampson,A.W.; Hay,A.J.; Hurt,A.C.; de Jong,J.C.; Kelso,A.; Klimov,A.I.; Kageyama,T.; Komadina,N.; Lapedes,A.S.; Lin,Y.P.; Mosterin,A.; Obuchi,M.; Odagiri,T.; Osterhaus,A.D.M.E.; Ri
EPI229321	HA	China	2004-Aug-23	A/WUHAN/271/2004		Other Database Import	Russell,C.A.; Jones,T.C.; Barr,I.G.; Cox,N.J.; Gregory,V.; Gust,I.D.; Hampson,A.W.; Hay,A.J.; Hurt,A.C.; de Jong,J.C.; Kelso,A.; Klimov,A.I.; Kageyama,T.; Komadina,N.; Lapedes,A.S.; Lin,Y.P.; Mosterin,A.; Obuchi,M.; Odagiri,T.; Osterhaus,A.D.M.E.; Ri
EPI229320	HA	China	2004-Aug-23	A/WUHAN/269/2004		Other Database Import	Russell,C.A.; Jones,T.C.; Barr,I.G.; Cox,N.J.; Gregory,V.; Gust,I.D.; Hampson,A.W.; Hay,A.J.; Hurt,A.C.; de Jong,J.C.; Kelso,A.; Klimov,A.I.; Kageyama,T.; Komadina,N.; Lapedes,A.S.; Lin,Y.P.; Mosterin,A.; Obuchi,M.; Odagiri,T.; Osterhaus,A.D.M.E.; Ri
EPI229319	HA	China	2004-Apr-05	A/WUHAN/101/2004		Other Database Import	Russell,C.A.; Jones,T.C.; Barr,I.G.; Cox,N.J.; Gregory,V.; Gust,I.D.; Hampson,A.W.; Hay,A.J.; Hurt,A.C.; de Jong,J.C.; Kelso,A.; Klimov,A.I.; Kageyama,T.; Komadina,N.; Lapedes,A.S.; Lin,Y.P.; Mosterin,A.; Obuchi,M.; Odagiri,T.; Osterhaus,A.D.M.E.; Ri
EPI229318	HA	China	2004-Apr-07	A/WUHAN/68/2004		Other Database Import	Russell,C.A.; Jones,T.C.; Barr,I.G.; Cox,N.J.; Gregory,V.; Gust,I.D.; Hampson,A.W.; Hay,A.J.; Hurt,A.C.; de Jong,J.C.; Kelso,A.; Klimov,A.I.; Kageyama,T.; Komadina,N.; Lapedes,A.S.; Lin,Y.P.; Mosterin,A.; Obuchi,M.; Odagiri,T.; Osterhaus,A.D.M.E.; Ri
EPI229314	HA	Australia	2004-Sep-09	A/Victoria/507/2004		Other Database Import	Russell,C.A.; Jones,T.C.; Barr,I.G.; Cox,N.J.; Gregory,V.; Gust,I.D.; Hampson,A.W.; Hay,A.J.; Hurt,A.C.; de Jong,J.C.; Kelso,A.; Klimov,A.I.; Kageyama,T.; Komadina,N.; Lapedes,A.S.; Lin,Y.P.; Mosterin,A.; Obuchi,M.; Odagiri,T.; Osterhaus,A.D.M.E.; Ri
EPI229313	HA	Australia	2004-Sep-06	A/VICTORIA/505/2004		Other Database Import	Russell,C.A.; Jones,T.C.; Barr,I.G.; Cox,N.J.; Gregory,V.; Gust,I.D.; Hampson,A.W.; Hay,A.J.; Hurt,A.C.; de Jong,J.C.; Kelso,A.; Klimov,A.I.; Kageyama,T.; Komadina,N.; Lapedes,A.S.; Lin,Y.P.; Mosterin,A.; Obuchi,M.; Odagiri,T.; Osterhaus,A.D.M.E.; Ri
EPI229312	HA	Australia	2004-Oct-05	A/VICTORIA/146/2004		Other Database Import	Russell,C.A.; Jones,T.C.; Barr,I.G.; Cox,N.J.; Gregory,V.; Gust,I.D.; Hampson,A.W.; Hay,A.J.; Hurt,A.C.; de Jong,J.C.; Kelso,A.; Klimov,A.I.; Kageyama,T.; Komadina,N.; Lapedes,A.S.; Lin,Y.P.; Mosterin,A.; Obuchi,M.; Odagiri,T.; Osterhaus,A.D.M.E.; Ri
EPI229311	HA	Australia	2004-Oct-05	A/VICTORIA/144/2004		Other Database Import	Russell,C.A.; Jones,T.C.; Barr,I.G.; Cox,N.J.; Gregory,V.; Gust,I.D.; Hampson,A.W.; Hay,A.J.; Hurt,A.C.; de Jong,J.C.; Kelso,A.; Klimov,A.I.; Kageyama,T.; Komadina,N.; Lapedes,A.S.; Lin,Y.P.; Mosterin,A.; Obuchi,M.; Odagiri,T.; Osterhaus,A.D.M.E.; Ri
EPI229305	HA	Solomon Islands	2004-Mar-25	A/Solomon Islands/2/2004		Other Database Import	Russell,C.A.; Jones,T.C.; Barr,I.G.; Cox,N.J.; Gregory,V.; Gust,I.D.; Hampson,A.W.; Hay,A.J.; Hurt,A.C.; de Jong,J.C.; Kelso,A.; Klimov,A.I.; Kageyama,T.; Komadina,N.; Lapedes,A.S.; Lin,Y.P.; Mosterin,A.; Obuchi,M.; Odagiri,T.; Osterhaus,A.D.M.E.; Ri
EPI229301	HA	Japan	2004-Jan-26	A/SAGA/19/2004		Other Database Import	Russell,C.A.; Jones,T.C.; Barr,I.G.; Cox,N.J.; Gregory,V.; Gust,I.D.; Hampson,A.W.; Hay,A.J.; Hurt,A.C.; de Jong,J.C.; Kelso,A.; Klimov,A.I.; Kageyama,T.; Komadina,N.; Lapedes,A.S.; Lin,Y.P.; Mosterin,A.; Obuchi,M.; Odagiri,T.; Osterhaus,A.D.M.E.; Ri
EPI229299	HA	Australia	2004-Oct-07	A/Perth/35/2004		Other Database Import	Russell,C.A.; Jones,T.C.; Barr,I.G.; Cox,N.J.; Gregory,V.; Gust,I.D.; Hampson,A.W.; Hay,A.J.; Hurt,A.C.; de Jong,J.C.; Kelso,A.; Klimov,A.I.; Kageyama,T.; Komadina,N.; Lapedes,A.S.; Lin,Y.P.; Mosterin,A.; Obuchi,M.; Odagiri,T.; Osterhaus,A.D.M.E.; Ri
EPI229298	HA	Australia	2004-Sep-23	A/PERTH/26/2004		Other Database Import	Russell,C.A.; Jones,T.C.; Barr,I.G.; Cox,N.J.; Gregory,V.; Gust,I.D.; Hampson,A.W.; Hay,A.J.; Hurt,A.C.; de Jong,J.C.; Kelso,A.; Klimov,A.I.; Kageyama,T.; Komadina,N.; Lapedes,A.S.; Lin,Y.P.; Mosterin,A.; Obuchi,M.; Odagiri,T.; Osterhaus,A.D.M.E.; Ri
EPI229297	HA	Australia	2004-Jan-30	A/Perth/1/2004		Other Database Import	Russell,C.A.; Jones,T.C.; Barr,I.G.; Cox,N.J.; Gregory,V.; Gust,I.D.; Hampson,A.W.; Hay,A.J.; Hurt,A.C.; de Jong,J.C.; Kelso,A.; Klimov,A.I.; Kageyama,T.; Komadina,N.; Lapedes,A.S.; Lin,Y.P.; Mosterin,A.; Obuchi,M.; Odagiri,T.; Osterhaus,A.D.M.E.; Ri
EPI229292	HA	Japan	2004-Jan-17	A/NIIGATA/234/2004		Other Database Import	Russell,C.A.; Jones,T.C.; Barr,I.G.; Cox,N.J.; Gregory,V.; Gust,I.D.; Hampson,A.W.; Hay,A.J.; Hurt,A.C.; de Jong,J.C.; Kelso,A.; Klimov,A.I.; Kageyama,T.; Komadina,N.; Lapedes,A.S.; Lin,Y.P.; Mosterin,A.; Obuchi,M.; Odagiri,T.; Osterhaus,A.D.M.E.; Ri
EPI229291	HA	Japan	2004-Jan-13	A/NIIGATA/95/2004		Other Database Import	Russell,C.A.; Jones,T.C.; Barr,I.G.; Cox,N.J.; Gregory,V.; Gust,I.D.; Hampson,A.W.; Hay,A.J.; Hurt,A.C.; de Jong,J.C.; Kelso,A.; Klimov,A.I.; Kageyama,T.; Komadina,N.; Lapedes,A.S.; Lin,Y.P.; Mosterin,A.; Obuchi,M.; Odagiri,T.; Osterhaus,A.D.M.E.; Ri
EPI229290	HA	Japan	2004-Jan-09	A/NIIGATA/2/2004		Other Database Import	Russell,C.A.; Jones,T.C.; Barr,I.G.; Cox,N.J.; Gregory,V.; Gust,I.D.; Hampson,A.W.; Hay,A.J.; Hurt,A.C.; de Jong,J.C.; Kelso,A.; Klimov,A.I.; Kageyama,T.; Komadina,N.; Lapedes,A.S.; Lin,Y.P.; Mosterin,A.; Obuchi,M.; Odagiri,T.; Osterhaus,A.D.M.E.; Ri
EPI229289	HA	France	2004-Dec-06	A/NICE/938/2004		Other Database Import	Russell,C.A.; Jones,T.C.; Barr,I.G.; Cox,N.J.; Gregory,V.; Gust,I.D.; Hampson,A.W.; Hay,A.J.; Hurt,A.C.; de Jong,J.C.; Kelso,A.; Klimov,A.I.; Kageyama,T.; Komadina,N.; Lapedes,A.S.; Lin,Y.P.; Mosterin,A.; Obuchi,M.; Odagiri,T.; Osterhaus,A.D.M.E.; Ri
EPI229284	HA	Japan	2004-Jan-02	A/NAGOYA/1/2004		Other Database Import	Russell,C.A.; Jones,T.C.; Barr,I.G.; Cox,N.J.; Gregory,V.; Gust,I.D.; Hampson,A.W.; Hay,A.J.; Hurt,A.C.; de Jong,J.C.; Kelso,A.; Klimov,A.I.; Kageyama,T.; Komadina,N.; Lapedes,A.S.; Lin,Y.P.; Mosterin,A.; Obuchi,M.; Odagiri,T.; Osterhaus,A.D.M.E.; Ri
EPI229283	HA	Japan	2004-Jan-09	A/MIE/20/2004		Other Database Import	Russell,C.A.; Jones,T.C.; Barr,I.G.; Cox,N.J.; Gregory,V.; Gust,I.D.; Hampson,A.W.; Hay,A.J.; Hurt,A.C.; de Jong,J.C.; Kelso,A.; Klimov,A.I.; Kageyama,T.; Komadina,N.; Lapedes,A.S.; Lin,Y.P.; Mosterin,A.; Obuchi,M.; Odagiri,T.; Osterhaus,A.D.M.E.; Ri
EPI229282	HA	France	2004-Jan-04	A/LYON/21/2004		Other Database Import	Russell,C.A.; Jones,T.C.; Barr,I.G.; Cox,N.J.; Gregory,V.; Gust,I.D.; Hampson,A.W.; Hay,A.J.; Hurt,A.C.; de Jong,J.C.; Kelso,A.; Klimov,A.I.; Kageyama,T.; Komadina,N.; Lapedes,A.S.; Lin,Y.P.; Mosterin,A.; Obuchi,M.; Odagiri,T.; Osterhaus,A.D.M.E.; Ri
EPI229281	HA	Thailand	2004-Oct-22	A/Lop Buri/3128/2004		Other Database Import	Russell,C.A.; Jones,T.C.; Barr,I.G.; Cox,N.J.; Gregory,V.; Gust,I.D.; Hampson,A.W.; Hay,A.J.; Hurt,A.C.; de Jong,J.C.; Kelso,A.; Klimov,A.I.; Kageyama,T.; Komadina,N.; Lapedes,A.S.; Lin,Y.P.; Mosterin,A.; Obuchi,M.; Odagiri,T.; Osterhaus,A.D.M.E.; Ri
EPI229276	HA	Japan	2004-Jan-04	A/KOBE/3/2004		Other Database Import	Russell,C.A.; Jones,T.C.; Barr,I.G.; Cox,N.J.; Gregory,V.; Gust,I.D.; Hampson,A.W.; Hay,A.J.; Hurt,A.C.; de Jong,J.C.; Kelso,A.; Klimov,A.I.; Kageyama,T.; Komadina,N.; Lapedes,A.S.; Lin,Y.P.; Mosterin,A.; Obuchi,M.; Odagiri,T.; Osterhaus,A.D.M.E.; Ri
EPI229275	HA	China	2004-Jun-03	A/HUNAN/LY95/2004		Other Database Import	Russell,C.A.; Jones,T.C.; Barr,I.G.; Cox,N.J.; Gregory,V.; Gust,I.D.; Hampson,A.W.; Hay,A.J.; Hurt,A.C.; de Jong,J.C.; Kelso,A.; Klimov,A.I.; Kageyama,T.; Komadina,N.; Lapedes,A.S.; Lin,Y.P.; Mosterin,A.; Obuchi,M.; Odagiri,T.; Osterhaus,A.D.M.E.; Ri
EPI229271	HA	China	2004-Sep-06	A/HUNAN/L199-1/2004		Other Database Import	Russell,C.A.; Jones,T.C.; Barr,I.G.; Cox,N.J.; Gregory,V.; Gust,I.D.; Hampson,A.W.; Hay,A.J.; Hurt,A.C.; de Jong,J.C.; Kelso,A.; Klimov,A.I.; Kageyama,T.; Komadina,N.; Lapedes,A.S.; Lin,Y.P.; Mosterin,A.; Obuchi,M.; Odagiri,T.; Osterhaus,A.D.M.E.; Ri
EPI229270	HA	China	2004-May-24	A/HUNAN/L170-1/2004		Other Database Import	Russell,C.A.; Jones,T.C.; Barr,I.G.; Cox,N.J.; Gregory,V.; Gust,I.D.; Hampson,A.W.; Hay,A.J.; Hurt,A.C.; de Jong,J.C.; Kelso,A.; Klimov,A.I.; Kageyama,T.; Komadina,N.; Lapedes,A.S.; Lin,Y.P.; Mosterin,A.; Obuchi,M.; Odagiri,T.; Osterhaus,A.D.M.E.; Ri
EPI229269	HA	China	2004-Feb-20	A/HUNAN/204/2004		Other Database Import	Russell,C.A.; Jones,T.C.; Barr,I.G.; Cox,N.J.; Gregory,V.; Gust,I.D.; Hampson,A.W.; Hay,A.J.; Hurt,A.C.; de Jong,J.C.; Kelso,A.; Klimov,A.I.; Kageyama,T.; Komadina,N.; Lapedes,A.S.; Lin,Y.P.; Mosterin,A.; Obuchi,M.; Odagiri,T.; Osterhaus,A.D.M.E.; Ri
EPI229264	HA	Japan	2004-Jan-15	A/FUKUOKA/7/2004		Other Database Import	Russell,C.A.; Jones,T.C.; Barr,I.G.; Cox,N.J.; Gregory,V.; Gust,I.D.; Hampson,A.W.; Hay,A.J.; Hurt,A.C.; de Jong,J.C.; Kelso,A.; Klimov,A.I.; Kageyama,T.; Komadina,N.; Lapedes,A.S.; Lin,Y.P.; Mosterin,A.; Obuchi,M.; Odagiri,T.; Osterhaus,A.D.M.E.; Ri
EPI229263	HA	Japan	2004-Mar-08	A/FUKUI/44/2004		Other Database Import	Russell,C.A.; Jones,T.C.; Barr,I.G.; Cox,N.J.; Gregory,V.; Gust,I.D.; Hampson,A.W.; Hay,A.J.; Hurt,A.C.; de Jong,J.C.; Kelso,A.; Klimov,A.I.; Kageyama,T.; Komadina,N.; Lapedes,A.S.; Lin,Y.P.; Mosterin,A.; Obuchi,M.; Odagiri,T.; Osterhaus,A.D.M.E.; Ri
EPI229260	HA	Japan	2004-Nov-29	A/CHIBA/143/2004		Other Database Import	Russell,C.A.; Jones,T.C.; Barr,I.G.; Cox,N.J.; Gregory,V.; Gust,I.D.; Hampson,A.W.; Hay,A.J.; Hurt,A.C.; de Jong,J.C.; Kelso,A.; Klimov,A.I.; Kageyama,T.; Komadina,N.; Lapedes,A.S.; Lin,Y.P.; Mosterin,A.; Obuchi,M.; Odagiri,T.; Osterhaus,A.D.M.E.; Ri
EPI229255	HA	Australia	2004-Oct-29	A/BRISBANE/164/2004		Other Database Import	Russell,C.A.; Jones,T.C.; Barr,I.G.; Cox,N.J.; Gregory,V.; Gust,I.D.; Hampson,A.W.; Hay,A.J.; Hurt,A.C.; de Jong,J.C.; Kelso,A.; Klimov,A.I.; Kageyama,T.; Komadina,N.; Lapedes,A.S.; Lin,Y.P.; Mosterin,A.; Obuchi,M.; Odagiri,T.; Osterhaus,A.D.M.E.; Ri
EPI229253	HA	Australia	2004-Sep-13	A/BRISBANE/25/2004		Other Database Import	Russell,C.A.; Jones,T.C.; Barr,I.G.; Cox,N.J.; Gregory,V.; Gust,I.D.; Hampson,A.W.; Hay,A.J.; Hurt,A.C.; de Jong,J.C.; Kelso,A.; Klimov,A.I.; Kageyama,T.; Komadina,N.; Lapedes,A.S.; Lin,Y.P.; Mosterin,A.; Obuchi,M.; Odagiri,T.; Osterhaus,A.D.M.E.; Ri
EPI229252	HA	Thailand	2004-Sep-01	A/BANGKOK/1563/2004		Other Database Import	Russell,C.A.; Jones,T.C.; Barr,I.G.; Cox,N.J.; Gregory,V.; Gust,I.D.; Hampson,A.W.; Hay,A.J.; Hurt,A.C.; de Jong,J.C.; Kelso,A.; Klimov,A.I.; Kageyama,T.; Komadina,N.; Lapedes,A.S.; Lin,Y.P.; Mosterin,A.; Obuchi,M.; Odagiri,T.; Osterhaus,A.D.M.E.; Ri
EPI229251	HA	Thailand	2004-Mar-11	A/BANGKOK/1158/2004		Other Database Import	Russell,C.A.; Jones,T.C.; Barr,I.G.; Cox,N.J.; Gregory,V.; Gust,I.D.; Hampson,A.W.; Hay,A.J.; Hurt,A.C.; de Jong,J.C.; Kelso,A.; Klimov,A.I.; Kageyama,T.; Komadina,N.; Lapedes,A.S.; Lin,Y.P.; Mosterin,A.; Obuchi,M.; Odagiri,T.; Osterhaus,A.D.M.E.; Ri
EPI229249	HA	Japan	2004-Jun-16	A/AICHI/181/2004		Other Database Import	Russell,C.A.; Jones,T.C.; Barr,I.G.; Cox,N.J.; Gregory,V.; Gust,I.D.; Hampson,A.W.; Hay,A.J.; Hurt,A.C.; de Jong,J.C.; Kelso,A.; Klimov,A.I.; Kageyama,T.; Komadina,N.; Lapedes,A.S.; Lin,Y.P.; Mosterin,A.; Obuchi,M.; Odagiri,T.; Osterhaus,A.D.M.E.; Ri
EPI228939	PB1	United States	2004-Jan-01	A/California/07/04		Other Database Import	Bragstad,K.; Nielsen,L.P.; Fomsgaard,A.
EPI228932	PB2	United States	2004-Jan-01	A/California/07/2004		Other Database Import	Bragstad,K.; Nielsen,L.P.; Fomsgaard,A.
EPI228943	PA	United States	2004-Jan-01	A/California/07/2004		Other Database Import	Bragstad,K.; Nielsen,L.P.; Fomsgaard,A.
EPI228945	MP	United States	2004-Jan-01	A/California/07/2004		Other Database Import	Bragstad,K.; Nielsen,L.P.; Fomsgaard,A.
EPI228949	NS	United States	2004-Jan-01	A/California/07/2004		Other Database Import	Bragstad,K.; Nielsen,L.P.; Fomsgaard,A.
EPI228963	HA	United States	2004-Jan-01	A/California/07/2004		Other Database Import	Bragstad,K.; Nielsen,L.P.; Fomsgaard,A.
EPI228966	NA	United States	2004-Jan-01	A/California/07/2004		Other Database Import	Bragstad,K.; Nielsen,L.P.; Fomsgaard,A.
EPI228928	HA	Australia	2004-Sep-14	A/Brisbane/70/2004		Other Database Import	Komadina,N.; Tomasov,C.
EPI229710	HA	Australia	2004-Sep-14	A/Brisbane/70/2004		Other Database Import	Komadina,N.; Tomasov,C.
EPI228516	NP	Malaysia	2004-Feb-02	A/Malaysia/1/2004		Other Database Import	Laurie,K.L.; Ernest,J.; Poo,Y.P.; Mosse,J.A.; Barr,I.G.
EPI228518	PA	Malaysia	2004-Feb-02	A/Malaysia/1/2004		Other Database Import	Laurie,K.L.; Ernest,J.; Poo,Y.P.; Mosse,J.A.; Barr,I.G.
EPI228337	NP	United States	2004-Jan-01	A/New York/55/2004		Other Database Import	Miyoshi-Akiyama,T.; Kirikae,T.
EPI190244	HA	Hong Kong (SAR)	2004-Jul-17	A/Hong Kong/HKU28/2004		Other Database Import
EPI190245	MP	Hong Kong (SAR)	2004-Jul-17	A/Hong Kong/HKU28/2004		Other Database Import
EPI190246	NA	Hong Kong (SAR)	2004-Jul-17	A/Hong Kong/HKU28/2004		Other Database Import
EPI190247	NP	Hong Kong (SAR)	2004-Jul-17	A/Hong Kong/HKU28/2004		Other Database Import
EPI190248	NS	Hong Kong (SAR)	2004-Jul-17	A/Hong Kong/HKU28/2004		Other Database Import
EPI190249	PA	Hong Kong (SAR)	2004-Jul-17	A/Hong Kong/HKU28/2004		Other Database Import
EPI190250	PB1	Hong Kong (SAR)	2004-Jul-17	A/Hong Kong/HKU28/2004		Other Database Import
EPI190251	PB2	Hong Kong (SAR)	2004-Jul-17	A/Hong Kong/HKU28/2004		Other Database Import
EPI184999	PB2	New Zealand	2004-Sep-16	A/Canterbury/200/2004		Other Database Import
EPI185000	PB2	New Zealand	2004-Sep-16	A/Canterbury/200/2004		Other Database Import
EPI185001	PB2	New Zealand	2004-Sep-16	A/Canterbury/200/2004		Other Database Import
EPI185002	PB2	New Zealand	2004-Sep-16	A/Canterbury/200/2004		Other Database Import
EPI185003	PB2	New Zealand	2004-Sep-16	A/Canterbury/200/2004		Other Database Import
EPI185004	PB2	New Zealand	2004-Sep-16	A/Canterbury/200/2004		Other Database Import
EPI185005	PB1	New Zealand	2004-Sep-16	A/Canterbury/200/2004		Other Database Import
EPI185007	PB1	New Zealand	2004-Sep-16	A/Canterbury/200/2004		Other Database Import
EPI185008	PB1	New Zealand	2004-Sep-16	A/Canterbury/200/2004		Other Database Import
EPI185009	PB1	New Zealand	2004-Sep-16	A/Canterbury/200/2004		Other Database Import
EPI185010	PB1	New Zealand	2004-Sep-16	A/Canterbury/200/2004		Other Database Import
EPI185011	PB1	New Zealand	2004-Sep-16	A/Canterbury/200/2004		Other Database Import
EPI185012	PA	New Zealand	2004-Sep-16	A/Canterbury/200/2004		Other Database Import
EPI185013	PA	New Zealand	2004-Sep-16	A/Canterbury/200/2004		Other Database Import
EPI185014	PA	New Zealand	2004-Sep-16	A/Canterbury/200/2004		Other Database Import
EPI185015	PA	New Zealand	2004-Sep-16	A/Canterbury/200/2004		Other Database Import
EPI185016	PA	New Zealand	2004-Sep-16	A/Canterbury/200/2004		Other Database Import
EPI185017	PA	New Zealand	2004-Sep-16	A/Canterbury/200/2004		Other Database Import
EPI185018	PA	New Zealand	2004-Sep-16	A/Canterbury/200/2004		Other Database Import
EPI185019	PA	New Zealand	2004-Sep-16	A/Canterbury/200/2004		Other Database Import
EPI185020	PA	New Zealand	2004-Sep-16	A/Canterbury/200/2004		Other Database Import
EPI185021	PA	New Zealand	2004-Sep-16	A/Canterbury/200/2004		Other Database Import
EPI185022	PA	New Zealand	2004-Sep-16	A/Canterbury/200/2004		Other Database Import
EPI185023	PA	New Zealand	2004-Sep-16	A/Canterbury/200/2004		Other Database Import
EPI185024	PA	New Zealand	2004-Sep-16	A/Canterbury/200/2004		Other Database Import
EPI185025	PA	New Zealand	2004-Sep-16	A/Canterbury/200/2004		Other Database Import
EPI185026	PA	New Zealand	2004-Sep-16	A/Canterbury/200/2004		Other Database Import
EPI185027	PA	New Zealand	2004-Sep-16	A/Canterbury/200/2004		Other Database Import
EPI185028	HA	New Zealand	2004-Sep-16	A/Canterbury/200/2004		Other Database Import
EPI185029	HA	New Zealand	2004-Sep-16	A/Canterbury/200/2004		Other Database Import
EPI185030	HA	New Zealand	2004-Sep-16	A/Canterbury/200/2004		Other Database Import
EPI185031	HA	New Zealand	2004-Sep-16	A/Canterbury/200/2004		Other Database Import
EPI185032	HA	New Zealand	2004-Sep-16	A/Canterbury/200/2004		Other Database Import
EPI185033	HA	New Zealand	2004-Sep-16	A/Canterbury/200/2004		Other Database Import
EPI185034	HA	New Zealand	2004-Sep-16	A/Canterbury/200/2004		Other Database Import
EPI185035	NP	New Zealand	2004-Sep-16	A/Canterbury/200/2004		Other Database Import
EPI185036	NP	New Zealand	2004-Sep-16	A/Canterbury/200/2004		Other Database Import
EPI185037	NP	New Zealand	2004-Sep-16	A/Canterbury/200/2004		Other Database Import
EPI185038	NP	New Zealand	2004-Sep-16	A/Canterbury/200/2004		Other Database Import
EPI185039	NA	New Zealand	2004-Sep-16	A/Canterbury/200/2004		Other Database Import
EPI185040	NA	New Zealand	2004-Sep-16	A/Canterbury/200/2004		Other Database Import
EPI185041	NA	New Zealand	2004-Sep-16	A/Canterbury/200/2004		Other Database Import
EPI185042	MP	New Zealand	2004-Sep-16	A/Canterbury/200/2004		Other Database Import
EPI185043	MP	New Zealand	2004-Sep-16	A/Canterbury/200/2004		Other Database Import
EPI185044	MP	New Zealand	2004-Sep-16	A/Canterbury/200/2004		Other Database Import
EPI185045	MP	New Zealand	2004-Sep-16	A/Canterbury/200/2004		Other Database Import
EPI185046	MP	New Zealand	2004-Sep-16	A/Canterbury/200/2004		Other Database Import
EPI185047	MP	New Zealand	2004-Sep-16	A/Canterbury/200/2004		Other Database Import
EPI185048	MP	New Zealand	2004-Sep-16	A/Canterbury/200/2004		Other Database Import
EPI185049	MP	New Zealand	2004-Sep-16	A/Canterbury/200/2004		Other Database Import
EPI185050	MP	New Zealand	2004-Sep-16	A/Canterbury/200/2004		Other Database Import
EPI185051	MP	New Zealand	2004-Sep-16	A/Canterbury/200/2004		Other Database Import
EPI185052	NS	New Zealand	2004-Sep-16	A/Canterbury/200/2004		Other Database Import
EPI332953	NP	New Zealand	2004-Sep-16	A/Canterbury/200/2004		Other Database Import
EPI332951	PA	New Zealand	2004-Sep-16	A/Canterbury/200/2004		Other Database Import
EPI332952	NS	New Zealand	2004-Sep-16	A/Canterbury/200/2004		Other Database Import
EPI179877	HA	Hong Kong (SAR)	2004-Sep-23	A/Hong Kong/HKU38/2004		Other Database Import
EPI179878	MP	Hong Kong (SAR)	2004-Sep-23	A/Hong Kong/HKU38/2004		Other Database Import
EPI179879	NA	Hong Kong (SAR)	2004-Sep-23	A/Hong Kong/HKU38/2004		Other Database Import
EPI179880	NP	Hong Kong (SAR)	2004-Sep-23	A/Hong Kong/HKU38/2004		Other Database Import
EPI179881	NS	Hong Kong (SAR)	2004-Sep-23	A/Hong Kong/HKU38/2004		Other Database Import
EPI179882	PA	Hong Kong (SAR)	2004-Sep-23	A/Hong Kong/HKU38/2004		Other Database Import
EPI179883	PB1	Hong Kong (SAR)	2004-Sep-23	A/Hong Kong/HKU38/2004		Other Database Import
EPI179884	PB2	Hong Kong (SAR)	2004-Sep-23	A/Hong Kong/HKU38/2004		Other Database Import
EPI179876	PB2	Hong Kong (SAR)	2004-Aug-24	A/Hong Kong/HKU35/2004		Other Database Import
EPI179869	HA	Hong Kong (SAR)	2004-Aug-24	A/Hong Kong/HKU35/2004		Other Database Import
EPI179870	MP	Hong Kong (SAR)	2004-Aug-24	A/Hong Kong/HKU35/2004		Other Database Import
EPI179871	NA	Hong Kong (SAR)	2004-Aug-24	A/Hong Kong/HKU35/2004		Other Database Import
EPI179872	NP	Hong Kong (SAR)	2004-Aug-24	A/Hong Kong/HKU35/2004		Other Database Import
EPI179873	NS	Hong Kong (SAR)	2004-Aug-24	A/Hong Kong/HKU35/2004		Other Database Import
EPI179874	PA	Hong Kong (SAR)	2004-Aug-24	A/Hong Kong/HKU35/2004		Other Database Import
EPI179875	PB1	Hong Kong (SAR)	2004-Aug-24	A/Hong Kong/HKU35/2004		Other Database Import
EPI179861	HA	Hong Kong (SAR)	2004-May-28	A/Hong Kong/HKU18/2004		Other Database Import
EPI179862	MP	Hong Kong (SAR)	2004-May-28	A/Hong Kong/HKU18/2004		Other Database Import
EPI179863	NA	Hong Kong (SAR)	2004-May-28	A/Hong Kong/HKU18/2004		Other Database Import
EPI179864	NP	Hong Kong (SAR)	2004-May-28	A/Hong Kong/HKU18/2004		Other Database Import
EPI179865	NS	Hong Kong (SAR)	2004-May-28	A/Hong Kong/HKU18/2004		Other Database Import
EPI179866	PA	Hong Kong (SAR)	2004-May-28	A/Hong Kong/HKU18/2004		Other Database Import
EPI179867	PB1	Hong Kong (SAR)	2004-May-28	A/Hong Kong/HKU18/2004		Other Database Import
EPI179868	PB2	Hong Kong (SAR)	2004-May-28	A/Hong Kong/HKU18/2004		Other Database Import
EPI179645	HA	Taiwan	2004-Jan-02	A/Taiwan/9/2004		Other Database Import
EPI179646	MP	Taiwan	2004-Jan-02	A/Taiwan/9/2004		Other Database Import
EPI179647	NA	Taiwan	2004-Jan-02	A/Taiwan/9/2004		Other Database Import
EPI179648	NP	Taiwan	2004-Jan-02	A/Taiwan/9/2004		Other Database Import
EPI179649	NS	Taiwan	2004-Jan-02	A/Taiwan/9/2004		Other Database Import
EPI179650	PA	Taiwan	2004-Jan-02	A/Taiwan/9/2004		Other Database Import
EPI179651	PB1	Taiwan	2004-Jan-02	A/Taiwan/9/2004		Other Database Import
EPI179652	PB2	Taiwan	2004-Jan-02	A/Taiwan/9/2004		Other Database Import
EPI177694	HA	Hong Kong (SAR)	2004-Feb-10	A/Hong Kong/HKU1/2004		Other Database Import
EPI177695	MP	Hong Kong (SAR)	2004-Feb-10	A/Hong Kong/HKU1/2004		Other Database Import
EPI177696	NA	Hong Kong (SAR)	2004-Feb-10	A/Hong Kong/HKU1/2004		Other Database Import
EPI177697	NP	Hong Kong (SAR)	2004-Feb-10	A/Hong Kong/HKU1/2004		Other Database Import
EPI177698	NS	Hong Kong (SAR)	2004-Feb-10	A/Hong Kong/HKU1/2004		Other Database Import
EPI177699	PA	Hong Kong (SAR)	2004-Feb-10	A/Hong Kong/HKU1/2004		Other Database Import
EPI177700	PB1	Hong Kong (SAR)	2004-Feb-10	A/Hong Kong/HKU1/2004		Other Database Import
EPI177701	PB2	Hong Kong (SAR)	2004-Feb-10	A/Hong Kong/HKU1/2004		Other Database Import
EPI176919	HA	Hong Kong (SAR)	2004-Nov-23	A/Hong Kong/HKU40/2004		Other Database Import
EPI176920	MP	Hong Kong (SAR)	2004-Nov-23	A/Hong Kong/HKU40/2004		Other Database Import
EPI176921	NA	Hong Kong (SAR)	2004-Nov-23	A/Hong Kong/HKU40/2004		Other Database Import
EPI176922	NP	Hong Kong (SAR)	2004-Nov-23	A/Hong Kong/HKU40/2004		Other Database Import
EPI176923	NS	Hong Kong (SAR)	2004-Nov-23	A/Hong Kong/HKU40/2004		Other Database Import
EPI176924	PA	Hong Kong (SAR)	2004-Nov-23	A/Hong Kong/HKU40/2004		Other Database Import
EPI176925	PB1	Hong Kong (SAR)	2004-Nov-23	A/Hong Kong/HKU40/2004		Other Database Import
EPI176926	PB2	Hong Kong (SAR)	2004-Nov-23	A/Hong Kong/HKU40/2004		Other Database Import
EPI176903	HA	Hong Kong (SAR)	2004-Jul-22	A/Hong Kong/HKU30/2004		Other Database Import
EPI176904	MP	Hong Kong (SAR)	2004-Jul-22	A/Hong Kong/HKU30/2004		Other Database Import
EPI176905	NA	Hong Kong (SAR)	2004-Jul-22	A/Hong Kong/HKU30/2004		Other Database Import
EPI176906	NP	Hong Kong (SAR)	2004-Jul-22	A/Hong Kong/HKU30/2004		Other Database Import
EPI176907	NS	Hong Kong (SAR)	2004-Jul-22	A/Hong Kong/HKU30/2004		Other Database Import
EPI176908	PA	Hong Kong (SAR)	2004-Jul-22	A/Hong Kong/HKU30/2004		Other Database Import
EPI176909	PB1	Hong Kong (SAR)	2004-Jul-22	A/Hong Kong/HKU30/2004		Other Database Import
EPI176910	PB2	Hong Kong (SAR)	2004-Jul-22	A/Hong Kong/HKU30/2004		Other Database Import
EPI176879	HA	Hong Kong (SAR)	2004-Jun-19	A/Hong Kong/HKU21/2004		Other Database Import
EPI176880	MP	Hong Kong (SAR)	2004-Jun-19	A/Hong Kong/HKU21/2004		Other Database Import
EPI176881	NA	Hong Kong (SAR)	2004-Jun-19	A/Hong Kong/HKU21/2004		Other Database Import
EPI176882	NP	Hong Kong (SAR)	2004-Jun-19	A/Hong Kong/HKU21/2004		Other Database Import
EPI176883	NS	Hong Kong (SAR)	2004-Jun-19	A/Hong Kong/HKU21/2004		Other Database Import
EPI176884	PA	Hong Kong (SAR)	2004-Jun-19	A/Hong Kong/HKU21/2004		Other Database Import
EPI176885	PB1	Hong Kong (SAR)	2004-Jun-19	A/Hong Kong/HKU21/2004		Other Database Import
EPI176886	PB2	Hong Kong (SAR)	2004-Jun-19	A/Hong Kong/HKU21/2004		Other Database Import
EPI176871	HA	Hong Kong (SAR)	2004-May-03	A/Hong Kong/HKU17/2004		Other Database Import
EPI176872	MP	Hong Kong (SAR)	2004-May-03	A/Hong Kong/HKU17/2004		Other Database Import
EPI176873	NA	Hong Kong (SAR)	2004-May-03	A/Hong Kong/HKU17/2004		Other Database Import
EPI176874	NP	Hong Kong (SAR)	2004-May-03	A/Hong Kong/HKU17/2004		Other Database Import
EPI176875	NS	Hong Kong (SAR)	2004-May-03	A/Hong Kong/HKU17/2004		Other Database Import
EPI176876	PA	Hong Kong (SAR)	2004-May-03	A/Hong Kong/HKU17/2004		Other Database Import
EPI176877	PB1	Hong Kong (SAR)	2004-May-03	A/Hong Kong/HKU17/2004		Other Database Import
EPI176878	PB2	Hong Kong (SAR)	2004-May-03	A/Hong Kong/HKU17/2004		Other Database Import
EPI176857	NA	Hong Kong (SAR)	2004-Apr-16	A/Hong Kong/HKU14/2004		Other Database Import
EPI176858	NP	Hong Kong (SAR)	2004-Apr-16	A/Hong Kong/HKU14/2004		Other Database Import
EPI176859	NS	Hong Kong (SAR)	2004-Apr-16	A/Hong Kong/HKU14/2004		Other Database Import
EPI176860	PA	Hong Kong (SAR)	2004-Apr-16	A/Hong Kong/HKU14/2004		Other Database Import
EPI176861	PB1	Hong Kong (SAR)	2004-Apr-16	A/Hong Kong/HKU14/2004		Other Database Import
EPI176862	PB2	Hong Kong (SAR)	2004-Apr-16	A/Hong Kong/HKU14/2004		Other Database Import
EPI176855	HA	Hong Kong (SAR)	2004-Apr-16	A/Hong Kong/HKU14/2004		Other Database Import
EPI176856	MP	Hong Kong (SAR)	2004-Apr-16	A/Hong Kong/HKU14/2004		Other Database Import
EPI176847	HA	Hong Kong (SAR)	2004-Mar-22	A/Hong Kong/HKU10/2004		Other Database Import
EPI176848	MP	Hong Kong (SAR)	2004-Mar-22	A/Hong Kong/HKU10/2004		Other Database Import
EPI176849	NA	Hong Kong (SAR)	2004-Mar-22	A/Hong Kong/HKU10/2004		Other Database Import
EPI176850	NP	Hong Kong (SAR)	2004-Mar-22	A/Hong Kong/HKU10/2004		Other Database Import
EPI176851	NS	Hong Kong (SAR)	2004-Mar-22	A/Hong Kong/HKU10/2004		Other Database Import
EPI176852	PA	Hong Kong (SAR)	2004-Mar-22	A/Hong Kong/HKU10/2004		Other Database Import
EPI176853	PB1	Hong Kong (SAR)	2004-Mar-22	A/Hong Kong/HKU10/2004		Other Database Import
EPI176854	PB2	Hong Kong (SAR)	2004-Mar-22	A/Hong Kong/HKU10/2004		Other Database Import
EPI176839	HA	Hong Kong (SAR)	2004-Mar-19	A/Hong Kong/HKU9/2004		Other Database Import
EPI176840	MP	Hong Kong (SAR)	2004-Mar-19	A/Hong Kong/HKU9/2004		Other Database Import
EPI176841	NA	Hong Kong (SAR)	2004-Mar-19	A/Hong Kong/HKU9/2004		Other Database Import
EPI176842	NP	Hong Kong (SAR)	2004-Mar-19	A/Hong Kong/HKU9/2004		Other Database Import
EPI176843	NS	Hong Kong (SAR)	2004-Mar-19	A/Hong Kong/HKU9/2004		Other Database Import
EPI176844	PA	Hong Kong (SAR)	2004-Mar-19	A/Hong Kong/HKU9/2004		Other Database Import
EPI176845	PB1	Hong Kong (SAR)	2004-Mar-19	A/Hong Kong/HKU9/2004		Other Database Import
EPI176846	PB2	Hong Kong (SAR)	2004-Mar-19	A/Hong Kong/HKU9/2004		Other Database Import
EPI176831	HA	Hong Kong (SAR)	2004-Mar-10	A/Hong Kong/HKU7/2004		Other Database Import
EPI176832	MP	Hong Kong (SAR)	2004-Mar-10	A/Hong Kong/HKU7/2004		Other Database Import
EPI176833	NA	Hong Kong (SAR)	2004-Mar-10	A/Hong Kong/HKU7/2004		Other Database Import
EPI176834	NP	Hong Kong (SAR)	2004-Mar-10	A/Hong Kong/HKU7/2004		Other Database Import
EPI176835	NS	Hong Kong (SAR)	2004-Mar-10	A/Hong Kong/HKU7/2004		Other Database Import
EPI176836	PA	Hong Kong (SAR)	2004-Mar-10	A/Hong Kong/HKU7/2004		Other Database Import
EPI176837	PB1	Hong Kong (SAR)	2004-Mar-10	A/Hong Kong/HKU7/2004		Other Database Import
EPI176838	PB2	Hong Kong (SAR)	2004-Mar-10	A/Hong Kong/HKU7/2004		Other Database Import
EPI176815	HA	Hong Kong (SAR)	2004-Mar-01	A/Hong Kong/HKU4/2004		Other Database Import
EPI176816	MP	Hong Kong (SAR)	2004-Mar-01	A/Hong Kong/HKU4/2004		Other Database Import
EPI176817	NA	Hong Kong (SAR)	2004-Mar-01	A/Hong Kong/HKU4/2004		Other Database Import
EPI176818	NP	Hong Kong (SAR)	2004-Mar-01	A/Hong Kong/HKU4/2004		Other Database Import
EPI176819	NS	Hong Kong (SAR)	2004-Mar-01	A/Hong Kong/HKU4/2004		Other Database Import
EPI176820	PA	Hong Kong (SAR)	2004-Mar-01	A/Hong Kong/HKU4/2004		Other Database Import
EPI176821	PB1	Hong Kong (SAR)	2004-Mar-01	A/Hong Kong/HKU4/2004		Other Database Import
EPI176822	PB2	Hong Kong (SAR)	2004-Mar-01	A/Hong Kong/HKU4/2004		Other Database Import
EPI176237	HA	Hong Kong (SAR)	2004-Sep-17	A/Hong Kong/HKU37/2004		Other Database Import
EPI176238	MP	Hong Kong (SAR)	2004-Sep-17	A/Hong Kong/HKU37/2004		Other Database Import
EPI176239	NA	Hong Kong (SAR)	2004-Sep-17	A/Hong Kong/HKU37/2004		Other Database Import
EPI176240	NP	Hong Kong (SAR)	2004-Sep-17	A/Hong Kong/HKU37/2004		Other Database Import
EPI176241	NS	Hong Kong (SAR)	2004-Sep-17	A/Hong Kong/HKU37/2004		Other Database Import
EPI176242	PA	Hong Kong (SAR)	2004-Sep-17	A/Hong Kong/HKU37/2004		Other Database Import
EPI176243	PB1	Hong Kong (SAR)	2004-Sep-17	A/Hong Kong/HKU37/2004		Other Database Import
EPI176244	PB2	Hong Kong (SAR)	2004-Sep-17	A/Hong Kong/HKU37/2004		Other Database Import
EPI176213	HA	Hong Kong (SAR)	2004-Jul-30	A/Hong Kong/HKU31/2004		Other Database Import
EPI176214	MP	Hong Kong (SAR)	2004-Jul-30	A/Hong Kong/HKU31/2004		Other Database Import
EPI176215	NA	Hong Kong (SAR)	2004-Jul-30	A/Hong Kong/HKU31/2004		Other Database Import
EPI176216	NP	Hong Kong (SAR)	2004-Jul-30	A/Hong Kong/HKU31/2004		Other Database Import
EPI176217	NS	Hong Kong (SAR)	2004-Jul-30	A/Hong Kong/HKU31/2004		Other Database Import
EPI176218	PA	Hong Kong (SAR)	2004-Jul-30	A/Hong Kong/HKU31/2004		Other Database Import
EPI176219	PB1	Hong Kong (SAR)	2004-Jul-30	A/Hong Kong/HKU31/2004		Other Database Import
EPI176220	PB2	Hong Kong (SAR)	2004-Jul-30	A/Hong Kong/HKU31/2004		Other Database Import
EPI176197	HA	Hong Kong (SAR)	2004-Jun-29	A/Hong Kong/HKU22/2004		Other Database Import
EPI176198	MP	Hong Kong (SAR)	2004-Jun-29	A/Hong Kong/HKU22/2004		Other Database Import
EPI176199	NA	Hong Kong (SAR)	2004-Jun-29	A/Hong Kong/HKU22/2004		Other Database Import
EPI176200	NP	Hong Kong (SAR)	2004-Jun-29	A/Hong Kong/HKU22/2004		Other Database Import
EPI176201	NS	Hong Kong (SAR)	2004-Jun-29	A/Hong Kong/HKU22/2004		Other Database Import
EPI176202	PA	Hong Kong (SAR)	2004-Jun-29	A/Hong Kong/HKU22/2004		Other Database Import
EPI176203	PB1	Hong Kong (SAR)	2004-Jun-29	A/Hong Kong/HKU22/2004		Other Database Import
EPI176204	PB2	Hong Kong (SAR)	2004-Jun-29	A/Hong Kong/HKU22/2004		Other Database Import
EPI176189	HA	Hong Kong (SAR)	2004-Jun-15	A/Hong Kong/HKU20/2004		Other Database Import
EPI176190	MP	Hong Kong (SAR)	2004-Jun-15	A/Hong Kong/HKU20/2004		Other Database Import
EPI176191	NA	Hong Kong (SAR)	2004-Jun-15	A/Hong Kong/HKU20/2004		Other Database Import
EPI176192	NP	Hong Kong (SAR)	2004-Jun-15	A/Hong Kong/HKU20/2004		Other Database Import
EPI176193	NS	Hong Kong (SAR)	2004-Jun-15	A/Hong Kong/HKU20/2004		Other Database Import
EPI176194	PA	Hong Kong (SAR)	2004-Jun-15	A/Hong Kong/HKU20/2004		Other Database Import
EPI176195	PB1	Hong Kong (SAR)	2004-Jun-15	A/Hong Kong/HKU20/2004		Other Database Import
EPI176196	PB2	Hong Kong (SAR)	2004-Jun-15	A/Hong Kong/HKU20/2004		Other Database Import
EPI176173	HA	Hong Kong (SAR)	2004-Apr-29	A/Hong Kong/HKU16/2004		Other Database Import
EPI176174	MP	Hong Kong (SAR)	2004-Apr-29	A/Hong Kong/HKU16/2004		Other Database Import
EPI176175	NA	Hong Kong (SAR)	2004-Apr-29	A/Hong Kong/HKU16/2004		Other Database Import
EPI176176	NP	Hong Kong (SAR)	2004-Apr-29	A/Hong Kong/HKU16/2004		Other Database Import
EPI176177	NS	Hong Kong (SAR)	2004-Apr-29	A/Hong Kong/HKU16/2004		Other Database Import
EPI176178	PA	Hong Kong (SAR)	2004-Apr-29	A/Hong Kong/HKU16/2004		Other Database Import
EPI176179	PB1	Hong Kong (SAR)	2004-Apr-29	A/Hong Kong/HKU16/2004		Other Database Import
EPI176180	PB2	Hong Kong (SAR)	2004-Apr-29	A/Hong Kong/HKU16/2004		Other Database Import
EPI176141	HA	Hong Kong (SAR)	2004-Feb-13	A/Hong Kong/HKU2/2004		Other Database Import
EPI176142	MP	Hong Kong (SAR)	2004-Feb-13	A/Hong Kong/HKU2/2004		Other Database Import
EPI176143	NA	Hong Kong (SAR)	2004-Feb-13	A/Hong Kong/HKU2/2004		Other Database Import
EPI176144	NP	Hong Kong (SAR)	2004-Feb-13	A/Hong Kong/HKU2/2004		Other Database Import
EPI176145	NS	Hong Kong (SAR)	2004-Feb-13	A/Hong Kong/HKU2/2004		Other Database Import
EPI176146	PA	Hong Kong (SAR)	2004-Feb-13	A/Hong Kong/HKU2/2004		Other Database Import
EPI176147	PB1	Hong Kong (SAR)	2004-Feb-13	A/Hong Kong/HKU2/2004		Other Database Import
EPI176148	PB2	Hong Kong (SAR)	2004-Feb-13	A/Hong Kong/HKU2/2004		Other Database Import
EPI173378	HA	Japan	2004-Feb-14	A/Okinawa/38/2004		Other Database Import
EPI173377	HA	Japan	2004-Feb-16	A/Okinawa/36/2004		Other Database Import
EPI173375	HA	Japan	2004-Feb-13	A/Okinawa/31/2004		Other Database Import
EPI173373	HA	Japan	2004-Feb-13	A/Okinawa/24/2004		Other Database Import
EPI173372	HA	Japan	2004-Feb-13	A/Okinawa/22/2004		Other Database Import
EPI173369	HA	Japan	2004-Feb-06	A/Okinawa/12/2004		Other Database Import
EPI173368	HA	Japan	2004-Feb-04	A/Okinawa/10/2004		Other Database Import
EPI173366	HA	Japan	2004-Jan-30	A/Okinawa/8/2004		Other Database Import
EPI173365	HA	Japan	2004-Jan-30	A/Okinawa/6/2004		Other Database Import
EPI173364	HA	Japan	2004-Jan-30	A/Okinawa/5/2004		Other Database Import
EPI173363	HA	Japan	2004-Jan-30	A/Okinawa/4/2004		Other Database Import
EPI173362	HA	Japan	2004-Jan-27	A/Okinawa/2/2004		Other Database Import
EPI171673	HA	Uruguay	2004-Jan-01	A/Human/Uruguay/1/2004		Other Database Import
EPI170896	HA	Japan	2004-Feb-03	A/Niigata/F151/2004		Other Database Import
EPI170895	HA	Japan	2004-Feb-02	A/Niigata/F143/2004		Other Database Import
EPI170894	HA	Japan	2004-Feb-02	A/Niigata/F132/2004		Other Database Import
EPI170892	HA	Japan	2004-Jan-19	A/Niigata/F23/2004		Other Database Import
EPI161612	HA	China	2004-Sep-02	A/Jiangxi/424/2004		Other Database Import
EPI161605	HA	China	2004-Sep-02	A/Jiangxi/421/2004		Other Database Import
EPI161603	HA	China	2004-Aug-12	A/Jiangxi/380/2004		Other Database Import
EPI161598	HA	China	2004-Feb-12	A/Jiangxi/19/2004		Other Database Import
EPI161597	HA	China	2004-Apr-13	A/Jiangxi/160/2004		Other Database Import
EPI161596	HA	China	2004-Apr-15	A/Jiangxi/151/2004		Other Database Import
EPI159787	MP	Germany	2004-Jan-01	A/Berlin/43/2004		Other Database Import
EPI159785	MP	Germany	2004-Jan-01	A/Rheinland-Pfalz/18/2004		Other Database Import
EPI159782	MP	Germany	2004-Jan-01	A/Hannover/53/2004		Other Database Import
EPI159781	MP	Germany	2004-Jan-01	A/Hannover/36/2004		Other Database Import
EPI159780	MP	Germany	2004-Jan-01	A/Brandenburg/6/2004		Other Database Import
EPI159779	MP	Germany	2004-Jan-01	A/Berlin/11/2004		Other Database Import
EPI159778	MP	Germany	2004-Jan-01	A/Berlin/10/2004		Other Database Import
EPI159408	HA	United States	2004-Nov-18	A/New York/55/2004		Other Database Import
EPI159409	MP	United States	2004-Nov-18	A/New York/55/2004		Other Database Import
EPI159410	NA	United States	2004-Nov-18	A/New York/55/2004		Other Database Import
EPI159411	NP	United States	2004-Nov-18	A/New York/55/2004		Other Database Import
EPI159412	NS	United States	2004-Nov-18	A/New York/55/2004		Other Database Import
EPI159413	PA	United States	2004-Nov-18	A/New York/55/2004		Other Database Import
EPI159414	PB1	United States	2004-Nov-18	A/New York/55/2004		Other Database Import
EPI159415	PB2	United States	2004-Nov-18	A/New York/55/2004		Other Database Import
EPI158311	NA	China	2004-Aug-23	A/WUHAN/269/2004		Centers for Disease Control and Prevention
EPI158027	HA	China	2004-Sep-06	A/NINGBO/997/2004		Centers for Disease Control and Prevention
EPI158028	NA	China	2004-Sep-06	A/NINGBO/997/2004		Centers for Disease Control and Prevention
EPI158025	HA	China	2004-Sep-02	A/NINGBO/982/2004		Centers for Disease Control and Prevention
EPI158026	NA	China	2004-Sep-02	A/NINGBO/982/2004		Centers for Disease Control and Prevention
EPI158023	HA	China	2004-Sep-30	A/NINGBO/1119/2004		Centers for Disease Control and Prevention
EPI158024	NA	China	2004-Sep-30	A/NINGBO/1119/2004		Centers for Disease Control and Prevention
EPI158021	HA	China	2004-Sep-30	A/NINGBO/1114/2004		Centers for Disease Control and Prevention
EPI158022	NA	China	2004-Sep-30	A/NINGBO/1114/2004		Centers for Disease Control and Prevention
EPI158020	NA	China	2004-Sep-21	A/NINGBO/1049/2004		Centers for Disease Control and Prevention
EPI158018	NA	China	2004-Sep-23	A/NINGBO/1043/2004		Centers for Disease Control and Prevention
EPI158014	NA	China	2004-Sep-16	A/Ningbo/1032/2004		Centers for Disease Control and Prevention
EPI158012	NA	China	2004-Sep-13	A/NINGBO/1018/2004		Centers for Disease Control and Prevention
EPI158009	HA	China	2004-Sep-09	A/NINGBO/1005/2004		Centers for Disease Control and Prevention
EPI158010	NA	China	2004-Sep-09	A/NINGBO/1005/2004		Centers for Disease Control and Prevention
EPI158007	HA	China	2004-Sep-09	A/Ningbo/1001/2004		Centers for Disease Control and Prevention
EPI158008	NA	China	2004-Sep-09	A/Ningbo/1001/2004		Centers for Disease Control and Prevention
EPI158006	NA	New Caledonia	2004-May-07	A/New Caledonia/7/2004		Centers for Disease Control and Prevention
EPI157796	NA	China	2004-Sep-13	A/HUNAN/L200-3/2004		Centers for Disease Control and Prevention
EPI157739	NA	Hong Kong (SAR)	2004-Oct-18	A/Hong Kong/4593/2004		Centers for Disease Control and Prevention
EPI157715	HA	China	2004-Jan-01	A/Hong Kong/2874/2004		Centers for Disease Control and Prevention
EPI157716	NA	China	2004-Jan-01	A/Hong Kong/2874/2004		Centers for Disease Control and Prevention
EPI157509	HA	Canada	2004-May-09	A/CANADA/578/2004		Centers for Disease Control and Prevention
EPI157510	NA	Canada	2004-May-09	A/CANADA/578/2004		Centers for Disease Control and Prevention
EPI145406	HA	Australia	2004-Oct-20	A/Victoria/520/2004		Other Database Import
EPI145405	HA	Australia	2004-Sep-30	A/Victoria/513/2004		Other Database Import
EPI145398	HA	Australia	2004-Aug-30	A/Victoria/125/2004		Other Database Import
EPI145383	HA	Australia	2004-Jul-18	A/Sydney/4/2004		Other Database Import
EPI145380	HA	Solomon Islands	2004-Mar-25	A/Solomon Islands/1/2004		Other Database Import
EPI145378	HA	Singapore	2004-Jun-15	A/Singpaore/38/2004		Other Database Import
EPI145351	HA	New Zealand	2004-Aug-12	A/Otago/2/2004		Other Database Import
EPI145342	HA	United States	2004-Oct-20	A/North Dakota/1/2004		Other Database Import
EPI145321	HA	New Caledonia	2004-Apr-29	A/New Caledonia/6/2004		Other Database Import
EPI145305	HA	Thailand	2004-Feb-05	A/Nakhon Ratachasima/635/2004		Other Database Import
EPI145270	HA	South Africa	2004-Jan-01	A/Johannesburg/30/2004		Other Database Import
EPI145252	HA	China	2004-Jul-09	A/Hong Kong/2982/2004		Other Database Import
EPI145230	HA	Australia	2004-Jul-08	A/Darwin/1/2004		Other Database Import
EPI145228	HA	New Zealand	2004-Oct-12	A/Christchurch/280/2004		Other Database Import
EPI145225	HA	New Zealand	2004-Sep-24	A/Christchurch/190/2004		Other Database Import
EPI145208	HA	Australia	2004-Jan-24	A/Brisbane/1/2004		Other Database Import
EPI145207	HA	Brazil	2004-May-28	A/Brazil/1759/2004		Other Database Import
EPI145203	HA	Thailand	2004-Jan-13	A/Bangkok/24/2004		Other Database Import
EPI153017	HA	United States	2004-Sep-16	A/California/7/2004		Other Database Import
EPI153018	MP	United States	2004-Sep-16	A/California/7/2004		Other Database Import
EPI106476	HA	United States	2004-Sep-16	A/California/7/2004		Other Database Import
EPI124551	NA	United States	2004-Sep-16	A/California/7/2004		Other Database Import
EPI145214	HA	United States	2004-Sep-16	A/California/7/2004		Other Database Import
EPI117459	HA	Australia	2004-Jul-14	A/Victoria/110/2004		Other Database Import
EPI117451	HA	New Zealand	2004-Jul-20	A/Christchurch/10/2004		Other Database Import
EPI117111	NA	Australia	2004-Oct-19	A/Perth/45/2004		Other Database Import
EPI117099	NA	Australia	2004-Sep-20	A/Brisbane/59/2004		Other Database Import
EPI117067	HA	New Zealand	2004-Oct-15	A/Waikato/73/2004		Other Database Import
EPI117007	HA	Singapore	2004-Jun-15	A/Singapore/36/2004		Other Database Import
EPI116184	NA	United States	2004-Sep-16	A/California/7/2004		Other Database Import
EPI119165	NA	Norway	2004-Jan-01	A/Norway/807/2004		Other Database Import
EPI55370	HA	United States	2004-Dec-27	A/New York/908/2004		Other Database Import
EPI55372	MP	United States	2004-Dec-27	A/New York/908/2004		Other Database Import
EPI55375	NA	United States	2004-Dec-27	A/New York/908/2004		Other Database Import
EPI55377	NP	United States	2004-Dec-27	A/New York/908/2004		Other Database Import
EPI55379	NS	United States	2004-Dec-27	A/New York/908/2004		Other Database Import
EPI55382	PA	United States	2004-Dec-27	A/New York/908/2004		Other Database Import
EPI55384	PB1	United States	2004-Dec-27	A/New York/908/2004		Other Database Import
EPI55387	PB2	United States	2004-Dec-27	A/New York/908/2004		Other Database Import
EPI55180	HA	United States	2004-Dec-27	A/New York/905/2004		Other Database Import
EPI55182	MP	United States	2004-Dec-27	A/New York/905/2004		Other Database Import
EPI55185	NA	United States	2004-Dec-27	A/New York/905/2004		Other Database Import
EPI55187	NP	United States	2004-Dec-27	A/New York/905/2004		Other Database Import
EPI55189	NS	United States	2004-Dec-27	A/New York/905/2004		Other Database Import
EPI55192	PA	United States	2004-Dec-27	A/New York/905/2004		Other Database Import
EPI55194	PB1	United States	2004-Dec-27	A/New York/905/2004		Other Database Import
EPI55197	PB2	United States	2004-Dec-27	A/New York/905/2004		Other Database Import
EPI55104	HA	United States	2004-Dec-22	A/New York/900/2004		Other Database Import
EPI55106	MP	United States	2004-Dec-22	A/New York/900/2004		Other Database Import
EPI55109	NA	United States	2004-Dec-22	A/New York/900/2004		Other Database Import
EPI55111	NP	United States	2004-Dec-22	A/New York/900/2004		Other Database Import
EPI55113	NS	United States	2004-Dec-22	A/New York/900/2004		Other Database Import
EPI55116	PA	United States	2004-Dec-22	A/New York/900/2004		Other Database Import
EPI55118	PB1	United States	2004-Dec-22	A/New York/900/2004		Other Database Import
EPI55121	PB2	United States	2004-Dec-22	A/New York/900/2004		Other Database Import
EPI146245	HA	United States	2004-Nov-22	A/Wisconsin/WI-04VI50096-ORIGINAL/2004		Other Database Import
EPI146244	HA	United States	2004-Nov-22	A/Wisconsin/WI-04VI50096/2004		Other Database Import
EPI146243	HA	United States	2004-Oct-18	A/Wisconsin/WI-04-VI44150/2004		Other Database Import
EPI146240	HA	United States	2004-Oct-08	A/Wisconsin/WI-04-VI-42565/2004		Other Database Import
EPI146219	HA	Uruguay	2004-Jun-24	A/Uruguay/UY-CA04-3173/2004		Other Database Import
EPI146181	HA	Taiwan	2004-Apr-08	A/Taiwan/TW-1548/2004		Other Database Import
EPI146171	HA	Saudi Arabia	2004-Jan-29	A/Saudi Arabia/SR-2004902496/2004		Other Database Import
EPI146160	HA	Paraguay	2004-Jul-01	A/Paraguay/PY-697/2004		Other Database Import
EPI146138	HA	United States	2004-Nov-19	A/New York/NY-13341/2004		Other Database Import
EPI146134	HA	United States	2004-Jan-05	A/New York/NY-04-005-2135/2004		Other Database Import
EPI146113	HA	United States	2004-Nov-09	A/Nebraska/NE-T71052/2004		Other Database Import
EPI146079	HA	United States	2004-Dec-29	A/Missouri/MO-VC05-235-ORIGINAL/2004		Other Database Import
EPI146077	HA	United States	2004-Oct-22	A/Missouri/MO-VC04-196/2004		Other Database Import
EPI146071	HA	United States	2004-Sep-13	A/Michigan/MI-M04VC-1066/2004		Other Database Import
EPI146055	HA	Japan	2004-Jan-02	A/Japan/JA-RSP-04-120-ORIGINAL/2004		Other Database Import
EPI146024	HA	United States	2004-Dec-14	A/Georgia/GA-05CO149708/2004		Other Database Import
EPI146014	HA	French Guiana	2004-Feb-18	A/French Guiana/FG-00220012/2004		Other Database Import
EPI145937	HA	Argentina	2004-Apr-03	A/Argentina/AG-R26-04/2004		Other Database Import
EPI145425	HA	China	2004-Mar-07	A/ZHEJIANG/7/2004		Other Database Import
EPI145424	HA	China	2004-Sep-20	A/YUNNAN/713/2004		Other Database Import
EPI145421	HA	Japan	2004-Dec-13	A/YAMANASHI/173/2004		Other Database Import
EPI145418	HA	Japan	2004-Jan-05	A/YAMANASHI/1/2004		Other Database Import
EPI145416	HA	China	2004-Mar-12	A/Human/XIAMEN/80/2004		Other Database Import
EPI145392	HA	China	2004-Sep-28	A/TIANJIN/273/2004		Other Database Import
EPI145391	HA	China	2004-Sep-06	A/TIANJIN/263/2004		Other Database Import
EPI145390	HA	China	2004-Jan-18	A/TIANJIN/32/2004		Other Database Import
EPI145389	HA	Thailand	2004-Jun-11	A/THAILAND/1419/2004		Other Database Import
EPI145386	HA	Taiwan	2004-May-12	A/Human/TAIWAN/1569/2004		Other Database Import
EPI145385	HA	Taiwan	2004-Jul-08	A/TAIWAN/1563/2004		Other Database Import
EPI145384	HA	Taiwan	2004-Aug-06	A/TAIWAN/1562/2004		Other Database Import
EPI145379	HA	Singapore	2004-Nov-09	A/SINGAPORE/68/2004		Other Database Import
EPI145375	HA	Singapore	2004-May-10	A/SINGAPORE/21/2004		Other Database Import
EPI145374	HA	Singapore	2004-Mar-19	A/SINGAPORE/15/2004		Other Database Import
EPI145373	HA	Singapore	2004-Jan-19	A/Human/SINGAPORE/4/2004		Other Database Import
EPI145371	HA	China	2004-Sep-24	A/SICHUAN/1025/2004		Other Database Import
EPI145368	HA	Japan	2004-Jan-05	A/SHIZUOKA/1/2004		Other Database Import
EPI145367	HA	Japan	2004-Mar-01	A/SHIMANE/31/2004		Other Database Import
EPI145364	HA	China	2004-Aug-10	A/SHANTOU/1219/2004		Other Database Import
EPI145358	HA	France	2004-Oct-26	A/POITIERS/719/2004		Other Database Import
EPI145357	HA	Peru	2004-Jan-22	A/PERU/1296/2004		Other Database Import
EPI145352	HA	New Zealand	2004-Oct-02	A/OTAGO/29/2004		Other Database Import
EPI145348	HA	Russian Federation	2004-Jan-15	A/OMSK/32/2004		Other Database Import
EPI145341	HA	China	2004-Sep-30	A/NINGBO/1119/2004		Other Database Import
EPI145340	HA	China	2004-Sep-30	A/NINGBO/1114/2004		Other Database Import
EPI145339	HA	China	2004-Sep-21	A/NINGBO/1049/2004		Other Database Import
EPI145338	HA	China	2004-Sep-23	A/NINGBO/1046/2004		Other Database Import
EPI145337	HA	China	2004-Sep-23	A/NINGBO/1043/2004		Other Database Import
EPI145335	HA	China	2004-Sep-13	A/NINGBO/1018/2004		Other Database Import
EPI145334	HA	China	2004-Sep-09	A/NINGBO/1005/2004		Other Database Import
EPI145333	HA	China	2004-Sep-06	A/NINGBO/997/2004		Other Database Import
EPI145307	HA	Nepal	2004-Jul-01	A/NEPAL/1646/2004		Other Database Import
EPI145302	HA	Japan	2004-Feb-02	A/NAGASAKI/59/2004		Other Database Import
EPI145296	HA	Malaysia	2004-Sep-29	A/Human/MALAYSIA/2050/2004		Other Database Import
EPI145294	HA	Malaysia	2004-Jul-14	A/Human/MALAYSIA/1522/2004		Other Database Import
EPI145291	HA	Malaysia	2004-Feb-20	A/Human/MALAYSIA/452/2004		Other Database Import
EPI145290	HA	Malaysia	2004-Sep-15	A/Human/MALAYSIA/25/2004		Other Database Import
EPI145288	HA	China	2004-May-21	A/MACAU/304/2004		Other Database Import
EPI145281	HA	Japan	2004-Feb-09	A/KUMAMOTO/36/2004		Other Database Import
EPI145280	HA	Japan	2004-Jan-20	A/KUMAMOTO/2/2004		Other Database Import
EPI145274	HA	Japan	2004-Jan-19	A/KITAKYUSHU/2/2004		Other Database Import
EPI145273	HA	Japan	2004-Jan-15	A/KAWASAKI/262/2004		Other Database Import
EPI145268	HA	China	2004-Sep-09	A/JIANGSU/FU137/2004		Other Database Import
EPI145267	HA	China	2004-Sep-14	A/JIANGSU/DY3/2004		Other Database Import
EPI145265	HA	Japan	2004-Jan-08	A/IWATE/3/2004		Other Database Import
EPI145254	HA	China	2004-Jun-11	A/HUBEI/276/2004		Other Database Import
EPI145249	HA	Japan	2004-Jan-26	A/HOKKAIDO/15/2004		Other Database Import
EPI145247	HA	Japan	2004-Jan-21	A/HIROSHIMA/19/2004		Other Database Import
EPI145246	HA	Japan	2004-Feb-12	A/HIROSHIMA/14/2004		Other Database Import
EPI145245	HA	Japan	2004-Jan-29	A/HIROSHIMA/5/2004		Other Database Import
EPI145244	HA	Japan	2004-Dec-08	A/GUNMA/1489/2004		Other Database Import
EPI145242	HA	China	2004-Jan-01	A/GUANGDONG/596/2004		Other Database Import
EPI145238	HA	Japan	2004-Feb-23	A/FUKUSHIMA/147/2004		Other Database Import
EPI145237	HA	Japan	2004-Jan-05	A/FUKUSHIMA/6/2004		Other Database Import
EPI145234	HA	Fiji	2004-Jan-01	A/Human/FIJI/185/2004		Other Database Import
EPI145232	HA	Japan	2004-Jan-20	A/EHIME/4/2004		Other Database Import
EPI145229	HA	Korea, Republic of	2004-Dec-20	A/CHUNGBUK/1822/2004		Other Database Import
EPI145197	HA	Japan	2004-Feb-02	A/AOMORI/16/2004		Other Database Import
EPI145196	HA	Japan	2004-Jan-05	A/AKITA/2/2004		Other Database Import
EPI140849	HA	Taiwan	2004-Jan-01	A/Taiwan/592/2004		Other Database Import
EPI140846	HA	Taiwan	2004-Jan-01	A/Taiwan/1651/2004		Other Database Import
EPI140845	HA	Taiwan	2004-Jan-01	A/Taiwan/587/2004		Other Database Import
EPI140844	HA	Taiwan	2004-Jan-01	A/Taiwan/556/2004		Other Database Import
EPI140843	HA	Taiwan	2004-Jan-01	A/Taiwan/3154/2004		Other Database Import
EPI140838	HA	Taiwan	2004-Jan-01	A/Taiwan/93/2004		Other Database Import
EPI140837	HA	Taiwan	2004-Jan-01	A/Taiwan/1817/2004		Other Database Import
EPI140836	HA	Taiwan	2004-Jan-01	A/Taiwan/1219/2004		Other Database Import
EPI140835	HA	Taiwan	2004-Jan-01	A/Taiwan/41/2004		Other Database Import
EPI140834	HA	Taiwan	2004-Jan-01	A/Taiwan/4735/2004		Other Database Import
EPI140832	HA	Taiwan	2004-Jan-01	A/Taiwan/3245/2004		Other Database Import
EPI139362	NA	Denmark	2004-Jan-01	A/Denmark/105/2004		Other Database Import
EPI139267	HA	Denmark	2004-Jan-01	A/Denmark/111/2004		Other Database Import
EPI139434	NA	Denmark	2004-Jan-01	A/Denmark/111/2004		Other Database Import
EPI139266	HA	Denmark	2004-Jan-01	A/Denmark/08/2004		Other Database Import
EPI139433	NA	Denmark	2004-Jan-01	A/Denmark/08/2004		Other Database Import
EPI139261	HA	Denmark	2004-Jan-01	A/Denmark/119/2004		Other Database Import
EPI139430	NA	Denmark	2004-Jan-01	A/Denmark/119/2004		Other Database Import
EPI139248	HA	Denmark	2004-Jan-01	A/Denmark/128/2004		Other Database Import
EPI139231	HA	Denmark	2004-Jan-01	A/Denmark/124/2004		Other Database Import
EPI139406	NA	Denmark	2004-Jan-01	A/Denmark/124/2004		Other Database Import
EPI139230	HA	Denmark	2004-Jan-01	A/Denmark/13/2004		Other Database Import
EPI139405	NA	Denmark	2004-Jan-01	A/Denmark/13/2004		Other Database Import
EPI139229	HA	Denmark	2004-Jan-01	A/Denmark/120/2004		Other Database Import
EPI139404	NA	Denmark	2004-Jan-01	A/Denmark/120/2004		Other Database Import
EPI139228	HA	Denmark	2004-Jan-01	A/Denmark/114/2004		Other Database Import
EPI139403	NA	Denmark	2004-Jan-01	A/Denmark/114/2004		Other Database Import
EPI139227	HA	Denmark	2004-Jan-01	A/Denmark/103/2004		Other Database Import
EPI139402	NA	Denmark	2004-Jan-01	A/Denmark/103/2004		Other Database Import
EPI139194	HA	Denmark	2004-Jan-01	A/Denmark/110/2004		Other Database Import
EPI139370	NA	Denmark	2004-Jan-01	A/Denmark/110/2004		Other Database Import
EPI139366	NA	Denmark	2004-Jan-01	A/Denmark/04/2004		Other Database Import
EPI139190	HA	Denmark	2004-Jan-01	A/Denmark/04/2004		Other Database Import
EPI139365	NA	Denmark	2004-Jan-01	A/Denmark/05/2004		Other Database Import
EPI139189	HA	Denmark	2004-Jan-01	A/Denmark/05/2004		Other Database Import
EPI139363	NA	Denmark	2004-Jan-01	A/Denmark/03/2004		Other Database Import
EPI139187	HA	Denmark	2004-Jan-01	A/Denmark/03/2004		Other Database Import
EPI139360	NA	Denmark	2004-Jan-01	A/Denmark/01/2004		Other Database Import
EPI139186	HA	Denmark	2004-Jan-01	A/Denmark/01/2004		Other Database Import
EPI139359	NA	Denmark	2004-Jan-01	A/Denmark/106/2004		Other Database Import
EPI139185	HA	Denmark	2004-Jan-01	A/Denmark/106/2004		Other Database Import
EPI139354	NA	Denmark	2004-Jan-01	A/Denmark/14/2004		Other Database Import
EPI139177	HA	Denmark	2004-Jan-01	A/Denmark/14/2004		Other Database Import
EPI139353	NA	Denmark	2004-Jan-01	A/Denmark/127/2004		Other Database Import
EPI139176	HA	Denmark	2004-Jan-01	A/Denmark/127/2004		Other Database Import
EPI139169	HA	Denmark	2004-Jan-01	A/Denmark/112/2004		Other Database Import
EPI139347	NA	Denmark	2004-Jan-01	A/Denmark/112/2004		Other Database Import
EPI139168	HA	Denmark	2004-Jan-01	A/Denmark/113/2004		Other Database Import
EPI139346	NA	Denmark	2004-Jan-01	A/Denmark/113/2004		Other Database Import
EPI139331	NA	Denmark	2004-Jan-01	A/Denmark/117/2004		Other Database Import
EPI139145	HA	Denmark	2004-Jan-01	A/Denmark/117/2004		Other Database Import
EPI139329	NA	Denmark	2004-Jan-01	A/Denmark/07/2004		Other Database Import
EPI139143	HA	Denmark	2004-Jan-01	A/Denmark/07/2004		Other Database Import
EPI135072	PB2	Denmark	2004-Jan-01	A/Denmark/15-02/2004		Other Database Import
EPI138953	PA	Denmark	2004-Jan-01	A/Denmark/15-02/2004		Other Database Import
EPI138984	NP	Denmark	2004-Jan-01	A/Denmark/15-02/2004		Other Database Import
EPI139019	MP	Denmark	2004-Jan-01	A/Denmark/15-02/2004		Other Database Import
EPI139285	HA	Denmark	2004-Jan-01	A/Denmark/15-02/2004		Other Database Import
EPI138922	PB1	Denmark	2004-Jan-01	A/Denmark/15-02/2004		Other Database Import
EPI139048	NS	Denmark	2004-Jan-01	A/Denmark/15-02/2004		Other Database Import
EPI128256	MP	China	2004-Sep-03	A/Hong Kong/CUHK53732/2004		Other Database Import
EPI142300	MP	China	2004-Sep-03	A/Hong Kong/CUHK53732/2004		Other Database Import
EPI161191	HA	China	2004-Sep-03	A/Hong Kong/CUHK53732/2004		Other Database Import
EPI161472	NA	China	2004-Sep-03	A/Hong Kong/CUHK53732/2004		Other Database Import
EPI128254	MP	China	2004-Sep-02	A/Hong Kong/CUHK53726/2004		Other Database Import
EPI142299	MP	China	2004-Sep-02	A/Hong Kong/CUHK53726/2004		Other Database Import
EPI161190	HA	China	2004-Sep-02	A/Hong Kong/CUHK53726/2004		Other Database Import
EPI161471	NA	China	2004-Sep-02	A/Hong Kong/CUHK53726/2004		Other Database Import
EPI128236	MP	China	2004-Jun-10	A/Hong Kong/CUHK35435/2004		Other Database Import
EPI142290	MP	China	2004-Jun-10	A/Hong Kong/CUHK35435/2004		Other Database Import
EPI161132	HA	China	2004-Jun-10	A/Hong Kong/CUHK35435/2004		Other Database Import
EPI161413	NA	China	2004-Jun-10	A/Hong Kong/CUHK35435/2004		Other Database Import
EPI128234	MP	China	2004-Jun-03	A/Hong Kong/CUHK35117/2004		Other Database Import
EPI142289	MP	China	2004-Jun-03	A/Hong Kong/CUHK35117/2004		Other Database Import
EPI161131	HA	China	2004-Jun-03	A/Hong Kong/CUHK35117/2004		Other Database Import
EPI161412	NA	China	2004-Jun-03	A/Hong Kong/CUHK35117/2004		Other Database Import
EPI128232	MP	China	2004-Jun-01	A/Hong Kong/CUHK35013/2004		Other Database Import
EPI142288	MP	China	2004-Jun-01	A/Hong Kong/CUHK35013/2004		Other Database Import
EPI161130	HA	China	2004-Jun-01	A/Hong Kong/CUHK35013/2004		Other Database Import
EPI161411	NA	China	2004-Jun-01	A/Hong Kong/CUHK35013/2004		Other Database Import
EPI128226	MP	China	2004-May-08	A/Hong Kong/CUHK33851/2004		Other Database Import
EPI142285	MP	China	2004-May-08	A/Hong Kong/CUHK33851/2004		Other Database Import
EPI161121	HA	China	2004-May-08	A/Hong Kong/CUHK33851/2004		Other Database Import
EPI161402	NA	China	2004-May-08	A/Hong Kong/CUHK33851/2004		Other Database Import
EPI128222	MP	China	2004-Apr-07	A/Hong Kong/CUHK24447/2004		Other Database Import
EPI142283	MP	China	2004-Apr-07	A/Hong Kong/CUHK24447/2004		Other Database Import
EPI161081	HA	China	2004-Apr-07	A/Hong Kong/CUHK24447/2004		Other Database Import
EPI161362	NA	China	2004-Apr-07	A/Hong Kong/CUHK24447/2004		Other Database Import
EPI128220	MP	China	2004-Apr-06	A/Hong Kong/CUHK24423/2004		Other Database Import
EPI142282	MP	China	2004-Apr-06	A/Hong Kong/CUHK24423/2004		Other Database Import
EPI161080	HA	China	2004-Apr-06	A/Hong Kong/CUHK24423/2004		Other Database Import
EPI161361	NA	China	2004-Apr-06	A/Hong Kong/CUHK24423/2004		Other Database Import
EPI128218	MP	China	2004-Apr-02	A/Hong Kong/CUHK24289/2004		Other Database Import
EPI142281	MP	China	2004-Apr-02	A/Hong Kong/CUHK24289/2004		Other Database Import
EPI161079	HA	China	2004-Apr-02	A/Hong Kong/CUHK24289/2004		Other Database Import
EPI161360	NA	China	2004-Apr-02	A/Hong Kong/CUHK24289/2004		Other Database Import
EPI128216	MP	China	2004-Mar-27	A/Hong Kong/CUHK24197/2004		Other Database Import
EPI142280	MP	China	2004-Mar-27	A/Hong Kong/CUHK24197/2004		Other Database Import
EPI161078	HA	China	2004-Mar-27	A/Hong Kong/CUHK24197/2004		Other Database Import
EPI161359	NA	China	2004-Mar-27	A/Hong Kong/CUHK24197/2004		Other Database Import
EPI128214	MP	China	2004-Mar-04	A/Hong Kong/CUHK22567/2004		Other Database Import
EPI142279	MP	China	2004-Mar-04	A/Hong Kong/CUHK22567/2004		Other Database Import
EPI161066	HA	China	2004-Mar-04	A/Hong Kong/CUHK22567/2004		Other Database Import
EPI161347	NA	China	2004-Mar-04	A/Hong Kong/CUHK22567/2004		Other Database Import
EPI128210	MP	China	2004-Feb-14	A/Hong Kong/CUHK21259/2004		Other Database Import
EPI142277	MP	China	2004-Feb-14	A/Hong Kong/CUHK21259/2004		Other Database Import
EPI161046	HA	China	2004-Feb-14	A/Hong Kong/CUHK21259/2004		Other Database Import
EPI161327	NA	China	2004-Feb-14	A/Hong Kong/CUHK21259/2004		Other Database Import
EPI128208	MP	China	2004-Feb-12	A/Hong Kong/CUHK21164/2004		Other Database Import
EPI142276	MP	China	2004-Feb-12	A/Hong Kong/CUHK21164/2004		Other Database Import
EPI161043	HA	China	2004-Feb-12	A/Hong Kong/CUHK21164/2004		Other Database Import
EPI161324	NA	China	2004-Feb-12	A/Hong Kong/CUHK21164/2004		Other Database Import
EPI128206	MP	China	2004-Feb-02	A/Hong Kong/CUHK13126/2004		Other Database Import
EPI142275	MP	China	2004-Feb-02	A/Hong Kong/CUHK13126/2004		Other Database Import
EPI160991	HA	China	2004-Feb-02	A/Hong Kong/CUHK13126/2004		Other Database Import
EPI161272	NA	China	2004-Feb-02	A/Hong Kong/CUHK13126/2004		Other Database Import
EPI123366	HA	Austria	2004-Feb-25	A/Austria/144539/2004		Other Database Import
EPI123344	HA	Austria	2004-Feb-11	A/Austria/142030/2004		Other Database Import
EPI123343	HA	Austria	2004-Feb-24	A/Austria/144219/2004		Other Database Import
EPI119872	HA	Italy	2004-Jan-01	A/Trieste/18/2004		Other Database Import
EPI119616	PB2	Germany	2004-Jan-01	A/Sachsen/4/04		Other Database Import
EPI119514	PA	Germany	2004-Jan-01	A/Sachsen/4/04		Other Database Import
EPI119550	PB1	Germany	2004-Jan-01	A/Sachsen/4/04		Other Database Import
EPI119459	MP	Germany	2004-Jan-01	A/Sachsen/4/04		Other Database Import
EPI119758	NS	Germany	2004-Jan-01	A/Sachsen/4/04		Other Database Import
EPI119287	NA	Germany	2004-Jan-01	A/Sachsen/4/04		Other Database Import
EPI119358	HA	Germany	2004-Jan-01	A/Sachsen/4/04		Other Database Import
EPI119610	PB2	Germany	2004-Jan-01	A/Hamburg/1/04		Other Database Import
EPI119670	NP	Germany	2004-Jan-01	A/Hamburg/1/04		Other Database Import
EPI119541	PB1	Germany	2004-Jan-01	A/Hamburg/1/04		Other Database Import
EPI119450	MP	Germany	2004-Jan-01	A/Hamburg/1/04		Other Database Import
EPI119508	PA	Germany	2004-Jan-01	A/Hamburg/1/04		Other Database Import
EPI119749	NS	Germany	2004-Jan-01	A/Hamburg/1/04		Other Database Import
EPI119281	NA	Germany	2004-Jan-01	A/Hamburg/1/04		Other Database Import
EPI119350	HA	Germany	2004-Jan-01	A/Hamburg/1/04		Other Database Import
EPI119608	PB2	Germany	2004-Jan-01	A/Baden-Wuerttemberg/97/2004		Other Database Import
EPI119668	NP	Germany	2004-Jan-01	A/Baden-Wuerttemberg/97/2004		Other Database Import
EPI119538	PB1	Germany	2004-Jan-01	A/Baden-Wuerttemberg/97/2004		Other Database Import
EPI119447	MP	Germany	2004-Jan-01	A/Baden-Wuerttemberg/97/2004		Other Database Import
EPI119746	NS	Germany	2004-Jan-01	A/Baden-Wuerttemberg/97/2004		Other Database Import
EPI119279	NA	Germany	2004-Jan-01	A/Baden-Wuerttemberg/97/2004		Other Database Import
EPI119354	HA	Germany	2004-Jan-01	A/Baden-Wuerttemberg/97/2004		Other Database Import
EPI117634	HA	Thailand	2004-Jan-01	A/Thailand/Siriraj-12/2004		Other Database Import
EPI117461	HA	Australia	2004-Jun-18	A/Victoria/101/2004		Other Database Import
EPI117457	HA	Australia	2004-Jul-08	A/Darwin/1/2004		Other Database Import
EPI117447	HA	Thailand	2004-Jan-13	A/Bangkok/24/2004		Other Database Import
EPI117445	HA	New Caledonia	2004-Apr-29	A/New Caledonia/6/2004		Other Database Import
EPI117443	HA	New Caledonia	2004-Jul-26	A/New Caledonia/12/2004		Other Database Import
EPI117089	HA	New Zealand	2004-Oct-12	A/Christchurch/280/2004		Other Database Import
EPI117079	HA	Australia	2004-Aug-13	A/Victoria/500/2004		Other Database Import
EPI117077	HA	Singapore	2004-Jun-07	A/Singapore/37/2004		Other Database Import
EPI117105	NA	Singapore	2004-Jun-07	A/Singapore/37/2004		Other Database Import
EPI117065	HA	United Kingdom	2004-Jan-10	A/Newcastle/1/2004		Other Database Import
EPI117063	HA	Australia	2004-Sep-22	A/Sydney/38/2004		Other Database Import
EPI117031	HA	Taiwan	2004-May-12	A/Taiwan/1569/2004		Other Database Import
EPI117025	HA	Australia	2004-Sep-30	A/Victoria/513/2004		Other Database Import
EPI117107	NA	Australia	2004-Sep-30	A/Victoria/513/2004		Other Database Import
EPI117021	HA	Australia	2004-Sep-20	A/Brisbane/59/2004		Other Database Import
EPI117011	HA	Australia	2004-Sep-20	A/Darwin/4/2004		Other Database Import
EPI116989	HA	Australia	2004-Aug-30	A/Victoria/125/2004		Other Database Import
EPI116985	HA	Australia	2004-Jul-18	A/Sydney/4/2004		Other Database Import
EPI116983	HA	New Zealand	2004-Aug-04	A/Christchurch/11/2004		Other Database Import
EPI116865	HA	China	2004-Jan-01	A/Macau/14/2004		Other Database Import
EPI116859	HA	Thailand	2004-Feb-05	A/Nakhon Ratachasima/635/2004		Other Database Import
EPI116855	HA	Solomon Islands	2004-Mar-25	A/Solomon Islands/1/2004		Other Database Import
EPI116845	HA	Australia	2004-Jan-24	A/Brisbane/1/2004		Other Database Import
EPI116831	HA	Singapore	2004-Jan-09	A/Singapore/1/2004		Other Database Import
EPI116827	HA	Malaysia	2004-Jan-02	A/Malaysia/1/2004		Other Database Import
EPI116204	NA	Singapore	2004-Jun-15	A/Singapore/36/2004		Other Database Import
EPI116202	NA	China	2004-Jul-09	A/Hong Kong/2982/2004		Other Database Import
EPI116200	NA	Brazil	2004-May-28	A/Brazil/1759/2004		Other Database Import
EPI116192	NA	United States	2004-Dec-13	A/New Hampshire/14/2004		Other Database Import
EPI116190	NA	United States	2004-Dec-14	A/Mississippi/5/2004		Other Database Import
EPI116182	NA	United States	2004-Oct-20	A/North Dakota/1/2004		Other Database Import
EPI116178	NA	United States	2004-Sep-02	A/Texas/6/2004		Other Database Import
EPI116108	HA	United States	2004-Sep-02	A/Texas/6/2004		Other Database Import
EPI116104	HA	United States	2004-Aug-17	A/Tennessee/6/2004		Other Database Import
EPI116176	NA	United States	2004-Aug-17	A/Tennessee/6/2004		Other Database Import
EPI116078	HA	United States	2004-Jan-07	A/Wisconsin/6/2004		Other Database Import
EPI116074	HA	United States	2004-Jan-02	A/Wisconsin/4/2004		Other Database Import
EPI116072	HA	United States	2004-Apr-22	A/New York/22/2004		Other Database Import
EPI116060	HA	United States	2004-Jan-04	A/New York/9/2004		Other Database Import
EPI115341	HA	South Africa	2004-May-26	A/Johannesburg/2/04		Other Database Import
EPI115339	HA	South Africa	2004-May-13	A/Johannesburg/1/04		Other Database Import
EPI107132	NA	Turkey	2004-Jan-05	A/Istanbul/CTF/14/2004		Other Database Import
EPI107130	NA	Turkey	2004-Jan-05	A/Istanbul/CTF/10/2004		Other Database Import
EPI107104	HA	Turkey	2004-Jan-13	A/Istanbul/CTF-51/2004		Other Database Import
EPI107100	HA	Turkey	2004-Jan-09	A/Istanbul/CTF-48/2004		Other Database Import
EPI107098	HA	Turkey	2004-Jan-09	A/Istanbul/CTF-45/2004		Other Database Import
EPI106576	HA	Norway	2004-Jan-01	A/Norway/1221/2004		Other Database Import
EPI106574	HA	Norway	2004-Jan-01	A/Norway/1191/2004		Other Database Import
EPI106281	MP	Malaysia	2004-Apr-22	A/Malaysia/434/2004		Other Database Import
EPI102828	PA	Taiwan	2004-Jan-01	A/TW/875/04		Other Database Import
EPI102850	HA	Taiwan	2004-Jan-01	A/TW/875/04		Other Database Import
EPI102872	NP	Taiwan	2004-Jan-01	A/TW/875/04		Other Database Import
EPI102894	NA	Taiwan	2004-Jan-01	A/TW/875/04		Other Database Import
EPI102926	MP	Taiwan	2004-Jan-01	A/TW/875/04		Other Database Import
EPI102959	NS	Taiwan	2004-Jan-01	A/TW/875/04		Other Database Import
EPI102775	PB2	Taiwan	2004-Jan-01	A/TW/875/04		Other Database Import
EPI102805	PB1	Taiwan	2004-Jan-01	A/TW/875/04		Other Database Import
EPI102824	PA	Taiwan	2004-Jan-01	A/TW/36/04		Other Database Import
EPI102846	HA	Taiwan	2004-Jan-01	A/TW/36/04		Other Database Import
EPI102868	NP	Taiwan	2004-Jan-01	A/TW/36/04		Other Database Import
EPI102890	NA	Taiwan	2004-Jan-01	A/TW/36/04		Other Database Import
EPI102920	MP	Taiwan	2004-Jan-01	A/TW/36/04		Other Database Import
EPI102953	NS	Taiwan	2004-Jan-01	A/TW/36/04		Other Database Import
EPI102771	PB2	Taiwan	2004-Jan-01	A/TW/36/04		Other Database Import
EPI102800	PB1	Taiwan	2004-Jan-01	A/TW/36/04		Other Database Import
EPI99949	HA	Ecuador	2004-Jan-01	A/Ecuador/1968/2004		Other Database Import
EPI145231	HA	Ecuador	2004-Jan-01	A/Ecuador/1968/2004		Other Database Import
EPI99911	HA	China	2004-Jan-01	A/ningbo/397/04		Other Database Import
EPI99909	HA	China	2004-Jan-01	A/ningbo/318/04		Other Database Import
EPI99907	HA	China	2004-Jan-01	A/ningbo/93/04		Other Database Import
EPI99905	HA	China	2004-Jan-01	A/ningbo/65/04		Other Database Import
EPI99806	NA	Taiwan	2004-Jan-01	A/Taiwan/31001/2004		Other Database Import
EPI99816	HA	Taiwan	2004-Jan-01	A/Taiwan/31001/2004		Other Database Import
EPI99831	MP	Taiwan	2004-Jan-01	A/Taiwan/31001/2004		Other Database Import
EPI99802	NA	Taiwan	2004-Jan-01	A/Taiwan/4183/2004		Other Database Import
EPI98960	HA	China	2004-Jan-01	A/Zhejiang/546/04		Other Database Import
EPI98860	HA	Finland	2004-Jan-01	A/Finland/486/2004		Other Database Import
EPI98858	HA	Finland	2004-Jan-01	A/Finland/485/2004		Other Database Import
EPI98952	NA	Finland	2004-Jan-01	A/Finland/485/2004		Other Database Import
EPI98856	HA	Finland	2004-Jan-01	A/Finland/484/2004		Other Database Import
EPI98950	NA	Finland	2004-Jan-01	A/Finland/484/2004		Other Database Import
EPI98840	HA	Finland	2004-Jan-01	A/Finland/455/2004		Other Database Import
EPI98938	NA	Finland	2004-Jan-01	A/Finland/455/2004		Other Database Import
EPI98275	HA	Sweden	2004-Jan-01	A/Stockholm/15/04		Other Database Import
EPI98277	HA	Sweden	2004-Jan-01	A/Stockholm/15/04		Other Database Import
EPI98279	HA	Sweden	2004-Jan-01	A/Stockholm/15/04		Other Database Import
EPI98281	HA	Sweden	2004-Jan-01	A/Stockholm/15/04		Other Database Import
EPI98283	HA	Sweden	2004-Jan-01	A/Stockholm/15/04		Other Database Import
EPI96219	HA	United States	2004-Oct-19	A/New York/73/2004		Other Database Import
EPI96221	MP	United States	2004-Oct-19	A/New York/73/2004		Other Database Import
EPI96224	NA	United States	2004-Oct-19	A/New York/73/2004		Other Database Import
EPI96226	NP	United States	2004-Oct-19	A/New York/73/2004		Other Database Import
EPI96228	NS	United States	2004-Oct-19	A/New York/73/2004		Other Database Import
EPI96231	PA	United States	2004-Oct-19	A/New York/73/2004		Other Database Import
EPI96233	PB1	United States	2004-Oct-19	A/New York/73/2004		Other Database Import
EPI96236	PB2	United States	2004-Oct-19	A/New York/73/2004		Other Database Import
EPI95592	HA	New Zealand	2004-Oct-10	A/Canterbury/312/2004		Other Database Import
EPI95594	MP	New Zealand	2004-Oct-10	A/Canterbury/312/2004		Other Database Import
EPI95597	NA	New Zealand	2004-Oct-10	A/Canterbury/312/2004		Other Database Import
EPI95599	NP	New Zealand	2004-Oct-10	A/Canterbury/312/2004		Other Database Import
EPI95601	NS	New Zealand	2004-Oct-10	A/Canterbury/312/2004		Other Database Import
EPI95604	PA	New Zealand	2004-Oct-10	A/Canterbury/312/2004		Other Database Import
EPI95606	PB1	New Zealand	2004-Oct-10	A/Canterbury/312/2004		Other Database Import
EPI95609	PB2	New Zealand	2004-Oct-10	A/Canterbury/312/2004		Other Database Import
EPI95554	HA	New Zealand	2004-Oct-06	A/Canterbury/309/2004		Other Database Import
EPI95556	MP	New Zealand	2004-Oct-06	A/Canterbury/309/2004		Other Database Import
EPI95559	NA	New Zealand	2004-Oct-06	A/Canterbury/309/2004		Other Database Import
EPI95561	NP	New Zealand	2004-Oct-06	A/Canterbury/309/2004		Other Database Import
EPI95563	NS	New Zealand	2004-Oct-06	A/Canterbury/309/2004		Other Database Import
EPI95566	PA	New Zealand	2004-Oct-06	A/Canterbury/309/2004		Other Database Import
EPI95568	PB1	New Zealand	2004-Oct-06	A/Canterbury/309/2004		Other Database Import
EPI95571	PB2	New Zealand	2004-Oct-06	A/Canterbury/309/2004		Other Database Import
EPI95535	HA	New Zealand	2004-Oct-06	A/Canterbury/308/2004		Other Database Import
EPI95537	MP	New Zealand	2004-Oct-06	A/Canterbury/308/2004		Other Database Import
EPI95540	NA	New Zealand	2004-Oct-06	A/Canterbury/308/2004		Other Database Import
EPI95542	NP	New Zealand	2004-Oct-06	A/Canterbury/308/2004		Other Database Import
EPI95544	NS	New Zealand	2004-Oct-06	A/Canterbury/308/2004		Other Database Import
EPI95547	PA	New Zealand	2004-Oct-06	A/Canterbury/308/2004		Other Database Import
EPI95549	PB1	New Zealand	2004-Oct-06	A/Canterbury/308/2004		Other Database Import
EPI95552	PB2	New Zealand	2004-Oct-06	A/Canterbury/308/2004		Other Database Import
EPI95516	HA	New Zealand	2004-Oct-04	A/Canterbury/305/2004		Other Database Import
EPI95518	MP	New Zealand	2004-Oct-04	A/Canterbury/305/2004		Other Database Import
EPI95521	NA	New Zealand	2004-Oct-04	A/Canterbury/305/2004		Other Database Import
EPI95523	NP	New Zealand	2004-Oct-04	A/Canterbury/305/2004		Other Database Import
EPI95525	NS	New Zealand	2004-Oct-04	A/Canterbury/305/2004		Other Database Import
EPI95528	PA	New Zealand	2004-Oct-04	A/Canterbury/305/2004		Other Database Import
EPI95530	PB1	New Zealand	2004-Oct-04	A/Canterbury/305/2004		Other Database Import
EPI95533	PB2	New Zealand	2004-Oct-04	A/Canterbury/305/2004		Other Database Import
EPI95497	HA	New Zealand	2004-Sep-18	A/Tairawhiti/223/2004		Other Database Import
EPI95499	MP	New Zealand	2004-Sep-18	A/Tairawhiti/223/2004		Other Database Import
EPI95502	NA	New Zealand	2004-Sep-18	A/Tairawhiti/223/2004		Other Database Import
EPI95504	NP	New Zealand	2004-Sep-18	A/Tairawhiti/223/2004		Other Database Import
EPI95506	NS	New Zealand	2004-Sep-18	A/Tairawhiti/223/2004		Other Database Import
EPI95509	PA	New Zealand	2004-Sep-18	A/Tairawhiti/223/2004		Other Database Import
EPI95511	PB1	New Zealand	2004-Sep-18	A/Tairawhiti/223/2004		Other Database Import
EPI95514	PB2	New Zealand	2004-Sep-18	A/Tairawhiti/223/2004		Other Database Import
EPI95407	NA	United States	2004-Sep-27	A/New York/472/2004		Other Database Import
EPI95409	NP	United States	2004-Sep-27	A/New York/472/2004		Other Database Import
EPI95411	NS	United States	2004-Sep-27	A/New York/472/2004		Other Database Import
EPI95414	PA	United States	2004-Sep-27	A/New York/472/2004		Other Database Import
EPI95416	PB1	United States	2004-Sep-27	A/New York/472/2004		Other Database Import
EPI95419	PB2	United States	2004-Sep-27	A/New York/472/2004		Other Database Import
EPI95402	HA	United States	2004-Sep-27	A/New York/472/2004		Other Database Import
EPI95404	MP	United States	2004-Sep-27	A/New York/472/2004		Other Database Import
EPI94981	HA	New Zealand	2004-Sep-12	A/Canterbury/108/2004		Other Database Import
EPI94983	MP	New Zealand	2004-Sep-12	A/Canterbury/108/2004		Other Database Import
EPI94986	NA	New Zealand	2004-Sep-12	A/Canterbury/108/2004		Other Database Import
EPI94988	NP	New Zealand	2004-Sep-12	A/Canterbury/108/2004		Other Database Import
EPI94990	NS	New Zealand	2004-Sep-12	A/Canterbury/108/2004		Other Database Import
EPI94993	PA	New Zealand	2004-Sep-12	A/Canterbury/108/2004		Other Database Import
EPI94995	PB1	New Zealand	2004-Sep-12	A/Canterbury/108/2004		Other Database Import
EPI94998	PB2	New Zealand	2004-Sep-12	A/Canterbury/108/2004		Other Database Import
EPI94012	HA	New Zealand	2004-Sep-28	A/Canterbury/315/2004		Other Database Import
EPI94014	MP	New Zealand	2004-Sep-28	A/Canterbury/315/2004		Other Database Import
EPI94017	NA	New Zealand	2004-Sep-28	A/Canterbury/315/2004		Other Database Import
EPI94019	NP	New Zealand	2004-Sep-28	A/Canterbury/315/2004		Other Database Import
EPI94021	NS	New Zealand	2004-Sep-28	A/Canterbury/315/2004		Other Database Import
EPI94024	PA	New Zealand	2004-Sep-28	A/Canterbury/315/2004		Other Database Import
EPI94026	PB1	New Zealand	2004-Sep-28	A/Canterbury/315/2004		Other Database Import
EPI94029	PB2	New Zealand	2004-Sep-28	A/Canterbury/315/2004		Other Database Import
EPI93917	HA	New Zealand	2004-Sep-22	A/Canterbury/210/2004		Other Database Import
EPI93919	MP	New Zealand	2004-Sep-22	A/Canterbury/210/2004		Other Database Import
EPI93922	NA	New Zealand	2004-Sep-22	A/Canterbury/210/2004		Other Database Import
EPI93924	NP	New Zealand	2004-Sep-22	A/Canterbury/210/2004		Other Database Import
EPI93926	NS	New Zealand	2004-Sep-22	A/Canterbury/210/2004		Other Database Import
EPI93929	PA	New Zealand	2004-Sep-22	A/Canterbury/210/2004		Other Database Import
EPI93931	PB1	New Zealand	2004-Sep-22	A/Canterbury/210/2004		Other Database Import
EPI93934	PB2	New Zealand	2004-Sep-22	A/Canterbury/210/2004		Other Database Import
EPI93860	HA	New Zealand	2004-Sep-21	A/Canterbury/207/2004		Other Database Import
EPI93862	MP	New Zealand	2004-Sep-21	A/Canterbury/207/2004		Other Database Import
EPI93865	NA	New Zealand	2004-Sep-21	A/Canterbury/207/2004		Other Database Import
EPI93867	NP	New Zealand	2004-Sep-21	A/Canterbury/207/2004		Other Database Import
EPI93869	NS	New Zealand	2004-Sep-21	A/Canterbury/207/2004		Other Database Import
EPI93872	PA	New Zealand	2004-Sep-21	A/Canterbury/207/2004		Other Database Import
EPI93874	PB1	New Zealand	2004-Sep-21	A/Canterbury/207/2004		Other Database Import
EPI93877	PB2	New Zealand	2004-Sep-21	A/Canterbury/207/2004		Other Database Import
EPI93822	HA	New Zealand	2004-Sep-15	A/Canterbury/205/2004		Other Database Import
EPI93824	MP	New Zealand	2004-Sep-15	A/Canterbury/205/2004		Other Database Import
EPI93827	NA	New Zealand	2004-Sep-15	A/Canterbury/205/2004		Other Database Import
EPI93829	NP	New Zealand	2004-Sep-15	A/Canterbury/205/2004		Other Database Import
EPI93831	NS	New Zealand	2004-Sep-15	A/Canterbury/205/2004		Other Database Import
EPI93834	PA	New Zealand	2004-Sep-15	A/Canterbury/205/2004		Other Database Import
EPI93836	PB1	New Zealand	2004-Sep-15	A/Canterbury/205/2004		Other Database Import
EPI93839	PB2	New Zealand	2004-Sep-15	A/Canterbury/205/2004		Other Database Import
EPI93803	HA	New Zealand	2004-Sep-15	A/Canterbury/202/2004		Other Database Import
EPI93805	MP	New Zealand	2004-Sep-15	A/Canterbury/202/2004		Other Database Import
EPI93808	NA	New Zealand	2004-Sep-15	A/Canterbury/202/2004		Other Database Import
EPI93810	NP	New Zealand	2004-Sep-15	A/Canterbury/202/2004		Other Database Import
EPI93812	NS	New Zealand	2004-Sep-15	A/Canterbury/202/2004		Other Database Import
EPI93815	PA	New Zealand	2004-Sep-15	A/Canterbury/202/2004		Other Database Import
EPI93817	PB1	New Zealand	2004-Sep-15	A/Canterbury/202/2004		Other Database Import
EPI93820	PB2	New Zealand	2004-Sep-15	A/Canterbury/202/2004		Other Database Import
EPI93801	PB2	New Zealand	2004-Sep-16	A/Canterbury/201/2004		Other Database Import
EPI93784	HA	New Zealand	2004-Sep-16	A/Canterbury/201/2004		Other Database Import
EPI93786	MP	New Zealand	2004-Sep-16	A/Canterbury/201/2004		Other Database Import
EPI93789	NA	New Zealand	2004-Sep-16	A/Canterbury/201/2004		Other Database Import
EPI93791	NP	New Zealand	2004-Sep-16	A/Canterbury/201/2004		Other Database Import
EPI93793	NS	New Zealand	2004-Sep-16	A/Canterbury/201/2004		Other Database Import
EPI93796	PA	New Zealand	2004-Sep-16	A/Canterbury/201/2004		Other Database Import
EPI93798	PB1	New Zealand	2004-Sep-16	A/Canterbury/201/2004		Other Database Import
EPI93727	HA	New Zealand	2004-Sep-07	A/Canterbury/105/2004		Other Database Import
EPI93729	MP	New Zealand	2004-Sep-07	A/Canterbury/105/2004		Other Database Import
EPI93732	NA	New Zealand	2004-Sep-07	A/Canterbury/105/2004		Other Database Import
EPI93734	NP	New Zealand	2004-Sep-07	A/Canterbury/105/2004		Other Database Import
EPI93736	NS	New Zealand	2004-Sep-07	A/Canterbury/105/2004		Other Database Import
EPI93739	PA	New Zealand	2004-Sep-07	A/Canterbury/105/2004		Other Database Import
EPI93741	PB1	New Zealand	2004-Sep-07	A/Canterbury/105/2004		Other Database Import
EPI93744	PB2	New Zealand	2004-Sep-07	A/Canterbury/105/2004		Other Database Import
EPI93670	HA	New Zealand	2004-Sep-09	A/Canterbury/102/2004		Other Database Import
EPI93672	MP	New Zealand	2004-Sep-09	A/Canterbury/102/2004		Other Database Import
EPI93675	NA	New Zealand	2004-Sep-09	A/Canterbury/102/2004		Other Database Import
EPI93677	NP	New Zealand	2004-Sep-09	A/Canterbury/102/2004		Other Database Import
EPI93679	NS	New Zealand	2004-Sep-09	A/Canterbury/102/2004		Other Database Import
EPI93682	PA	New Zealand	2004-Sep-09	A/Canterbury/102/2004		Other Database Import
EPI93684	PB1	New Zealand	2004-Sep-09	A/Canterbury/102/2004		Other Database Import
EPI93687	PB2	New Zealand	2004-Sep-09	A/Canterbury/102/2004		Other Database Import
EPI93613	HA	New Zealand	2004-Aug-11	A/Canterbury/24/2004		Other Database Import
EPI93615	MP	New Zealand	2004-Aug-11	A/Canterbury/24/2004		Other Database Import
EPI93618	NA	New Zealand	2004-Aug-11	A/Canterbury/24/2004		Other Database Import
EPI93620	NP	New Zealand	2004-Aug-11	A/Canterbury/24/2004		Other Database Import
EPI93622	NS	New Zealand	2004-Aug-11	A/Canterbury/24/2004		Other Database Import
EPI93625	PA	New Zealand	2004-Aug-11	A/Canterbury/24/2004		Other Database Import
EPI93627	PB1	New Zealand	2004-Aug-11	A/Canterbury/24/2004		Other Database Import
EPI93630	PB2	New Zealand	2004-Aug-11	A/Canterbury/24/2004		Other Database Import
EPI93575	HA	New Zealand	2004-Aug-18	A/Canterbury/21/2004		Other Database Import
EPI93577	MP	New Zealand	2004-Aug-18	A/Canterbury/21/2004		Other Database Import
EPI93580	NA	New Zealand	2004-Aug-18	A/Canterbury/21/2004		Other Database Import
EPI93582	NP	New Zealand	2004-Aug-18	A/Canterbury/21/2004		Other Database Import
EPI93584	NS	New Zealand	2004-Aug-18	A/Canterbury/21/2004		Other Database Import
EPI93587	PA	New Zealand	2004-Aug-18	A/Canterbury/21/2004		Other Database Import
EPI93589	PB1	New Zealand	2004-Aug-18	A/Canterbury/21/2004		Other Database Import
EPI93592	PB2	New Zealand	2004-Aug-18	A/Canterbury/21/2004		Other Database Import
EPI93556	HA	New Zealand	2004-Aug-18	A/Canterbury/20/2004		Other Database Import
EPI93558	MP	New Zealand	2004-Aug-18	A/Canterbury/20/2004		Other Database Import
EPI93561	NA	New Zealand	2004-Aug-18	A/Canterbury/20/2004		Other Database Import
EPI93563	NP	New Zealand	2004-Aug-18	A/Canterbury/20/2004		Other Database Import
EPI93565	NS	New Zealand	2004-Aug-18	A/Canterbury/20/2004		Other Database Import
EPI93568	PA	New Zealand	2004-Aug-18	A/Canterbury/20/2004		Other Database Import
EPI93570	PB1	New Zealand	2004-Aug-18	A/Canterbury/20/2004		Other Database Import
EPI93573	PB2	New Zealand	2004-Aug-18	A/Canterbury/20/2004		Other Database Import
EPI93537	HA	New Zealand	2004-Aug-17	A/Canterbury/19/2004		Other Database Import
EPI93539	MP	New Zealand	2004-Aug-17	A/Canterbury/19/2004		Other Database Import
EPI93542	NA	New Zealand	2004-Aug-17	A/Canterbury/19/2004		Other Database Import
EPI93544	NP	New Zealand	2004-Aug-17	A/Canterbury/19/2004		Other Database Import
EPI93546	NS	New Zealand	2004-Aug-17	A/Canterbury/19/2004		Other Database Import
EPI93549	PA	New Zealand	2004-Aug-17	A/Canterbury/19/2004		Other Database Import
EPI93551	PB1	New Zealand	2004-Aug-17	A/Canterbury/19/2004		Other Database Import
EPI93554	PB2	New Zealand	2004-Aug-17	A/Canterbury/19/2004		Other Database Import
EPI93530	PA	New Zealand	2004-Aug-15	A/Canterbury/18/2004		Other Database Import
EPI93532	PB1	New Zealand	2004-Aug-15	A/Canterbury/18/2004		Other Database Import
EPI93535	PB2	New Zealand	2004-Aug-15	A/Canterbury/18/2004		Other Database Import
EPI93518	HA	New Zealand	2004-Aug-15	A/Canterbury/18/2004		Other Database Import
EPI93520	MP	New Zealand	2004-Aug-15	A/Canterbury/18/2004		Other Database Import
EPI93523	NA	New Zealand	2004-Aug-15	A/Canterbury/18/2004		Other Database Import
EPI93525	NP	New Zealand	2004-Aug-15	A/Canterbury/18/2004		Other Database Import
EPI93527	NS	New Zealand	2004-Aug-15	A/Canterbury/18/2004		Other Database Import
EPI93499	HA	New Zealand	2004-Aug-13	A/Canterbury/17/2004		Other Database Import
EPI93501	MP	New Zealand	2004-Aug-13	A/Canterbury/17/2004		Other Database Import
EPI93504	NA	New Zealand	2004-Aug-13	A/Canterbury/17/2004		Other Database Import
EPI93506	NP	New Zealand	2004-Aug-13	A/Canterbury/17/2004		Other Database Import
EPI93508	NS	New Zealand	2004-Aug-13	A/Canterbury/17/2004		Other Database Import
EPI93511	PA	New Zealand	2004-Aug-13	A/Canterbury/17/2004		Other Database Import
EPI93513	PB1	New Zealand	2004-Aug-13	A/Canterbury/17/2004		Other Database Import
EPI93516	PB2	New Zealand	2004-Aug-13	A/Canterbury/17/2004		Other Database Import
EPI93440	PB2	New Zealand	2004-Sep-10	A/Whanganui/417/2004		Other Database Import
EPI93423	HA	New Zealand	2004-Sep-10	A/Whanganui/417/2004		Other Database Import
EPI93425	MP	New Zealand	2004-Sep-10	A/Whanganui/417/2004		Other Database Import
EPI93428	NA	New Zealand	2004-Sep-10	A/Whanganui/417/2004		Other Database Import
EPI93430	NP	New Zealand	2004-Sep-10	A/Whanganui/417/2004		Other Database Import
EPI93432	NS	New Zealand	2004-Sep-10	A/Whanganui/417/2004		Other Database Import
EPI93435	PA	New Zealand	2004-Sep-10	A/Whanganui/417/2004		Other Database Import
EPI93437	PB1	New Zealand	2004-Sep-10	A/Whanganui/417/2004		Other Database Import
EPI93385	HA	New Zealand	2004-Sep-13	A/Bay of Plenty/383/2004		Other Database Import
EPI93387	MP	New Zealand	2004-Sep-13	A/Bay of Plenty/383/2004		Other Database Import
EPI93390	NA	New Zealand	2004-Sep-13	A/Bay of Plenty/383/2004		Other Database Import
EPI93392	NP	New Zealand	2004-Sep-13	A/Bay of Plenty/383/2004		Other Database Import
EPI93394	NS	New Zealand	2004-Sep-13	A/Bay of Plenty/383/2004		Other Database Import
EPI93397	PA	New Zealand	2004-Sep-13	A/Bay of Plenty/383/2004		Other Database Import
EPI93399	PB1	New Zealand	2004-Sep-13	A/Bay of Plenty/383/2004		Other Database Import
EPI93402	PB2	New Zealand	2004-Sep-13	A/Bay of Plenty/383/2004		Other Database Import
EPI93366	HA	New Zealand	2004-Sep-10	A/Tairawhiti/369/2004		Other Database Import
EPI93368	MP	New Zealand	2004-Sep-10	A/Tairawhiti/369/2004		Other Database Import
EPI93371	NA	New Zealand	2004-Sep-10	A/Tairawhiti/369/2004		Other Database Import
EPI93373	NP	New Zealand	2004-Sep-10	A/Tairawhiti/369/2004		Other Database Import
EPI93375	NS	New Zealand	2004-Sep-10	A/Tairawhiti/369/2004		Other Database Import
EPI93378	PA	New Zealand	2004-Sep-10	A/Tairawhiti/369/2004		Other Database Import
EPI93380	PB1	New Zealand	2004-Sep-10	A/Tairawhiti/369/2004		Other Database Import
EPI93383	PB2	New Zealand	2004-Sep-10	A/Tairawhiti/369/2004		Other Database Import
EPI93347	HA	New Zealand	2004-Oct-17	A/Bay of Plenty/332/2004		Other Database Import
EPI93349	MP	New Zealand	2004-Oct-17	A/Bay of Plenty/332/2004		Other Database Import
EPI93352	NA	New Zealand	2004-Oct-17	A/Bay of Plenty/332/2004		Other Database Import
EPI93354	NP	New Zealand	2004-Oct-17	A/Bay of Plenty/332/2004		Other Database Import
EPI93356	NS	New Zealand	2004-Oct-17	A/Bay of Plenty/332/2004		Other Database Import
EPI93359	PA	New Zealand	2004-Oct-17	A/Bay of Plenty/332/2004		Other Database Import
EPI93361	PB1	New Zealand	2004-Oct-17	A/Bay of Plenty/332/2004		Other Database Import
EPI93364	PB2	New Zealand	2004-Oct-17	A/Bay of Plenty/332/2004		Other Database Import
EPI93328	HA	New Zealand	2004-Oct-11	A/Bay of Plenty/279/2004		Other Database Import
EPI93330	MP	New Zealand	2004-Oct-11	A/Bay of Plenty/279/2004		Other Database Import
EPI93333	NA	New Zealand	2004-Oct-11	A/Bay of Plenty/279/2004		Other Database Import
EPI93335	NP	New Zealand	2004-Oct-11	A/Bay of Plenty/279/2004		Other Database Import
EPI93337	NS	New Zealand	2004-Oct-11	A/Bay of Plenty/279/2004		Other Database Import
EPI93340	PA	New Zealand	2004-Oct-11	A/Bay of Plenty/279/2004		Other Database Import
EPI93342	PB1	New Zealand	2004-Oct-11	A/Bay of Plenty/279/2004		Other Database Import
EPI93345	PB2	New Zealand	2004-Oct-11	A/Bay of Plenty/279/2004		Other Database Import
EPI93290	HA	New Zealand	2004-Sep-10	A/Whanganui/128/2004		Other Database Import
EPI93292	MP	New Zealand	2004-Sep-10	A/Whanganui/128/2004		Other Database Import
EPI93295	NA	New Zealand	2004-Sep-10	A/Whanganui/128/2004		Other Database Import
EPI93297	NP	New Zealand	2004-Sep-10	A/Whanganui/128/2004		Other Database Import
EPI93299	NS	New Zealand	2004-Sep-10	A/Whanganui/128/2004		Other Database Import
EPI93302	PA	New Zealand	2004-Sep-10	A/Whanganui/128/2004		Other Database Import
EPI93304	PB1	New Zealand	2004-Sep-10	A/Whanganui/128/2004		Other Database Import
EPI93307	PB2	New Zealand	2004-Sep-10	A/Whanganui/128/2004		Other Database Import
EPI91200	HA	United States	2004-Sep-17	A/New York/467/2004		Other Database Import
EPI91202	MP	United States	2004-Sep-17	A/New York/467/2004		Other Database Import
EPI91205	NA	United States	2004-Sep-17	A/New York/467/2004		Other Database Import
EPI91207	NP	United States	2004-Sep-17	A/New York/467/2004		Other Database Import
EPI91209	NS	United States	2004-Sep-17	A/New York/467/2004		Other Database Import
EPI91212	PA	United States	2004-Sep-17	A/New York/467/2004		Other Database Import
EPI91214	PB1	United States	2004-Sep-17	A/New York/467/2004		Other Database Import
EPI91217	PB2	United States	2004-Sep-17	A/New York/467/2004		Other Database Import
EPI91181	HA	United States	2004-Nov-27	A/New York/466/2004		Other Database Import
EPI91183	MP	United States	2004-Nov-27	A/New York/466/2004		Other Database Import
EPI91186	NA	United States	2004-Nov-27	A/New York/466/2004		Other Database Import
EPI91188	NP	United States	2004-Nov-27	A/New York/466/2004		Other Database Import
EPI91190	NS	United States	2004-Nov-27	A/New York/466/2004		Other Database Import
EPI91193	PA	United States	2004-Nov-27	A/New York/466/2004		Other Database Import
EPI91195	PB1	United States	2004-Nov-27	A/New York/466/2004		Other Database Import
EPI91198	PB2	United States	2004-Nov-27	A/New York/466/2004		Other Database Import
EPI84711	HA	United States	2004-Nov-08	A/New York/471/2004		Other Database Import
EPI84713	MP	United States	2004-Nov-08	A/New York/471/2004		Other Database Import
EPI84716	NA	United States	2004-Nov-08	A/New York/471/2004		Other Database Import
EPI84718	NP	United States	2004-Nov-08	A/New York/471/2004		Other Database Import
EPI84720	NS	United States	2004-Nov-08	A/New York/471/2004		Other Database Import
EPI84723	PA	United States	2004-Nov-08	A/New York/471/2004		Other Database Import
EPI84725	PB1	United States	2004-Nov-08	A/New York/471/2004		Other Database Import
EPI84728	PB2	United States	2004-Nov-08	A/New York/471/2004		Other Database Import
EPI84692	HA	United States	2004-Sep-17	A/New York/468/2004		Other Database Import
EPI84694	MP	United States	2004-Sep-17	A/New York/468/2004		Other Database Import
EPI84697	NA	United States	2004-Sep-17	A/New York/468/2004		Other Database Import
EPI84699	NP	United States	2004-Sep-17	A/New York/468/2004		Other Database Import
EPI84701	NS	United States	2004-Sep-17	A/New York/468/2004		Other Database Import
EPI84704	PA	United States	2004-Sep-17	A/New York/468/2004		Other Database Import
EPI84706	PB1	United States	2004-Sep-17	A/New York/468/2004		Other Database Import
EPI84709	PB2	United States	2004-Sep-17	A/New York/468/2004		Other Database Import
EPI83951	HA	United States	2004-Dec-28	A/New York/354/2004		Other Database Import
EPI83953	MP	United States	2004-Dec-28	A/New York/354/2004		Other Database Import
EPI83956	NA	United States	2004-Dec-28	A/New York/354/2004		Other Database Import
EPI83958	NP	United States	2004-Dec-28	A/New York/354/2004		Other Database Import
EPI83960	NS	United States	2004-Dec-28	A/New York/354/2004		Other Database Import
EPI83963	PA	United States	2004-Dec-28	A/New York/354/2004		Other Database Import
EPI83965	PB1	United States	2004-Dec-28	A/New York/354/2004		Other Database Import
EPI83968	PB2	United States	2004-Dec-28	A/New York/354/2004		Other Database Import
EPI83324	HA	United States	2004-Dec-16	A/New York/123/2004		Other Database Import
EPI83326	MP	United States	2004-Dec-16	A/New York/123/2004		Other Database Import
EPI83329	NA	United States	2004-Dec-16	A/New York/123/2004		Other Database Import
EPI83331	NP	United States	2004-Dec-16	A/New York/123/2004		Other Database Import
EPI83333	NS	United States	2004-Dec-16	A/New York/123/2004		Other Database Import
EPI83336	PA	United States	2004-Dec-16	A/New York/123/2004		Other Database Import
EPI83338	PB1	United States	2004-Dec-16	A/New York/123/2004		Other Database Import
EPI83341	PB2	United States	2004-Dec-16	A/New York/123/2004		Other Database Import
EPI83062	HA	New Zealand	2004-Oct-13	A/Christchurch/297/2004		Other Database Import
EPI83064	MP	New Zealand	2004-Oct-13	A/Christchurch/297/2004		Other Database Import
EPI83067	NA	New Zealand	2004-Oct-13	A/Christchurch/297/2004		Other Database Import
EPI83069	NP	New Zealand	2004-Oct-13	A/Christchurch/297/2004		Other Database Import
EPI83071	NS	New Zealand	2004-Oct-13	A/Christchurch/297/2004		Other Database Import
EPI83074	PA	New Zealand	2004-Oct-13	A/Christchurch/297/2004		Other Database Import
EPI83076	PB1	New Zealand	2004-Oct-13	A/Christchurch/297/2004		Other Database Import
EPI83079	PB2	New Zealand	2004-Oct-13	A/Christchurch/297/2004		Other Database Import
EPI83043	HA	New Zealand	2004-Oct-12	A/Ashburton/280/2004		Other Database Import
EPI83045	MP	New Zealand	2004-Oct-12	A/Ashburton/280/2004		Other Database Import
EPI83048	NA	New Zealand	2004-Oct-12	A/Ashburton/280/2004		Other Database Import
EPI83050	NP	New Zealand	2004-Oct-12	A/Ashburton/280/2004		Other Database Import
EPI83052	NS	New Zealand	2004-Oct-12	A/Ashburton/280/2004		Other Database Import
EPI83055	PA	New Zealand	2004-Oct-12	A/Ashburton/280/2004		Other Database Import
EPI83057	PB1	New Zealand	2004-Oct-12	A/Ashburton/280/2004		Other Database Import
EPI83060	PB2	New Zealand	2004-Oct-12	A/Ashburton/280/2004		Other Database Import
EPI83024	HA	New Zealand	2004-Sep-22	A/Christchurch/184/2004		Other Database Import
EPI83026	MP	New Zealand	2004-Sep-22	A/Christchurch/184/2004		Other Database Import
EPI83029	NA	New Zealand	2004-Sep-22	A/Christchurch/184/2004		Other Database Import
EPI83031	NP	New Zealand	2004-Sep-22	A/Christchurch/184/2004		Other Database Import
EPI83033	NS	New Zealand	2004-Sep-22	A/Christchurch/184/2004		Other Database Import
EPI83036	PA	New Zealand	2004-Sep-22	A/Christchurch/184/2004		Other Database Import
EPI83038	PB1	New Zealand	2004-Sep-22	A/Christchurch/184/2004		Other Database Import
EPI83041	PB2	New Zealand	2004-Sep-22	A/Christchurch/184/2004		Other Database Import
EPI83005	HA	New Zealand	2004-Sep-07	A/Christchurch/90/2004		Other Database Import
EPI83007	MP	New Zealand	2004-Sep-07	A/Christchurch/90/2004		Other Database Import
EPI83010	NA	New Zealand	2004-Sep-07	A/Christchurch/90/2004		Other Database Import
EPI83012	NP	New Zealand	2004-Sep-07	A/Christchurch/90/2004		Other Database Import
EPI83014	NS	New Zealand	2004-Sep-07	A/Christchurch/90/2004		Other Database Import
EPI83017	PA	New Zealand	2004-Sep-07	A/Christchurch/90/2004		Other Database Import
EPI83019	PB1	New Zealand	2004-Sep-07	A/Christchurch/90/2004		Other Database Import
EPI83022	PB2	New Zealand	2004-Sep-07	A/Christchurch/90/2004		Other Database Import
EPI82948	HA	New Zealand	2004-Aug-12	A/Christchurch/15/2004		Other Database Import
EPI82950	MP	New Zealand	2004-Aug-12	A/Christchurch/15/2004		Other Database Import
EPI82953	NA	New Zealand	2004-Aug-12	A/Christchurch/15/2004		Other Database Import
EPI82955	NP	New Zealand	2004-Aug-12	A/Christchurch/15/2004		Other Database Import
EPI82957	NS	New Zealand	2004-Aug-12	A/Christchurch/15/2004		Other Database Import
EPI82960	PA	New Zealand	2004-Aug-12	A/Christchurch/15/2004		Other Database Import
EPI82962	PB1	New Zealand	2004-Aug-12	A/Christchurch/15/2004		Other Database Import
EPI82965	PB2	New Zealand	2004-Aug-12	A/Christchurch/15/2004		Other Database Import
EPI82929	HA	New Zealand	2004-Jul-20	A/Christchurch/13/2004		Other Database Import
EPI82931	MP	New Zealand	2004-Jul-20	A/Christchurch/13/2004		Other Database Import
EPI82934	NA	New Zealand	2004-Jul-20	A/Christchurch/13/2004		Other Database Import
EPI82936	NP	New Zealand	2004-Jul-20	A/Christchurch/13/2004		Other Database Import
EPI82938	NS	New Zealand	2004-Jul-20	A/Christchurch/13/2004		Other Database Import
EPI82941	PA	New Zealand	2004-Jul-20	A/Christchurch/13/2004		Other Database Import
EPI82943	PB1	New Zealand	2004-Jul-20	A/Christchurch/13/2004		Other Database Import
EPI82946	PB2	New Zealand	2004-Jul-20	A/Christchurch/13/2004		Other Database Import
EPI82925	HA	New Zealand	2004-Oct-24	A/Christchurch/339/2004		Other Database Import
EPI83098	MP	New Zealand	2004-Oct-24	A/Christchurch/339/2004		Other Database Import
EPI83101	NA	New Zealand	2004-Oct-24	A/Christchurch/339/2004		Other Database Import
EPI83103	NP	New Zealand	2004-Oct-24	A/Christchurch/339/2004		Other Database Import
EPI83105	NS	New Zealand	2004-Oct-24	A/Christchurch/339/2004		Other Database Import
EPI83108	PA	New Zealand	2004-Oct-24	A/Christchurch/339/2004		Other Database Import
EPI83110	PB1	New Zealand	2004-Oct-24	A/Christchurch/339/2004		Other Database Import
EPI83113	PB2	New Zealand	2004-Oct-24	A/Christchurch/339/2004		Other Database Import
EPI82792	HA	United States	2004-Nov-06	A/New York/68/2004		Other Database Import
EPI82794	MP	United States	2004-Nov-06	A/New York/68/2004		Other Database Import
EPI82797	NA	United States	2004-Nov-06	A/New York/68/2004		Other Database Import
EPI82799	NP	United States	2004-Nov-06	A/New York/68/2004		Other Database Import
EPI82801	NS	United States	2004-Nov-06	A/New York/68/2004		Other Database Import
EPI82804	PA	United States	2004-Nov-06	A/New York/68/2004		Other Database Import
EPI82806	PB1	United States	2004-Nov-06	A/New York/68/2004		Other Database Import
EPI82809	PB2	United States	2004-Nov-06	A/New York/68/2004		Other Database Import
EPI80566	HA	United States	2004-Dec-15	A/New York/363/2004		Other Database Import
EPI80568	MP	United States	2004-Dec-15	A/New York/363/2004		Other Database Import
EPI80571	NA	United States	2004-Dec-15	A/New York/363/2004		Other Database Import
EPI80573	NP	United States	2004-Dec-15	A/New York/363/2004		Other Database Import
EPI80575	NS	United States	2004-Dec-15	A/New York/363/2004		Other Database Import
EPI80578	PA	United States	2004-Dec-15	A/New York/363/2004		Other Database Import
EPI80580	PB1	United States	2004-Dec-15	A/New York/363/2004		Other Database Import
EPI80583	PB2	United States	2004-Dec-15	A/New York/363/2004		Other Database Import
EPI80281	HA	United States	2004-Nov-11	A/New York/190/2004		Other Database Import
EPI80283	MP	United States	2004-Nov-11	A/New York/190/2004		Other Database Import
EPI80286	NA	United States	2004-Nov-11	A/New York/190/2004		Other Database Import
EPI80288	NP	United States	2004-Nov-11	A/New York/190/2004		Other Database Import
EPI80290	NS	United States	2004-Nov-11	A/New York/190/2004		Other Database Import
EPI80293	PA	United States	2004-Nov-11	A/New York/190/2004		Other Database Import
EPI80295	PB1	United States	2004-Nov-11	A/New York/190/2004		Other Database Import
EPI80298	PB2	United States	2004-Nov-11	A/New York/190/2004		Other Database Import
EPI80262	HA	United States	2004-Dec-26	A/New York/380/2004		Other Database Import
EPI80264	MP	United States	2004-Dec-26	A/New York/380/2004		Other Database Import
EPI80267	NA	United States	2004-Dec-26	A/New York/380/2004		Other Database Import
EPI80269	NP	United States	2004-Dec-26	A/New York/380/2004		Other Database Import
EPI80271	NS	United States	2004-Dec-26	A/New York/380/2004		Other Database Import
EPI80274	PA	United States	2004-Dec-26	A/New York/380/2004		Other Database Import
EPI80276	PB1	United States	2004-Dec-26	A/New York/380/2004		Other Database Import
EPI80279	PB2	United States	2004-Dec-26	A/New York/380/2004		Other Database Import
EPI80252	NS	United States	2004-Dec-20	A/New York/377/2004		Other Database Import
EPI80255	PA	United States	2004-Dec-20	A/New York/377/2004		Other Database Import
EPI80257	PB1	United States	2004-Dec-20	A/New York/377/2004		Other Database Import
EPI80260	PB2	United States	2004-Dec-20	A/New York/377/2004		Other Database Import
EPI80243	HA	United States	2004-Dec-20	A/New York/377/2004		Other Database Import
EPI80245	MP	United States	2004-Dec-20	A/New York/377/2004		Other Database Import
EPI80248	NA	United States	2004-Dec-20	A/New York/377/2004		Other Database Import
EPI80250	NP	United States	2004-Dec-20	A/New York/377/2004		Other Database Import
EPI80034	HA	United States	2004-Dec-07	A/New York/218/2004		Other Database Import
EPI80036	MP	United States	2004-Dec-07	A/New York/218/2004		Other Database Import
EPI80039	NA	United States	2004-Dec-07	A/New York/218/2004		Other Database Import
EPI80041	NP	United States	2004-Dec-07	A/New York/218/2004		Other Database Import
EPI80043	NS	United States	2004-Dec-07	A/New York/218/2004		Other Database Import
EPI80046	PA	United States	2004-Dec-07	A/New York/218/2004		Other Database Import
EPI80048	PB1	United States	2004-Dec-07	A/New York/218/2004		Other Database Import
EPI80051	PB2	United States	2004-Dec-07	A/New York/218/2004		Other Database Import
EPI79958	HA	United States	2004-Dec-28	A/New York/385/2004		Other Database Import
EPI79960	MP	United States	2004-Dec-28	A/New York/385/2004		Other Database Import
EPI79963	NA	United States	2004-Dec-28	A/New York/385/2004		Other Database Import
EPI79965	NP	United States	2004-Dec-28	A/New York/385/2004		Other Database Import
EPI79967	NS	United States	2004-Dec-28	A/New York/385/2004		Other Database Import
EPI79970	PA	United States	2004-Dec-28	A/New York/385/2004		Other Database Import
EPI79972	PB1	United States	2004-Dec-28	A/New York/385/2004		Other Database Import
EPI79975	PB2	United States	2004-Dec-28	A/New York/385/2004		Other Database Import
EPI79882	HA	United States	2004-Dec-16	A/New York/365/2004		Other Database Import
EPI79884	MP	United States	2004-Dec-16	A/New York/365/2004		Other Database Import
EPI79887	NA	United States	2004-Dec-16	A/New York/365/2004		Other Database Import
EPI79889	NP	United States	2004-Dec-16	A/New York/365/2004		Other Database Import
EPI79891	NS	United States	2004-Dec-16	A/New York/365/2004		Other Database Import
EPI79894	PA	United States	2004-Dec-16	A/New York/365/2004		Other Database Import
EPI79896	PB1	United States	2004-Dec-16	A/New York/365/2004		Other Database Import
EPI79899	PB2	United States	2004-Dec-16	A/New York/365/2004		Other Database Import
EPI79863	HA	United States	2004-Dec-08	A/New York/362/2004		Other Database Import
EPI79865	MP	United States	2004-Dec-08	A/New York/362/2004		Other Database Import
EPI79868	NA	United States	2004-Dec-08	A/New York/362/2004		Other Database Import
EPI79870	NP	United States	2004-Dec-08	A/New York/362/2004		Other Database Import
EPI79872	NS	United States	2004-Dec-08	A/New York/362/2004		Other Database Import
EPI79875	PA	United States	2004-Dec-08	A/New York/362/2004		Other Database Import
EPI79877	PB1	United States	2004-Dec-08	A/New York/362/2004		Other Database Import
EPI79880	PB2	United States	2004-Dec-08	A/New York/362/2004		Other Database Import
EPI79844	HA	United States	2004-Nov-18	A/New York/360/2004		Other Database Import
EPI79846	MP	United States	2004-Nov-18	A/New York/360/2004		Other Database Import
EPI79849	NA	United States	2004-Nov-18	A/New York/360/2004		Other Database Import
EPI79851	NP	United States	2004-Nov-18	A/New York/360/2004		Other Database Import
EPI79853	NS	United States	2004-Nov-18	A/New York/360/2004		Other Database Import
EPI79856	PA	United States	2004-Nov-18	A/New York/360/2004		Other Database Import
EPI79858	PB1	United States	2004-Nov-18	A/New York/360/2004		Other Database Import
EPI79861	PB2	United States	2004-Nov-18	A/New York/360/2004		Other Database Import
EPI79825	HA	United States	2004-Nov-05	A/New York/353/2004		Other Database Import
EPI79827	MP	United States	2004-Nov-05	A/New York/353/2004		Other Database Import
EPI79830	NA	United States	2004-Nov-05	A/New York/353/2004		Other Database Import
EPI79832	NP	United States	2004-Nov-05	A/New York/353/2004		Other Database Import
EPI79834	NS	United States	2004-Nov-05	A/New York/353/2004		Other Database Import
EPI79837	PA	United States	2004-Nov-05	A/New York/353/2004		Other Database Import
EPI79839	PB1	United States	2004-Nov-05	A/New York/353/2004		Other Database Import
EPI79842	PB2	United States	2004-Nov-05	A/New York/353/2004		Other Database Import
EPI79540	HA	United States	2004-Dec-09	A/New York/207/2004		Other Database Import
EPI79542	MP	United States	2004-Dec-09	A/New York/207/2004		Other Database Import
EPI79545	NA	United States	2004-Dec-09	A/New York/207/2004		Other Database Import
EPI79547	NP	United States	2004-Dec-09	A/New York/207/2004		Other Database Import
EPI79549	NS	United States	2004-Dec-09	A/New York/207/2004		Other Database Import
EPI79552	PA	United States	2004-Dec-09	A/New York/207/2004		Other Database Import
EPI79554	PB1	United States	2004-Dec-09	A/New York/207/2004		Other Database Import
EPI79557	PB2	United States	2004-Dec-09	A/New York/207/2004		Other Database Import
EPI79473	NS	United States	2004-Dec-29	A/New York/383/2004		Other Database Import
EPI79476	PA	United States	2004-Dec-29	A/New York/383/2004		Other Database Import
EPI79478	PB1	United States	2004-Dec-29	A/New York/383/2004		Other Database Import
EPI79481	PB2	United States	2004-Dec-29	A/New York/383/2004		Other Database Import
EPI79464	HA	United States	2004-Dec-29	A/New York/383/2004		Other Database Import
EPI79466	MP	United States	2004-Dec-29	A/New York/383/2004		Other Database Import
EPI79469	NA	United States	2004-Dec-29	A/New York/383/2004		Other Database Import
EPI79471	NP	United States	2004-Dec-29	A/New York/383/2004		Other Database Import
EPI79388	HA	United States	2004-Dec-22	A/New York/372/2004		Other Database Import
EPI79390	MP	United States	2004-Dec-22	A/New York/372/2004		Other Database Import
EPI79393	NA	United States	2004-Dec-22	A/New York/372/2004		Other Database Import
EPI79395	NP	United States	2004-Dec-22	A/New York/372/2004		Other Database Import
EPI79397	NS	United States	2004-Dec-22	A/New York/372/2004		Other Database Import
EPI79400	PA	United States	2004-Dec-22	A/New York/372/2004		Other Database Import
EPI79402	PB1	United States	2004-Dec-22	A/New York/372/2004		Other Database Import
EPI79405	PB2	United States	2004-Dec-22	A/New York/372/2004		Other Database Import
EPI79383	PB1	United States	2004-Dec-09	A/New York/371/2004		Other Database Import
EPI79386	PB2	United States	2004-Dec-09	A/New York/371/2004		Other Database Import
EPI79369	HA	United States	2004-Dec-09	A/New York/371/2004		Other Database Import
EPI79371	MP	United States	2004-Dec-09	A/New York/371/2004		Other Database Import
EPI79374	NA	United States	2004-Dec-09	A/New York/371/2004		Other Database Import
EPI79376	NP	United States	2004-Dec-09	A/New York/371/2004		Other Database Import
EPI79378	NS	United States	2004-Dec-09	A/New York/371/2004		Other Database Import
EPI79381	PA	United States	2004-Dec-09	A/New York/371/2004		Other Database Import
EPI79350	HA	United States	2004-Dec-20	A/New York/370/2004		Other Database Import
EPI79352	MP	United States	2004-Dec-20	A/New York/370/2004		Other Database Import
EPI79355	NA	United States	2004-Dec-20	A/New York/370/2004		Other Database Import
EPI79357	NP	United States	2004-Dec-20	A/New York/370/2004		Other Database Import
EPI79359	NS	United States	2004-Dec-20	A/New York/370/2004		Other Database Import
EPI79362	PA	United States	2004-Dec-20	A/New York/370/2004		Other Database Import
EPI79364	PB1	United States	2004-Dec-20	A/New York/370/2004		Other Database Import
EPI79367	PB2	United States	2004-Dec-20	A/New York/370/2004		Other Database Import
EPI79274	HA	United States	2004-Dec-01	A/New York/356/2004		Other Database Import
EPI79276	MP	United States	2004-Dec-01	A/New York/356/2004		Other Database Import
EPI79279	NA	United States	2004-Dec-01	A/New York/356/2004		Other Database Import
EPI79281	NP	United States	2004-Dec-01	A/New York/356/2004		Other Database Import
EPI79283	NS	United States	2004-Dec-01	A/New York/356/2004		Other Database Import
EPI79286	PA	United States	2004-Dec-01	A/New York/356/2004		Other Database Import
EPI79288	PB1	United States	2004-Dec-01	A/New York/356/2004		Other Database Import
EPI79291	PB2	United States	2004-Dec-01	A/New York/356/2004		Other Database Import
EPI79046	HA	United States	2004-Dec-24	A/New York/244/2004		Other Database Import
EPI79048	MP	United States	2004-Dec-24	A/New York/244/2004		Other Database Import
EPI79051	NA	United States	2004-Dec-24	A/New York/244/2004		Other Database Import
EPI79053	NP	United States	2004-Dec-24	A/New York/244/2004		Other Database Import
EPI79055	NS	United States	2004-Dec-24	A/New York/244/2004		Other Database Import
EPI79058	PA	United States	2004-Dec-24	A/New York/244/2004		Other Database Import
EPI79060	PB1	United States	2004-Dec-24	A/New York/244/2004		Other Database Import
EPI79063	PB2	United States	2004-Dec-24	A/New York/244/2004		Other Database Import
EPI79022	PB1	United States	2004-Dec-21	A/New York/392/2004		Other Database Import	The NIAID Influenza Genome Sequencing Consortium
EPI79025	PB2	United States	2004-Dec-21	A/New York/392/2004		Other Database Import	The NIAID Influenza Genome Sequencing Consortium
EPI79008	HA	United States	2004-Dec-21	A/New York/392/2004		Other Database Import	The NIAID Influenza Genome Sequencing Consortium
EPI79010	MP	United States	2004-Dec-21	A/New York/392/2004		Other Database Import	The NIAID Influenza Genome Sequencing Consortium
EPI79013	NA	United States	2004-Dec-21	A/New York/392/2004		Other Database Import	The NIAID Influenza Genome Sequencing Consortium
EPI79015	NP	United States	2004-Dec-21	A/New York/392/2004		Other Database Import	The NIAID Influenza Genome Sequencing Consortium
EPI79017	NS	United States	2004-Dec-21	A/New York/392/2004		Other Database Import	The NIAID Influenza Genome Sequencing Consortium
EPI79020	PA	United States	2004-Dec-21	A/New York/392/2004		Other Database Import	The NIAID Influenza Genome Sequencing Consortium
EPI252219	NP	United States	2004-Dec-21	A/New York/392/2004		Other Database Import	The NIAID Influenza Genome Sequencing Consortium
EPI252220	MP	United States	2004-Dec-21	A/New York/392/2004		Other Database Import	The NIAID Influenza Genome Sequencing Consortium
EPI252221	PB1	United States	2004-Dec-21	A/New York/392/2004		Other Database Import	The NIAID Influenza Genome Sequencing Consortium
EPI252222	PB2	United States	2004-Dec-21	A/New York/392/2004		Other Database Import	The NIAID Influenza Genome Sequencing Consortium
EPI252223	NS	United States	2004-Dec-21	A/New York/392/2004		Other Database Import	The NIAID Influenza Genome Sequencing Consortium
EPI252224	NA	United States	2004-Dec-21	A/New York/392/2004		Other Database Import	The NIAID Influenza Genome Sequencing Consortium
EPI252225	HA	United States	2004-Dec-21	A/New York/392/2004		Other Database Import	The NIAID Influenza Genome Sequencing Consortium
EPI252226	PA	United States	2004-Dec-21	A/New York/392/2004		Other Database Import	The NIAID Influenza Genome Sequencing Consortium
EPI78970	HA	United States	2004-Dec-27	A/New York/387/2004		Other Database Import
EPI78972	MP	United States	2004-Dec-27	A/New York/387/2004		Other Database Import
EPI78975	NA	United States	2004-Dec-27	A/New York/387/2004		Other Database Import
EPI78977	NP	United States	2004-Dec-27	A/New York/387/2004		Other Database Import
EPI78979	NS	United States	2004-Dec-27	A/New York/387/2004		Other Database Import
EPI78982	PA	United States	2004-Dec-27	A/New York/387/2004		Other Database Import
EPI78984	PB1	United States	2004-Dec-27	A/New York/387/2004		Other Database Import
EPI78987	PB2	United States	2004-Dec-27	A/New York/387/2004		Other Database Import
EPI78951	HA	United States	2004-Dec-22	A/New York/386/2004		Other Database Import
EPI78953	MP	United States	2004-Dec-22	A/New York/386/2004		Other Database Import
EPI78956	NA	United States	2004-Dec-22	A/New York/386/2004		Other Database Import
EPI78958	NP	United States	2004-Dec-22	A/New York/386/2004		Other Database Import
EPI78960	NS	United States	2004-Dec-22	A/New York/386/2004		Other Database Import
EPI78963	PA	United States	2004-Dec-22	A/New York/386/2004		Other Database Import
EPI78965	PB1	United States	2004-Dec-22	A/New York/386/2004		Other Database Import
EPI78968	PB2	United States	2004-Dec-22	A/New York/386/2004		Other Database Import
EPI78913	HA	United States	2004-Nov-30	A/New York/379/2004		Other Database Import
EPI78915	MP	United States	2004-Nov-30	A/New York/379/2004		Other Database Import
EPI78918	NA	United States	2004-Nov-30	A/New York/379/2004		Other Database Import
EPI78920	NP	United States	2004-Nov-30	A/New York/379/2004		Other Database Import
EPI78922	NS	United States	2004-Nov-30	A/New York/379/2004		Other Database Import
EPI78925	PA	United States	2004-Nov-30	A/New York/379/2004		Other Database Import
EPI78927	PB1	United States	2004-Nov-30	A/New York/379/2004		Other Database Import
EPI78930	PB2	United States	2004-Nov-30	A/New York/379/2004		Other Database Import
EPI71303	HA	Austria	2004-Mar-04	A/Austria/145841/2004		Other Database Import
EPI71295	HA	Austria	2004-Feb-10	A/Austria/141367/2004		Other Database Import
EPI71291	HA	Austria	2004-Feb-06	A/Austria/140989/2004		Other Database Import
EPI71289	HA	Austria	2004-Feb-06	A/Austria/140967/2004		Other Database Import
EPI71287	HA	Austria	2004-Feb-06	A/Austria/140918/2004		Other Database Import
EPI71285	HA	Austria	2004-Feb-05	A/Austria/140782/2004		Other Database Import
EPI71281	HA	Austria	2004-Feb-05	A/Austria/140685/2004		Other Database Import
EPI71275	HA	Austria	2004-Feb-02	A/Austria/139949/2004		Other Database Import
EPI71273	HA	Austria	2004-Feb-02	A/Austria/139674/2004		Other Database Import
EPI71271	HA	Austria	2004-Jan-27	A/Austria/139082/2004		Other Database Import
EPI71269	HA	Austria	2004-Jan-27	A/Austria/138808/2004		Other Database Import
EPI71265	HA	Austria	2004-Jan-26	A/Austria/138560/2004		Other Database Import
EPI71259	HA	Austria	2004-Jan-22	A/Austria/138112/2004		Other Database Import
EPI71257	HA	Austria	2004-Jan-22	A/Austria/138109/2004		Other Database Import
EPI71255	HA	Austria	2004-Jan-22	A/Austria/138051/2004		Other Database Import
EPI71251	HA	Austria	2004-Jan-20	A/Austria/137440/2004		Other Database Import
EPI71249	HA	Austria	2004-Jan-19	A/Austria/137275/2004		Other Database Import
EPI71241	HA	Austria	2004-Jan-14	A/Austria/136353/2004		Other Database Import
EPI71239	HA	Austria	2004-Jan-13	A/Austria/136042/2004		Other Database Import
EPI71237	HA	Austria	2004-Jan-12	A/Austria/135794/2004		Other Database Import
EPI71233	HA	Austria	2004-Jan-02	A/Austria/134855/2004		Other Database Import
EPI57916	HA	New Zealand	2004-Sep-27	A/Wellington/55/2004		Other Database Import
EPI57918	MP	New Zealand	2004-Sep-27	A/Wellington/55/2004		Other Database Import
EPI57921	NA	New Zealand	2004-Sep-27	A/Wellington/55/2004		Other Database Import
EPI57923	NP	New Zealand	2004-Sep-27	A/Wellington/55/2004		Other Database Import
EPI57925	NS	New Zealand	2004-Sep-27	A/Wellington/55/2004		Other Database Import
EPI57928	PA	New Zealand	2004-Sep-27	A/Wellington/55/2004		Other Database Import
EPI57930	PB1	New Zealand	2004-Sep-27	A/Wellington/55/2004		Other Database Import
EPI57933	PB2	New Zealand	2004-Sep-27	A/Wellington/55/2004		Other Database Import
EPI57203	NS	Australia	2004-Oct-09	A/Queensland/44/2004		Other Database Import
EPI57206	PA	Australia	2004-Oct-09	A/Queensland/44/2004		Other Database Import
EPI57208	PB1	Australia	2004-Oct-09	A/Queensland/44/2004		Other Database Import
EPI57211	PB2	Australia	2004-Oct-09	A/Queensland/44/2004		Other Database Import
EPI57194	HA	Australia	2004-Oct-09	A/Queensland/44/2004		Other Database Import
EPI57196	MP	Australia	2004-Oct-09	A/Queensland/44/2004		Other Database Import
EPI57199	NA	Australia	2004-Oct-09	A/Queensland/44/2004		Other Database Import
EPI57201	NP	Australia	2004-Oct-09	A/Queensland/44/2004		Other Database Import
EPI55161	HA	United States	2004-Dec-27	A/New York/905/2004		Other Database Import
EPI55163	MP	United States	2004-Dec-27	A/New York/905/2004		Other Database Import
EPI55166	NA	United States	2004-Dec-27	A/New York/905/2004		Other Database Import
EPI55168	NP	United States	2004-Dec-27	A/New York/905/2004		Other Database Import
EPI55170	NS	United States	2004-Dec-27	A/New York/905/2004		Other Database Import
EPI55173	PA	United States	2004-Dec-27	A/New York/905/2004		Other Database Import
EPI55175	PB1	United States	2004-Dec-27	A/New York/905/2004		Other Database Import
EPI55178	PB2	United States	2004-Dec-27	A/New York/905/2004		Other Database Import
EPI54762	HA	Australia	2004-Oct-07	A/Queensland/41/2004		Other Database Import
EPI54764	MP	Australia	2004-Oct-07	A/Queensland/41/2004		Other Database Import
EPI54767	NA	Australia	2004-Oct-07	A/Queensland/41/2004		Other Database Import
EPI54769	NP	Australia	2004-Oct-07	A/Queensland/41/2004		Other Database Import
EPI54771	NS	Australia	2004-Oct-07	A/Queensland/41/2004		Other Database Import
EPI54774	PA	Australia	2004-Oct-07	A/Queensland/41/2004		Other Database Import
EPI54776	PB1	Australia	2004-Oct-07	A/Queensland/41/2004		Other Database Import
EPI54779	PB2	Australia	2004-Oct-07	A/Queensland/41/2004		Other Database Import
EPI53422	HA	United States	2004-Jan-06	A/New York/70/2004		Other Database Import
EPI53424	MP	United States	2004-Jan-06	A/New York/70/2004		Other Database Import
EPI53427	NA	United States	2004-Jan-06	A/New York/70/2004		Other Database Import
EPI53429	NP	United States	2004-Jan-06	A/New York/70/2004		Other Database Import
EPI53431	NS	United States	2004-Jan-06	A/New York/70/2004		Other Database Import
EPI53434	PA	United States	2004-Jan-06	A/New York/70/2004		Other Database Import
EPI53436	PB1	United States	2004-Jan-06	A/New York/70/2004		Other Database Import
EPI53439	PB2	United States	2004-Jan-06	A/New York/70/2004		Other Database Import
EPI52624	HA	United States	2004-Jan-06	A/New York/5/2004		Other Database Import
EPI52626	MP	United States	2004-Jan-06	A/New York/5/2004		Other Database Import
EPI52629	NA	United States	2004-Jan-06	A/New York/5/2004		Other Database Import
EPI52631	NP	United States	2004-Jan-06	A/New York/5/2004		Other Database Import
EPI52633	NS	United States	2004-Jan-06	A/New York/5/2004		Other Database Import
EPI52636	PA	United States	2004-Jan-06	A/New York/5/2004		Other Database Import
EPI52638	PB1	United States	2004-Jan-06	A/New York/5/2004		Other Database Import
EPI52641	PB2	United States	2004-Jan-06	A/New York/5/2004		Other Database Import
EPI49941	HA	Australia	2004-Oct-09	A/Queensland/46/2004		Other Database Import
EPI49943	MP	Australia	2004-Oct-09	A/Queensland/46/2004		Other Database Import
EPI49946	NA	Australia	2004-Oct-09	A/Queensland/46/2004		Other Database Import
EPI49948	NP	Australia	2004-Oct-09	A/Queensland/46/2004		Other Database Import
EPI49950	NS	Australia	2004-Oct-09	A/Queensland/46/2004		Other Database Import
EPI49953	PA	Australia	2004-Oct-09	A/Queensland/46/2004		Other Database Import
EPI49955	PB1	Australia	2004-Oct-09	A/Queensland/46/2004		Other Database Import
EPI49958	PB2	Australia	2004-Oct-09	A/Queensland/46/2004		Other Database Import
EPI49922	HA	Australia	2004-Oct-24	A/Queensland/43/2004		Other Database Import
EPI49924	MP	Australia	2004-Oct-24	A/Queensland/43/2004		Other Database Import
EPI49927	NA	Australia	2004-Oct-24	A/Queensland/43/2004		Other Database Import
EPI49929	NP	Australia	2004-Oct-24	A/Queensland/43/2004		Other Database Import
EPI49931	NS	Australia	2004-Oct-24	A/Queensland/43/2004		Other Database Import
EPI49934	PA	Australia	2004-Oct-24	A/Queensland/43/2004		Other Database Import
EPI49936	PB1	Australia	2004-Oct-24	A/Queensland/43/2004		Other Database Import
EPI49939	PB2	Australia	2004-Oct-24	A/Queensland/43/2004		Other Database Import
EPI49903	HA	Australia	2004-Oct-13	A/Queensland/42/2004		Other Database Import
EPI49905	MP	Australia	2004-Oct-13	A/Queensland/42/2004		Other Database Import
EPI49908	NA	Australia	2004-Oct-13	A/Queensland/42/2004		Other Database Import
EPI49910	NP	Australia	2004-Oct-13	A/Queensland/42/2004		Other Database Import
EPI49912	NS	Australia	2004-Oct-13	A/Queensland/42/2004		Other Database Import
EPI49915	PA	Australia	2004-Oct-13	A/Queensland/42/2004		Other Database Import
EPI49917	PB1	Australia	2004-Oct-13	A/Queensland/42/2004		Other Database Import
EPI49920	PB2	Australia	2004-Oct-13	A/Queensland/42/2004		Other Database Import
EPI49062	HA	Australia	2004-Oct-01	A/Queensland/49/2004		Other Database Import
EPI49064	MP	Australia	2004-Oct-01	A/Queensland/49/2004		Other Database Import
EPI49067	NA	Australia	2004-Oct-01	A/Queensland/49/2004		Other Database Import
[truncated: 2,183 more rows]
