# Supplementary material for: Parallel evolution of influenza across multiple spatiotemporal scales
Source: eLife. 2017 Jun 27;6:e26875. doi: 10.7554/eLife.26875 (PMC5487208; doi:10.7554/eLife.26875)
Supplement: Supplementary file 1. — DOI: http://dx.doi.org/10.7554/eLife.26875.022 [file elife-26875-supp1.zip › acknowledgements/2005.xls]

## Sheet: Acknowledge Table
We acknowledge the authors, originating and submitting laboratories of the sequences from GISAID’s EpiFlu™ Database on which this research is based. The list is detailed below.
All submitters of data may be contacted directly via the GISAID website www.gisaid.org
Segment ID	Segment	Country	Collection date	Isolate name	Originating Lab	Submitting Lab	Authors
EPI961203	HA	Taiwan	2005-Aug-01	A/Taiwan/N2952/2005		Other Database Import	Wang,Y.-F.; Chang,C.-F.; Tsai,H.-P.; Chi,C.-Y.; Su,I.-J.; Wang,J.-R.
EPI961201	HA	Taiwan	2005-Jun-01	A/Taiwan/N1801/2005		Other Database Import	Wang,Y.-F.; Chang,C.-F.; Tsai,H.-P.; Chi,C.-Y.; Su,I.-J.; Wang,J.-R.
EPI843307	HA	Brazil	2005-Jun-16	A/Sao Paulo/267/2005		Other Database Import	Vedovello,D.; Comone,P.; Sacramento,P.R.; Vieira,S.E.; Stewien,K.E.; Durgion,E.L.; Botosso,V.F.
EPI843304	HA	Brazil	2005-May-17	A/Sao Paulo/189/2005		Other Database Import	Vedovello,D.; Comone,P.; Sacramento,P.R.; Vieira,S.E.; Stewien,K.E.; Durgion,E.L.; Botosso,V.F.
EPI843308	HA	Brazil	2005-Jun-17	A/Sao Paulo/270/2005		Other Database Import	Vedovello,D.; Comone,P.; Sacramento,P.R.; Vieira,S.E.; Stewien,K.E.; Durgion,E.L.; Botosso,V.F.
EPI843267	NA	Brazil	2005-Jun-17	A/Sao Paulo/270/2005		Other Database Import	Vedovello,D.; Comone,P.; Sacramento,P.R.; Vieira,S.E.; Stewien,K.E.; Durgion,E.L.; Botosso,V.F.
EPI843302	HA	Brazil	2005-Apr-13	A/Sao Paulo/75/2005		Other Database Import	Vedovello,D.; Comone,P.; Sacramento,P.R.; Vieira,S.E.; Stewien,K.E.; Durgion,E.L.; Botosso,V.F.
EPI843265	NA	Brazil	2005-Apr-13	A/Sao Paulo/75/2005		Other Database Import	Vedovello,D.; Comone,P.; Sacramento,P.R.; Vieira,S.E.; Stewien,K.E.; Durgion,E.L.; Botosso,V.F.
EPI646543	HA	Brazil	2005-Apr-01	A/Ceara/75/2005	Instituto Oswaldo Cruz FIOCRUZ - Laboratory of Respiratory Viruses and Measles (LVRS)	Instituto Oswaldo Cruz FIOCRUZ - Laboratory of Respiratory Viruses and Measles (LVRS)	Moura, F.E.A., Born, P.S.; Siqueira, M.M.; Resende, P.C.; Motta, F.C.
EPI646542	HA	Brazil	2005-Apr-01	A/Ceara/74/2005	Instituto Oswaldo Cruz FIOCRUZ - Laboratory of Respiratory Viruses and Measles (LVRS)	Instituto Oswaldo Cruz FIOCRUZ - Laboratory of Respiratory Viruses and Measles (LVRS)	Moura, F.E.A., Born, P.S.; Siqueira, M.M.; Resende, P.C.; Motta, F.C.
EPI646541	HA	Brazil	2005-Mar-01	A/Ceara/63/2005	Instituto Oswaldo Cruz FIOCRUZ - Laboratory of Respiratory Viruses and Measles (LVRS)	Instituto Oswaldo Cruz FIOCRUZ - Laboratory of Respiratory Viruses and Measles (LVRS)	Moura, F.E.A., Born, P.S.; Siqueira, M.M.; Resende, P.C.; Motta, F.C.
EPI646540	HA	Brazil	2005-Mar-01	A/Ceara/64/2005	Instituto Oswaldo Cruz FIOCRUZ - Laboratory of Respiratory Viruses and Measles (LVRS)	Instituto Oswaldo Cruz FIOCRUZ - Laboratory of Respiratory Viruses and Measles (LVRS)	Moura, F.E.A., Born, P.S.; Siqueira, M.M.; Resende, P.C.; Motta, F.C.
EPI646539	HA	Brazil	2005-Apr-01	A/Ceara/76/2005	Instituto Oswaldo Cruz FIOCRUZ - Laboratory of Respiratory Viruses and Measles (LVRS)	Instituto Oswaldo Cruz FIOCRUZ - Laboratory of Respiratory Viruses and Measles (LVRS)	Moura, F.E.A., Born, P.S.; Siqueira, M.M.; Resende, P.C.; Motta, F.C.
EPI646535	HA	Brazil	2005-Jan-01	A/Rio_Grande_do_Sul/392/2005	Instituto Oswaldo Cruz FIOCRUZ - Laboratory of Respiratory Viruses and Measles (LVRS)	Instituto Oswaldo Cruz FIOCRUZ - Laboratory of Respiratory Viruses and Measles (LVRS)	Motta, F.C.; Born, P.S.; Resende, P.C.; Siqueira, M.M.
EPI646534	HA	Brazil	2005-Jul-01	A/Rio_Grande_do_Sul/287/2005	Instituto Oswaldo Cruz FIOCRUZ - Laboratory of Respiratory Viruses and Measles (LVRS)	Instituto Oswaldo Cruz FIOCRUZ - Laboratory of Respiratory Viruses and Measles (LVRS)	Motta, F.C.; Born, P.S.; Resende, P.C.; Siqueira, M.M.
EPI646533	HA	Brazil	2005-Jul-01	A/Rio_Grande_do_Sul/290/2005	Instituto Oswaldo Cruz FIOCRUZ - Laboratory of Respiratory Viruses and Measles (LVRS)	Instituto Oswaldo Cruz FIOCRUZ - Laboratory of Respiratory Viruses and Measles (LVRS)	Motta, F.C.; Born, P.S.; Resende, P.C.; Siqueira, M.M.
EPI646532	HA	Brazil	2005-Jul-01	A/Rio_Grande_do_Sul/293/2005	Instituto Oswaldo Cruz FIOCRUZ - Laboratory of Respiratory Viruses and Measles (LVRS)	Instituto Oswaldo Cruz FIOCRUZ - Laboratory of Respiratory Viruses and Measles (LVRS)	Motta, F.C.; Born, P.S.; Resende, P.C.; Siqueira, M.M.
EPI646531	HA	Brazil	2005-Mar-01	A/Ceara/60/2005	Instituto Oswaldo Cruz FIOCRUZ - Laboratory of Respiratory Viruses and Measles (LVRS)	Instituto Oswaldo Cruz FIOCRUZ - Laboratory of Respiratory Viruses and Measles (LVRS)	Moura, F.E.A., Born, P.S.; Siqueira, M.M.; Resende, P.C.; Motta, F.C.
EPI644352	PB1	Canada	2005-Nov-15	A/Quebec/26-151105/2005		Other Database Import	Rogers,M.B.; Song,T.; Sebra,R.; Greenbaum,B.; Hamelin,M.-E.; Fitch,A.; Twaddle,A.; Cui,L.; Holmes,E.C.; Boivin,G.; Ghedin,E.
EPI644364	PB2	Canada	2005-Nov-15	A/Quebec/26-151105/2005		Other Database Import	Rogers,M.B.; Song,T.; Sebra,R.; Greenbaum,B.; Hamelin,M.-E.; Fitch,A.; Twaddle,A.; Cui,L.; Holmes,E.C.; Boivin,G.; Ghedin,E.
EPI644294	HA	Canada	2005-Nov-15	A/Quebec/26-151105/2005		Other Database Import	Rogers,M.B.; Song,T.; Sebra,R.; Greenbaum,B.; Hamelin,M.-E.; Fitch,A.; Twaddle,A.; Cui,L.; Holmes,E.C.; Boivin,G.; Ghedin,E.
EPI644304	MP	Canada	2005-Nov-15	A/Quebec/26-151105/2005		Other Database Import	Rogers,M.B.; Song,T.; Sebra,R.; Greenbaum,B.; Hamelin,M.-E.; Fitch,A.; Twaddle,A.; Cui,L.; Holmes,E.C.; Boivin,G.; Ghedin,E.
EPI644328	NS	Canada	2005-Nov-15	A/Quebec/26-151105/2005		Other Database Import	Rogers,M.B.; Song,T.; Sebra,R.; Greenbaum,B.; Hamelin,M.-E.; Fitch,A.; Twaddle,A.; Cui,L.; Holmes,E.C.; Boivin,G.; Ghedin,E.
EPI644340	NP	Canada	2005-Nov-15	A/Quebec/26-151105/2005		Other Database Import	Rogers,M.B.; Song,T.; Sebra,R.; Greenbaum,B.; Hamelin,M.-E.; Fitch,A.; Twaddle,A.; Cui,L.; Holmes,E.C.; Boivin,G.; Ghedin,E.
EPI644316	NA	Canada	2005-Nov-15	A/Quebec/26-151105/2005		Other Database Import	Rogers,M.B.; Song,T.; Sebra,R.; Greenbaum,B.; Hamelin,M.-E.; Fitch,A.; Twaddle,A.; Cui,L.; Holmes,E.C.; Boivin,G.; Ghedin,E.
EPI642438	PA	Canada	2005-Nov-15	A/Quebec/26-151105/2005		Other Database Import	Rogers,M.B.; Song,T.; Sebra,R.; Greenbaum,B.; Hamelin,M.-E.; Fitch,A.; Twaddle,A.; Cui,L.; Holmes,E.C.; Boivin,G.; Ghedin,E.
EPI642437	PA	Canada	2005-Nov-04	A/Quebec/26-041105/2005		Other Database Import	Rogers,M.B.; Song,T.; Sebra,R.; Greenbaum,B.; Hamelin,M.-E.; Fitch,A.; Twaddle,A.; Cui,L.; Holmes,E.C.; Boivin,G.; Ghedin,E.
EPI644351	PB1	Canada	2005-Nov-04	A/Quebec/26-041105/2005		Other Database Import	Rogers,M.B.; Song,T.; Sebra,R.; Greenbaum,B.; Hamelin,M.-E.; Fitch,A.; Twaddle,A.; Cui,L.; Holmes,E.C.; Boivin,G.; Ghedin,E.
EPI644363	PB2	Canada	2005-Nov-04	A/Quebec/26-041105/2005		Other Database Import	Rogers,M.B.; Song,T.; Sebra,R.; Greenbaum,B.; Hamelin,M.-E.; Fitch,A.; Twaddle,A.; Cui,L.; Holmes,E.C.; Boivin,G.; Ghedin,E.
EPI644303	MP	Canada	2005-Nov-04	A/Quebec/26-041105/2005		Other Database Import	Rogers,M.B.; Song,T.; Sebra,R.; Greenbaum,B.; Hamelin,M.-E.; Fitch,A.; Twaddle,A.; Cui,L.; Holmes,E.C.; Boivin,G.; Ghedin,E.
EPI644289	HA	Canada	2005-Nov-04	A/Quebec/26-041105/2005		Other Database Import	Rogers,M.B.; Song,T.; Sebra,R.; Greenbaum,B.; Hamelin,M.-E.; Fitch,A.; Twaddle,A.; Cui,L.; Holmes,E.C.; Boivin,G.; Ghedin,E.
EPI644314	NA	Canada	2005-Nov-04	A/Quebec/26-041105/2005		Other Database Import	Rogers,M.B.; Song,T.; Sebra,R.; Greenbaum,B.; Hamelin,M.-E.; Fitch,A.; Twaddle,A.; Cui,L.; Holmes,E.C.; Boivin,G.; Ghedin,E.
EPI644327	NS	Canada	2005-Nov-04	A/Quebec/26-041105/2005		Other Database Import	Rogers,M.B.; Song,T.; Sebra,R.; Greenbaum,B.; Hamelin,M.-E.; Fitch,A.; Twaddle,A.; Cui,L.; Holmes,E.C.; Boivin,G.; Ghedin,E.
EPI644339	NP	Canada	2005-Nov-04	A/Quebec/26-041105/2005		Other Database Import	Rogers,M.B.; Song,T.; Sebra,R.; Greenbaum,B.; Hamelin,M.-E.; Fitch,A.; Twaddle,A.; Cui,L.; Holmes,E.C.; Boivin,G.; Ghedin,E.
EPI609837	HA	China	2005-Aug-23	A/ANHUI/1239/2005		Other Database Import	Bedford,T.; Riley,S.; Barr,I.G.; Broor,S.; Chadha,M.; Cox,N.J.; Daniels,R.S.; Gunasekaran,C.P.; Hurt,A.C.; Kelso,A.; Klimov,A.; Lewis,N.S.; Li,X.; McCauley,J.W.; Odagiri,T.; Potdar,V.; Rambaut,A.; Shu,Y.; Skepner,E.; Smith,D.J.; Suchard,M.A.; Tashiro,M.; Wang,D.; Xu,X.; Lemey,P.; Russell,C.A.
EPI609802	HA	Japan	2005-Dec-28	A/SHIGA/26/2005		Other Database Import	Bedford,T.; Riley,S.; Barr,I.G.; Broor,S.; Chadha,M.; Cox,N.J.; Daniels,R.S.; Gunasekaran,C.P.; Hurt,A.C.; Kelso,A.; Klimov,A.; Lewis,N.S.; Li,X.; McCauley,J.W.; Odagiri,T.; Potdar,V.; Rambaut,A.; Shu,Y.; Skepner,E.; Smith,D.J.; Suchard,M.A.; Tashiro,M.; Wang,D.; Xu,X.; Lemey,P.; Russell,C.A.
EPI609780	HA	Japan	2005-Dec-03	A/AKITA/29/2005		Other Database Import	Bedford,T.; Riley,S.; Barr,I.G.; Broor,S.; Chadha,M.; Cox,N.J.; Daniels,R.S.; Gunasekaran,C.P.; Hurt,A.C.; Kelso,A.; Klimov,A.; Lewis,N.S.; Li,X.; McCauley,J.W.; Odagiri,T.; Potdar,V.; Rambaut,A.; Shu,Y.; Skepner,E.; Smith,D.J.; Suchard,M.A.; Tashiro,M.; Wang,D.; Xu,X.; Lemey,P.; Russell,C.A.
EPI609753	HA	Japan	2005-Mar-29	A/HIROSHIMA/26/2005		Other Database Import	Bedford,T.; Riley,S.; Barr,I.G.; Broor,S.; Chadha,M.; Cox,N.J.; Daniels,R.S.; Gunasekaran,C.P.; Hurt,A.C.; Kelso,A.; Klimov,A.; Lewis,N.S.; Li,X.; McCauley,J.W.; Odagiri,T.; Potdar,V.; Rambaut,A.; Shu,Y.; Skepner,E.; Smith,D.J.; Suchard,M.A.; Tashiro,M.; Wang,D.; Xu,X.; Lemey,P.; Russell,C.A.
EPI609747	HA	China	2005-Apr-08	A/CHONGQING/628/2005		Other Database Import	Bedford,T.; Riley,S.; Barr,I.G.; Broor,S.; Chadha,M.; Cox,N.J.; Daniels,R.S.; Gunasekaran,C.P.; Hurt,A.C.; Kelso,A.; Klimov,A.; Lewis,N.S.; Li,X.; McCauley,J.W.; Odagiri,T.; Potdar,V.; Rambaut,A.; Shu,Y.; Skepner,E.; Smith,D.J.; Suchard,M.A.; Tashiro,M.; Wang,D.; Xu,X.; Lemey,P.; Russell,C.A.
EPI609596	HA	China	2005-May-23	A/WUHAN/158/2005		Other Database Import	Bedford,T.; Riley,S.; Barr,I.G.; Broor,S.; Chadha,M.; Cox,N.J.; Daniels,R.S.; Gunasekaran,C.P.; Hurt,A.C.; Kelso,A.; Klimov,A.; Lewis,N.S.; Li,X.; McCauley,J.W.; Odagiri,T.; Potdar,V.; Rambaut,A.; Shu,Y.; Skepner,E.; Smith,D.J.; Suchard,M.A.; Tashiro,M.; Wang,D.; Xu,X.; Lemey,P.; Russell,C.A.
EPI609566	HA	Japan	2005-Mar-07	A/GUNMA/59/2005		Other Database Import	Bedford,T.; Riley,S.; Barr,I.G.; Broor,S.; Chadha,M.; Cox,N.J.; Daniels,R.S.; Gunasekaran,C.P.; Hurt,A.C.; Kelso,A.; Klimov,A.; Lewis,N.S.; Li,X.; McCauley,J.W.; Odagiri,T.; Potdar,V.; Rambaut,A.; Shu,Y.; Skepner,E.; Smith,D.J.; Suchard,M.A.; Tashiro,M.; Wang,D.; Xu,X.; Lemey,P.; Russell,C.A.
EPI609499	HA	China	2005-Apr-01	A/CHONGQING/1096/2005		Other Database Import	Bedford,T.; Riley,S.; Barr,I.G.; Broor,S.; Chadha,M.; Cox,N.J.; Daniels,R.S.; Gunasekaran,C.P.; Hurt,A.C.; Kelso,A.; Klimov,A.; Lewis,N.S.; Li,X.; McCauley,J.W.; Odagiri,T.; Potdar,V.; Rambaut,A.; Shu,Y.; Skepner,E.; Smith,D.J.; Suchard,M.A.; Tashiro,M.; Wang,D.; Xu,X.; Lemey,P.; Russell,C.A.
EPI609186	HA	China	2005-Aug-23	A/ANHUI/1247/2005		Other Database Import	Bedford,T.; Riley,S.; Barr,I.G.; Broor,S.; Chadha,M.; Cox,N.J.; Daniels,R.S.; Gunasekaran,C.P.; Hurt,A.C.; Kelso,A.; Klimov,A.; Lewis,N.S.; Li,X.; McCauley,J.W.; Odagiri,T.; Potdar,V.; Rambaut,A.; Shu,Y.; Skepner,E.; Smith,D.J.; Suchard,M.A.; Tashiro,M.; Wang,D.; Xu,X.; Lemey,P.; Russell,C.A.
EPI609183	HA	China	2005-Aug-17	A/ANHUI/1220/2005		Other Database Import	Bedford,T.; Riley,S.; Barr,I.G.; Broor,S.; Chadha,M.; Cox,N.J.; Daniels,R.S.; Gunasekaran,C.P.; Hurt,A.C.; Kelso,A.; Klimov,A.; Lewis,N.S.; Li,X.; McCauley,J.W.; Odagiri,T.; Potdar,V.; Rambaut,A.; Shu,Y.; Skepner,E.; Smith,D.J.; Suchard,M.A.; Tashiro,M.; Wang,D.; Xu,X.; Lemey,P.; Russell,C.A.
EPI609087	HA	Japan	2005-Oct-26	A/KOBE/74/2005		Other Database Import	Bedford,T.; Riley,S.; Barr,I.G.; Broor,S.; Chadha,M.; Cox,N.J.; Daniels,R.S.; Gunasekaran,C.P.; Hurt,A.C.; Kelso,A.; Klimov,A.; Lewis,N.S.; Li,X.; McCauley,J.W.; Odagiri,T.; Potdar,V.; Rambaut,A.; Shu,Y.; Skepner,E.; Smith,D.J.; Suchard,M.A.; Tashiro,M.; Wang,D.; Xu,X.; Lemey,P.; Russell,C.A.
EPI608766	HA	Finland	2005-Mar-12	A/FINLAND/618/2005		Other Database Import	Bedford,T.; Riley,S.; Barr,I.G.; Broor,S.; Chadha,M.; Cox,N.J.; Daniels,R.S.; Gunasekaran,C.P.; Hurt,A.C.; Kelso,A.; Klimov,A.; Lewis,N.S.; Li,X.; McCauley,J.W.; Odagiri,T.; Potdar,V.; Rambaut,A.; Shu,Y.; Skepner,E.; Smith,D.J.; Suchard,M.A.; Tashiro,M.; Wang,D.; Xu,X.; Lemey,P.; Russell,C.A.
EPI608644	HA	China	2005-Apr-20	A/CHONGQING/1167/2005		Other Database Import	Bedford,T.; Riley,S.; Barr,I.G.; Broor,S.; Chadha,M.; Cox,N.J.; Daniels,R.S.; Gunasekaran,C.P.; Hurt,A.C.; Kelso,A.; Klimov,A.; Lewis,N.S.; Li,X.; McCauley,J.W.; Odagiri,T.; Potdar,V.; Rambaut,A.; Shu,Y.; Skepner,E.; Smith,D.J.; Suchard,M.A.; Tashiro,M.; Wang,D.; Xu,X.; Lemey,P.; Russell,C.A.
EPI608613	HA	Brazil	2005-Jul-07	A/BRAZIL/1742/2005		Other Database Import	Bedford,T.; Riley,S.; Barr,I.G.; Broor,S.; Chadha,M.; Cox,N.J.; Daniels,R.S.; Gunasekaran,C.P.; Hurt,A.C.; Kelso,A.; Klimov,A.; Lewis,N.S.; Li,X.; McCauley,J.W.; Odagiri,T.; Potdar,V.; Rambaut,A.; Shu,Y.; Skepner,E.; Smith,D.J.; Suchard,M.A.; Tashiro,M.; Wang,D.; Xu,X.; Lemey,P.; Russell,C.A.
EPI608599	HA	China	2005-Aug-09	A/ANHUI/1179/2005		Other Database Import	Bedford,T.; Riley,S.; Barr,I.G.; Broor,S.; Chadha,M.; Cox,N.J.; Daniels,R.S.; Gunasekaran,C.P.; Hurt,A.C.; Kelso,A.; Klimov,A.; Lewis,N.S.; Li,X.; McCauley,J.W.; Odagiri,T.; Potdar,V.; Rambaut,A.; Shu,Y.; Skepner,E.; Smith,D.J.; Suchard,M.A.; Tashiro,M.; Wang,D.; Xu,X.; Lemey,P.; Russell,C.A.
EPI608585	HA	Australia	2005-Jun-19	A/South Australia/9/2005		Other Database Import	Bedford,T.; Riley,S.; Barr,I.G.; Broor,S.; Chadha,M.; Cox,N.J.; Daniels,R.S.; Gunasekaran,C.P.; Hurt,A.C.; Kelso,A.; Klimov,A.; Lewis,N.S.; Li,X.; McCauley,J.W.; Odagiri,T.; Potdar,V.; Rambaut,A.; Shu,Y.; Skepner,E.; Smith,D.J.; Suchard,M.A.; Tashiro,M.; Wang,D.; Xu,X.; Lemey,P.; Russell,C.A.
EPI608559	HA	Spain	2005-Jan-17	A/BARCELONA/104/2005		Other Database Import	Bedford,T.; Riley,S.; Barr,I.G.; Broor,S.; Chadha,M.; Cox,N.J.; Daniels,R.S.; Gunasekaran,C.P.; Hurt,A.C.; Kelso,A.; Klimov,A.; Lewis,N.S.; Li,X.; McCauley,J.W.; Odagiri,T.; Potdar,V.; Rambaut,A.; Shu,Y.; Skepner,E.; Smith,D.J.; Suchard,M.A.; Tashiro,M.; Wang,D.; Xu,X.; Lemey,P.; Russell,C.A.
EPI608557	HA	Japan	2005-Nov-24	A/Okinawa/34/2005		Other Database Import	Bedford,T.; Riley,S.; Barr,I.G.; Broor,S.; Chadha,M.; Cox,N.J.; Daniels,R.S.; Gunasekaran,C.P.; Hurt,A.C.; Kelso,A.; Klimov,A.; Lewis,N.S.; Li,X.; McCauley,J.W.; Odagiri,T.; Potdar,V.; Rambaut,A.; Shu,Y.; Skepner,E.; Smith,D.J.; Suchard,M.A.; Tashiro,M.; Wang,D.; Xu,X.; Lemey,P.; Russell,C.A.
EPI608538	HA	Argentina	2005-Jun-09	A/Argentina/3065/2005		Other Database Import	Bedford,T.; Riley,S.; Barr,I.G.; Broor,S.; Chadha,M.; Cox,N.J.; Daniels,R.S.; Gunasekaran,C.P.; Hurt,A.C.; Kelso,A.; Klimov,A.; Lewis,N.S.; Li,X.; McCauley,J.W.; Odagiri,T.; Potdar,V.; Rambaut,A.; Shu,Y.; Skepner,E.; Smith,D.J.; Suchard,M.A.; Tashiro,M.; Wang,D.; Xu,X.; Lemey,P.; Russell,C.A.
EPI608479	HA	Japan	2005-Dec-08	A/HYOGO/36/2005		Other Database Import	Bedford,T.; Riley,S.; Barr,I.G.; Broor,S.; Chadha,M.; Cox,N.J.; Daniels,R.S.; Gunasekaran,C.P.; Hurt,A.C.; Kelso,A.; Klimov,A.; Lewis,N.S.; Li,X.; McCauley,J.W.; Odagiri,T.; Potdar,V.; Rambaut,A.; Shu,Y.; Skepner,E.; Smith,D.J.; Suchard,M.A.; Tashiro,M.; Wang,D.; Xu,X.; Lemey,P.; Russell,C.A.
EPI608459	HA	China	2005-Apr-25	A/CHONGQING/652/2005		Other Database Import	Bedford,T.; Riley,S.; Barr,I.G.; Broor,S.; Chadha,M.; Cox,N.J.; Daniels,R.S.; Gunasekaran,C.P.; Hurt,A.C.; Kelso,A.; Klimov,A.; Lewis,N.S.; Li,X.; McCauley,J.W.; Odagiri,T.; Potdar,V.; Rambaut,A.; Shu,Y.; Skepner,E.; Smith,D.J.; Suchard,M.A.; Tashiro,M.; Wang,D.; Xu,X.; Lemey,P.; Russell,C.A.
EPI608422	HA	Japan	2005-Jan-25	A/HAMAMATU/8/2005		Other Database Import	Bedford,T.; Riley,S.; Barr,I.G.; Broor,S.; Chadha,M.; Cox,N.J.; Daniels,R.S.; Gunasekaran,C.P.; Hurt,A.C.; Kelso,A.; Klimov,A.; Lewis,N.S.; Li,X.; McCauley,J.W.; Odagiri,T.; Potdar,V.; Rambaut,A.; Shu,Y.; Skepner,E.; Smith,D.J.; Suchard,M.A.; Tashiro,M.; Wang,D.; Xu,X.; Lemey,P.; Russell,C.A.
EPI608093	HA	Uruguay	2005-Aug-01	A/Uruguay/39082/2005		Other Database Import	Bedford,T.; Riley,S.; Barr,I.G.; Broor,S.; Chadha,M.; Cox,N.J.; Daniels,R.S.; Gunasekaran,C.P.; Hurt,A.C.; Kelso,A.; Klimov,A.; Lewis,N.S.; Li,X.; McCauley,J.W.; Odagiri,T.; Potdar,V.; Rambaut,A.; Shu,Y.; Skepner,E.; Smith,D.J.; Suchard,M.A.; Tashiro,M.; Wang,D.; Xu,X.; Lemey,P.; Russell,C.A.
EPI607501	HA	Brazil	2005-Feb-17	A/Brazil/266/2005		Other Database Import	Bedford,T.; Riley,S.; Barr,I.G.; Broor,S.; Chadha,M.; Cox,N.J.; Daniels,R.S.; Gunasekaran,C.P.; Hurt,A.C.; Kelso,A.; Klimov,A.; Lewis,N.S.; Li,X.; McCauley,J.W.; Odagiri,T.; Potdar,V.; Rambaut,A.; Shu,Y.; Skepner,E.; Smith,D.J.; Suchard,M.A.; Tashiro,M.; Wang,D.; Xu,X.; Lemey,P.; Russell,C.A.
EPI607479	HA	Argentina	2005-May-26	A/Argentina/R55/2005		Other Database Import	Bedford,T.; Riley,S.; Barr,I.G.; Broor,S.; Chadha,M.; Cox,N.J.; Daniels,R.S.; Gunasekaran,C.P.; Hurt,A.C.; Kelso,A.; Klimov,A.; Lewis,N.S.; Li,X.; McCauley,J.W.; Odagiri,T.; Potdar,V.; Rambaut,A.; Shu,Y.; Skepner,E.; Smith,D.J.; Suchard,M.A.; Tashiro,M.; Wang,D.; Xu,X.; Lemey,P.; Russell,C.A.
EPI607408	HA	Japan	2005-Dec-11	A/HOKKAIDO/85/2005		Other Database Import	Bedford,T.; Riley,S.; Barr,I.G.; Broor,S.; Chadha,M.; Cox,N.J.; Daniels,R.S.; Gunasekaran,C.P.; Hurt,A.C.; Kelso,A.; Klimov,A.; Lewis,N.S.; Li,X.; McCauley,J.W.; Odagiri,T.; Potdar,V.; Rambaut,A.; Shu,Y.; Skepner,E.; Smith,D.J.; Suchard,M.A.; Tashiro,M.; Wang,D.; Xu,X.; Lemey,P.; Russell,C.A.
EPI607333	HA	New Zealand	2005-Jun-18	A/CHRISTCHURCH/64/2005		Other Database Import	Bedford,T.; Riley,S.; Barr,I.G.; Broor,S.; Chadha,M.; Cox,N.J.; Daniels,R.S.; Gunasekaran,C.P.; Hurt,A.C.; Kelso,A.; Klimov,A.; Lewis,N.S.; Li,X.; McCauley,J.W.; Odagiri,T.; Potdar,V.; Rambaut,A.; Shu,Y.; Skepner,E.; Smith,D.J.; Suchard,M.A.; Tashiro,M.; Wang,D.; Xu,X.; Lemey,P.; Russell,C.A.
EPI607309	HA	Japan	2005-Dec-15	A/YAMAGUCHI/25/2005		Other Database Import	Bedford,T.; Riley,S.; Barr,I.G.; Broor,S.; Chadha,M.; Cox,N.J.; Daniels,R.S.; Gunasekaran,C.P.; Hurt,A.C.; Kelso,A.; Klimov,A.; Lewis,N.S.; Li,X.; McCauley,J.W.; Odagiri,T.; Potdar,V.; Rambaut,A.; Shu,Y.; Skepner,E.; Smith,D.J.; Suchard,M.A.; Tashiro,M.; Wang,D.; Xu,X.; Lemey,P.; Russell,C.A.
EPI607303	HA	China	2005-Sep-06	A/TIANJIN/454/2005		Other Database Import	Bedford,T.; Riley,S.; Barr,I.G.; Broor,S.; Chadha,M.; Cox,N.J.; Daniels,R.S.; Gunasekaran,C.P.; Hurt,A.C.; Kelso,A.; Klimov,A.; Lewis,N.S.; Li,X.; McCauley,J.W.; Odagiri,T.; Potdar,V.; Rambaut,A.; Shu,Y.; Skepner,E.; Smith,D.J.; Suchard,M.A.; Tashiro,M.; Wang,D.; Xu,X.; Lemey,P.; Russell,C.A.
EPI607174	HA	Norway	2005-Apr-04	A/Norway/883/2005		Other Database Import	Bedford,T.; Riley,S.; Barr,I.G.; Broor,S.; Chadha,M.; Cox,N.J.; Daniels,R.S.; Gunasekaran,C.P.; Hurt,A.C.; Kelso,A.; Klimov,A.; Lewis,N.S.; Li,X.; McCauley,J.W.; Odagiri,T.; Potdar,V.; Rambaut,A.; Shu,Y.; Skepner,E.; Smith,D.J.; Suchard,M.A.; Tashiro,M.; Wang,D.; Xu,X.; Lemey,P.; Russell,C.A.
EPI607161	HA	Japan	2005-Feb-17	A/NIIGATA/533/2005		Other Database Import	Bedford,T.; Riley,S.; Barr,I.G.; Broor,S.; Chadha,M.; Cox,N.J.; Daniels,R.S.; Gunasekaran,C.P.; Hurt,A.C.; Kelso,A.; Klimov,A.; Lewis,N.S.; Li,X.; McCauley,J.W.; Odagiri,T.; Potdar,V.; Rambaut,A.; Shu,Y.; Skepner,E.; Smith,D.J.; Suchard,M.A.; Tashiro,M.; Wang,D.; Xu,X.; Lemey,P.; Russell,C.A.
EPI607156	HA	Japan	2005-Dec-09	A/YAMANASHI/81/2005		Other Database Import	Bedford,T.; Riley,S.; Barr,I.G.; Broor,S.; Chadha,M.; Cox,N.J.; Daniels,R.S.; Gunasekaran,C.P.; Hurt,A.C.; Kelso,A.; Klimov,A.; Lewis,N.S.; Li,X.; McCauley,J.W.; Odagiri,T.; Potdar,V.; Rambaut,A.; Shu,Y.; Skepner,E.; Smith,D.J.; Suchard,M.A.; Tashiro,M.; Wang,D.; Xu,X.; Lemey,P.; Russell,C.A.
EPI607137	HA	China	2005-Aug-23	A/ANHUI/1238/2005		Other Database Import	Bedford,T.; Riley,S.; Barr,I.G.; Broor,S.; Chadha,M.; Cox,N.J.; Daniels,R.S.; Gunasekaran,C.P.; Hurt,A.C.; Kelso,A.; Klimov,A.; Lewis,N.S.; Li,X.; McCauley,J.W.; Odagiri,T.; Potdar,V.; Rambaut,A.; Shu,Y.; Skepner,E.; Smith,D.J.; Suchard,M.A.; Tashiro,M.; Wang,D.; Xu,X.; Lemey,P.; Russell,C.A.
EPI607006	HA	Australia	2005-Sep-06	A/Brisbane/234/2005		Other Database Import	Bedford,T.; Riley,S.; Barr,I.G.; Broor,S.; Chadha,M.; Cox,N.J.; Daniels,R.S.; Gunasekaran,C.P.; Hurt,A.C.; Kelso,A.; Klimov,A.; Lewis,N.S.; Li,X.; McCauley,J.W.; Odagiri,T.; Potdar,V.; Rambaut,A.; Shu,Y.; Skepner,E.; Smith,D.J.; Suchard,M.A.; Tashiro,M.; Wang,D.; Xu,X.; Lemey,P.; Russell,C.A.
EPI606901	HA	Japan	2005-Dec-09	A/OKAYAMA/34/2005		Other Database Import	Bedford,T.; Riley,S.; Barr,I.G.; Broor,S.; Chadha,M.; Cox,N.J.; Daniels,R.S.; Gunasekaran,C.P.; Hurt,A.C.; Kelso,A.; Klimov,A.; Lewis,N.S.; Li,X.; McCauley,J.W.; Odagiri,T.; Potdar,V.; Rambaut,A.; Shu,Y.; Skepner,E.; Smith,D.J.; Suchard,M.A.; Tashiro,M.; Wang,D.; Xu,X.; Lemey,P.; Russell,C.A.
EPI606728	HA	China	2005-Sep-11	A/TIANJIN/459/2005		Other Database Import	Bedford,T.; Riley,S.; Barr,I.G.; Broor,S.; Chadha,M.; Cox,N.J.; Daniels,R.S.; Gunasekaran,C.P.; Hurt,A.C.; Kelso,A.; Klimov,A.; Lewis,N.S.; Li,X.; McCauley,J.W.; Odagiri,T.; Potdar,V.; Rambaut,A.; Shu,Y.; Skepner,E.; Smith,D.J.; Suchard,M.A.; Tashiro,M.; Wang,D.; Xu,X.; Lemey,P.; Russell,C.A.
EPI606705	HA	Germany	2005-Feb-09	A/Baden Wurttemberg/38/2005		Other Database Import	Bedford,T.; Riley,S.; Barr,I.G.; Broor,S.; Chadha,M.; Cox,N.J.; Daniels,R.S.; Gunasekaran,C.P.; Hurt,A.C.; Kelso,A.; Klimov,A.; Lewis,N.S.; Li,X.; McCauley,J.W.; Odagiri,T.; Potdar,V.; Rambaut,A.; Shu,Y.; Skepner,E.; Smith,D.J.; Suchard,M.A.; Tashiro,M.; Wang,D.; Xu,X.; Lemey,P.; Russell,C.A.
EPI606698	HA	Japan	2005-Sep-29	A/KOBE/73/2005		Other Database Import	Bedford,T.; Riley,S.; Barr,I.G.; Broor,S.; Chadha,M.; Cox,N.J.; Daniels,R.S.; Gunasekaran,C.P.; Hurt,A.C.; Kelso,A.; Klimov,A.; Lewis,N.S.; Li,X.; McCauley,J.W.; Odagiri,T.; Potdar,V.; Rambaut,A.; Shu,Y.; Skepner,E.; Smith,D.J.; Suchard,M.A.; Tashiro,M.; Wang,D.; Xu,X.; Lemey,P.; Russell,C.A.
EPI606605	HA	France	2005-Jan-12	A/LYON/108/2005		Other Database Import	Bedford,T.; Riley,S.; Barr,I.G.; Broor,S.; Chadha,M.; Cox,N.J.; Daniels,R.S.; Gunasekaran,C.P.; Hurt,A.C.; Kelso,A.; Klimov,A.; Lewis,N.S.; Li,X.; McCauley,J.W.; Odagiri,T.; Potdar,V.; Rambaut,A.; Shu,Y.; Skepner,E.; Smith,D.J.; Suchard,M.A.; Tashiro,M.; Wang,D.; Xu,X.; Lemey,P.; Russell,C.A.
EPI606475	HA	Korea, Republic of	2005-Feb-07	A/INCHEON/243/2005		Other Database Import	Bedford,T.; Riley,S.; Barr,I.G.; Broor,S.; Chadha,M.; Cox,N.J.; Daniels,R.S.; Gunasekaran,C.P.; Hurt,A.C.; Kelso,A.; Klimov,A.; Lewis,N.S.; Li,X.; McCauley,J.W.; Odagiri,T.; Potdar,V.; Rambaut,A.; Shu,Y.; Skepner,E.; Smith,D.J.; Suchard,M.A.; Tashiro,M.; Wang,D.; Xu,X.; Lemey,P.; Russell,C.A.
EPI606396	HA	Argentina	2005-Jun-10	A/Argentina/R113/2005		Other Database Import	Bedford,T.; Riley,S.; Barr,I.G.; Broor,S.; Chadha,M.; Cox,N.J.; Daniels,R.S.; Gunasekaran,C.P.; Hurt,A.C.; Kelso,A.; Klimov,A.; Lewis,N.S.; Li,X.; McCauley,J.W.; Odagiri,T.; Potdar,V.; Rambaut,A.; Shu,Y.; Skepner,E.; Smith,D.J.; Suchard,M.A.; Tashiro,M.; Wang,D.; Xu,X.; Lemey,P.; Russell,C.A.
EPI606390	HA	China	2005-Aug-29	A/TIANJIN/451/2005		Other Database Import	Bedford,T.; Riley,S.; Barr,I.G.; Broor,S.; Chadha,M.; Cox,N.J.; Daniels,R.S.; Gunasekaran,C.P.; Hurt,A.C.; Kelso,A.; Klimov,A.; Lewis,N.S.; Li,X.; McCauley,J.W.; Odagiri,T.; Potdar,V.; Rambaut,A.; Shu,Y.; Skepner,E.; Smith,D.J.; Suchard,M.A.; Tashiro,M.; Wang,D.; Xu,X.; Lemey,P.; Russell,C.A.
EPI606191	HA	Iceland	2005-Jan-07	A/ICELAND/6/2005		Other Database Import	Bedford,T.; Riley,S.; Barr,I.G.; Broor,S.; Chadha,M.; Cox,N.J.; Daniels,R.S.; Gunasekaran,C.P.; Hurt,A.C.; Kelso,A.; Klimov,A.; Lewis,N.S.; Li,X.; McCauley,J.W.; Odagiri,T.; Potdar,V.; Rambaut,A.; Shu,Y.; Skepner,E.; Smith,D.J.; Suchard,M.A.; Tashiro,M.; Wang,D.; Xu,X.; Lemey,P.; Russell,C.A.
EPI585683	HA	Australia	2005-May-01	A/Brisbane/3/2005		Other Database Import	Mohr,P.G.; Deng,Y.M.; McKimm-Breschkin,J.L.
EPI585697	NA	Australia	2005-May-01	A/Brisbane/3/2005		Other Database Import	Mohr,P.G.; Deng,Y.M.; McKimm-Breschkin,J.L.
EPI585682	HA	Australia	2005-May-01	A/Brisbane/3/2005		Other Database Import	Mohr,P.G.; Deng,Y.M.; McKimm-Breschkin,J.L.
EPI585696	NA	Australia	2005-May-01	A/Brisbane/3/2005		Other Database Import	Mohr,P.G.; Deng,Y.M.; McKimm-Breschkin,J.L.
EPI545340	HA	United States	2005-Nov-01	A/Wisconsin/67/2005		Other Database Import	Fonville,J.M.; Wilks,S.H.; James,S.L.; Fox,A.; Ventresca,M.; Aban,M.; Xue,L.; Jones,T.C.; Le,N.; Pham,Q.; Tran,N.; Wong,Y.; Mosterin,A.; Katzelnick,L.C.; Labonte,D.; Le,T.; van der Net,G.; Skepner,E.; Russell,C.A.; Kaplan,T.D.; Rimmelzwaan,G.F.; Masurel,N.; de Jong,J.C.; Palache,A.; Beyer,W.E.P.; Le,Q.; Nguyen,T.; Wertheim,H.F.L.; Hurt,A.C.; Osterhaus,A.D.M.E.; Barr,I.G.; Fouchier,R.A.M.; Horby,P…
EPI545336	HA	Australia	2005-Nov-01	A/BRISBANE/3/2005		Other Database Import	Fonville,J.M.; Wilks,S.H.; James,S.L.; Fox,A.; Ventresca,M.; Aban,M.; Xue,L.; Jones,T.C.; Le,N.; Pham,Q.; Tran,N.; Wong,Y.; Mosterin,A.; Katzelnick,L.C.; Labonte,D.; Le,T.; van der Net,G.; Skepner,E.; Russell,C.A.; Kaplan,T.D.; Rimmelzwaan,G.F.; Masurel,N.; de Jong,J.C.; Palache,A.; Beyer,W.E.P.; Le,Q.; Nguyen,T.; Wertheim,H.F.L.; Hurt,A.C.; Osterhaus,A.D.M.E.; Barr,I.G.; Fouchier,R.A.M.; Horby,P…
EPI541879	NA	Netherlands	2005-Jan-31	A/Netherlands/093/05		Erasmus Medical Center
EPI541880	HA	Netherlands	2005-Jan-31	A/Netherlands/093/05		Erasmus Medical Center
EPI525891	MP	United States	2005-Dec-20	A/New York/1003/2005		Other Database Import	Wentworth,D.E.; Halpin,R.A.; Lin,X.; Bera,J.; Akopov,A.; Ransier,A.; Mohan,M.; Fedorova,N.; Tsitrin,T.; Stockwell,T.; Amedeo,P.; Appalla,L.; Bishop,B.; Edworthy,P.; Gupta,N.; Hoover,J.; Katzel,D.; Li,K.; Schobel,S.; Shrivastava,S.; Thovarai,V.; Wang,S.; Griesemer,S.B.; Bao,Y.; Sanders,R.; Zhdanov,S.; Kiryutin,B.; Lipman,D.J.; Tatusova,T.; St. George,K.
EPI525890	HA	United States	2005-Dec-20	A/New York/1003/2005		Other Database Import	Wentworth,D.E.; Halpin,R.A.; Lin,X.; Bera,J.; Akopov,A.; Ransier,A.; Mohan,M.; Fedorova,N.; Tsitrin,T.; Stockwell,T.; Amedeo,P.; Appalla,L.; Bishop,B.; Edworthy,P.; Gupta,N.; Hoover,J.; Katzel,D.; Li,K.; Schobel,S.; Shrivastava,S.; Thovarai,V.; Wang,S.; Griesemer,S.B.; Bao,Y.; Sanders,R.; Zhdanov,S.; Kiryutin,B.; Lipman,D.J.; Tatusova,T.; St. George,K.
EPI525892	NA	United States	2005-Dec-20	A/New York/1003/2005		Other Database Import	Wentworth,D.E.; Halpin,R.A.; Lin,X.; Bera,J.; Akopov,A.; Ransier,A.; Mohan,M.; Fedorova,N.; Tsitrin,T.; Stockwell,T.; Amedeo,P.; Appalla,L.; Bishop,B.; Edworthy,P.; Gupta,N.; Hoover,J.; Katzel,D.; Li,K.; Schobel,S.; Shrivastava,S.; Thovarai,V.; Wang,S.; Griesemer,S.B.; Bao,Y.; Sanders,R.; Zhdanov,S.; Kiryutin,B.; Lipman,D.J.; Tatusova,T.; St. George,K.
EPI525893	NP	United States	2005-Dec-20	A/New York/1003/2005		Other Database Import	Wentworth,D.E.; Halpin,R.A.; Lin,X.; Bera,J.; Akopov,A.; Ransier,A.; Mohan,M.; Fedorova,N.; Tsitrin,T.; Stockwell,T.; Amedeo,P.; Appalla,L.; Bishop,B.; Edworthy,P.; Gupta,N.; Hoover,J.; Katzel,D.; Li,K.; Schobel,S.; Shrivastava,S.; Thovarai,V.; Wang,S.; Griesemer,S.B.; Bao,Y.; Sanders,R.; Zhdanov,S.; Kiryutin,B.; Lipman,D.J.; Tatusova,T.; St. George,K.
EPI525894	NS	United States	2005-Dec-20	A/New York/1003/2005		Other Database Import	Wentworth,D.E.; Halpin,R.A.; Lin,X.; Bera,J.; Akopov,A.; Ransier,A.; Mohan,M.; Fedorova,N.; Tsitrin,T.; Stockwell,T.; Amedeo,P.; Appalla,L.; Bishop,B.; Edworthy,P.; Gupta,N.; Hoover,J.; Katzel,D.; Li,K.; Schobel,S.; Shrivastava,S.; Thovarai,V.; Wang,S.; Griesemer,S.B.; Bao,Y.; Sanders,R.; Zhdanov,S.; Kiryutin,B.; Lipman,D.J.; Tatusova,T.; St. George,K.
EPI525896	PB1	United States	2005-Dec-20	A/New York/1003/2005		Other Database Import	Wentworth,D.E.; Halpin,R.A.; Lin,X.; Bera,J.; Akopov,A.; Ransier,A.; Mohan,M.; Fedorova,N.; Tsitrin,T.; Stockwell,T.; Amedeo,P.; Appalla,L.; Bishop,B.; Edworthy,P.; Gupta,N.; Hoover,J.; Katzel,D.; Li,K.; Schobel,S.; Shrivastava,S.; Thovarai,V.; Wang,S.; Griesemer,S.B.; Bao,Y.; Sanders,R.; Zhdanov,S.; Kiryutin,B.; Lipman,D.J.; Tatusova,T.; St. George,K.
EPI525897	PB2	United States	2005-Dec-20	A/New York/1003/2005		Other Database Import	Wentworth,D.E.; Halpin,R.A.; Lin,X.; Bera,J.; Akopov,A.; Ransier,A.; Mohan,M.; Fedorova,N.; Tsitrin,T.; Stockwell,T.; Amedeo,P.; Appalla,L.; Bishop,B.; Edworthy,P.; Gupta,N.; Hoover,J.; Katzel,D.; Li,K.; Schobel,S.; Shrivastava,S.; Thovarai,V.; Wang,S.; Griesemer,S.B.; Bao,Y.; Sanders,R.; Zhdanov,S.; Kiryutin,B.; Lipman,D.J.; Tatusova,T.; St. George,K.
EPI524434	HA	United States	2005-Nov-10	A/New York/1001/2005		Other Database Import	Wentworth,D.E.; Halpin,R.A.; Lin,X.; Bera,J.; Akopov,A.; Ransier,A.; Mohan,M.; Fedorova,N.; Tsitrin,T.; Stockwell,T.; Amedeo,P.; Appalla,L.; Bishop,B.; Edworthy,P.; Gupta,N.; Hoover,J.; Katzel,D.; Li,K.; Schobel,S.; Shrivastava,S.; Thovarai,V.; Wang,S.; Griesemer,S.B.; Bao,Y.; Sanders,R.; Zhdanov,S.; Kiryutin,B.; Lipman,D.J.; Tatusova,T.; St. George,K.
EPI524435	MP	United States	2005-Nov-10	A/New York/1001/2005		Other Database Import	Wentworth,D.E.; Halpin,R.A.; Lin,X.; Bera,J.; Akopov,A.; Ransier,A.; Mohan,M.; Fedorova,N.; Tsitrin,T.; Stockwell,T.; Amedeo,P.; Appalla,L.; Bishop,B.; Edworthy,P.; Gupta,N.; Hoover,J.; Katzel,D.; Li,K.; Schobel,S.; Shrivastava,S.; Thovarai,V.; Wang,S.; Griesemer,S.B.; Bao,Y.; Sanders,R.; Zhdanov,S.; Kiryutin,B.; Lipman,D.J.; Tatusova,T.; St. George,K.
EPI524436	NA	United States	2005-Nov-10	A/New York/1001/2005		Other Database Import	Wentworth,D.E.; Halpin,R.A.; Lin,X.; Bera,J.; Akopov,A.; Ransier,A.; Mohan,M.; Fedorova,N.; Tsitrin,T.; Stockwell,T.; Amedeo,P.; Appalla,L.; Bishop,B.; Edworthy,P.; Gupta,N.; Hoover,J.; Katzel,D.; Li,K.; Schobel,S.; Shrivastava,S.; Thovarai,V.; Wang,S.; Griesemer,S.B.; Bao,Y.; Sanders,R.; Zhdanov,S.; Kiryutin,B.; Lipman,D.J.; Tatusova,T.; St. George,K.
EPI524437	NP	United States	2005-Nov-10	A/New York/1001/2005		Other Database Import	Wentworth,D.E.; Halpin,R.A.; Lin,X.; Bera,J.; Akopov,A.; Ransier,A.; Mohan,M.; Fedorova,N.; Tsitrin,T.; Stockwell,T.; Amedeo,P.; Appalla,L.; Bishop,B.; Edworthy,P.; Gupta,N.; Hoover,J.; Katzel,D.; Li,K.; Schobel,S.; Shrivastava,S.; Thovarai,V.; Wang,S.; Griesemer,S.B.; Bao,Y.; Sanders,R.; Zhdanov,S.; Kiryutin,B.; Lipman,D.J.; Tatusova,T.; St. George,K.
EPI524438	NS	United States	2005-Nov-10	A/New York/1001/2005		Other Database Import	Wentworth,D.E.; Halpin,R.A.; Lin,X.; Bera,J.; Akopov,A.; Ransier,A.; Mohan,M.; Fedorova,N.; Tsitrin,T.; Stockwell,T.; Amedeo,P.; Appalla,L.; Bishop,B.; Edworthy,P.; Gupta,N.; Hoover,J.; Katzel,D.; Li,K.; Schobel,S.; Shrivastava,S.; Thovarai,V.; Wang,S.; Griesemer,S.B.; Bao,Y.; Sanders,R.; Zhdanov,S.; Kiryutin,B.; Lipman,D.J.; Tatusova,T.; St. George,K.
EPI524440	PB1	United States	2005-Nov-10	A/New York/1001/2005		Other Database Import	Wentworth,D.E.; Halpin,R.A.; Lin,X.; Bera,J.; Akopov,A.; Ransier,A.; Mohan,M.; Fedorova,N.; Tsitrin,T.; Stockwell,T.; Amedeo,P.; Appalla,L.; Bishop,B.; Edworthy,P.; Gupta,N.; Hoover,J.; Katzel,D.; Li,K.; Schobel,S.; Shrivastava,S.; Thovarai,V.; Wang,S.; Griesemer,S.B.; Bao,Y.; Sanders,R.; Zhdanov,S.; Kiryutin,B.; Lipman,D.J.; Tatusova,T.; St. George,K.
EPI524441	PB2	United States	2005-Nov-10	A/New York/1001/2005		Other Database Import	Wentworth,D.E.; Halpin,R.A.; Lin,X.; Bera,J.; Akopov,A.; Ransier,A.; Mohan,M.; Fedorova,N.; Tsitrin,T.; Stockwell,T.; Amedeo,P.; Appalla,L.; Bishop,B.; Edworthy,P.; Gupta,N.; Hoover,J.; Katzel,D.; Li,K.; Schobel,S.; Shrivastava,S.; Thovarai,V.; Wang,S.; Griesemer,S.B.; Bao,Y.; Sanders,R.; Zhdanov,S.; Kiryutin,B.; Lipman,D.J.; Tatusova,T.; St. George,K.
EPI524426	HA	United States	2005-Aug-30	A/New York/1000/2005		Other Database Import	Wentworth,D.E.; Halpin,R.A.; Lin,X.; Bera,J.; Akopov,A.; Ransier,A.; Mohan,M.; Fedorova,N.; Tsitrin,T.; Stockwell,T.; Amedeo,P.; Appalla,L.; Bishop,B.; Edworthy,P.; Gupta,N.; Hoover,J.; Katzel,D.; Li,K.; Schobel,S.; Shrivastava,S.; Thovarai,V.; Wang,S.; Griesemer,S.B.; Bao,Y.; Sanders,R.; Zhdanov,S.; Kiryutin,B.; Lipman,D.J.; Tatusova,T.; St. George,K.
EPI524427	MP	United States	2005-Aug-30	A/New York/1000/2005		Other Database Import	Wentworth,D.E.; Halpin,R.A.; Lin,X.; Bera,J.; Akopov,A.; Ransier,A.; Mohan,M.; Fedorova,N.; Tsitrin,T.; Stockwell,T.; Amedeo,P.; Appalla,L.; Bishop,B.; Edworthy,P.; Gupta,N.; Hoover,J.; Katzel,D.; Li,K.; Schobel,S.; Shrivastava,S.; Thovarai,V.; Wang,S.; Griesemer,S.B.; Bao,Y.; Sanders,R.; Zhdanov,S.; Kiryutin,B.; Lipman,D.J.; Tatusova,T.; St. George,K.
EPI524428	NA	United States	2005-Aug-30	A/New York/1000/2005		Other Database Import	Wentworth,D.E.; Halpin,R.A.; Lin,X.; Bera,J.; Akopov,A.; Ransier,A.; Mohan,M.; Fedorova,N.; Tsitrin,T.; Stockwell,T.; Amedeo,P.; Appalla,L.; Bishop,B.; Edworthy,P.; Gupta,N.; Hoover,J.; Katzel,D.; Li,K.; Schobel,S.; Shrivastava,S.; Thovarai,V.; Wang,S.; Griesemer,S.B.; Bao,Y.; Sanders,R.; Zhdanov,S.; Kiryutin,B.; Lipman,D.J.; Tatusova,T.; St. George,K.
EPI524429	NP	United States	2005-Aug-30	A/New York/1000/2005		Other Database Import	Wentworth,D.E.; Halpin,R.A.; Lin,X.; Bera,J.; Akopov,A.; Ransier,A.; Mohan,M.; Fedorova,N.; Tsitrin,T.; Stockwell,T.; Amedeo,P.; Appalla,L.; Bishop,B.; Edworthy,P.; Gupta,N.; Hoover,J.; Katzel,D.; Li,K.; Schobel,S.; Shrivastava,S.; Thovarai,V.; Wang,S.; Griesemer,S.B.; Bao,Y.; Sanders,R.; Zhdanov,S.; Kiryutin,B.; Lipman,D.J.; Tatusova,T.; St. George,K.
EPI524430	NS	United States	2005-Aug-30	A/New York/1000/2005		Other Database Import	Wentworth,D.E.; Halpin,R.A.; Lin,X.; Bera,J.; Akopov,A.; Ransier,A.; Mohan,M.; Fedorova,N.; Tsitrin,T.; Stockwell,T.; Amedeo,P.; Appalla,L.; Bishop,B.; Edworthy,P.; Gupta,N.; Hoover,J.; Katzel,D.; Li,K.; Schobel,S.; Shrivastava,S.; Thovarai,V.; Wang,S.; Griesemer,S.B.; Bao,Y.; Sanders,R.; Zhdanov,S.; Kiryutin,B.; Lipman,D.J.; Tatusova,T.; St. George,K.
EPI524432	PB1	United States	2005-Aug-30	A/New York/1000/2005		Other Database Import	Wentworth,D.E.; Halpin,R.A.; Lin,X.; Bera,J.; Akopov,A.; Ransier,A.; Mohan,M.; Fedorova,N.; Tsitrin,T.; Stockwell,T.; Amedeo,P.; Appalla,L.; Bishop,B.; Edworthy,P.; Gupta,N.; Hoover,J.; Katzel,D.; Li,K.; Schobel,S.; Shrivastava,S.; Thovarai,V.; Wang,S.; Griesemer,S.B.; Bao,Y.; Sanders,R.; Zhdanov,S.; Kiryutin,B.; Lipman,D.J.; Tatusova,T.; St. George,K.
EPI524433	PB2	United States	2005-Aug-30	A/New York/1000/2005		Other Database Import	Wentworth,D.E.; Halpin,R.A.; Lin,X.; Bera,J.; Akopov,A.; Ransier,A.; Mohan,M.; Fedorova,N.; Tsitrin,T.; Stockwell,T.; Amedeo,P.; Appalla,L.; Bishop,B.; Edworthy,P.; Gupta,N.; Hoover,J.; Katzel,D.; Li,K.; Schobel,S.; Shrivastava,S.; Thovarai,V.; Wang,S.; Griesemer,S.B.; Bao,Y.; Sanders,R.; Zhdanov,S.; Kiryutin,B.; Lipman,D.J.; Tatusova,T.; St. George,K.
EPI504516	NA	India	2005-Jun-30	A/India/P054072/2005		Other Database Import	Potdar,V.A.; Dakhave,M.R.; Chadha,M.S.
EPI504464	NA	India	2005-Aug-29	A/India/P057475/2005		Other Database Import	Potdar,V.A.; Dakhave,M.R.; Chadha,M.S.
EPI504463	NA	India	2005-Aug-08	A/India/P056135/2005		Other Database Import	Potdar,V.A.; Dakhave,M.R.; Chadha,M.S.
EPI504395	NA	India	2005-Oct-06	A/India/K0615330/2005		Other Database Import	Potdar,V.A.; Dakhave,M.R.; Chadha,M.S.
EPI504364	NA	India	2005-Mar-25	A/India/D0512584/2005		Other Database Import	Potdar,V.A.; Dakhave,M.R.; Chadha,M.S.
EPI504363	NA	India	2005-Mar-16	A/India/D058691/2005		Other Database Import	Potdar,V.A.; Dakhave,M.R.; Chadha,M.S.
EPI504362	NA	India	2005-Mar-15	A/India/D059690/2005		Other Database Import	Potdar,V.A.; Dakhave,M.R.; Chadha,M.S.
EPI504361	NA	India	2005-Mar-10	A/India/D058689/2005		Other Database Import	Potdar,V.A.; Dakhave,M.R.; Chadha,M.S.
EPI504290	NA	India	2005-Oct-03	A/India/C0511132/2005		Other Database Import	Potdar,V.A.; Dakhave,M.R.; Chadha,M.S.
EPI502352	HA	United States	2005-Jan-01	A/Wisconsin/67/2005		Other Database Import	Wentworth,D.E.; Halpin,R.A.; Lin,X.; Bera,J.; Akopov,A.; Ransier,A.; Mohan,M.; Fedorova,N.; Tsitrin,T.; McLellan,M.; Stockwell,T.; Amedeo,P.; Appalla,L.; Bishop,B.; Edworthy,P.; Gupta,N.; Hoover,J.; Katzel,D.; Li,K.; Schobel,S.; Shrivastava,S.; Thovarai,V.; Wang,S.; Smith,G.; Ginsburg,G.; Nicholson,B.; Bao,Y.; Sanders,R.; Zhdanov,S.; Kiryutin,B.; Lipman,D.J.; Tatusova,T.; Woods,C.
EPI502353	MP	United States	2005-Jan-01	A/Wisconsin/67/2005		Other Database Import	Wentworth,D.E.; Halpin,R.A.; Lin,X.; Bera,J.; Akopov,A.; Ransier,A.; Mohan,M.; Fedorova,N.; Tsitrin,T.; McLellan,M.; Stockwell,T.; Amedeo,P.; Appalla,L.; Bishop,B.; Edworthy,P.; Gupta,N.; Hoover,J.; Katzel,D.; Li,K.; Schobel,S.; Shrivastava,S.; Thovarai,V.; Wang,S.; Smith,G.; Ginsburg,G.; Nicholson,B.; Bao,Y.; Sanders,R.; Zhdanov,S.; Kiryutin,B.; Lipman,D.J.; Tatusova,T.; Woods,C.
EPI502354	NA	United States	2005-Jan-01	A/Wisconsin/67/2005		Other Database Import	Wentworth,D.E.; Halpin,R.A.; Lin,X.; Bera,J.; Akopov,A.; Ransier,A.; Mohan,M.; Fedorova,N.; Tsitrin,T.; McLellan,M.; Stockwell,T.; Amedeo,P.; Appalla,L.; Bishop,B.; Edworthy,P.; Gupta,N.; Hoover,J.; Katzel,D.; Li,K.; Schobel,S.; Shrivastava,S.; Thovarai,V.; Wang,S.; Smith,G.; Ginsburg,G.; Nicholson,B.; Bao,Y.; Sanders,R.; Zhdanov,S.; Kiryutin,B.; Lipman,D.J.; Tatusova,T.; Woods,C.
EPI502355	NP	United States	2005-Jan-01	A/Wisconsin/67/2005		Other Database Import	Wentworth,D.E.; Halpin,R.A.; Lin,X.; Bera,J.; Akopov,A.; Ransier,A.; Mohan,M.; Fedorova,N.; Tsitrin,T.; McLellan,M.; Stockwell,T.; Amedeo,P.; Appalla,L.; Bishop,B.; Edworthy,P.; Gupta,N.; Hoover,J.; Katzel,D.; Li,K.; Schobel,S.; Shrivastava,S.; Thovarai,V.; Wang,S.; Smith,G.; Ginsburg,G.; Nicholson,B.; Bao,Y.; Sanders,R.; Zhdanov,S.; Kiryutin,B.; Lipman,D.J.; Tatusova,T.; Woods,C.
EPI502356	NS	United States	2005-Jan-01	A/Wisconsin/67/2005		Other Database Import	Wentworth,D.E.; Halpin,R.A.; Lin,X.; Bera,J.; Akopov,A.; Ransier,A.; Mohan,M.; Fedorova,N.; Tsitrin,T.; McLellan,M.; Stockwell,T.; Amedeo,P.; Appalla,L.; Bishop,B.; Edworthy,P.; Gupta,N.; Hoover,J.; Katzel,D.; Li,K.; Schobel,S.; Shrivastava,S.; Thovarai,V.; Wang,S.; Smith,G.; Ginsburg,G.; Nicholson,B.; Bao,Y.; Sanders,R.; Zhdanov,S.; Kiryutin,B.; Lipman,D.J.; Tatusova,T.; Woods,C.
EPI502357	PB1	United States	2005-Jan-01	A/Wisconsin/67/2005		Other Database Import	Wentworth,D.E.; Halpin,R.A.; Lin,X.; Bera,J.; Akopov,A.; Ransier,A.; Mohan,M.; Fedorova,N.; Tsitrin,T.; McLellan,M.; Stockwell,T.; Amedeo,P.; Appalla,L.; Bishop,B.; Edworthy,P.; Gupta,N.; Hoover,J.; Katzel,D.; Li,K.; Schobel,S.; Shrivastava,S.; Thovarai,V.; Wang,S.; Smith,G.; Ginsburg,G.; Nicholson,B.; Bao,Y.; Sanders,R.; Zhdanov,S.; Kiryutin,B.; Lipman,D.J.; Tatusova,T.; Woods,C.
EPI502358	PB2	United States	2005-Jan-01	A/Wisconsin/67/2005		Other Database Import	Wentworth,D.E.; Halpin,R.A.; Lin,X.; Bera,J.; Akopov,A.; Ransier,A.; Mohan,M.; Fedorova,N.; Tsitrin,T.; McLellan,M.; Stockwell,T.; Amedeo,P.; Appalla,L.; Bishop,B.; Edworthy,P.; Gupta,N.; Hoover,J.; Katzel,D.; Li,K.; Schobel,S.; Shrivastava,S.; Thovarai,V.; Wang,S.; Smith,G.; Ginsburg,G.; Nicholson,B.; Bao,Y.; Sanders,R.; Zhdanov,S.; Kiryutin,B.; Lipman,D.J.; Tatusova,T.; Woods,C.
EPI501859	PA	United States	2005-Jan-01	A/Wisconsin/67/2005		Other Database Import	Wentworth,D.E.; Halpin,R.A.; Lin,X.; Bera,J.; Akopov,A.; Ransier,A.; Mohan,M.; Fedorova,N.; Tsitrin,T.; McLellan,M.; Stockwell,T.; Amedeo,P.; Appalla,L.; Bishop,B.; Edworthy,P.; Gupta,N.; Hoover,J.; Katzel,D.; Li,K.; Schobel,S.; Shrivastava,S.; Thovarai,V.; Wang,S.; Smith,G.; Ginsburg,G.; Nicholson,B.; Bao,Y.; Sanders,R.; Zhdanov,S.; Kiryutin,B.; Lipman,D.J.; Tatusova,T.; Woods,C.
EPI501858	PA	United States	2005-Jan-01	A/Wisconsin/67/2005		Other Database Import	Wentworth,D.E.; Halpin,R.A.; Lin,X.; Bera,J.; Akopov,A.; Ransier,A.; Mohan,M.; Fedorova,N.; Tsitrin,T.; McLellan,M.; Stockwell,T.; Amedeo,P.; Appalla,L.; Bishop,B.; Edworthy,P.; Gupta,N.; Hoover,J.; Katzel,D.; Li,K.; Schobel,S.; Shrivastava,S.; Thovarai,V.; Wang,S.; Smith,G.; Ginsburg,G.; Nicholson,B.; Bao,Y.; Sanders,R.; Zhdanov,S.; Kiryutin,B.; Lipman,D.J.; Tatusova,T.; Woods,C.
EPI502350	PB1	United States	2005-Jan-01	A/Wisconsin/67/2005		Other Database Import	Wentworth,D.E.; Halpin,R.A.; Lin,X.; Bera,J.; Akopov,A.; Ransier,A.; Mohan,M.; Fedorova,N.; Tsitrin,T.; McLellan,M.; Stockwell,T.; Amedeo,P.; Appalla,L.; Bishop,B.; Edworthy,P.; Gupta,N.; Hoover,J.; Katzel,D.; Li,K.; Schobel,S.; Shrivastava,S.; Thovarai,V.; Wang,S.; Smith,G.; Ginsburg,G.; Nicholson,B.; Bao,Y.; Sanders,R.; Zhdanov,S.; Kiryutin,B.; Lipman,D.J.; Tatusova,T.; Woods,C.
EPI502351	PB2	United States	2005-Jan-01	A/Wisconsin/67/2005		Other Database Import	Wentworth,D.E.; Halpin,R.A.; Lin,X.; Bera,J.; Akopov,A.; Ransier,A.; Mohan,M.; Fedorova,N.; Tsitrin,T.; McLellan,M.; Stockwell,T.; Amedeo,P.; Appalla,L.; Bishop,B.; Edworthy,P.; Gupta,N.; Hoover,J.; Katzel,D.; Li,K.; Schobel,S.; Shrivastava,S.; Thovarai,V.; Wang,S.; Smith,G.; Ginsburg,G.; Nicholson,B.; Bao,Y.; Sanders,R.; Zhdanov,S.; Kiryutin,B.; Lipman,D.J.; Tatusova,T.; Woods,C.
EPI502343	HA	United States	2005-Jan-01	A/Wisconsin/67/2005		Other Database Import	Wentworth,D.E.; Halpin,R.A.; Lin,X.; Bera,J.; Akopov,A.; Ransier,A.; Mohan,M.; Fedorova,N.; Tsitrin,T.; McLellan,M.; Stockwell,T.; Amedeo,P.; Appalla,L.; Bishop,B.; Edworthy,P.; Gupta,N.; Hoover,J.; Katzel,D.; Li,K.; Schobel,S.; Shrivastava,S.; Thovarai,V.; Wang,S.; Smith,G.; Ginsburg,G.; Nicholson,B.; Bao,Y.; Sanders,R.; Zhdanov,S.; Kiryutin,B.; Lipman,D.J.; Tatusova,T.; Woods,C.
EPI502344	MP	United States	2005-Jan-01	A/Wisconsin/67/2005		Other Database Import	Wentworth,D.E.; Halpin,R.A.; Lin,X.; Bera,J.; Akopov,A.; Ransier,A.; Mohan,M.; Fedorova,N.; Tsitrin,T.; McLellan,M.; Stockwell,T.; Amedeo,P.; Appalla,L.; Bishop,B.; Edworthy,P.; Gupta,N.; Hoover,J.; Katzel,D.; Li,K.; Schobel,S.; Shrivastava,S.; Thovarai,V.; Wang,S.; Smith,G.; Ginsburg,G.; Nicholson,B.; Bao,Y.; Sanders,R.; Zhdanov,S.; Kiryutin,B.; Lipman,D.J.; Tatusova,T.; Woods,C.
EPI502345	NA	United States	2005-Jan-01	A/Wisconsin/67/2005		Other Database Import	Wentworth,D.E.; Halpin,R.A.; Lin,X.; Bera,J.; Akopov,A.; Ransier,A.; Mohan,M.; Fedorova,N.; Tsitrin,T.; McLellan,M.; Stockwell,T.; Amedeo,P.; Appalla,L.; Bishop,B.; Edworthy,P.; Gupta,N.; Hoover,J.; Katzel,D.; Li,K.; Schobel,S.; Shrivastava,S.; Thovarai,V.; Wang,S.; Smith,G.; Ginsburg,G.; Nicholson,B.; Bao,Y.; Sanders,R.; Zhdanov,S.; Kiryutin,B.; Lipman,D.J.; Tatusova,T.; Woods,C.
EPI502346	NP	United States	2005-Jan-01	A/Wisconsin/67/2005		Other Database Import	Wentworth,D.E.; Halpin,R.A.; Lin,X.; Bera,J.; Akopov,A.; Ransier,A.; Mohan,M.; Fedorova,N.; Tsitrin,T.; McLellan,M.; Stockwell,T.; Amedeo,P.; Appalla,L.; Bishop,B.; Edworthy,P.; Gupta,N.; Hoover,J.; Katzel,D.; Li,K.; Schobel,S.; Shrivastava,S.; Thovarai,V.; Wang,S.; Smith,G.; Ginsburg,G.; Nicholson,B.; Bao,Y.; Sanders,R.; Zhdanov,S.; Kiryutin,B.; Lipman,D.J.; Tatusova,T.; Woods,C.
EPI502347	NS	United States	2005-Jan-01	A/Wisconsin/67/2005		Other Database Import	Wentworth,D.E.; Halpin,R.A.; Lin,X.; Bera,J.; Akopov,A.; Ransier,A.; Mohan,M.; Fedorova,N.; Tsitrin,T.; McLellan,M.; Stockwell,T.; Amedeo,P.; Appalla,L.; Bishop,B.; Edworthy,P.; Gupta,N.; Hoover,J.; Katzel,D.; Li,K.; Schobel,S.; Shrivastava,S.; Thovarai,V.; Wang,S.; Smith,G.; Ginsburg,G.; Nicholson,B.; Bao,Y.; Sanders,R.; Zhdanov,S.; Kiryutin,B.; Lipman,D.J.; Tatusova,T.; Woods,C.
EPI501856	PA	United States	2005-Jan-01	A/Wisconsin/67/2005		Other Database Import	Wentworth,D.E.; Halpin,R.A.; Lin,X.; Bera,J.; Akopov,A.; Ransier,A.; Mohan,M.; Fedorova,N.; Tsitrin,T.; McLellan,M.; Stockwell,T.; Amedeo,P.; Appalla,L.; Bishop,B.; Edworthy,P.; Gupta,N.; Hoover,J.; Katzel,D.; Li,K.; Schobel,S.; Shrivastava,S.; Thovarai,V.; Wang,S.; Smith,G.; Ginsburg,G.; Nicholson,B.; Bao,Y.; Sanders,R.; Zhdanov,S.; Kiryutin,B.; Lipman,D.J.; Tatusova,T.; Woods,C.
EPI502315	HA	United States	2005-Jan-01	A/Wisconsin/67/2005		Other Database Import	Wentworth,D.E.; Halpin,R.A.; Lin,X.; Bera,J.; Akopov,A.; Ransier,A.; Mohan,M.; Fedorova,N.; Tsitrin,T.; McLellan,M.; Stockwell,T.; Amedeo,P.; Appalla,L.; Bishop,B.; Edworthy,P.; Gupta,N.; Hoover,J.; Katzel,D.; Li,K.; Schobel,S.; Shrivastava,S.; Thovarai,V.; Wang,S.; Smith,G.; Ginsburg,G.; Nicholson,B.; Bao,Y.; Sanders,R.; Zhdanov,S.; Kiryutin,B.; Lipman,D.J.; Tatusova,T.; Woods,C.
EPI502317	MP	United States	2005-Jan-01	A/Wisconsin/67/2005		Other Database Import	Wentworth,D.E.; Halpin,R.A.; Lin,X.; Bera,J.; Akopov,A.; Ransier,A.; Mohan,M.; Fedorova,N.; Tsitrin,T.; McLellan,M.; Stockwell,T.; Amedeo,P.; Appalla,L.; Bishop,B.; Edworthy,P.; Gupta,N.; Hoover,J.; Katzel,D.; Li,K.; Schobel,S.; Shrivastava,S.; Thovarai,V.; Wang,S.; Smith,G.; Ginsburg,G.; Nicholson,B.; Bao,Y.; Sanders,R.; Zhdanov,S.; Kiryutin,B.; Lipman,D.J.; Tatusova,T.; Woods,C.
EPI502318	NA	United States	2005-Jan-01	A/Wisconsin/67/2005		Other Database Import	Wentworth,D.E.; Halpin,R.A.; Lin,X.; Bera,J.; Akopov,A.; Ransier,A.; Mohan,M.; Fedorova,N.; Tsitrin,T.; McLellan,M.; Stockwell,T.; Amedeo,P.; Appalla,L.; Bishop,B.; Edworthy,P.; Gupta,N.; Hoover,J.; Katzel,D.; Li,K.; Schobel,S.; Shrivastava,S.; Thovarai,V.; Wang,S.; Smith,G.; Ginsburg,G.; Nicholson,B.; Bao,Y.; Sanders,R.; Zhdanov,S.; Kiryutin,B.; Lipman,D.J.; Tatusova,T.; Woods,C.
EPI502320	NP	United States	2005-Jan-01	A/Wisconsin/67/2005		Other Database Import	Wentworth,D.E.; Halpin,R.A.; Lin,X.; Bera,J.; Akopov,A.; Ransier,A.; Mohan,M.; Fedorova,N.; Tsitrin,T.; McLellan,M.; Stockwell,T.; Amedeo,P.; Appalla,L.; Bishop,B.; Edworthy,P.; Gupta,N.; Hoover,J.; Katzel,D.; Li,K.; Schobel,S.; Shrivastava,S.; Thovarai,V.; Wang,S.; Smith,G.; Ginsburg,G.; Nicholson,B.; Bao,Y.; Sanders,R.; Zhdanov,S.; Kiryutin,B.; Lipman,D.J.; Tatusova,T.; Woods,C.
EPI502322	NS	United States	2005-Jan-01	A/Wisconsin/67/2005		Other Database Import	Wentworth,D.E.; Halpin,R.A.; Lin,X.; Bera,J.; Akopov,A.; Ransier,A.; Mohan,M.; Fedorova,N.; Tsitrin,T.; McLellan,M.; Stockwell,T.; Amedeo,P.; Appalla,L.; Bishop,B.; Edworthy,P.; Gupta,N.; Hoover,J.; Katzel,D.; Li,K.; Schobel,S.; Shrivastava,S.; Thovarai,V.; Wang,S.; Smith,G.; Ginsburg,G.; Nicholson,B.; Bao,Y.; Sanders,R.; Zhdanov,S.; Kiryutin,B.; Lipman,D.J.; Tatusova,T.; Woods,C.
EPI502324	PB1	United States	2005-Jan-01	A/Wisconsin/67/2005		Other Database Import	Wentworth,D.E.; Halpin,R.A.; Lin,X.; Bera,J.; Akopov,A.; Ransier,A.; Mohan,M.; Fedorova,N.; Tsitrin,T.; McLellan,M.; Stockwell,T.; Amedeo,P.; Appalla,L.; Bishop,B.; Edworthy,P.; Gupta,N.; Hoover,J.; Katzel,D.; Li,K.; Schobel,S.; Shrivastava,S.; Thovarai,V.; Wang,S.; Smith,G.; Ginsburg,G.; Nicholson,B.; Bao,Y.; Sanders,R.; Zhdanov,S.; Kiryutin,B.; Lipman,D.J.; Tatusova,T.; Woods,C.
EPI502326	PB2	United States	2005-Jan-01	A/Wisconsin/67/2005		Other Database Import	Wentworth,D.E.; Halpin,R.A.; Lin,X.; Bera,J.; Akopov,A.; Ransier,A.; Mohan,M.; Fedorova,N.; Tsitrin,T.; McLellan,M.; Stockwell,T.; Amedeo,P.; Appalla,L.; Bishop,B.; Edworthy,P.; Gupta,N.; Hoover,J.; Katzel,D.; Li,K.; Schobel,S.; Shrivastava,S.; Thovarai,V.; Wang,S.; Smith,G.; Ginsburg,G.; Nicholson,B.; Bao,Y.; Sanders,R.; Zhdanov,S.; Kiryutin,B.; Lipman,D.J.; Tatusova,T.; Woods,C.
EPI501855	PA	United States	2005-Jan-01	A/Wisconsin/67/2005		Other Database Import	Wentworth,D.E.; Halpin,R.A.; Lin,X.; Bera,J.; Akopov,A.; Ransier,A.; Mohan,M.; Fedorova,N.; Tsitrin,T.; McLellan,M.; Stockwell,T.; Amedeo,P.; Appalla,L.; Bishop,B.; Edworthy,P.; Gupta,N.; Hoover,J.; Katzel,D.; Li,K.; Schobel,S.; Shrivastava,S.; Thovarai,V.; Wang,S.; Smith,G.; Ginsburg,G.; Nicholson,B.; Bao,Y.; Sanders,R.; Zhdanov,S.; Kiryutin,B.; Lipman,D.J.; Tatusova,T.; Woods,C.
EPI502307	NP	United States	2005-Jan-01	A/Wisconsin/67/2005		Other Database Import	Wentworth,D.E.; Halpin,R.A.; Lin,X.; Bera,J.; Akopov,A.; Ransier,A.; Mohan,M.; Fedorova,N.; Tsitrin,T.; McLellan,M.; Stockwell,T.; Amedeo,P.; Appalla,L.; Bishop,B.; Edworthy,P.; Gupta,N.; Hoover,J.; Katzel,D.; Li,K.; Schobel,S.; Shrivastava,S.; Thovarai,V.; Wang,S.; Smith,G.; Ginsburg,G.; Nicholson,B.; Bao,Y.; Sanders,R.; Zhdanov,S.; Kiryutin,B.; Lipman,D.J.; Tatusova,T.; Woods,C.
EPI502309	NS	United States	2005-Jan-01	A/Wisconsin/67/2005		Other Database Import	Wentworth,D.E.; Halpin,R.A.; Lin,X.; Bera,J.; Akopov,A.; Ransier,A.; Mohan,M.; Fedorova,N.; Tsitrin,T.; McLellan,M.; Stockwell,T.; Amedeo,P.; Appalla,L.; Bishop,B.; Edworthy,P.; Gupta,N.; Hoover,J.; Katzel,D.; Li,K.; Schobel,S.; Shrivastava,S.; Thovarai,V.; Wang,S.; Smith,G.; Ginsburg,G.; Nicholson,B.; Bao,Y.; Sanders,R.; Zhdanov,S.; Kiryutin,B.; Lipman,D.J.; Tatusova,T.; Woods,C.
EPI502311	PB1	United States	2005-Jan-01	A/Wisconsin/67/2005		Other Database Import	Wentworth,D.E.; Halpin,R.A.; Lin,X.; Bera,J.; Akopov,A.; Ransier,A.; Mohan,M.; Fedorova,N.; Tsitrin,T.; McLellan,M.; Stockwell,T.; Amedeo,P.; Appalla,L.; Bishop,B.; Edworthy,P.; Gupta,N.; Hoover,J.; Katzel,D.; Li,K.; Schobel,S.; Shrivastava,S.; Thovarai,V.; Wang,S.; Smith,G.; Ginsburg,G.; Nicholson,B.; Bao,Y.; Sanders,R.; Zhdanov,S.; Kiryutin,B.; Lipman,D.J.; Tatusova,T.; Woods,C.
EPI502313	PB2	United States	2005-Jan-01	A/Wisconsin/67/2005		Other Database Import	Wentworth,D.E.; Halpin,R.A.; Lin,X.; Bera,J.; Akopov,A.; Ransier,A.; Mohan,M.; Fedorova,N.; Tsitrin,T.; McLellan,M.; Stockwell,T.; Amedeo,P.; Appalla,L.; Bishop,B.; Edworthy,P.; Gupta,N.; Hoover,J.; Katzel,D.; Li,K.; Schobel,S.; Shrivastava,S.; Thovarai,V.; Wang,S.; Smith,G.; Ginsburg,G.; Nicholson,B.; Bao,Y.; Sanders,R.; Zhdanov,S.; Kiryutin,B.; Lipman,D.J.; Tatusova,T.; Woods,C.
EPI502301	HA	United States	2005-Jan-01	A/Wisconsin/67/2005		Other Database Import	Wentworth,D.E.; Halpin,R.A.; Lin,X.; Bera,J.; Akopov,A.; Ransier,A.; Mohan,M.; Fedorova,N.; Tsitrin,T.; McLellan,M.; Stockwell,T.; Amedeo,P.; Appalla,L.; Bishop,B.; Edworthy,P.; Gupta,N.; Hoover,J.; Katzel,D.; Li,K.; Schobel,S.; Shrivastava,S.; Thovarai,V.; Wang,S.; Smith,G.; Ginsburg,G.; Nicholson,B.; Bao,Y.; Sanders,R.; Zhdanov,S.; Kiryutin,B.; Lipman,D.J.; Tatusova,T.; Woods,C.
EPI502303	MP	United States	2005-Jan-01	A/Wisconsin/67/2005		Other Database Import	Wentworth,D.E.; Halpin,R.A.; Lin,X.; Bera,J.; Akopov,A.; Ransier,A.; Mohan,M.; Fedorova,N.; Tsitrin,T.; McLellan,M.; Stockwell,T.; Amedeo,P.; Appalla,L.; Bishop,B.; Edworthy,P.; Gupta,N.; Hoover,J.; Katzel,D.; Li,K.; Schobel,S.; Shrivastava,S.; Thovarai,V.; Wang,S.; Smith,G.; Ginsburg,G.; Nicholson,B.; Bao,Y.; Sanders,R.; Zhdanov,S.; Kiryutin,B.; Lipman,D.J.; Tatusova,T.; Woods,C.
EPI502305	NA	United States	2005-Jan-01	A/Wisconsin/67/2005		Other Database Import	Wentworth,D.E.; Halpin,R.A.; Lin,X.; Bera,J.; Akopov,A.; Ransier,A.; Mohan,M.; Fedorova,N.; Tsitrin,T.; McLellan,M.; Stockwell,T.; Amedeo,P.; Appalla,L.; Bishop,B.; Edworthy,P.; Gupta,N.; Hoover,J.; Katzel,D.; Li,K.; Schobel,S.; Shrivastava,S.; Thovarai,V.; Wang,S.; Smith,G.; Ginsburg,G.; Nicholson,B.; Bao,Y.; Sanders,R.; Zhdanov,S.; Kiryutin,B.; Lipman,D.J.; Tatusova,T.; Woods,C.
EPI501853	PA	United States	2005-Jan-01	A/Wisconsin/67/2005		Other Database Import	Wentworth,D.E.; Halpin,R.A.; Lin,X.; Bera,J.; Akopov,A.; Ransier,A.; Mohan,M.; Fedorova,N.; Tsitrin,T.; McLellan,M.; Stockwell,T.; Amedeo,P.; Appalla,L.; Bishop,B.; Edworthy,P.; Gupta,N.; Hoover,J.; Katzel,D.; Li,K.; Schobel,S.; Shrivastava,S.; Thovarai,V.; Wang,S.; Smith,G.; Ginsburg,G.; Nicholson,B.; Bao,Y.; Sanders,R.; Zhdanov,S.; Kiryutin,B.; Lipman,D.J.; Tatusova,T.; Woods,C.
EPI502273	HA	United States	2005-Jan-01	A/Wisconsin/67/2005		Other Database Import	Wentworth,D.E.; Halpin,R.A.; Lin,X.; Bera,J.; Akopov,A.; Ransier,A.; Mohan,M.; Fedorova,N.; Tsitrin,T.; McLellan,M.; Stockwell,T.; Amedeo,P.; Appalla,L.; Bishop,B.; Edworthy,P.; Gupta,N.; Hoover,J.; Katzel,D.; Li,K.; Schobel,S.; Shrivastava,S.; Thovarai,V.; Wang,S.; Smith,G.; Ginsburg,G.; Nicholson,B.; Bao,Y.; Sanders,R.; Zhdanov,S.; Kiryutin,B.; Lipman,D.J.; Tatusova,T.; Woods,C.
EPI502275	MP	United States	2005-Jan-01	A/Wisconsin/67/2005		Other Database Import	Wentworth,D.E.; Halpin,R.A.; Lin,X.; Bera,J.; Akopov,A.; Ransier,A.; Mohan,M.; Fedorova,N.; Tsitrin,T.; McLellan,M.; Stockwell,T.; Amedeo,P.; Appalla,L.; Bishop,B.; Edworthy,P.; Gupta,N.; Hoover,J.; Katzel,D.; Li,K.; Schobel,S.; Shrivastava,S.; Thovarai,V.; Wang,S.; Smith,G.; Ginsburg,G.; Nicholson,B.; Bao,Y.; Sanders,R.; Zhdanov,S.; Kiryutin,B.; Lipman,D.J.; Tatusova,T.; Woods,C.
EPI502277	NA	United States	2005-Jan-01	A/Wisconsin/67/2005		Other Database Import	Wentworth,D.E.; Halpin,R.A.; Lin,X.; Bera,J.; Akopov,A.; Ransier,A.; Mohan,M.; Fedorova,N.; Tsitrin,T.; McLellan,M.; Stockwell,T.; Amedeo,P.; Appalla,L.; Bishop,B.; Edworthy,P.; Gupta,N.; Hoover,J.; Katzel,D.; Li,K.; Schobel,S.; Shrivastava,S.; Thovarai,V.; Wang,S.; Smith,G.; Ginsburg,G.; Nicholson,B.; Bao,Y.; Sanders,R.; Zhdanov,S.; Kiryutin,B.; Lipman,D.J.; Tatusova,T.; Woods,C.
EPI502279	NP	United States	2005-Jan-01	A/Wisconsin/67/2005		Other Database Import	Wentworth,D.E.; Halpin,R.A.; Lin,X.; Bera,J.; Akopov,A.; Ransier,A.; Mohan,M.; Fedorova,N.; Tsitrin,T.; McLellan,M.; Stockwell,T.; Amedeo,P.; Appalla,L.; Bishop,B.; Edworthy,P.; Gupta,N.; Hoover,J.; Katzel,D.; Li,K.; Schobel,S.; Shrivastava,S.; Thovarai,V.; Wang,S.; Smith,G.; Ginsburg,G.; Nicholson,B.; Bao,Y.; Sanders,R.; Zhdanov,S.; Kiryutin,B.; Lipman,D.J.; Tatusova,T.; Woods,C.
EPI502281	NS	United States	2005-Jan-01	A/Wisconsin/67/2005		Other Database Import	Wentworth,D.E.; Halpin,R.A.; Lin,X.; Bera,J.; Akopov,A.; Ransier,A.; Mohan,M.; Fedorova,N.; Tsitrin,T.; McLellan,M.; Stockwell,T.; Amedeo,P.; Appalla,L.; Bishop,B.; Edworthy,P.; Gupta,N.; Hoover,J.; Katzel,D.; Li,K.; Schobel,S.; Shrivastava,S.; Thovarai,V.; Wang,S.; Smith,G.; Ginsburg,G.; Nicholson,B.; Bao,Y.; Sanders,R.; Zhdanov,S.; Kiryutin,B.; Lipman,D.J.; Tatusova,T.; Woods,C.
EPI502283	PB1	United States	2005-Jan-01	A/Wisconsin/67/2005		Other Database Import	Wentworth,D.E.; Halpin,R.A.; Lin,X.; Bera,J.; Akopov,A.; Ransier,A.; Mohan,M.; Fedorova,N.; Tsitrin,T.; McLellan,M.; Stockwell,T.; Amedeo,P.; Appalla,L.; Bishop,B.; Edworthy,P.; Gupta,N.; Hoover,J.; Katzel,D.; Li,K.; Schobel,S.; Shrivastava,S.; Thovarai,V.; Wang,S.; Smith,G.; Ginsburg,G.; Nicholson,B.; Bao,Y.; Sanders,R.; Zhdanov,S.; Kiryutin,B.; Lipman,D.J.; Tatusova,T.; Woods,C.
EPI502285	PB2	United States	2005-Jan-01	A/Wisconsin/67/2005		Other Database Import	Wentworth,D.E.; Halpin,R.A.; Lin,X.; Bera,J.; Akopov,A.; Ransier,A.; Mohan,M.; Fedorova,N.; Tsitrin,T.; McLellan,M.; Stockwell,T.; Amedeo,P.; Appalla,L.; Bishop,B.; Edworthy,P.; Gupta,N.; Hoover,J.; Katzel,D.; Li,K.; Schobel,S.; Shrivastava,S.; Thovarai,V.; Wang,S.; Smith,G.; Ginsburg,G.; Nicholson,B.; Bao,Y.; Sanders,R.; Zhdanov,S.; Kiryutin,B.; Lipman,D.J.; Tatusova,T.; Woods,C.
EPI501852	PA	United States	2005-Jan-01	A/Wisconsin/67/2005		Other Database Import	Wentworth,D.E.; Halpin,R.A.; Lin,X.; Bera,J.; Akopov,A.; Ransier,A.; Mohan,M.; Fedorova,N.; Tsitrin,T.; McLellan,M.; Stockwell,T.; Amedeo,P.; Appalla,L.; Bishop,B.; Edworthy,P.; Gupta,N.; Hoover,J.; Katzel,D.; Li,K.; Schobel,S.; Shrivastava,S.; Thovarai,V.; Wang,S.; Smith,G.; Ginsburg,G.; Nicholson,B.; Bao,Y.; Sanders,R.; Zhdanov,S.; Kiryutin,B.; Lipman,D.J.; Tatusova,T.; Woods,C.
EPI502223	NS	United States	2005-Jan-01	A/Wisconsin/67/2005		Other Database Import	Wentworth,D.E.; Halpin,R.A.; Lin,X.; Bera,J.; Akopov,A.; Ransier,A.; Mohan,M.; Fedorova,N.; Tsitrin,T.; McLellan,M.; Stockwell,T.; Amedeo,P.; Appalla,L.; Bishop,B.; Edworthy,P.; Gupta,N.; Hoover,J.; Katzel,D.; Li,K.; Schobel,S.; Shrivastava,S.; Thovarai,V.; Wang,S.; Smith,G.; Ginsburg,G.; Nicholson,B.; Bao,Y.; Sanders,R.; Zhdanov,S.; Kiryutin,B.; Lipman,D.J.; Tatusova,T.; Woods,C.
EPI502224	PB1	United States	2005-Jan-01	A/Wisconsin/67/2005		Other Database Import	Wentworth,D.E.; Halpin,R.A.; Lin,X.; Bera,J.; Akopov,A.; Ransier,A.; Mohan,M.; Fedorova,N.; Tsitrin,T.; McLellan,M.; Stockwell,T.; Amedeo,P.; Appalla,L.; Bishop,B.; Edworthy,P.; Gupta,N.; Hoover,J.; Katzel,D.; Li,K.; Schobel,S.; Shrivastava,S.; Thovarai,V.; Wang,S.; Smith,G.; Ginsburg,G.; Nicholson,B.; Bao,Y.; Sanders,R.; Zhdanov,S.; Kiryutin,B.; Lipman,D.J.; Tatusova,T.; Woods,C.
EPI502225	PB2	United States	2005-Jan-01	A/Wisconsin/67/2005		Other Database Import	Wentworth,D.E.; Halpin,R.A.; Lin,X.; Bera,J.; Akopov,A.; Ransier,A.; Mohan,M.; Fedorova,N.; Tsitrin,T.; McLellan,M.; Stockwell,T.; Amedeo,P.; Appalla,L.; Bishop,B.; Edworthy,P.; Gupta,N.; Hoover,J.; Katzel,D.; Li,K.; Schobel,S.; Shrivastava,S.; Thovarai,V.; Wang,S.; Smith,G.; Ginsburg,G.; Nicholson,B.; Bao,Y.; Sanders,R.; Zhdanov,S.; Kiryutin,B.; Lipman,D.J.; Tatusova,T.; Woods,C.
EPI502219	HA	United States	2005-Jan-01	A/Wisconsin/67/2005		Other Database Import	Wentworth,D.E.; Halpin,R.A.; Lin,X.; Bera,J.; Akopov,A.; Ransier,A.; Mohan,M.; Fedorova,N.; Tsitrin,T.; McLellan,M.; Stockwell,T.; Amedeo,P.; Appalla,L.; Bishop,B.; Edworthy,P.; Gupta,N.; Hoover,J.; Katzel,D.; Li,K.; Schobel,S.; Shrivastava,S.; Thovarai,V.; Wang,S.; Smith,G.; Ginsburg,G.; Nicholson,B.; Bao,Y.; Sanders,R.; Zhdanov,S.; Kiryutin,B.; Lipman,D.J.; Tatusova,T.; Woods,C.
EPI502220	MP	United States	2005-Jan-01	A/Wisconsin/67/2005		Other Database Import	Wentworth,D.E.; Halpin,R.A.; Lin,X.; Bera,J.; Akopov,A.; Ransier,A.; Mohan,M.; Fedorova,N.; Tsitrin,T.; McLellan,M.; Stockwell,T.; Amedeo,P.; Appalla,L.; Bishop,B.; Edworthy,P.; Gupta,N.; Hoover,J.; Katzel,D.; Li,K.; Schobel,S.; Shrivastava,S.; Thovarai,V.; Wang,S.; Smith,G.; Ginsburg,G.; Nicholson,B.; Bao,Y.; Sanders,R.; Zhdanov,S.; Kiryutin,B.; Lipman,D.J.; Tatusova,T.; Woods,C.
EPI502221	NA	United States	2005-Jan-01	A/Wisconsin/67/2005		Other Database Import	Wentworth,D.E.; Halpin,R.A.; Lin,X.; Bera,J.; Akopov,A.; Ransier,A.; Mohan,M.; Fedorova,N.; Tsitrin,T.; McLellan,M.; Stockwell,T.; Amedeo,P.; Appalla,L.; Bishop,B.; Edworthy,P.; Gupta,N.; Hoover,J.; Katzel,D.; Li,K.; Schobel,S.; Shrivastava,S.; Thovarai,V.; Wang,S.; Smith,G.; Ginsburg,G.; Nicholson,B.; Bao,Y.; Sanders,R.; Zhdanov,S.; Kiryutin,B.; Lipman,D.J.; Tatusova,T.; Woods,C.
EPI502222	NP	United States	2005-Jan-01	A/Wisconsin/67/2005		Other Database Import	Wentworth,D.E.; Halpin,R.A.; Lin,X.; Bera,J.; Akopov,A.; Ransier,A.; Mohan,M.; Fedorova,N.; Tsitrin,T.; McLellan,M.; Stockwell,T.; Amedeo,P.; Appalla,L.; Bishop,B.; Edworthy,P.; Gupta,N.; Hoover,J.; Katzel,D.; Li,K.; Schobel,S.; Shrivastava,S.; Thovarai,V.; Wang,S.; Smith,G.; Ginsburg,G.; Nicholson,B.; Bao,Y.; Sanders,R.; Zhdanov,S.; Kiryutin,B.; Lipman,D.J.; Tatusova,T.; Woods,C.
EPI501850	PA	United States	2005-Jan-01	A/Wisconsin/67/2005		Other Database Import	Wentworth,D.E.; Halpin,R.A.; Lin,X.; Bera,J.; Akopov,A.; Ransier,A.; Mohan,M.; Fedorova,N.; Tsitrin,T.; McLellan,M.; Stockwell,T.; Amedeo,P.; Appalla,L.; Bishop,B.; Edworthy,P.; Gupta,N.; Hoover,J.; Katzel,D.; Li,K.; Schobel,S.; Shrivastava,S.; Thovarai,V.; Wang,S.; Smith,G.; Ginsburg,G.; Nicholson,B.; Bao,Y.; Sanders,R.; Zhdanov,S.; Kiryutin,B.; Lipman,D.J.; Tatusova,T.; Woods,C.
EPI502316	MP	United States	2005-Jan-01	A/Wisconsin/67/2005		Other Database Import	Wentworth,D.E.; Halpin,R.A.; Lin,X.; Bera,J.; Akopov,A.; Ransier,A.; Mohan,M.; Fedorova,N.; Tsitrin,T.; McLellan,M.; Stockwell,T.; Amedeo,P.; Appalla,L.; Bishop,B.; Edworthy,P.; Gupta,N.; Hoover,J.; Katzel,D.; Li,K.; Schobel,S.; Shrivastava,S.; Thovarai,V.; Wang,S.; Smith,G.; Ginsburg,G.; Nicholson,B.; Bao,Y.; Sanders,R.; Zhdanov,S.; Kiryutin,B.; Lipman,D.J.; Tatusova,T.; Woods,C.
EPI502319	NA	United States	2005-Jan-01	A/Wisconsin/67/2005		Other Database Import	Wentworth,D.E.; Halpin,R.A.; Lin,X.; Bera,J.; Akopov,A.; Ransier,A.; Mohan,M.; Fedorova,N.; Tsitrin,T.; McLellan,M.; Stockwell,T.; Amedeo,P.; Appalla,L.; Bishop,B.; Edworthy,P.; Gupta,N.; Hoover,J.; Katzel,D.; Li,K.; Schobel,S.; Shrivastava,S.; Thovarai,V.; Wang,S.; Smith,G.; Ginsburg,G.; Nicholson,B.; Bao,Y.; Sanders,R.; Zhdanov,S.; Kiryutin,B.; Lipman,D.J.; Tatusova,T.; Woods,C.
EPI502321	NP	United States	2005-Jan-01	A/Wisconsin/67/2005		Other Database Import	Wentworth,D.E.; Halpin,R.A.; Lin,X.; Bera,J.; Akopov,A.; Ransier,A.; Mohan,M.; Fedorova,N.; Tsitrin,T.; McLellan,M.; Stockwell,T.; Amedeo,P.; Appalla,L.; Bishop,B.; Edworthy,P.; Gupta,N.; Hoover,J.; Katzel,D.; Li,K.; Schobel,S.; Shrivastava,S.; Thovarai,V.; Wang,S.; Smith,G.; Ginsburg,G.; Nicholson,B.; Bao,Y.; Sanders,R.; Zhdanov,S.; Kiryutin,B.; Lipman,D.J.; Tatusova,T.; Woods,C.
EPI502323	NS	United States	2005-Jan-01	A/Wisconsin/67/2005		Other Database Import	Wentworth,D.E.; Halpin,R.A.; Lin,X.; Bera,J.; Akopov,A.; Ransier,A.; Mohan,M.; Fedorova,N.; Tsitrin,T.; McLellan,M.; Stockwell,T.; Amedeo,P.; Appalla,L.; Bishop,B.; Edworthy,P.; Gupta,N.; Hoover,J.; Katzel,D.; Li,K.; Schobel,S.; Shrivastava,S.; Thovarai,V.; Wang,S.; Smith,G.; Ginsburg,G.; Nicholson,B.; Bao,Y.; Sanders,R.; Zhdanov,S.; Kiryutin,B.; Lipman,D.J.; Tatusova,T.; Woods,C.
EPI502325	PB1	United States	2005-Jan-01	A/Wisconsin/67/2005		Other Database Import	Wentworth,D.E.; Halpin,R.A.; Lin,X.; Bera,J.; Akopov,A.; Ransier,A.; Mohan,M.; Fedorova,N.; Tsitrin,T.; McLellan,M.; Stockwell,T.; Amedeo,P.; Appalla,L.; Bishop,B.; Edworthy,P.; Gupta,N.; Hoover,J.; Katzel,D.; Li,K.; Schobel,S.; Shrivastava,S.; Thovarai,V.; Wang,S.; Smith,G.; Ginsburg,G.; Nicholson,B.; Bao,Y.; Sanders,R.; Zhdanov,S.; Kiryutin,B.; Lipman,D.J.; Tatusova,T.; Woods,C.
EPI502327	PB2	United States	2005-Jan-01	A/Wisconsin/67/2005		Other Database Import	Wentworth,D.E.; Halpin,R.A.; Lin,X.; Bera,J.; Akopov,A.; Ransier,A.; Mohan,M.; Fedorova,N.; Tsitrin,T.; McLellan,M.; Stockwell,T.; Amedeo,P.; Appalla,L.; Bishop,B.; Edworthy,P.; Gupta,N.; Hoover,J.; Katzel,D.; Li,K.; Schobel,S.; Shrivastava,S.; Thovarai,V.; Wang,S.; Smith,G.; Ginsburg,G.; Nicholson,B.; Bao,Y.; Sanders,R.; Zhdanov,S.; Kiryutin,B.; Lipman,D.J.; Tatusova,T.; Woods,C.
EPI502314	HA	United States	2005-Jan-01	A/Wisconsin/67/2005		Other Database Import	Wentworth,D.E.; Halpin,R.A.; Lin,X.; Bera,J.; Akopov,A.; Ransier,A.; Mohan,M.; Fedorova,N.; Tsitrin,T.; McLellan,M.; Stockwell,T.; Amedeo,P.; Appalla,L.; Bishop,B.; Edworthy,P.; Gupta,N.; Hoover,J.; Katzel,D.; Li,K.; Schobel,S.; Shrivastava,S.; Thovarai,V.; Wang,S.; Smith,G.; Ginsburg,G.; Nicholson,B.; Bao,Y.; Sanders,R.; Zhdanov,S.; Kiryutin,B.; Lipman,D.J.; Tatusova,T.; Woods,C.
EPI501849	PA	United States	2005-Jan-01	A/Wisconsin/67/2005		Other Database Import	Wentworth,D.E.; Halpin,R.A.; Lin,X.; Bera,J.; Akopov,A.; Ransier,A.; Mohan,M.; Fedorova,N.; Tsitrin,T.; McLellan,M.; Stockwell,T.; Amedeo,P.; Appalla,L.; Bishop,B.; Edworthy,P.; Gupta,N.; Hoover,J.; Katzel,D.; Li,K.; Schobel,S.; Shrivastava,S.; Thovarai,V.; Wang,S.; Smith,G.; Ginsburg,G.; Nicholson,B.; Bao,Y.; Sanders,R.; Zhdanov,S.; Kiryutin,B.; Lipman,D.J.; Tatusova,T.; Woods,C.
EPI502300	HA	United States	2005-Jan-01	A/Wisconsin/67/2005		Other Database Import	Wentworth,D.E.; Halpin,R.A.; Lin,X.; Bera,J.; Akopov,A.; Ransier,A.; Mohan,M.; Fedorova,N.; Tsitrin,T.; McLellan,M.; Stockwell,T.; Amedeo,P.; Appalla,L.; Bishop,B.; Edworthy,P.; Gupta,N.; Hoover,J.; Katzel,D.; Li,K.; Schobel,S.; Shrivastava,S.; Thovarai,V.; Wang,S.; Smith,G.; Ginsburg,G.; Nicholson,B.; Bao,Y.; Sanders,R.; Zhdanov,S.; Kiryutin,B.; Lipman,D.J.; Tatusova,T.; Woods,C.
EPI502302	MP	United States	2005-Jan-01	A/Wisconsin/67/2005		Other Database Import	Wentworth,D.E.; Halpin,R.A.; Lin,X.; Bera,J.; Akopov,A.; Ransier,A.; Mohan,M.; Fedorova,N.; Tsitrin,T.; McLellan,M.; Stockwell,T.; Amedeo,P.; Appalla,L.; Bishop,B.; Edworthy,P.; Gupta,N.; Hoover,J.; Katzel,D.; Li,K.; Schobel,S.; Shrivastava,S.; Thovarai,V.; Wang,S.; Smith,G.; Ginsburg,G.; Nicholson,B.; Bao,Y.; Sanders,R.; Zhdanov,S.; Kiryutin,B.; Lipman,D.J.; Tatusova,T.; Woods,C.
EPI502304	NA	United States	2005-Jan-01	A/Wisconsin/67/2005		Other Database Import	Wentworth,D.E.; Halpin,R.A.; Lin,X.; Bera,J.; Akopov,A.; Ransier,A.; Mohan,M.; Fedorova,N.; Tsitrin,T.; McLellan,M.; Stockwell,T.; Amedeo,P.; Appalla,L.; Bishop,B.; Edworthy,P.; Gupta,N.; Hoover,J.; Katzel,D.; Li,K.; Schobel,S.; Shrivastava,S.; Thovarai,V.; Wang,S.; Smith,G.; Ginsburg,G.; Nicholson,B.; Bao,Y.; Sanders,R.; Zhdanov,S.; Kiryutin,B.; Lipman,D.J.; Tatusova,T.; Woods,C.
EPI502306	NP	United States	2005-Jan-01	A/Wisconsin/67/2005		Other Database Import	Wentworth,D.E.; Halpin,R.A.; Lin,X.; Bera,J.; Akopov,A.; Ransier,A.; Mohan,M.; Fedorova,N.; Tsitrin,T.; McLellan,M.; Stockwell,T.; Amedeo,P.; Appalla,L.; Bishop,B.; Edworthy,P.; Gupta,N.; Hoover,J.; Katzel,D.; Li,K.; Schobel,S.; Shrivastava,S.; Thovarai,V.; Wang,S.; Smith,G.; Ginsburg,G.; Nicholson,B.; Bao,Y.; Sanders,R.; Zhdanov,S.; Kiryutin,B.; Lipman,D.J.; Tatusova,T.; Woods,C.
EPI502308	NS	United States	2005-Jan-01	A/Wisconsin/67/2005		Other Database Import	Wentworth,D.E.; Halpin,R.A.; Lin,X.; Bera,J.; Akopov,A.; Ransier,A.; Mohan,M.; Fedorova,N.; Tsitrin,T.; McLellan,M.; Stockwell,T.; Amedeo,P.; Appalla,L.; Bishop,B.; Edworthy,P.; Gupta,N.; Hoover,J.; Katzel,D.; Li,K.; Schobel,S.; Shrivastava,S.; Thovarai,V.; Wang,S.; Smith,G.; Ginsburg,G.; Nicholson,B.; Bao,Y.; Sanders,R.; Zhdanov,S.; Kiryutin,B.; Lipman,D.J.; Tatusova,T.; Woods,C.
EPI502310	PB1	United States	2005-Jan-01	A/Wisconsin/67/2005		Other Database Import	Wentworth,D.E.; Halpin,R.A.; Lin,X.; Bera,J.; Akopov,A.; Ransier,A.; Mohan,M.; Fedorova,N.; Tsitrin,T.; McLellan,M.; Stockwell,T.; Amedeo,P.; Appalla,L.; Bishop,B.; Edworthy,P.; Gupta,N.; Hoover,J.; Katzel,D.; Li,K.; Schobel,S.; Shrivastava,S.; Thovarai,V.; Wang,S.; Smith,G.; Ginsburg,G.; Nicholson,B.; Bao,Y.; Sanders,R.; Zhdanov,S.; Kiryutin,B.; Lipman,D.J.; Tatusova,T.; Woods,C.
EPI502312	PB2	United States	2005-Jan-01	A/Wisconsin/67/2005		Other Database Import	Wentworth,D.E.; Halpin,R.A.; Lin,X.; Bera,J.; Akopov,A.; Ransier,A.; Mohan,M.; Fedorova,N.; Tsitrin,T.; McLellan,M.; Stockwell,T.; Amedeo,P.; Appalla,L.; Bishop,B.; Edworthy,P.; Gupta,N.; Hoover,J.; Katzel,D.; Li,K.; Schobel,S.; Shrivastava,S.; Thovarai,V.; Wang,S.; Smith,G.; Ginsburg,G.; Nicholson,B.; Bao,Y.; Sanders,R.; Zhdanov,S.; Kiryutin,B.; Lipman,D.J.; Tatusova,T.; Woods,C.
EPI501848	PA	United States	2005-Jan-01	A/Wisconsin/67/2005		Other Database Import	Wentworth,D.E.; Halpin,R.A.; Lin,X.; Bera,J.; Akopov,A.; Ransier,A.; Mohan,M.; Fedorova,N.; Tsitrin,T.; McLellan,M.; Stockwell,T.; Amedeo,P.; Appalla,L.; Bishop,B.; Edworthy,P.; Gupta,N.; Hoover,J.; Katzel,D.; Li,K.; Schobel,S.; Shrivastava,S.; Thovarai,V.; Wang,S.; Smith,G.; Ginsburg,G.; Nicholson,B.; Bao,Y.; Sanders,R.; Zhdanov,S.; Kiryutin,B.; Lipman,D.J.; Tatusova,T.; Woods,C.
EPI502286	HA	United States	2005-Jan-01	A/Wisconsin/67/2005		Other Database Import	Wentworth,D.E.; Halpin,R.A.; Lin,X.; Bera,J.; Akopov,A.; Ransier,A.; Mohan,M.; Fedorova,N.; Tsitrin,T.; McLellan,M.; Stockwell,T.; Amedeo,P.; Appalla,L.; Bishop,B.; Edworthy,P.; Gupta,N.; Hoover,J.; Katzel,D.; Li,K.; Schobel,S.; Shrivastava,S.; Thovarai,V.; Wang,S.; Smith,G.; Ginsburg,G.; Nicholson,B.; Bao,Y.; Sanders,R.; Zhdanov,S.; Kiryutin,B.; Lipman,D.J.; Tatusova,T.; Woods,C.
EPI502288	MP	United States	2005-Jan-01	A/Wisconsin/67/2005		Other Database Import	Wentworth,D.E.; Halpin,R.A.; Lin,X.; Bera,J.; Akopov,A.; Ransier,A.; Mohan,M.; Fedorova,N.; Tsitrin,T.; McLellan,M.; Stockwell,T.; Amedeo,P.; Appalla,L.; Bishop,B.; Edworthy,P.; Gupta,N.; Hoover,J.; Katzel,D.; Li,K.; Schobel,S.; Shrivastava,S.; Thovarai,V.; Wang,S.; Smith,G.; Ginsburg,G.; Nicholson,B.; Bao,Y.; Sanders,R.; Zhdanov,S.; Kiryutin,B.; Lipman,D.J.; Tatusova,T.; Woods,C.
EPI502290	NA	United States	2005-Jan-01	A/Wisconsin/67/2005		Other Database Import	Wentworth,D.E.; Halpin,R.A.; Lin,X.; Bera,J.; Akopov,A.; Ransier,A.; Mohan,M.; Fedorova,N.; Tsitrin,T.; McLellan,M.; Stockwell,T.; Amedeo,P.; Appalla,L.; Bishop,B.; Edworthy,P.; Gupta,N.; Hoover,J.; Katzel,D.; Li,K.; Schobel,S.; Shrivastava,S.; Thovarai,V.; Wang,S.; Smith,G.; Ginsburg,G.; Nicholson,B.; Bao,Y.; Sanders,R.; Zhdanov,S.; Kiryutin,B.; Lipman,D.J.; Tatusova,T.; Woods,C.
EPI502292	NP	United States	2005-Jan-01	A/Wisconsin/67/2005		Other Database Import	Wentworth,D.E.; Halpin,R.A.; Lin,X.; Bera,J.; Akopov,A.; Ransier,A.; Mohan,M.; Fedorova,N.; Tsitrin,T.; McLellan,M.; Stockwell,T.; Amedeo,P.; Appalla,L.; Bishop,B.; Edworthy,P.; Gupta,N.; Hoover,J.; Katzel,D.; Li,K.; Schobel,S.; Shrivastava,S.; Thovarai,V.; Wang,S.; Smith,G.; Ginsburg,G.; Nicholson,B.; Bao,Y.; Sanders,R.; Zhdanov,S.; Kiryutin,B.; Lipman,D.J.; Tatusova,T.; Woods,C.
EPI502294	NS	United States	2005-Jan-01	A/Wisconsin/67/2005		Other Database Import	Wentworth,D.E.; Halpin,R.A.; Lin,X.; Bera,J.; Akopov,A.; Ransier,A.; Mohan,M.; Fedorova,N.; Tsitrin,T.; McLellan,M.; Stockwell,T.; Amedeo,P.; Appalla,L.; Bishop,B.; Edworthy,P.; Gupta,N.; Hoover,J.; Katzel,D.; Li,K.; Schobel,S.; Shrivastava,S.; Thovarai,V.; Wang,S.; Smith,G.; Ginsburg,G.; Nicholson,B.; Bao,Y.; Sanders,R.; Zhdanov,S.; Kiryutin,B.; Lipman,D.J.; Tatusova,T.; Woods,C.
EPI502296	PB1	United States	2005-Jan-01	A/Wisconsin/67/2005		Other Database Import	Wentworth,D.E.; Halpin,R.A.; Lin,X.; Bera,J.; Akopov,A.; Ransier,A.; Mohan,M.; Fedorova,N.; Tsitrin,T.; McLellan,M.; Stockwell,T.; Amedeo,P.; Appalla,L.; Bishop,B.; Edworthy,P.; Gupta,N.; Hoover,J.; Katzel,D.; Li,K.; Schobel,S.; Shrivastava,S.; Thovarai,V.; Wang,S.; Smith,G.; Ginsburg,G.; Nicholson,B.; Bao,Y.; Sanders,R.; Zhdanov,S.; Kiryutin,B.; Lipman,D.J.; Tatusova,T.; Woods,C.
EPI502298	PB2	United States	2005-Jan-01	A/Wisconsin/67/2005		Other Database Import	Wentworth,D.E.; Halpin,R.A.; Lin,X.; Bera,J.; Akopov,A.; Ransier,A.; Mohan,M.; Fedorova,N.; Tsitrin,T.; McLellan,M.; Stockwell,T.; Amedeo,P.; Appalla,L.; Bishop,B.; Edworthy,P.; Gupta,N.; Hoover,J.; Katzel,D.; Li,K.; Schobel,S.; Shrivastava,S.; Thovarai,V.; Wang,S.; Smith,G.; Ginsburg,G.; Nicholson,B.; Bao,Y.; Sanders,R.; Zhdanov,S.; Kiryutin,B.; Lipman,D.J.; Tatusova,T.; Woods,C.
EPI501845	PA	United States	2005-Jan-01	A/Wisconsin/67/2005		Other Database Import	Wentworth,D.E.; Halpin,R.A.; Lin,X.; Bera,J.; Akopov,A.; Ransier,A.; Mohan,M.; Fedorova,N.; Tsitrin,T.; McLellan,M.; Stockwell,T.; Amedeo,P.; Appalla,L.; Bishop,B.; Edworthy,P.; Gupta,N.; Hoover,J.; Katzel,D.; Li,K.; Schobel,S.; Shrivastava,S.; Thovarai,V.; Wang,S.; Smith,G.; Ginsburg,G.; Nicholson,B.; Bao,Y.; Sanders,R.; Zhdanov,S.; Kiryutin,B.; Lipman,D.J.; Tatusova,T.; Woods,C.
EPI502254	HA	United States	2005-Jan-01	A/Wisconsin/67/2005		Other Database Import	Wentworth,D.E.; Halpin,R.A.; Lin,X.; Bera,J.; Akopov,A.; Ransier,A.; Mohan,M.; Fedorova,N.; Tsitrin,T.; McLellan,M.; Stockwell,T.; Amedeo,P.; Appalla,L.; Bishop,B.; Edworthy,P.; Gupta,N.; Hoover,J.; Katzel,D.; Li,K.; Schobel,S.; Shrivastava,S.; Thovarai,V.; Wang,S.; Smith,G.; Ginsburg,G.; Nicholson,B.; Bao,Y.; Sanders,R.; Zhdanov,S.; Kiryutin,B.; Lipman,D.J.; Tatusova,T.; Woods,C.
EPI502255	MP	United States	2005-Jan-01	A/Wisconsin/67/2005		Other Database Import	Wentworth,D.E.; Halpin,R.A.; Lin,X.; Bera,J.; Akopov,A.; Ransier,A.; Mohan,M.; Fedorova,N.; Tsitrin,T.; McLellan,M.; Stockwell,T.; Amedeo,P.; Appalla,L.; Bishop,B.; Edworthy,P.; Gupta,N.; Hoover,J.; Katzel,D.; Li,K.; Schobel,S.; Shrivastava,S.; Thovarai,V.; Wang,S.; Smith,G.; Ginsburg,G.; Nicholson,B.; Bao,Y.; Sanders,R.; Zhdanov,S.; Kiryutin,B.; Lipman,D.J.; Tatusova,T.; Woods,C.
EPI502256	NA	United States	2005-Jan-01	A/Wisconsin/67/2005		Other Database Import	Wentworth,D.E.; Halpin,R.A.; Lin,X.; Bera,J.; Akopov,A.; Ransier,A.; Mohan,M.; Fedorova,N.; Tsitrin,T.; McLellan,M.; Stockwell,T.; Amedeo,P.; Appalla,L.; Bishop,B.; Edworthy,P.; Gupta,N.; Hoover,J.; Katzel,D.; Li,K.; Schobel,S.; Shrivastava,S.; Thovarai,V.; Wang,S.; Smith,G.; Ginsburg,G.; Nicholson,B.; Bao,Y.; Sanders,R.; Zhdanov,S.; Kiryutin,B.; Lipman,D.J.; Tatusova,T.; Woods,C.
EPI502257	NP	United States	2005-Jan-01	A/Wisconsin/67/2005		Other Database Import	Wentworth,D.E.; Halpin,R.A.; Lin,X.; Bera,J.; Akopov,A.; Ransier,A.; Mohan,M.; Fedorova,N.; Tsitrin,T.; McLellan,M.; Stockwell,T.; Amedeo,P.; Appalla,L.; Bishop,B.; Edworthy,P.; Gupta,N.; Hoover,J.; Katzel,D.; Li,K.; Schobel,S.; Shrivastava,S.; Thovarai,V.; Wang,S.; Smith,G.; Ginsburg,G.; Nicholson,B.; Bao,Y.; Sanders,R.; Zhdanov,S.; Kiryutin,B.; Lipman,D.J.; Tatusova,T.; Woods,C.
EPI502258	NS	United States	2005-Jan-01	A/Wisconsin/67/2005		Other Database Import	Wentworth,D.E.; Halpin,R.A.; Lin,X.; Bera,J.; Akopov,A.; Ransier,A.; Mohan,M.; Fedorova,N.; Tsitrin,T.; McLellan,M.; Stockwell,T.; Amedeo,P.; Appalla,L.; Bishop,B.; Edworthy,P.; Gupta,N.; Hoover,J.; Katzel,D.; Li,K.; Schobel,S.; Shrivastava,S.; Thovarai,V.; Wang,S.; Smith,G.; Ginsburg,G.; Nicholson,B.; Bao,Y.; Sanders,R.; Zhdanov,S.; Kiryutin,B.; Lipman,D.J.; Tatusova,T.; Woods,C.
EPI502259	PB1	United States	2005-Jan-01	A/Wisconsin/67/2005		Other Database Import	Wentworth,D.E.; Halpin,R.A.; Lin,X.; Bera,J.; Akopov,A.; Ransier,A.; Mohan,M.; Fedorova,N.; Tsitrin,T.; McLellan,M.; Stockwell,T.; Amedeo,P.; Appalla,L.; Bishop,B.; Edworthy,P.; Gupta,N.; Hoover,J.; Katzel,D.; Li,K.; Schobel,S.; Shrivastava,S.; Thovarai,V.; Wang,S.; Smith,G.; Ginsburg,G.; Nicholson,B.; Bao,Y.; Sanders,R.; Zhdanov,S.; Kiryutin,B.; Lipman,D.J.; Tatusova,T.; Woods,C.
EPI502260	PB2	United States	2005-Jan-01	A/Wisconsin/67/2005		Other Database Import	Wentworth,D.E.; Halpin,R.A.; Lin,X.; Bera,J.; Akopov,A.; Ransier,A.; Mohan,M.; Fedorova,N.; Tsitrin,T.; McLellan,M.; Stockwell,T.; Amedeo,P.; Appalla,L.; Bishop,B.; Edworthy,P.; Gupta,N.; Hoover,J.; Katzel,D.; Li,K.; Schobel,S.; Shrivastava,S.; Thovarai,V.; Wang,S.; Smith,G.; Ginsburg,G.; Nicholson,B.; Bao,Y.; Sanders,R.; Zhdanov,S.; Kiryutin,B.; Lipman,D.J.; Tatusova,T.; Woods,C.
EPI502240	HA	United States	2005-Jan-01	A/Wisconsin/67/2005		Other Database Import	Wentworth,D.E.; Halpin,R.A.; Lin,X.; Bera,J.; Akopov,A.; Ransier,A.; Mohan,M.; Fedorova,N.; Tsitrin,T.; McLellan,M.; Stockwell,T.; Amedeo,P.; Appalla,L.; Bishop,B.; Edworthy,P.; Gupta,N.; Hoover,J.; Katzel,D.; Li,K.; Schobel,S.; Shrivastava,S.; Thovarai,V.; Wang,S.; Smith,G.; Ginsburg,G.; Nicholson,B.; Bao,Y.; Sanders,R.; Zhdanov,S.; Kiryutin,B.; Lipman,D.J.; Tatusova,T.; Woods,C.
EPI502241	MP	United States	2005-Jan-01	A/Wisconsin/67/2005		Other Database Import	Wentworth,D.E.; Halpin,R.A.; Lin,X.; Bera,J.; Akopov,A.; Ransier,A.; Mohan,M.; Fedorova,N.; Tsitrin,T.; McLellan,M.; Stockwell,T.; Amedeo,P.; Appalla,L.; Bishop,B.; Edworthy,P.; Gupta,N.; Hoover,J.; Katzel,D.; Li,K.; Schobel,S.; Shrivastava,S.; Thovarai,V.; Wang,S.; Smith,G.; Ginsburg,G.; Nicholson,B.; Bao,Y.; Sanders,R.; Zhdanov,S.; Kiryutin,B.; Lipman,D.J.; Tatusova,T.; Woods,C.
EPI502242	NA	United States	2005-Jan-01	A/Wisconsin/67/2005		Other Database Import	Wentworth,D.E.; Halpin,R.A.; Lin,X.; Bera,J.; Akopov,A.; Ransier,A.; Mohan,M.; Fedorova,N.; Tsitrin,T.; McLellan,M.; Stockwell,T.; Amedeo,P.; Appalla,L.; Bishop,B.; Edworthy,P.; Gupta,N.; Hoover,J.; Katzel,D.; Li,K.; Schobel,S.; Shrivastava,S.; Thovarai,V.; Wang,S.; Smith,G.; Ginsburg,G.; Nicholson,B.; Bao,Y.; Sanders,R.; Zhdanov,S.; Kiryutin,B.; Lipman,D.J.; Tatusova,T.; Woods,C.
EPI502243	NP	United States	2005-Jan-01	A/Wisconsin/67/2005		Other Database Import	Wentworth,D.E.; Halpin,R.A.; Lin,X.; Bera,J.; Akopov,A.; Ransier,A.; Mohan,M.; Fedorova,N.; Tsitrin,T.; McLellan,M.; Stockwell,T.; Amedeo,P.; Appalla,L.; Bishop,B.; Edworthy,P.; Gupta,N.; Hoover,J.; Katzel,D.; Li,K.; Schobel,S.; Shrivastava,S.; Thovarai,V.; Wang,S.; Smith,G.; Ginsburg,G.; Nicholson,B.; Bao,Y.; Sanders,R.; Zhdanov,S.; Kiryutin,B.; Lipman,D.J.; Tatusova,T.; Woods,C.
EPI502244	NS	United States	2005-Jan-01	A/Wisconsin/67/2005		Other Database Import	Wentworth,D.E.; Halpin,R.A.; Lin,X.; Bera,J.; Akopov,A.; Ransier,A.; Mohan,M.; Fedorova,N.; Tsitrin,T.; McLellan,M.; Stockwell,T.; Amedeo,P.; Appalla,L.; Bishop,B.; Edworthy,P.; Gupta,N.; Hoover,J.; Katzel,D.; Li,K.; Schobel,S.; Shrivastava,S.; Thovarai,V.; Wang,S.; Smith,G.; Ginsburg,G.; Nicholson,B.; Bao,Y.; Sanders,R.; Zhdanov,S.; Kiryutin,B.; Lipman,D.J.; Tatusova,T.; Woods,C.
EPI502245	PB1	United States	2005-Jan-01	A/Wisconsin/67/2005		Other Database Import	Wentworth,D.E.; Halpin,R.A.; Lin,X.; Bera,J.; Akopov,A.; Ransier,A.; Mohan,M.; Fedorova,N.; Tsitrin,T.; McLellan,M.; Stockwell,T.; Amedeo,P.; Appalla,L.; Bishop,B.; Edworthy,P.; Gupta,N.; Hoover,J.; Katzel,D.; Li,K.; Schobel,S.; Shrivastava,S.; Thovarai,V.; Wang,S.; Smith,G.; Ginsburg,G.; Nicholson,B.; Bao,Y.; Sanders,R.; Zhdanov,S.; Kiryutin,B.; Lipman,D.J.; Tatusova,T.; Woods,C.
EPI502246	PB2	United States	2005-Jan-01	A/Wisconsin/67/2005		Other Database Import	Wentworth,D.E.; Halpin,R.A.; Lin,X.; Bera,J.; Akopov,A.; Ransier,A.; Mohan,M.; Fedorova,N.; Tsitrin,T.; McLellan,M.; Stockwell,T.; Amedeo,P.; Appalla,L.; Bishop,B.; Edworthy,P.; Gupta,N.; Hoover,J.; Katzel,D.; Li,K.; Schobel,S.; Shrivastava,S.; Thovarai,V.; Wang,S.; Smith,G.; Ginsburg,G.; Nicholson,B.; Bao,Y.; Sanders,R.; Zhdanov,S.; Kiryutin,B.; Lipman,D.J.; Tatusova,T.; Woods,C.
EPI501843	PA	United States	2005-Jan-01	A/Wisconsin/67/2005		Other Database Import	Wentworth,D.E.; Halpin,R.A.; Lin,X.; Bera,J.; Akopov,A.; Ransier,A.; Mohan,M.; Fedorova,N.; Tsitrin,T.; McLellan,M.; Stockwell,T.; Amedeo,P.; Appalla,L.; Bishop,B.; Edworthy,P.; Gupta,N.; Hoover,J.; Katzel,D.; Li,K.; Schobel,S.; Shrivastava,S.; Thovarai,V.; Wang,S.; Smith,G.; Ginsburg,G.; Nicholson,B.; Bao,Y.; Sanders,R.; Zhdanov,S.; Kiryutin,B.; Lipman,D.J.; Tatusova,T.; Woods,C.
EPI501842	PA	United States	2005-Jan-01	A/Wisconsin/67/2005		Other Database Import	Wentworth,D.E.; Halpin,R.A.; Lin,X.; Bera,J.; Akopov,A.; Ransier,A.; Mohan,M.; Fedorova,N.; Tsitrin,T.; McLellan,M.; Stockwell,T.; Amedeo,P.; Appalla,L.; Bishop,B.; Edworthy,P.; Gupta,N.; Hoover,J.; Katzel,D.; Li,K.; Schobel,S.; Shrivastava,S.; Thovarai,V.; Wang,S.; Smith,G.; Ginsburg,G.; Nicholson,B.; Bao,Y.; Sanders,R.; Zhdanov,S.; Kiryutin,B.; Lipman,D.J.; Tatusova,T.; Woods,C.
EPI502233	HA	United States	2005-Jan-01	A/Wisconsin/67/2005		Other Database Import	Wentworth,D.E.; Halpin,R.A.; Lin,X.; Bera,J.; Akopov,A.; Ransier,A.; Mohan,M.; Fedorova,N.; Tsitrin,T.; McLellan,M.; Stockwell,T.; Amedeo,P.; Appalla,L.; Bishop,B.; Edworthy,P.; Gupta,N.; Hoover,J.; Katzel,D.; Li,K.; Schobel,S.; Shrivastava,S.; Thovarai,V.; Wang,S.; Smith,G.; Ginsburg,G.; Nicholson,B.; Bao,Y.; Sanders,R.; Zhdanov,S.; Kiryutin,B.; Lipman,D.J.; Tatusova,T.; Woods,C.
EPI502234	MP	United States	2005-Jan-01	A/Wisconsin/67/2005		Other Database Import	Wentworth,D.E.; Halpin,R.A.; Lin,X.; Bera,J.; Akopov,A.; Ransier,A.; Mohan,M.; Fedorova,N.; Tsitrin,T.; McLellan,M.; Stockwell,T.; Amedeo,P.; Appalla,L.; Bishop,B.; Edworthy,P.; Gupta,N.; Hoover,J.; Katzel,D.; Li,K.; Schobel,S.; Shrivastava,S.; Thovarai,V.; Wang,S.; Smith,G.; Ginsburg,G.; Nicholson,B.; Bao,Y.; Sanders,R.; Zhdanov,S.; Kiryutin,B.; Lipman,D.J.; Tatusova,T.; Woods,C.
EPI502235	NA	United States	2005-Jan-01	A/Wisconsin/67/2005		Other Database Import	Wentworth,D.E.; Halpin,R.A.; Lin,X.; Bera,J.; Akopov,A.; Ransier,A.; Mohan,M.; Fedorova,N.; Tsitrin,T.; McLellan,M.; Stockwell,T.; Amedeo,P.; Appalla,L.; Bishop,B.; Edworthy,P.; Gupta,N.; Hoover,J.; Katzel,D.; Li,K.; Schobel,S.; Shrivastava,S.; Thovarai,V.; Wang,S.; Smith,G.; Ginsburg,G.; Nicholson,B.; Bao,Y.; Sanders,R.; Zhdanov,S.; Kiryutin,B.; Lipman,D.J.; Tatusova,T.; Woods,C.
EPI502236	NP	United States	2005-Jan-01	A/Wisconsin/67/2005		Other Database Import	Wentworth,D.E.; Halpin,R.A.; Lin,X.; Bera,J.; Akopov,A.; Ransier,A.; Mohan,M.; Fedorova,N.; Tsitrin,T.; McLellan,M.; Stockwell,T.; Amedeo,P.; Appalla,L.; Bishop,B.; Edworthy,P.; Gupta,N.; Hoover,J.; Katzel,D.; Li,K.; Schobel,S.; Shrivastava,S.; Thovarai,V.; Wang,S.; Smith,G.; Ginsburg,G.; Nicholson,B.; Bao,Y.; Sanders,R.; Zhdanov,S.; Kiryutin,B.; Lipman,D.J.; Tatusova,T.; Woods,C.
EPI502237	NS	United States	2005-Jan-01	A/Wisconsin/67/2005		Other Database Import	Wentworth,D.E.; Halpin,R.A.; Lin,X.; Bera,J.; Akopov,A.; Ransier,A.; Mohan,M.; Fedorova,N.; Tsitrin,T.; McLellan,M.; Stockwell,T.; Amedeo,P.; Appalla,L.; Bishop,B.; Edworthy,P.; Gupta,N.; Hoover,J.; Katzel,D.; Li,K.; Schobel,S.; Shrivastava,S.; Thovarai,V.; Wang,S.; Smith,G.; Ginsburg,G.; Nicholson,B.; Bao,Y.; Sanders,R.; Zhdanov,S.; Kiryutin,B.; Lipman,D.J.; Tatusova,T.; Woods,C.
EPI502238	PB1	United States	2005-Jan-01	A/Wisconsin/67/2005		Other Database Import	Wentworth,D.E.; Halpin,R.A.; Lin,X.; Bera,J.; Akopov,A.; Ransier,A.; Mohan,M.; Fedorova,N.; Tsitrin,T.; McLellan,M.; Stockwell,T.; Amedeo,P.; Appalla,L.; Bishop,B.; Edworthy,P.; Gupta,N.; Hoover,J.; Katzel,D.; Li,K.; Schobel,S.; Shrivastava,S.; Thovarai,V.; Wang,S.; Smith,G.; Ginsburg,G.; Nicholson,B.; Bao,Y.; Sanders,R.; Zhdanov,S.; Kiryutin,B.; Lipman,D.J.; Tatusova,T.; Woods,C.
EPI502239	PB2	United States	2005-Jan-01	A/Wisconsin/67/2005		Other Database Import	Wentworth,D.E.; Halpin,R.A.; Lin,X.; Bera,J.; Akopov,A.; Ransier,A.; Mohan,M.; Fedorova,N.; Tsitrin,T.; McLellan,M.; Stockwell,T.; Amedeo,P.; Appalla,L.; Bishop,B.; Edworthy,P.; Gupta,N.; Hoover,J.; Katzel,D.; Li,K.; Schobel,S.; Shrivastava,S.; Thovarai,V.; Wang,S.; Smith,G.; Ginsburg,G.; Nicholson,B.; Bao,Y.; Sanders,R.; Zhdanov,S.; Kiryutin,B.; Lipman,D.J.; Tatusova,T.; Woods,C.
EPI501838	PA	United States	2005-Jan-01	A/Wisconsin/67/2005		Other Database Import	Wentworth,D.E.; Halpin,R.A.; Lin,X.; Bera,J.; Akopov,A.; Ransier,A.; Mohan,M.; Fedorova,N.; Tsitrin,T.; McLellan,M.; Stockwell,T.; Amedeo,P.; Appalla,L.; Bishop,B.; Edworthy,P.; Gupta,N.; Hoover,J.; Katzel,D.; Li,K.; Schobel,S.; Shrivastava,S.; Thovarai,V.; Wang,S.; Smith,G.; Ginsburg,G.; Nicholson,B.; Bao,Y.; Sanders,R.; Zhdanov,S.; Kiryutin,B.; Lipman,D.J.; Tatusova,T.; Woods,C.
EPI502205	HA	United States	2005-Jan-01	A/Wisconsin/67/2005		Other Database Import	Wentworth,D.E.; Halpin,R.A.; Lin,X.; Bera,J.; Akopov,A.; Ransier,A.; Mohan,M.; Fedorova,N.; Tsitrin,T.; McLellan,M.; Stockwell,T.; Amedeo,P.; Appalla,L.; Bishop,B.; Edworthy,P.; Gupta,N.; Hoover,J.; Katzel,D.; Li,K.; Schobel,S.; Shrivastava,S.; Thovarai,V.; Wang,S.; Smith,G.; Ginsburg,G.; Nicholson,B.; Bao,Y.; Sanders,R.; Zhdanov,S.; Kiryutin,B.; Lipman,D.J.; Tatusova,T.; Woods,C.
EPI502206	MP	United States	2005-Jan-01	A/Wisconsin/67/2005		Other Database Import	Wentworth,D.E.; Halpin,R.A.; Lin,X.; Bera,J.; Akopov,A.; Ransier,A.; Mohan,M.; Fedorova,N.; Tsitrin,T.; McLellan,M.; Stockwell,T.; Amedeo,P.; Appalla,L.; Bishop,B.; Edworthy,P.; Gupta,N.; Hoover,J.; Katzel,D.; Li,K.; Schobel,S.; Shrivastava,S.; Thovarai,V.; Wang,S.; Smith,G.; Ginsburg,G.; Nicholson,B.; Bao,Y.; Sanders,R.; Zhdanov,S.; Kiryutin,B.; Lipman,D.J.; Tatusova,T.; Woods,C.
EPI502207	NA	United States	2005-Jan-01	A/Wisconsin/67/2005		Other Database Import	Wentworth,D.E.; Halpin,R.A.; Lin,X.; Bera,J.; Akopov,A.; Ransier,A.; Mohan,M.; Fedorova,N.; Tsitrin,T.; McLellan,M.; Stockwell,T.; Amedeo,P.; Appalla,L.; Bishop,B.; Edworthy,P.; Gupta,N.; Hoover,J.; Katzel,D.; Li,K.; Schobel,S.; Shrivastava,S.; Thovarai,V.; Wang,S.; Smith,G.; Ginsburg,G.; Nicholson,B.; Bao,Y.; Sanders,R.; Zhdanov,S.; Kiryutin,B.; Lipman,D.J.; Tatusova,T.; Woods,C.
EPI502208	NP	United States	2005-Jan-01	A/Wisconsin/67/2005		Other Database Import	Wentworth,D.E.; Halpin,R.A.; Lin,X.; Bera,J.; Akopov,A.; Ransier,A.; Mohan,M.; Fedorova,N.; Tsitrin,T.; McLellan,M.; Stockwell,T.; Amedeo,P.; Appalla,L.; Bishop,B.; Edworthy,P.; Gupta,N.; Hoover,J.; Katzel,D.; Li,K.; Schobel,S.; Shrivastava,S.; Thovarai,V.; Wang,S.; Smith,G.; Ginsburg,G.; Nicholson,B.; Bao,Y.; Sanders,R.; Zhdanov,S.; Kiryutin,B.; Lipman,D.J.; Tatusova,T.; Woods,C.
EPI502209	NS	United States	2005-Jan-01	A/Wisconsin/67/2005		Other Database Import	Wentworth,D.E.; Halpin,R.A.; Lin,X.; Bera,J.; Akopov,A.; Ransier,A.; Mohan,M.; Fedorova,N.; Tsitrin,T.; McLellan,M.; Stockwell,T.; Amedeo,P.; Appalla,L.; Bishop,B.; Edworthy,P.; Gupta,N.; Hoover,J.; Katzel,D.; Li,K.; Schobel,S.; Shrivastava,S.; Thovarai,V.; Wang,S.; Smith,G.; Ginsburg,G.; Nicholson,B.; Bao,Y.; Sanders,R.; Zhdanov,S.; Kiryutin,B.; Lipman,D.J.; Tatusova,T.; Woods,C.
EPI502210	PB1	United States	2005-Jan-01	A/Wisconsin/67/2005		Other Database Import	Wentworth,D.E.; Halpin,R.A.; Lin,X.; Bera,J.; Akopov,A.; Ransier,A.; Mohan,M.; Fedorova,N.; Tsitrin,T.; McLellan,M.; Stockwell,T.; Amedeo,P.; Appalla,L.; Bishop,B.; Edworthy,P.; Gupta,N.; Hoover,J.; Katzel,D.; Li,K.; Schobel,S.; Shrivastava,S.; Thovarai,V.; Wang,S.; Smith,G.; Ginsburg,G.; Nicholson,B.; Bao,Y.; Sanders,R.; Zhdanov,S.; Kiryutin,B.; Lipman,D.J.; Tatusova,T.; Woods,C.
EPI502211	PB2	United States	2005-Jan-01	A/Wisconsin/67/2005		Other Database Import	Wentworth,D.E.; Halpin,R.A.; Lin,X.; Bera,J.; Akopov,A.; Ransier,A.; Mohan,M.; Fedorova,N.; Tsitrin,T.; McLellan,M.; Stockwell,T.; Amedeo,P.; Appalla,L.; Bishop,B.; Edworthy,P.; Gupta,N.; Hoover,J.; Katzel,D.; Li,K.; Schobel,S.; Shrivastava,S.; Thovarai,V.; Wang,S.; Smith,G.; Ginsburg,G.; Nicholson,B.; Bao,Y.; Sanders,R.; Zhdanov,S.; Kiryutin,B.; Lipman,D.J.; Tatusova,T.; Woods,C.
EPI501837	PA	United States	2005-Jan-01	A/Wisconsin/67/2005		Other Database Import	Wentworth,D.E.; Halpin,R.A.; Lin,X.; Bera,J.; Akopov,A.; Ransier,A.; Mohan,M.; Fedorova,N.; Tsitrin,T.; McLellan,M.; Stockwell,T.; Amedeo,P.; Appalla,L.; Bishop,B.; Edworthy,P.; Gupta,N.; Hoover,J.; Katzel,D.; Li,K.; Schobel,S.; Shrivastava,S.; Thovarai,V.; Wang,S.; Smith,G.; Ginsburg,G.; Nicholson,B.; Bao,Y.; Sanders,R.; Zhdanov,S.; Kiryutin,B.; Lipman,D.J.; Tatusova,T.; Woods,C.
EPI502202	NS	United States	2005-Jan-01	A/Wisconsin/67/2005		Other Database Import	Wentworth,D.E.; Halpin,R.A.; Lin,X.; Bera,J.; Akopov,A.; Ransier,A.; Mohan,M.; Fedorova,N.; Tsitrin,T.; McLellan,M.; Stockwell,T.; Amedeo,P.; Appalla,L.; Bishop,B.; Edworthy,P.; Gupta,N.; Hoover,J.; Katzel,D.; Li,K.; Schobel,S.; Shrivastava,S.; Thovarai,V.; Wang,S.; Smith,G.; Ginsburg,G.; Nicholson,B.; Bao,Y.; Sanders,R.; Zhdanov,S.; Kiryutin,B.; Lipman,D.J.; Tatusova,T.; Woods,C.
EPI502203	PB1	United States	2005-Jan-01	A/Wisconsin/67/2005		Other Database Import	Wentworth,D.E.; Halpin,R.A.; Lin,X.; Bera,J.; Akopov,A.; Ransier,A.; Mohan,M.; Fedorova,N.; Tsitrin,T.; McLellan,M.; Stockwell,T.; Amedeo,P.; Appalla,L.; Bishop,B.; Edworthy,P.; Gupta,N.; Hoover,J.; Katzel,D.; Li,K.; Schobel,S.; Shrivastava,S.; Thovarai,V.; Wang,S.; Smith,G.; Ginsburg,G.; Nicholson,B.; Bao,Y.; Sanders,R.; Zhdanov,S.; Kiryutin,B.; Lipman,D.J.; Tatusova,T.; Woods,C.
EPI502204	PB2	United States	2005-Jan-01	A/Wisconsin/67/2005		Other Database Import	Wentworth,D.E.; Halpin,R.A.; Lin,X.; Bera,J.; Akopov,A.; Ransier,A.; Mohan,M.; Fedorova,N.; Tsitrin,T.; McLellan,M.; Stockwell,T.; Amedeo,P.; Appalla,L.; Bishop,B.; Edworthy,P.; Gupta,N.; Hoover,J.; Katzel,D.; Li,K.; Schobel,S.; Shrivastava,S.; Thovarai,V.; Wang,S.; Smith,G.; Ginsburg,G.; Nicholson,B.; Bao,Y.; Sanders,R.; Zhdanov,S.; Kiryutin,B.; Lipman,D.J.; Tatusova,T.; Woods,C.
EPI502198	HA	United States	2005-Jan-01	A/Wisconsin/67/2005		Other Database Import	Wentworth,D.E.; Halpin,R.A.; Lin,X.; Bera,J.; Akopov,A.; Ransier,A.; Mohan,M.; Fedorova,N.; Tsitrin,T.; McLellan,M.; Stockwell,T.; Amedeo,P.; Appalla,L.; Bishop,B.; Edworthy,P.; Gupta,N.; Hoover,J.; Katzel,D.; Li,K.; Schobel,S.; Shrivastava,S.; Thovarai,V.; Wang,S.; Smith,G.; Ginsburg,G.; Nicholson,B.; Bao,Y.; Sanders,R.; Zhdanov,S.; Kiryutin,B.; Lipman,D.J.; Tatusova,T.; Woods,C.
EPI502199	MP	United States	2005-Jan-01	A/Wisconsin/67/2005		Other Database Import	Wentworth,D.E.; Halpin,R.A.; Lin,X.; Bera,J.; Akopov,A.; Ransier,A.; Mohan,M.; Fedorova,N.; Tsitrin,T.; McLellan,M.; Stockwell,T.; Amedeo,P.; Appalla,L.; Bishop,B.; Edworthy,P.; Gupta,N.; Hoover,J.; Katzel,D.; Li,K.; Schobel,S.; Shrivastava,S.; Thovarai,V.; Wang,S.; Smith,G.; Ginsburg,G.; Nicholson,B.; Bao,Y.; Sanders,R.; Zhdanov,S.; Kiryutin,B.; Lipman,D.J.; Tatusova,T.; Woods,C.
EPI502200	NA	United States	2005-Jan-01	A/Wisconsin/67/2005		Other Database Import	Wentworth,D.E.; Halpin,R.A.; Lin,X.; Bera,J.; Akopov,A.; Ransier,A.; Mohan,M.; Fedorova,N.; Tsitrin,T.; McLellan,M.; Stockwell,T.; Amedeo,P.; Appalla,L.; Bishop,B.; Edworthy,P.; Gupta,N.; Hoover,J.; Katzel,D.; Li,K.; Schobel,S.; Shrivastava,S.; Thovarai,V.; Wang,S.; Smith,G.; Ginsburg,G.; Nicholson,B.; Bao,Y.; Sanders,R.; Zhdanov,S.; Kiryutin,B.; Lipman,D.J.; Tatusova,T.; Woods,C.
EPI502201	NP	United States	2005-Jan-01	A/Wisconsin/67/2005		Other Database Import	Wentworth,D.E.; Halpin,R.A.; Lin,X.; Bera,J.; Akopov,A.; Ransier,A.; Mohan,M.; Fedorova,N.; Tsitrin,T.; McLellan,M.; Stockwell,T.; Amedeo,P.; Appalla,L.; Bishop,B.; Edworthy,P.; Gupta,N.; Hoover,J.; Katzel,D.; Li,K.; Schobel,S.; Shrivastava,S.; Thovarai,V.; Wang,S.; Smith,G.; Ginsburg,G.; Nicholson,B.; Bao,Y.; Sanders,R.; Zhdanov,S.; Kiryutin,B.; Lipman,D.J.; Tatusova,T.; Woods,C.
EPI501836	PA	United States	2005-Jan-01	A/Wisconsin/67/2005		Other Database Import	Wentworth,D.E.; Halpin,R.A.; Lin,X.; Bera,J.; Akopov,A.; Ransier,A.; Mohan,M.; Fedorova,N.; Tsitrin,T.; McLellan,M.; Stockwell,T.; Amedeo,P.; Appalla,L.; Bishop,B.; Edworthy,P.; Gupta,N.; Hoover,J.; Katzel,D.; Li,K.; Schobel,S.; Shrivastava,S.; Thovarai,V.; Wang,S.; Smith,G.; Ginsburg,G.; Nicholson,B.; Bao,Y.; Sanders,R.; Zhdanov,S.; Kiryutin,B.; Lipman,D.J.; Tatusova,T.; Woods,C.
EPI502191	HA	United States	2005-Jan-01	A/Wisconsin/67/2005		Other Database Import	Wentworth,D.E.; Halpin,R.A.; Lin,X.; Bera,J.; Akopov,A.; Ransier,A.; Mohan,M.; Fedorova,N.; Tsitrin,T.; McLellan,M.; Stockwell,T.; Amedeo,P.; Appalla,L.; Bishop,B.; Edworthy,P.; Gupta,N.; Hoover,J.; Katzel,D.; Li,K.; Schobel,S.; Shrivastava,S.; Thovarai,V.; Wang,S.; Smith,G.; Ginsburg,G.; Nicholson,B.; Bao,Y.; Sanders,R.; Zhdanov,S.; Kiryutin,B.; Lipman,D.J.; Tatusova,T.; Woods,C.
EPI502192	MP	United States	2005-Jan-01	A/Wisconsin/67/2005		Other Database Import	Wentworth,D.E.; Halpin,R.A.; Lin,X.; Bera,J.; Akopov,A.; Ransier,A.; Mohan,M.; Fedorova,N.; Tsitrin,T.; McLellan,M.; Stockwell,T.; Amedeo,P.; Appalla,L.; Bishop,B.; Edworthy,P.; Gupta,N.; Hoover,J.; Katzel,D.; Li,K.; Schobel,S.; Shrivastava,S.; Thovarai,V.; Wang,S.; Smith,G.; Ginsburg,G.; Nicholson,B.; Bao,Y.; Sanders,R.; Zhdanov,S.; Kiryutin,B.; Lipman,D.J.; Tatusova,T.; Woods,C.
EPI502193	NA	United States	2005-Jan-01	A/Wisconsin/67/2005		Other Database Import	Wentworth,D.E.; Halpin,R.A.; Lin,X.; Bera,J.; Akopov,A.; Ransier,A.; Mohan,M.; Fedorova,N.; Tsitrin,T.; McLellan,M.; Stockwell,T.; Amedeo,P.; Appalla,L.; Bishop,B.; Edworthy,P.; Gupta,N.; Hoover,J.; Katzel,D.; Li,K.; Schobel,S.; Shrivastava,S.; Thovarai,V.; Wang,S.; Smith,G.; Ginsburg,G.; Nicholson,B.; Bao,Y.; Sanders,R.; Zhdanov,S.; Kiryutin,B.; Lipman,D.J.; Tatusova,T.; Woods,C.
EPI502194	NP	United States	2005-Jan-01	A/Wisconsin/67/2005		Other Database Import	Wentworth,D.E.; Halpin,R.A.; Lin,X.; Bera,J.; Akopov,A.; Ransier,A.; Mohan,M.; Fedorova,N.; Tsitrin,T.; McLellan,M.; Stockwell,T.; Amedeo,P.; Appalla,L.; Bishop,B.; Edworthy,P.; Gupta,N.; Hoover,J.; Katzel,D.; Li,K.; Schobel,S.; Shrivastava,S.; Thovarai,V.; Wang,S.; Smith,G.; Ginsburg,G.; Nicholson,B.; Bao,Y.; Sanders,R.; Zhdanov,S.; Kiryutin,B.; Lipman,D.J.; Tatusova,T.; Woods,C.
EPI502195	NS	United States	2005-Jan-01	A/Wisconsin/67/2005		Other Database Import	Wentworth,D.E.; Halpin,R.A.; Lin,X.; Bera,J.; Akopov,A.; Ransier,A.; Mohan,M.; Fedorova,N.; Tsitrin,T.; McLellan,M.; Stockwell,T.; Amedeo,P.; Appalla,L.; Bishop,B.; Edworthy,P.; Gupta,N.; Hoover,J.; Katzel,D.; Li,K.; Schobel,S.; Shrivastava,S.; Thovarai,V.; Wang,S.; Smith,G.; Ginsburg,G.; Nicholson,B.; Bao,Y.; Sanders,R.; Zhdanov,S.; Kiryutin,B.; Lipman,D.J.; Tatusova,T.; Woods,C.
EPI502196	PB1	United States	2005-Jan-01	A/Wisconsin/67/2005		Other Database Import	Wentworth,D.E.; Halpin,R.A.; Lin,X.; Bera,J.; Akopov,A.; Ransier,A.; Mohan,M.; Fedorova,N.; Tsitrin,T.; McLellan,M.; Stockwell,T.; Amedeo,P.; Appalla,L.; Bishop,B.; Edworthy,P.; Gupta,N.; Hoover,J.; Katzel,D.; Li,K.; Schobel,S.; Shrivastava,S.; Thovarai,V.; Wang,S.; Smith,G.; Ginsburg,G.; Nicholson,B.; Bao,Y.; Sanders,R.; Zhdanov,S.; Kiryutin,B.; Lipman,D.J.; Tatusova,T.; Woods,C.
EPI502197	PB2	United States	2005-Jan-01	A/Wisconsin/67/2005		Other Database Import	Wentworth,D.E.; Halpin,R.A.; Lin,X.; Bera,J.; Akopov,A.; Ransier,A.; Mohan,M.; Fedorova,N.; Tsitrin,T.; McLellan,M.; Stockwell,T.; Amedeo,P.; Appalla,L.; Bishop,B.; Edworthy,P.; Gupta,N.; Hoover,J.; Katzel,D.; Li,K.; Schobel,S.; Shrivastava,S.; Thovarai,V.; Wang,S.; Smith,G.; Ginsburg,G.; Nicholson,B.; Bao,Y.; Sanders,R.; Zhdanov,S.; Kiryutin,B.; Lipman,D.J.; Tatusova,T.; Woods,C.
EPI502184	HA	United States	2005-Jan-01	A/Wisconsin/67/2005		Other Database Import	Wentworth,D.E.; Halpin,R.A.; Lin,X.; Bera,J.; Akopov,A.; Ransier,A.; Mohan,M.; Fedorova,N.; Tsitrin,T.; McLellan,M.; Stockwell,T.; Amedeo,P.; Appalla,L.; Bishop,B.; Edworthy,P.; Gupta,N.; Hoover,J.; Katzel,D.; Li,K.; Schobel,S.; Shrivastava,S.; Thovarai,V.; Wang,S.; Smith,G.; Ginsburg,G.; Nicholson,B.; Bao,Y.; Sanders,R.; Zhdanov,S.; Kiryutin,B.; Lipman,D.J.; Tatusova,T.; Woods,C.
EPI502185	MP	United States	2005-Jan-01	A/Wisconsin/67/2005		Other Database Import	Wentworth,D.E.; Halpin,R.A.; Lin,X.; Bera,J.; Akopov,A.; Ransier,A.; Mohan,M.; Fedorova,N.; Tsitrin,T.; McLellan,M.; Stockwell,T.; Amedeo,P.; Appalla,L.; Bishop,B.; Edworthy,P.; Gupta,N.; Hoover,J.; Katzel,D.; Li,K.; Schobel,S.; Shrivastava,S.; Thovarai,V.; Wang,S.; Smith,G.; Ginsburg,G.; Nicholson,B.; Bao,Y.; Sanders,R.; Zhdanov,S.; Kiryutin,B.; Lipman,D.J.; Tatusova,T.; Woods,C.
EPI502186	NA	United States	2005-Jan-01	A/Wisconsin/67/2005		Other Database Import	Wentworth,D.E.; Halpin,R.A.; Lin,X.; Bera,J.; Akopov,A.; Ransier,A.; Mohan,M.; Fedorova,N.; Tsitrin,T.; McLellan,M.; Stockwell,T.; Amedeo,P.; Appalla,L.; Bishop,B.; Edworthy,P.; Gupta,N.; Hoover,J.; Katzel,D.; Li,K.; Schobel,S.; Shrivastava,S.; Thovarai,V.; Wang,S.; Smith,G.; Ginsburg,G.; Nicholson,B.; Bao,Y.; Sanders,R.; Zhdanov,S.; Kiryutin,B.; Lipman,D.J.; Tatusova,T.; Woods,C.
EPI502187	NP	United States	2005-Jan-01	A/Wisconsin/67/2005		Other Database Import	Wentworth,D.E.; Halpin,R.A.; Lin,X.; Bera,J.; Akopov,A.; Ransier,A.; Mohan,M.; Fedorova,N.; Tsitrin,T.; McLellan,M.; Stockwell,T.; Amedeo,P.; Appalla,L.; Bishop,B.; Edworthy,P.; Gupta,N.; Hoover,J.; Katzel,D.; Li,K.; Schobel,S.; Shrivastava,S.; Thovarai,V.; Wang,S.; Smith,G.; Ginsburg,G.; Nicholson,B.; Bao,Y.; Sanders,R.; Zhdanov,S.; Kiryutin,B.; Lipman,D.J.; Tatusova,T.; Woods,C.
EPI502188	NS	United States	2005-Jan-01	A/Wisconsin/67/2005		Other Database Import	Wentworth,D.E.; Halpin,R.A.; Lin,X.; Bera,J.; Akopov,A.; Ransier,A.; Mohan,M.; Fedorova,N.; Tsitrin,T.; McLellan,M.; Stockwell,T.; Amedeo,P.; Appalla,L.; Bishop,B.; Edworthy,P.; Gupta,N.; Hoover,J.; Katzel,D.; Li,K.; Schobel,S.; Shrivastava,S.; Thovarai,V.; Wang,S.; Smith,G.; Ginsburg,G.; Nicholson,B.; Bao,Y.; Sanders,R.; Zhdanov,S.; Kiryutin,B.; Lipman,D.J.; Tatusova,T.; Woods,C.
EPI502189	PB1	United States	2005-Jan-01	A/Wisconsin/67/2005		Other Database Import	Wentworth,D.E.; Halpin,R.A.; Lin,X.; Bera,J.; Akopov,A.; Ransier,A.; Mohan,M.; Fedorova,N.; Tsitrin,T.; McLellan,M.; Stockwell,T.; Amedeo,P.; Appalla,L.; Bishop,B.; Edworthy,P.; Gupta,N.; Hoover,J.; Katzel,D.; Li,K.; Schobel,S.; Shrivastava,S.; Thovarai,V.; Wang,S.; Smith,G.; Ginsburg,G.; Nicholson,B.; Bao,Y.; Sanders,R.; Zhdanov,S.; Kiryutin,B.; Lipman,D.J.; Tatusova,T.; Woods,C.
EPI502190	PB2	United States	2005-Jan-01	A/Wisconsin/67/2005		Other Database Import	Wentworth,D.E.; Halpin,R.A.; Lin,X.; Bera,J.; Akopov,A.; Ransier,A.; Mohan,M.; Fedorova,N.; Tsitrin,T.; McLellan,M.; Stockwell,T.; Amedeo,P.; Appalla,L.; Bishop,B.; Edworthy,P.; Gupta,N.; Hoover,J.; Katzel,D.; Li,K.; Schobel,S.; Shrivastava,S.; Thovarai,V.; Wang,S.; Smith,G.; Ginsburg,G.; Nicholson,B.; Bao,Y.; Sanders,R.; Zhdanov,S.; Kiryutin,B.; Lipman,D.J.; Tatusova,T.; Woods,C.
EPI501835	PA	United States	2005-Jan-01	A/Wisconsin/67/2005		Other Database Import	Wentworth,D.E.; Halpin,R.A.; Lin,X.; Bera,J.; Akopov,A.; Ransier,A.; Mohan,M.; Fedorova,N.; Tsitrin,T.; McLellan,M.; Stockwell,T.; Amedeo,P.; Appalla,L.; Bishop,B.; Edworthy,P.; Gupta,N.; Hoover,J.; Katzel,D.; Li,K.; Schobel,S.; Shrivastava,S.; Thovarai,V.; Wang,S.; Smith,G.; Ginsburg,G.; Nicholson,B.; Bao,Y.; Sanders,R.; Zhdanov,S.; Kiryutin,B.; Lipman,D.J.; Tatusova,T.; Woods,C.
EPI501831	PA	United States	2005-Jan-01	A/Wisconsin/67/2005		Other Database Import	Wentworth,D.E.; Halpin,R.A.; Lin,X.; Bera,J.; Akopov,A.; Ransier,A.; Mohan,M.; Fedorova,N.; Tsitrin,T.; McLellan,M.; Stockwell,T.; Amedeo,P.; Appalla,L.; Bishop,B.; Edworthy,P.; Gupta,N.; Hoover,J.; Katzel,D.; Li,K.; Schobel,S.; Shrivastava,S.; Thovarai,V.; Wang,S.; Smith,G.; Ginsburg,G.; Nicholson,B.; Bao,Y.; Sanders,R.; Zhdanov,S.; Kiryutin,B.; Lipman,D.J.; Tatusova,T.; Woods,C.
EPI502156	HA	United States	2005-Jan-01	A/Wisconsin/67/2005		Other Database Import	Wentworth,D.E.; Halpin,R.A.; Lin,X.; Bera,J.; Akopov,A.; Ransier,A.; Mohan,M.; Fedorova,N.; Tsitrin,T.; McLellan,M.; Stockwell,T.; Amedeo,P.; Appalla,L.; Bishop,B.; Edworthy,P.; Gupta,N.; Hoover,J.; Katzel,D.; Li,K.; Schobel,S.; Shrivastava,S.; Thovarai,V.; Wang,S.; Smith,G.; Ginsburg,G.; Nicholson,B.; Bao,Y.; Sanders,R.; Zhdanov,S.; Kiryutin,B.; Lipman,D.J.; Tatusova,T.; Woods,C.
EPI502157	MP	United States	2005-Jan-01	A/Wisconsin/67/2005		Other Database Import	Wentworth,D.E.; Halpin,R.A.; Lin,X.; Bera,J.; Akopov,A.; Ransier,A.; Mohan,M.; Fedorova,N.; Tsitrin,T.; McLellan,M.; Stockwell,T.; Amedeo,P.; Appalla,L.; Bishop,B.; Edworthy,P.; Gupta,N.; Hoover,J.; Katzel,D.; Li,K.; Schobel,S.; Shrivastava,S.; Thovarai,V.; Wang,S.; Smith,G.; Ginsburg,G.; Nicholson,B.; Bao,Y.; Sanders,R.; Zhdanov,S.; Kiryutin,B.; Lipman,D.J.; Tatusova,T.; Woods,C.
EPI502158	NA	United States	2005-Jan-01	A/Wisconsin/67/2005		Other Database Import	Wentworth,D.E.; Halpin,R.A.; Lin,X.; Bera,J.; Akopov,A.; Ransier,A.; Mohan,M.; Fedorova,N.; Tsitrin,T.; McLellan,M.; Stockwell,T.; Amedeo,P.; Appalla,L.; Bishop,B.; Edworthy,P.; Gupta,N.; Hoover,J.; Katzel,D.; Li,K.; Schobel,S.; Shrivastava,S.; Thovarai,V.; Wang,S.; Smith,G.; Ginsburg,G.; Nicholson,B.; Bao,Y.; Sanders,R.; Zhdanov,S.; Kiryutin,B.; Lipman,D.J.; Tatusova,T.; Woods,C.
EPI502159	NP	United States	2005-Jan-01	A/Wisconsin/67/2005		Other Database Import	Wentworth,D.E.; Halpin,R.A.; Lin,X.; Bera,J.; Akopov,A.; Ransier,A.; Mohan,M.; Fedorova,N.; Tsitrin,T.; McLellan,M.; Stockwell,T.; Amedeo,P.; Appalla,L.; Bishop,B.; Edworthy,P.; Gupta,N.; Hoover,J.; Katzel,D.; Li,K.; Schobel,S.; Shrivastava,S.; Thovarai,V.; Wang,S.; Smith,G.; Ginsburg,G.; Nicholson,B.; Bao,Y.; Sanders,R.; Zhdanov,S.; Kiryutin,B.; Lipman,D.J.; Tatusova,T.; Woods,C.
EPI502160	NS	United States	2005-Jan-01	A/Wisconsin/67/2005		Other Database Import	Wentworth,D.E.; Halpin,R.A.; Lin,X.; Bera,J.; Akopov,A.; Ransier,A.; Mohan,M.; Fedorova,N.; Tsitrin,T.; McLellan,M.; Stockwell,T.; Amedeo,P.; Appalla,L.; Bishop,B.; Edworthy,P.; Gupta,N.; Hoover,J.; Katzel,D.; Li,K.; Schobel,S.; Shrivastava,S.; Thovarai,V.; Wang,S.; Smith,G.; Ginsburg,G.; Nicholson,B.; Bao,Y.; Sanders,R.; Zhdanov,S.; Kiryutin,B.; Lipman,D.J.; Tatusova,T.; Woods,C.
EPI502161	PB1	United States	2005-Jan-01	A/Wisconsin/67/2005		Other Database Import	Wentworth,D.E.; Halpin,R.A.; Lin,X.; Bera,J.; Akopov,A.; Ransier,A.; Mohan,M.; Fedorova,N.; Tsitrin,T.; McLellan,M.; Stockwell,T.; Amedeo,P.; Appalla,L.; Bishop,B.; Edworthy,P.; Gupta,N.; Hoover,J.; Katzel,D.; Li,K.; Schobel,S.; Shrivastava,S.; Thovarai,V.; Wang,S.; Smith,G.; Ginsburg,G.; Nicholson,B.; Bao,Y.; Sanders,R.; Zhdanov,S.; Kiryutin,B.; Lipman,D.J.; Tatusova,T.; Woods,C.
EPI502162	PB2	United States	2005-Jan-01	A/Wisconsin/67/2005		Other Database Import	Wentworth,D.E.; Halpin,R.A.; Lin,X.; Bera,J.; Akopov,A.; Ransier,A.; Mohan,M.; Fedorova,N.; Tsitrin,T.; McLellan,M.; Stockwell,T.; Amedeo,P.; Appalla,L.; Bishop,B.; Edworthy,P.; Gupta,N.; Hoover,J.; Katzel,D.; Li,K.; Schobel,S.; Shrivastava,S.; Thovarai,V.; Wang,S.; Smith,G.; Ginsburg,G.; Nicholson,B.; Bao,Y.; Sanders,R.; Zhdanov,S.; Kiryutin,B.; Lipman,D.J.; Tatusova,T.; Woods,C.
EPI501830	PA	United States	2005-Jan-01	A/Wisconsin/67/2005		Other Database Import	Wentworth,D.E.; Halpin,R.A.; Lin,X.; Bera,J.; Akopov,A.; Ransier,A.; Mohan,M.; Fedorova,N.; Tsitrin,T.; McLellan,M.; Stockwell,T.; Amedeo,P.; Appalla,L.; Bishop,B.; Edworthy,P.; Gupta,N.; Hoover,J.; Katzel,D.; Li,K.; Schobel,S.; Shrivastava,S.; Thovarai,V.; Wang,S.; Smith,G.; Ginsburg,G.; Nicholson,B.; Bao,Y.; Sanders,R.; Zhdanov,S.; Kiryutin,B.; Lipman,D.J.; Tatusova,T.; Woods,C.
EPI502149	HA	United States	2005-Jan-01	A/Wisconsin/67/2005		Other Database Import	Wentworth,D.E.; Halpin,R.A.; Lin,X.; Bera,J.; Akopov,A.; Ransier,A.; Mohan,M.; Fedorova,N.; Tsitrin,T.; McLellan,M.; Stockwell,T.; Amedeo,P.; Appalla,L.; Bishop,B.; Edworthy,P.; Gupta,N.; Hoover,J.; Katzel,D.; Li,K.; Schobel,S.; Shrivastava,S.; Thovarai,V.; Wang,S.; Smith,G.; Ginsburg,G.; Nicholson,B.; Bao,Y.; Sanders,R.; Zhdanov,S.; Kiryutin,B.; Lipman,D.J.; Tatusova,T.; Woods,C.
EPI502150	MP	United States	2005-Jan-01	A/Wisconsin/67/2005		Other Database Import	Wentworth,D.E.; Halpin,R.A.; Lin,X.; Bera,J.; Akopov,A.; Ransier,A.; Mohan,M.; Fedorova,N.; Tsitrin,T.; McLellan,M.; Stockwell,T.; Amedeo,P.; Appalla,L.; Bishop,B.; Edworthy,P.; Gupta,N.; Hoover,J.; Katzel,D.; Li,K.; Schobel,S.; Shrivastava,S.; Thovarai,V.; Wang,S.; Smith,G.; Ginsburg,G.; Nicholson,B.; Bao,Y.; Sanders,R.; Zhdanov,S.; Kiryutin,B.; Lipman,D.J.; Tatusova,T.; Woods,C.
EPI502151	NA	United States	2005-Jan-01	A/Wisconsin/67/2005		Other Database Import	Wentworth,D.E.; Halpin,R.A.; Lin,X.; Bera,J.; Akopov,A.; Ransier,A.; Mohan,M.; Fedorova,N.; Tsitrin,T.; McLellan,M.; Stockwell,T.; Amedeo,P.; Appalla,L.; Bishop,B.; Edworthy,P.; Gupta,N.; Hoover,J.; Katzel,D.; Li,K.; Schobel,S.; Shrivastava,S.; Thovarai,V.; Wang,S.; Smith,G.; Ginsburg,G.; Nicholson,B.; Bao,Y.; Sanders,R.; Zhdanov,S.; Kiryutin,B.; Lipman,D.J.; Tatusova,T.; Woods,C.
EPI502152	NP	United States	2005-Jan-01	A/Wisconsin/67/2005		Other Database Import	Wentworth,D.E.; Halpin,R.A.; Lin,X.; Bera,J.; Akopov,A.; Ransier,A.; Mohan,M.; Fedorova,N.; Tsitrin,T.; McLellan,M.; Stockwell,T.; Amedeo,P.; Appalla,L.; Bishop,B.; Edworthy,P.; Gupta,N.; Hoover,J.; Katzel,D.; Li,K.; Schobel,S.; Shrivastava,S.; Thovarai,V.; Wang,S.; Smith,G.; Ginsburg,G.; Nicholson,B.; Bao,Y.; Sanders,R.; Zhdanov,S.; Kiryutin,B.; Lipman,D.J.; Tatusova,T.; Woods,C.
EPI502153	NS	United States	2005-Jan-01	A/Wisconsin/67/2005		Other Database Import	Wentworth,D.E.; Halpin,R.A.; Lin,X.; Bera,J.; Akopov,A.; Ransier,A.; Mohan,M.; Fedorova,N.; Tsitrin,T.; McLellan,M.; Stockwell,T.; Amedeo,P.; Appalla,L.; Bishop,B.; Edworthy,P.; Gupta,N.; Hoover,J.; Katzel,D.; Li,K.; Schobel,S.; Shrivastava,S.; Thovarai,V.; Wang,S.; Smith,G.; Ginsburg,G.; Nicholson,B.; Bao,Y.; Sanders,R.; Zhdanov,S.; Kiryutin,B.; Lipman,D.J.; Tatusova,T.; Woods,C.
EPI502154	PB1	United States	2005-Jan-01	A/Wisconsin/67/2005		Other Database Import	Wentworth,D.E.; Halpin,R.A.; Lin,X.; Bera,J.; Akopov,A.; Ransier,A.; Mohan,M.; Fedorova,N.; Tsitrin,T.; McLellan,M.; Stockwell,T.; Amedeo,P.; Appalla,L.; Bishop,B.; Edworthy,P.; Gupta,N.; Hoover,J.; Katzel,D.; Li,K.; Schobel,S.; Shrivastava,S.; Thovarai,V.; Wang,S.; Smith,G.; Ginsburg,G.; Nicholson,B.; Bao,Y.; Sanders,R.; Zhdanov,S.; Kiryutin,B.; Lipman,D.J.; Tatusova,T.; Woods,C.
EPI502155	PB2	United States	2005-Jan-01	A/Wisconsin/67/2005		Other Database Import	Wentworth,D.E.; Halpin,R.A.; Lin,X.; Bera,J.; Akopov,A.; Ransier,A.; Mohan,M.; Fedorova,N.; Tsitrin,T.; McLellan,M.; Stockwell,T.; Amedeo,P.; Appalla,L.; Bishop,B.; Edworthy,P.; Gupta,N.; Hoover,J.; Katzel,D.; Li,K.; Schobel,S.; Shrivastava,S.; Thovarai,V.; Wang,S.; Smith,G.; Ginsburg,G.; Nicholson,B.; Bao,Y.; Sanders,R.; Zhdanov,S.; Kiryutin,B.; Lipman,D.J.; Tatusova,T.; Woods,C.
EPI502043	PB2	United States	2005-Jan-01	A/Wisconsin/67/2005		Other Database Import	Wentworth,D.E.; Halpin,R.A.; Lin,X.; Bera,J.; Akopov,A.; Ransier,A.; Mohan,M.; Fedorova,N.; Tsitrin,T.; McLellan,M.; Stockwell,T.; Amedeo,P.; Appalla,L.; Bishop,B.; Edworthy,P.; Gupta,N.; Hoover,J.; Katzel,D.; Li,K.; Schobel,S.; Shrivastava,S.; Thovarai,V.; Wang,S.; Smith,G.; Ginsburg,G.; Nicholson,B.; Bao,Y.; Sanders,R.; Zhdanov,S.; Kiryutin,B.; Lipman,D.J.; Tatusova,T.; Woods,C.
EPI502040	NP	United States	2005-Jan-01	A/Wisconsin/67/2005		Other Database Import	Wentworth,D.E.; Halpin,R.A.; Lin,X.; Bera,J.; Akopov,A.; Ransier,A.; Mohan,M.; Fedorova,N.; Tsitrin,T.; McLellan,M.; Stockwell,T.; Amedeo,P.; Appalla,L.; Bishop,B.; Edworthy,P.; Gupta,N.; Hoover,J.; Katzel,D.; Li,K.; Schobel,S.; Shrivastava,S.; Thovarai,V.; Wang,S.; Smith,G.; Ginsburg,G.; Nicholson,B.; Bao,Y.; Sanders,R.; Zhdanov,S.; Kiryutin,B.; Lipman,D.J.; Tatusova,T.; Woods,C.
EPI502041	NS	United States	2005-Jan-01	A/Wisconsin/67/2005		Other Database Import	Wentworth,D.E.; Halpin,R.A.; Lin,X.; Bera,J.; Akopov,A.; Ransier,A.; Mohan,M.; Fedorova,N.; Tsitrin,T.; McLellan,M.; Stockwell,T.; Amedeo,P.; Appalla,L.; Bishop,B.; Edworthy,P.; Gupta,N.; Hoover,J.; Katzel,D.; Li,K.; Schobel,S.; Shrivastava,S.; Thovarai,V.; Wang,S.; Smith,G.; Ginsburg,G.; Nicholson,B.; Bao,Y.; Sanders,R.; Zhdanov,S.; Kiryutin,B.; Lipman,D.J.; Tatusova,T.; Woods,C.
EPI502042	PB1	United States	2005-Jan-01	A/Wisconsin/67/2005		Other Database Import	Wentworth,D.E.; Halpin,R.A.; Lin,X.; Bera,J.; Akopov,A.; Ransier,A.; Mohan,M.; Fedorova,N.; Tsitrin,T.; McLellan,M.; Stockwell,T.; Amedeo,P.; Appalla,L.; Bishop,B.; Edworthy,P.; Gupta,N.; Hoover,J.; Katzel,D.; Li,K.; Schobel,S.; Shrivastava,S.; Thovarai,V.; Wang,S.; Smith,G.; Ginsburg,G.; Nicholson,B.; Bao,Y.; Sanders,R.; Zhdanov,S.; Kiryutin,B.; Lipman,D.J.; Tatusova,T.; Woods,C.
EPI501829	PA	United States	2005-Jan-01	A/Wisconsin/67/2005		Other Database Import	Wentworth,D.E.; Halpin,R.A.; Lin,X.; Bera,J.; Akopov,A.; Ransier,A.; Mohan,M.; Fedorova,N.; Tsitrin,T.; McLellan,M.; Stockwell,T.; Amedeo,P.; Appalla,L.; Bishop,B.; Edworthy,P.; Gupta,N.; Hoover,J.; Katzel,D.; Li,K.; Schobel,S.; Shrivastava,S.; Thovarai,V.; Wang,S.; Smith,G.; Ginsburg,G.; Nicholson,B.; Bao,Y.; Sanders,R.; Zhdanov,S.; Kiryutin,B.; Lipman,D.J.; Tatusova,T.; Woods,C.
EPI502037	HA	United States	2005-Jan-01	A/Wisconsin/67/2005		Other Database Import	Wentworth,D.E.; Halpin,R.A.; Lin,X.; Bera,J.; Akopov,A.; Ransier,A.; Mohan,M.; Fedorova,N.; Tsitrin,T.; McLellan,M.; Stockwell,T.; Amedeo,P.; Appalla,L.; Bishop,B.; Edworthy,P.; Gupta,N.; Hoover,J.; Katzel,D.; Li,K.; Schobel,S.; Shrivastava,S.; Thovarai,V.; Wang,S.; Smith,G.; Ginsburg,G.; Nicholson,B.; Bao,Y.; Sanders,R.; Zhdanov,S.; Kiryutin,B.; Lipman,D.J.; Tatusova,T.; Woods,C.
EPI502038	MP	United States	2005-Jan-01	A/Wisconsin/67/2005		Other Database Import	Wentworth,D.E.; Halpin,R.A.; Lin,X.; Bera,J.; Akopov,A.; Ransier,A.; Mohan,M.; Fedorova,N.; Tsitrin,T.; McLellan,M.; Stockwell,T.; Amedeo,P.; Appalla,L.; Bishop,B.; Edworthy,P.; Gupta,N.; Hoover,J.; Katzel,D.; Li,K.; Schobel,S.; Shrivastava,S.; Thovarai,V.; Wang,S.; Smith,G.; Ginsburg,G.; Nicholson,B.; Bao,Y.; Sanders,R.; Zhdanov,S.; Kiryutin,B.; Lipman,D.J.; Tatusova,T.; Woods,C.
EPI502039	NA	United States	2005-Jan-01	A/Wisconsin/67/2005		Other Database Import	Wentworth,D.E.; Halpin,R.A.; Lin,X.; Bera,J.; Akopov,A.; Ransier,A.; Mohan,M.; Fedorova,N.; Tsitrin,T.; McLellan,M.; Stockwell,T.; Amedeo,P.; Appalla,L.; Bishop,B.; Edworthy,P.; Gupta,N.; Hoover,J.; Katzel,D.; Li,K.; Schobel,S.; Shrivastava,S.; Thovarai,V.; Wang,S.; Smith,G.; Ginsburg,G.; Nicholson,B.; Bao,Y.; Sanders,R.; Zhdanov,S.; Kiryutin,B.; Lipman,D.J.; Tatusova,T.; Woods,C.
EPI501828	PA	United States	2005-Jan-01	A/Wisconsin/67/2005		Other Database Import	Wentworth,D.E.; Halpin,R.A.; Lin,X.; Bera,J.; Akopov,A.; Ransier,A.; Mohan,M.; Fedorova,N.; Tsitrin,T.; McLellan,M.; Stockwell,T.; Amedeo,P.; Appalla,L.; Bishop,B.; Edworthy,P.; Gupta,N.; Hoover,J.; Katzel,D.; Li,K.; Schobel,S.; Shrivastava,S.; Thovarai,V.; Wang,S.; Smith,G.; Ginsburg,G.; Nicholson,B.; Bao,Y.; Sanders,R.; Zhdanov,S.; Kiryutin,B.; Lipman,D.J.; Tatusova,T.; Woods,C.
EPI502030	HA	United States	2005-Jan-01	A/Wisconsin/67/2005		Other Database Import	Wentworth,D.E.; Halpin,R.A.; Lin,X.; Bera,J.; Akopov,A.; Ransier,A.; Mohan,M.; Fedorova,N.; Tsitrin,T.; McLellan,M.; Stockwell,T.; Amedeo,P.; Appalla,L.; Bishop,B.; Edworthy,P.; Gupta,N.; Hoover,J.; Katzel,D.; Li,K.; Schobel,S.; Shrivastava,S.; Thovarai,V.; Wang,S.; Smith,G.; Ginsburg,G.; Nicholson,B.; Bao,Y.; Sanders,R.; Zhdanov,S.; Kiryutin,B.; Lipman,D.J.; Tatusova,T.; Woods,C.
EPI502031	MP	United States	2005-Jan-01	A/Wisconsin/67/2005		Other Database Import	Wentworth,D.E.; Halpin,R.A.; Lin,X.; Bera,J.; Akopov,A.; Ransier,A.; Mohan,M.; Fedorova,N.; Tsitrin,T.; McLellan,M.; Stockwell,T.; Amedeo,P.; Appalla,L.; Bishop,B.; Edworthy,P.; Gupta,N.; Hoover,J.; Katzel,D.; Li,K.; Schobel,S.; Shrivastava,S.; Thovarai,V.; Wang,S.; Smith,G.; Ginsburg,G.; Nicholson,B.; Bao,Y.; Sanders,R.; Zhdanov,S.; Kiryutin,B.; Lipman,D.J.; Tatusova,T.; Woods,C.
EPI502032	NA	United States	2005-Jan-01	A/Wisconsin/67/2005		Other Database Import	Wentworth,D.E.; Halpin,R.A.; Lin,X.; Bera,J.; Akopov,A.; Ransier,A.; Mohan,M.; Fedorova,N.; Tsitrin,T.; McLellan,M.; Stockwell,T.; Amedeo,P.; Appalla,L.; Bishop,B.; Edworthy,P.; Gupta,N.; Hoover,J.; Katzel,D.; Li,K.; Schobel,S.; Shrivastava,S.; Thovarai,V.; Wang,S.; Smith,G.; Ginsburg,G.; Nicholson,B.; Bao,Y.; Sanders,R.; Zhdanov,S.; Kiryutin,B.; Lipman,D.J.; Tatusova,T.; Woods,C.
EPI502033	NP	United States	2005-Jan-01	A/Wisconsin/67/2005		Other Database Import	Wentworth,D.E.; Halpin,R.A.; Lin,X.; Bera,J.; Akopov,A.; Ransier,A.; Mohan,M.; Fedorova,N.; Tsitrin,T.; McLellan,M.; Stockwell,T.; Amedeo,P.; Appalla,L.; Bishop,B.; Edworthy,P.; Gupta,N.; Hoover,J.; Katzel,D.; Li,K.; Schobel,S.; Shrivastava,S.; Thovarai,V.; Wang,S.; Smith,G.; Ginsburg,G.; Nicholson,B.; Bao,Y.; Sanders,R.; Zhdanov,S.; Kiryutin,B.; Lipman,D.J.; Tatusova,T.; Woods,C.
EPI502034	NS	United States	2005-Jan-01	A/Wisconsin/67/2005		Other Database Import	Wentworth,D.E.; Halpin,R.A.; Lin,X.; Bera,J.; Akopov,A.; Ransier,A.; Mohan,M.; Fedorova,N.; Tsitrin,T.; McLellan,M.; Stockwell,T.; Amedeo,P.; Appalla,L.; Bishop,B.; Edworthy,P.; Gupta,N.; Hoover,J.; Katzel,D.; Li,K.; Schobel,S.; Shrivastava,S.; Thovarai,V.; Wang,S.; Smith,G.; Ginsburg,G.; Nicholson,B.; Bao,Y.; Sanders,R.; Zhdanov,S.; Kiryutin,B.; Lipman,D.J.; Tatusova,T.; Woods,C.
EPI502035	PB1	United States	2005-Jan-01	A/Wisconsin/67/2005		Other Database Import	Wentworth,D.E.; Halpin,R.A.; Lin,X.; Bera,J.; Akopov,A.; Ransier,A.; Mohan,M.; Fedorova,N.; Tsitrin,T.; McLellan,M.; Stockwell,T.; Amedeo,P.; Appalla,L.; Bishop,B.; Edworthy,P.; Gupta,N.; Hoover,J.; Katzel,D.; Li,K.; Schobel,S.; Shrivastava,S.; Thovarai,V.; Wang,S.; Smith,G.; Ginsburg,G.; Nicholson,B.; Bao,Y.; Sanders,R.; Zhdanov,S.; Kiryutin,B.; Lipman,D.J.; Tatusova,T.; Woods,C.
EPI502036	PB2	United States	2005-Jan-01	A/Wisconsin/67/2005		Other Database Import	Wentworth,D.E.; Halpin,R.A.; Lin,X.; Bera,J.; Akopov,A.; Ransier,A.; Mohan,M.; Fedorova,N.; Tsitrin,T.; McLellan,M.; Stockwell,T.; Amedeo,P.; Appalla,L.; Bishop,B.; Edworthy,P.; Gupta,N.; Hoover,J.; Katzel,D.; Li,K.; Schobel,S.; Shrivastava,S.; Thovarai,V.; Wang,S.; Smith,G.; Ginsburg,G.; Nicholson,B.; Bao,Y.; Sanders,R.; Zhdanov,S.; Kiryutin,B.; Lipman,D.J.; Tatusova,T.; Woods,C.
EPI501825	PA	United States	2005-Jan-01	A/Wisconsin/67/2005		Other Database Import	Wentworth,D.E.; Halpin,R.A.; Lin,X.; Bera,J.; Akopov,A.; Ransier,A.; Mohan,M.; Fedorova,N.; Tsitrin,T.; McLellan,M.; Stockwell,T.; Amedeo,P.; Appalla,L.; Bishop,B.; Edworthy,P.; Gupta,N.; Hoover,J.; Katzel,D.; Li,K.; Schobel,S.; Shrivastava,S.; Thovarai,V.; Wang,S.; Smith,G.; Ginsburg,G.; Nicholson,B.; Bao,Y.; Sanders,R.; Zhdanov,S.; Kiryutin,B.; Lipman,D.J.; Tatusova,T.; Woods,C.
EPI502009	HA	United States	2005-Jan-01	A/Wisconsin/67/2005		Other Database Import	Wentworth,D.E.; Halpin,R.A.; Lin,X.; Bera,J.; Akopov,A.; Ransier,A.; Mohan,M.; Fedorova,N.; Tsitrin,T.; McLellan,M.; Stockwell,T.; Amedeo,P.; Appalla,L.; Bishop,B.; Edworthy,P.; Gupta,N.; Hoover,J.; Katzel,D.; Li,K.; Schobel,S.; Shrivastava,S.; Thovarai,V.; Wang,S.; Smith,G.; Ginsburg,G.; Nicholson,B.; Bao,Y.; Sanders,R.; Zhdanov,S.; Kiryutin,B.; Lipman,D.J.; Tatusova,T.; Woods,C.
EPI502010	MP	United States	2005-Jan-01	A/Wisconsin/67/2005		Other Database Import	Wentworth,D.E.; Halpin,R.A.; Lin,X.; Bera,J.; Akopov,A.; Ransier,A.; Mohan,M.; Fedorova,N.; Tsitrin,T.; McLellan,M.; Stockwell,T.; Amedeo,P.; Appalla,L.; Bishop,B.; Edworthy,P.; Gupta,N.; Hoover,J.; Katzel,D.; Li,K.; Schobel,S.; Shrivastava,S.; Thovarai,V.; Wang,S.; Smith,G.; Ginsburg,G.; Nicholson,B.; Bao,Y.; Sanders,R.; Zhdanov,S.; Kiryutin,B.; Lipman,D.J.; Tatusova,T.; Woods,C.
EPI502011	NA	United States	2005-Jan-01	A/Wisconsin/67/2005		Other Database Import	Wentworth,D.E.; Halpin,R.A.; Lin,X.; Bera,J.; Akopov,A.; Ransier,A.; Mohan,M.; Fedorova,N.; Tsitrin,T.; McLellan,M.; Stockwell,T.; Amedeo,P.; Appalla,L.; Bishop,B.; Edworthy,P.; Gupta,N.; Hoover,J.; Katzel,D.; Li,K.; Schobel,S.; Shrivastava,S.; Thovarai,V.; Wang,S.; Smith,G.; Ginsburg,G.; Nicholson,B.; Bao,Y.; Sanders,R.; Zhdanov,S.; Kiryutin,B.; Lipman,D.J.; Tatusova,T.; Woods,C.
EPI502012	NP	United States	2005-Jan-01	A/Wisconsin/67/2005		Other Database Import	Wentworth,D.E.; Halpin,R.A.; Lin,X.; Bera,J.; Akopov,A.; Ransier,A.; Mohan,M.; Fedorova,N.; Tsitrin,T.; McLellan,M.; Stockwell,T.; Amedeo,P.; Appalla,L.; Bishop,B.; Edworthy,P.; Gupta,N.; Hoover,J.; Katzel,D.; Li,K.; Schobel,S.; Shrivastava,S.; Thovarai,V.; Wang,S.; Smith,G.; Ginsburg,G.; Nicholson,B.; Bao,Y.; Sanders,R.; Zhdanov,S.; Kiryutin,B.; Lipman,D.J.; Tatusova,T.; Woods,C.
EPI502013	NS	United States	2005-Jan-01	A/Wisconsin/67/2005		Other Database Import	Wentworth,D.E.; Halpin,R.A.; Lin,X.; Bera,J.; Akopov,A.; Ransier,A.; Mohan,M.; Fedorova,N.; Tsitrin,T.; McLellan,M.; Stockwell,T.; Amedeo,P.; Appalla,L.; Bishop,B.; Edworthy,P.; Gupta,N.; Hoover,J.; Katzel,D.; Li,K.; Schobel,S.; Shrivastava,S.; Thovarai,V.; Wang,S.; Smith,G.; Ginsburg,G.; Nicholson,B.; Bao,Y.; Sanders,R.; Zhdanov,S.; Kiryutin,B.; Lipman,D.J.; Tatusova,T.; Woods,C.
EPI502014	PB1	United States	2005-Jan-01	A/Wisconsin/67/2005		Other Database Import	Wentworth,D.E.; Halpin,R.A.; Lin,X.; Bera,J.; Akopov,A.; Ransier,A.; Mohan,M.; Fedorova,N.; Tsitrin,T.; McLellan,M.; Stockwell,T.; Amedeo,P.; Appalla,L.; Bishop,B.; Edworthy,P.; Gupta,N.; Hoover,J.; Katzel,D.; Li,K.; Schobel,S.; Shrivastava,S.; Thovarai,V.; Wang,S.; Smith,G.; Ginsburg,G.; Nicholson,B.; Bao,Y.; Sanders,R.; Zhdanov,S.; Kiryutin,B.; Lipman,D.J.; Tatusova,T.; Woods,C.
EPI502015	PB2	United States	2005-Jan-01	A/Wisconsin/67/2005		Other Database Import	Wentworth,D.E.; Halpin,R.A.; Lin,X.; Bera,J.; Akopov,A.; Ransier,A.; Mohan,M.; Fedorova,N.; Tsitrin,T.; McLellan,M.; Stockwell,T.; Amedeo,P.; Appalla,L.; Bishop,B.; Edworthy,P.; Gupta,N.; Hoover,J.; Katzel,D.; Li,K.; Schobel,S.; Shrivastava,S.; Thovarai,V.; Wang,S.; Smith,G.; Ginsburg,G.; Nicholson,B.; Bao,Y.; Sanders,R.; Zhdanov,S.; Kiryutin,B.; Lipman,D.J.; Tatusova,T.; Woods,C.
EPI501823	PA	United States	2005-Jan-01	A/Wisconsin/67/2005		Other Database Import	Wentworth,D.E.; Halpin,R.A.; Lin,X.; Bera,J.; Akopov,A.; Ransier,A.; Mohan,M.; Fedorova,N.; Tsitrin,T.; McLellan,M.; Stockwell,T.; Amedeo,P.; Appalla,L.; Bishop,B.; Edworthy,P.; Gupta,N.; Hoover,J.; Katzel,D.; Li,K.; Schobel,S.; Shrivastava,S.; Thovarai,V.; Wang,S.; Smith,G.; Ginsburg,G.; Nicholson,B.; Bao,Y.; Sanders,R.; Zhdanov,S.; Kiryutin,B.; Lipman,D.J.; Tatusova,T.; Woods,C.
EPI501999	NS	United States	2005-Jan-01	A/Wisconsin/67/2005		Other Database Import	Wentworth,D.E.; Halpin,R.A.; Lin,X.; Bera,J.; Akopov,A.; Ransier,A.; Mohan,M.; Fedorova,N.; Tsitrin,T.; McLellan,M.; Stockwell,T.; Amedeo,P.; Appalla,L.; Bishop,B.; Edworthy,P.; Gupta,N.; Hoover,J.; Katzel,D.; Li,K.; Schobel,S.; Shrivastava,S.; Thovarai,V.; Wang,S.; Smith,G.; Ginsburg,G.; Nicholson,B.; Bao,Y.; Sanders,R.; Zhdanov,S.; Kiryutin,B.; Lipman,D.J.; Tatusova,T.; Woods,C.
EPI502000	PB1	United States	2005-Jan-01	A/Wisconsin/67/2005		Other Database Import	Wentworth,D.E.; Halpin,R.A.; Lin,X.; Bera,J.; Akopov,A.; Ransier,A.; Mohan,M.; Fedorova,N.; Tsitrin,T.; McLellan,M.; Stockwell,T.; Amedeo,P.; Appalla,L.; Bishop,B.; Edworthy,P.; Gupta,N.; Hoover,J.; Katzel,D.; Li,K.; Schobel,S.; Shrivastava,S.; Thovarai,V.; Wang,S.; Smith,G.; Ginsburg,G.; Nicholson,B.; Bao,Y.; Sanders,R.; Zhdanov,S.; Kiryutin,B.; Lipman,D.J.; Tatusova,T.; Woods,C.
EPI502001	PB2	United States	2005-Jan-01	A/Wisconsin/67/2005		Other Database Import	Wentworth,D.E.; Halpin,R.A.; Lin,X.; Bera,J.; Akopov,A.; Ransier,A.; Mohan,M.; Fedorova,N.; Tsitrin,T.; McLellan,M.; Stockwell,T.; Amedeo,P.; Appalla,L.; Bishop,B.; Edworthy,P.; Gupta,N.; Hoover,J.; Katzel,D.; Li,K.; Schobel,S.; Shrivastava,S.; Thovarai,V.; Wang,S.; Smith,G.; Ginsburg,G.; Nicholson,B.; Bao,Y.; Sanders,R.; Zhdanov,S.; Kiryutin,B.; Lipman,D.J.; Tatusova,T.; Woods,C.
EPI501995	HA	United States	2005-Jan-01	A/Wisconsin/67/2005		Other Database Import	Wentworth,D.E.; Halpin,R.A.; Lin,X.; Bera,J.; Akopov,A.; Ransier,A.; Mohan,M.; Fedorova,N.; Tsitrin,T.; McLellan,M.; Stockwell,T.; Amedeo,P.; Appalla,L.; Bishop,B.; Edworthy,P.; Gupta,N.; Hoover,J.; Katzel,D.; Li,K.; Schobel,S.; Shrivastava,S.; Thovarai,V.; Wang,S.; Smith,G.; Ginsburg,G.; Nicholson,B.; Bao,Y.; Sanders,R.; Zhdanov,S.; Kiryutin,B.; Lipman,D.J.; Tatusova,T.; Woods,C.
EPI501996	MP	United States	2005-Jan-01	A/Wisconsin/67/2005		Other Database Import	Wentworth,D.E.; Halpin,R.A.; Lin,X.; Bera,J.; Akopov,A.; Ransier,A.; Mohan,M.; Fedorova,N.; Tsitrin,T.; McLellan,M.; Stockwell,T.; Amedeo,P.; Appalla,L.; Bishop,B.; Edworthy,P.; Gupta,N.; Hoover,J.; Katzel,D.; Li,K.; Schobel,S.; Shrivastava,S.; Thovarai,V.; Wang,S.; Smith,G.; Ginsburg,G.; Nicholson,B.; Bao,Y.; Sanders,R.; Zhdanov,S.; Kiryutin,B.; Lipman,D.J.; Tatusova,T.; Woods,C.
EPI501997	NA	United States	2005-Jan-01	A/Wisconsin/67/2005		Other Database Import	Wentworth,D.E.; Halpin,R.A.; Lin,X.; Bera,J.; Akopov,A.; Ransier,A.; Mohan,M.; Fedorova,N.; Tsitrin,T.; McLellan,M.; Stockwell,T.; Amedeo,P.; Appalla,L.; Bishop,B.; Edworthy,P.; Gupta,N.; Hoover,J.; Katzel,D.; Li,K.; Schobel,S.; Shrivastava,S.; Thovarai,V.; Wang,S.; Smith,G.; Ginsburg,G.; Nicholson,B.; Bao,Y.; Sanders,R.; Zhdanov,S.; Kiryutin,B.; Lipman,D.J.; Tatusova,T.; Woods,C.
EPI501998	NP	United States	2005-Jan-01	A/Wisconsin/67/2005		Other Database Import	Wentworth,D.E.; Halpin,R.A.; Lin,X.; Bera,J.; Akopov,A.; Ransier,A.; Mohan,M.; Fedorova,N.; Tsitrin,T.; McLellan,M.; Stockwell,T.; Amedeo,P.; Appalla,L.; Bishop,B.; Edworthy,P.; Gupta,N.; Hoover,J.; Katzel,D.; Li,K.; Schobel,S.; Shrivastava,S.; Thovarai,V.; Wang,S.; Smith,G.; Ginsburg,G.; Nicholson,B.; Bao,Y.; Sanders,R.; Zhdanov,S.; Kiryutin,B.; Lipman,D.J.; Tatusova,T.; Woods,C.
EPI501992	NS	United States	2005-Jan-01	A/Wisconsin/67/2005		Other Database Import	Wentworth,D.E.; Halpin,R.A.; Lin,X.; Bera,J.; Akopov,A.; Ransier,A.; Mohan,M.; Fedorova,N.; Tsitrin,T.; McLellan,M.; Stockwell,T.; Amedeo,P.; Appalla,L.; Bishop,B.; Edworthy,P.; Gupta,N.; Hoover,J.; Katzel,D.; Li,K.; Schobel,S.; Shrivastava,S.; Thovarai,V.; Wang,S.; Smith,G.; Ginsburg,G.; Nicholson,B.; Bao,Y.; Sanders,R.; Zhdanov,S.; Kiryutin,B.; Lipman,D.J.; Tatusova,T.; Woods,C.
EPI501993	PB1	United States	2005-Jan-01	A/Wisconsin/67/2005		Other Database Import	Wentworth,D.E.; Halpin,R.A.; Lin,X.; Bera,J.; Akopov,A.; Ransier,A.; Mohan,M.; Fedorova,N.; Tsitrin,T.; McLellan,M.; Stockwell,T.; Amedeo,P.; Appalla,L.; Bishop,B.; Edworthy,P.; Gupta,N.; Hoover,J.; Katzel,D.; Li,K.; Schobel,S.; Shrivastava,S.; Thovarai,V.; Wang,S.; Smith,G.; Ginsburg,G.; Nicholson,B.; Bao,Y.; Sanders,R.; Zhdanov,S.; Kiryutin,B.; Lipman,D.J.; Tatusova,T.; Woods,C.
EPI501994	PB2	United States	2005-Jan-01	A/Wisconsin/67/2005		Other Database Import	Wentworth,D.E.; Halpin,R.A.; Lin,X.; Bera,J.; Akopov,A.; Ransier,A.; Mohan,M.; Fedorova,N.; Tsitrin,T.; McLellan,M.; Stockwell,T.; Amedeo,P.; Appalla,L.; Bishop,B.; Edworthy,P.; Gupta,N.; Hoover,J.; Katzel,D.; Li,K.; Schobel,S.; Shrivastava,S.; Thovarai,V.; Wang,S.; Smith,G.; Ginsburg,G.; Nicholson,B.; Bao,Y.; Sanders,R.; Zhdanov,S.; Kiryutin,B.; Lipman,D.J.; Tatusova,T.; Woods,C.
EPI501989	MP	United States	2005-Jan-01	A/Wisconsin/67/2005		Other Database Import	Wentworth,D.E.; Halpin,R.A.; Lin,X.; Bera,J.; Akopov,A.; Ransier,A.; Mohan,M.; Fedorova,N.; Tsitrin,T.; McLellan,M.; Stockwell,T.; Amedeo,P.; Appalla,L.; Bishop,B.; Edworthy,P.; Gupta,N.; Hoover,J.; Katzel,D.; Li,K.; Schobel,S.; Shrivastava,S.; Thovarai,V.; Wang,S.; Smith,G.; Ginsburg,G.; Nicholson,B.; Bao,Y.; Sanders,R.; Zhdanov,S.; Kiryutin,B.; Lipman,D.J.; Tatusova,T.; Woods,C.
EPI501990	NA	United States	2005-Jan-01	A/Wisconsin/67/2005		Other Database Import	Wentworth,D.E.; Halpin,R.A.; Lin,X.; Bera,J.; Akopov,A.; Ransier,A.; Mohan,M.; Fedorova,N.; Tsitrin,T.; McLellan,M.; Stockwell,T.; Amedeo,P.; Appalla,L.; Bishop,B.; Edworthy,P.; Gupta,N.; Hoover,J.; Katzel,D.; Li,K.; Schobel,S.; Shrivastava,S.; Thovarai,V.; Wang,S.; Smith,G.; Ginsburg,G.; Nicholson,B.; Bao,Y.; Sanders,R.; Zhdanov,S.; Kiryutin,B.; Lipman,D.J.; Tatusova,T.; Woods,C.
EPI501991	NP	United States	2005-Jan-01	A/Wisconsin/67/2005		Other Database Import	Wentworth,D.E.; Halpin,R.A.; Lin,X.; Bera,J.; Akopov,A.; Ransier,A.; Mohan,M.; Fedorova,N.; Tsitrin,T.; McLellan,M.; Stockwell,T.; Amedeo,P.; Appalla,L.; Bishop,B.; Edworthy,P.; Gupta,N.; Hoover,J.; Katzel,D.; Li,K.; Schobel,S.; Shrivastava,S.; Thovarai,V.; Wang,S.; Smith,G.; Ginsburg,G.; Nicholson,B.; Bao,Y.; Sanders,R.; Zhdanov,S.; Kiryutin,B.; Lipman,D.J.; Tatusova,T.; Woods,C.
EPI501822	PA	United States	2005-Jan-01	A/Wisconsin/67/2005		Other Database Import	Wentworth,D.E.; Halpin,R.A.; Lin,X.; Bera,J.; Akopov,A.; Ransier,A.; Mohan,M.; Fedorova,N.; Tsitrin,T.; McLellan,M.; Stockwell,T.; Amedeo,P.; Appalla,L.; Bishop,B.; Edworthy,P.; Gupta,N.; Hoover,J.; Katzel,D.; Li,K.; Schobel,S.; Shrivastava,S.; Thovarai,V.; Wang,S.; Smith,G.; Ginsburg,G.; Nicholson,B.; Bao,Y.; Sanders,R.; Zhdanov,S.; Kiryutin,B.; Lipman,D.J.; Tatusova,T.; Woods,C.
EPI501988	HA	United States	2005-Jan-01	A/Wisconsin/67/2005		Other Database Import	Wentworth,D.E.; Halpin,R.A.; Lin,X.; Bera,J.; Akopov,A.; Ransier,A.; Mohan,M.; Fedorova,N.; Tsitrin,T.; McLellan,M.; Stockwell,T.; Amedeo,P.; Appalla,L.; Bishop,B.; Edworthy,P.; Gupta,N.; Hoover,J.; Katzel,D.; Li,K.; Schobel,S.; Shrivastava,S.; Thovarai,V.; Wang,S.; Smith,G.; Ginsburg,G.; Nicholson,B.; Bao,Y.; Sanders,R.; Zhdanov,S.; Kiryutin,B.; Lipman,D.J.; Tatusova,T.; Woods,C.
EPI501971	NS	United States	2005-Jan-01	A/Wisconsin/67/2005		Other Database Import	Wentworth,D.E.; Halpin,R.A.; Lin,X.; Bera,J.; Akopov,A.; Ransier,A.; Mohan,M.; Fedorova,N.; Tsitrin,T.; McLellan,M.; Stockwell,T.; Amedeo,P.; Appalla,L.; Bishop,B.; Edworthy,P.; Gupta,N.; Hoover,J.; Katzel,D.; Li,K.; Schobel,S.; Shrivastava,S.; Thovarai,V.; Wang,S.; Smith,G.; Ginsburg,G.; Nicholson,B.; Bao,Y.; Sanders,R.; Zhdanov,S.; Kiryutin,B.; Lipman,D.J.; Tatusova,T.; Woods,C.
EPI501972	PB1	United States	2005-Jan-01	A/Wisconsin/67/2005		Other Database Import	Wentworth,D.E.; Halpin,R.A.; Lin,X.; Bera,J.; Akopov,A.; Ransier,A.; Mohan,M.; Fedorova,N.; Tsitrin,T.; McLellan,M.; Stockwell,T.; Amedeo,P.; Appalla,L.; Bishop,B.; Edworthy,P.; Gupta,N.; Hoover,J.; Katzel,D.; Li,K.; Schobel,S.; Shrivastava,S.; Thovarai,V.; Wang,S.; Smith,G.; Ginsburg,G.; Nicholson,B.; Bao,Y.; Sanders,R.; Zhdanov,S.; Kiryutin,B.; Lipman,D.J.; Tatusova,T.; Woods,C.
EPI501973	PB2	United States	2005-Jan-01	A/Wisconsin/67/2005		Other Database Import	Wentworth,D.E.; Halpin,R.A.; Lin,X.; Bera,J.; Akopov,A.; Ransier,A.; Mohan,M.; Fedorova,N.; Tsitrin,T.; McLellan,M.; Stockwell,T.; Amedeo,P.; Appalla,L.; Bishop,B.; Edworthy,P.; Gupta,N.; Hoover,J.; Katzel,D.; Li,K.; Schobel,S.; Shrivastava,S.; Thovarai,V.; Wang,S.; Smith,G.; Ginsburg,G.; Nicholson,B.; Bao,Y.; Sanders,R.; Zhdanov,S.; Kiryutin,B.; Lipman,D.J.; Tatusova,T.; Woods,C.
EPI501820	PA	United States	2005-Jan-01	A/Wisconsin/67/2005		Other Database Import	Wentworth,D.E.; Halpin,R.A.; Lin,X.; Bera,J.; Akopov,A.; Ransier,A.; Mohan,M.; Fedorova,N.; Tsitrin,T.; McLellan,M.; Stockwell,T.; Amedeo,P.; Appalla,L.; Bishop,B.; Edworthy,P.; Gupta,N.; Hoover,J.; Katzel,D.; Li,K.; Schobel,S.; Shrivastava,S.; Thovarai,V.; Wang,S.; Smith,G.; Ginsburg,G.; Nicholson,B.; Bao,Y.; Sanders,R.; Zhdanov,S.; Kiryutin,B.; Lipman,D.J.; Tatusova,T.; Woods,C.
EPI501967	HA	United States	2005-Jan-01	A/Wisconsin/67/2005		Other Database Import	Wentworth,D.E.; Halpin,R.A.; Lin,X.; Bera,J.; Akopov,A.; Ransier,A.; Mohan,M.; Fedorova,N.; Tsitrin,T.; McLellan,M.; Stockwell,T.; Amedeo,P.; Appalla,L.; Bishop,B.; Edworthy,P.; Gupta,N.; Hoover,J.; Katzel,D.; Li,K.; Schobel,S.; Shrivastava,S.; Thovarai,V.; Wang,S.; Smith,G.; Ginsburg,G.; Nicholson,B.; Bao,Y.; Sanders,R.; Zhdanov,S.; Kiryutin,B.; Lipman,D.J.; Tatusova,T.; Woods,C.
EPI501968	MP	United States	2005-Jan-01	A/Wisconsin/67/2005		Other Database Import	Wentworth,D.E.; Halpin,R.A.; Lin,X.; Bera,J.; Akopov,A.; Ransier,A.; Mohan,M.; Fedorova,N.; Tsitrin,T.; McLellan,M.; Stockwell,T.; Amedeo,P.; Appalla,L.; Bishop,B.; Edworthy,P.; Gupta,N.; Hoover,J.; Katzel,D.; Li,K.; Schobel,S.; Shrivastava,S.; Thovarai,V.; Wang,S.; Smith,G.; Ginsburg,G.; Nicholson,B.; Bao,Y.; Sanders,R.; Zhdanov,S.; Kiryutin,B.; Lipman,D.J.; Tatusova,T.; Woods,C.
EPI501969	NA	United States	2005-Jan-01	A/Wisconsin/67/2005		Other Database Import	Wentworth,D.E.; Halpin,R.A.; Lin,X.; Bera,J.; Akopov,A.; Ransier,A.; Mohan,M.; Fedorova,N.; Tsitrin,T.; McLellan,M.; Stockwell,T.; Amedeo,P.; Appalla,L.; Bishop,B.; Edworthy,P.; Gupta,N.; Hoover,J.; Katzel,D.; Li,K.; Schobel,S.; Shrivastava,S.; Thovarai,V.; Wang,S.; Smith,G.; Ginsburg,G.; Nicholson,B.; Bao,Y.; Sanders,R.; Zhdanov,S.; Kiryutin,B.; Lipman,D.J.; Tatusova,T.; Woods,C.
EPI501970	NP	United States	2005-Jan-01	A/Wisconsin/67/2005		Other Database Import	Wentworth,D.E.; Halpin,R.A.; Lin,X.; Bera,J.; Akopov,A.; Ransier,A.; Mohan,M.; Fedorova,N.; Tsitrin,T.; McLellan,M.; Stockwell,T.; Amedeo,P.; Appalla,L.; Bishop,B.; Edworthy,P.; Gupta,N.; Hoover,J.; Katzel,D.; Li,K.; Schobel,S.; Shrivastava,S.; Thovarai,V.; Wang,S.; Smith,G.; Ginsburg,G.; Nicholson,B.; Bao,Y.; Sanders,R.; Zhdanov,S.; Kiryutin,B.; Lipman,D.J.; Tatusova,T.; Woods,C.
EPI501953	HA	United States	2005-Jan-01	A/Wisconsin/67/2005		Other Database Import	Wentworth,D.E.; Halpin,R.A.; Lin,X.; Bera,J.; Akopov,A.; Ransier,A.; Mohan,M.; Fedorova,N.; Tsitrin,T.; McLellan,M.; Stockwell,T.; Amedeo,P.; Appalla,L.; Bishop,B.; Edworthy,P.; Gupta,N.; Hoover,J.; Katzel,D.; Li,K.; Schobel,S.; Shrivastava,S.; Thovarai,V.; Wang,S.; Smith,G.; Ginsburg,G.; Nicholson,B.; Bao,Y.; Sanders,R.; Zhdanov,S.; Kiryutin,B.; Lipman,D.J.; Tatusova,T.; Woods,C.
EPI501954	MP	United States	2005-Jan-01	A/Wisconsin/67/2005		Other Database Import	Wentworth,D.E.; Halpin,R.A.; Lin,X.; Bera,J.; Akopov,A.; Ransier,A.; Mohan,M.; Fedorova,N.; Tsitrin,T.; McLellan,M.; Stockwell,T.; Amedeo,P.; Appalla,L.; Bishop,B.; Edworthy,P.; Gupta,N.; Hoover,J.; Katzel,D.; Li,K.; Schobel,S.; Shrivastava,S.; Thovarai,V.; Wang,S.; Smith,G.; Ginsburg,G.; Nicholson,B.; Bao,Y.; Sanders,R.; Zhdanov,S.; Kiryutin,B.; Lipman,D.J.; Tatusova,T.; Woods,C.
EPI501955	NA	United States	2005-Jan-01	A/Wisconsin/67/2005		Other Database Import	Wentworth,D.E.; Halpin,R.A.; Lin,X.; Bera,J.; Akopov,A.; Ransier,A.; Mohan,M.; Fedorova,N.; Tsitrin,T.; McLellan,M.; Stockwell,T.; Amedeo,P.; Appalla,L.; Bishop,B.; Edworthy,P.; Gupta,N.; Hoover,J.; Katzel,D.; Li,K.; Schobel,S.; Shrivastava,S.; Thovarai,V.; Wang,S.; Smith,G.; Ginsburg,G.; Nicholson,B.; Bao,Y.; Sanders,R.; Zhdanov,S.; Kiryutin,B.; Lipman,D.J.; Tatusova,T.; Woods,C.
EPI501957	NS	United States	2005-Jan-01	A/Wisconsin/67/2005		Other Database Import	Wentworth,D.E.; Halpin,R.A.; Lin,X.; Bera,J.; Akopov,A.; Ransier,A.; Mohan,M.; Fedorova,N.; Tsitrin,T.; McLellan,M.; Stockwell,T.; Amedeo,P.; Appalla,L.; Bishop,B.; Edworthy,P.; Gupta,N.; Hoover,J.; Katzel,D.; Li,K.; Schobel,S.; Shrivastava,S.; Thovarai,V.; Wang,S.; Smith,G.; Ginsburg,G.; Nicholson,B.; Bao,Y.; Sanders,R.; Zhdanov,S.; Kiryutin,B.; Lipman,D.J.; Tatusova,T.; Woods,C.
EPI501958	PB1	United States	2005-Jan-01	A/Wisconsin/67/2005		Other Database Import	Wentworth,D.E.; Halpin,R.A.; Lin,X.; Bera,J.; Akopov,A.; Ransier,A.; Mohan,M.; Fedorova,N.; Tsitrin,T.; McLellan,M.; Stockwell,T.; Amedeo,P.; Appalla,L.; Bishop,B.; Edworthy,P.; Gupta,N.; Hoover,J.; Katzel,D.; Li,K.; Schobel,S.; Shrivastava,S.; Thovarai,V.; Wang,S.; Smith,G.; Ginsburg,G.; Nicholson,B.; Bao,Y.; Sanders,R.; Zhdanov,S.; Kiryutin,B.; Lipman,D.J.; Tatusova,T.; Woods,C.
EPI501959	PB2	United States	2005-Jan-01	A/Wisconsin/67/2005		Other Database Import	Wentworth,D.E.; Halpin,R.A.; Lin,X.; Bera,J.; Akopov,A.; Ransier,A.; Mohan,M.; Fedorova,N.; Tsitrin,T.; McLellan,M.; Stockwell,T.; Amedeo,P.; Appalla,L.; Bishop,B.; Edworthy,P.; Gupta,N.; Hoover,J.; Katzel,D.; Li,K.; Schobel,S.; Shrivastava,S.; Thovarai,V.; Wang,S.; Smith,G.; Ginsburg,G.; Nicholson,B.; Bao,Y.; Sanders,R.; Zhdanov,S.; Kiryutin,B.; Lipman,D.J.; Tatusova,T.; Woods,C.
EPI501819	PA	United States	2005-Jan-01	A/Wisconsin/67/2005		Other Database Import	Wentworth,D.E.; Halpin,R.A.; Lin,X.; Bera,J.; Akopov,A.; Ransier,A.; Mohan,M.; Fedorova,N.; Tsitrin,T.; McLellan,M.; Stockwell,T.; Amedeo,P.; Appalla,L.; Bishop,B.; Edworthy,P.; Gupta,N.; Hoover,J.; Katzel,D.; Li,K.; Schobel,S.; Shrivastava,S.; Thovarai,V.; Wang,S.; Smith,G.; Ginsburg,G.; Nicholson,B.; Bao,Y.; Sanders,R.; Zhdanov,S.; Kiryutin,B.; Lipman,D.J.; Tatusova,T.; Woods,C.
EPI501956	NP	United States	2005-Jan-01	A/Wisconsin/67/2005		Other Database Import	Wentworth,D.E.; Halpin,R.A.; Lin,X.; Bera,J.; Akopov,A.; Ransier,A.; Mohan,M.; Fedorova,N.; Tsitrin,T.; McLellan,M.; Stockwell,T.; Amedeo,P.; Appalla,L.; Bishop,B.; Edworthy,P.; Gupta,N.; Hoover,J.; Katzel,D.; Li,K.; Schobel,S.; Shrivastava,S.; Thovarai,V.; Wang,S.; Smith,G.; Ginsburg,G.; Nicholson,B.; Bao,Y.; Sanders,R.; Zhdanov,S.; Kiryutin,B.; Lipman,D.J.; Tatusova,T.; Woods,C.
EPI501511	HA	Luxembourg	2005-Jan-01	A/Luxembourg/01/2005		Other Database Import	Snoeck,C.J.; Abiola,O.J.; Sausy,A.; Okwen,M.P.; Olubayo,A.G.; Owoade,A.A.; Muller,C.P.
EPI500105	NA	Brazil	2005-Jul-08	A/Uberlandia/412/2005		Other Database Import	Oliveira,T.F.M.S.; Yokosawa,J.; Queiroz,D.A.O.
EPI500074	HA	Brazil	2005-Jul-08	A/Uberlandia/412/2005		Other Database Import	Oliveira,T.F.M.S.; Yokosawa,J.; Queiroz,D.A.O.
EPI446281	NS	Taiwan	2005-Dec-24	A/Taiwan/604/2005		Other Database Import	Lin,J.H.; Chiu,S.C.; Lin,Y.C.; Cheng,J.C.; Wu,H.S.; Salemi,M.; Liu,H.F.; Lin,J.-H.; Chiu,S.-C.; Lin,Y.-C.; Cheng,J.-C.; Wu,H.-S.; Liu,H.-F.
EPI445459	MP	Taiwan	2005-Dec-24	A/Taiwan/604/2005		Other Database Import	Lin,J.H.; Chiu,S.C.; Lin,Y.C.; Cheng,J.C.; Wu,H.S.; Salemi,M.; Liu,H.F.; Lin,J.-H.; Chiu,S.-C.; Lin,Y.-C.; Cheng,J.-C.; Wu,H.-S.; Liu,H.-F.
EPI445192	NA	Taiwan	2005-Dec-24	A/Taiwan/604/2005		Other Database Import	Lin,J.H.; Chiu,S.C.; Lin,Y.C.; Cheng,J.C.; Wu,H.S.; Salemi,M.; Liu,H.F.; Lin,J.-H.; Chiu,S.-C.; Lin,Y.-C.; Cheng,J.-C.; Wu,H.-S.; Liu,H.-F.
EPI444031	PB2	Taiwan	2005-Dec-24	A/Taiwan/604/2005		Other Database Import	Lin,J.H.; Chiu,S.C.; Lin,Y.C.; Cheng,J.C.; Wu,H.S.; Salemi,M.; Liu,H.F.; Lin,J.-H.; Chiu,S.-C.; Lin,Y.-C.; Cheng,J.-C.; Wu,H.-S.; Liu,H.-F.
EPI444301	PB1	Taiwan	2005-Dec-24	A/Taiwan/604/2005		Other Database Import	Lin,J.H.; Chiu,S.C.; Lin,Y.C.; Cheng,J.C.; Wu,H.S.; Salemi,M.; Liu,H.F.; Lin,J.-H.; Chiu,S.-C.; Lin,Y.-C.; Cheng,J.-C.; Wu,H.-S.; Liu,H.-F.
EPI444969	NP	Taiwan	2005-Dec-24	A/Taiwan/604/2005		Other Database Import	Lin,J.H.; Chiu,S.C.; Lin,Y.C.; Cheng,J.C.; Wu,H.S.; Salemi,M.; Liu,H.F.; Lin,J.-H.; Chiu,S.-C.; Lin,Y.-C.; Cheng,J.-C.; Wu,H.-S.; Liu,H.-F.
EPI444737	HA	Taiwan	2005-Dec-24	A/Taiwan/604/2005		Other Database Import	Lin,J.H.; Chiu,S.C.; Lin,Y.C.; Cheng,J.C.; Wu,H.S.; Salemi,M.; Liu,H.F.; Lin,J.-H.; Chiu,S.-C.; Lin,Y.-C.; Cheng,J.-C.; Wu,H.-S.; Liu,H.-F.
EPI456847	PA	Taiwan	2005-Dec-24	A/Taiwan/604/2005		Other Database Import	Lin,J.H.; Chiu,S.C.; Lin,Y.C.; Cheng,J.C.; Wu,H.S.; Salemi,M.; Liu,H.F.; Lin,J.-H.; Chiu,S.-C.; Lin,Y.-C.; Cheng,J.-C.; Wu,H.-S.; Liu,H.-F.
EPI445458	MP	Taiwan	2005-Dec-18	A/Taiwan/601/2005		Other Database Import	Lin,J.H.; Chiu,S.C.; Lin,Y.C.; Cheng,J.C.; Wu,H.S.; Salemi,M.; Liu,H.F.; Lin,J.-H.; Chiu,S.-C.; Lin,Y.-C.; Cheng,J.-C.; Wu,H.-S.; Liu,H.-F.
EPI446278	NS	Taiwan	2005-Dec-18	A/Taiwan/601/2005		Other Database Import	Lin,J.H.; Chiu,S.C.; Lin,Y.C.; Cheng,J.C.; Wu,H.S.; Salemi,M.; Liu,H.F.; Lin,J.-H.; Chiu,S.-C.; Lin,Y.-C.; Cheng,J.-C.; Wu,H.-S.; Liu,H.-F.
EPI445191	NA	Taiwan	2005-Dec-18	A/Taiwan/601/2005		Other Database Import	Lin,J.H.; Chiu,S.C.; Lin,Y.C.; Cheng,J.C.; Wu,H.S.; Salemi,M.; Liu,H.F.; Lin,J.-H.; Chiu,S.-C.; Lin,Y.-C.; Cheng,J.-C.; Wu,H.-S.; Liu,H.-F.
EPI444030	PB2	Taiwan	2005-Dec-18	A/Taiwan/601/2005		Other Database Import	Lin,J.H.; Chiu,S.C.; Lin,Y.C.; Cheng,J.C.; Wu,H.S.; Salemi,M.; Liu,H.F.; Lin,J.-H.; Chiu,S.-C.; Lin,Y.-C.; Cheng,J.-C.; Wu,H.-S.; Liu,H.-F.
EPI444300	PB1	Taiwan	2005-Dec-18	A/Taiwan/601/2005		Other Database Import	Lin,J.H.; Chiu,S.C.; Lin,Y.C.; Cheng,J.C.; Wu,H.S.; Salemi,M.; Liu,H.F.; Lin,J.-H.; Chiu,S.-C.; Lin,Y.-C.; Cheng,J.-C.; Wu,H.-S.; Liu,H.-F.
EPI444968	NP	Taiwan	2005-Dec-18	A/Taiwan/601/2005		Other Database Import	Lin,J.H.; Chiu,S.C.; Lin,Y.C.; Cheng,J.C.; Wu,H.S.; Salemi,M.; Liu,H.F.; Lin,J.-H.; Chiu,S.-C.; Lin,Y.-C.; Cheng,J.-C.; Wu,H.-S.; Liu,H.-F.
EPI444736	HA	Taiwan	2005-Dec-18	A/Taiwan/601/2005		Other Database Import	Lin,J.H.; Chiu,S.C.; Lin,Y.C.; Cheng,J.C.; Wu,H.S.; Salemi,M.; Liu,H.F.; Lin,J.-H.; Chiu,S.-C.; Lin,Y.-C.; Cheng,J.-C.; Wu,H.-S.; Liu,H.-F.
EPI456846	PA	Taiwan	2005-Dec-18	A/Taiwan/601/2005		Other Database Import	Lin,J.H.; Chiu,S.C.; Lin,Y.C.; Cheng,J.C.; Wu,H.S.; Salemi,M.; Liu,H.F.; Lin,J.-H.; Chiu,S.-C.; Lin,Y.-C.; Cheng,J.-C.; Wu,H.-S.; Liu,H.-F.
EPI445457	MP	Taiwan	2005-Dec-18	A/Taiwan/600/2005		Other Database Import	Lin,J.H.; Chiu,S.C.; Lin,Y.C.; Cheng,J.C.; Wu,H.S.; Salemi,M.; Liu,H.F.; Lin,J.-H.; Chiu,S.-C.; Lin,Y.-C.; Cheng,J.-C.; Wu,H.-S.; Liu,H.-F.
EPI446277	NS	Taiwan	2005-Dec-18	A/Taiwan/600/2005		Other Database Import	Lin,J.H.; Chiu,S.C.; Lin,Y.C.; Cheng,J.C.; Wu,H.S.; Salemi,M.; Liu,H.F.; Lin,J.-H.; Chiu,S.-C.; Lin,Y.-C.; Cheng,J.-C.; Wu,H.-S.; Liu,H.-F.
EPI445190	NA	Taiwan	2005-Dec-18	A/Taiwan/600/2005		Other Database Import	Lin,J.H.; Chiu,S.C.; Lin,Y.C.; Cheng,J.C.; Wu,H.S.; Salemi,M.; Liu,H.F.; Lin,J.-H.; Chiu,S.-C.; Lin,Y.-C.; Cheng,J.-C.; Wu,H.-S.; Liu,H.-F.
EPI444029	PB2	Taiwan	2005-Dec-18	A/Taiwan/600/2005		Other Database Import	Lin,J.H.; Chiu,S.C.; Lin,Y.C.; Cheng,J.C.; Wu,H.S.; Salemi,M.; Liu,H.F.; Lin,J.-H.; Chiu,S.-C.; Lin,Y.-C.; Cheng,J.-C.; Wu,H.-S.; Liu,H.-F.
EPI444299	PB1	Taiwan	2005-Dec-18	A/Taiwan/600/2005		Other Database Import	Lin,J.H.; Chiu,S.C.; Lin,Y.C.; Cheng,J.C.; Wu,H.S.; Salemi,M.; Liu,H.F.; Lin,J.-H.; Chiu,S.-C.; Lin,Y.-C.; Cheng,J.-C.; Wu,H.-S.; Liu,H.-F.
EPI444967	NP	Taiwan	2005-Dec-18	A/Taiwan/600/2005		Other Database Import	Lin,J.H.; Chiu,S.C.; Lin,Y.C.; Cheng,J.C.; Wu,H.S.; Salemi,M.; Liu,H.F.; Lin,J.-H.; Chiu,S.-C.; Lin,Y.-C.; Cheng,J.-C.; Wu,H.-S.; Liu,H.-F.
EPI444735	HA	Taiwan	2005-Dec-18	A/Taiwan/600/2005		Other Database Import	Lin,J.H.; Chiu,S.C.; Lin,Y.C.; Cheng,J.C.; Wu,H.S.; Salemi,M.; Liu,H.F.; Lin,J.-H.; Chiu,S.-C.; Lin,Y.-C.; Cheng,J.-C.; Wu,H.-S.; Liu,H.-F.
EPI456845	PA	Taiwan	2005-Dec-18	A/Taiwan/600/2005		Other Database Import	Lin,J.H.; Chiu,S.C.; Lin,Y.C.; Cheng,J.C.; Wu,H.S.; Salemi,M.; Liu,H.F.; Lin,J.-H.; Chiu,S.-C.; Lin,Y.-C.; Cheng,J.-C.; Wu,H.-S.; Liu,H.-F.
EPI446274	NS	Taiwan	2005-Aug-01	A/Taiwan/482/2005		Other Database Import	Lin,J.H.; Chiu,S.C.; Lin,Y.C.; Cheng,J.C.; Wu,H.S.; Salemi,M.; Liu,H.F.; Lin,J.-H.; Chiu,S.-C.; Lin,Y.-C.; Cheng,J.-C.; Wu,H.-S.; Liu,H.-F.
EPI445187	NA	Taiwan	2005-Aug-01	A/Taiwan/482/2005		Other Database Import	Lin,J.H.; Chiu,S.C.; Lin,Y.C.; Cheng,J.C.; Wu,H.S.; Salemi,M.; Liu,H.F.; Lin,J.-H.; Chiu,S.-C.; Lin,Y.-C.; Cheng,J.-C.; Wu,H.-S.; Liu,H.-F.
EPI444026	PB2	Taiwan	2005-Aug-01	A/Taiwan/482/2005		Other Database Import	Lin,J.H.; Chiu,S.C.; Lin,Y.C.; Cheng,J.C.; Wu,H.S.; Salemi,M.; Liu,H.F.; Lin,J.-H.; Chiu,S.-C.; Lin,Y.-C.; Cheng,J.-C.; Wu,H.-S.; Liu,H.-F.
EPI444296	PB1	Taiwan	2005-Aug-01	A/Taiwan/482/2005		Other Database Import	Lin,J.H.; Chiu,S.C.; Lin,Y.C.; Cheng,J.C.; Wu,H.S.; Salemi,M.; Liu,H.F.; Lin,J.-H.; Chiu,S.-C.; Lin,Y.-C.; Cheng,J.-C.; Wu,H.-S.; Liu,H.-F.
EPI444732	HA	Taiwan	2005-Aug-01	A/Taiwan/482/2005		Other Database Import	Lin,J.H.; Chiu,S.C.; Lin,Y.C.; Cheng,J.C.; Wu,H.S.; Salemi,M.; Liu,H.F.; Lin,J.-H.; Chiu,S.-C.; Lin,Y.-C.; Cheng,J.-C.; Wu,H.-S.; Liu,H.-F.
EPI444964	NP	Taiwan	2005-Aug-01	A/Taiwan/482/2005		Other Database Import	Lin,J.H.; Chiu,S.C.; Lin,Y.C.; Cheng,J.C.; Wu,H.S.; Salemi,M.; Liu,H.F.; Lin,J.-H.; Chiu,S.-C.; Lin,Y.-C.; Cheng,J.-C.; Wu,H.-S.; Liu,H.-F.
EPI456843	PA	Taiwan	2005-Aug-01	A/Taiwan/482/2005		Other Database Import	Lin,J.H.; Chiu,S.C.; Lin,Y.C.; Cheng,J.C.; Wu,H.S.; Salemi,M.; Liu,H.F.; Lin,J.-H.; Chiu,S.-C.; Lin,Y.-C.; Cheng,J.-C.; Wu,H.-S.; Liu,H.-F.
EPI445452	MP	Taiwan	2005-Apr-27	A/Taiwan/188/2005		Other Database Import	Lin,J.H.; Chiu,S.C.; Lin,Y.C.; Cheng,J.C.; Wu,H.S.; Salemi,M.; Liu,H.F.; Lin,J.-H.; Chiu,S.-C.; Lin,Y.-C.; Cheng,J.-C.; Wu,H.-S.; Liu,H.-F.
EPI446271	NS	Taiwan	2005-Apr-27	A/Taiwan/188/2005		Other Database Import	Lin,J.H.; Chiu,S.C.; Lin,Y.C.; Cheng,J.C.; Wu,H.S.; Salemi,M.; Liu,H.F.; Lin,J.-H.; Chiu,S.-C.; Lin,Y.-C.; Cheng,J.-C.; Wu,H.-S.; Liu,H.-F.
EPI445184	NA	Taiwan	2005-Apr-27	A/Taiwan/188/2005		Other Database Import	Lin,J.H.; Chiu,S.C.; Lin,Y.C.; Cheng,J.C.; Wu,H.S.; Salemi,M.; Liu,H.F.; Lin,J.-H.; Chiu,S.-C.; Lin,Y.-C.; Cheng,J.-C.; Wu,H.-S.; Liu,H.-F.
EPI444023	PB2	Taiwan	2005-Apr-27	A/Taiwan/188/2005		Other Database Import	Lin,J.H.; Chiu,S.C.; Lin,Y.C.; Cheng,J.C.; Wu,H.S.; Salemi,M.; Liu,H.F.; Lin,J.-H.; Chiu,S.-C.; Lin,Y.-C.; Cheng,J.-C.; Wu,H.-S.; Liu,H.-F.
EPI444293	PB1	Taiwan	2005-Apr-27	A/Taiwan/188/2005		Other Database Import	Lin,J.H.; Chiu,S.C.; Lin,Y.C.; Cheng,J.C.; Wu,H.S.; Salemi,M.; Liu,H.F.; Lin,J.-H.; Chiu,S.-C.; Lin,Y.-C.; Cheng,J.-C.; Wu,H.-S.; Liu,H.-F.
EPI444729	HA	Taiwan	2005-Apr-27	A/Taiwan/188/2005		Other Database Import	Lin,J.H.; Chiu,S.C.; Lin,Y.C.; Cheng,J.C.; Wu,H.S.; Salemi,M.; Liu,H.F.; Lin,J.-H.; Chiu,S.-C.; Lin,Y.-C.; Cheng,J.-C.; Wu,H.-S.; Liu,H.-F.
EPI444961	NP	Taiwan	2005-Apr-27	A/Taiwan/188/2005		Other Database Import	Lin,J.H.; Chiu,S.C.; Lin,Y.C.; Cheng,J.C.; Wu,H.S.; Salemi,M.; Liu,H.F.; Lin,J.-H.; Chiu,S.-C.; Lin,Y.-C.; Cheng,J.-C.; Wu,H.-S.; Liu,H.-F.
EPI456859	PA	Taiwan	2005-Apr-27	A/Taiwan/188/2005		Other Database Import	Lin,J.H.; Chiu,S.C.; Lin,Y.C.; Cheng,J.C.; Wu,H.S.; Salemi,M.; Liu,H.F.; Lin,J.-H.; Chiu,S.-C.; Lin,Y.-C.; Cheng,J.-C.; Wu,H.-S.; Liu,H.-F.
EPI445450	MP	Taiwan	2005-Mar-08	A/Taiwan/102/2005		Other Database Import	Lin,J.H.; Chiu,S.C.; Lin,Y.C.; Cheng,J.C.; Wu,H.S.; Salemi,M.; Liu,H.F.; Lin,J.-H.; Chiu,S.-C.; Lin,Y.-C.; Cheng,J.-C.; Wu,H.-S.; Liu,H.-F.
EPI446269	NS	Taiwan	2005-Mar-08	A/Taiwan/102/2005		Other Database Import	Lin,J.H.; Chiu,S.C.; Lin,Y.C.; Cheng,J.C.; Wu,H.S.; Salemi,M.; Liu,H.F.; Lin,J.-H.; Chiu,S.-C.; Lin,Y.-C.; Cheng,J.-C.; Wu,H.-S.; Liu,H.-F.
EPI445182	NA	Taiwan	2005-Mar-08	A/Taiwan/102/2005		Other Database Import	Lin,J.H.; Chiu,S.C.; Lin,Y.C.; Cheng,J.C.; Wu,H.S.; Salemi,M.; Liu,H.F.; Lin,J.-H.; Chiu,S.-C.; Lin,Y.-C.; Cheng,J.-C.; Wu,H.-S.; Liu,H.-F.
EPI444021	PB2	Taiwan	2005-Mar-08	A/Taiwan/102/2005		Other Database Import	Lin,J.H.; Chiu,S.C.; Lin,Y.C.; Cheng,J.C.; Wu,H.S.; Salemi,M.; Liu,H.F.; Lin,J.-H.; Chiu,S.-C.; Lin,Y.-C.; Cheng,J.-C.; Wu,H.-S.; Liu,H.-F.
EPI444291	PB1	Taiwan	2005-Mar-08	A/Taiwan/102/2005		Other Database Import	Lin,J.H.; Chiu,S.C.; Lin,Y.C.; Cheng,J.C.; Wu,H.S.; Salemi,M.; Liu,H.F.; Lin,J.-H.; Chiu,S.-C.; Lin,Y.-C.; Cheng,J.-C.; Wu,H.-S.; Liu,H.-F.
EPI444959	NP	Taiwan	2005-Mar-08	A/Taiwan/102/2005		Other Database Import	Lin,J.H.; Chiu,S.C.; Lin,Y.C.; Cheng,J.C.; Wu,H.S.; Salemi,M.; Liu,H.F.; Lin,J.-H.; Chiu,S.-C.; Lin,Y.-C.; Cheng,J.-C.; Wu,H.-S.; Liu,H.-F.
EPI444727	HA	Taiwan	2005-Mar-08	A/Taiwan/102/2005		Other Database Import	Lin,J.H.; Chiu,S.C.; Lin,Y.C.; Cheng,J.C.; Wu,H.S.; Salemi,M.; Liu,H.F.; Lin,J.-H.; Chiu,S.-C.; Lin,Y.-C.; Cheng,J.-C.; Wu,H.-S.; Liu,H.-F.
EPI456857	PA	Taiwan	2005-Mar-08	A/Taiwan/102/2005		Other Database Import	Lin,J.H.; Chiu,S.C.; Lin,Y.C.; Cheng,J.C.; Wu,H.S.; Salemi,M.; Liu,H.F.; Lin,J.-H.; Chiu,S.-C.; Lin,Y.-C.; Cheng,J.-C.; Wu,H.-S.; Liu,H.-F.
EPI444726	HA	Taiwan	2005-Jan-04	A/Taiwan/180/2005		Other Database Import	Lin,J.H.; Chiu,S.C.; Lin,Y.C.; Cheng,J.C.; Wu,H.S.; Salemi,M.; Liu,H.F.; Lin,J.-H.; Chiu,S.-C.; Lin,Y.-C.; Cheng,J.-C.; Wu,H.-S.; Liu,H.-F.
EPI445449	MP	Taiwan	2005-Jan-04	A/Taiwan/180/2005		Other Database Import	Lin,J.H.; Chiu,S.C.; Lin,Y.C.; Cheng,J.C.; Wu,H.S.; Salemi,M.; Liu,H.F.; Lin,J.-H.; Chiu,S.-C.; Lin,Y.-C.; Cheng,J.-C.; Wu,H.-S.; Liu,H.-F.
EPI446268	NS	Taiwan	2005-Jan-04	A/Taiwan/180/2005		Other Database Import	Lin,J.H.; Chiu,S.C.; Lin,Y.C.; Cheng,J.C.; Wu,H.S.; Salemi,M.; Liu,H.F.; Lin,J.-H.; Chiu,S.-C.; Lin,Y.-C.; Cheng,J.-C.; Wu,H.-S.; Liu,H.-F.
EPI445181	NA	Taiwan	2005-Jan-04	A/Taiwan/180/2005		Other Database Import	Lin,J.H.; Chiu,S.C.; Lin,Y.C.; Cheng,J.C.; Wu,H.S.; Salemi,M.; Liu,H.F.; Lin,J.-H.; Chiu,S.-C.; Lin,Y.-C.; Cheng,J.-C.; Wu,H.-S.; Liu,H.-F.
EPI444020	PB2	Taiwan	2005-Jan-04	A/Taiwan/180/2005		Other Database Import	Lin,J.H.; Chiu,S.C.; Lin,Y.C.; Cheng,J.C.; Wu,H.S.; Salemi,M.; Liu,H.F.; Lin,J.-H.; Chiu,S.-C.; Lin,Y.-C.; Cheng,J.-C.; Wu,H.-S.; Liu,H.-F.
EPI444958	NP	Taiwan	2005-Jan-04	A/Taiwan/180/2005		Other Database Import	Lin,J.H.; Chiu,S.C.; Lin,Y.C.; Cheng,J.C.; Wu,H.S.; Salemi,M.; Liu,H.F.; Lin,J.-H.; Chiu,S.-C.; Lin,Y.-C.; Cheng,J.-C.; Wu,H.-S.; Liu,H.-F.
EPI456856	PA	Taiwan	2005-Jan-04	A/Taiwan/180/2005		Other Database Import	Lin,J.H.; Chiu,S.C.; Lin,Y.C.; Cheng,J.C.; Wu,H.S.; Salemi,M.; Liu,H.F.; Lin,J.-H.; Chiu,S.-C.; Lin,Y.-C.; Cheng,J.-C.; Wu,H.-S.; Liu,H.-F.
EPI444721	HA	Taiwan	2005-Jun-07	A/Taiwan/280/2005		Other Database Import	Lin,J.H.; Chiu,S.C.; Lin,Y.C.; Cheng,J.C.; Wu,H.S.; Salemi,M.; Liu,H.F.; Lin,J.-H.; Chiu,S.-C.; Lin,Y.-C.; Cheng,J.-C.; Wu,H.-S.; Liu,H.-F.
EPI445444	MP	Taiwan	2005-Jun-07	A/Taiwan/280/2005		Other Database Import	Lin,J.H.; Chiu,S.C.; Lin,Y.C.; Cheng,J.C.; Wu,H.S.; Salemi,M.; Liu,H.F.; Lin,J.-H.; Chiu,S.-C.; Lin,Y.-C.; Cheng,J.-C.; Wu,H.-S.; Liu,H.-F.
EPI446263	NS	Taiwan	2005-Jun-07	A/Taiwan/280/2005		Other Database Import	Lin,J.H.; Chiu,S.C.; Lin,Y.C.; Cheng,J.C.; Wu,H.S.; Salemi,M.; Liu,H.F.; Lin,J.-H.; Chiu,S.-C.; Lin,Y.-C.; Cheng,J.-C.; Wu,H.-S.; Liu,H.-F.
EPI444286	PB1	Taiwan	2005-Jun-07	A/Taiwan/280/2005		Other Database Import	Lin,J.H.; Chiu,S.C.; Lin,Y.C.; Cheng,J.C.; Wu,H.S.; Salemi,M.; Liu,H.F.; Lin,J.-H.; Chiu,S.-C.; Lin,Y.-C.; Cheng,J.-C.; Wu,H.-S.; Liu,H.-F.
EPI445176	NA	Taiwan	2005-Jun-07	A/Taiwan/280/2005		Other Database Import	Lin,J.H.; Chiu,S.C.; Lin,Y.C.; Cheng,J.C.; Wu,H.S.; Salemi,M.; Liu,H.F.; Lin,J.-H.; Chiu,S.-C.; Lin,Y.-C.; Cheng,J.-C.; Wu,H.-S.; Liu,H.-F.
EPI444015	PB2	Taiwan	2005-Jun-07	A/Taiwan/280/2005		Other Database Import	Lin,J.H.; Chiu,S.C.; Lin,Y.C.; Cheng,J.C.; Wu,H.S.; Salemi,M.; Liu,H.F.; Lin,J.-H.; Chiu,S.-C.; Lin,Y.-C.; Cheng,J.-C.; Wu,H.-S.; Liu,H.-F.
EPI456871	PA	Taiwan	2005-Jun-07	A/Taiwan/280/2005		Other Database Import	Lin,J.H.; Chiu,S.C.; Lin,Y.C.; Cheng,J.C.; Wu,H.S.; Salemi,M.; Liu,H.F.; Lin,J.-H.; Chiu,S.-C.; Lin,Y.-C.; Cheng,J.-C.; Wu,H.-S.; Liu,H.-F.
EPI444720	HA	Taiwan	2005-May-23	A/Taiwan/466/2005		Other Database Import	Lin,J.H.; Chiu,S.C.; Lin,Y.C.; Cheng,J.C.; Wu,H.S.; Salemi,M.; Liu,H.F.; Lin,J.-H.; Chiu,S.-C.; Lin,Y.-C.; Cheng,J.-C.; Wu,H.-S.; Liu,H.-F.
EPI445443	MP	Taiwan	2005-May-23	A/Taiwan/466/2005		Other Database Import	Lin,J.H.; Chiu,S.C.; Lin,Y.C.; Cheng,J.C.; Wu,H.S.; Salemi,M.; Liu,H.F.; Lin,J.-H.; Chiu,S.-C.; Lin,Y.-C.; Cheng,J.-C.; Wu,H.-S.; Liu,H.-F.
EPI446262	NS	Taiwan	2005-May-23	A/Taiwan/466/2005		Other Database Import	Lin,J.H.; Chiu,S.C.; Lin,Y.C.; Cheng,J.C.; Wu,H.S.; Salemi,M.; Liu,H.F.; Lin,J.-H.; Chiu,S.-C.; Lin,Y.-C.; Cheng,J.-C.; Wu,H.-S.; Liu,H.-F.
EPI444285	PB1	Taiwan	2005-May-23	A/Taiwan/466/2005		Other Database Import	Lin,J.H.; Chiu,S.C.; Lin,Y.C.; Cheng,J.C.; Wu,H.S.; Salemi,M.; Liu,H.F.; Lin,J.-H.; Chiu,S.-C.; Lin,Y.-C.; Cheng,J.-C.; Wu,H.-S.; Liu,H.-F.
EPI445175	NA	Taiwan	2005-May-23	A/Taiwan/466/2005		Other Database Import	Lin,J.H.; Chiu,S.C.; Lin,Y.C.; Cheng,J.C.; Wu,H.S.; Salemi,M.; Liu,H.F.; Lin,J.-H.; Chiu,S.-C.; Lin,Y.-C.; Cheng,J.-C.; Wu,H.-S.; Liu,H.-F.
EPI444955	NP	Taiwan	2005-May-23	A/Taiwan/466/2005		Other Database Import	Lin,J.H.; Chiu,S.C.; Lin,Y.C.; Cheng,J.C.; Wu,H.S.; Salemi,M.; Liu,H.F.; Lin,J.-H.; Chiu,S.-C.; Lin,Y.-C.; Cheng,J.-C.; Wu,H.-S.; Liu,H.-F.
EPI444014	PB2	Taiwan	2005-May-23	A/Taiwan/466/2005		Other Database Import	Lin,J.H.; Chiu,S.C.; Lin,Y.C.; Cheng,J.C.; Wu,H.S.; Salemi,M.; Liu,H.F.; Lin,J.-H.; Chiu,S.-C.; Lin,Y.-C.; Cheng,J.-C.; Wu,H.-S.; Liu,H.-F.
EPI456870	PA	Taiwan	2005-May-23	A/Taiwan/466/2005		Other Database Import	Lin,J.H.; Chiu,S.C.; Lin,Y.C.; Cheng,J.C.; Wu,H.S.; Salemi,M.; Liu,H.F.; Lin,J.-H.; Chiu,S.-C.; Lin,Y.-C.; Cheng,J.-C.; Wu,H.-S.; Liu,H.-F.
EPI444719	HA	Taiwan	2005-Mar-07	A/Taiwan/87/2005		Other Database Import	Lin,J.H.; Chiu,S.C.; Lin,Y.C.; Cheng,J.C.; Wu,H.S.; Salemi,M.; Liu,H.F.; Lin,J.-H.; Chiu,S.-C.; Lin,Y.-C.; Cheng,J.-C.; Wu,H.-S.; Liu,H.-F.
EPI445442	MP	Taiwan	2005-Mar-07	A/Taiwan/87/2005		Other Database Import	Lin,J.H.; Chiu,S.C.; Lin,Y.C.; Cheng,J.C.; Wu,H.S.; Salemi,M.; Liu,H.F.; Lin,J.-H.; Chiu,S.-C.; Lin,Y.-C.; Cheng,J.-C.; Wu,H.-S.; Liu,H.-F.
EPI446280	NS	Taiwan	2005-Mar-07	A/Taiwan/87/2005		Other Database Import	Lin,J.H.; Chiu,S.C.; Lin,Y.C.; Cheng,J.C.; Wu,H.S.; Salemi,M.; Liu,H.F.; Lin,J.-H.; Chiu,S.-C.; Lin,Y.-C.; Cheng,J.-C.; Wu,H.-S.; Liu,H.-F.
EPI444284	PB1	Taiwan	2005-Mar-07	A/Taiwan/87/2005		Other Database Import	Lin,J.H.; Chiu,S.C.; Lin,Y.C.; Cheng,J.C.; Wu,H.S.; Salemi,M.; Liu,H.F.; Lin,J.-H.; Chiu,S.-C.; Lin,Y.-C.; Cheng,J.-C.; Wu,H.-S.; Liu,H.-F.
EPI445174	NA	Taiwan	2005-Mar-07	A/Taiwan/87/2005		Other Database Import	Lin,J.H.; Chiu,S.C.; Lin,Y.C.; Cheng,J.C.; Wu,H.S.; Salemi,M.; Liu,H.F.; Lin,J.-H.; Chiu,S.-C.; Lin,Y.-C.; Cheng,J.-C.; Wu,H.-S.; Liu,H.-F.
EPI444954	NP	Taiwan	2005-Mar-07	A/Taiwan/87/2005		Other Database Import	Lin,J.H.; Chiu,S.C.; Lin,Y.C.; Cheng,J.C.; Wu,H.S.; Salemi,M.; Liu,H.F.; Lin,J.-H.; Chiu,S.-C.; Lin,Y.-C.; Cheng,J.-C.; Wu,H.-S.; Liu,H.-F.
EPI444013	PB2	Taiwan	2005-Mar-07	A/Taiwan/87/2005		Other Database Import	Lin,J.H.; Chiu,S.C.; Lin,Y.C.; Cheng,J.C.; Wu,H.S.; Salemi,M.; Liu,H.F.; Lin,J.-H.; Chiu,S.-C.; Lin,Y.-C.; Cheng,J.-C.; Wu,H.-S.; Liu,H.-F.
EPI456869	PA	Taiwan	2005-Mar-07	A/Taiwan/87/2005		Other Database Import	Lin,J.H.; Chiu,S.C.; Lin,Y.C.; Cheng,J.C.; Wu,H.S.; Salemi,M.; Liu,H.F.; Lin,J.-H.; Chiu,S.-C.; Lin,Y.-C.; Cheng,J.-C.; Wu,H.-S.; Liu,H.-F.
EPI446279	NS	Taiwan	2005-Jan-27	A/Taiwan/51/2005		Other Database Import	Lin,J.H.; Chiu,S.C.; Lin,Y.C.; Cheng,J.C.; Wu,H.S.; Salemi,M.; Liu,H.F.; Lin,J.-H.; Chiu,S.-C.; Lin,Y.-C.; Cheng,J.-C.; Wu,H.-S.; Liu,H.-F.
EPI444283	PB1	Taiwan	2005-Jan-27	A/Taiwan/51/2005		Other Database Import	Lin,J.H.; Chiu,S.C.; Lin,Y.C.; Cheng,J.C.; Wu,H.S.; Salemi,M.; Liu,H.F.; Lin,J.-H.; Chiu,S.-C.; Lin,Y.-C.; Cheng,J.-C.; Wu,H.-S.; Liu,H.-F.
EPI445173	NA	Taiwan	2005-Jan-27	A/Taiwan/51/2005		Other Database Import	Lin,J.H.; Chiu,S.C.; Lin,Y.C.; Cheng,J.C.; Wu,H.S.; Salemi,M.; Liu,H.F.; Lin,J.-H.; Chiu,S.-C.; Lin,Y.-C.; Cheng,J.-C.; Wu,H.-S.; Liu,H.-F.
EPI444953	NP	Taiwan	2005-Jan-27	A/Taiwan/51/2005		Other Database Import	Lin,J.H.; Chiu,S.C.; Lin,Y.C.; Cheng,J.C.; Wu,H.S.; Salemi,M.; Liu,H.F.; Lin,J.-H.; Chiu,S.-C.; Lin,Y.-C.; Cheng,J.-C.; Wu,H.-S.; Liu,H.-F.
EPI444012	PB2	Taiwan	2005-Jan-27	A/Taiwan/51/2005		Other Database Import	Lin,J.H.; Chiu,S.C.; Lin,Y.C.; Cheng,J.C.; Wu,H.S.; Salemi,M.; Liu,H.F.; Lin,J.-H.; Chiu,S.-C.; Lin,Y.-C.; Cheng,J.-C.; Wu,H.-S.; Liu,H.-F.
EPI456868	PA	Taiwan	2005-Jan-27	A/Taiwan/51/2005		Other Database Import	Lin,J.H.; Chiu,S.C.; Lin,Y.C.; Cheng,J.C.; Wu,H.S.; Salemi,M.; Liu,H.F.; Lin,J.-H.; Chiu,S.-C.; Lin,Y.-C.; Cheng,J.-C.; Wu,H.-S.; Liu,H.-F.
EPI406805	MP	Mexico	2005-Sep-11	A/Mexico/InDRE2227/2005		Other Database Import	Isa,P.; Escalera-Zamudio,M.; Cobian Guemes,A.G.; Arias,C.F.
EPI406806	NS	Mexico	2005-Sep-11	A/Mexico/InDRE2227/2005		Other Database Import	Isa,P.; Escalera-Zamudio,M.; Cobian Guemes,A.G.; Arias,C.F.
EPI406799	PB2	Mexico	2005-Sep-11	A/Mexico/InDRE2227/2005		Other Database Import	Isa,P.; Escalera-Zamudio,M.; Cobian Guemes,A.G.; Arias,C.F.
EPI406800	PB1	Mexico	2005-Sep-11	A/Mexico/InDRE2227/2005		Other Database Import	Isa,P.; Escalera-Zamudio,M.; Cobian Guemes,A.G.; Arias,C.F.
EPI406801	PA	Mexico	2005-Sep-11	A/Mexico/InDRE2227/2005		Other Database Import	Isa,P.; Escalera-Zamudio,M.; Cobian Guemes,A.G.; Arias,C.F.
EPI406802	HA	Mexico	2005-Sep-11	A/Mexico/InDRE2227/2005		Other Database Import	Isa,P.; Escalera-Zamudio,M.; Cobian Guemes,A.G.; Arias,C.F.
EPI406803	NP	Mexico	2005-Sep-11	A/Mexico/InDRE2227/2005		Other Database Import	Isa,P.; Escalera-Zamudio,M.; Cobian Guemes,A.G.; Arias,C.F.
EPI406804	NA	Mexico	2005-Sep-11	A/Mexico/InDRE2227/2005		Other Database Import	Isa,P.; Escalera-Zamudio,M.; Cobian Guemes,A.G.; Arias,C.F.
EPI406791	PB2	Mexico	2005-Dec-01	A/Mexico/InDRE2160/2005		Other Database Import	Isa,P.; Escalera-Zamudio,M.; Cobian Guemes,A.G.; Arias,C.F.
EPI406792	PB1	Mexico	2005-Dec-01	A/Mexico/InDRE2160/2005		Other Database Import	Isa,P.; Escalera-Zamudio,M.; Cobian Guemes,A.G.; Arias,C.F.
EPI406793	PA	Mexico	2005-Dec-01	A/Mexico/InDRE2160/2005		Other Database Import	Isa,P.; Escalera-Zamudio,M.; Cobian Guemes,A.G.; Arias,C.F.
EPI406794	HA	Mexico	2005-Dec-01	A/Mexico/InDRE2160/2005		Other Database Import	Isa,P.; Escalera-Zamudio,M.; Cobian Guemes,A.G.; Arias,C.F.
EPI406795	NP	Mexico	2005-Dec-01	A/Mexico/InDRE2160/2005		Other Database Import	Isa,P.; Escalera-Zamudio,M.; Cobian Guemes,A.G.; Arias,C.F.
EPI406796	NA	Mexico	2005-Dec-01	A/Mexico/InDRE2160/2005		Other Database Import	Isa,P.; Escalera-Zamudio,M.; Cobian Guemes,A.G.; Arias,C.F.
EPI406797	MP	Mexico	2005-Dec-01	A/Mexico/InDRE2160/2005		Other Database Import	Isa,P.; Escalera-Zamudio,M.; Cobian Guemes,A.G.; Arias,C.F.
EPI406798	NS	Mexico	2005-Dec-01	A/Mexico/InDRE2160/2005		Other Database Import	Isa,P.; Escalera-Zamudio,M.; Cobian Guemes,A.G.; Arias,C.F.
EPI406672	HA	United States	2005-Aug-21	A/Wisconsin/67/2005		Other Database Import	Qiu,Y.; van der Meulen,K.; Van Reeth,K.
EPI400554	HA	China	2005-Nov-01	A/Guangdong/SZ65/2005		Other Database Import	Cheng,X.; Tan,Y.; He,M.; Lam,T.T.; Lu,X.; Viboud,C.; He,J.; Zhang,S.; Lu,J.; Wu,C.; Fang,S.; Wang,X.; Xie,X.; Ma,H.; Nelson,M.I.; Kung,H.F.; Holmes,E.C.; Cheng,J.
EPI400551	HA	China	2005-Nov-01	A/Guangdong/SZ62/2005		Other Database Import	Cheng,X.; Tan,Y.; He,M.; Lam,T.T.; Lu,X.; Viboud,C.; He,J.; Zhang,S.; Lu,J.; Wu,C.; Fang,S.; Wang,X.; Xie,X.; Ma,H.; Nelson,M.I.; Kung,H.F.; Holmes,E.C.; Cheng,J.
EPI400549	HA	China	2005-Nov-01	A/Guangdong/SZ54/2005		Other Database Import	Cheng,X.; Tan,Y.; He,M.; Lam,T.T.; Lu,X.; Viboud,C.; He,J.; Zhang,S.; Lu,J.; Wu,C.; Fang,S.; Wang,X.; Xie,X.; Ma,H.; Nelson,M.I.; Kung,H.F.; Holmes,E.C.; Cheng,J.
EPI400548	HA	China	2005-Nov-01	A/Guangdong/SZ53/2005		Other Database Import	Cheng,X.; Tan,Y.; He,M.; Lam,T.T.; Lu,X.; Viboud,C.; He,J.; Zhang,S.; Lu,J.; Wu,C.; Fang,S.; Wang,X.; Xie,X.; Ma,H.; Nelson,M.I.; Kung,H.F.; Holmes,E.C.; Cheng,J.
EPI400547	HA	China	2005-Nov-01	A/Guangdong/SZ51/2005		Other Database Import	Cheng,X.; Tan,Y.; He,M.; Lam,T.T.; Lu,X.; Viboud,C.; He,J.; Zhang,S.; Lu,J.; Wu,C.; Fang,S.; Wang,X.; Xie,X.; Ma,H.; Nelson,M.I.; Kung,H.F.; Holmes,E.C.; Cheng,J.
EPI400542	HA	China	2005-Nov-01	A/Guangdong/SZ20/2005		Other Database Import	Cheng,X.; Tan,Y.; He,M.; Lam,T.T.; Lu,X.; Viboud,C.; He,J.; Zhang,S.; Lu,J.; Wu,C.; Fang,S.; Wang,X.; Xie,X.; Ma,H.; Nelson,M.I.; Kung,H.F.; Holmes,E.C.; Cheng,J.
EPI397688	HA	Hong Kong (SAR)	2005-Jun-24	A/Hong Kong/4443/2005	Government Virus Unit	National Institute for Medical Research
EPI395148	HA	Vietnam	2005-Mar-08	A/Vietnam/TB285/2005		Other Database Import	Vuong,C.D.; Nguyen,H.K.L.; Hoang,P.M.V.; Le,T.T.; Nguyen,T.C.; Ngo,G.H.; Pham,H.T.; Tran,H.T.; Nguyen,S.V.; Le,M.Q.
EPI395147	HA	Vietnam	2005-Oct-10	A/Vietnam/TN403/2005		Other Database Import	Vuong,C.D.; Nguyen,H.K.L.; Hoang,P.M.V.; Le,T.T.; Nguyen,T.C.; Ngo,G.H.; Pham,H.T.; Tran,H.T.; Nguyen,S.V.; Le,M.Q.
EPI395145	HA	Vietnam	2005-Oct-13	A/Vietnam/TN406/2005		Other Database Import	Vuong,C.D.; Nguyen,H.K.L.; Hoang,P.M.V.; Le,T.T.; Nguyen,T.C.; Ngo,G.H.; Pham,H.T.; Tran,H.T.; Nguyen,S.V.; Le,M.Q.
EPI395142	HA	Vietnam	2005-Sep-26	A/Vietnam/TN388/2005		Other Database Import	Vuong,C.D.; Nguyen,H.K.L.; Hoang,P.M.V.; Le,T.T.; Nguyen,T.C.; Ngo,G.H.; Pham,H.T.; Tran,H.T.; Nguyen,S.V.; Le,M.Q.
EPI395138	HA	Vietnam	2005-Oct-17	A/Vietnam/TN410/2005		Other Database Import	Vuong,C.D.; Nguyen,H.K.L.; Hoang,P.M.V.; Le,T.T.; Nguyen,T.C.; Ngo,G.H.; Pham,H.T.; Tran,H.T.; Nguyen,S.V.; Le,M.Q.
EPI145491	HA	Japan	2005-Oct-24	A/Hiroshima/52/2005		Other Database Import	Russell,C.A.; Jones,T.C.; Barr,I.G.; Cox,N.J.; Garten,R.J.; Gregory,V.; Gust,I.D.; Hampson,A.W.; Hay,A.J.; Hurt,A.C.; de Jong,J.C.; Kelso,A.; Klimov,A.I.; Kageyama,T.; Komadina,N.; Lapedes,A.S.; Lin,Y.P.; Mosterin,A.; Obuchi,M.; Odagiri,T.; Osterhaus,A.D.; Rimmelzwaan,G.F.; Shaw,M.W.; Skepner,E.; Stohr,K.; Tashiro,M.; Fouchier,R.A.; Smith,D.J.; Osterhaus,A.D.M.E.; Fouchier,R.A.M.
EPI383646	HA	Italy	2005-Mar-01	A/Pavia/4374/2005		Other Database Import	Piralla,A.; Gozalo-Marguello,M.; Baldanti,F.
EPI383645	HA	Italy	2005-Feb-01	A/Pavia/3782/2005		Other Database Import	Piralla,A.; Gozalo-Marguello,M.; Baldanti,F.
EPI383644	HA	Italy	2005-Feb-01	A/Pavia/3781/2005		Other Database Import	Piralla,A.; Gozalo-Marguello,M.; Baldanti,F.
EPI383643	HA	Italy	2005-Feb-01	A/Pavia/3763/2005		Other Database Import	Piralla,A.; Gozalo-Marguello,M.; Baldanti,F.
EPI383636	HA	Italy	2005-Feb-01	A/Pavia/3217/2005		Other Database Import	Piralla,A.; Gozalo-Marguello,M.; Baldanti,F.
EPI383635	HA	Italy	2005-Feb-01	A/Pavia/3175/2005		Other Database Import	Piralla,A.; Gozalo-Marguello,M.; Baldanti,F.
EPI383634	HA	Italy	2005-Feb-01	A/Pavia/3063/2005		Other Database Import	Piralla,A.; Gozalo-Marguello,M.; Baldanti,F.
EPI375361	HA	India	2005-Oct-03	A/India/C0511132/2005		Other Database Import	Chadha,M.S.; Broor,S.; Gunasekaran,P.; Potdar,V.A.; Krishnan,A.; Chawla-Sarkar,M.; Biswas,D.; Abraham,A.M.; Jalgaonkar,S.V.; Kaur,H.; Klimov,A.; Lal,R.B.; Moen,A.; Kant,L.; Mishra,A.C.; Gunashekaran,P.
EPI375338	HA	India	2005-Oct-06	A/India/K0615330/2005		Other Database Import	Chadha,M.S.; Broor,S.; Gunasekaran,P.; Potdar,V.A.; Krishnan,A.; Chawla-Sarkar,M.; Biswas,D.; Abraham,A.M.; Jalgaonkar,S.V.; Kaur,H.; Klimov,A.; Lal,R.B.; Moen,A.; Kant,L.; Mishra,A.C.; Dakhave,M.R.; Chwala-Sarkar,M.
EPI375315	HA	India	2005-Dec-07	A/India/D0612416/2005		Other Database Import	Chadha,M.S.; Broor,S.; Gunasekaran,P.; Potdar,V.A.; Krishnan,A.; Chawla-Sarkar,M.; Biswas,D.; Abraham,A.M.; Jalgaonkar,S.V.; Kaur,H.; Klimov,A.; Lal,R.B.; Moen,A.; Kant,L.; Mishra,A.C.
EPI375314	HA	India	2005-Apr-26	A/India/D0612412/2005		Other Database Import	Chadha,M.S.; Broor,S.; Gunasekaran,P.; Potdar,V.A.; Krishnan,A.; Chawla-Sarkar,M.; Biswas,D.; Abraham,A.M.; Jalgaonkar,S.V.; Kaur,H.; Klimov,A.; Lal,R.B.; Moen,A.; Kant,L.; Mishra,A.C.
EPI375312	HA	India	2005-Mar-10	A/India/D058689/2005		Other Database Import	Chadha,M.S.; Broor,S.; Gunasekaran,P.; Potdar,V.A.; Krishnan,A.; Chawla-Sarkar,M.; Biswas,D.; Abraham,A.M.; Jalgaonkar,S.V.; Kaur,H.; Klimov,A.; Lal,R.B.; Moen,A.; Kant,L.; Mishra,A.C.
EPI375311	HA	India	2005-Feb-22	A/India/D058687/2005		Other Database Import	Chadha,M.S.; Broor,S.; Gunasekaran,P.; Potdar,V.A.; Krishnan,A.; Chawla-Sarkar,M.; Biswas,D.; Abraham,A.M.; Jalgaonkar,S.V.; Kaur,H.; Klimov,A.; Lal,R.B.; Moen,A.; Kant,L.; Mishra,A.C.
EPI375310	HA	India	2005-Jan-14	A/India/D058685/2005		Other Database Import	Chadha,M.S.; Broor,S.; Gunasekaran,P.; Potdar,V.A.; Krishnan,A.; Chawla-Sarkar,M.; Biswas,D.; Abraham,A.M.; Jalgaonkar,S.V.; Kaur,H.; Klimov,A.; Lal,R.B.; Moen,A.; Kant,L.; Mishra,A.C.
EPI375309	HA	India	2005-Jul-01	A/India/D058683/2005		Other Database Import	Chadha,M.S.; Broor,S.; Gunasekaran,P.; Potdar,V.A.; Krishnan,A.; Chawla-Sarkar,M.; Biswas,D.; Abraham,A.M.; Jalgaonkar,S.V.; Kaur,H.; Klimov,A.; Lal,R.B.; Moen,A.; Kant,L.; Mishra,A.C.
EPI375307	HA	India	2005-Sep-02	A/India/D0512591/2005		Other Database Import	Chadha,M.S.; Broor,S.; Gunasekaran,P.; Potdar,V.A.; Krishnan,A.; Chawla-Sarkar,M.; Biswas,D.; Abraham,A.M.; Jalgaonkar,S.V.; Kaur,H.; Klimov,A.; Lal,R.B.; Moen,A.; Kant,L.; Mishra,A.C.
EPI375306	HA	India	2005-Jul-30	A/India/D0512585/2005		Other Database Import	Chadha,M.S.; Broor,S.; Gunasekaran,P.; Potdar,V.A.; Krishnan,A.; Chawla-Sarkar,M.; Biswas,D.; Abraham,A.M.; Jalgaonkar,S.V.; Kaur,H.; Klimov,A.; Lal,R.B.; Moen,A.; Kant,L.; Mishra,A.C.
EPI375280	HA	India	2005-Aug-29	A/India/P057475/2005		Other Database Import	Chadha,M.S.; Broor,S.; Gunasekaran,P.; Potdar,V.A.; Krishnan,A.; Chawla-Sarkar,M.; Biswas,D.; Abraham,A.M.; Jalgaonkar,S.V.; Kaur,H.; Klimov,A.; Lal,R.B.; Moen,A.; Kant,L.; Mishra,A.C.; Gunashekaran,P.
EPI375278	HA	India	2005-Jan-10	A/India/P05142/2005		Other Database Import	Chadha,M.S.; Broor,S.; Gunasekaran,P.; Potdar,V.A.; Krishnan,A.; Chawla-Sarkar,M.; Biswas,D.; Abraham,A.M.; Jalgaonkar,S.V.; Kaur,H.; Klimov,A.; Lal,R.B.; Moen,A.; Kant,L.; Mishra,A.C.; Gunashekaran,P.
EPI375163	NP	Taiwan	2005-Jan-05	A/Taiwan/17/2005		Other Database Import	Lin,J.H.; Chiu,S.C.; Cheng,J.C.; Chang,H.W.; Hsiao,K.L.; Lin,Y.C.; Wu,H.S.; Salemi,M.; Liu,H.F.; Lin,J.-H.; Chiu,S.-C.; Cheng,J.-C.; Chang,H.-W.; Hsiao,K.-L.; Lin,Y.-C.; Liu,H.-F.
EPI375161	NP	Taiwan	2005-May-24	A/Taiwan/80/2005		Other Database Import	Lin,J.H.; Chiu,S.C.; Cheng,J.C.; Chang,H.W.; Hsiao,K.L.; Lin,Y.C.; Wu,H.S.; Salemi,M.; Liu,H.F.; Lin,J.-H.; Chiu,S.-C.; Cheng,J.-C.; Chang,H.-W.; Hsiao,K.-L.; Lin,Y.-C.; Liu,H.-F.
EPI374966	NP	Taiwan	2005-Apr-02	A/Taiwan/141/2005		Other Database Import	Lin,J.H.; Chiu,S.C.; Cheng,J.C.; Chang,H.W.; Hsiao,K.L.; Lin,Y.C.; Wu,H.S.; Salemi,M.; Liu,H.F.; Lin,J.-H.; Chiu,S.-C.; Cheng,J.-C.; Chang,H.-W.; Hsiao,K.-L.; Lin,Y.-C.; Liu,H.-F.
EPI374965	NP	Taiwan	2005-Aug-16	A/Taiwan/512/2005		Other Database Import	Lin,J.H.; Chiu,S.C.; Cheng,J.C.; Chang,H.W.; Hsiao,K.L.; Lin,Y.C.; Wu,H.S.; Salemi,M.; Liu,H.F.; Lin,J.-H.; Chiu,S.-C.; Cheng,J.-C.; Chang,H.-W.; Hsiao,K.-L.; Lin,Y.-C.; Liu,H.-F.
EPI374831	HA	India	2005-Oct-03	A/India/P059124/2005		Other Database Import	Chadha,M.S.; Broor,S.; Gunasekaran,P.; Potdar,V.A.; Krishnan,A.; Chawla-Sarkar,M.; Biswas,D.; Abraham,A.M.; Jalgaonkar,S.V.; Kaur,H.; Klimov,A.; Lal,R.B.; Moen,A.; Kant,L.; Mishra,A.C.; Gunashekaran,P.
EPI374830	HA	India	2005-Aug-08	A/India/P056135/2005		Other Database Import	Chadha,M.S.; Broor,S.; Gunasekaran,P.; Potdar,V.A.; Krishnan,A.; Chawla-Sarkar,M.; Biswas,D.; Abraham,A.M.; Jalgaonkar,S.V.; Kaur,H.; Klimov,A.; Lal,R.B.; Moen,A.; Kant,L.; Mishra,A.C.; Gunashekaran,P.
EPI374829	HA	India	2005-Jul-19	A/India/P055172/2005		Other Database Import	Chadha,M.S.; Broor,S.; Gunasekaran,P.; Potdar,V.A.; Krishnan,A.; Chawla-Sarkar,M.; Biswas,D.; Abraham,A.M.; Jalgaonkar,S.V.; Kaur,H.; Klimov,A.; Lal,R.B.; Moen,A.; Kant,L.; Mishra,A.C.; Gunashekaran,P.
EPI374820	HA	India	2005-Dec-19	A/India/D0635419/2005		Other Database Import	Chadha,M.S.; Broor,S.; Gunasekaran,P.; Potdar,V.A.; Krishnan,A.; Chawla-Sarkar,M.; Biswas,D.; Abraham,A.M.; Jalgaonkar,S.V.; Kaur,H.; Klimov,A.; Lal,R.B.; Moen,A.; Kant,L.; Mishra,A.C.
EPI374817	HA	India	2005-Nov-03	A/India/D0612414/2005		Other Database Import	Chadha,M.S.; Broor,S.; Gunasekaran,P.; Potdar,V.A.; Krishnan,A.; Chawla-Sarkar,M.; Biswas,D.; Abraham,A.M.; Jalgaonkar,S.V.; Kaur,H.; Klimov,A.; Lal,R.B.; Moen,A.; Kant,L.; Mishra,A.C.
EPI374815	HA	India	2005-Mar-15	A/India/D058690/2005		Other Database Import	Chadha,M.S.; Broor,S.; Gunasekaran,P.; Potdar,V.A.; Krishnan,A.; Chawla-Sarkar,M.; Biswas,D.; Abraham,A.M.; Jalgaonkar,S.V.; Kaur,H.; Klimov,A.; Lal,R.B.; Moen,A.; Kant,L.; Mishra,A.C.
EPI374813	HA	India	2005-Feb-19	A/India/D058686/2005		Other Database Import	Chadha,M.S.; Broor,S.; Gunasekaran,P.; Potdar,V.A.; Krishnan,A.; Chawla-Sarkar,M.; Biswas,D.; Abraham,A.M.; Jalgaonkar,S.V.; Kaur,H.; Klimov,A.; Lal,R.B.; Moen,A.; Kant,L.; Mishra,A.C.
EPI374812	HA	India	2005-Jan-14	A/India/D058684/2005		Other Database Import	Chadha,M.S.; Broor,S.; Gunasekaran,P.; Potdar,V.A.; Krishnan,A.; Chawla-Sarkar,M.; Biswas,D.; Abraham,A.M.; Jalgaonkar,S.V.; Kaur,H.; Klimov,A.; Lal,R.B.; Moen,A.; Kant,L.; Mishra,A.C.
EPI374809	HA	India	2005-Aug-05	A/India/D0512587/2005		Other Database Import	Chadha,M.S.; Broor,S.; Gunasekaran,P.; Potdar,V.A.; Krishnan,A.; Chawla-Sarkar,M.; Biswas,D.; Abraham,A.M.; Jalgaonkar,S.V.; Kaur,H.; Klimov,A.; Lal,R.B.; Moen,A.; Kant,L.; Mishra,A.C.
EPI374807	HA	India	2005-Jan-20	A/India/D0512580/2005		Other Database Import	Chadha,M.S.; Broor,S.; Gunasekaran,P.; Potdar,V.A.; Krishnan,A.; Chawla-Sarkar,M.; Biswas,D.; Abraham,A.M.; Jalgaonkar,S.V.; Kaur,H.; Klimov,A.; Lal,R.B.; Moen,A.; Kant,L.; Mishra,A.C.
EPI374806	HA	India	2005-Dec-24	A/India/D0512577/2005		Other Database Import	Chadha,M.S.; Broor,S.; Gunasekaran,P.; Potdar,V.A.; Krishnan,A.; Chawla-Sarkar,M.; Biswas,D.; Abraham,A.M.; Jalgaonkar,S.V.; Kaur,H.; Klimov,A.; Lal,R.B.; Moen,A.; Kant,L.; Mishra,A.C.
EPI374781	HA	India	2005-Jul-25	A/India/C058671/2005		Other Database Import	Chadha,M.S.; Broor,S.; Gunasekaran,P.; Potdar,V.A.; Krishnan,A.; Chawla-Sarkar,M.; Biswas,D.; Abraham,A.M.; Jalgaonkar,S.V.; Kaur,H.; Klimov,A.; Lal,R.B.; Moen,A.; Kant,L.; Mishra,A.C.; Gunashekaran,P.
EPI374780	HA	India	2005-Apr-13	A/India/C058669/2005		Other Database Import	Chadha,M.S.; Broor,S.; Gunasekaran,P.; Potdar,V.A.; Krishnan,A.; Chawla-Sarkar,M.; Biswas,D.; Abraham,A.M.; Jalgaonkar,S.V.; Kaur,H.; Klimov,A.; Lal,R.B.; Moen,A.; Kant,L.; Mishra,A.C.; Gunashekaran,P.
EPI373527	HA	Malaysia	2005-Dec-30	A/Malaysia/33386/2005		Other Database Import	Wentworth,D.E.; Dugan,V.; Halpin,R.; Lin,X.; Bera,J.; Ghedin,E.; Fedorova,N.; Overton,L.; Tsitrin,T.; Stockwell,T.; Katzel,D.; Li,K.; Amedeo,P.; Schobel,S.; Shrivastava,S.; Wang,S.; Thovarai,V.; Bishop,B.; Edworthy,P.; Kim,M.; Chan,Y.F.; Sam,I.C.; AbuBakar,S.; Chang,L.Y.; Nor&apos;e,S.S.; Jafar,F.L.; Hassan,A.; Ahmad-Nasrah,S.N.; Bao,Y.; Sanders,R.; Dernovoy,D.; Kiryutin,B.; Lipman,D.J.; Tatusova…
EPI373528	MP	Malaysia	2005-Dec-30	A/Malaysia/33386/2005		Other Database Import	Wentworth,D.E.; Dugan,V.; Halpin,R.; Lin,X.; Bera,J.; Ghedin,E.; Fedorova,N.; Overton,L.; Tsitrin,T.; Stockwell,T.; Katzel,D.; Li,K.; Amedeo,P.; Schobel,S.; Shrivastava,S.; Wang,S.; Thovarai,V.; Bishop,B.; Edworthy,P.; Kim,M.; Chan,Y.F.; Sam,I.C.; AbuBakar,S.; Chang,L.Y.; Nor&apos;e,S.S.; Jafar,F.L.; Hassan,A.; Ahmad-Nasrah,S.N.; Bao,Y.; Sanders,R.; Dernovoy,D.; Kiryutin,B.; Lipman,D.J.; Tatusova…
EPI373529	NA	Malaysia	2005-Dec-30	A/Malaysia/33386/2005		Other Database Import	Wentworth,D.E.; Dugan,V.; Halpin,R.; Lin,X.; Bera,J.; Ghedin,E.; Fedorova,N.; Overton,L.; Tsitrin,T.; Stockwell,T.; Katzel,D.; Li,K.; Amedeo,P.; Schobel,S.; Shrivastava,S.; Wang,S.; Thovarai,V.; Bishop,B.; Edworthy,P.; Kim,M.; Chan,Y.F.; Sam,I.C.; AbuBakar,S.; Chang,L.Y.; Nor&apos;e,S.S.; Jafar,F.L.; Hassan,A.; Ahmad-Nasrah,S.N.; Bao,Y.; Sanders,R.; Dernovoy,D.; Kiryutin,B.; Lipman,D.J.; Tatusova…
EPI373530	NP	Malaysia	2005-Dec-30	A/Malaysia/33386/2005		Other Database Import	Wentworth,D.E.; Dugan,V.; Halpin,R.; Lin,X.; Bera,J.; Ghedin,E.; Fedorova,N.; Overton,L.; Tsitrin,T.; Stockwell,T.; Katzel,D.; Li,K.; Amedeo,P.; Schobel,S.; Shrivastava,S.; Wang,S.; Thovarai,V.; Bishop,B.; Edworthy,P.; Kim,M.; Chan,Y.F.; Sam,I.C.; AbuBakar,S.; Chang,L.Y.; Nor&apos;e,S.S.; Jafar,F.L.; Hassan,A.; Ahmad-Nasrah,S.N.; Bao,Y.; Sanders,R.; Dernovoy,D.; Kiryutin,B.; Lipman,D.J.; Tatusova…
EPI373531	NS	Malaysia	2005-Dec-30	A/Malaysia/33386/2005		Other Database Import	Wentworth,D.E.; Dugan,V.; Halpin,R.; Lin,X.; Bera,J.; Ghedin,E.; Fedorova,N.; Overton,L.; Tsitrin,T.; Stockwell,T.; Katzel,D.; Li,K.; Amedeo,P.; Schobel,S.; Shrivastava,S.; Wang,S.; Thovarai,V.; Bishop,B.; Edworthy,P.; Kim,M.; Chan,Y.F.; Sam,I.C.; AbuBakar,S.; Chang,L.Y.; Nor&apos;e,S.S.; Jafar,F.L.; Hassan,A.; Ahmad-Nasrah,S.N.; Bao,Y.; Sanders,R.; Dernovoy,D.; Kiryutin,B.; Lipman,D.J.; Tatusova…
EPI373532	PA	Malaysia	2005-Dec-30	A/Malaysia/33386/2005		Other Database Import	Wentworth,D.E.; Dugan,V.; Halpin,R.; Lin,X.; Bera,J.; Ghedin,E.; Fedorova,N.; Overton,L.; Tsitrin,T.; Stockwell,T.; Katzel,D.; Li,K.; Amedeo,P.; Schobel,S.; Shrivastava,S.; Wang,S.; Thovarai,V.; Bishop,B.; Edworthy,P.; Kim,M.; Chan,Y.F.; Sam,I.C.; AbuBakar,S.; Chang,L.Y.; Nor&apos;e,S.S.; Jafar,F.L.; Hassan,A.; Ahmad-Nasrah,S.N.; Bao,Y.; Sanders,R.; Dernovoy,D.; Kiryutin,B.; Lipman,D.J.; Tatusova…
EPI373533	PB1	Malaysia	2005-Dec-30	A/Malaysia/33386/2005		Other Database Import	Wentworth,D.E.; Dugan,V.; Halpin,R.; Lin,X.; Bera,J.; Ghedin,E.; Fedorova,N.; Overton,L.; Tsitrin,T.; Stockwell,T.; Katzel,D.; Li,K.; Amedeo,P.; Schobel,S.; Shrivastava,S.; Wang,S.; Thovarai,V.; Bishop,B.; Edworthy,P.; Kim,M.; Chan,Y.F.; Sam,I.C.; AbuBakar,S.; Chang,L.Y.; Nor&apos;e,S.S.; Jafar,F.L.; Hassan,A.; Ahmad-Nasrah,S.N.; Bao,Y.; Sanders,R.; Dernovoy,D.; Kiryutin,B.; Lipman,D.J.; Tatusova…
EPI373534	PB2	Malaysia	2005-Dec-30	A/Malaysia/33386/2005		Other Database Import	Wentworth,D.E.; Dugan,V.; Halpin,R.; Lin,X.; Bera,J.; Ghedin,E.; Fedorova,N.; Overton,L.; Tsitrin,T.; Stockwell,T.; Katzel,D.; Li,K.; Amedeo,P.; Schobel,S.; Shrivastava,S.; Wang,S.; Thovarai,V.; Bishop,B.; Edworthy,P.; Kim,M.; Chan,Y.F.; Sam,I.C.; AbuBakar,S.; Chang,L.Y.; Nor&apos;e,S.S.; Jafar,F.L.; Hassan,A.; Ahmad-Nasrah,S.N.; Bao,Y.; Sanders,R.; Dernovoy,D.; Kiryutin,B.; Lipman,D.J.; Tatusova…
EPI373519	HA	Malaysia	2005-Aug-10	A/Malaysia/32226/2005		Other Database Import	Wentworth,D.E.; Dugan,V.; Halpin,R.; Lin,X.; Bera,J.; Ghedin,E.; Fedorova,N.; Overton,L.; Tsitrin,T.; Stockwell,T.; Katzel,D.; Li,K.; Amedeo,P.; Schobel,S.; Shrivastava,S.; Wang,S.; Thovarai,V.; Bishop,B.; Edworthy,P.; Kim,M.; Chan,Y.F.; Sam,I.C.; AbuBakar,S.; Chang,L.Y.; Nor&apos;e,S.S.; Jafar,F.L.; Hassan,A.; Ahmad-Nasrah,S.N.; Bao,Y.; Sanders,R.; Dernovoy,D.; Kiryutin,B.; Lipman,D.J.; Tatusova…
EPI373520	MP	Malaysia	2005-Aug-10	A/Malaysia/32226/2005		Other Database Import	Wentworth,D.E.; Dugan,V.; Halpin,R.; Lin,X.; Bera,J.; Ghedin,E.; Fedorova,N.; Overton,L.; Tsitrin,T.; Stockwell,T.; Katzel,D.; Li,K.; Amedeo,P.; Schobel,S.; Shrivastava,S.; Wang,S.; Thovarai,V.; Bishop,B.; Edworthy,P.; Kim,M.; Chan,Y.F.; Sam,I.C.; AbuBakar,S.; Chang,L.Y.; Nor&apos;e,S.S.; Jafar,F.L.; Hassan,A.; Ahmad-Nasrah,S.N.; Bao,Y.; Sanders,R.; Dernovoy,D.; Kiryutin,B.; Lipman,D.J.; Tatusova…
EPI373521	NA	Malaysia	2005-Aug-10	A/Malaysia/32226/2005		Other Database Import	Wentworth,D.E.; Dugan,V.; Halpin,R.; Lin,X.; Bera,J.; Ghedin,E.; Fedorova,N.; Overton,L.; Tsitrin,T.; Stockwell,T.; Katzel,D.; Li,K.; Amedeo,P.; Schobel,S.; Shrivastava,S.; Wang,S.; Thovarai,V.; Bishop,B.; Edworthy,P.; Kim,M.; Chan,Y.F.; Sam,I.C.; AbuBakar,S.; Chang,L.Y.; Nor&apos;e,S.S.; Jafar,F.L.; Hassan,A.; Ahmad-Nasrah,S.N.; Bao,Y.; Sanders,R.; Dernovoy,D.; Kiryutin,B.; Lipman,D.J.; Tatusova…
EPI373522	NP	Malaysia	2005-Aug-10	A/Malaysia/32226/2005		Other Database Import	Wentworth,D.E.; Dugan,V.; Halpin,R.; Lin,X.; Bera,J.; Ghedin,E.; Fedorova,N.; Overton,L.; Tsitrin,T.; Stockwell,T.; Katzel,D.; Li,K.; Amedeo,P.; Schobel,S.; Shrivastava,S.; Wang,S.; Thovarai,V.; Bishop,B.; Edworthy,P.; Kim,M.; Chan,Y.F.; Sam,I.C.; AbuBakar,S.; Chang,L.Y.; Nor&apos;e,S.S.; Jafar,F.L.; Hassan,A.; Ahmad-Nasrah,S.N.; Bao,Y.; Sanders,R.; Dernovoy,D.; Kiryutin,B.; Lipman,D.J.; Tatusova…
EPI373523	NS	Malaysia	2005-Aug-10	A/Malaysia/32226/2005		Other Database Import	Wentworth,D.E.; Dugan,V.; Halpin,R.; Lin,X.; Bera,J.; Ghedin,E.; Fedorova,N.; Overton,L.; Tsitrin,T.; Stockwell,T.; Katzel,D.; Li,K.; Amedeo,P.; Schobel,S.; Shrivastava,S.; Wang,S.; Thovarai,V.; Bishop,B.; Edworthy,P.; Kim,M.; Chan,Y.F.; Sam,I.C.; AbuBakar,S.; Chang,L.Y.; Nor&apos;e,S.S.; Jafar,F.L.; Hassan,A.; Ahmad-Nasrah,S.N.; Bao,Y.; Sanders,R.; Dernovoy,D.; Kiryutin,B.; Lipman,D.J.; Tatusova…
EPI373524	PA	Malaysia	2005-Aug-10	A/Malaysia/32226/2005		Other Database Import	Wentworth,D.E.; Dugan,V.; Halpin,R.; Lin,X.; Bera,J.; Ghedin,E.; Fedorova,N.; Overton,L.; Tsitrin,T.; Stockwell,T.; Katzel,D.; Li,K.; Amedeo,P.; Schobel,S.; Shrivastava,S.; Wang,S.; Thovarai,V.; Bishop,B.; Edworthy,P.; Kim,M.; Chan,Y.F.; Sam,I.C.; AbuBakar,S.; Chang,L.Y.; Nor&apos;e,S.S.; Jafar,F.L.; Hassan,A.; Ahmad-Nasrah,S.N.; Bao,Y.; Sanders,R.; Dernovoy,D.; Kiryutin,B.; Lipman,D.J.; Tatusova…
EPI373525	PB1	Malaysia	2005-Aug-10	A/Malaysia/32226/2005		Other Database Import	Wentworth,D.E.; Dugan,V.; Halpin,R.; Lin,X.; Bera,J.; Ghedin,E.; Fedorova,N.; Overton,L.; Tsitrin,T.; Stockwell,T.; Katzel,D.; Li,K.; Amedeo,P.; Schobel,S.; Shrivastava,S.; Wang,S.; Thovarai,V.; Bishop,B.; Edworthy,P.; Kim,M.; Chan,Y.F.; Sam,I.C.; AbuBakar,S.; Chang,L.Y.; Nor&apos;e,S.S.; Jafar,F.L.; Hassan,A.; Ahmad-Nasrah,S.N.; Bao,Y.; Sanders,R.; Dernovoy,D.; Kiryutin,B.; Lipman,D.J.; Tatusova…
EPI373526	PB2	Malaysia	2005-Aug-10	A/Malaysia/32226/2005		Other Database Import	Wentworth,D.E.; Dugan,V.; Halpin,R.; Lin,X.; Bera,J.; Ghedin,E.; Fedorova,N.; Overton,L.; Tsitrin,T.; Stockwell,T.; Katzel,D.; Li,K.; Amedeo,P.; Schobel,S.; Shrivastava,S.; Wang,S.; Thovarai,V.; Bishop,B.; Edworthy,P.; Kim,M.; Chan,Y.F.; Sam,I.C.; AbuBakar,S.; Chang,L.Y.; Nor&apos;e,S.S.; Jafar,F.L.; Hassan,A.; Ahmad-Nasrah,S.N.; Bao,Y.; Sanders,R.; Dernovoy,D.; Kiryutin,B.; Lipman,D.J.; Tatusova…
EPI373487	HA	Malaysia	2005-Feb-13	A/Malaysia/31944/2005		Other Database Import	Wentworth,D.E.; Dugan,V.; Halpin,R.; Lin,X.; Bera,J.; Ghedin,E.; Fedorova,N.; Overton,L.; Tsitrin,T.; Stockwell,T.; Katzel,D.; Li,K.; Amedeo,P.; Schobel,S.; Shrivastava,S.; Wang,S.; Thovarai,V.; Bishop,B.; Edworthy,P.; Kim,M.; Chan,Y.F.; Sam,I.C.; AbuBakar,S.; Chang,L.Y.; Nor&apos;e,S.S.; Jafar,F.L.; Hassan,A.; Ahmad-Nasrah,S.N.; Bao,Y.; Sanders,R.; Dernovoy,D.; Kiryutin,B.; Lipman,D.J.; Tatusova…
EPI373488	MP	Malaysia	2005-Feb-13	A/Malaysia/31944/2005		Other Database Import	Wentworth,D.E.; Dugan,V.; Halpin,R.; Lin,X.; Bera,J.; Ghedin,E.; Fedorova,N.; Overton,L.; Tsitrin,T.; Stockwell,T.; Katzel,D.; Li,K.; Amedeo,P.; Schobel,S.; Shrivastava,S.; Wang,S.; Thovarai,V.; Bishop,B.; Edworthy,P.; Kim,M.; Chan,Y.F.; Sam,I.C.; AbuBakar,S.; Chang,L.Y.; Nor&apos;e,S.S.; Jafar,F.L.; Hassan,A.; Ahmad-Nasrah,S.N.; Bao,Y.; Sanders,R.; Dernovoy,D.; Kiryutin,B.; Lipman,D.J.; Tatusova…
EPI373489	NA	Malaysia	2005-Feb-13	A/Malaysia/31944/2005		Other Database Import	Wentworth,D.E.; Dugan,V.; Halpin,R.; Lin,X.; Bera,J.; Ghedin,E.; Fedorova,N.; Overton,L.; Tsitrin,T.; Stockwell,T.; Katzel,D.; Li,K.; Amedeo,P.; Schobel,S.; Shrivastava,S.; Wang,S.; Thovarai,V.; Bishop,B.; Edworthy,P.; Kim,M.; Chan,Y.F.; Sam,I.C.; AbuBakar,S.; Chang,L.Y.; Nor&apos;e,S.S.; Jafar,F.L.; Hassan,A.; Ahmad-Nasrah,S.N.; Bao,Y.; Sanders,R.; Dernovoy,D.; Kiryutin,B.; Lipman,D.J.; Tatusova…
EPI373490	NP	Malaysia	2005-Feb-13	A/Malaysia/31944/2005		Other Database Import	Wentworth,D.E.; Dugan,V.; Halpin,R.; Lin,X.; Bera,J.; Ghedin,E.; Fedorova,N.; Overton,L.; Tsitrin,T.; Stockwell,T.; Katzel,D.; Li,K.; Amedeo,P.; Schobel,S.; Shrivastava,S.; Wang,S.; Thovarai,V.; Bishop,B.; Edworthy,P.; Kim,M.; Chan,Y.F.; Sam,I.C.; AbuBakar,S.; Chang,L.Y.; Nor&apos;e,S.S.; Jafar,F.L.; Hassan,A.; Ahmad-Nasrah,S.N.; Bao,Y.; Sanders,R.; Dernovoy,D.; Kiryutin,B.; Lipman,D.J.; Tatusova…
EPI373491	NS	Malaysia	2005-Feb-13	A/Malaysia/31944/2005		Other Database Import	Wentworth,D.E.; Dugan,V.; Halpin,R.; Lin,X.; Bera,J.; Ghedin,E.; Fedorova,N.; Overton,L.; Tsitrin,T.; Stockwell,T.; Katzel,D.; Li,K.; Amedeo,P.; Schobel,S.; Shrivastava,S.; Wang,S.; Thovarai,V.; Bishop,B.; Edworthy,P.; Kim,M.; Chan,Y.F.; Sam,I.C.; AbuBakar,S.; Chang,L.Y.; Nor&apos;e,S.S.; Jafar,F.L.; Hassan,A.; Ahmad-Nasrah,S.N.; Bao,Y.; Sanders,R.; Dernovoy,D.; Kiryutin,B.; Lipman,D.J.; Tatusova…
EPI373492	PA	Malaysia	2005-Feb-13	A/Malaysia/31944/2005		Other Database Import	Wentworth,D.E.; Dugan,V.; Halpin,R.; Lin,X.; Bera,J.; Ghedin,E.; Fedorova,N.; Overton,L.; Tsitrin,T.; Stockwell,T.; Katzel,D.; Li,K.; Amedeo,P.; Schobel,S.; Shrivastava,S.; Wang,S.; Thovarai,V.; Bishop,B.; Edworthy,P.; Kim,M.; Chan,Y.F.; Sam,I.C.; AbuBakar,S.; Chang,L.Y.; Nor&apos;e,S.S.; Jafar,F.L.; Hassan,A.; Ahmad-Nasrah,S.N.; Bao,Y.; Sanders,R.; Dernovoy,D.; Kiryutin,B.; Lipman,D.J.; Tatusova…
EPI373493	PB1	Malaysia	2005-Feb-13	A/Malaysia/31944/2005		Other Database Import	Wentworth,D.E.; Dugan,V.; Halpin,R.; Lin,X.; Bera,J.; Ghedin,E.; Fedorova,N.; Overton,L.; Tsitrin,T.; Stockwell,T.; Katzel,D.; Li,K.; Amedeo,P.; Schobel,S.; Shrivastava,S.; Wang,S.; Thovarai,V.; Bishop,B.; Edworthy,P.; Kim,M.; Chan,Y.F.; Sam,I.C.; AbuBakar,S.; Chang,L.Y.; Nor&apos;e,S.S.; Jafar,F.L.; Hassan,A.; Ahmad-Nasrah,S.N.; Bao,Y.; Sanders,R.; Dernovoy,D.; Kiryutin,B.; Lipman,D.J.; Tatusova…
EPI373494	PB2	Malaysia	2005-Feb-13	A/Malaysia/31944/2005		Other Database Import	Wentworth,D.E.; Dugan,V.; Halpin,R.; Lin,X.; Bera,J.; Ghedin,E.; Fedorova,N.; Overton,L.; Tsitrin,T.; Stockwell,T.; Katzel,D.; Li,K.; Amedeo,P.; Schobel,S.; Shrivastava,S.; Wang,S.; Thovarai,V.; Bishop,B.; Edworthy,P.; Kim,M.; Chan,Y.F.; Sam,I.C.; AbuBakar,S.; Chang,L.Y.; Nor&apos;e,S.S.; Jafar,F.L.; Hassan,A.; Ahmad-Nasrah,S.N.; Bao,Y.; Sanders,R.; Dernovoy,D.; Kiryutin,B.; Lipman,D.J.; Tatusova…
EPI369333	MP	Vietnam	2005-Oct-13	A/TayNguyen/TN405/2005		Other Database Import	Wentworth,D.E.; Dugan,V.; Halpin,R.; Lin,X.; Bera,J.; Ghedin,E.; Fedorova,N.; Overton,L.; Tsitrin,T.; Stockwell,T.; Katzel,D.; Li,K.; Amedeo,P.; Schobel,S.; Shrivastava,S.; Wang,S.; Thovarai,V.; Bishop,B.; Edworthy,P.; Kim,M.; Mai,L.T.Q.; Hien,N.T.; Ha,N.K.; Cuong,V.D.; Duc,D.T.; Phuong,H.V.M.; Hang,N.L.K.; Thanh,L.T.; Thach,N.C.; Huong,T.T.; Hien,P.T.; Giang,N.H.; Bao,Y.; Sanders,R.; Dernovoy,D.…
EPI369338	PB1	Vietnam	2005-Oct-13	A/TayNguyen/TN405/2005		Other Database Import	Wentworth,D.E.; Dugan,V.; Halpin,R.; Lin,X.; Bera,J.; Ghedin,E.; Fedorova,N.; Overton,L.; Tsitrin,T.; Stockwell,T.; Katzel,D.; Li,K.; Amedeo,P.; Schobel,S.; Shrivastava,S.; Wang,S.; Thovarai,V.; Bishop,B.; Edworthy,P.; Kim,M.; Mai,L.T.Q.; Hien,N.T.; Ha,N.K.; Cuong,V.D.; Duc,D.T.; Phuong,H.V.M.; Hang,N.L.K.; Thanh,L.T.; Thach,N.C.; Huong,T.T.; Hien,P.T.; Giang,N.H.; Bao,Y.; Sanders,R.; Dernovoy,D.…
EPI369335	NP	Vietnam	2005-Oct-13	A/TayNguyen/TN405/2005		Other Database Import	Wentworth,D.E.; Dugan,V.; Halpin,R.; Lin,X.; Bera,J.; Ghedin,E.; Fedorova,N.; Overton,L.; Tsitrin,T.; Stockwell,T.; Katzel,D.; Li,K.; Amedeo,P.; Schobel,S.; Shrivastava,S.; Wang,S.; Thovarai,V.; Bishop,B.; Edworthy,P.; Kim,M.; Mai,L.T.Q.; Hien,N.T.; Ha,N.K.; Cuong,V.D.; Duc,D.T.; Phuong,H.V.M.; Hang,N.L.K.; Thanh,L.T.; Thach,N.C.; Huong,T.T.; Hien,P.T.; Giang,N.H.; Bao,Y.; Sanders,R.; Dernovoy,D.…
EPI369337	PA	Vietnam	2005-Oct-13	A/TayNguyen/TN405/2005		Other Database Import	Wentworth,D.E.; Dugan,V.; Halpin,R.; Lin,X.; Bera,J.; Ghedin,E.; Fedorova,N.; Overton,L.; Tsitrin,T.; Stockwell,T.; Katzel,D.; Li,K.; Amedeo,P.; Schobel,S.; Shrivastava,S.; Wang,S.; Thovarai,V.; Bishop,B.; Edworthy,P.; Kim,M.; Mai,L.T.Q.; Hien,N.T.; Ha,N.K.; Cuong,V.D.; Duc,D.T.; Phuong,H.V.M.; Hang,N.L.K.; Thanh,L.T.; Thach,N.C.; Huong,T.T.; Hien,P.T.; Giang,N.H.; Bao,Y.; Sanders,R.; Dernovoy,D.…
EPI369336	NS	Vietnam	2005-Oct-13	A/TayNguyen/TN405/2005		Other Database Import	Wentworth,D.E.; Dugan,V.; Halpin,R.; Lin,X.; Bera,J.; Ghedin,E.; Fedorova,N.; Overton,L.; Tsitrin,T.; Stockwell,T.; Katzel,D.; Li,K.; Amedeo,P.; Schobel,S.; Shrivastava,S.; Wang,S.; Thovarai,V.; Bishop,B.; Edworthy,P.; Kim,M.; Mai,L.T.Q.; Hien,N.T.; Ha,N.K.; Cuong,V.D.; Duc,D.T.; Phuong,H.V.M.; Hang,N.L.K.; Thanh,L.T.; Thach,N.C.; Huong,T.T.; Hien,P.T.; Giang,N.H.; Bao,Y.; Sanders,R.; Dernovoy,D.…
EPI369339	PB2	Vietnam	2005-Oct-13	A/TayNguyen/TN405/2005		Other Database Import	Wentworth,D.E.; Dugan,V.; Halpin,R.; Lin,X.; Bera,J.; Ghedin,E.; Fedorova,N.; Overton,L.; Tsitrin,T.; Stockwell,T.; Katzel,D.; Li,K.; Amedeo,P.; Schobel,S.; Shrivastava,S.; Wang,S.; Thovarai,V.; Bishop,B.; Edworthy,P.; Kim,M.; Mai,L.T.Q.; Hien,N.T.; Ha,N.K.; Cuong,V.D.; Duc,D.T.; Phuong,H.V.M.; Hang,N.L.K.; Thanh,L.T.; Thach,N.C.; Huong,T.T.; Hien,P.T.; Giang,N.H.; Bao,Y.; Sanders,R.; Dernovoy,D.…
EPI369332	HA	Vietnam	2005-Oct-13	A/TayNguyen/TN405/2005		Other Database Import	Wentworth,D.E.; Dugan,V.; Halpin,R.; Lin,X.; Bera,J.; Ghedin,E.; Fedorova,N.; Overton,L.; Tsitrin,T.; Stockwell,T.; Katzel,D.; Li,K.; Amedeo,P.; Schobel,S.; Shrivastava,S.; Wang,S.; Thovarai,V.; Bishop,B.; Edworthy,P.; Kim,M.; Mai,L.T.Q.; Hien,N.T.; Ha,N.K.; Cuong,V.D.; Duc,D.T.; Phuong,H.V.M.; Hang,N.L.K.; Thanh,L.T.; Thach,N.C.; Huong,T.T.; Hien,P.T.; Giang,N.H.; Bao,Y.; Sanders,R.; Dernovoy,D.…
EPI369334	NA	Vietnam	2005-Oct-13	A/TayNguyen/TN405/2005		Other Database Import	Wentworth,D.E.; Dugan,V.; Halpin,R.; Lin,X.; Bera,J.; Ghedin,E.; Fedorova,N.; Overton,L.; Tsitrin,T.; Stockwell,T.; Katzel,D.; Li,K.; Amedeo,P.; Schobel,S.; Shrivastava,S.; Wang,S.; Thovarai,V.; Bishop,B.; Edworthy,P.; Kim,M.; Mai,L.T.Q.; Hien,N.T.; Ha,N.K.; Cuong,V.D.; Duc,D.T.; Phuong,H.V.M.; Hang,N.L.K.; Thanh,L.T.; Thach,N.C.; Huong,T.T.; Hien,P.T.; Giang,N.H.; Bao,Y.; Sanders,R.; Dernovoy,D.…
EPI369331	PB2	Vietnam	2005-Oct-10	A/TayNguyen/TN403/2005		Other Database Import	Wentworth,D.E.; Dugan,V.; Halpin,R.; Lin,X.; Bera,J.; Ghedin,E.; Fedorova,N.; Overton,L.; Tsitrin,T.; Stockwell,T.; Katzel,D.; Li,K.; Amedeo,P.; Schobel,S.; Shrivastava,S.; Wang,S.; Thovarai,V.; Bishop,B.; Edworthy,P.; Kim,M.; Mai,L.T.Q.; Hien,N.T.; Ha,N.K.; Cuong,V.D.; Duc,D.T.; Phuong,H.V.M.; Hang,N.L.K.; Thanh,L.T.; Thach,N.C.; Huong,T.T.; Hien,P.T.; Giang,N.H.; Bao,Y.; Sanders,R.; Dernovoy,D.…
EPI369329	PA	Vietnam	2005-Oct-10	A/TayNguyen/TN403/2005		Other Database Import	Wentworth,D.E.; Dugan,V.; Halpin,R.; Lin,X.; Bera,J.; Ghedin,E.; Fedorova,N.; Overton,L.; Tsitrin,T.; Stockwell,T.; Katzel,D.; Li,K.; Amedeo,P.; Schobel,S.; Shrivastava,S.; Wang,S.; Thovarai,V.; Bishop,B.; Edworthy,P.; Kim,M.; Mai,L.T.Q.; Hien,N.T.; Ha,N.K.; Cuong,V.D.; Duc,D.T.; Phuong,H.V.M.; Hang,N.L.K.; Thanh,L.T.; Thach,N.C.; Huong,T.T.; Hien,P.T.; Giang,N.H.; Bao,Y.; Sanders,R.; Dernovoy,D.…
EPI369324	HA	Vietnam	2005-Oct-10	A/TayNguyen/TN403/2005		Other Database Import	Wentworth,D.E.; Dugan,V.; Halpin,R.; Lin,X.; Bera,J.; Ghedin,E.; Fedorova,N.; Overton,L.; Tsitrin,T.; Stockwell,T.; Katzel,D.; Li,K.; Amedeo,P.; Schobel,S.; Shrivastava,S.; Wang,S.; Thovarai,V.; Bishop,B.; Edworthy,P.; Kim,M.; Mai,L.T.Q.; Hien,N.T.; Ha,N.K.; Cuong,V.D.; Duc,D.T.; Phuong,H.V.M.; Hang,N.L.K.; Thanh,L.T.; Thach,N.C.; Huong,T.T.; Hien,P.T.; Giang,N.H.; Bao,Y.; Sanders,R.; Dernovoy,D.…
EPI369328	NS	Vietnam	2005-Oct-10	A/TayNguyen/TN403/2005		Other Database Import	Wentworth,D.E.; Dugan,V.; Halpin,R.; Lin,X.; Bera,J.; Ghedin,E.; Fedorova,N.; Overton,L.; Tsitrin,T.; Stockwell,T.; Katzel,D.; Li,K.; Amedeo,P.; Schobel,S.; Shrivastava,S.; Wang,S.; Thovarai,V.; Bishop,B.; Edworthy,P.; Kim,M.; Mai,L.T.Q.; Hien,N.T.; Ha,N.K.; Cuong,V.D.; Duc,D.T.; Phuong,H.V.M.; Hang,N.L.K.; Thanh,L.T.; Thach,N.C.; Huong,T.T.; Hien,P.T.; Giang,N.H.; Bao,Y.; Sanders,R.; Dernovoy,D.…
EPI369327	NP	Vietnam	2005-Oct-10	A/TayNguyen/TN403/2005		Other Database Import	Wentworth,D.E.; Dugan,V.; Halpin,R.; Lin,X.; Bera,J.; Ghedin,E.; Fedorova,N.; Overton,L.; Tsitrin,T.; Stockwell,T.; Katzel,D.; Li,K.; Amedeo,P.; Schobel,S.; Shrivastava,S.; Wang,S.; Thovarai,V.; Bishop,B.; Edworthy,P.; Kim,M.; Mai,L.T.Q.; Hien,N.T.; Ha,N.K.; Cuong,V.D.; Duc,D.T.; Phuong,H.V.M.; Hang,N.L.K.; Thanh,L.T.; Thach,N.C.; Huong,T.T.; Hien,P.T.; Giang,N.H.; Bao,Y.; Sanders,R.; Dernovoy,D.…
EPI369325	MP	Vietnam	2005-Oct-10	A/TayNguyen/TN403/2005		Other Database Import	Wentworth,D.E.; Dugan,V.; Halpin,R.; Lin,X.; Bera,J.; Ghedin,E.; Fedorova,N.; Overton,L.; Tsitrin,T.; Stockwell,T.; Katzel,D.; Li,K.; Amedeo,P.; Schobel,S.; Shrivastava,S.; Wang,S.; Thovarai,V.; Bishop,B.; Edworthy,P.; Kim,M.; Mai,L.T.Q.; Hien,N.T.; Ha,N.K.; Cuong,V.D.; Duc,D.T.; Phuong,H.V.M.; Hang,N.L.K.; Thanh,L.T.; Thach,N.C.; Huong,T.T.; Hien,P.T.; Giang,N.H.; Bao,Y.; Sanders,R.; Dernovoy,D.…
EPI369330	PB1	Vietnam	2005-Oct-10	A/TayNguyen/TN403/2005		Other Database Import	Wentworth,D.E.; Dugan,V.; Halpin,R.; Lin,X.; Bera,J.; Ghedin,E.; Fedorova,N.; Overton,L.; Tsitrin,T.; Stockwell,T.; Katzel,D.; Li,K.; Amedeo,P.; Schobel,S.; Shrivastava,S.; Wang,S.; Thovarai,V.; Bishop,B.; Edworthy,P.; Kim,M.; Mai,L.T.Q.; Hien,N.T.; Ha,N.K.; Cuong,V.D.; Duc,D.T.; Phuong,H.V.M.; Hang,N.L.K.; Thanh,L.T.; Thach,N.C.; Huong,T.T.; Hien,P.T.; Giang,N.H.; Bao,Y.; Sanders,R.; Dernovoy,D.…
EPI369326	NA	Vietnam	2005-Oct-10	A/TayNguyen/TN403/2005		Other Database Import	Wentworth,D.E.; Dugan,V.; Halpin,R.; Lin,X.; Bera,J.; Ghedin,E.; Fedorova,N.; Overton,L.; Tsitrin,T.; Stockwell,T.; Katzel,D.; Li,K.; Amedeo,P.; Schobel,S.; Shrivastava,S.; Wang,S.; Thovarai,V.; Bishop,B.; Edworthy,P.; Kim,M.; Mai,L.T.Q.; Hien,N.T.; Ha,N.K.; Cuong,V.D.; Duc,D.T.; Phuong,H.V.M.; Hang,N.L.K.; Thanh,L.T.; Thach,N.C.; Huong,T.T.; Hien,P.T.; Giang,N.H.; Bao,Y.; Sanders,R.; Dernovoy,D.…
EPI369322	PB1	Vietnam	2005-Oct-03	A/TayNguyen/TN393/2005		Other Database Import	Wentworth,D.E.; Dugan,V.; Halpin,R.; Lin,X.; Bera,J.; Ghedin,E.; Fedorova,N.; Overton,L.; Tsitrin,T.; Stockwell,T.; Katzel,D.; Li,K.; Amedeo,P.; Schobel,S.; Shrivastava,S.; Wang,S.; Thovarai,V.; Bishop,B.; Edworthy,P.; Kim,M.; Mai,L.T.Q.; Hien,N.T.; Ha,N.K.; Cuong,V.D.; Duc,D.T.; Phuong,H.V.M.; Hang,N.L.K.; Thanh,L.T.; Thach,N.C.; Huong,T.T.; Hien,P.T.; Giang,N.H.; Bao,Y.; Sanders,R.; Dernovoy,D.…
EPI369316	HA	Vietnam	2005-Oct-03	A/TayNguyen/TN393/2005		Other Database Import	Wentworth,D.E.; Dugan,V.; Halpin,R.; Lin,X.; Bera,J.; Ghedin,E.; Fedorova,N.; Overton,L.; Tsitrin,T.; Stockwell,T.; Katzel,D.; Li,K.; Amedeo,P.; Schobel,S.; Shrivastava,S.; Wang,S.; Thovarai,V.; Bishop,B.; Edworthy,P.; Kim,M.; Mai,L.T.Q.; Hien,N.T.; Ha,N.K.; Cuong,V.D.; Duc,D.T.; Phuong,H.V.M.; Hang,N.L.K.; Thanh,L.T.; Thach,N.C.; Huong,T.T.; Hien,P.T.; Giang,N.H.; Bao,Y.; Sanders,R.; Dernovoy,D.…
EPI369320	NS	Vietnam	2005-Oct-03	A/TayNguyen/TN393/2005		Other Database Import	Wentworth,D.E.; Dugan,V.; Halpin,R.; Lin,X.; Bera,J.; Ghedin,E.; Fedorova,N.; Overton,L.; Tsitrin,T.; Stockwell,T.; Katzel,D.; Li,K.; Amedeo,P.; Schobel,S.; Shrivastava,S.; Wang,S.; Thovarai,V.; Bishop,B.; Edworthy,P.; Kim,M.; Mai,L.T.Q.; Hien,N.T.; Ha,N.K.; Cuong,V.D.; Duc,D.T.; Phuong,H.V.M.; Hang,N.L.K.; Thanh,L.T.; Thach,N.C.; Huong,T.T.; Hien,P.T.; Giang,N.H.; Bao,Y.; Sanders,R.; Dernovoy,D.…
EPI369321	PA	Vietnam	2005-Oct-03	A/TayNguyen/TN393/2005		Other Database Import	Wentworth,D.E.; Dugan,V.; Halpin,R.; Lin,X.; Bera,J.; Ghedin,E.; Fedorova,N.; Overton,L.; Tsitrin,T.; Stockwell,T.; Katzel,D.; Li,K.; Amedeo,P.; Schobel,S.; Shrivastava,S.; Wang,S.; Thovarai,V.; Bishop,B.; Edworthy,P.; Kim,M.; Mai,L.T.Q.; Hien,N.T.; Ha,N.K.; Cuong,V.D.; Duc,D.T.; Phuong,H.V.M.; Hang,N.L.K.; Thanh,L.T.; Thach,N.C.; Huong,T.T.; Hien,P.T.; Giang,N.H.; Bao,Y.; Sanders,R.; Dernovoy,D.…
EPI369323	PB2	Vietnam	2005-Oct-03	A/TayNguyen/TN393/2005		Other Database Import	Wentworth,D.E.; Dugan,V.; Halpin,R.; Lin,X.; Bera,J.; Ghedin,E.; Fedorova,N.; Overton,L.; Tsitrin,T.; Stockwell,T.; Katzel,D.; Li,K.; Amedeo,P.; Schobel,S.; Shrivastava,S.; Wang,S.; Thovarai,V.; Bishop,B.; Edworthy,P.; Kim,M.; Mai,L.T.Q.; Hien,N.T.; Ha,N.K.; Cuong,V.D.; Duc,D.T.; Phuong,H.V.M.; Hang,N.L.K.; Thanh,L.T.; Thach,N.C.; Huong,T.T.; Hien,P.T.; Giang,N.H.; Bao,Y.; Sanders,R.; Dernovoy,D.…
EPI369318	NA	Vietnam	2005-Oct-03	A/TayNguyen/TN393/2005		Other Database Import	Wentworth,D.E.; Dugan,V.; Halpin,R.; Lin,X.; Bera,J.; Ghedin,E.; Fedorova,N.; Overton,L.; Tsitrin,T.; Stockwell,T.; Katzel,D.; Li,K.; Amedeo,P.; Schobel,S.; Shrivastava,S.; Wang,S.; Thovarai,V.; Bishop,B.; Edworthy,P.; Kim,M.; Mai,L.T.Q.; Hien,N.T.; Ha,N.K.; Cuong,V.D.; Duc,D.T.; Phuong,H.V.M.; Hang,N.L.K.; Thanh,L.T.; Thach,N.C.; Huong,T.T.; Hien,P.T.; Giang,N.H.; Bao,Y.; Sanders,R.; Dernovoy,D.…
EPI369319	NP	Vietnam	2005-Oct-03	A/TayNguyen/TN393/2005		Other Database Import	Wentworth,D.E.; Dugan,V.; Halpin,R.; Lin,X.; Bera,J.; Ghedin,E.; Fedorova,N.; Overton,L.; Tsitrin,T.; Stockwell,T.; Katzel,D.; Li,K.; Amedeo,P.; Schobel,S.; Shrivastava,S.; Wang,S.; Thovarai,V.; Bishop,B.; Edworthy,P.; Kim,M.; Mai,L.T.Q.; Hien,N.T.; Ha,N.K.; Cuong,V.D.; Duc,D.T.; Phuong,H.V.M.; Hang,N.L.K.; Thanh,L.T.; Thach,N.C.; Huong,T.T.; Hien,P.T.; Giang,N.H.; Bao,Y.; Sanders,R.; Dernovoy,D.…
EPI369317	MP	Vietnam	2005-Oct-03	A/TayNguyen/TN393/2005		Other Database Import	Wentworth,D.E.; Dugan,V.; Halpin,R.; Lin,X.; Bera,J.; Ghedin,E.; Fedorova,N.; Overton,L.; Tsitrin,T.; Stockwell,T.; Katzel,D.; Li,K.; Amedeo,P.; Schobel,S.; Shrivastava,S.; Wang,S.; Thovarai,V.; Bishop,B.; Edworthy,P.; Kim,M.; Mai,L.T.Q.; Hien,N.T.; Ha,N.K.; Cuong,V.D.; Duc,D.T.; Phuong,H.V.M.; Hang,N.L.K.; Thanh,L.T.; Thach,N.C.; Huong,T.T.; Hien,P.T.; Giang,N.H.; Bao,Y.; Sanders,R.; Dernovoy,D.…
EPI369308	HA	Vietnam	2005-Sep-26	A/TayNguyen/TN388/2005		Other Database Import	Wentworth,D.E.; Dugan,V.; Halpin,R.; Lin,X.; Bera,J.; Ghedin,E.; Fedorova,N.; Overton,L.; Tsitrin,T.; Stockwell,T.; Katzel,D.; Li,K.; Amedeo,P.; Schobel,S.; Shrivastava,S.; Wang,S.; Thovarai,V.; Bishop,B.; Edworthy,P.; Kim,M.; Mai,L.T.Q.; Hien,N.T.; Ha,N.K.; Cuong,V.D.; Duc,D.T.; Phuong,H.V.M.; Hang,N.L.K.; Thanh,L.T.; Thach,N.C.; Huong,T.T.; Hien,P.T.; Giang,N.H.; Bao,Y.; Sanders,R.; Dernovoy,D.…
EPI369310	NA	Vietnam	2005-Sep-26	A/TayNguyen/TN388/2005		Other Database Import	Wentworth,D.E.; Dugan,V.; Halpin,R.; Lin,X.; Bera,J.; Ghedin,E.; Fedorova,N.; Overton,L.; Tsitrin,T.; Stockwell,T.; Katzel,D.; Li,K.; Amedeo,P.; Schobel,S.; Shrivastava,S.; Wang,S.; Thovarai,V.; Bishop,B.; Edworthy,P.; Kim,M.; Mai,L.T.Q.; Hien,N.T.; Ha,N.K.; Cuong,V.D.; Duc,D.T.; Phuong,H.V.M.; Hang,N.L.K.; Thanh,L.T.; Thach,N.C.; Huong,T.T.; Hien,P.T.; Giang,N.H.; Bao,Y.; Sanders,R.; Dernovoy,D.…
EPI369311	NP	Vietnam	2005-Sep-26	A/TayNguyen/TN388/2005		Other Database Import	Wentworth,D.E.; Dugan,V.; Halpin,R.; Lin,X.; Bera,J.; Ghedin,E.; Fedorova,N.; Overton,L.; Tsitrin,T.; Stockwell,T.; Katzel,D.; Li,K.; Amedeo,P.; Schobel,S.; Shrivastava,S.; Wang,S.; Thovarai,V.; Bishop,B.; Edworthy,P.; Kim,M.; Mai,L.T.Q.; Hien,N.T.; Ha,N.K.; Cuong,V.D.; Duc,D.T.; Phuong,H.V.M.; Hang,N.L.K.; Thanh,L.T.; Thach,N.C.; Huong,T.T.; Hien,P.T.; Giang,N.H.; Bao,Y.; Sanders,R.; Dernovoy,D.…
EPI369309	MP	Vietnam	2005-Sep-26	A/TayNguyen/TN388/2005		Other Database Import	Wentworth,D.E.; Dugan,V.; Halpin,R.; Lin,X.; Bera,J.; Ghedin,E.; Fedorova,N.; Overton,L.; Tsitrin,T.; Stockwell,T.; Katzel,D.; Li,K.; Amedeo,P.; Schobel,S.; Shrivastava,S.; Wang,S.; Thovarai,V.; Bishop,B.; Edworthy,P.; Kim,M.; Mai,L.T.Q.; Hien,N.T.; Ha,N.K.; Cuong,V.D.; Duc,D.T.; Phuong,H.V.M.; Hang,N.L.K.; Thanh,L.T.; Thach,N.C.; Huong,T.T.; Hien,P.T.; Giang,N.H.; Bao,Y.; Sanders,R.; Dernovoy,D.…
EPI369313	PA	Vietnam	2005-Sep-26	A/TayNguyen/TN388/2005		Other Database Import	Wentworth,D.E.; Dugan,V.; Halpin,R.; Lin,X.; Bera,J.; Ghedin,E.; Fedorova,N.; Overton,L.; Tsitrin,T.; Stockwell,T.; Katzel,D.; Li,K.; Amedeo,P.; Schobel,S.; Shrivastava,S.; Wang,S.; Thovarai,V.; Bishop,B.; Edworthy,P.; Kim,M.; Mai,L.T.Q.; Hien,N.T.; Ha,N.K.; Cuong,V.D.; Duc,D.T.; Phuong,H.V.M.; Hang,N.L.K.; Thanh,L.T.; Thach,N.C.; Huong,T.T.; Hien,P.T.; Giang,N.H.; Bao,Y.; Sanders,R.; Dernovoy,D.…
EPI369314	PB1	Vietnam	2005-Sep-26	A/TayNguyen/TN388/2005		Other Database Import	Wentworth,D.E.; Dugan,V.; Halpin,R.; Lin,X.; Bera,J.; Ghedin,E.; Fedorova,N.; Overton,L.; Tsitrin,T.; Stockwell,T.; Katzel,D.; Li,K.; Amedeo,P.; Schobel,S.; Shrivastava,S.; Wang,S.; Thovarai,V.; Bishop,B.; Edworthy,P.; Kim,M.; Mai,L.T.Q.; Hien,N.T.; Ha,N.K.; Cuong,V.D.; Duc,D.T.; Phuong,H.V.M.; Hang,N.L.K.; Thanh,L.T.; Thach,N.C.; Huong,T.T.; Hien,P.T.; Giang,N.H.; Bao,Y.; Sanders,R.; Dernovoy,D.…
EPI369315	PB2	Vietnam	2005-Sep-26	A/TayNguyen/TN388/2005		Other Database Import	Wentworth,D.E.; Dugan,V.; Halpin,R.; Lin,X.; Bera,J.; Ghedin,E.; Fedorova,N.; Overton,L.; Tsitrin,T.; Stockwell,T.; Katzel,D.; Li,K.; Amedeo,P.; Schobel,S.; Shrivastava,S.; Wang,S.; Thovarai,V.; Bishop,B.; Edworthy,P.; Kim,M.; Mai,L.T.Q.; Hien,N.T.; Ha,N.K.; Cuong,V.D.; Duc,D.T.; Phuong,H.V.M.; Hang,N.L.K.; Thanh,L.T.; Thach,N.C.; Huong,T.T.; Hien,P.T.; Giang,N.H.; Bao,Y.; Sanders,R.; Dernovoy,D.…
EPI369312	NS	Vietnam	2005-Sep-26	A/TayNguyen/TN388/2005		Other Database Import	Wentworth,D.E.; Dugan,V.; Halpin,R.; Lin,X.; Bera,J.; Ghedin,E.; Fedorova,N.; Overton,L.; Tsitrin,T.; Stockwell,T.; Katzel,D.; Li,K.; Amedeo,P.; Schobel,S.; Shrivastava,S.; Wang,S.; Thovarai,V.; Bishop,B.; Edworthy,P.; Kim,M.; Mai,L.T.Q.; Hien,N.T.; Ha,N.K.; Cuong,V.D.; Duc,D.T.; Phuong,H.V.M.; Hang,N.L.K.; Thanh,L.T.; Thach,N.C.; Huong,T.T.; Hien,P.T.; Giang,N.H.; Bao,Y.; Sanders,R.; Dernovoy,D.…
EPI369304	NS	Vietnam	2005-Aug-30	A/TayNguyen/TN380/2005		Other Database Import	Wentworth,D.E.; Dugan,V.; Halpin,R.; Lin,X.; Bera,J.; Ghedin,E.; Fedorova,N.; Overton,L.; Tsitrin,T.; Stockwell,T.; Katzel,D.; Li,K.; Amedeo,P.; Schobel,S.; Shrivastava,S.; Wang,S.; Thovarai,V.; Bishop,B.; Edworthy,P.; Kim,M.; Mai,L.T.Q.; Hien,N.T.; Ha,N.K.; Cuong,V.D.; Duc,D.T.; Phuong,H.V.M.; Hang,N.L.K.; Thanh,L.T.; Thach,N.C.; Huong,T.T.; Hien,P.T.; Giang,N.H.; Bao,Y.; Sanders,R.; Dernovoy,D.…
EPI369305	PA	Vietnam	2005-Aug-30	A/TayNguyen/TN380/2005		Other Database Import	Wentworth,D.E.; Dugan,V.; Halpin,R.; Lin,X.; Bera,J.; Ghedin,E.; Fedorova,N.; Overton,L.; Tsitrin,T.; Stockwell,T.; Katzel,D.; Li,K.; Amedeo,P.; Schobel,S.; Shrivastava,S.; Wang,S.; Thovarai,V.; Bishop,B.; Edworthy,P.; Kim,M.; Mai,L.T.Q.; Hien,N.T.; Ha,N.K.; Cuong,V.D.; Duc,D.T.; Phuong,H.V.M.; Hang,N.L.K.; Thanh,L.T.; Thach,N.C.; Huong,T.T.; Hien,P.T.; Giang,N.H.; Bao,Y.; Sanders,R.; Dernovoy,D.…
EPI369306	PB1	Vietnam	2005-Aug-30	A/TayNguyen/TN380/2005		Other Database Import	Wentworth,D.E.; Dugan,V.; Halpin,R.; Lin,X.; Bera,J.; Ghedin,E.; Fedorova,N.; Overton,L.; Tsitrin,T.; Stockwell,T.; Katzel,D.; Li,K.; Amedeo,P.; Schobel,S.; Shrivastava,S.; Wang,S.; Thovarai,V.; Bishop,B.; Edworthy,P.; Kim,M.; Mai,L.T.Q.; Hien,N.T.; Ha,N.K.; Cuong,V.D.; Duc,D.T.; Phuong,H.V.M.; Hang,N.L.K.; Thanh,L.T.; Thach,N.C.; Huong,T.T.; Hien,P.T.; Giang,N.H.; Bao,Y.; Sanders,R.; Dernovoy,D.…
EPI369301	MP	Vietnam	2005-Aug-30	A/TayNguyen/TN380/2005		Other Database Import	Wentworth,D.E.; Dugan,V.; Halpin,R.; Lin,X.; Bera,J.; Ghedin,E.; Fedorova,N.; Overton,L.; Tsitrin,T.; Stockwell,T.; Katzel,D.; Li,K.; Amedeo,P.; Schobel,S.; Shrivastava,S.; Wang,S.; Thovarai,V.; Bishop,B.; Edworthy,P.; Kim,M.; Mai,L.T.Q.; Hien,N.T.; Ha,N.K.; Cuong,V.D.; Duc,D.T.; Phuong,H.V.M.; Hang,N.L.K.; Thanh,L.T.; Thach,N.C.; Huong,T.T.; Hien,P.T.; Giang,N.H.; Bao,Y.; Sanders,R.; Dernovoy,D.…
EPI369302	NA	Vietnam	2005-Aug-30	A/TayNguyen/TN380/2005		Other Database Import	Wentworth,D.E.; Dugan,V.; Halpin,R.; Lin,X.; Bera,J.; Ghedin,E.; Fedorova,N.; Overton,L.; Tsitrin,T.; Stockwell,T.; Katzel,D.; Li,K.; Amedeo,P.; Schobel,S.; Shrivastava,S.; Wang,S.; Thovarai,V.; Bishop,B.; Edworthy,P.; Kim,M.; Mai,L.T.Q.; Hien,N.T.; Ha,N.K.; Cuong,V.D.; Duc,D.T.; Phuong,H.V.M.; Hang,N.L.K.; Thanh,L.T.; Thach,N.C.; Huong,T.T.; Hien,P.T.; Giang,N.H.; Bao,Y.; Sanders,R.; Dernovoy,D.…
EPI369307	PB2	Vietnam	2005-Aug-30	A/TayNguyen/TN380/2005		Other Database Import	Wentworth,D.E.; Dugan,V.; Halpin,R.; Lin,X.; Bera,J.; Ghedin,E.; Fedorova,N.; Overton,L.; Tsitrin,T.; Stockwell,T.; Katzel,D.; Li,K.; Amedeo,P.; Schobel,S.; Shrivastava,S.; Wang,S.; Thovarai,V.; Bishop,B.; Edworthy,P.; Kim,M.; Mai,L.T.Q.; Hien,N.T.; Ha,N.K.; Cuong,V.D.; Duc,D.T.; Phuong,H.V.M.; Hang,N.L.K.; Thanh,L.T.; Thach,N.C.; Huong,T.T.; Hien,P.T.; Giang,N.H.; Bao,Y.; Sanders,R.; Dernovoy,D.…
EPI369300	HA	Vietnam	2005-Aug-30	A/TayNguyen/TN380/2005		Other Database Import	Wentworth,D.E.; Dugan,V.; Halpin,R.; Lin,X.; Bera,J.; Ghedin,E.; Fedorova,N.; Overton,L.; Tsitrin,T.; Stockwell,T.; Katzel,D.; Li,K.; Amedeo,P.; Schobel,S.; Shrivastava,S.; Wang,S.; Thovarai,V.; Bishop,B.; Edworthy,P.; Kim,M.; Mai,L.T.Q.; Hien,N.T.; Ha,N.K.; Cuong,V.D.; Duc,D.T.; Phuong,H.V.M.; Hang,N.L.K.; Thanh,L.T.; Thach,N.C.; Huong,T.T.; Hien,P.T.; Giang,N.H.; Bao,Y.; Sanders,R.; Dernovoy,D.…
EPI369303	NP	Vietnam	2005-Aug-30	A/TayNguyen/TN380/2005		Other Database Import	Wentworth,D.E.; Dugan,V.; Halpin,R.; Lin,X.; Bera,J.; Ghedin,E.; Fedorova,N.; Overton,L.; Tsitrin,T.; Stockwell,T.; Katzel,D.; Li,K.; Amedeo,P.; Schobel,S.; Shrivastava,S.; Wang,S.; Thovarai,V.; Bishop,B.; Edworthy,P.; Kim,M.; Mai,L.T.Q.; Hien,N.T.; Ha,N.K.; Cuong,V.D.; Duc,D.T.; Phuong,H.V.M.; Hang,N.L.K.; Thanh,L.T.; Thach,N.C.; Huong,T.T.; Hien,P.T.; Giang,N.H.; Bao,Y.; Sanders,R.; Dernovoy,D.…
EPI369290	PB1	Vietnam	2005-Aug-18	A/TayNguyen/TN367/2005		Other Database Import	Wentworth,D.E.; Dugan,V.; Halpin,R.; Lin,X.; Bera,J.; Ghedin,E.; Fedorova,N.; Overton,L.; Tsitrin,T.; Stockwell,T.; Katzel,D.; Li,K.; Amedeo,P.; Schobel,S.; Shrivastava,S.; Wang,S.; Thovarai,V.; Bishop,B.; Edworthy,P.; Kim,M.; Mai,L.T.Q.; Hien,N.T.; Ha,N.K.; Cuong,V.D.; Duc,D.T.; Phuong,H.V.M.; Hang,N.L.K.; Thanh,L.T.; Thach,N.C.; Huong,T.T.; Hien,P.T.; Giang,N.H.; Bao,Y.; Sanders,R.; Dernovoy,D.…
EPI369288	NS	Vietnam	2005-Aug-18	A/TayNguyen/TN367/2005		Other Database Import	Wentworth,D.E.; Dugan,V.; Halpin,R.; Lin,X.; Bera,J.; Ghedin,E.; Fedorova,N.; Overton,L.; Tsitrin,T.; Stockwell,T.; Katzel,D.; Li,K.; Amedeo,P.; Schobel,S.; Shrivastava,S.; Wang,S.; Thovarai,V.; Bishop,B.; Edworthy,P.; Kim,M.; Mai,L.T.Q.; Hien,N.T.; Ha,N.K.; Cuong,V.D.; Duc,D.T.; Phuong,H.V.M.; Hang,N.L.K.; Thanh,L.T.; Thach,N.C.; Huong,T.T.; Hien,P.T.; Giang,N.H.; Bao,Y.; Sanders,R.; Dernovoy,D.…
EPI369284	MP	Vietnam	2005-Aug-18	A/TayNguyen/TN367/2005		Other Database Import	Wentworth,D.E.; Dugan,V.; Halpin,R.; Lin,X.; Bera,J.; Ghedin,E.; Fedorova,N.; Overton,L.; Tsitrin,T.; Stockwell,T.; Katzel,D.; Li,K.; Amedeo,P.; Schobel,S.; Shrivastava,S.; Wang,S.; Thovarai,V.; Bishop,B.; Edworthy,P.; Kim,M.; Mai,L.T.Q.; Hien,N.T.; Ha,N.K.; Cuong,V.D.; Duc,D.T.; Phuong,H.V.M.; Hang,N.L.K.; Thanh,L.T.; Thach,N.C.; Huong,T.T.; Hien,P.T.; Giang,N.H.; Bao,Y.; Sanders,R.; Dernovoy,D.…
EPI369289	PA	Vietnam	2005-Aug-18	A/TayNguyen/TN367/2005		Other Database Import	Wentworth,D.E.; Dugan,V.; Halpin,R.; Lin,X.; Bera,J.; Ghedin,E.; Fedorova,N.; Overton,L.; Tsitrin,T.; Stockwell,T.; Katzel,D.; Li,K.; Amedeo,P.; Schobel,S.; Shrivastava,S.; Wang,S.; Thovarai,V.; Bishop,B.; Edworthy,P.; Kim,M.; Mai,L.T.Q.; Hien,N.T.; Ha,N.K.; Cuong,V.D.; Duc,D.T.; Phuong,H.V.M.; Hang,N.L.K.; Thanh,L.T.; Thach,N.C.; Huong,T.T.; Hien,P.T.; Giang,N.H.; Bao,Y.; Sanders,R.; Dernovoy,D.…
EPI369291	PB2	Vietnam	2005-Aug-18	A/TayNguyen/TN367/2005		Other Database Import	Wentworth,D.E.; Dugan,V.; Halpin,R.; Lin,X.; Bera,J.; Ghedin,E.; Fedorova,N.; Overton,L.; Tsitrin,T.; Stockwell,T.; Katzel,D.; Li,K.; Amedeo,P.; Schobel,S.; Shrivastava,S.; Wang,S.; Thovarai,V.; Bishop,B.; Edworthy,P.; Kim,M.; Mai,L.T.Q.; Hien,N.T.; Ha,N.K.; Cuong,V.D.; Duc,D.T.; Phuong,H.V.M.; Hang,N.L.K.; Thanh,L.T.; Thach,N.C.; Huong,T.T.; Hien,P.T.; Giang,N.H.; Bao,Y.; Sanders,R.; Dernovoy,D.…
EPI369286	NA	Vietnam	2005-Aug-18	A/TayNguyen/TN367/2005		Other Database Import	Wentworth,D.E.; Dugan,V.; Halpin,R.; Lin,X.; Bera,J.; Ghedin,E.; Fedorova,N.; Overton,L.; Tsitrin,T.; Stockwell,T.; Katzel,D.; Li,K.; Amedeo,P.; Schobel,S.; Shrivastava,S.; Wang,S.; Thovarai,V.; Bishop,B.; Edworthy,P.; Kim,M.; Mai,L.T.Q.; Hien,N.T.; Ha,N.K.; Cuong,V.D.; Duc,D.T.; Phuong,H.V.M.; Hang,N.L.K.; Thanh,L.T.; Thach,N.C.; Huong,T.T.; Hien,P.T.; Giang,N.H.; Bao,Y.; Sanders,R.; Dernovoy,D.…
EPI369283	HA	Vietnam	2005-Aug-18	A/TayNguyen/TN367/2005		Other Database Import	Wentworth,D.E.; Dugan,V.; Halpin,R.; Lin,X.; Bera,J.; Ghedin,E.; Fedorova,N.; Overton,L.; Tsitrin,T.; Stockwell,T.; Katzel,D.; Li,K.; Amedeo,P.; Schobel,S.; Shrivastava,S.; Wang,S.; Thovarai,V.; Bishop,B.; Edworthy,P.; Kim,M.; Mai,L.T.Q.; Hien,N.T.; Ha,N.K.; Cuong,V.D.; Duc,D.T.; Phuong,H.V.M.; Hang,N.L.K.; Thanh,L.T.; Thach,N.C.; Huong,T.T.; Hien,P.T.; Giang,N.H.; Bao,Y.; Sanders,R.; Dernovoy,D.…
EPI369287	NP	Vietnam	2005-Aug-18	A/TayNguyen/TN367/2005		Other Database Import	Wentworth,D.E.; Dugan,V.; Halpin,R.; Lin,X.; Bera,J.; Ghedin,E.; Fedorova,N.; Overton,L.; Tsitrin,T.; Stockwell,T.; Katzel,D.; Li,K.; Amedeo,P.; Schobel,S.; Shrivastava,S.; Wang,S.; Thovarai,V.; Bishop,B.; Edworthy,P.; Kim,M.; Mai,L.T.Q.; Hien,N.T.; Ha,N.K.; Cuong,V.D.; Duc,D.T.; Phuong,H.V.M.; Hang,N.L.K.; Thanh,L.T.; Thach,N.C.; Huong,T.T.; Hien,P.T.; Giang,N.H.; Bao,Y.; Sanders,R.; Dernovoy,D.…
EPI369282	PB2	Vietnam	2005-Aug-18	A/TayNguyen/TN363/2005		Other Database Import	Wentworth,D.E.; Dugan,V.; Halpin,R.; Lin,X.; Bera,J.; Ghedin,E.; Fedorova,N.; Overton,L.; Tsitrin,T.; Stockwell,T.; Katzel,D.; Li,K.; Amedeo,P.; Schobel,S.; Shrivastava,S.; Wang,S.; Thovarai,V.; Bishop,B.; Edworthy,P.; Kim,M.; Mai,L.T.Q.; Hien,N.T.; Ha,N.K.; Cuong,V.D.; Duc,D.T.; Phuong,H.V.M.; Hang,N.L.K.; Thanh,L.T.; Thach,N.C.; Huong,T.T.; Hien,P.T.; Giang,N.H.; Bao,Y.; Sanders,R.; Dernovoy,D.…
EPI369275	HA	Vietnam	2005-Aug-18	A/TayNguyen/TN363/2005		Other Database Import	Wentworth,D.E.; Dugan,V.; Halpin,R.; Lin,X.; Bera,J.; Ghedin,E.; Fedorova,N.; Overton,L.; Tsitrin,T.; Stockwell,T.; Katzel,D.; Li,K.; Amedeo,P.; Schobel,S.; Shrivastava,S.; Wang,S.; Thovarai,V.; Bishop,B.; Edworthy,P.; Kim,M.; Mai,L.T.Q.; Hien,N.T.; Ha,N.K.; Cuong,V.D.; Duc,D.T.; Phuong,H.V.M.; Hang,N.L.K.; Thanh,L.T.; Thach,N.C.; Huong,T.T.; Hien,P.T.; Giang,N.H.; Bao,Y.; Sanders,R.; Dernovoy,D.…
EPI369278	NP	Vietnam	2005-Aug-18	A/TayNguyen/TN363/2005		Other Database Import	Wentworth,D.E.; Dugan,V.; Halpin,R.; Lin,X.; Bera,J.; Ghedin,E.; Fedorova,N.; Overton,L.; Tsitrin,T.; Stockwell,T.; Katzel,D.; Li,K.; Amedeo,P.; Schobel,S.; Shrivastava,S.; Wang,S.; Thovarai,V.; Bishop,B.; Edworthy,P.; Kim,M.; Mai,L.T.Q.; Hien,N.T.; Ha,N.K.; Cuong,V.D.; Duc,D.T.; Phuong,H.V.M.; Hang,N.L.K.; Thanh,L.T.; Thach,N.C.; Huong,T.T.; Hien,P.T.; Giang,N.H.; Bao,Y.; Sanders,R.; Dernovoy,D.…
EPI369279	NS	Vietnam	2005-Aug-18	A/TayNguyen/TN363/2005		Other Database Import	Wentworth,D.E.; Dugan,V.; Halpin,R.; Lin,X.; Bera,J.; Ghedin,E.; Fedorova,N.; Overton,L.; Tsitrin,T.; Stockwell,T.; Katzel,D.; Li,K.; Amedeo,P.; Schobel,S.; Shrivastava,S.; Wang,S.; Thovarai,V.; Bishop,B.; Edworthy,P.; Kim,M.; Mai,L.T.Q.; Hien,N.T.; Ha,N.K.; Cuong,V.D.; Duc,D.T.; Phuong,H.V.M.; Hang,N.L.K.; Thanh,L.T.; Thach,N.C.; Huong,T.T.; Hien,P.T.; Giang,N.H.; Bao,Y.; Sanders,R.; Dernovoy,D.…
EPI369281	PB1	Vietnam	2005-Aug-18	A/TayNguyen/TN363/2005		Other Database Import	Wentworth,D.E.; Dugan,V.; Halpin,R.; Lin,X.; Bera,J.; Ghedin,E.; Fedorova,N.; Overton,L.; Tsitrin,T.; Stockwell,T.; Katzel,D.; Li,K.; Amedeo,P.; Schobel,S.; Shrivastava,S.; Wang,S.; Thovarai,V.; Bishop,B.; Edworthy,P.; Kim,M.; Mai,L.T.Q.; Hien,N.T.; Ha,N.K.; Cuong,V.D.; Duc,D.T.; Phuong,H.V.M.; Hang,N.L.K.; Thanh,L.T.; Thach,N.C.; Huong,T.T.; Hien,P.T.; Giang,N.H.; Bao,Y.; Sanders,R.; Dernovoy,D.…
EPI369276	MP	Vietnam	2005-Aug-18	A/TayNguyen/TN363/2005		Other Database Import	Wentworth,D.E.; Dugan,V.; Halpin,R.; Lin,X.; Bera,J.; Ghedin,E.; Fedorova,N.; Overton,L.; Tsitrin,T.; Stockwell,T.; Katzel,D.; Li,K.; Amedeo,P.; Schobel,S.; Shrivastava,S.; Wang,S.; Thovarai,V.; Bishop,B.; Edworthy,P.; Kim,M.; Mai,L.T.Q.; Hien,N.T.; Ha,N.K.; Cuong,V.D.; Duc,D.T.; Phuong,H.V.M.; Hang,N.L.K.; Thanh,L.T.; Thach,N.C.; Huong,T.T.; Hien,P.T.; Giang,N.H.; Bao,Y.; Sanders,R.; Dernovoy,D.…
EPI369277	NA	Vietnam	2005-Aug-18	A/TayNguyen/TN363/2005		Other Database Import	Wentworth,D.E.; Dugan,V.; Halpin,R.; Lin,X.; Bera,J.; Ghedin,E.; Fedorova,N.; Overton,L.; Tsitrin,T.; Stockwell,T.; Katzel,D.; Li,K.; Amedeo,P.; Schobel,S.; Shrivastava,S.; Wang,S.; Thovarai,V.; Bishop,B.; Edworthy,P.; Kim,M.; Mai,L.T.Q.; Hien,N.T.; Ha,N.K.; Cuong,V.D.; Duc,D.T.; Phuong,H.V.M.; Hang,N.L.K.; Thanh,L.T.; Thach,N.C.; Huong,T.T.; Hien,P.T.; Giang,N.H.; Bao,Y.; Sanders,R.; Dernovoy,D.…
EPI369280	PA	Vietnam	2005-Aug-18	A/TayNguyen/TN363/2005		Other Database Import	Wentworth,D.E.; Dugan,V.; Halpin,R.; Lin,X.; Bera,J.; Ghedin,E.; Fedorova,N.; Overton,L.; Tsitrin,T.; Stockwell,T.; Katzel,D.; Li,K.; Amedeo,P.; Schobel,S.; Shrivastava,S.; Wang,S.; Thovarai,V.; Bishop,B.; Edworthy,P.; Kim,M.; Mai,L.T.Q.; Hien,N.T.; Ha,N.K.; Cuong,V.D.; Duc,D.T.; Phuong,H.V.M.; Hang,N.L.K.; Thanh,L.T.; Thach,N.C.; Huong,T.T.; Hien,P.T.; Giang,N.H.; Bao,Y.; Sanders,R.; Dernovoy,D.…
EPI369272	PA	Vietnam	2005-Aug-18	A/TayNguyen/TN362/2005		Other Database Import	Wentworth,D.E.; Dugan,V.; Halpin,R.; Lin,X.; Bera,J.; Ghedin,E.; Fedorova,N.; Overton,L.; Tsitrin,T.; Stockwell,T.; Katzel,D.; Li,K.; Amedeo,P.; Schobel,S.; Shrivastava,S.; Wang,S.; Thovarai,V.; Bishop,B.; Edworthy,P.; Kim,M.; Mai,L.T.Q.; Hien,N.T.; Ha,N.K.; Cuong,V.D.; Duc,D.T.; Phuong,H.V.M.; Hang,N.L.K.; Thanh,L.T.; Thach,N.C.; Huong,T.T.; Hien,P.T.; Giang,N.H.; Bao,Y.; Sanders,R.; Dernovoy,D.…
EPI369274	PB2	Vietnam	2005-Aug-18	A/TayNguyen/TN362/2005		Other Database Import	Wentworth,D.E.; Dugan,V.; Halpin,R.; Lin,X.; Bera,J.; Ghedin,E.; Fedorova,N.; Overton,L.; Tsitrin,T.; Stockwell,T.; Katzel,D.; Li,K.; Amedeo,P.; Schobel,S.; Shrivastava,S.; Wang,S.; Thovarai,V.; Bishop,B.; Edworthy,P.; Kim,M.; Mai,L.T.Q.; Hien,N.T.; Ha,N.K.; Cuong,V.D.; Duc,D.T.; Phuong,H.V.M.; Hang,N.L.K.; Thanh,L.T.; Thach,N.C.; Huong,T.T.; Hien,P.T.; Giang,N.H.; Bao,Y.; Sanders,R.; Dernovoy,D.…
EPI369267	HA	Vietnam	2005-Aug-18	A/TayNguyen/TN362/2005		Other Database Import	Wentworth,D.E.; Dugan,V.; Halpin,R.; Lin,X.; Bera,J.; Ghedin,E.; Fedorova,N.; Overton,L.; Tsitrin,T.; Stockwell,T.; Katzel,D.; Li,K.; Amedeo,P.; Schobel,S.; Shrivastava,S.; Wang,S.; Thovarai,V.; Bishop,B.; Edworthy,P.; Kim,M.; Mai,L.T.Q.; Hien,N.T.; Ha,N.K.; Cuong,V.D.; Duc,D.T.; Phuong,H.V.M.; Hang,N.L.K.; Thanh,L.T.; Thach,N.C.; Huong,T.T.; Hien,P.T.; Giang,N.H.; Bao,Y.; Sanders,R.; Dernovoy,D.…
EPI369268	MP	Vietnam	2005-Aug-18	A/TayNguyen/TN362/2005		Other Database Import	Wentworth,D.E.; Dugan,V.; Halpin,R.; Lin,X.; Bera,J.; Ghedin,E.; Fedorova,N.; Overton,L.; Tsitrin,T.; Stockwell,T.; Katzel,D.; Li,K.; Amedeo,P.; Schobel,S.; Shrivastava,S.; Wang,S.; Thovarai,V.; Bishop,B.; Edworthy,P.; Kim,M.; Mai,L.T.Q.; Hien,N.T.; Ha,N.K.; Cuong,V.D.; Duc,D.T.; Phuong,H.V.M.; Hang,N.L.K.; Thanh,L.T.; Thach,N.C.; Huong,T.T.; Hien,P.T.; Giang,N.H.; Bao,Y.; Sanders,R.; Dernovoy,D.…
EPI369269	NA	Vietnam	2005-Aug-18	A/TayNguyen/TN362/2005		Other Database Import	Wentworth,D.E.; Dugan,V.; Halpin,R.; Lin,X.; Bera,J.; Ghedin,E.; Fedorova,N.; Overton,L.; Tsitrin,T.; Stockwell,T.; Katzel,D.; Li,K.; Amedeo,P.; Schobel,S.; Shrivastava,S.; Wang,S.; Thovarai,V.; Bishop,B.; Edworthy,P.; Kim,M.; Mai,L.T.Q.; Hien,N.T.; Ha,N.K.; Cuong,V.D.; Duc,D.T.; Phuong,H.V.M.; Hang,N.L.K.; Thanh,L.T.; Thach,N.C.; Huong,T.T.; Hien,P.T.; Giang,N.H.; Bao,Y.; Sanders,R.; Dernovoy,D.…
EPI369270	NP	Vietnam	2005-Aug-18	A/TayNguyen/TN362/2005		Other Database Import	Wentworth,D.E.; Dugan,V.; Halpin,R.; Lin,X.; Bera,J.; Ghedin,E.; Fedorova,N.; Overton,L.; Tsitrin,T.; Stockwell,T.; Katzel,D.; Li,K.; Amedeo,P.; Schobel,S.; Shrivastava,S.; Wang,S.; Thovarai,V.; Bishop,B.; Edworthy,P.; Kim,M.; Mai,L.T.Q.; Hien,N.T.; Ha,N.K.; Cuong,V.D.; Duc,D.T.; Phuong,H.V.M.; Hang,N.L.K.; Thanh,L.T.; Thach,N.C.; Huong,T.T.; Hien,P.T.; Giang,N.H.; Bao,Y.; Sanders,R.; Dernovoy,D.…
EPI369273	PB1	Vietnam	2005-Aug-18	A/TayNguyen/TN362/2005		Other Database Import	Wentworth,D.E.; Dugan,V.; Halpin,R.; Lin,X.; Bera,J.; Ghedin,E.; Fedorova,N.; Overton,L.; Tsitrin,T.; Stockwell,T.; Katzel,D.; Li,K.; Amedeo,P.; Schobel,S.; Shrivastava,S.; Wang,S.; Thovarai,V.; Bishop,B.; Edworthy,P.; Kim,M.; Mai,L.T.Q.; Hien,N.T.; Ha,N.K.; Cuong,V.D.; Duc,D.T.; Phuong,H.V.M.; Hang,N.L.K.; Thanh,L.T.; Thach,N.C.; Huong,T.T.; Hien,P.T.; Giang,N.H.; Bao,Y.; Sanders,R.; Dernovoy,D.…
EPI369271	NS	Vietnam	2005-Aug-18	A/TayNguyen/TN362/2005		Other Database Import	Wentworth,D.E.; Dugan,V.; Halpin,R.; Lin,X.; Bera,J.; Ghedin,E.; Fedorova,N.; Overton,L.; Tsitrin,T.; Stockwell,T.; Katzel,D.; Li,K.; Amedeo,P.; Schobel,S.; Shrivastava,S.; Wang,S.; Thovarai,V.; Bishop,B.; Edworthy,P.; Kim,M.; Mai,L.T.Q.; Hien,N.T.; Ha,N.K.; Cuong,V.D.; Duc,D.T.; Phuong,H.V.M.; Hang,N.L.K.; Thanh,L.T.; Thach,N.C.; Huong,T.T.; Hien,P.T.; Giang,N.H.; Bao,Y.; Sanders,R.; Dernovoy,D.…
EPI369265	PB1	Vietnam	2005-Aug-01	A/TayNguyen/TN348/2005		Other Database Import	Wentworth,D.E.; Dugan,V.; Halpin,R.; Lin,X.; Bera,J.; Ghedin,E.; Fedorova,N.; Overton,L.; Tsitrin,T.; Stockwell,T.; Katzel,D.; Li,K.; Amedeo,P.; Schobel,S.; Shrivastava,S.; Wang,S.; Thovarai,V.; Bishop,B.; Edworthy,P.; Kim,M.; Mai,L.T.Q.; Hien,N.T.; Ha,N.K.; Cuong,V.D.; Duc,D.T.; Phuong,H.V.M.; Hang,N.L.K.; Thanh,L.T.; Thach,N.C.; Huong,T.T.; Hien,P.T.; Giang,N.H.; Bao,Y.; Sanders,R.; Dernovoy,D.…
EPI369264	PA	Vietnam	2005-Aug-01	A/TayNguyen/TN348/2005		Other Database Import	Wentworth,D.E.; Dugan,V.; Halpin,R.; Lin,X.; Bera,J.; Ghedin,E.; Fedorova,N.; Overton,L.; Tsitrin,T.; Stockwell,T.; Katzel,D.; Li,K.; Amedeo,P.; Schobel,S.; Shrivastava,S.; Wang,S.; Thovarai,V.; Bishop,B.; Edworthy,P.; Kim,M.; Mai,L.T.Q.; Hien,N.T.; Ha,N.K.; Cuong,V.D.; Duc,D.T.; Phuong,H.V.M.; Hang,N.L.K.; Thanh,L.T.; Thach,N.C.; Huong,T.T.; Hien,P.T.; Giang,N.H.; Bao,Y.; Sanders,R.; Dernovoy,D.…
EPI369262	NP	Vietnam	2005-Aug-01	A/TayNguyen/TN348/2005		Other Database Import	Wentworth,D.E.; Dugan,V.; Halpin,R.; Lin,X.; Bera,J.; Ghedin,E.; Fedorova,N.; Overton,L.; Tsitrin,T.; Stockwell,T.; Katzel,D.; Li,K.; Amedeo,P.; Schobel,S.; Shrivastava,S.; Wang,S.; Thovarai,V.; Bishop,B.; Edworthy,P.; Kim,M.; Mai,L.T.Q.; Hien,N.T.; Ha,N.K.; Cuong,V.D.; Duc,D.T.; Phuong,H.V.M.; Hang,N.L.K.; Thanh,L.T.; Thach,N.C.; Huong,T.T.; Hien,P.T.; Giang,N.H.; Bao,Y.; Sanders,R.; Dernovoy,D.…
EPI369261	NA	Vietnam	2005-Aug-01	A/TayNguyen/TN348/2005		Other Database Import	Wentworth,D.E.; Dugan,V.; Halpin,R.; Lin,X.; Bera,J.; Ghedin,E.; Fedorova,N.; Overton,L.; Tsitrin,T.; Stockwell,T.; Katzel,D.; Li,K.; Amedeo,P.; Schobel,S.; Shrivastava,S.; Wang,S.; Thovarai,V.; Bishop,B.; Edworthy,P.; Kim,M.; Mai,L.T.Q.; Hien,N.T.; Ha,N.K.; Cuong,V.D.; Duc,D.T.; Phuong,H.V.M.; Hang,N.L.K.; Thanh,L.T.; Thach,N.C.; Huong,T.T.; Hien,P.T.; Giang,N.H.; Bao,Y.; Sanders,R.; Dernovoy,D.…
EPI369263	NS	Vietnam	2005-Aug-01	A/TayNguyen/TN348/2005		Other Database Import	Wentworth,D.E.; Dugan,V.; Halpin,R.; Lin,X.; Bera,J.; Ghedin,E.; Fedorova,N.; Overton,L.; Tsitrin,T.; Stockwell,T.; Katzel,D.; Li,K.; Amedeo,P.; Schobel,S.; Shrivastava,S.; Wang,S.; Thovarai,V.; Bishop,B.; Edworthy,P.; Kim,M.; Mai,L.T.Q.; Hien,N.T.; Ha,N.K.; Cuong,V.D.; Duc,D.T.; Phuong,H.V.M.; Hang,N.L.K.; Thanh,L.T.; Thach,N.C.; Huong,T.T.; Hien,P.T.; Giang,N.H.; Bao,Y.; Sanders,R.; Dernovoy,D.…
EPI369266	PB2	Vietnam	2005-Aug-01	A/TayNguyen/TN348/2005		Other Database Import	Wentworth,D.E.; Dugan,V.; Halpin,R.; Lin,X.; Bera,J.; Ghedin,E.; Fedorova,N.; Overton,L.; Tsitrin,T.; Stockwell,T.; Katzel,D.; Li,K.; Amedeo,P.; Schobel,S.; Shrivastava,S.; Wang,S.; Thovarai,V.; Bishop,B.; Edworthy,P.; Kim,M.; Mai,L.T.Q.; Hien,N.T.; Ha,N.K.; Cuong,V.D.; Duc,D.T.; Phuong,H.V.M.; Hang,N.L.K.; Thanh,L.T.; Thach,N.C.; Huong,T.T.; Hien,P.T.; Giang,N.H.; Bao,Y.; Sanders,R.; Dernovoy,D.…
EPI369259	HA	Vietnam	2005-Aug-01	A/TayNguyen/TN348/2005		Other Database Import	Wentworth,D.E.; Dugan,V.; Halpin,R.; Lin,X.; Bera,J.; Ghedin,E.; Fedorova,N.; Overton,L.; Tsitrin,T.; Stockwell,T.; Katzel,D.; Li,K.; Amedeo,P.; Schobel,S.; Shrivastava,S.; Wang,S.; Thovarai,V.; Bishop,B.; Edworthy,P.; Kim,M.; Mai,L.T.Q.; Hien,N.T.; Ha,N.K.; Cuong,V.D.; Duc,D.T.; Phuong,H.V.M.; Hang,N.L.K.; Thanh,L.T.; Thach,N.C.; Huong,T.T.; Hien,P.T.; Giang,N.H.; Bao,Y.; Sanders,R.; Dernovoy,D.…
EPI369260	MP	Vietnam	2005-Aug-01	A/TayNguyen/TN348/2005		Other Database Import	Wentworth,D.E.; Dugan,V.; Halpin,R.; Lin,X.; Bera,J.; Ghedin,E.; Fedorova,N.; Overton,L.; Tsitrin,T.; Stockwell,T.; Katzel,D.; Li,K.; Amedeo,P.; Schobel,S.; Shrivastava,S.; Wang,S.; Thovarai,V.; Bishop,B.; Edworthy,P.; Kim,M.; Mai,L.T.Q.; Hien,N.T.; Ha,N.K.; Cuong,V.D.; Duc,D.T.; Phuong,H.V.M.; Hang,N.L.K.; Thanh,L.T.; Thach,N.C.; Huong,T.T.; Hien,P.T.; Giang,N.H.; Bao,Y.; Sanders,R.; Dernovoy,D.…
EPI369251	HA	Vietnam	2005-Jul-19	A/TayNguyen/TN343/2005		Other Database Import	Wentworth,D.E.; Dugan,V.; Halpin,R.; Lin,X.; Bera,J.; Ghedin,E.; Fedorova,N.; Overton,L.; Tsitrin,T.; Stockwell,T.; Katzel,D.; Li,K.; Amedeo,P.; Schobel,S.; Shrivastava,S.; Wang,S.; Thovarai,V.; Bishop,B.; Edworthy,P.; Kim,M.; Mai,L.T.Q.; Hien,N.T.; Ha,N.K.; Cuong,V.D.; Duc,D.T.; Phuong,H.V.M.; Hang,N.L.K.; Thanh,L.T.; Thach,N.C.; Huong,T.T.; Hien,P.T.; Giang,N.H.; Bao,Y.; Sanders,R.; Dernovoy,D.…
EPI369252	MP	Vietnam	2005-Jul-19	A/TayNguyen/TN343/2005		Other Database Import	Wentworth,D.E.; Dugan,V.; Halpin,R.; Lin,X.; Bera,J.; Ghedin,E.; Fedorova,N.; Overton,L.; Tsitrin,T.; Stockwell,T.; Katzel,D.; Li,K.; Amedeo,P.; Schobel,S.; Shrivastava,S.; Wang,S.; Thovarai,V.; Bishop,B.; Edworthy,P.; Kim,M.; Mai,L.T.Q.; Hien,N.T.; Ha,N.K.; Cuong,V.D.; Duc,D.T.; Phuong,H.V.M.; Hang,N.L.K.; Thanh,L.T.; Thach,N.C.; Huong,T.T.; Hien,P.T.; Giang,N.H.; Bao,Y.; Sanders,R.; Dernovoy,D.…
EPI369254	NP	Vietnam	2005-Jul-19	A/TayNguyen/TN343/2005		Other Database Import	Wentworth,D.E.; Dugan,V.; Halpin,R.; Lin,X.; Bera,J.; Ghedin,E.; Fedorova,N.; Overton,L.; Tsitrin,T.; Stockwell,T.; Katzel,D.; Li,K.; Amedeo,P.; Schobel,S.; Shrivastava,S.; Wang,S.; Thovarai,V.; Bishop,B.; Edworthy,P.; Kim,M.; Mai,L.T.Q.; Hien,N.T.; Ha,N.K.; Cuong,V.D.; Duc,D.T.; Phuong,H.V.M.; Hang,N.L.K.; Thanh,L.T.; Thach,N.C.; Huong,T.T.; Hien,P.T.; Giang,N.H.; Bao,Y.; Sanders,R.; Dernovoy,D.…
EPI369257	PB1	Vietnam	2005-Jul-19	A/TayNguyen/TN343/2005		Other Database Import	Wentworth,D.E.; Dugan,V.; Halpin,R.; Lin,X.; Bera,J.; Ghedin,E.; Fedorova,N.; Overton,L.; Tsitrin,T.; Stockwell,T.; Katzel,D.; Li,K.; Amedeo,P.; Schobel,S.; Shrivastava,S.; Wang,S.; Thovarai,V.; Bishop,B.; Edworthy,P.; Kim,M.; Mai,L.T.Q.; Hien,N.T.; Ha,N.K.; Cuong,V.D.; Duc,D.T.; Phuong,H.V.M.; Hang,N.L.K.; Thanh,L.T.; Thach,N.C.; Huong,T.T.; Hien,P.T.; Giang,N.H.; Bao,Y.; Sanders,R.; Dernovoy,D.…
EPI369258	PB2	Vietnam	2005-Jul-19	A/TayNguyen/TN343/2005		Other Database Import	Wentworth,D.E.; Dugan,V.; Halpin,R.; Lin,X.; Bera,J.; Ghedin,E.; Fedorova,N.; Overton,L.; Tsitrin,T.; Stockwell,T.; Katzel,D.; Li,K.; Amedeo,P.; Schobel,S.; Shrivastava,S.; Wang,S.; Thovarai,V.; Bishop,B.; Edworthy,P.; Kim,M.; Mai,L.T.Q.; Hien,N.T.; Ha,N.K.; Cuong,V.D.; Duc,D.T.; Phuong,H.V.M.; Hang,N.L.K.; Thanh,L.T.; Thach,N.C.; Huong,T.T.; Hien,P.T.; Giang,N.H.; Bao,Y.; Sanders,R.; Dernovoy,D.…
EPI369253	NA	Vietnam	2005-Jul-19	A/TayNguyen/TN343/2005		Other Database Import	Wentworth,D.E.; Dugan,V.; Halpin,R.; Lin,X.; Bera,J.; Ghedin,E.; Fedorova,N.; Overton,L.; Tsitrin,T.; Stockwell,T.; Katzel,D.; Li,K.; Amedeo,P.; Schobel,S.; Shrivastava,S.; Wang,S.; Thovarai,V.; Bishop,B.; Edworthy,P.; Kim,M.; Mai,L.T.Q.; Hien,N.T.; Ha,N.K.; Cuong,V.D.; Duc,D.T.; Phuong,H.V.M.; Hang,N.L.K.; Thanh,L.T.; Thach,N.C.; Huong,T.T.; Hien,P.T.; Giang,N.H.; Bao,Y.; Sanders,R.; Dernovoy,D.…
EPI369255	NS	Vietnam	2005-Jul-19	A/TayNguyen/TN343/2005		Other Database Import	Wentworth,D.E.; Dugan,V.; Halpin,R.; Lin,X.; Bera,J.; Ghedin,E.; Fedorova,N.; Overton,L.; Tsitrin,T.; Stockwell,T.; Katzel,D.; Li,K.; Amedeo,P.; Schobel,S.; Shrivastava,S.; Wang,S.; Thovarai,V.; Bishop,B.; Edworthy,P.; Kim,M.; Mai,L.T.Q.; Hien,N.T.; Ha,N.K.; Cuong,V.D.; Duc,D.T.; Phuong,H.V.M.; Hang,N.L.K.; Thanh,L.T.; Thach,N.C.; Huong,T.T.; Hien,P.T.; Giang,N.H.; Bao,Y.; Sanders,R.; Dernovoy,D.…
EPI369256	PA	Vietnam	2005-Jul-19	A/TayNguyen/TN343/2005		Other Database Import	Wentworth,D.E.; Dugan,V.; Halpin,R.; Lin,X.; Bera,J.; Ghedin,E.; Fedorova,N.; Overton,L.; Tsitrin,T.; Stockwell,T.; Katzel,D.; Li,K.; Amedeo,P.; Schobel,S.; Shrivastava,S.; Wang,S.; Thovarai,V.; Bishop,B.; Edworthy,P.; Kim,M.; Mai,L.T.Q.; Hien,N.T.; Ha,N.K.; Cuong,V.D.; Duc,D.T.; Phuong,H.V.M.; Hang,N.L.K.; Thanh,L.T.; Thach,N.C.; Huong,T.T.; Hien,P.T.; Giang,N.H.; Bao,Y.; Sanders,R.; Dernovoy,D.…
EPI369244	MP	Vietnam	2005-Jun-14	A/TayNguyen/TN335/2005		Other Database Import	Wentworth,D.E.; Dugan,V.; Halpin,R.; Lin,X.; Bera,J.; Ghedin,E.; Fedorova,N.; Overton,L.; Tsitrin,T.; Stockwell,T.; Katzel,D.; Li,K.; Amedeo,P.; Schobel,S.; Shrivastava,S.; Wang,S.; Thovarai,V.; Bishop,B.; Edworthy,P.; Kim,M.; Mai,L.T.Q.; Hien,N.T.; Ha,N.K.; Cuong,V.D.; Duc,D.T.; Phuong,H.V.M.; Hang,N.L.K.; Thanh,L.T.; Thach,N.C.; Huong,T.T.; Hien,P.T.; Giang,N.H.; Bao,Y.; Sanders,R.; Dernovoy,D.…
EPI369247	NS	Vietnam	2005-Jun-14	A/TayNguyen/TN335/2005		Other Database Import	Wentworth,D.E.; Dugan,V.; Halpin,R.; Lin,X.; Bera,J.; Ghedin,E.; Fedorova,N.; Overton,L.; Tsitrin,T.; Stockwell,T.; Katzel,D.; Li,K.; Amedeo,P.; Schobel,S.; Shrivastava,S.; Wang,S.; Thovarai,V.; Bishop,B.; Edworthy,P.; Kim,M.; Mai,L.T.Q.; Hien,N.T.; Ha,N.K.; Cuong,V.D.; Duc,D.T.; Phuong,H.V.M.; Hang,N.L.K.; Thanh,L.T.; Thach,N.C.; Huong,T.T.; Hien,P.T.; Giang,N.H.; Bao,Y.; Sanders,R.; Dernovoy,D.…
EPI369248	PA	Vietnam	2005-Jun-14	A/TayNguyen/TN335/2005		Other Database Import	Wentworth,D.E.; Dugan,V.; Halpin,R.; Lin,X.; Bera,J.; Ghedin,E.; Fedorova,N.; Overton,L.; Tsitrin,T.; Stockwell,T.; Katzel,D.; Li,K.; Amedeo,P.; Schobel,S.; Shrivastava,S.; Wang,S.; Thovarai,V.; Bishop,B.; Edworthy,P.; Kim,M.; Mai,L.T.Q.; Hien,N.T.; Ha,N.K.; Cuong,V.D.; Duc,D.T.; Phuong,H.V.M.; Hang,N.L.K.; Thanh,L.T.; Thach,N.C.; Huong,T.T.; Hien,P.T.; Giang,N.H.; Bao,Y.; Sanders,R.; Dernovoy,D.…
EPI369285	HA	Vietnam	2005-Jun-14	A/TayNguyen/TN335/2005		Other Database Import	Wentworth,D.E.; Dugan,V.; Halpin,R.; Lin,X.; Bera,J.; Ghedin,E.; Fedorova,N.; Overton,L.; Tsitrin,T.; Stockwell,T.; Katzel,D.; Li,K.; Amedeo,P.; Schobel,S.; Shrivastava,S.; Wang,S.; Thovarai,V.; Bishop,B.; Edworthy,P.; Kim,M.; Mai,L.T.Q.; Hien,N.T.; Ha,N.K.; Cuong,V.D.; Duc,D.T.; Phuong,H.V.M.; Hang,N.L.K.; Thanh,L.T.; Thach,N.C.; Huong,T.T.; Hien,P.T.; Giang,N.H.; Bao,Y.; Sanders,R.; Dernovoy,D.…
EPI369249	PB1	Vietnam	2005-Jun-14	A/TayNguyen/TN335/2005		Other Database Import	Wentworth,D.E.; Dugan,V.; Halpin,R.; Lin,X.; Bera,J.; Ghedin,E.; Fedorova,N.; Overton,L.; Tsitrin,T.; Stockwell,T.; Katzel,D.; Li,K.; Amedeo,P.; Schobel,S.; Shrivastava,S.; Wang,S.; Thovarai,V.; Bishop,B.; Edworthy,P.; Kim,M.; Mai,L.T.Q.; Hien,N.T.; Ha,N.K.; Cuong,V.D.; Duc,D.T.; Phuong,H.V.M.; Hang,N.L.K.; Thanh,L.T.; Thach,N.C.; Huong,T.T.; Hien,P.T.; Giang,N.H.; Bao,Y.; Sanders,R.; Dernovoy,D.…
EPI369245	NA	Vietnam	2005-Jun-14	A/TayNguyen/TN335/2005		Other Database Import	Wentworth,D.E.; Dugan,V.; Halpin,R.; Lin,X.; Bera,J.; Ghedin,E.; Fedorova,N.; Overton,L.; Tsitrin,T.; Stockwell,T.; Katzel,D.; Li,K.; Amedeo,P.; Schobel,S.; Shrivastava,S.; Wang,S.; Thovarai,V.; Bishop,B.; Edworthy,P.; Kim,M.; Mai,L.T.Q.; Hien,N.T.; Ha,N.K.; Cuong,V.D.; Duc,D.T.; Phuong,H.V.M.; Hang,N.L.K.; Thanh,L.T.; Thach,N.C.; Huong,T.T.; Hien,P.T.; Giang,N.H.; Bao,Y.; Sanders,R.; Dernovoy,D.…
EPI369250	PB2	Vietnam	2005-Jun-14	A/TayNguyen/TN335/2005		Other Database Import	Wentworth,D.E.; Dugan,V.; Halpin,R.; Lin,X.; Bera,J.; Ghedin,E.; Fedorova,N.; Overton,L.; Tsitrin,T.; Stockwell,T.; Katzel,D.; Li,K.; Amedeo,P.; Schobel,S.; Shrivastava,S.; Wang,S.; Thovarai,V.; Bishop,B.; Edworthy,P.; Kim,M.; Mai,L.T.Q.; Hien,N.T.; Ha,N.K.; Cuong,V.D.; Duc,D.T.; Phuong,H.V.M.; Hang,N.L.K.; Thanh,L.T.; Thach,N.C.; Huong,T.T.; Hien,P.T.; Giang,N.H.; Bao,Y.; Sanders,R.; Dernovoy,D.…
EPI369246	NP	Vietnam	2005-Jun-14	A/TayNguyen/TN335/2005		Other Database Import	Wentworth,D.E.; Dugan,V.; Halpin,R.; Lin,X.; Bera,J.; Ghedin,E.; Fedorova,N.; Overton,L.; Tsitrin,T.; Stockwell,T.; Katzel,D.; Li,K.; Amedeo,P.; Schobel,S.; Shrivastava,S.; Wang,S.; Thovarai,V.; Bishop,B.; Edworthy,P.; Kim,M.; Mai,L.T.Q.; Hien,N.T.; Ha,N.K.; Cuong,V.D.; Duc,D.T.; Phuong,H.V.M.; Hang,N.L.K.; Thanh,L.T.; Thach,N.C.; Huong,T.T.; Hien,P.T.; Giang,N.H.; Bao,Y.; Sanders,R.; Dernovoy,D.…
EPI367111	MP	United States	2005-Jan-01	A/Wisconsin/67/2005		Other Database Import	Wentworth,D.E.; Dugan,V.; Halpin,R.; Lin,X.; Bera,J.; Ghedin,E.; Fedorova,N.; Overton,L.; Tsitrin,T.; Stockwell,T.; Amedeo,P.; Bishop,B.; Chen,H.; Edworthy,P.; Gupta,N.; Katzel,D.; Li,K.; Schobel,S.; Shrivastava,S.; Thovarai,V.; Wang,S.; Westgeest,K.B.; van Beek,R.; Bestebroer,T.M.; de Jong,J.C.; Rimmelzwaan,G.F.; Osterhaus,A.D.M.E.; Fouchier,R.A.M.; Bao,Y.; Sanders,R.; Dernovoy,D.; Kiryutin,B.; …
EPI367115	PA	United States	2005-Jan-01	A/Wisconsin/67/2005		Other Database Import	Wentworth,D.E.; Dugan,V.; Halpin,R.; Lin,X.; Bera,J.; Ghedin,E.; Fedorova,N.; Overton,L.; Tsitrin,T.; Stockwell,T.; Amedeo,P.; Bishop,B.; Chen,H.; Edworthy,P.; Gupta,N.; Katzel,D.; Li,K.; Schobel,S.; Shrivastava,S.; Thovarai,V.; Wang,S.; Westgeest,K.B.; van Beek,R.; Bestebroer,T.M.; de Jong,J.C.; Rimmelzwaan,G.F.; Osterhaus,A.D.M.E.; Fouchier,R.A.M.; Bao,Y.; Sanders,R.; Dernovoy,D.; Kiryutin,B.; …
EPI367110	HA	United States	2005-Jan-01	A/Wisconsin/67/2005		Other Database Import	Wentworth,D.E.; Dugan,V.; Halpin,R.; Lin,X.; Bera,J.; Ghedin,E.; Fedorova,N.; Overton,L.; Tsitrin,T.; Stockwell,T.; Amedeo,P.; Bishop,B.; Chen,H.; Edworthy,P.; Gupta,N.; Katzel,D.; Li,K.; Schobel,S.; Shrivastava,S.; Thovarai,V.; Wang,S.; Westgeest,K.B.; van Beek,R.; Bestebroer,T.M.; de Jong,J.C.; Rimmelzwaan,G.F.; Osterhaus,A.D.M.E.; Fouchier,R.A.M.; Bao,Y.; Sanders,R.; Dernovoy,D.; Kiryutin,B.; …
EPI367114	NS	United States	2005-Jan-01	A/Wisconsin/67/2005		Other Database Import	Wentworth,D.E.; Dugan,V.; Halpin,R.; Lin,X.; Bera,J.; Ghedin,E.; Fedorova,N.; Overton,L.; Tsitrin,T.; Stockwell,T.; Amedeo,P.; Bishop,B.; Chen,H.; Edworthy,P.; Gupta,N.; Katzel,D.; Li,K.; Schobel,S.; Shrivastava,S.; Thovarai,V.; Wang,S.; Westgeest,K.B.; van Beek,R.; Bestebroer,T.M.; de Jong,J.C.; Rimmelzwaan,G.F.; Osterhaus,A.D.M.E.; Fouchier,R.A.M.; Bao,Y.; Sanders,R.; Dernovoy,D.; Kiryutin,B.; …
EPI367117	PB2	United States	2005-Jan-01	A/Wisconsin/67/2005		Other Database Import	Wentworth,D.E.; Dugan,V.; Halpin,R.; Lin,X.; Bera,J.; Ghedin,E.; Fedorova,N.; Overton,L.; Tsitrin,T.; Stockwell,T.; Amedeo,P.; Bishop,B.; Chen,H.; Edworthy,P.; Gupta,N.; Katzel,D.; Li,K.; Schobel,S.; Shrivastava,S.; Thovarai,V.; Wang,S.; Westgeest,K.B.; van Beek,R.; Bestebroer,T.M.; de Jong,J.C.; Rimmelzwaan,G.F.; Osterhaus,A.D.M.E.; Fouchier,R.A.M.; Bao,Y.; Sanders,R.; Dernovoy,D.; Kiryutin,B.; …
EPI367113	NP	United States	2005-Jan-01	A/Wisconsin/67/2005		Other Database Import	Wentworth,D.E.; Dugan,V.; Halpin,R.; Lin,X.; Bera,J.; Ghedin,E.; Fedorova,N.; Overton,L.; Tsitrin,T.; Stockwell,T.; Amedeo,P.; Bishop,B.; Chen,H.; Edworthy,P.; Gupta,N.; Katzel,D.; Li,K.; Schobel,S.; Shrivastava,S.; Thovarai,V.; Wang,S.; Westgeest,K.B.; van Beek,R.; Bestebroer,T.M.; de Jong,J.C.; Rimmelzwaan,G.F.; Osterhaus,A.D.M.E.; Fouchier,R.A.M.; Bao,Y.; Sanders,R.; Dernovoy,D.; Kiryutin,B.; …
EPI367112	NA	United States	2005-Jan-01	A/Wisconsin/67/2005		Other Database Import	Wentworth,D.E.; Dugan,V.; Halpin,R.; Lin,X.; Bera,J.; Ghedin,E.; Fedorova,N.; Overton,L.; Tsitrin,T.; Stockwell,T.; Amedeo,P.; Bishop,B.; Chen,H.; Edworthy,P.; Gupta,N.; Katzel,D.; Li,K.; Schobel,S.; Shrivastava,S.; Thovarai,V.; Wang,S.; Westgeest,K.B.; van Beek,R.; Bestebroer,T.M.; de Jong,J.C.; Rimmelzwaan,G.F.; Osterhaus,A.D.M.E.; Fouchier,R.A.M.; Bao,Y.; Sanders,R.; Dernovoy,D.; Kiryutin,B.; …
EPI367116	PB1	United States	2005-Jan-01	A/Wisconsin/67/2005		Other Database Import	Wentworth,D.E.; Dugan,V.; Halpin,R.; Lin,X.; Bera,J.; Ghedin,E.; Fedorova,N.; Overton,L.; Tsitrin,T.; Stockwell,T.; Amedeo,P.; Bishop,B.; Chen,H.; Edworthy,P.; Gupta,N.; Katzel,D.; Li,K.; Schobel,S.; Shrivastava,S.; Thovarai,V.; Wang,S.; Westgeest,K.B.; van Beek,R.; Bestebroer,T.M.; de Jong,J.C.; Rimmelzwaan,G.F.; Osterhaus,A.D.M.E.; Fouchier,R.A.M.; Bao,Y.; Sanders,R.; Dernovoy,D.; Kiryutin,B.; …
EPI363128	HA	China	2005-Apr-01	A/Anhui/70/2005		Other Database Import	Du,X.; Dong,L.; Lan,Y.; Peng,Y.; Wu,A.; Zhang,Y.; Huang,W.; Wang,D.; Wang,M.; Guo,Y.; Shu,Y.; Jiang,T.; Zhao,X.; Wei,H.; Chen,Y.; Li,X.; Tan,M.; Guo,J.
EPI363124	HA	China	2005-Aug-22	A/Hubei/270/2005		Other Database Import	Du,X.; Dong,L.; Lan,Y.; Peng,Y.; Wu,A.; Zhang,Y.; Huang,W.; Wang,D.; Wang,M.; Guo,Y.; Shu,Y.; Jiang,T.; Zhao,X.; Wei,H.; Chen,Y.; Li,X.; Tan,M.; Guo,J.
EPI363123	HA	China	2005-Apr-01	A/Hunan/l073/2005		Other Database Import	Du,X.; Dong,L.; Lan,Y.; Peng,Y.; Wu,A.; Zhang,Y.; Huang,W.; Wang,D.; Wang,M.; Guo,Y.; Shu,Y.; Jiang,T.; Zhao,X.; Wei,H.; Chen,Y.; Li,X.; Tan,M.; Guo,J.
EPI363122	HA	China	2005-Aug-15	A/Wuhan/289/2005		Other Database Import	Du,X.; Dong,L.; Lan,Y.; Peng,Y.; Wu,A.; Zhang,Y.; Huang,W.; Wang,D.; Wang,M.; Guo,Y.; Shu,Y.; Jiang,T.; Zhao,X.; Wei,H.; Chen,Y.; Li,X.; Tan,M.; Guo,J.
EPI363121	HA	China	2005-Aug-10	A/Zhejiang/497/2005		Other Database Import	Du,X.; Dong,L.; Lan,Y.; Peng,Y.; Wu,A.; Zhang,Y.; Huang,W.; Wang,D.; Wang,M.; Guo,Y.; Shu,Y.; Jiang,T.; Zhao,X.; Wei,H.; Chen,Y.; Li,X.; Tan,M.; Guo,J.
EPI363119	HA	China	2005-Jul-22	A/Sichuan/888/2005		Other Database Import	Du,X.; Dong,L.; Lan,Y.; Peng,Y.; Wu,A.; Zhang,Y.; Huang,W.; Wang,D.; Wang,M.; Guo,Y.; Shu,Y.; Jiang,T.; Zhao,X.; Wei,H.; Chen,Y.; Li,X.; Tan,M.; Guo,J.
EPI363118	HA	China	2005-Apr-01	A/Ningbo/110/2005		Other Database Import	Du,X.; Dong,L.; Lan,Y.; Peng,Y.; Wu,A.; Zhang,Y.; Huang,W.; Wang,D.; Wang,M.; Guo,Y.; Shu,Y.; Jiang,T.; Zhao,X.; Wei,H.; Chen,Y.; Li,X.; Tan,M.; Guo,J.
EPI360899	HA	China	2005-Sep-14	A/Shenzhen/126/2005		Other Database Import	Du,X.; Dong,L.; Lan,Y.; Peng,Y.; Wu,A.; Zhang,Y.; Huang,W.; Wang,D.; Wang,M.; Guo,Y.; Shu,Y.; Jiang,T.; Zhao,X.; Wei,H.; Chen,Y.; Li,X.; Tan,M.; Guo,J.
EPI360895	HA	China	2005-Mar-01	A/Jiangxi/396/2005		Other Database Import	Du,X.; Dong,L.; Lan,Y.; Peng,Y.; Wu,A.; Zhang,Y.; Huang,W.; Wang,D.; Wang,M.; Guo,Y.; Shu,Y.; Jiang,T.; Zhao,X.; Wei,H.; Chen,Y.; Li,X.; Tan,M.; Guo,J.
EPI360894	HA	China	2005-Jul-15	A/Sichuan/878/2005		Other Database Import	Du,X.; Dong,L.; Lan,Y.; Peng,Y.; Wu,A.; Zhang,Y.; Huang,W.; Wang,D.; Wang,M.; Guo,Y.; Shu,Y.; Jiang,T.; Zhao,X.; Wei,H.; Chen,Y.; Li,X.; Tan,M.; Guo,J.
EPI360889	HA	China	2005-Jan-01	A/Anhui/125/2005		Other Database Import	Du,X.; Dong,L.; Lan,Y.; Peng,Y.; Wu,A.; Zhang,Y.; Huang,W.; Wang,D.; Wang,M.; Guo,Y.; Shu,Y.; Jiang,T.; Zhao,X.; Wei,H.; Chen,Y.; Li,X.; Tan,M.; Guo,J.
EPI360888	HA	China	2005-Aug-23	A/Anhui/1239/2005		Other Database Import	Du,X.; Dong,L.; Lan,Y.; Peng,Y.; Wu,A.; Zhang,Y.; Huang,W.; Wang,D.; Wang,M.; Guo,Y.; Shu,Y.; Jiang,T.; Zhao,X.; Wei,H.; Chen,Y.; Li,X.; Tan,M.; Guo,J.
EPI360887	HA	China	2005-Mar-01	A/Tianjin/449/2005		Other Database Import	Du,X.; Dong,L.; Lan,Y.; Peng,Y.; Wu,A.; Zhang,Y.; Huang,W.; Wang,D.; Wang,M.; Guo,Y.; Shu,Y.; Jiang,T.; Zhao,X.; Wei,H.; Chen,Y.; Li,X.; Tan,M.; Guo,J.
EPI360886	HA	China	2005-Aug-16	A/Shenzhen/95/2005		Other Database Import	Du,X.; Dong,L.; Lan,Y.; Peng,Y.; Wu,A.; Zhang,Y.; Huang,W.; Wang,D.; Wang,M.; Guo,Y.; Shu,Y.; Jiang,T.; Zhao,X.; Wei,H.; Chen,Y.; Li,X.; Tan,M.; Guo,J.
EPI360885	HA	China	2005-Aug-24	A/Yunnan/416/2005		Other Database Import	Du,X.; Dong,L.; Lan,Y.; Peng,Y.; Wu,A.; Zhang,Y.; Huang,W.; Wang,D.; Wang,M.; Guo,Y.; Shu,Y.; Jiang,T.; Zhao,X.; Wei,H.; Chen,Y.; Li,X.; Tan,M.; Guo,J.
EPI360884	HA	China	2005-Sep-08	A/Shenzhen/116/2005		Other Database Import	Du,X.; Dong,L.; Lan,Y.; Peng,Y.; Wu,A.; Zhang,Y.; Huang,W.; Wang,D.; Wang,M.; Guo,Y.; Shu,Y.; Jiang,T.; Zhao,X.; Wei,H.; Chen,Y.; Li,X.; Tan,M.; Guo,J.
EPI360882	HA	China	2005-Mar-01	A/Hainan/A16/2005		Other Database Import	Du,X.; Dong,L.; Lan,Y.; Peng,Y.; Wu,A.; Zhang,Y.; Huang,W.; Wang,D.; Wang,M.; Guo,Y.; Shu,Y.; Jiang,T.; Zhao,X.; Wei,H.; Chen,Y.; Li,X.; Tan,M.; Guo,J.
EPI360878	HA	China	2005-Jan-01	A/Tianjin/446/2005		Other Database Import	Du,X.; Dong,L.; Lan,Y.; Peng,Y.; Wu,A.; Zhang,Y.; Huang,W.; Wang,D.; Wang,M.; Guo,Y.; Shu,Y.; Jiang,T.; Zhao,X.; Wei,H.; Chen,Y.; Li,X.; Tan,M.; Guo,J.
EPI360877	HA	China	2005-Aug-20	A/Wuhan/295/2005		Other Database Import	Du,X.; Dong,L.; Lan,Y.; Peng,Y.; Wu,A.; Zhang,Y.; Huang,W.; Wang,D.; Wang,M.; Guo,Y.; Shu,Y.; Jiang,T.; Zhao,X.; Wei,H.; Chen,Y.; Li,X.; Tan,M.; Guo,J.
EPI360876	HA	China	2005-Aug-24	A/Yunnan/415/2005		Other Database Import	Du,X.; Dong,L.; Lan,Y.; Peng,Y.; Wu,A.; Zhang,Y.; Huang,W.; Wang,D.; Wang,M.; Guo,Y.; Shu,Y.; Jiang,T.; Zhao,X.; Wei,H.; Chen,Y.; Li,X.; Tan,M.; Guo,J.
EPI360875	HA	China	2005-Sep-02	A/Sichuan/1000/2005		Other Database Import	Du,X.; Dong,L.; Lan,Y.; Peng,Y.; Wu,A.; Zhang,Y.; Huang,W.; Wang,D.; Wang,M.; Guo,Y.; Shu,Y.; Jiang,T.; Zhao,X.; Wei,H.; Chen,Y.; Li,X.; Tan,M.; Guo,J.
EPI360872	HA	China	2005-Mar-01	A/Yunnan/113/2005		Other Database Import	Du,X.; Dong,L.; Lan,Y.; Peng,Y.; Wu,A.; Zhang,Y.; Huang,W.; Wang,D.; Wang,M.; Guo,Y.; Shu,Y.; Jiang,T.; Zhao,X.; Wei,H.; Chen,Y.; Li,X.; Tan,M.; Guo,J.
EPI360870	HA	China	2005-Mar-01	A/Anhui/123/2005		Other Database Import	Du,X.; Dong,L.; Lan,Y.; Peng,Y.; Wu,A.; Zhang,Y.; Huang,W.; Wang,D.; Wang,M.; Guo,Y.; Shu,Y.; Jiang,T.; Zhao,X.; Wei,H.; Chen,Y.; Li,X.; Tan,M.; Guo,J.
EPI360869	HA	China	2005-Jan-01	A/Tianjin/454/2005		Other Database Import	Du,X.; Dong,L.; Lan,Y.; Peng,Y.; Wu,A.; Zhang,Y.; Huang,W.; Wang,D.; Wang,M.; Guo,Y.; Shu,Y.; Jiang,T.; Zhao,X.; Wei,H.; Chen,Y.; Li,X.; Tan,M.; Guo,J.
EPI360866	HA	China	2005-Mar-01	A/Chongqing/786/2005		Other Database Import	Du,X.; Dong,L.; Lan,Y.; Peng,Y.; Wu,A.; Zhang,Y.; Huang,W.; Wang,D.; Wang,M.; Guo,Y.; Shu,Y.; Jiang,T.; Zhao,X.; Wei,H.; Chen,Y.; Li,X.; Tan,M.; Guo,J.
EPI360862	HA	China	2005-Jun-30	A/Zhejiang/396/2005		Other Database Import	Du,X.; Dong,L.; Lan,Y.; Peng,Y.; Wu,A.; Zhang,Y.; Huang,W.; Wang,D.; Wang,M.; Guo,Y.; Shu,Y.; Jiang,T.; Zhao,X.; Wei,H.; Chen,Y.; Li,X.; Tan,M.; Guo,J.
EPI360860	HA	China	2005-Apr-20	A/Chongqing/1162/2005		Other Database Import	Du,X.; Dong,L.; Lan,Y.; Peng,Y.; Wu,A.; Zhang,Y.; Huang,W.; Wang,D.; Wang,M.; Guo,Y.; Shu,Y.; Jiang,T.; Zhao,X.; Wei,H.; Chen,Y.; Li,X.; Tan,M.; Guo,J.
EPI360855	HA	China	2005-May-18	A/Sichuan/573/2005		Other Database Import	Du,X.; Dong,L.; Lan,Y.; Peng,Y.; Wu,A.; Zhang,Y.; Huang,W.; Wang,D.; Wang,M.; Guo,Y.; Shu,Y.; Jiang,T.; Zhao,X.; Wei,H.; Chen,Y.; Li,X.; Tan,M.; Guo,J.
EPI360850	HA	China	2005-May-07	A/Zhejiang/413/2005		Other Database Import	Du,X.; Dong,L.; Lan,Y.; Peng,Y.; Wu,A.; Zhang,Y.; Huang,W.; Wang,D.; Wang,M.; Guo,Y.; Shu,Y.; Jiang,T.; Zhao,X.; Wei,H.; Chen,Y.; Li,X.; Tan,M.; Guo,J.
EPI360849	HA	China	2005-Mar-01	A/Chongqing/654-2/2005		Other Database Import	Du,X.; Dong,L.; Lan,Y.; Peng,Y.; Wu,A.; Zhang,Y.; Huang,W.; Wang,D.; Wang,M.; Guo,Y.; Shu,Y.; Jiang,T.; Zhao,X.; Wei,H.; Chen,Y.; Li,X.; Tan,M.; Guo,J.
EPI360845	HA	China	2005-Aug-31	A/Yunnan/442/2005		Other Database Import	Du,X.; Dong,L.; Lan,Y.; Peng,Y.; Wu,A.; Zhang,Y.; Huang,W.; Wang,D.; Wang,M.; Guo,Y.; Shu,Y.; Jiang,T.; Zhao,X.; Wei,H.; Chen,Y.; Li,X.; Tan,M.; Guo,J.
EPI360843	HA	China	2005-Aug-31	A/Jiangxi/663/2005		Other Database Import	Du,X.; Dong,L.; Lan,Y.; Peng,Y.; Wu,A.; Zhang,Y.; Huang,W.; Wang,D.; Wang,M.; Guo,Y.; Shu,Y.; Jiang,T.; Zhao,X.; Wei,H.; Chen,Y.; Li,X.; Tan,M.; Guo,J.
EPI360841	HA	China	2005-Mar-01	A/Chongqing/65/2005		Other Database Import	Du,X.; Dong,L.; Lan,Y.; Peng,Y.; Wu,A.; Zhang,Y.; Huang,W.; Wang,D.; Wang,M.; Guo,Y.; Shu,Y.; Jiang,T.; Zhao,X.; Wei,H.; Chen,Y.; Li,X.; Tan,M.; Guo,J.
EPI360840	HA	China	2005-Oct-26	A/Yunnan/611/2005		Other Database Import	Du,X.; Dong,L.; Lan,Y.; Peng,Y.; Wu,A.; Zhang,Y.; Huang,W.; Wang,D.; Wang,M.; Guo,Y.; Shu,Y.; Jiang,T.; Zhao,X.; Wei,H.; Chen,Y.; Li,X.; Tan,M.; Guo,J.
EPI360838	HA	China	2005-Jul-28	A/Yunnan/369/2005		Other Database Import	Du,X.; Dong,L.; Lan,Y.; Peng,Y.; Wu,A.; Zhang,Y.; Huang,W.; Wang,D.; Wang,M.; Guo,Y.; Shu,Y.; Jiang,T.; Zhao,X.; Wei,H.; Chen,Y.; Li,X.; Tan,M.; Guo,J.
EPI360833	HA	China	2005-Oct-12	A/Anhui-Baohe/10/2005		Other Database Import	Du,X.; Dong,L.; Lan,Y.; Peng,Y.; Wu,A.; Zhang,Y.; Huang,W.; Wang,D.; Wang,M.; Guo,Y.; Shu,Y.; Jiang,T.; Zhao,X.; Wei,H.; Chen,Y.; Li,X.; Tan,M.; Guo,J.
EPI360831	HA	China	2005-Mar-01	A/Yunnan/1145/2005		Other Database Import	Du,X.; Dong,L.; Lan,Y.; Peng,Y.; Wu,A.; Zhang,Y.; Huang,W.; Wang,D.; Wang,M.; Guo,Y.; Shu,Y.; Jiang,T.; Zhao,X.; Wei,H.; Chen,Y.; Li,X.; Tan,M.; Guo,J.
EPI360830	HA	China	2005-Jan-01	A/Hunan/L0753/2005		Other Database Import	Du,X.; Dong,L.; Lan,Y.; Peng,Y.; Wu,A.; Zhang,Y.; Huang,W.; Wang,D.; Wang,M.; Guo,Y.; Shu,Y.; Jiang,T.; Zhao,X.; Wei,H.; Chen,Y.; Li,X.; Tan,M.; Guo,J.
EPI360829	HA	China	2005-Jan-01	A/Jiangxi/685/2005		Other Database Import	Du,X.; Dong,L.; Lan,Y.; Peng,Y.; Wu,A.; Zhang,Y.; Huang,W.; Wang,D.; Wang,M.; Guo,Y.; Shu,Y.; Jiang,T.; Zhao,X.; Wei,H.; Chen,Y.; Li,X.; Tan,M.; Guo,J.
EPI360828	HA	China	2005-Jul-08	A/Sichuan/866/2005		Other Database Import	Du,X.; Dong,L.; Lan,Y.; Peng,Y.; Wu,A.; Zhang,Y.; Huang,W.; Wang,D.; Wang,M.; Guo,Y.; Shu,Y.; Jiang,T.; Zhao,X.; Wei,H.; Chen,Y.; Li,X.; Tan,M.; Guo,J.
EPI360824	HA	China	2005-May-26	A/Shenzhen/65/2005		Other Database Import	Du,X.; Dong,L.; Lan,Y.; Peng,Y.; Wu,A.; Zhang,Y.; Huang,W.; Wang,D.; Wang,M.; Guo,Y.; Shu,Y.; Jiang,T.; Zhao,X.; Wei,H.; Chen,Y.; Li,X.; Tan,M.; Guo,J.
EPI360823	HA	China	2005-Jan-01	A/Shenzhen/79/2005		Other Database Import	Du,X.; Dong,L.; Lan,Y.; Peng,Y.; Wu,A.; Zhang,Y.; Huang,W.; Wang,D.; Wang,M.; Guo,Y.; Shu,Y.; Jiang,T.; Zhao,X.; Wei,H.; Chen,Y.; Li,X.; Tan,M.; Guo,J.
EPI358810	HA	United Kingdom	2005-Dec-29	A/England/55281/2005		Other Database Import	Galiano,M.; Johnson,B.F.; Myers,R.; Ellis,J.; Daniels,R.; Zambon,M.
EPI358809	HA	United Kingdom	2005-Dec-23	A/England/55243/2005		Other Database Import	Galiano,M.; Johnson,B.F.; Myers,R.; Ellis,J.; Daniels,R.; Zambon,M.
EPI358807	HA	United Kingdom	2005-Mar-18	A/England/5134761/2005		Other Database Import	Galiano,M.; Johnson,B.F.; Myers,R.; Ellis,J.; Daniels,R.; Zambon,M.
EPI356039	HA	China	2005-Nov-30	A/Kunming/1-Va10/2005		Other Database Import	Liao,G.Y.; Sun,M.B.; Li,W.D.; Zhou,J.; Zhou,F.Y.; Ma,L.; Cai,W.; Gao,J.X.; Jiang,S.D.
EPI356040	NP	China	2005-Nov-30	A/Kunming/1-Va10/2005		Other Database Import	Liao,G.Y.; Sun,M.B.; Li,W.D.; Zhou,J.; Zhou,F.Y.; Ma,L.; Cai,W.; Gao,J.X.; Jiang,S.D.
EPI356042	MP	China	2005-Nov-30	A/Kunming/1-Va10/2005		Other Database Import	Liao,G.Y.; Sun,M.B.; Li,W.D.; Zhou,J.; Zhou,F.Y.; Ma,L.; Cai,W.; Gao,J.X.; Jiang,S.D.
EPI356036	PB2	China	2005-Nov-30	A/Kunming/1-Va10/2005		Other Database Import	Liao,G.Y.; Sun,M.B.; Li,W.D.; Zhou,J.; Zhou,F.Y.; Ma,L.; Cai,W.; Gao,J.X.; Jiang,S.D.
EPI356037	PB1	China	2005-Nov-30	A/Kunming/1-Va10/2005		Other Database Import	Liao,G.Y.; Sun,M.B.; Li,W.D.; Zhou,J.; Zhou,F.Y.; Ma,L.; Cai,W.; Gao,J.X.; Jiang,S.D.
EPI356038	PA	China	2005-Nov-30	A/Kunming/1-Va10/2005		Other Database Import	Liao,G.Y.; Sun,M.B.; Li,W.D.; Zhou,J.; Zhou,F.Y.; Ma,L.; Cai,W.; Gao,J.X.; Jiang,S.D.
EPI356041	NA	China	2005-Nov-30	A/Kunming/1-Va10/2005		Other Database Import	Liao,G.Y.; Sun,M.B.; Li,W.D.; Zhou,J.; Zhou,F.Y.; Ma,L.; Cai,W.; Gao,J.X.; Jiang,S.D.
EPI356043	NS	China	2005-Nov-30	A/Kunming/1-Va10/2005		Other Database Import	Liao,G.Y.; Sun,M.B.; Li,W.D.; Zhou,J.; Zhou,F.Y.; Ma,L.; Cai,W.; Gao,J.X.; Jiang,S.D.
EPI354252	NA	Vietnam	2005-Aug-30	A/TayNguyen/TN381/2005		Other Database Import	Wentworth,D.E.; Dugan,V.; Halpin,R.; Lin,X.; Bera,J.; Ghedin,E.; Fedorova,N.; Overton,L.; Tsitrin,T.; Stockwell,T.; Katzel,D.; Li,K.; Amedeo,P.; Schobel,S.; Shrivastava,S.; Wang,S.; Thovarai,V.; Bishop,B.; Edworthy,P.; Kim,M.; Mai,L.T.Q.; Hien,N.T.; Ha,N.K.; Cuong,V.D.; Duc,D.T.; Phuong,H.V.M.; Hang,N.L.K.; Thanh,L.T.; Thach,N.C.; Huong,T.T.; Hien,P.T.; Giang,N.H.; Bao,Y.; Sanders,R.; Dernovoy,D.…
EPI354256	PB2	Vietnam	2005-Aug-30	A/TayNguyen/TN381/2005		Other Database Import	Wentworth,D.E.; Dugan,V.; Halpin,R.; Lin,X.; Bera,J.; Ghedin,E.; Fedorova,N.; Overton,L.; Tsitrin,T.; Stockwell,T.; Katzel,D.; Li,K.; Amedeo,P.; Schobel,S.; Shrivastava,S.; Wang,S.; Thovarai,V.; Bishop,B.; Edworthy,P.; Kim,M.; Mai,L.T.Q.; Hien,N.T.; Ha,N.K.; Cuong,V.D.; Duc,D.T.; Phuong,H.V.M.; Hang,N.L.K.; Thanh,L.T.; Thach,N.C.; Huong,T.T.; Hien,P.T.; Giang,N.H.; Bao,Y.; Sanders,R.; Dernovoy,D.…
EPI354249	HA	Vietnam	2005-Aug-30	A/TayNguyen/TN381/2005		Other Database Import	Wentworth,D.E.; Dugan,V.; Halpin,R.; Lin,X.; Bera,J.; Ghedin,E.; Fedorova,N.; Overton,L.; Tsitrin,T.; Stockwell,T.; Katzel,D.; Li,K.; Amedeo,P.; Schobel,S.; Shrivastava,S.; Wang,S.; Thovarai,V.; Bishop,B.; Edworthy,P.; Kim,M.; Mai,L.T.Q.; Hien,N.T.; Ha,N.K.; Cuong,V.D.; Duc,D.T.; Phuong,H.V.M.; Hang,N.L.K.; Thanh,L.T.; Thach,N.C.; Huong,T.T.; Hien,P.T.; Giang,N.H.; Bao,Y.; Sanders,R.; Dernovoy,D.…
EPI354250	MP	Vietnam	2005-Aug-30	A/TayNguyen/TN381/2005		Other Database Import	Wentworth,D.E.; Dugan,V.; Halpin,R.; Lin,X.; Bera,J.; Ghedin,E.; Fedorova,N.; Overton,L.; Tsitrin,T.; Stockwell,T.; Katzel,D.; Li,K.; Amedeo,P.; Schobel,S.; Shrivastava,S.; Wang,S.; Thovarai,V.; Bishop,B.; Edworthy,P.; Kim,M.; Mai,L.T.Q.; Hien,N.T.; Ha,N.K.; Cuong,V.D.; Duc,D.T.; Phuong,H.V.M.; Hang,N.L.K.; Thanh,L.T.; Thach,N.C.; Huong,T.T.; Hien,P.T.; Giang,N.H.; Bao,Y.; Sanders,R.; Dernovoy,D.…
EPI354253	NS	Vietnam	2005-Aug-30	A/TayNguyen/TN381/2005		Other Database Import	Wentworth,D.E.; Dugan,V.; Halpin,R.; Lin,X.; Bera,J.; Ghedin,E.; Fedorova,N.; Overton,L.; Tsitrin,T.; Stockwell,T.; Katzel,D.; Li,K.; Amedeo,P.; Schobel,S.; Shrivastava,S.; Wang,S.; Thovarai,V.; Bishop,B.; Edworthy,P.; Kim,M.; Mai,L.T.Q.; Hien,N.T.; Ha,N.K.; Cuong,V.D.; Duc,D.T.; Phuong,H.V.M.; Hang,N.L.K.; Thanh,L.T.; Thach,N.C.; Huong,T.T.; Hien,P.T.; Giang,N.H.; Bao,Y.; Sanders,R.; Dernovoy,D.…
EPI354254	PA	Vietnam	2005-Aug-30	A/TayNguyen/TN381/2005		Other Database Import	Wentworth,D.E.; Dugan,V.; Halpin,R.; Lin,X.; Bera,J.; Ghedin,E.; Fedorova,N.; Overton,L.; Tsitrin,T.; Stockwell,T.; Katzel,D.; Li,K.; Amedeo,P.; Schobel,S.; Shrivastava,S.; Wang,S.; Thovarai,V.; Bishop,B.; Edworthy,P.; Kim,M.; Mai,L.T.Q.; Hien,N.T.; Ha,N.K.; Cuong,V.D.; Duc,D.T.; Phuong,H.V.M.; Hang,N.L.K.; Thanh,L.T.; Thach,N.C.; Huong,T.T.; Hien,P.T.; Giang,N.H.; Bao,Y.; Sanders,R.; Dernovoy,D.…
EPI354255	PB1	Vietnam	2005-Aug-30	A/TayNguyen/TN381/2005		Other Database Import	Wentworth,D.E.; Dugan,V.; Halpin,R.; Lin,X.; Bera,J.; Ghedin,E.; Fedorova,N.; Overton,L.; Tsitrin,T.; Stockwell,T.; Katzel,D.; Li,K.; Amedeo,P.; Schobel,S.; Shrivastava,S.; Wang,S.; Thovarai,V.; Bishop,B.; Edworthy,P.; Kim,M.; Mai,L.T.Q.; Hien,N.T.; Ha,N.K.; Cuong,V.D.; Duc,D.T.; Phuong,H.V.M.; Hang,N.L.K.; Thanh,L.T.; Thach,N.C.; Huong,T.T.; Hien,P.T.; Giang,N.H.; Bao,Y.; Sanders,R.; Dernovoy,D.…
EPI354232	HA	Vietnam	2005-Aug-11	A/TayNguyen/TN360/2005		Other Database Import	Wentworth,D.E.; Dugan,V.; Halpin,R.; Lin,X.; Bera,J.; Ghedin,E.; Fedorova,N.; Overton,L.; Tsitrin,T.; Stockwell,T.; Katzel,D.; Li,K.; Amedeo,P.; Schobel,S.; Shrivastava,S.; Wang,S.; Thovarai,V.; Bishop,B.; Edworthy,P.; Kim,M.; Mai,L.T.Q.; Hien,N.T.; Ha,N.K.; Cuong,V.D.; Duc,D.T.; Phuong,H.V.M.; Hang,N.L.K.; Thanh,L.T.; Thach,N.C.; Huong,T.T.; Hien,P.T.; Giang,N.H.; Bao,Y.; Sanders,R.; Dernovoy,D.…
EPI354237	NS	Vietnam	2005-Aug-11	A/TayNguyen/TN360/2005		Other Database Import	Wentworth,D.E.; Dugan,V.; Halpin,R.; Lin,X.; Bera,J.; Ghedin,E.; Fedorova,N.; Overton,L.; Tsitrin,T.; Stockwell,T.; Katzel,D.; Li,K.; Amedeo,P.; Schobel,S.; Shrivastava,S.; Wang,S.; Thovarai,V.; Bishop,B.; Edworthy,P.; Kim,M.; Mai,L.T.Q.; Hien,N.T.; Ha,N.K.; Cuong,V.D.; Duc,D.T.; Phuong,H.V.M.; Hang,N.L.K.; Thanh,L.T.; Thach,N.C.; Huong,T.T.; Hien,P.T.; Giang,N.H.; Bao,Y.; Sanders,R.; Dernovoy,D.…
EPI354238	PA	Vietnam	2005-Aug-11	A/TayNguyen/TN360/2005		Other Database Import	Wentworth,D.E.; Dugan,V.; Halpin,R.; Lin,X.; Bera,J.; Ghedin,E.; Fedorova,N.; Overton,L.; Tsitrin,T.; Stockwell,T.; Katzel,D.; Li,K.; Amedeo,P.; Schobel,S.; Shrivastava,S.; Wang,S.; Thovarai,V.; Bishop,B.; Edworthy,P.; Kim,M.; Mai,L.T.Q.; Hien,N.T.; Ha,N.K.; Cuong,V.D.; Duc,D.T.; Phuong,H.V.M.; Hang,N.L.K.; Thanh,L.T.; Thach,N.C.; Huong,T.T.; Hien,P.T.; Giang,N.H.; Bao,Y.; Sanders,R.; Dernovoy,D.…
EPI354234	NA	Vietnam	2005-Aug-11	A/TayNguyen/TN360/2005		Other Database Import	Wentworth,D.E.; Dugan,V.; Halpin,R.; Lin,X.; Bera,J.; Ghedin,E.; Fedorova,N.; Overton,L.; Tsitrin,T.; Stockwell,T.; Katzel,D.; Li,K.; Amedeo,P.; Schobel,S.; Shrivastava,S.; Wang,S.; Thovarai,V.; Bishop,B.; Edworthy,P.; Kim,M.; Mai,L.T.Q.; Hien,N.T.; Ha,N.K.; Cuong,V.D.; Duc,D.T.; Phuong,H.V.M.; Hang,N.L.K.; Thanh,L.T.; Thach,N.C.; Huong,T.T.; Hien,P.T.; Giang,N.H.; Bao,Y.; Sanders,R.; Dernovoy,D.…
EPI354233	MP	Vietnam	2005-Aug-11	A/TayNguyen/TN360/2005		Other Database Import	Wentworth,D.E.; Dugan,V.; Halpin,R.; Lin,X.; Bera,J.; Ghedin,E.; Fedorova,N.; Overton,L.; Tsitrin,T.; Stockwell,T.; Katzel,D.; Li,K.; Amedeo,P.; Schobel,S.; Shrivastava,S.; Wang,S.; Thovarai,V.; Bishop,B.; Edworthy,P.; Kim,M.; Mai,L.T.Q.; Hien,N.T.; Ha,N.K.; Cuong,V.D.; Duc,D.T.; Phuong,H.V.M.; Hang,N.L.K.; Thanh,L.T.; Thach,N.C.; Huong,T.T.; Hien,P.T.; Giang,N.H.; Bao,Y.; Sanders,R.; Dernovoy,D.…
EPI354236	NP	Vietnam	2005-Aug-11	A/TayNguyen/TN360/2005		Other Database Import	Wentworth,D.E.; Dugan,V.; Halpin,R.; Lin,X.; Bera,J.; Ghedin,E.; Fedorova,N.; Overton,L.; Tsitrin,T.; Stockwell,T.; Katzel,D.; Li,K.; Amedeo,P.; Schobel,S.; Shrivastava,S.; Wang,S.; Thovarai,V.; Bishop,B.; Edworthy,P.; Kim,M.; Mai,L.T.Q.; Hien,N.T.; Ha,N.K.; Cuong,V.D.; Duc,D.T.; Phuong,H.V.M.; Hang,N.L.K.; Thanh,L.T.; Thach,N.C.; Huong,T.T.; Hien,P.T.; Giang,N.H.; Bao,Y.; Sanders,R.; Dernovoy,D.…
EPI354239	PB2	Vietnam	2005-Aug-11	A/TayNguyen/TN360/2005		Other Database Import	Wentworth,D.E.; Dugan,V.; Halpin,R.; Lin,X.; Bera,J.; Ghedin,E.; Fedorova,N.; Overton,L.; Tsitrin,T.; Stockwell,T.; Katzel,D.; Li,K.; Amedeo,P.; Schobel,S.; Shrivastava,S.; Wang,S.; Thovarai,V.; Bishop,B.; Edworthy,P.; Kim,M.; Mai,L.T.Q.; Hien,N.T.; Ha,N.K.; Cuong,V.D.; Duc,D.T.; Phuong,H.V.M.; Hang,N.L.K.; Thanh,L.T.; Thach,N.C.; Huong,T.T.; Hien,P.T.; Giang,N.H.; Bao,Y.; Sanders,R.; Dernovoy,D.…
EPI354224	HA	Vietnam	2005-Aug-01	A/TayNguyen/TN346/2005		Other Database Import	Wentworth,D.E.; Dugan,V.; Halpin,R.; Lin,X.; Bera,J.; Ghedin,E.; Fedorova,N.; Overton,L.; Tsitrin,T.; Stockwell,T.; Katzel,D.; Li,K.; Amedeo,P.; Schobel,S.; Shrivastava,S.; Wang,S.; Thovarai,V.; Bishop,B.; Edworthy,P.; Kim,M.; Mai,L.T.Q.; Hien,N.T.; Ha,N.K.; Cuong,V.D.; Duc,D.T.; Phuong,H.V.M.; Hang,N.L.K.; Thanh,L.T.; Thach,N.C.; Huong,T.T.; Hien,P.T.; Giang,N.H.; Bao,Y.; Sanders,R.; Dernovoy,D.…
EPI354225	MP	Vietnam	2005-Aug-01	A/TayNguyen/TN346/2005		Other Database Import	Wentworth,D.E.; Dugan,V.; Halpin,R.; Lin,X.; Bera,J.; Ghedin,E.; Fedorova,N.; Overton,L.; Tsitrin,T.; Stockwell,T.; Katzel,D.; Li,K.; Amedeo,P.; Schobel,S.; Shrivastava,S.; Wang,S.; Thovarai,V.; Bishop,B.; Edworthy,P.; Kim,M.; Mai,L.T.Q.; Hien,N.T.; Ha,N.K.; Cuong,V.D.; Duc,D.T.; Phuong,H.V.M.; Hang,N.L.K.; Thanh,L.T.; Thach,N.C.; Huong,T.T.; Hien,P.T.; Giang,N.H.; Bao,Y.; Sanders,R.; Dernovoy,D.…
EPI354226	NA	Vietnam	2005-Aug-01	A/TayNguyen/TN346/2005		Other Database Import	Wentworth,D.E.; Dugan,V.; Halpin,R.; Lin,X.; Bera,J.; Ghedin,E.; Fedorova,N.; Overton,L.; Tsitrin,T.; Stockwell,T.; Katzel,D.; Li,K.; Amedeo,P.; Schobel,S.; Shrivastava,S.; Wang,S.; Thovarai,V.; Bishop,B.; Edworthy,P.; Kim,M.; Mai,L.T.Q.; Hien,N.T.; Ha,N.K.; Cuong,V.D.; Duc,D.T.; Phuong,H.V.M.; Hang,N.L.K.; Thanh,L.T.; Thach,N.C.; Huong,T.T.; Hien,P.T.; Giang,N.H.; Bao,Y.; Sanders,R.; Dernovoy,D.…
EPI354227	NP	Vietnam	2005-Aug-01	A/TayNguyen/TN346/2005		Other Database Import	Wentworth,D.E.; Dugan,V.; Halpin,R.; Lin,X.; Bera,J.; Ghedin,E.; Fedorova,N.; Overton,L.; Tsitrin,T.; Stockwell,T.; Katzel,D.; Li,K.; Amedeo,P.; Schobel,S.; Shrivastava,S.; Wang,S.; Thovarai,V.; Bishop,B.; Edworthy,P.; Kim,M.; Mai,L.T.Q.; Hien,N.T.; Ha,N.K.; Cuong,V.D.; Duc,D.T.; Phuong,H.V.M.; Hang,N.L.K.; Thanh,L.T.; Thach,N.C.; Huong,T.T.; Hien,P.T.; Giang,N.H.; Bao,Y.; Sanders,R.; Dernovoy,D.…
EPI354228	NS	Vietnam	2005-Aug-01	A/TayNguyen/TN346/2005		Other Database Import	Wentworth,D.E.; Dugan,V.; Halpin,R.; Lin,X.; Bera,J.; Ghedin,E.; Fedorova,N.; Overton,L.; Tsitrin,T.; Stockwell,T.; Katzel,D.; Li,K.; Amedeo,P.; Schobel,S.; Shrivastava,S.; Wang,S.; Thovarai,V.; Bishop,B.; Edworthy,P.; Kim,M.; Mai,L.T.Q.; Hien,N.T.; Ha,N.K.; Cuong,V.D.; Duc,D.T.; Phuong,H.V.M.; Hang,N.L.K.; Thanh,L.T.; Thach,N.C.; Huong,T.T.; Hien,P.T.; Giang,N.H.; Bao,Y.; Sanders,R.; Dernovoy,D.…
EPI354229	PA	Vietnam	2005-Aug-01	A/TayNguyen/TN346/2005		Other Database Import	Wentworth,D.E.; Dugan,V.; Halpin,R.; Lin,X.; Bera,J.; Ghedin,E.; Fedorova,N.; Overton,L.; Tsitrin,T.; Stockwell,T.; Katzel,D.; Li,K.; Amedeo,P.; Schobel,S.; Shrivastava,S.; Wang,S.; Thovarai,V.; Bishop,B.; Edworthy,P.; Kim,M.; Mai,L.T.Q.; Hien,N.T.; Ha,N.K.; Cuong,V.D.; Duc,D.T.; Phuong,H.V.M.; Hang,N.L.K.; Thanh,L.T.; Thach,N.C.; Huong,T.T.; Hien,P.T.; Giang,N.H.; Bao,Y.; Sanders,R.; Dernovoy,D.…
EPI354230	PB1	Vietnam	2005-Aug-01	A/TayNguyen/TN346/2005		Other Database Import	Wentworth,D.E.; Dugan,V.; Halpin,R.; Lin,X.; Bera,J.; Ghedin,E.; Fedorova,N.; Overton,L.; Tsitrin,T.; Stockwell,T.; Katzel,D.; Li,K.; Amedeo,P.; Schobel,S.; Shrivastava,S.; Wang,S.; Thovarai,V.; Bishop,B.; Edworthy,P.; Kim,M.; Mai,L.T.Q.; Hien,N.T.; Ha,N.K.; Cuong,V.D.; Duc,D.T.; Phuong,H.V.M.; Hang,N.L.K.; Thanh,L.T.; Thach,N.C.; Huong,T.T.; Hien,P.T.; Giang,N.H.; Bao,Y.; Sanders,R.; Dernovoy,D.…
EPI354211	NS	Vietnam	2005-Mar-24	A/HaNoi/ISBM16/2005		Other Database Import	Wentworth,D.E.; Dugan,V.; Halpin,R.; Lin,X.; Bera,J.; Ghedin,E.; Fedorova,N.; Overton,L.; Tsitrin,T.; Stockwell,T.; Katzel,D.; Li,K.; Amedeo,P.; Schobel,S.; Shrivastava,S.; Wang,S.; Thovarai,V.; Bishop,B.; Edworthy,P.; Kim,M.; Mai,L.T.Q.; Hien,N.T.; Ha,N.K.; Cuong,V.D.; Duc,D.T.; Phuong,H.V.M.; Hang,N.L.K.; Thanh,L.T.; Thach,N.C.; Huong,T.T.; Hien,P.T.; Giang,N.H.; Bao,Y.; Sanders,R.; Dernovoy,D.…
EPI354210	NP	Vietnam	2005-Mar-24	A/HaNoi/ISBM16/2005		Other Database Import	Wentworth,D.E.; Dugan,V.; Halpin,R.; Lin,X.; Bera,J.; Ghedin,E.; Fedorova,N.; Overton,L.; Tsitrin,T.; Stockwell,T.; Katzel,D.; Li,K.; Amedeo,P.; Schobel,S.; Shrivastava,S.; Wang,S.; Thovarai,V.; Bishop,B.; Edworthy,P.; Kim,M.; Mai,L.T.Q.; Hien,N.T.; Ha,N.K.; Cuong,V.D.; Duc,D.T.; Phuong,H.V.M.; Hang,N.L.K.; Thanh,L.T.; Thach,N.C.; Huong,T.T.; Hien,P.T.; Giang,N.H.; Bao,Y.; Sanders,R.; Dernovoy,D.…
EPI354212	PB1	Vietnam	2005-Mar-24	A/HaNoi/ISBM16/2005		Other Database Import	Wentworth,D.E.; Dugan,V.; Halpin,R.; Lin,X.; Bera,J.; Ghedin,E.; Fedorova,N.; Overton,L.; Tsitrin,T.; Stockwell,T.; Katzel,D.; Li,K.; Amedeo,P.; Schobel,S.; Shrivastava,S.; Wang,S.; Thovarai,V.; Bishop,B.; Edworthy,P.; Kim,M.; Mai,L.T.Q.; Hien,N.T.; Ha,N.K.; Cuong,V.D.; Duc,D.T.; Phuong,H.V.M.; Hang,N.L.K.; Thanh,L.T.; Thach,N.C.; Huong,T.T.; Hien,P.T.; Giang,N.H.; Bao,Y.; Sanders,R.; Dernovoy,D.…
EPI354213	PB2	Vietnam	2005-Mar-24	A/HaNoi/ISBM16/2005		Other Database Import	Wentworth,D.E.; Dugan,V.; Halpin,R.; Lin,X.; Bera,J.; Ghedin,E.; Fedorova,N.; Overton,L.; Tsitrin,T.; Stockwell,T.; Katzel,D.; Li,K.; Amedeo,P.; Schobel,S.; Shrivastava,S.; Wang,S.; Thovarai,V.; Bishop,B.; Edworthy,P.; Kim,M.; Mai,L.T.Q.; Hien,N.T.; Ha,N.K.; Cuong,V.D.; Duc,D.T.; Phuong,H.V.M.; Hang,N.L.K.; Thanh,L.T.; Thach,N.C.; Huong,T.T.; Hien,P.T.; Giang,N.H.; Bao,Y.; Sanders,R.; Dernovoy,D.…
EPI354208	HA	Vietnam	2005-Mar-24	A/HaNoi/ISBM16/2005		Other Database Import	Wentworth,D.E.; Dugan,V.; Halpin,R.; Lin,X.; Bera,J.; Ghedin,E.; Fedorova,N.; Overton,L.; Tsitrin,T.; Stockwell,T.; Katzel,D.; Li,K.; Amedeo,P.; Schobel,S.; Shrivastava,S.; Wang,S.; Thovarai,V.; Bishop,B.; Edworthy,P.; Kim,M.; Mai,L.T.Q.; Hien,N.T.; Ha,N.K.; Cuong,V.D.; Duc,D.T.; Phuong,H.V.M.; Hang,N.L.K.; Thanh,L.T.; Thach,N.C.; Huong,T.T.; Hien,P.T.; Giang,N.H.; Bao,Y.; Sanders,R.; Dernovoy,D.…
EPI354209	MP	Vietnam	2005-Mar-24	A/HaNoi/ISBM16/2005		Other Database Import	Wentworth,D.E.; Dugan,V.; Halpin,R.; Lin,X.; Bera,J.; Ghedin,E.; Fedorova,N.; Overton,L.; Tsitrin,T.; Stockwell,T.; Katzel,D.; Li,K.; Amedeo,P.; Schobel,S.; Shrivastava,S.; Wang,S.; Thovarai,V.; Bishop,B.; Edworthy,P.; Kim,M.; Mai,L.T.Q.; Hien,N.T.; Ha,N.K.; Cuong,V.D.; Duc,D.T.; Phuong,H.V.M.; Hang,N.L.K.; Thanh,L.T.; Thach,N.C.; Huong,T.T.; Hien,P.T.; Giang,N.H.; Bao,Y.; Sanders,R.; Dernovoy,D.…
EPI341321	NP	Hong Kong (SAR)	2005-May-10	A/Hong Kong/HKU100/2005		Other Database Import	Bahl,J.; Nelson,M.I.; Kwok,C.H.; Rubing,C.; Vijakrishna,D.; Halpin,R.; Stockwell,T.; Lin,X.; Wentworth,D.E.; Ghedin,E.; Guan,Y.; Peirisa,M.J.; Riley,S.; Rambaut,A.; Holmes,E.C.; Smith,G.J.
EPI341322	HA	Hong Kong (SAR)	2005-May-10	A/Hong Kong/HKU100/2005		Other Database Import	Bahl,J.; Nelson,M.I.; Kwok,C.H.; Rubing,C.; Vijakrishna,D.; Halpin,R.; Stockwell,T.; Lin,X.; Wentworth,D.E.; Ghedin,E.; Guan,Y.; Peirisa,M.J.; Riley,S.; Rambaut,A.; Holmes,E.C.; Smith,G.J.
EPI341318	NS	Hong Kong (SAR)	2005-May-10	A/Hong Kong/HKU100/2005		Other Database Import	Bahl,J.; Nelson,M.I.; Kwok,C.H.; Rubing,C.; Vijakrishna,D.; Halpin,R.; Stockwell,T.; Lin,X.; Wentworth,D.E.; Ghedin,E.; Guan,Y.; Peirisa,M.J.; Riley,S.; Rambaut,A.; Holmes,E.C.; Smith,G.J.
EPI341319	MP	Hong Kong (SAR)	2005-May-10	A/Hong Kong/HKU100/2005		Other Database Import	Bahl,J.; Nelson,M.I.; Kwok,C.H.; Rubing,C.; Vijakrishna,D.; Halpin,R.; Stockwell,T.; Lin,X.; Wentworth,D.E.; Ghedin,E.; Guan,Y.; Peirisa,M.J.; Riley,S.; Rambaut,A.; Holmes,E.C.; Smith,G.J.
EPI341320	NA	Hong Kong (SAR)	2005-May-10	A/Hong Kong/HKU100/2005		Other Database Import	Bahl,J.; Nelson,M.I.; Kwok,C.H.; Rubing,C.; Vijakrishna,D.; Halpin,R.; Stockwell,T.; Lin,X.; Wentworth,D.E.; Ghedin,E.; Guan,Y.; Peirisa,M.J.; Riley,S.; Rambaut,A.; Holmes,E.C.; Smith,G.J.
EPI341323	PA	Hong Kong (SAR)	2005-May-10	A/Hong Kong/HKU100/2005		Other Database Import	Bahl,J.; Nelson,M.I.; Kwok,C.H.; Rubing,C.; Vijakrishna,D.; Halpin,R.; Stockwell,T.; Lin,X.; Wentworth,D.E.; Ghedin,E.; Guan,Y.; Peirisa,M.J.; Riley,S.; Rambaut,A.; Holmes,E.C.; Smith,G.J.
EPI341324	PB1	Hong Kong (SAR)	2005-May-10	A/Hong Kong/HKU100/2005		Other Database Import	Bahl,J.; Nelson,M.I.; Kwok,C.H.; Rubing,C.; Vijakrishna,D.; Halpin,R.; Stockwell,T.; Lin,X.; Wentworth,D.E.; Ghedin,E.; Guan,Y.; Peirisa,M.J.; Riley,S.; Rambaut,A.; Holmes,E.C.; Smith,G.J.
EPI341325	PB2	Hong Kong (SAR)	2005-May-10	A/Hong Kong/HKU100/2005		Other Database Import	Bahl,J.; Nelson,M.I.; Kwok,C.H.; Rubing,C.; Vijakrishna,D.; Halpin,R.; Stockwell,T.; Lin,X.; Wentworth,D.E.; Ghedin,E.; Guan,Y.; Peirisa,M.J.; Riley,S.; Rambaut,A.; Holmes,E.C.; Smith,G.J.
EPI341310	NS	Hong Kong (SAR)	2005-May-12	A/Hong Kong/HKU101/2005		Other Database Import	Bahl,J.; Nelson,M.I.; Kwok,C.H.; Rubing,C.; Vijakrishna,D.; Halpin,R.; Stockwell,T.; Lin,X.; Wentworth,D.E.; Ghedin,E.; Guan,Y.; Peirisa,M.J.; Riley,S.; Rambaut,A.; Holmes,E.C.; Smith,G.J.
EPI341311	MP	Hong Kong (SAR)	2005-May-12	A/Hong Kong/HKU101/2005		Other Database Import	Bahl,J.; Nelson,M.I.; Kwok,C.H.; Rubing,C.; Vijakrishna,D.; Halpin,R.; Stockwell,T.; Lin,X.; Wentworth,D.E.; Ghedin,E.; Guan,Y.; Peirisa,M.J.; Riley,S.; Rambaut,A.; Holmes,E.C.; Smith,G.J.
EPI341312	NA	Hong Kong (SAR)	2005-May-12	A/Hong Kong/HKU101/2005		Other Database Import	Bahl,J.; Nelson,M.I.; Kwok,C.H.; Rubing,C.; Vijakrishna,D.; Halpin,R.; Stockwell,T.; Lin,X.; Wentworth,D.E.; Ghedin,E.; Guan,Y.; Peirisa,M.J.; Riley,S.; Rambaut,A.; Holmes,E.C.; Smith,G.J.
EPI341315	PA	Hong Kong (SAR)	2005-May-12	A/Hong Kong/HKU101/2005		Other Database Import	Bahl,J.; Nelson,M.I.; Kwok,C.H.; Rubing,C.; Vijakrishna,D.; Halpin,R.; Stockwell,T.; Lin,X.; Wentworth,D.E.; Ghedin,E.; Guan,Y.; Peirisa,M.J.; Riley,S.; Rambaut,A.; Holmes,E.C.; Smith,G.J.
EPI341316	PB1	Hong Kong (SAR)	2005-May-12	A/Hong Kong/HKU101/2005		Other Database Import	Bahl,J.; Nelson,M.I.; Kwok,C.H.; Rubing,C.; Vijakrishna,D.; Halpin,R.; Stockwell,T.; Lin,X.; Wentworth,D.E.; Ghedin,E.; Guan,Y.; Peirisa,M.J.; Riley,S.; Rambaut,A.; Holmes,E.C.; Smith,G.J.
EPI341317	PB2	Hong Kong (SAR)	2005-May-12	A/Hong Kong/HKU101/2005		Other Database Import	Bahl,J.; Nelson,M.I.; Kwok,C.H.; Rubing,C.; Vijakrishna,D.; Halpin,R.; Stockwell,T.; Lin,X.; Wentworth,D.E.; Ghedin,E.; Guan,Y.; Peirisa,M.J.; Riley,S.; Rambaut,A.; Holmes,E.C.; Smith,G.J.
EPI341313	NP	Hong Kong (SAR)	2005-May-12	A/Hong Kong/HKU101/2005		Other Database Import	Bahl,J.; Nelson,M.I.; Kwok,C.H.; Rubing,C.; Vijakrishna,D.; Halpin,R.; Stockwell,T.; Lin,X.; Wentworth,D.E.; Ghedin,E.; Guan,Y.; Peirisa,M.J.; Riley,S.; Rambaut,A.; Holmes,E.C.; Smith,G.J.
EPI341314	HA	Hong Kong (SAR)	2005-May-12	A/Hong Kong/HKU101/2005		Other Database Import	Bahl,J.; Nelson,M.I.; Kwok,C.H.; Rubing,C.; Vijakrishna,D.; Halpin,R.; Stockwell,T.; Lin,X.; Wentworth,D.E.; Ghedin,E.; Guan,Y.; Peirisa,M.J.; Riley,S.; Rambaut,A.; Holmes,E.C.; Smith,G.J.
EPI341294	NS	Hong Kong (SAR)	2005-May-20	A/Hong Kong/HKU104/2005		Other Database Import	Bahl,J.; Nelson,M.I.; Kwok,C.H.; Rubing,C.; Vijakrishna,D.; Halpin,R.; Stockwell,T.; Lin,X.; Wentworth,D.E.; Ghedin,E.; Guan,Y.; Peirisa,M.J.; Riley,S.; Rambaut,A.; Holmes,E.C.; Smith,G.J.
EPI341295	MP	Hong Kong (SAR)	2005-May-20	A/Hong Kong/HKU104/2005		Other Database Import	Bahl,J.; Nelson,M.I.; Kwok,C.H.; Rubing,C.; Vijakrishna,D.; Halpin,R.; Stockwell,T.; Lin,X.; Wentworth,D.E.; Ghedin,E.; Guan,Y.; Peirisa,M.J.; Riley,S.; Rambaut,A.; Holmes,E.C.; Smith,G.J.
EPI341296	NA	Hong Kong (SAR)	2005-May-20	A/Hong Kong/HKU104/2005		Other Database Import	Bahl,J.; Nelson,M.I.; Kwok,C.H.; Rubing,C.; Vijakrishna,D.; Halpin,R.; Stockwell,T.; Lin,X.; Wentworth,D.E.; Ghedin,E.; Guan,Y.; Peirisa,M.J.; Riley,S.; Rambaut,A.; Holmes,E.C.; Smith,G.J.
EPI341299	PA	Hong Kong (SAR)	2005-May-20	A/Hong Kong/HKU104/2005		Other Database Import	Bahl,J.; Nelson,M.I.; Kwok,C.H.; Rubing,C.; Vijakrishna,D.; Halpin,R.; Stockwell,T.; Lin,X.; Wentworth,D.E.; Ghedin,E.; Guan,Y.; Peirisa,M.J.; Riley,S.; Rambaut,A.; Holmes,E.C.; Smith,G.J.
EPI341300	PB1	Hong Kong (SAR)	2005-May-20	A/Hong Kong/HKU104/2005		Other Database Import	Bahl,J.; Nelson,M.I.; Kwok,C.H.; Rubing,C.; Vijakrishna,D.; Halpin,R.; Stockwell,T.; Lin,X.; Wentworth,D.E.; Ghedin,E.; Guan,Y.; Peirisa,M.J.; Riley,S.; Rambaut,A.; Holmes,E.C.; Smith,G.J.
EPI341301	PB2	Hong Kong (SAR)	2005-May-20	A/Hong Kong/HKU104/2005		Other Database Import	Bahl,J.; Nelson,M.I.; Kwok,C.H.; Rubing,C.; Vijakrishna,D.; Halpin,R.; Stockwell,T.; Lin,X.; Wentworth,D.E.; Ghedin,E.; Guan,Y.; Peirisa,M.J.; Riley,S.; Rambaut,A.; Holmes,E.C.; Smith,G.J.
EPI341297	NP	Hong Kong (SAR)	2005-May-20	A/Hong Kong/HKU104/2005		Other Database Import	Bahl,J.; Nelson,M.I.; Kwok,C.H.; Rubing,C.; Vijakrishna,D.; Halpin,R.; Stockwell,T.; Lin,X.; Wentworth,D.E.; Ghedin,E.; Guan,Y.; Peirisa,M.J.; Riley,S.; Rambaut,A.; Holmes,E.C.; Smith,G.J.
EPI341298	HA	Hong Kong (SAR)	2005-May-20	A/Hong Kong/HKU104/2005		Other Database Import	Bahl,J.; Nelson,M.I.; Kwok,C.H.; Rubing,C.; Vijakrishna,D.; Halpin,R.; Stockwell,T.; Lin,X.; Wentworth,D.E.; Ghedin,E.; Guan,Y.; Peirisa,M.J.; Riley,S.; Rambaut,A.; Holmes,E.C.; Smith,G.J.
EPI341246	NS	Hong Kong (SAR)	2005-Jun-25	A/Hong Kong/HKU111/2005		Other Database Import	Bahl,J.; Nelson,M.I.; Kwok,C.H.; Rubing,C.; Vijakrishna,D.; Halpin,R.; Stockwell,T.; Lin,X.; Wentworth,D.E.; Ghedin,E.; Guan,Y.; Peirisa,M.J.; Riley,S.; Rambaut,A.; Holmes,E.C.; Smith,G.J.
EPI341247	MP	Hong Kong (SAR)	2005-Jun-25	A/Hong Kong/HKU111/2005		Other Database Import	Bahl,J.; Nelson,M.I.; Kwok,C.H.; Rubing,C.; Vijakrishna,D.; Halpin,R.; Stockwell,T.; Lin,X.; Wentworth,D.E.; Ghedin,E.; Guan,Y.; Peirisa,M.J.; Riley,S.; Rambaut,A.; Holmes,E.C.; Smith,G.J.
EPI341248	NA	Hong Kong (SAR)	2005-Jun-25	A/Hong Kong/HKU111/2005		Other Database Import	Bahl,J.; Nelson,M.I.; Kwok,C.H.; Rubing,C.; Vijakrishna,D.; Halpin,R.; Stockwell,T.; Lin,X.; Wentworth,D.E.; Ghedin,E.; Guan,Y.; Peirisa,M.J.; Riley,S.; Rambaut,A.; Holmes,E.C.; Smith,G.J.
EPI341251	PA	Hong Kong (SAR)	2005-Jun-25	A/Hong Kong/HKU111/2005		Other Database Import	Bahl,J.; Nelson,M.I.; Kwok,C.H.; Rubing,C.; Vijakrishna,D.; Halpin,R.; Stockwell,T.; Lin,X.; Wentworth,D.E.; Ghedin,E.; Guan,Y.; Peirisa,M.J.; Riley,S.; Rambaut,A.; Holmes,E.C.; Smith,G.J.
EPI341252	PB1	Hong Kong (SAR)	2005-Jun-25	A/Hong Kong/HKU111/2005		Other Database Import	Bahl,J.; Nelson,M.I.; Kwok,C.H.; Rubing,C.; Vijakrishna,D.; Halpin,R.; Stockwell,T.; Lin,X.; Wentworth,D.E.; Ghedin,E.; Guan,Y.; Peirisa,M.J.; Riley,S.; Rambaut,A.; Holmes,E.C.; Smith,G.J.
EPI341253	PB2	Hong Kong (SAR)	2005-Jun-25	A/Hong Kong/HKU111/2005		Other Database Import	Bahl,J.; Nelson,M.I.; Kwok,C.H.; Rubing,C.; Vijakrishna,D.; Halpin,R.; Stockwell,T.; Lin,X.; Wentworth,D.E.; Ghedin,E.; Guan,Y.; Peirisa,M.J.; Riley,S.; Rambaut,A.; Holmes,E.C.; Smith,G.J.
EPI341249	NP	Hong Kong (SAR)	2005-Jun-25	A/Hong Kong/HKU111/2005		Other Database Import	Bahl,J.; Nelson,M.I.; Kwok,C.H.; Rubing,C.; Vijakrishna,D.; Halpin,R.; Stockwell,T.; Lin,X.; Wentworth,D.E.; Ghedin,E.; Guan,Y.; Peirisa,M.J.; Riley,S.; Rambaut,A.; Holmes,E.C.; Smith,G.J.
EPI341250	HA	Hong Kong (SAR)	2005-Jun-25	A/Hong Kong/HKU111/2005		Other Database Import	Bahl,J.; Nelson,M.I.; Kwok,C.H.; Rubing,C.; Vijakrishna,D.; Halpin,R.; Stockwell,T.; Lin,X.; Wentworth,D.E.; Ghedin,E.; Guan,Y.; Peirisa,M.J.; Riley,S.; Rambaut,A.; Holmes,E.C.; Smith,G.J.
EPI341086	NS	Hong Kong (SAR)	2005-Mar-14	A/Hong Kong/HKU93/2005		Other Database Import	Bahl,J.; Nelson,M.I.; Kwok,C.H.; Rubing,C.; Vijakrishna,D.; Halpin,R.; Stockwell,T.; Lin,X.; Wentworth,D.E.; Ghedin,E.; Guan,Y.; Peirisa,M.J.; Riley,S.; Rambaut,A.; Holmes,E.C.; Smith,G.J.
EPI341087	MP	Hong Kong (SAR)	2005-Mar-14	A/Hong Kong/HKU93/2005		Other Database Import	Bahl,J.; Nelson,M.I.; Kwok,C.H.; Rubing,C.; Vijakrishna,D.; Halpin,R.; Stockwell,T.; Lin,X.; Wentworth,D.E.; Ghedin,E.; Guan,Y.; Peirisa,M.J.; Riley,S.; Rambaut,A.; Holmes,E.C.; Smith,G.J.
EPI341088	NA	Hong Kong (SAR)	2005-Mar-14	A/Hong Kong/HKU93/2005		Other Database Import	Bahl,J.; Nelson,M.I.; Kwok,C.H.; Rubing,C.; Vijakrishna,D.; Halpin,R.; Stockwell,T.; Lin,X.; Wentworth,D.E.; Ghedin,E.; Guan,Y.; Peirisa,M.J.; Riley,S.; Rambaut,A.; Holmes,E.C.; Smith,G.J.
EPI341091	PA	Hong Kong (SAR)	2005-Mar-14	A/Hong Kong/HKU93/2005		Other Database Import	Bahl,J.; Nelson,M.I.; Kwok,C.H.; Rubing,C.; Vijakrishna,D.; Halpin,R.; Stockwell,T.; Lin,X.; Wentworth,D.E.; Ghedin,E.; Guan,Y.; Peirisa,M.J.; Riley,S.; Rambaut,A.; Holmes,E.C.; Smith,G.J.
EPI341092	PB1	Hong Kong (SAR)	2005-Mar-14	A/Hong Kong/HKU93/2005		Other Database Import	Bahl,J.; Nelson,M.I.; Kwok,C.H.; Rubing,C.; Vijakrishna,D.; Halpin,R.; Stockwell,T.; Lin,X.; Wentworth,D.E.; Ghedin,E.; Guan,Y.; Peirisa,M.J.; Riley,S.; Rambaut,A.; Holmes,E.C.; Smith,G.J.
EPI341093	PB2	Hong Kong (SAR)	2005-Mar-14	A/Hong Kong/HKU93/2005		Other Database Import	Bahl,J.; Nelson,M.I.; Kwok,C.H.; Rubing,C.; Vijakrishna,D.; Halpin,R.; Stockwell,T.; Lin,X.; Wentworth,D.E.; Ghedin,E.; Guan,Y.; Peirisa,M.J.; Riley,S.; Rambaut,A.; Holmes,E.C.; Smith,G.J.
EPI341089	NP	Hong Kong (SAR)	2005-Mar-14	A/Hong Kong/HKU93/2005		Other Database Import	Bahl,J.; Nelson,M.I.; Kwok,C.H.; Rubing,C.; Vijakrishna,D.; Halpin,R.; Stockwell,T.; Lin,X.; Wentworth,D.E.; Ghedin,E.; Guan,Y.; Peirisa,M.J.; Riley,S.; Rambaut,A.; Holmes,E.C.; Smith,G.J.
EPI341090	HA	Hong Kong (SAR)	2005-Mar-14	A/Hong Kong/HKU93/2005		Other Database Import	Bahl,J.; Nelson,M.I.; Kwok,C.H.; Rubing,C.; Vijakrishna,D.; Halpin,R.; Stockwell,T.; Lin,X.; Wentworth,D.E.; Ghedin,E.; Guan,Y.; Peirisa,M.J.; Riley,S.; Rambaut,A.; Holmes,E.C.; Smith,G.J.
EPI341078	NS	Hong Kong (SAR)	2005-Apr-09	A/Hong Kong/HKU94/2005		Other Database Import	Bahl,J.; Nelson,M.I.; Kwok,C.H.; Rubing,C.; Vijakrishna,D.; Halpin,R.; Stockwell,T.; Lin,X.; Wentworth,D.E.; Ghedin,E.; Guan,Y.; Peirisa,M.J.; Riley,S.; Rambaut,A.; Holmes,E.C.; Smith,G.J.
EPI341079	MP	Hong Kong (SAR)	2005-Apr-09	A/Hong Kong/HKU94/2005		Other Database Import	Bahl,J.; Nelson,M.I.; Kwok,C.H.; Rubing,C.; Vijakrishna,D.; Halpin,R.; Stockwell,T.; Lin,X.; Wentworth,D.E.; Ghedin,E.; Guan,Y.; Peirisa,M.J.; Riley,S.; Rambaut,A.; Holmes,E.C.; Smith,G.J.
EPI341080	NA	Hong Kong (SAR)	2005-Apr-09	A/Hong Kong/HKU94/2005		Other Database Import	Bahl,J.; Nelson,M.I.; Kwok,C.H.; Rubing,C.; Vijakrishna,D.; Halpin,R.; Stockwell,T.; Lin,X.; Wentworth,D.E.; Ghedin,E.; Guan,Y.; Peirisa,M.J.; Riley,S.; Rambaut,A.; Holmes,E.C.; Smith,G.J.
EPI341083	PA	Hong Kong (SAR)	2005-Apr-09	A/Hong Kong/HKU94/2005		Other Database Import	Bahl,J.; Nelson,M.I.; Kwok,C.H.; Rubing,C.; Vijakrishna,D.; Halpin,R.; Stockwell,T.; Lin,X.; Wentworth,D.E.; Ghedin,E.; Guan,Y.; Peirisa,M.J.; Riley,S.; Rambaut,A.; Holmes,E.C.; Smith,G.J.
EPI341084	PB1	Hong Kong (SAR)	2005-Apr-09	A/Hong Kong/HKU94/2005		Other Database Import	Bahl,J.; Nelson,M.I.; Kwok,C.H.; Rubing,C.; Vijakrishna,D.; Halpin,R.; Stockwell,T.; Lin,X.; Wentworth,D.E.; Ghedin,E.; Guan,Y.; Peirisa,M.J.; Riley,S.; Rambaut,A.; Holmes,E.C.; Smith,G.J.
EPI341085	PB2	Hong Kong (SAR)	2005-Apr-09	A/Hong Kong/HKU94/2005		Other Database Import	Bahl,J.; Nelson,M.I.; Kwok,C.H.; Rubing,C.; Vijakrishna,D.; Halpin,R.; Stockwell,T.; Lin,X.; Wentworth,D.E.; Ghedin,E.; Guan,Y.; Peirisa,M.J.; Riley,S.; Rambaut,A.; Holmes,E.C.; Smith,G.J.
EPI341081	NP	Hong Kong (SAR)	2005-Apr-09	A/Hong Kong/HKU94/2005		Other Database Import	Bahl,J.; Nelson,M.I.; Kwok,C.H.; Rubing,C.; Vijakrishna,D.; Halpin,R.; Stockwell,T.; Lin,X.; Wentworth,D.E.; Ghedin,E.; Guan,Y.; Peirisa,M.J.; Riley,S.; Rambaut,A.; Holmes,E.C.; Smith,G.J.
EPI341082	HA	Hong Kong (SAR)	2005-Apr-09	A/Hong Kong/HKU94/2005		Other Database Import	Bahl,J.; Nelson,M.I.; Kwok,C.H.; Rubing,C.; Vijakrishna,D.; Halpin,R.; Stockwell,T.; Lin,X.; Wentworth,D.E.; Ghedin,E.; Guan,Y.; Peirisa,M.J.; Riley,S.; Rambaut,A.; Holmes,E.C.; Smith,G.J.
EPI341070	NS	Hong Kong (SAR)	2005-May-02	A/Hong Kong/HKU96/2005		Other Database Import	Bahl,J.; Nelson,M.I.; Kwok,C.H.; Rubing,C.; Vijakrishna,D.; Halpin,R.; Stockwell,T.; Lin,X.; Wentworth,D.E.; Ghedin,E.; Guan,Y.; Peirisa,M.J.; Riley,S.; Rambaut,A.; Holmes,E.C.; Smith,G.J.
EPI341071	MP	Hong Kong (SAR)	2005-May-02	A/Hong Kong/HKU96/2005		Other Database Import	Bahl,J.; Nelson,M.I.; Kwok,C.H.; Rubing,C.; Vijakrishna,D.; Halpin,R.; Stockwell,T.; Lin,X.; Wentworth,D.E.; Ghedin,E.; Guan,Y.; Peirisa,M.J.; Riley,S.; Rambaut,A.; Holmes,E.C.; Smith,G.J.
EPI341072	NA	Hong Kong (SAR)	2005-May-02	A/Hong Kong/HKU96/2005		Other Database Import	Bahl,J.; Nelson,M.I.; Kwok,C.H.; Rubing,C.; Vijakrishna,D.; Halpin,R.; Stockwell,T.; Lin,X.; Wentworth,D.E.; Ghedin,E.; Guan,Y.; Peirisa,M.J.; Riley,S.; Rambaut,A.; Holmes,E.C.; Smith,G.J.
EPI341075	PA	Hong Kong (SAR)	2005-May-02	A/Hong Kong/HKU96/2005		Other Database Import	Bahl,J.; Nelson,M.I.; Kwok,C.H.; Rubing,C.; Vijakrishna,D.; Halpin,R.; Stockwell,T.; Lin,X.; Wentworth,D.E.; Ghedin,E.; Guan,Y.; Peirisa,M.J.; Riley,S.; Rambaut,A.; Holmes,E.C.; Smith,G.J.
EPI341076	PB1	Hong Kong (SAR)	2005-May-02	A/Hong Kong/HKU96/2005		Other Database Import	Bahl,J.; Nelson,M.I.; Kwok,C.H.; Rubing,C.; Vijakrishna,D.; Halpin,R.; Stockwell,T.; Lin,X.; Wentworth,D.E.; Ghedin,E.; Guan,Y.; Peirisa,M.J.; Riley,S.; Rambaut,A.; Holmes,E.C.; Smith,G.J.
EPI341077	PB2	Hong Kong (SAR)	2005-May-02	A/Hong Kong/HKU96/2005		Other Database Import	Bahl,J.; Nelson,M.I.; Kwok,C.H.; Rubing,C.; Vijakrishna,D.; Halpin,R.; Stockwell,T.; Lin,X.; Wentworth,D.E.; Ghedin,E.; Guan,Y.; Peirisa,M.J.; Riley,S.; Rambaut,A.; Holmes,E.C.; Smith,G.J.
EPI341073	NP	Hong Kong (SAR)	2005-May-02	A/Hong Kong/HKU96/2005		Other Database Import	Bahl,J.; Nelson,M.I.; Kwok,C.H.; Rubing,C.; Vijakrishna,D.; Halpin,R.; Stockwell,T.; Lin,X.; Wentworth,D.E.; Ghedin,E.; Guan,Y.; Peirisa,M.J.; Riley,S.; Rambaut,A.; Holmes,E.C.; Smith,G.J.
EPI341074	HA	Hong Kong (SAR)	2005-May-02	A/Hong Kong/HKU96/2005		Other Database Import	Bahl,J.; Nelson,M.I.; Kwok,C.H.; Rubing,C.; Vijakrishna,D.; Halpin,R.; Stockwell,T.; Lin,X.; Wentworth,D.E.; Ghedin,E.; Guan,Y.; Peirisa,M.J.; Riley,S.; Rambaut,A.; Holmes,E.C.; Smith,G.J.
EPI320718	HA	United States	2005-Feb-10	A/New Jersey/NHRC0001/2005		Other Database Import	The NIAID Influenza Genome Sequencing Consortium
EPI320719	MP	United States	2005-Feb-10	A/New Jersey/NHRC0001/2005		Other Database Import	The NIAID Influenza Genome Sequencing Consortium
EPI320720	NA	United States	2005-Feb-10	A/New Jersey/NHRC0001/2005		Other Database Import	The NIAID Influenza Genome Sequencing Consortium
EPI320721	NP	United States	2005-Feb-10	A/New Jersey/NHRC0001/2005		Other Database Import	The NIAID Influenza Genome Sequencing Consortium
EPI320722	NS	United States	2005-Feb-10	A/New Jersey/NHRC0001/2005		Other Database Import	The NIAID Influenza Genome Sequencing Consortium
EPI320723	PA	United States	2005-Feb-10	A/New Jersey/NHRC0001/2005		Other Database Import	The NIAID Influenza Genome Sequencing Consortium
EPI320724	PB1	United States	2005-Feb-10	A/New Jersey/NHRC0001/2005		Other Database Import	The NIAID Influenza Genome Sequencing Consortium
EPI320725	PB2	United States	2005-Feb-10	A/New Jersey/NHRC0001/2005		Other Database Import	The NIAID Influenza Genome Sequencing Consortium
EPI319104	HA	United States	2005-Feb-07	A/California/NHRC0009/2005		Other Database Import	The NIAID Influenza Genome Sequencing Consortium
EPI319105	MP	United States	2005-Feb-07	A/California/NHRC0009/2005		Other Database Import	The NIAID Influenza Genome Sequencing Consortium
EPI319106	NA	United States	2005-Feb-07	A/California/NHRC0009/2005		Other Database Import	The NIAID Influenza Genome Sequencing Consortium
EPI319107	NP	United States	2005-Feb-07	A/California/NHRC0009/2005		Other Database Import	The NIAID Influenza Genome Sequencing Consortium
EPI319108	NS	United States	2005-Feb-07	A/California/NHRC0009/2005		Other Database Import	The NIAID Influenza Genome Sequencing Consortium
EPI319109	PA	United States	2005-Feb-07	A/California/NHRC0009/2005		Other Database Import	The NIAID Influenza Genome Sequencing Consortium
EPI319110	PB1	United States	2005-Feb-07	A/California/NHRC0009/2005		Other Database Import	The NIAID Influenza Genome Sequencing Consortium
EPI319111	PB2	United States	2005-Feb-07	A/California/NHRC0009/2005		Other Database Import	The NIAID Influenza Genome Sequencing Consortium
EPI319097	MP	United States	2005-Dec-05	A/California/NHRC0008/2005		Other Database Import	The NIAID Influenza Genome Sequencing Consortium
EPI319098	NA	United States	2005-Dec-05	A/California/NHRC0008/2005		Other Database Import	The NIAID Influenza Genome Sequencing Consortium
EPI319099	NP	United States	2005-Dec-05	A/California/NHRC0008/2005		Other Database Import	The NIAID Influenza Genome Sequencing Consortium
EPI319100	NS	United States	2005-Dec-05	A/California/NHRC0008/2005		Other Database Import	The NIAID Influenza Genome Sequencing Consortium
EPI319101	PA	United States	2005-Dec-05	A/California/NHRC0008/2005		Other Database Import	The NIAID Influenza Genome Sequencing Consortium
EPI319102	PB1	United States	2005-Dec-05	A/California/NHRC0008/2005		Other Database Import	The NIAID Influenza Genome Sequencing Consortium
EPI319103	PB2	United States	2005-Dec-05	A/California/NHRC0008/2005		Other Database Import	The NIAID Influenza Genome Sequencing Consortium
EPI319096	HA	United States	2005-Dec-05	A/California/NHRC0008/2005		Other Database Import	The NIAID Influenza Genome Sequencing Consortium
EPI319088	HA	United States	2005-Nov-15	A/California/NHRC0007/2005		Other Database Import	The NIAID Influenza Genome Sequencing Consortium
EPI319089	MP	United States	2005-Nov-15	A/California/NHRC0007/2005		Other Database Import	The NIAID Influenza Genome Sequencing Consortium
EPI319090	NA	United States	2005-Nov-15	A/California/NHRC0007/2005		Other Database Import	The NIAID Influenza Genome Sequencing Consortium
EPI319091	NP	United States	2005-Nov-15	A/California/NHRC0007/2005		Other Database Import	The NIAID Influenza Genome Sequencing Consortium
EPI319092	NS	United States	2005-Nov-15	A/California/NHRC0007/2005		Other Database Import	The NIAID Influenza Genome Sequencing Consortium
EPI319093	PA	United States	2005-Nov-15	A/California/NHRC0007/2005		Other Database Import	The NIAID Influenza Genome Sequencing Consortium
EPI319094	PB1	United States	2005-Nov-15	A/California/NHRC0007/2005		Other Database Import	The NIAID Influenza Genome Sequencing Consortium
EPI319095	PB2	United States	2005-Nov-15	A/California/NHRC0007/2005		Other Database Import	The NIAID Influenza Genome Sequencing Consortium
EPI319072	HA	United States	2005-Nov-29	A/California/NHRC0005/2005		Other Database Import	The NIAID Influenza Genome Sequencing Consortium
EPI319073	MP	United States	2005-Nov-29	A/California/NHRC0005/2005		Other Database Import	The NIAID Influenza Genome Sequencing Consortium
EPI319074	NA	United States	2005-Nov-29	A/California/NHRC0005/2005		Other Database Import	The NIAID Influenza Genome Sequencing Consortium
EPI319075	NP	United States	2005-Nov-29	A/California/NHRC0005/2005		Other Database Import	The NIAID Influenza Genome Sequencing Consortium
EPI319076	NS	United States	2005-Nov-29	A/California/NHRC0005/2005		Other Database Import	The NIAID Influenza Genome Sequencing Consortium
EPI319077	PA	United States	2005-Nov-29	A/California/NHRC0005/2005		Other Database Import	The NIAID Influenza Genome Sequencing Consortium
EPI319078	PB1	United States	2005-Nov-29	A/California/NHRC0005/2005		Other Database Import	The NIAID Influenza Genome Sequencing Consortium
EPI319079	PB2	United States	2005-Nov-29	A/California/NHRC0005/2005		Other Database Import	The NIAID Influenza Genome Sequencing Consortium
EPI319064	HA	United States	2005-Nov-02	A/California/NHRC0004/2005		Other Database Import	The NIAID Influenza Genome Sequencing Consortium
EPI319065	MP	United States	2005-Nov-02	A/California/NHRC0004/2005		Other Database Import	The NIAID Influenza Genome Sequencing Consortium
EPI319066	NA	United States	2005-Nov-02	A/California/NHRC0004/2005		Other Database Import	The NIAID Influenza Genome Sequencing Consortium
EPI319067	NP	United States	2005-Nov-02	A/California/NHRC0004/2005		Other Database Import	The NIAID Influenza Genome Sequencing Consortium
EPI319068	NS	United States	2005-Nov-02	A/California/NHRC0004/2005		Other Database Import	The NIAID Influenza Genome Sequencing Consortium
EPI319069	PA	United States	2005-Nov-02	A/California/NHRC0004/2005		Other Database Import	The NIAID Influenza Genome Sequencing Consortium
EPI319070	PB1	United States	2005-Nov-02	A/California/NHRC0004/2005		Other Database Import	The NIAID Influenza Genome Sequencing Consortium
EPI319071	PB2	United States	2005-Nov-02	A/California/NHRC0004/2005		Other Database Import	The NIAID Influenza Genome Sequencing Consortium
EPI319056	HA	United States	2005-Oct-25	A/California/NHRC0003/2005		Other Database Import	The NIAID Influenza Genome Sequencing Consortium
EPI319057	MP	United States	2005-Oct-25	A/California/NHRC0003/2005		Other Database Import	The NIAID Influenza Genome Sequencing Consortium
EPI319058	NA	United States	2005-Oct-25	A/California/NHRC0003/2005		Other Database Import	The NIAID Influenza Genome Sequencing Consortium
EPI319059	NP	United States	2005-Oct-25	A/California/NHRC0003/2005		Other Database Import	The NIAID Influenza Genome Sequencing Consortium
EPI319060	NS	United States	2005-Oct-25	A/California/NHRC0003/2005		Other Database Import	The NIAID Influenza Genome Sequencing Consortium
EPI319061	PA	United States	2005-Oct-25	A/California/NHRC0003/2005		Other Database Import	The NIAID Influenza Genome Sequencing Consortium
EPI319062	PB1	United States	2005-Oct-25	A/California/NHRC0003/2005		Other Database Import	The NIAID Influenza Genome Sequencing Consortium
EPI319063	PB2	United States	2005-Oct-25	A/California/NHRC0003/2005		Other Database Import	The NIAID Influenza Genome Sequencing Consortium
EPI318968	HA	Australia	2005-Apr-15	A/Australia/NHRC0002/2005		Other Database Import	The NIAID Influenza Genome Sequencing Consortium
EPI318969	MP	Australia	2005-Apr-15	A/Australia/NHRC0002/2005		Other Database Import	The NIAID Influenza Genome Sequencing Consortium
EPI318970	NA	Australia	2005-Apr-15	A/Australia/NHRC0002/2005		Other Database Import	The NIAID Influenza Genome Sequencing Consortium
EPI318971	NP	Australia	2005-Apr-15	A/Australia/NHRC0002/2005		Other Database Import	The NIAID Influenza Genome Sequencing Consortium
EPI318972	NS	Australia	2005-Apr-15	A/Australia/NHRC0002/2005		Other Database Import	The NIAID Influenza Genome Sequencing Consortium
EPI318973	PA	Australia	2005-Apr-15	A/Australia/NHRC0002/2005		Other Database Import	The NIAID Influenza Genome Sequencing Consortium
EPI318974	PB1	Australia	2005-Apr-15	A/Australia/NHRC0002/2005		Other Database Import	The NIAID Influenza Genome Sequencing Consortium
EPI318975	PB2	Australia	2005-Apr-15	A/Australia/NHRC0002/2005		Other Database Import	The NIAID Influenza Genome Sequencing Consortium
EPI318952	HA	Australia	2005-Apr-15	A/Australia/NHRC0004/2005		Other Database Import	The NIAID Influenza Genome Sequencing Consortium
EPI318953	MP	Australia	2005-Apr-15	A/Australia/NHRC0004/2005		Other Database Import	The NIAID Influenza Genome Sequencing Consortium
EPI318954	NA	Australia	2005-Apr-15	A/Australia/NHRC0004/2005		Other Database Import	The NIAID Influenza Genome Sequencing Consortium
EPI318955	NP	Australia	2005-Apr-15	A/Australia/NHRC0004/2005		Other Database Import	The NIAID Influenza Genome Sequencing Consortium
EPI318956	NS	Australia	2005-Apr-15	A/Australia/NHRC0004/2005		Other Database Import	The NIAID Influenza Genome Sequencing Consortium
EPI318957	PA	Australia	2005-Apr-15	A/Australia/NHRC0004/2005		Other Database Import	The NIAID Influenza Genome Sequencing Consortium
EPI318958	PB1	Australia	2005-Apr-15	A/Australia/NHRC0004/2005		Other Database Import	The NIAID Influenza Genome Sequencing Consortium
EPI318959	PB2	Australia	2005-Apr-15	A/Australia/NHRC0004/2005		Other Database Import	The NIAID Influenza Genome Sequencing Consortium
EPI318945	MP	Australia	2005-Apr-16	A/Australia/NHRC0005/2005		Other Database Import	The NIAID Influenza Genome Sequencing Consortium
EPI318946	NA	Australia	2005-Apr-16	A/Australia/NHRC0005/2005		Other Database Import	The NIAID Influenza Genome Sequencing Consortium
EPI318947	NP	Australia	2005-Apr-16	A/Australia/NHRC0005/2005		Other Database Import	The NIAID Influenza Genome Sequencing Consortium
EPI318948	NS	Australia	2005-Apr-16	A/Australia/NHRC0005/2005		Other Database Import	The NIAID Influenza Genome Sequencing Consortium
EPI318949	PA	Australia	2005-Apr-16	A/Australia/NHRC0005/2005		Other Database Import	The NIAID Influenza Genome Sequencing Consortium
EPI318950	PB1	Australia	2005-Apr-16	A/Australia/NHRC0005/2005		Other Database Import	The NIAID Influenza Genome Sequencing Consortium
EPI318951	PB2	Australia	2005-Apr-16	A/Australia/NHRC0005/2005		Other Database Import	The NIAID Influenza Genome Sequencing Consortium
EPI318944	HA	Australia	2005-Apr-16	A/Australia/NHRC0005/2005		Other Database Import	The NIAID Influenza Genome Sequencing Consortium
EPI318936	HA	Australia	2005-Jun-13	A/Australia/NHRC0006/2005		Other Database Import	The NIAID Influenza Genome Sequencing Consortium
EPI318937	MP	Australia	2005-Jun-13	A/Australia/NHRC0006/2005		Other Database Import	The NIAID Influenza Genome Sequencing Consortium
EPI318938	NA	Australia	2005-Jun-13	A/Australia/NHRC0006/2005		Other Database Import	The NIAID Influenza Genome Sequencing Consortium
EPI318939	NP	Australia	2005-Jun-13	A/Australia/NHRC0006/2005		Other Database Import	The NIAID Influenza Genome Sequencing Consortium
EPI318940	NS	Australia	2005-Jun-13	A/Australia/NHRC0006/2005		Other Database Import	The NIAID Influenza Genome Sequencing Consortium
EPI318941	PA	Australia	2005-Jun-13	A/Australia/NHRC0006/2005		Other Database Import	The NIAID Influenza Genome Sequencing Consortium
EPI318942	PB1	Australia	2005-Jun-13	A/Australia/NHRC0006/2005		Other Database Import	The NIAID Influenza Genome Sequencing Consortium
EPI318943	PB2	Australia	2005-Jun-13	A/Australia/NHRC0006/2005		Other Database Import	The NIAID Influenza Genome Sequencing Consortium
EPI318888	HA	Australia	2005-Jun-15	A/Australia/NHRC0013/2005		Other Database Import	The NIAID Influenza Genome Sequencing Consortium
EPI318889	MP	Australia	2005-Jun-15	A/Australia/NHRC0013/2005		Other Database Import	The NIAID Influenza Genome Sequencing Consortium
EPI318890	NA	Australia	2005-Jun-15	A/Australia/NHRC0013/2005		Other Database Import	The NIAID Influenza Genome Sequencing Consortium
EPI318891	NP	Australia	2005-Jun-15	A/Australia/NHRC0013/2005		Other Database Import	The NIAID Influenza Genome Sequencing Consortium
EPI318892	NS	Australia	2005-Jun-15	A/Australia/NHRC0013/2005		Other Database Import	The NIAID Influenza Genome Sequencing Consortium
EPI318893	PA	Australia	2005-Jun-15	A/Australia/NHRC0013/2005		Other Database Import	The NIAID Influenza Genome Sequencing Consortium
EPI318894	PB1	Australia	2005-Jun-15	A/Australia/NHRC0013/2005		Other Database Import	The NIAID Influenza Genome Sequencing Consortium
EPI318895	PB2	Australia	2005-Jun-15	A/Australia/NHRC0013/2005		Other Database Import	The NIAID Influenza Genome Sequencing Consortium
EPI318880	HA	Australia	2005-Jun-17	A/Australia/NHRC0014/2005		Other Database Import	The NIAID Influenza Genome Sequencing Consortium
EPI318881	MP	Australia	2005-Jun-17	A/Australia/NHRC0014/2005		Other Database Import	The NIAID Influenza Genome Sequencing Consortium
EPI318882	NA	Australia	2005-Jun-17	A/Australia/NHRC0014/2005		Other Database Import	The NIAID Influenza Genome Sequencing Consortium
EPI318883	NP	Australia	2005-Jun-17	A/Australia/NHRC0014/2005		Other Database Import	The NIAID Influenza Genome Sequencing Consortium
EPI318884	NS	Australia	2005-Jun-17	A/Australia/NHRC0014/2005		Other Database Import	The NIAID Influenza Genome Sequencing Consortium
EPI318885	PA	Australia	2005-Jun-17	A/Australia/NHRC0014/2005		Other Database Import	The NIAID Influenza Genome Sequencing Consortium
EPI318886	PB1	Australia	2005-Jun-17	A/Australia/NHRC0014/2005		Other Database Import	The NIAID Influenza Genome Sequencing Consortium
EPI318887	PB2	Australia	2005-Jun-17	A/Australia/NHRC0014/2005		Other Database Import	The NIAID Influenza Genome Sequencing Consortium
EPI318876	NS	Australia	2005-Jun-19	A/Australia/NHRC0015/2005		Other Database Import	The NIAID Influenza Genome Sequencing Consortium
EPI318877	PA	Australia	2005-Jun-19	A/Australia/NHRC0015/2005		Other Database Import	The NIAID Influenza Genome Sequencing Consortium
EPI318878	PB1	Australia	2005-Jun-19	A/Australia/NHRC0015/2005		Other Database Import	The NIAID Influenza Genome Sequencing Consortium
EPI318879	PB2	Australia	2005-Jun-19	A/Australia/NHRC0015/2005		Other Database Import	The NIAID Influenza Genome Sequencing Consortium
EPI318872	HA	Australia	2005-Jun-19	A/Australia/NHRC0015/2005		Other Database Import	The NIAID Influenza Genome Sequencing Consortium
EPI318873	MP	Australia	2005-Jun-19	A/Australia/NHRC0015/2005		Other Database Import	The NIAID Influenza Genome Sequencing Consortium
EPI318874	NA	Australia	2005-Jun-19	A/Australia/NHRC0015/2005		Other Database Import	The NIAID Influenza Genome Sequencing Consortium
EPI318875	NP	Australia	2005-Jun-19	A/Australia/NHRC0015/2005		Other Database Import	The NIAID Influenza Genome Sequencing Consortium
EPI318588	NS	United States	2005-Dec-19	A/Texas/NHRC0002/2005		Other Database Import	The NIAID Influenza Genome Sequencing Consortium
EPI318589	PA	United States	2005-Dec-19	A/Texas/NHRC0002/2005		Other Database Import	The NIAID Influenza Genome Sequencing Consortium
EPI318590	PB1	United States	2005-Dec-19	A/Texas/NHRC0002/2005		Other Database Import	The NIAID Influenza Genome Sequencing Consortium
EPI318591	PB2	United States	2005-Dec-19	A/Texas/NHRC0002/2005		Other Database Import	The NIAID Influenza Genome Sequencing Consortium
EPI318584	HA	United States	2005-Dec-19	A/Texas/NHRC0002/2005		Other Database Import	The NIAID Influenza Genome Sequencing Consortium
EPI318585	MP	United States	2005-Dec-19	A/Texas/NHRC0002/2005		Other Database Import	The NIAID Influenza Genome Sequencing Consortium
EPI318586	NA	United States	2005-Dec-19	A/Texas/NHRC0002/2005		Other Database Import	The NIAID Influenza Genome Sequencing Consortium
EPI318587	NP	United States	2005-Dec-19	A/Texas/NHRC0002/2005		Other Database Import	The NIAID Influenza Genome Sequencing Consortium
EPI318576	HA	United States	2005-Nov-30	A/California/NHRC0001/2005		Other Database Import	The NIAID Influenza Genome Sequencing Consortium
EPI318577	MP	United States	2005-Nov-30	A/California/NHRC0001/2005		Other Database Import	The NIAID Influenza Genome Sequencing Consortium
EPI318578	NA	United States	2005-Nov-30	A/California/NHRC0001/2005		Other Database Import	The NIAID Influenza Genome Sequencing Consortium
EPI318579	NP	United States	2005-Nov-30	A/California/NHRC0001/2005		Other Database Import	The NIAID Influenza Genome Sequencing Consortium
EPI318580	NS	United States	2005-Nov-30	A/California/NHRC0001/2005		Other Database Import	The NIAID Influenza Genome Sequencing Consortium
EPI318581	PA	United States	2005-Nov-30	A/California/NHRC0001/2005		Other Database Import	The NIAID Influenza Genome Sequencing Consortium
EPI318582	PB1	United States	2005-Nov-30	A/California/NHRC0001/2005		Other Database Import	The NIAID Influenza Genome Sequencing Consortium
EPI318583	PB2	United States	2005-Nov-30	A/California/NHRC0001/2005		Other Database Import	The NIAID Influenza Genome Sequencing Consortium
EPI318568	HA	United States	2005-Apr-06	A/Illinois/NHRC0001/2005		Other Database Import	The NIAID Influenza Genome Sequencing Consortium
EPI318569	MP	United States	2005-Apr-06	A/Illinois/NHRC0001/2005		Other Database Import	The NIAID Influenza Genome Sequencing Consortium
EPI318570	NA	United States	2005-Apr-06	A/Illinois/NHRC0001/2005		Other Database Import	The NIAID Influenza Genome Sequencing Consortium
EPI318571	NP	United States	2005-Apr-06	A/Illinois/NHRC0001/2005		Other Database Import	The NIAID Influenza Genome Sequencing Consortium
EPI318572	NS	United States	2005-Apr-06	A/Illinois/NHRC0001/2005		Other Database Import	The NIAID Influenza Genome Sequencing Consortium
EPI318573	PA	United States	2005-Apr-06	A/Illinois/NHRC0001/2005		Other Database Import	The NIAID Influenza Genome Sequencing Consortium
EPI318574	PB1	United States	2005-Apr-06	A/Illinois/NHRC0001/2005		Other Database Import	The NIAID Influenza Genome Sequencing Consortium
EPI318575	PB2	United States	2005-Apr-06	A/Illinois/NHRC0001/2005		Other Database Import	The NIAID Influenza Genome Sequencing Consortium
EPI318560	HA	United States	2005-Mar-10	A/South Carolina/NHRC0002/2005		Other Database Import	The NIAID Influenza Genome Sequencing Consortium
EPI318561	MP	United States	2005-Mar-10	A/South Carolina/NHRC0002/2005		Other Database Import	The NIAID Influenza Genome Sequencing Consortium
EPI318562	NA	United States	2005-Mar-10	A/South Carolina/NHRC0002/2005		Other Database Import	The NIAID Influenza Genome Sequencing Consortium
EPI318563	NP	United States	2005-Mar-10	A/South Carolina/NHRC0002/2005		Other Database Import	The NIAID Influenza Genome Sequencing Consortium
EPI318564	NS	United States	2005-Mar-10	A/South Carolina/NHRC0002/2005		Other Database Import	The NIAID Influenza Genome Sequencing Consortium
EPI318565	PA	United States	2005-Mar-10	A/South Carolina/NHRC0002/2005		Other Database Import	The NIAID Influenza Genome Sequencing Consortium
EPI318566	PB1	United States	2005-Mar-10	A/South Carolina/NHRC0002/2005		Other Database Import	The NIAID Influenza Genome Sequencing Consortium
EPI318567	PB2	United States	2005-Mar-10	A/South Carolina/NHRC0002/2005		Other Database Import	The NIAID Influenza Genome Sequencing Consortium
EPI318544	HA	United States	2005-Jan-12	A/Missouri/NHRC0001/2005		Other Database Import	The NIAID Influenza Genome Sequencing Consortium
EPI318545	MP	United States	2005-Jan-12	A/Missouri/NHRC0001/2005		Other Database Import	The NIAID Influenza Genome Sequencing Consortium
EPI318546	NA	United States	2005-Jan-12	A/Missouri/NHRC0001/2005		Other Database Import	The NIAID Influenza Genome Sequencing Consortium
EPI318547	NP	United States	2005-Jan-12	A/Missouri/NHRC0001/2005		Other Database Import	The NIAID Influenza Genome Sequencing Consortium
EPI318548	NS	United States	2005-Jan-12	A/Missouri/NHRC0001/2005		Other Database Import	The NIAID Influenza Genome Sequencing Consortium
EPI318549	PA	United States	2005-Jan-12	A/Missouri/NHRC0001/2005		Other Database Import	The NIAID Influenza Genome Sequencing Consortium
EPI318550	PB1	United States	2005-Jan-12	A/Missouri/NHRC0001/2005		Other Database Import	The NIAID Influenza Genome Sequencing Consortium
EPI318551	PB2	United States	2005-Jan-12	A/Missouri/NHRC0001/2005		Other Database Import	The NIAID Influenza Genome Sequencing Consortium
EPI315021	NA	Japan	2005-Jan-01	A/Ehime/7/2005		Other Database Import	Tashiro,M.; Fujisaki,S.
EPI314980	HA	United Kingdom	2005-Oct-19	A/Scotland/60380627/2006		Other Database Import	Ellis,J.
EPI314971	HA	United Kingdom	2005-Jan-10	A/Scotland/50260089/2005		Other Database Import	Ellis,J.
EPI273187	NA	Taiwan	2005-Apr-20	A/Taiwan/156/2005		Other Database Import	Lin,J.-H.; Chiu,S.-C.; Liu,H.-F.
EPI273222	NP	Taiwan	2005-Apr-20	A/Taiwan/156/2005		Other Database Import	Lin,J.-H.; Chiu,S.-C.; Liu,H.-F.
EPI273257	NS	Taiwan	2005-Apr-20	A/Taiwan/156/2005		Other Database Import	Lin,J.-H.; Chiu,S.-C.; Liu,H.-F.
EPI273292	PA	Taiwan	2005-Apr-20	A/Taiwan/156/2005		Other Database Import	Lin,J.-H.; Chiu,S.-C.; Liu,H.-F.
EPI273082	PB2	Taiwan	2005-Apr-20	A/Taiwan/156/2005		Other Database Import	Lin,J.-H.; Chiu,S.-C.; Liu,H.-F.
EPI273117	HA	Taiwan	2005-Apr-20	A/Taiwan/156/2005		Other Database Import	Lin,J.-H.; Chiu,S.-C.; Liu,H.-F.
EPI273152	MP	Taiwan	2005-Apr-20	A/Taiwan/156/2005		Other Database Import	Lin,J.-H.; Chiu,S.-C.; Liu,H.-F.
EPI273327	PB1	Taiwan	2005-Apr-20	A/Taiwan/156/2005		Other Database Import	Lin,J.-H.; Chiu,S.-C.; Liu,H.-F.
EPI254276	HA	Korea, Republic of	2005-Mar-15	A/Ulsan/346/2005		Other Database Import	Kang,S.; Yang,I.S.; Lee,J.-Y.; Park,Y.; Oh,H.-B.; Kang,C.; Kim,K.H.
EPI254265	HA	Korea, Republic of	2005-Apr-20	A/Jeonbuk/570/2005		Other Database Import	Kang,S.; Yang,I.S.; Lee,J.-Y.; Park,Y.; Oh,H.-B.; Kang,C.; Kim,K.H.
EPI254240	HA	Korea, Republic of	2005-Apr-23	A/Jeju/571/2005		Other Database Import	Kang,S.; Yang,I.S.; Lee,J.-Y.; Park,Y.; Oh,H.-B.; Kang,C.; Kim,K.H.
EPI254220	HA	Korea, Republic of	2005-Jan-02	A/Incheon/57/2005		Other Database Import	Kang,S.; Yang,I.S.; Lee,J.-Y.; Park,Y.; Oh,H.-B.; Kang,C.; Kim,K.H.
EPI254218	HA	Korea, Republic of	2005-Apr-18	A/Incheon/540/2005		Other Database Import	Kang,S.; Yang,I.S.; Lee,J.-Y.; Park,Y.; Oh,H.-B.; Kang,C.; Kim,K.H.
EPI254216	HA	Korea, Republic of	2005-Mar-21	A/Incheon/380/2005		Other Database Import	Kang,S.; Yang,I.S.; Lee,J.-Y.; Park,Y.; Oh,H.-B.; Kang,C.; Kim,K.H.
EPI254214	HA	Korea, Republic of	2005-Jan-04	A/Incheon/34/2005		Other Database Import	Kang,S.; Yang,I.S.; Lee,J.-Y.; Park,Y.; Oh,H.-B.; Kang,C.; Kim,K.H.
EPI254185	HA	Korea, Republic of	2005-Feb-24	A/Gyeongnam/291/2005		Other Database Import	Kang,S.; Yang,I.S.; Lee,J.-Y.; Park,Y.; Oh,H.-B.; Kang,C.; Kim,K.H.
EPI254183	HA	Korea, Republic of	2005-Jan-31	A/Gyeongnam/200/2005		Other Database Import	Kang,S.; Yang,I.S.; Lee,J.-Y.; Park,Y.; Oh,H.-B.; Kang,C.; Kim,K.H.
EPI254167	HA	Korea, Republic of	2005-Dec-23	A/Gwangju/1032/2005		Other Database Import	Kang,S.; Yang,I.S.; Lee,J.-Y.; Park,Y.; Oh,H.-B.; Kang,C.; Kim,K.H.
EPI254144	HA	Korea, Republic of	2005-Jan-04	A/Daegu/24/2005		Other Database Import	Kang,S.; Yang,I.S.; Lee,J.-Y.; Park,Y.; Oh,H.-B.; Kang,C.; Kim,K.H.
EPI251448	MP	China	2005-Jan-01	A/Jiangxi/169/2005		Other Database Import	Shu,Y.; Huang,W.; Zhao,X.; Li,Z.; Wang,W.; Li,X.; Yang,L.; Lan,Y.; Zhang,Y.; Dong,L.; Wang,D.; Guo,J.; Wang,M.; Guo,Y.; Wen,L.
EPI250994	MP	China	2005-Jan-01	A/Xuanwu/10/2005		Other Database Import	Shu,Y.; Huang,W.; Zhao,X.; Li,Z.; Wang,W.; Li,X.; Yang,L.; Lan,Y.; Zhang,Y.; Dong,L.; Wang,D.; Guo,J.; Wang,M.; Guo,Y.; Wen,L.
EPI250993	MP	China	2005-Jan-01	A/Wulumuqi/37/2005		Other Database Import	Shu,Y.; Huang,W.; Zhao,X.; Li,Z.; Wang,W.; Li,X.; Yang,L.; Lan,Y.; Zhang,Y.; Dong,L.; Wang,D.; Guo,J.; Wang,M.; Guo,Y.; Wen,L.
EPI250991	MP	China	2005-Jan-01	A/Wuhan/94/2005		Other Database Import	Shu,Y.; Huang,W.; Zhao,X.; Li,Z.; Wang,W.; Li,X.; Yang,L.; Lan,Y.; Zhang,Y.; Dong,L.; Wang,D.; Guo,J.; Wang,M.; Guo,Y.; Wen,L.
EPI250990	MP	China	2005-Jan-01	A/Wuhan/261/2005		Other Database Import	Shu,Y.; Huang,W.; Zhao,X.; Li,Z.; Wang,W.; Li,X.; Yang,L.; Lan,Y.; Zhang,Y.; Dong,L.; Wang,D.; Guo,J.; Wang,M.; Guo,Y.; Wen,L.
EPI250986	MP	China	2005-Jan-01	A/Tianjin/185/2005		Other Database Import	Shu,Y.; Huang,W.; Zhao,X.; Li,Z.; Wang,W.; Li,X.; Yang,L.; Lan,Y.; Zhang,Y.; Dong,L.; Wang,D.; Guo,J.; Wang,M.; Guo,Y.; Wen,L.
EPI250984	MP	China	2005-Jan-01	A/Tianjin/159/2005		Other Database Import	Shu,Y.; Huang,W.; Zhao,X.; Li,Z.; Wang,W.; Li,X.; Yang,L.; Lan,Y.; Zhang,Y.; Dong,L.; Wang,D.; Guo,J.; Wang,M.; Guo,Y.; Wen,L.
EPI250983	MP	China	2005-Jan-01	A/Tianjin/125/2005		Other Database Import	Shu,Y.; Huang,W.; Zhao,X.; Li,Z.; Wang,W.; Li,X.; Yang,L.; Lan,Y.; Zhang,Y.; Dong,L.; Wang,D.; Guo,J.; Wang,M.; Guo,Y.; Wen,L.
EPI250982	MP	China	2005-Jan-01	A/Tianjin/112/2005		Other Database Import	Shu,Y.; Huang,W.; Zhao,X.; Li,Z.; Wang,W.; Li,X.; Yang,L.; Lan,Y.; Zhang,Y.; Dong,L.; Wang,D.; Guo,J.; Wang,M.; Guo,Y.; Wen,L.
EPI250981	MP	China	2005-Jan-01	A/Shandong/265/2005		Other Database Import	Shu,Y.; Huang,W.; Zhao,X.; Li,Z.; Wang,W.; Li,X.; Yang,L.; Lan,Y.; Zhang,Y.; Dong,L.; Wang,D.; Guo,J.; Wang,M.; Guo,Y.; Wen,L.
EPI250980	MP	China	2005-Jan-01	A/Shandong/194/2005		Other Database Import	Shu,Y.; Huang,W.; Zhao,X.; Li,Z.; Wang,W.; Li,X.; Yang,L.; Lan,Y.; Zhang,Y.; Dong,L.; Wang,D.; Guo,J.; Wang,M.; Guo,Y.; Wen,L.
EPI250975	MP	China	2005-Jan-01	A/Shaanxi/147/2005		Other Database Import	Shu,Y.; Huang,W.; Zhao,X.; Li,Z.; Wang,W.; Li,X.; Yang,L.; Lan,Y.; Zhang,Y.; Dong,L.; Wang,D.; Guo,J.; Wang,M.; Guo,Y.; Wen,L.
EPI250974	MP	China	2005-Jan-01	A/Ningxia/139/2005		Other Database Import	Shu,Y.; Huang,W.; Zhao,X.; Li,Z.; Wang,W.; Li,X.; Yang,L.; Lan,Y.; Zhang,Y.; Dong,L.; Wang,D.; Guo,J.; Wang,M.; Guo,Y.; Wen,L.
EPI250973	MP	China	2005-Jan-01	A/Ningbo/709/2005		Other Database Import	Shu,Y.; Huang,W.; Zhao,X.; Li,Z.; Wang,W.; Li,X.; Yang,L.; Lan,Y.; Zhang,Y.; Dong,L.; Wang,D.; Guo,J.; Wang,M.; Guo,Y.; Wen,L.
EPI250972	MP	China	2005-Jan-01	A/Ningbo/509/2005		Other Database Import	Shu,Y.; Huang,W.; Zhao,X.; Li,Z.; Wang,W.; Li,X.; Yang,L.; Lan,Y.; Zhang,Y.; Dong,L.; Wang,D.; Guo,J.; Wang,M.; Guo,Y.; Wen,L.
EPI250970	MP	China	2005-Jan-01	A/Ningbo/449/2005		Other Database Import	Shu,Y.; Huang,W.; Zhao,X.; Li,Z.; Wang,W.; Li,X.; Yang,L.; Lan,Y.; Zhang,Y.; Dong,L.; Wang,D.; Guo,J.; Wang,M.; Guo,Y.; Wen,L.
EPI250965	MP	China	2005-Jan-01	A/Ningbo/239/2005		Other Database Import	Shu,Y.; Huang,W.; Zhao,X.; Li,Z.; Wang,W.; Li,X.; Yang,L.; Lan,Y.; Zhang,Y.; Dong,L.; Wang,D.; Guo,J.; Wang,M.; Guo,Y.; Wen,L.
EPI250964	MP	China	2005-Jan-01	A/Ningbo/227/2005		Other Database Import	Shu,Y.; Huang,W.; Zhao,X.; Li,Z.; Wang,W.; Li,X.; Yang,L.; Lan,Y.; Zhang,Y.; Dong,L.; Wang,D.; Guo,J.; Wang,M.; Guo,Y.; Wen,L.
EPI250963	MP	China	2005-Jan-01	A/Ningbo/107/2005		Other Database Import	Shu,Y.; Huang,W.; Zhao,X.; Li,Z.; Wang,W.; Li,X.; Yang,L.; Lan,Y.; Zhang,Y.; Dong,L.; Wang,D.; Guo,J.; Wang,M.; Guo,Y.; Wen,L.
EPI250962	MP	China	2005-Jan-01	A/Nanning/171/2005		Other Database Import	Shu,Y.; Huang,W.; Zhao,X.; Li,Z.; Wang,W.; Li,X.; Yang,L.; Lan,Y.; Zhang,Y.; Dong,L.; Wang,D.; Guo,J.; Wang,M.; Guo,Y.; Wen,L.
EPI250957	MP	China	2005-Jan-01	A/Jiangxi/202/2005		Other Database Import	Shu,Y.; Huang,W.; Zhao,X.; Li,Z.; Wang,W.; Li,X.; Yang,L.; Lan,Y.; Zhang,Y.; Dong,L.; Wang,D.; Guo,J.; Wang,M.; Guo,Y.; Wen,L.
EPI250954	MP	China	2005-Jan-01	A/Jiangxi/141/2005		Other Database Import	Shu,Y.; Huang,W.; Zhao,X.; Li,Z.; Wang,W.; Li,X.; Yang,L.; Lan,Y.; Zhang,Y.; Dong,L.; Wang,D.; Guo,J.; Wang,M.; Guo,Y.; Wen,L.
EPI250949	MP	China	2005-Jan-01	A/Hubei/84/2005		Other Database Import	Shu,Y.; Huang,W.; Zhao,X.; Li,Z.; Wang,W.; Li,X.; Yang,L.; Lan,Y.; Zhang,Y.; Dong,L.; Wang,D.; Guo,J.; Wang,M.; Guo,Y.; Wen,L.
EPI250948	MP	China	2005-Jan-01	A/Hubei/37/2005		Other Database Import	Shu,Y.; Huang,W.; Zhao,X.; Li,Z.; Wang,W.; Li,X.; Yang,L.; Lan,Y.; Zhang,Y.; Dong,L.; Wang,D.; Guo,J.; Wang,M.; Guo,Y.; Wen,L.
EPI250947	MP	China	2005-Jan-01	A/Hubei/136/2005		Other Database Import	Shu,Y.; Huang,W.; Zhao,X.; Li,Z.; Wang,W.; Li,X.; Yang,L.; Lan,Y.; Zhang,Y.; Dong,L.; Wang,D.; Guo,J.; Wang,M.; Guo,Y.; Wen,L.
EPI250946	MP	China	2005-Jan-01	A/Hubei/106/2005		Other Database Import	Shu,Y.; Huang,W.; Zhao,X.; Li,Z.; Wang,W.; Li,X.; Yang,L.; Lan,Y.; Zhang,Y.; Dong,L.; Wang,D.; Guo,J.; Wang,M.; Guo,Y.; Wen,L.
EPI250941	MP	China	2005-Jan-01	A/Hebei/83/2005		Other Database Import	Shu,Y.; Huang,W.; Zhao,X.; Li,Z.; Wang,W.; Li,X.; Yang,L.; Lan,Y.; Zhang,Y.; Dong,L.; Wang,D.; Guo,J.; Wang,M.; Guo,Y.; Wen,L.
EPI250929	MP	China	2005-Jan-01	A/Hainan/I14/2005		Other Database Import	Shu,Y.; Huang,W.; Zhao,X.; Li,Z.; Wang,W.; Li,X.; Yang,L.; Lan,Y.; Zhang,Y.; Dong,L.; Wang,D.; Guo,J.; Wang,M.; Guo,Y.; Wen,L.
EPI250928	MP	China	2005-Jan-01	A/Hainan/I12/2005		Other Database Import	Shu,Y.; Huang,W.; Zhao,X.; Li,Z.; Wang,W.; Li,X.; Yang,L.; Lan,Y.; Zhang,Y.; Dong,L.; Wang,D.; Guo,J.; Wang,M.; Guo,Y.; Wen,L.
EPI250927	MP	China	2005-Jan-01	A/Hainan/C45/2005		Other Database Import	Shu,Y.; Huang,W.; Zhao,X.; Li,Z.; Wang,W.; Li,X.; Yang,L.; Lan,Y.; Zhang,Y.; Dong,L.; Wang,D.; Guo,J.; Wang,M.; Guo,Y.; Wen,L.
EPI250926	MP	China	2005-Jan-01	A/Hainan/C35/2005		Other Database Import	Shu,Y.; Huang,W.; Zhao,X.; Li,Z.; Wang,W.; Li,X.; Yang,L.; Lan,Y.; Zhang,Y.; Dong,L.; Wang,D.; Guo,J.; Wang,M.; Guo,Y.; Wen,L.
EPI250921	MP	China	2005-Jan-01	A/Guangdong/303/2005		Other Database Import	Shu,Y.; Huang,W.; Zhao,X.; Li,Z.; Wang,W.; Li,X.; Yang,L.; Lan,Y.; Zhang,Y.; Dong,L.; Wang,D.; Guo,J.; Wang,M.; Guo,Y.; Wen,L.
EPI250919	MP	China	2005-Jan-01	A/Guangdong/178/2005		Other Database Import	Shu,Y.; Huang,W.; Zhao,X.; Li,Z.; Wang,W.; Li,X.; Yang,L.; Lan,Y.; Zhang,Y.; Dong,L.; Wang,D.; Guo,J.; Wang,M.; Guo,Y.; Wen,L.
EPI250914	MP	China	2005-Jan-01	A/Fuzhou/89/2005		Other Database Import	Shu,Y.; Huang,W.; Zhao,X.; Li,Z.; Wang,W.; Li,X.; Yang,L.; Lan,Y.; Zhang,Y.; Dong,L.; Wang,D.; Guo,J.; Wang,M.; Guo,Y.; Wen,L.
EPI250913	MP	China	2005-Jan-01	A/Dalian/7/2005		Other Database Import	Shu,Y.; Huang,W.; Zhao,X.; Li,Z.; Wang,W.; Li,X.; Yang,L.; Lan,Y.; Zhang,Y.; Dong,L.; Wang,D.; Guo,J.; Wang,M.; Guo,Y.; Wen,L.
EPI250912	MP	China	2005-Jan-01	A/Dalian/1/2005		Other Database Import	Shu,Y.; Huang,W.; Zhao,X.; Li,Z.; Wang,W.; Li,X.; Yang,L.; Lan,Y.; Zhang,Y.; Dong,L.; Wang,D.; Guo,J.; Wang,M.; Guo,Y.; Wen,L.
EPI250908	MP	China	2005-Jan-01	A/Chongqing/568/2005		Other Database Import	Shu,Y.; Huang,W.; Zhao,X.; Li,Z.; Wang,W.; Li,X.; Yang,L.; Lan,Y.; Zhang,Y.; Dong,L.; Wang,D.; Guo,J.; Wang,M.; Guo,Y.; Wen,L.
EPI250894	MP	China	2005-Jan-01	A/Anhui/760/2005		Other Database Import	Shu,Y.; Huang,W.; Zhao,X.; Li,Z.; Wang,W.; Li,X.; Yang,L.; Lan,Y.; Zhang,Y.; Dong,L.; Wang,D.; Guo,J.; Wang,M.; Guo,Y.; Wen,L.
EPI250893	MP	China	2005-Jan-01	A/Anhui/752/2005		Other Database Import	Shu,Y.; Huang,W.; Zhao,X.; Li,Z.; Wang,W.; Li,X.; Yang,L.; Lan,Y.; Zhang,Y.; Dong,L.; Wang,D.; Guo,J.; Wang,M.; Guo,Y.; Wen,L.
EPI250891	MP	China	2005-Jan-01	A/Anhui/452/2005		Other Database Import	Shu,Y.; Huang,W.; Zhao,X.; Li,Z.; Wang,W.; Li,X.; Yang,L.; Lan,Y.; Zhang,Y.; Dong,L.; Wang,D.; Guo,J.; Wang,M.; Guo,Y.; Wen,L.
EPI250890	MP	China	2005-Jan-01	A/Anhui/308/2005		Other Database Import	Shu,Y.; Huang,W.; Zhao,X.; Li,Z.; Wang,W.; Li,X.; Yang,L.; Lan,Y.; Zhang,Y.; Dong,L.; Wang,D.; Guo,J.; Wang,M.; Guo,Y.; Wen,L.
EPI249498	HA	Japan	2005-Feb-10	A/Niigata/F277/2005		Other Database Import	Zaraket,H.; Saito,R.; Suzuki,H.; Suzuki,Y.; Li,D.; Caperig-Dapat,I.
EPI239684	HA	Korea, Republic of	2005-Sep-10	A/Busan/15453/2009	National Institute of Health	National Institute of Infectious Diseases (NIID)	Ujike,Makoto; Kato,Yumiko; Oguchi,Akio; Fujita,Nobuyuki; Obuchi,Masatsugu; Tashiro,Masato; Odagiri,Takato
EPI234393	NA	Cambodia	2005-Aug-05	A/Cambodia/P106/2005		Other Database Import	Buchy,P.
EPI234350	MP	Cambodia	2005-Aug-05	A/Cambodia/P106/2005		Other Database Import	Buchy,P.
EPI234307	HA	Cambodia	2005-Aug-05	A/Cambodia/P106/2005		Other Database Import	Buchy,P.
EPI234391	NA	Cambodia	2005-Aug-05	A/Cambodia/P038/2005		Other Database Import	Buchy,P.
EPI234348	MP	Cambodia	2005-Aug-05	A/Cambodia/P038/2005		Other Database Import	Buchy,P.
EPI234305	HA	Cambodia	2005-Aug-05	A/Cambodia/P038/2005		Other Database Import	Buchy,P.
EPI226884	HA	China	2005-Jun-06	A/Zhuhai/354/2005		Other Database Import	Lin,Y.X.; Zhang,L.R.; Wei,Q.D.
EPI226881	HA	Japan	2005-Jul-16	A/YAMAGATA/223/2005		Other Database Import	Russell,C.A.; Jones,T.C.; Barr,I.G.; Cox,N.J.; Gregory,V.; Gust,I.D.; Hampson,A.W.; Hay,A.J.; Hurt,A.C.; de Jong,J.C.; Kelso,A.; Klimov,A.I.; Kageyama,T.; Komadina,N.; Lapedes,A.S.; Lin,Y.P.; Mosterin,A.; Obuchi,M.; Odagiri,T.; Osterhaus,A.D.M.E.; Ri
EPI226880	HA	Japan	2005-Apr-25	A/YAMAGATA/206/2005		Other Database Import	Russell,C.A.; Jones,T.C.; Barr,I.G.; Cox,N.J.; Gregory,V.; Gust,I.D.; Hampson,A.W.; Hay,A.J.; Hurt,A.C.; de Jong,J.C.; Kelso,A.; Klimov,A.I.; Kageyama,T.; Komadina,N.; Lapedes,A.S.; Lin,Y.P.; Mosterin,A.; Obuchi,M.; Odagiri,T.; Osterhaus,A.D.M.E.; Ri
EPI226879	HA	Japan	2005-Mar-18	A/YAMAGATA/190/2005		Other Database Import	Russell,C.A.; Jones,T.C.; Barr,I.G.; Cox,N.J.; Gregory,V.; Gust,I.D.; Hampson,A.W.; Hay,A.J.; Hurt,A.C.; de Jong,J.C.; Kelso,A.; Klimov,A.I.; Kageyama,T.; Komadina,N.; Lapedes,A.S.; Lin,Y.P.; Mosterin,A.; Obuchi,M.; Odagiri,T.; Osterhaus,A.D.M.E.; Ri
EPI226878	HA	Japan	2005-Mar-26	A/YAMAGATA/181/2005		Other Database Import	Russell,C.A.; Jones,T.C.; Barr,I.G.; Cox,N.J.; Gregory,V.; Gust,I.D.; Hampson,A.W.; Hay,A.J.; Hurt,A.C.; de Jong,J.C.; Kelso,A.; Klimov,A.I.; Kageyama,T.; Komadina,N.; Lapedes,A.S.; Lin,Y.P.; Mosterin,A.; Obuchi,M.; Odagiri,T.; Osterhaus,A.D.M.E.; Ri
EPI226875	NP	United States	2005-Aug-31	A/Wisconsin/67/2005		Other Database Import	Laurie,K.L.; Ernest,J.; Poo,Y.P.; Mosse,J.A.; Barr,I.G.
EPI226876	PA	United States	2005-Aug-31	A/Wisconsin/67/2005		Other Database Import	Laurie,K.L.; Ernest,J.; Poo,Y.P.; Mosse,J.A.; Barr,I.G.
EPI226873	HA	United States	2005-Jan-05	A/West Virginia/WV-419/2005		Other Database Import	Russell,C.A.; Jones,T.C.; Barr,I.G.; Cox,N.J.; Gregory,V.; Gust,I.D.; Hampson,A.W.; Hay,A.J.; Hurt,A.C.; de Jong,J.C.; Kelso,A.; Klimov,A.I.; Kageyama,T.; Komadina,N.; Lapedes,A.S.; Lin,Y.P.; Mosterin,A.; Obuchi,M.; Odagiri,T.; Osterhaus,A.D.M.E.; Ri
EPI226870	HA	China	2005-Aug-22	A/WUHAN/295/2005		Other Database Import	Russell,C.A.; Jones,T.C.; Barr,I.G.; Cox,N.J.; Gregory,V.; Gust,I.D.; Hampson,A.W.; Hay,A.J.; Hurt,A.C.; de Jong,J.C.; Kelso,A.; Klimov,A.I.; Kageyama,T.; Komadina,N.; Lapedes,A.S.; Lin,Y.P.; Mosterin,A.; Obuchi,M.; Odagiri,T.; Osterhaus,A.D.M.E.; Ri
EPI226868	HA	China	2005-May-23	A/WUHAN/158/2005		Other Database Import	Russell,C.A.; Jones,T.C.; Barr,I.G.; Cox,N.J.; Gregory,V.; Gust,I.D.; Hampson,A.W.; Hay,A.J.; Hurt,A.C.; de Jong,J.C.; Kelso,A.; Klimov,A.I.; Kageyama,T.; Komadina,N.; Lapedes,A.S.; Lin,Y.P.; Mosterin,A.; Obuchi,M.; Odagiri,T.; Osterhaus,A.D.M.E.; Ri
EPI226866	HA	United States	2005-Jan-07	A/Virginia/VA-VAV1-34/2005		Other Database Import	Russell,C.A.; Jones,T.C.; Barr,I.G.; Cox,N.J.; Gregory,V.; Gust,I.D.; Hampson,A.W.; Hay,A.J.; Hurt,A.C.; de Jong,J.C.; Kelso,A.; Klimov,A.I.; Kageyama,T.; Komadina,N.; Lapedes,A.S.; Lin,Y.P.; Mosterin,A.; Obuchi,M.; Odagiri,T.; Osterhaus,A.D.M.E.; Ri
EPI226860	HA	Australia	2005-Jun-08	A/VICTORIA/126/2005		Other Database Import	Russell,C.A.; Jones,T.C.; Barr,I.G.; Cox,N.J.; Gregory,V.; Gust,I.D.; Hampson,A.W.; Hay,A.J.; Hurt,A.C.; de Jong,J.C.; Kelso,A.; Klimov,A.I.; Kageyama,T.; Komadina,N.; Lapedes,A.S.; Lin,Y.P.; Mosterin,A.; Obuchi,M.; Odagiri,T.; Osterhaus,A.D.M.E.; Ri
EPI226859	HA	Australia	2005-Jan-01	A/VICTORIA/116/2005		Other Database Import	Russell,C.A.; Jones,T.C.; Barr,I.G.; Cox,N.J.; Gregory,V.; Gust,I.D.; Hampson,A.W.; Hay,A.J.; Hurt,A.C.; de Jong,J.C.; Kelso,A.; Klimov,A.I.; Kageyama,T.; Komadina,N.; Lapedes,A.S.; Lin,Y.P.; Mosterin,A.; Obuchi,M.; Odagiri,T.; Osterhaus,A.D.M.E.; Ri
EPI226858	HA	United States	2005-Dec-06	A/Utah/UT-40519645/2005		Other Database Import	Russell,C.A.; Jones,T.C.; Barr,I.G.; Cox,N.J.; Gregory,V.; Gust,I.D.; Hampson,A.W.; Hay,A.J.; Hurt,A.C.; de Jong,J.C.; Kelso,A.; Klimov,A.I.; Kageyama,T.; Komadina,N.; Lapedes,A.S.; Lin,Y.P.; Mosterin,A.; Obuchi,M.; Odagiri,T.; Osterhaus,A.D.M.E.; Ri
EPI226857	HA	United States	2005-Jan-12	A/Utah/UT-40500892/2005		Other Database Import	Russell,C.A.; Jones,T.C.; Barr,I.G.; Cox,N.J.; Gregory,V.; Gust,I.D.; Hampson,A.W.; Hay,A.J.; Hurt,A.C.; de Jong,J.C.; Kelso,A.; Klimov,A.I.; Kageyama,T.; Komadina,N.; Lapedes,A.S.; Lin,Y.P.; Mosterin,A.; Obuchi,M.; Odagiri,T.; Osterhaus,A.D.M.E.; Ri
EPI226836	HA	United States	2005-Feb-09	A/Texas/TX-VC5-593/2005		Other Database Import	Russell,C.A.; Jones,T.C.; Barr,I.G.; Cox,N.J.; Gregory,V.; Gust,I.D.; Hampson,A.W.; Hay,A.J.; Hurt,A.C.; de Jong,J.C.; Kelso,A.; Klimov,A.I.; Kageyama,T.; Komadina,N.; Lapedes,A.S.; Lin,Y.P.; Mosterin,A.; Obuchi,M.; Odagiri,T.; Osterhaus,A.D.M.E.; Ri
EPI226835	HA	United States	2005-Nov-28	A/Texas/TX-VC5-1463/2005		Other Database Import	Russell,C.A.; Jones,T.C.; Barr,I.G.; Cox,N.J.; Gregory,V.; Gust,I.D.; Hampson,A.W.; Hay,A.J.; Hurt,A.C.; de Jong,J.C.; Kelso,A.; Klimov,A.I.; Kageyama,T.; Komadina,N.; Lapedes,A.S.; Lin,Y.P.; Mosterin,A.; Obuchi,M.; Odagiri,T.; Osterhaus,A.D.M.E.; Ri
EPI226834	HA	United States	2005-Nov-15	A/Texas/TX-VC5-1434/2005		Other Database Import	Russell,C.A.; Jones,T.C.; Barr,I.G.; Cox,N.J.; Gregory,V.; Gust,I.D.; Hampson,A.W.; Hay,A.J.; Hurt,A.C.; de Jong,J.C.; Kelso,A.; Klimov,A.I.; Kageyama,T.; Komadina,N.; Lapedes,A.S.; Lin,Y.P.; Mosterin,A.; Obuchi,M.; Odagiri,T.; Osterhaus,A.D.M.E.; Ri
EPI226825	HA	Japan	2005-Feb-28	A/TOYAMA/28/2005		Other Database Import	Russell,C.A.; Jones,T.C.; Barr,I.G.; Cox,N.J.; Gregory,V.; Gust,I.D.; Hampson,A.W.; Hay,A.J.; Hurt,A.C.; de Jong,J.C.; Kelso,A.; Klimov,A.I.; Kageyama,T.; Komadina,N.; Lapedes,A.S.; Lin,Y.P.; Mosterin,A.; Obuchi,M.; Odagiri,T.; Osterhaus,A.D.M.E.; Ri
EPI226824	HA	Australia	2005-Jun-19	A/TOWNSVILLE/21/2005		Other Database Import	Russell,C.A.; Jones,T.C.; Barr,I.G.; Cox,N.J.; Gregory,V.; Gust,I.D.; Hampson,A.W.; Hay,A.J.; Hurt,A.C.; de Jong,J.C.; Kelso,A.; Klimov,A.I.; Kageyama,T.; Komadina,N.; Lapedes,A.S.; Lin,Y.P.; Mosterin,A.; Obuchi,M.; Odagiri,T.; Osterhaus,A.D.M.E.; Ri
EPI226823	HA	Australia	2005-Jun-18	A/TOWNSVILLE/16/2005		Other Database Import	Russell,C.A.; Jones,T.C.; Barr,I.G.; Cox,N.J.; Gregory,V.; Gust,I.D.; Hampson,A.W.; Hay,A.J.; Hurt,A.C.; de Jong,J.C.; Kelso,A.; Klimov,A.I.; Kageyama,T.; Komadina,N.; Lapedes,A.S.; Lin,Y.P.; Mosterin,A.; Obuchi,M.; Odagiri,T.; Osterhaus,A.D.M.E.; Ri
EPI226822	HA	Australia	2005-Sep-10	A/TOWNSVILLE/149/2005		Other Database Import	Russell,C.A.; Jones,T.C.; Barr,I.G.; Cox,N.J.; Gregory,V.; Gust,I.D.; Hampson,A.W.; Hay,A.J.; Hurt,A.C.; de Jong,J.C.; Kelso,A.; Klimov,A.I.; Kageyama,T.; Komadina,N.; Lapedes,A.S.; Lin,Y.P.; Mosterin,A.; Obuchi,M.; Odagiri,T.; Osterhaus,A.D.M.E.; Ri
EPI226816	HA	United States	2005-Feb-04	A/South Carolina/SC-X590/2005		Other Database Import	Russell,C.A.; Jones,T.C.; Barr,I.G.; Cox,N.J.; Gregory,V.; Gust,I.D.; Hampson,A.W.; Hay,A.J.; Hurt,A.C.; de Jong,J.C.; Kelso,A.; Klimov,A.I.; Kageyama,T.; Komadina,N.; Lapedes,A.S.; Lin,Y.P.; Mosterin,A.; Obuchi,M.; Odagiri,T.; Osterhaus,A.D.M.E.; Ri
EPI226815	HA	United States	2005-Jun-23	A/South Carolina/SC-SC05-217-ORIGINAL/2005		Other Database Import	Russell,C.A.; Jones,T.C.; Barr,I.G.; Cox,N.J.; Gregory,V.; Gust,I.D.; Hampson,A.W.; Hay,A.J.; Hurt,A.C.; de Jong,J.C.; Kelso,A.; Klimov,A.I.; Kageyama,T.; Komadina,N.; Lapedes,A.S.; Lin,Y.P.; Mosterin,A.; Obuchi,M.; Odagiri,T.; Osterhaus,A.D.M.E.; Ri
EPI226814	HA	Australia	2005-Jun-19	A/South Australia/9/2005		Other Database Import	Russell,C.A.; Jones,T.C.; Barr,I.G.; Cox,N.J.; Gregory,V.; Gust,I.D.; Hampson,A.W.; Hay,A.J.; Hurt,A.C.; de Jong,J.C.; Kelso,A.; Klimov,A.I.; Kageyama,T.; Komadina,N.; Lapedes,A.S.; Lin,Y.P.; Mosterin,A.; Obuchi,M.; Odagiri,T.; Osterhaus,A.D.M.E.; Ri
EPI226813	HA	Australia	2005-Jul-07	A/South Australia/37/2005		Other Database Import	Russell,C.A.; Jones,T.C.; Barr,I.G.; Cox,N.J.; Gregory,V.; Gust,I.D.; Hampson,A.W.; Hay,A.J.; Hurt,A.C.; de Jong,J.C.; Kelso,A.; Klimov,A.I.; Kageyama,T.; Komadina,N.; Lapedes,A.S.; Lin,Y.P.; Mosterin,A.; Obuchi,M.; Odagiri,T.; Osterhaus,A.D.M.E.; Ri
EPI226806	HA	Australia	2005-Apr-04	A/SYDNEY/2/2005		Other Database Import	Russell,C.A.; Jones,T.C.; Barr,I.G.; Cox,N.J.; Gregory,V.; Gust,I.D.; Hampson,A.W.; Hay,A.J.; Hurt,A.C.; de Jong,J.C.; Kelso,A.; Klimov,A.I.; Kageyama,T.; Komadina,N.; Lapedes,A.S.; Lin,Y.P.; Mosterin,A.; Obuchi,M.; Odagiri,T.; Osterhaus,A.D.M.E.; Ri
EPI226805	HA	Mongolia	2005-Nov-28	A/SUKHBAATAR/1568/2005		Other Database Import	Russell,C.A.; Jones,T.C.; Barr,I.G.; Cox,N.J.; Gregory,V.; Gust,I.D.; Hampson,A.W.; Hay,A.J.; Hurt,A.C.; de Jong,J.C.; Kelso,A.; Klimov,A.I.; Kageyama,T.; Komadina,N.; Lapedes,A.S.; Lin,Y.P.; Mosterin,A.; Obuchi,M.; Odagiri,T.; Osterhaus,A.D.M.E.; Ri
EPI226804	HA	Japan	2005-Dec-28	A/SHIGA/26/2005		Other Database Import	Russell,C.A.; Jones,T.C.; Barr,I.G.; Cox,N.J.; Gregory,V.; Gust,I.D.; Hampson,A.W.; Hay,A.J.; Hurt,A.C.; de Jong,J.C.; Kelso,A.; Klimov,A.I.; Kageyama,T.; Komadina,N.; Lapedes,A.S.; Lin,Y.P.; Mosterin,A.; Obuchi,M.; Odagiri,T.; Osterhaus,A.D.M.E.; Ri
EPI226803	HA	Japan	2005-Dec-09	A/SHIGA/23/2005		Other Database Import	Russell,C.A.; Jones,T.C.; Barr,I.G.; Cox,N.J.; Gregory,V.; Gust,I.D.; Hampson,A.W.; Hay,A.J.; Hurt,A.C.; de Jong,J.C.; Kelso,A.; Klimov,A.I.; Kageyama,T.; Komadina,N.; Lapedes,A.S.; Lin,Y.P.; Mosterin,A.; Obuchi,M.; Odagiri,T.; Osterhaus,A.D.M.E.; Ri
EPI226799	HA	United States	2005-Jan-24	A/Rhode Island/RI-2005100001/2005		Other Database Import	Russell,C.A.; Jones,T.C.; Barr,I.G.; Cox,N.J.; Gregory,V.; Gust,I.D.; Hampson,A.W.; Hay,A.J.; Hurt,A.C.; de Jong,J.C.; Kelso,A.; Klimov,A.I.; Kageyama,T.; Komadina,N.; Lapedes,A.S.; Lin,Y.P.; Mosterin,A.; Obuchi,M.; Odagiri,T.; Osterhaus,A.D.M.E.; Ri
EPI226795	HA	Japan	2005-Jan-17	A/Okinawa/15/2006		Other Database Import	Suzuki,Y.; Taira,K.; Saito,R.; Li,D.; Nidaira,M.; Okano,S.; Miyashita,A.; Kuwano,R.; Suzuki,H.
EPI226793	HA	Japan	2005-Mar-11	A/OSAKA/29/2005		Other Database Import	Russell,C.A.; Jones,T.C.; Barr,I.G.; Cox,N.J.; Gregory,V.; Gust,I.D.; Hampson,A.W.; Hay,A.J.; Hurt,A.C.; de Jong,J.C.; Kelso,A.; Klimov,A.I.; Kageyama,T.; Komadina,N.; Lapedes,A.S.; Lin,Y.P.; Mosterin,A.; Obuchi,M.; Odagiri,T.; Osterhaus,A.D.M.E.; Ri
EPI226778	HA	Japan	2005-Mar-01	A/NIIGATA/620/2005		Other Database Import	Russell,C.A.; Jones,T.C.; Barr,I.G.; Cox,N.J.; Gregory,V.; Gust,I.D.; Hampson,A.W.; Hay,A.J.; Hurt,A.C.; de Jong,J.C.; Kelso,A.; Klimov,A.I.; Kageyama,T.; Komadina,N.; Lapedes,A.S.; Lin,Y.P.; Mosterin,A.; Obuchi,M.; Odagiri,T.; Osterhaus,A.D.M.E.; Ri
EPI226777	HA	Japan	2005-Feb-17	A/NIIGATA/533/2005		Other Database Import	Russell,C.A.; Jones,T.C.; Barr,I.G.; Cox,N.J.; Gregory,V.; Gust,I.D.; Hampson,A.W.; Hay,A.J.; Hurt,A.C.; de Jong,J.C.; Kelso,A.; Klimov,A.I.; Kageyama,T.; Komadina,N.; Lapedes,A.S.; Lin,Y.P.; Mosterin,A.; Obuchi,M.; Odagiri,T.; Osterhaus,A.D.M.E.; Ri
EPI226776	HA	Japan	2005-Dec-20	A/NARA/33/2005		Other Database Import	Russell,C.A.; Jones,T.C.; Barr,I.G.; Cox,N.J.; Gregory,V.; Gust,I.D.; Hampson,A.W.; Hay,A.J.; Hurt,A.C.; de Jong,J.C.; Kelso,A.; Klimov,A.I.; Kageyama,T.; Komadina,N.; Lapedes,A.S.; Lin,Y.P.; Mosterin,A.; Obuchi,M.; Odagiri,T.; Osterhaus,A.D.M.E.; Ri
EPI226771	HA	United States	2005-Jan-28	A/Montana/MT-439520-ORIGINAL/2005		Other Database Import	Russell,C.A.; Jones,T.C.; Barr,I.G.; Cox,N.J.; Gregory,V.; Gust,I.D.; Hampson,A.W.; Hay,A.J.; Hurt,A.C.; de Jong,J.C.; Kelso,A.; Klimov,A.I.; Kageyama,T.; Komadina,N.; Lapedes,A.S.; Lin,Y.P.; Mosterin,A.; Obuchi,M.; Odagiri,T.; Osterhaus,A.D.M.E.; Ri
EPI226770	HA	United States	2005-Aug-25	A/Maryland/MD-V101821/2005		Other Database Import	Russell,C.A.; Jones,T.C.; Barr,I.G.; Cox,N.J.; Gregory,V.; Gust,I.D.; Hampson,A.W.; Hay,A.J.; Hurt,A.C.; de Jong,J.C.; Kelso,A.; Klimov,A.I.; Kageyama,T.; Komadina,N.; Lapedes,A.S.; Lin,Y.P.; Mosterin,A.; Obuchi,M.; Odagiri,T.; Osterhaus,A.D.M.E.; Ri
EPI226769	HA	Russian Federation	2005-Feb-28	A/MOSCOW/7/2005		Other Database Import	Russell,C.A.; Jones,T.C.; Barr,I.G.; Cox,N.J.; Gregory,V.; Gust,I.D.; Hampson,A.W.; Hay,A.J.; Hurt,A.C.; de Jong,J.C.; Kelso,A.; Klimov,A.I.; Kageyama,T.; Komadina,N.; Lapedes,A.S.; Lin,Y.P.; Mosterin,A.; Obuchi,M.; Odagiri,T.; Osterhaus,A.D.M.E.; Ri
EPI226768	HA	Japan	2005-Feb-14	A/MIYAGI/73/2005		Other Database Import	Russell,C.A.; Jones,T.C.; Barr,I.G.; Cox,N.J.; Gregory,V.; Gust,I.D.; Hampson,A.W.; Hay,A.J.; Hurt,A.C.; de Jong,J.C.; Kelso,A.; Klimov,A.I.; Kageyama,T.; Komadina,N.; Lapedes,A.S.; Lin,Y.P.; Mosterin,A.; Obuchi,M.; Odagiri,T.; Osterhaus,A.D.M.E.; Ri
EPI226763	HA	Japan	2005-Jan-06	A/MIE/1/2005		Other Database Import	Russell,C.A.; Jones,T.C.; Barr,I.G.; Cox,N.J.; Gregory,V.; Gust,I.D.; Hampson,A.W.; Hay,A.J.; Hurt,A.C.; de Jong,J.C.; Kelso,A.; Klimov,A.I.; Kageyama,T.; Komadina,N.; Lapedes,A.S.; Lin,Y.P.; Mosterin,A.; Obuchi,M.; Odagiri,T.; Osterhaus,A.D.M.E.; Ri
EPI226762	HA	United States	2005-Jan-26	A/Louisiana/LA-I-000014/2005		Other Database Import	Russell,C.A.; Jones,T.C.; Barr,I.G.; Cox,N.J.; Gregory,V.; Gust,I.D.; Hampson,A.W.; Hay,A.J.; Hurt,A.C.; de Jong,J.C.; Kelso,A.; Klimov,A.I.; Kageyama,T.; Komadina,N.; Lapedes,A.S.; Lin,Y.P.; Mosterin,A.; Obuchi,M.; Odagiri,T.; Osterhaus,A.D.M.E.; Ri
EPI226761	HA	United States	2005-Jan-01	A/Louisiana/LA-000026/2005		Other Database Import	Russell,C.A.; Jones,T.C.; Barr,I.G.; Cox,N.J.; Gregory,V.; Gust,I.D.; Hampson,A.W.; Hay,A.J.; Hurt,A.C.; de Jong,J.C.; Kelso,A.; Klimov,A.I.; Kageyama,T.; Komadina,N.; Lapedes,A.S.; Lin,Y.P.; Mosterin,A.; Obuchi,M.; Odagiri,T.; Osterhaus,A.D.M.E.; Ri
EPI226760	HA	France	2005-Jan-05	A/LYON/1375/2005		Other Database Import	Russell,C.A.; Jones,T.C.; Barr,I.G.; Cox,N.J.; Gregory,V.; Gust,I.D.; Hampson,A.W.; Hay,A.J.; Hurt,A.C.; de Jong,J.C.; Kelso,A.; Klimov,A.I.; Kageyama,T.; Komadina,N.; Lapedes,A.S.; Lin,Y.P.; Mosterin,A.; Obuchi,M.; Odagiri,T.; Osterhaus,A.D.M.E.; Ri
EPI226759	HA	France	2005-Jan-12	A/LYON/108/2005		Other Database Import	Russell,C.A.; Jones,T.C.; Barr,I.G.; Cox,N.J.; Gregory,V.; Gust,I.D.; Hampson,A.W.; Hay,A.J.; Hurt,A.C.; de Jong,J.C.; Kelso,A.; Klimov,A.I.; Kageyama,T.; Komadina,N.; Lapedes,A.S.; Lin,Y.P.; Mosterin,A.; Obuchi,M.; Odagiri,T.; Osterhaus,A.D.M.E.; Ri
EPI226753	HA	Korea, Republic of	2005-Feb-04	A/KYUNGGI/205/2005		Other Database Import	Russell,C.A.; Jones,T.C.; Barr,I.G.; Cox,N.J.; Gregory,V.; Gust,I.D.; Hampson,A.W.; Hay,A.J.; Hurt,A.C.; de Jong,J.C.; Kelso,A.; Klimov,A.I.; Kageyama,T.; Komadina,N.; Lapedes,A.S.; Lin,Y.P.; Mosterin,A.; Obuchi,M.; Odagiri,T.; Osterhaus,A.D.M.E.; Ri
EPI226752	HA	Japan	2005-Nov-14	A/KYOTO/9/2005		Other Database Import	Russell,C.A.; Jones,T.C.; Barr,I.G.; Cox,N.J.; Gregory,V.; Gust,I.D.; Hampson,A.W.; Hay,A.J.; Hurt,A.C.; de Jong,J.C.; Kelso,A.; Klimov,A.I.; Kageyama,T.; Komadina,N.; Lapedes,A.S.; Lin,Y.P.; Mosterin,A.; Obuchi,M.; Odagiri,T.; Osterhaus,A.D.M.E.; Ri
EPI226751	HA	Japan	2005-Feb-05	A/KYOTO/3/2005		Other Database Import	Russell,C.A.; Jones,T.C.; Barr,I.G.; Cox,N.J.; Gregory,V.; Gust,I.D.; Hampson,A.W.; Hay,A.J.; Hurt,A.C.; de Jong,J.C.; Kelso,A.; Klimov,A.I.; Kageyama,T.; Komadina,N.; Lapedes,A.S.; Lin,Y.P.; Mosterin,A.; Obuchi,M.; Odagiri,T.; Osterhaus,A.D.M.E.; Ri
EPI226750	HA	Japan	2005-Nov-06	A/KYOTO/19/2005		Other Database Import	Russell,C.A.; Jones,T.C.; Barr,I.G.; Cox,N.J.; Gregory,V.; Gust,I.D.; Hampson,A.W.; Hay,A.J.; Hurt,A.C.; de Jong,J.C.; Kelso,A.; Klimov,A.I.; Kageyama,T.; Komadina,N.; Lapedes,A.S.; Lin,Y.P.; Mosterin,A.; Obuchi,M.; Odagiri,T.; Osterhaus,A.D.M.E.; Ri
EPI226747	HA	Japan	2005-Jan-31	A/KOBE/14/2005		Other Database Import	Russell,C.A.; Jones,T.C.; Barr,I.G.; Cox,N.J.; Gregory,V.; Gust,I.D.; Hampson,A.W.; Hay,A.J.; Hurt,A.C.; de Jong,J.C.; Kelso,A.; Klimov,A.I.; Kageyama,T.; Komadina,N.; Lapedes,A.S.; Lin,Y.P.; Mosterin,A.; Obuchi,M.; Odagiri,T.; Osterhaus,A.D.M.E.; Ri
EPI226741	HA	Korea, Republic of	2005-Jan-11	A/Jeonbuk/112/2005		Other Database Import	Choi,W.; Kim,S.J.; Lee,N.J.; Kwon,M.; Yang,I.S.; Cheong,S.-G.; Kwon,D.; Lee,J.-Y.; Oh,H.-B.; Kang,C.
EPI226739	HA	Korea, Republic of	2005-Apr-26	A/Jeju/629/2005		Other Database Import	Choi,W.; Kim,S.J.; Lee,N.J.; Kwon,M.; Yang,I.S.; Cheong,S.-G.; Kwon,D.; Lee,J.-Y.; Oh,H.-B.; Kang,C.
EPI226738	HA	Korea, Republic of	2005-Dec-30	A/Jeju/1236/2005		Other Database Import	Choi,W.; Kim,S.J.; Lee,N.J.; Kwon,M.; Yang,I.S.; Cheong,S.-G.; Kwon,D.; Lee,J.-Y.; Oh,H.-B.; Kang,C.
EPI226735	HA	United States	2005-Jan-30	A/Iowa/IA-2005011460/2005		Other Database Import	Russell,C.A.; Jones,T.C.; Barr,I.G.; Cox,N.J.; Gregory,V.; Gust,I.D.; Hampson,A.W.; Hay,A.J.; Hurt,A.C.; de Jong,J.C.; Kelso,A.; Klimov,A.I.; Kageyama,T.; Komadina,N.; Lapedes,A.S.; Lin,Y.P.; Mosterin,A.; Obuchi,M.; Odagiri,T.; Osterhaus,A.D.M.E.; Ri
EPI226704	HA	Hong Kong (SAR)	2005-Jun-02	A/Hong Kong/HKU73/2005		Other Database Import	The NIAID Influenza Genome Sequencing Consortium
EPI226705	MP	Hong Kong (SAR)	2005-Jun-02	A/Hong Kong/HKU73/2005		Other Database Import	The NIAID Influenza Genome Sequencing Consortium
EPI226706	NA	Hong Kong (SAR)	2005-Jun-02	A/Hong Kong/HKU73/2005		Other Database Import	The NIAID Influenza Genome Sequencing Consortium
EPI226707	NP	Hong Kong (SAR)	2005-Jun-02	A/Hong Kong/HKU73/2005		Other Database Import	The NIAID Influenza Genome Sequencing Consortium
EPI226708	NS	Hong Kong (SAR)	2005-Jun-02	A/Hong Kong/HKU73/2005		Other Database Import	The NIAID Influenza Genome Sequencing Consortium
EPI226709	PA	Hong Kong (SAR)	2005-Jun-02	A/Hong Kong/HKU73/2005		Other Database Import	The NIAID Influenza Genome Sequencing Consortium
EPI226710	PB1	Hong Kong (SAR)	2005-Jun-02	A/Hong Kong/HKU73/2005		Other Database Import	The NIAID Influenza Genome Sequencing Consortium
EPI226711	PB2	Hong Kong (SAR)	2005-Jun-02	A/Hong Kong/HKU73/2005		Other Database Import	The NIAID Influenza Genome Sequencing Consortium
EPI226703	HA	China	2005-Jun-14	A/Hong Kong/4607/2005		Other Database Import	Russell,C.A.; Jones,T.C.; Barr,I.G.; Cox,N.J.; Gregory,V.; Gust,I.D.; Hampson,A.W.; Hay,A.J.; Hurt,A.C.; de Jong,J.C.; Kelso,A.; Klimov,A.I.; Kageyama,T.; Komadina,N.; Lapedes,A.S.; Lin,Y.P.; Mosterin,A.; Obuchi,M.; Odagiri,T.; Osterhaus,A.D.M.E.; Ri
EPI226702	HA	China	2005-May-26	A/Hong Kong/2971/2005		Other Database Import	Russell,C.A.; Jones,T.C.; Barr,I.G.; Cox,N.J.; Gregory,V.; Gust,I.D.; Hampson,A.W.; Hay,A.J.; Hurt,A.C.; de Jong,J.C.; Kelso,A.; Klimov,A.I.; Kageyama,T.; Komadina,N.; Lapedes,A.S.; Lin,Y.P.; Mosterin,A.; Obuchi,M.; Odagiri,T.; Osterhaus,A.D.M.E.; Ri
EPI226701	HA	China	2005-May-19	A/Hong Kong/2897/2005		Other Database Import	Russell,C.A.; Jones,T.C.; Barr,I.G.; Cox,N.J.; Gregory,V.; Gust,I.D.; Hampson,A.W.; Hay,A.J.; Hurt,A.C.; de Jong,J.C.; Kelso,A.; Klimov,A.I.; Kageyama,T.; Komadina,N.; Lapedes,A.S.; Lin,Y.P.; Mosterin,A.; Obuchi,M.; Odagiri,T.; Osterhaus,A.D.M.E.; Ri
EPI226699	HA	China	2005-May-25	A/Hong Kong/2831/2005		Other Database Import	Russell,C.A.; Jones,T.C.; Barr,I.G.; Cox,N.J.; Gregory,V.; Gust,I.D.; Hampson,A.W.; Hay,A.J.; Hurt,A.C.; de Jong,J.C.; Kelso,A.; Klimov,A.I.; Kageyama,T.; Komadina,N.; Lapedes,A.S.; Lin,Y.P.; Mosterin,A.; Obuchi,M.; Odagiri,T.; Osterhaus,A.D.M.E.; Ri
EPI226697	HA	China	2005-May-09	A/Hong Kong/2287/2005		Other Database Import	Russell,C.A.; Jones,T.C.; Barr,I.G.; Cox,N.J.; Gregory,V.; Gust,I.D.; Hampson,A.W.; Hay,A.J.; Hurt,A.C.; de Jong,J.C.; Kelso,A.; Klimov,A.I.; Kageyama,T.; Komadina,N.; Lapedes,A.S.; Lin,Y.P.; Mosterin,A.; Obuchi,M.; Odagiri,T.; Osterhaus,A.D.M.E.; Ri
EPI226692	HA	United States	2005-Jan-04	A/Hawaii/HI-05-0137/2005		Other Database Import	Russell,C.A.; Jones,T.C.; Barr,I.G.; Cox,N.J.; Gregory,V.; Gust,I.D.; Hampson,A.W.; Hay,A.J.; Hurt,A.C.; de Jong,J.C.; Kelso,A.; Klimov,A.I.; Kageyama,T.; Komadina,N.; Lapedes,A.S.; Lin,Y.P.; Mosterin,A.; Obuchi,M.; Odagiri,T.; Osterhaus,A.D.M.E.; Ri
EPI226689	HA	China	2005-May-27	A/HUNAN/L0731/2005		Other Database Import	Russell,C.A.; Jones,T.C.; Barr,I.G.; Cox,N.J.; Gregory,V.; Gust,I.D.; Hampson,A.W.; Hay,A.J.; Hurt,A.C.; de Jong,J.C.; Kelso,A.; Klimov,A.I.; Kageyama,T.; Komadina,N.; Lapedes,A.S.; Lin,Y.P.; Mosterin,A.; Obuchi,M.; Odagiri,T.; Osterhaus,A.D.M.E.; Ri
EPI226683	HA	United States	2005-Dec-05	A/Florida/FL-JVT-17100/2005		Other Database Import	Russell,C.A.; Jones,T.C.; Barr,I.G.; Cox,N.J.; Gregory,V.; Gust,I.D.; Hampson,A.W.; Hay,A.J.; Hurt,A.C.; de Jong,J.C.; Kelso,A.; Klimov,A.I.; Kageyama,T.; Komadina,N.; Lapedes,A.S.; Lin,Y.P.; Mosterin,A.; Obuchi,M.; Odagiri,T.; Osterhaus,A.D.M.E.; Ri
EPI226682	HA	United States	2005-Mar-10	A/Florida/FL-JVT-15282/2005		Other Database Import	Russell,C.A.; Jones,T.C.; Barr,I.G.; Cox,N.J.; Gregory,V.; Gust,I.D.; Hampson,A.W.; Hay,A.J.; Hurt,A.C.; de Jong,J.C.; Kelso,A.; Klimov,A.I.; Kageyama,T.; Komadina,N.; Lapedes,A.S.; Lin,Y.P.; Mosterin,A.; Obuchi,M.; Odagiri,T.; Osterhaus,A.D.M.E.; Ri
EPI226681	HA	Japan	2005-Feb-12	A/FUKUOKA/4/2005		Other Database Import	Russell,C.A.; Jones,T.C.; Barr,I.G.; Cox,N.J.; Gregory,V.; Gust,I.D.; Hampson,A.W.; Hay,A.J.; Hurt,A.C.; de Jong,J.C.; Kelso,A.; Klimov,A.I.; Kageyama,T.; Komadina,N.; Lapedes,A.S.; Lin,Y.P.; Mosterin,A.; Obuchi,M.; Odagiri,T.; Osterhaus,A.D.M.E.; Ri
EPI226680	HA	Japan	2005-Dec-30	A/FUKUOKA/16/2005		Other Database Import	Russell,C.A.; Jones,T.C.; Barr,I.G.; Cox,N.J.; Gregory,V.; Gust,I.D.; Hampson,A.W.; Hay,A.J.; Hurt,A.C.; de Jong,J.C.; Kelso,A.; Klimov,A.I.; Kageyama,T.; Komadina,N.; Lapedes,A.S.; Lin,Y.P.; Mosterin,A.; Obuchi,M.; Odagiri,T.; Osterhaus,A.D.M.E.; Ri
EPI226664	HA	Korea, Republic of	2005-Feb-02	A/Daegu/234/2005		Other Database Import	Choi,W.; Kim,S.J.; Lee,N.J.; Kwon,M.; Yang,I.S.; Cheong,S.-G.; Kwon,D.; Lee,J.-Y.; Oh,H.-B.; Kang,C.
EPI226663	HA	Australia	2005-Aug-03	A/DARWIN/7/2005		Other Database Import	Russell,C.A.; Jones,T.C.; Barr,I.G.; Cox,N.J.; Gregory,V.; Gust,I.D.; Hampson,A.W.; Hay,A.J.; Hurt,A.C.; de Jong,J.C.; Kelso,A.; Klimov,A.I.; Kageyama,T.; Komadina,N.; Lapedes,A.S.; Lin,Y.P.; Mosterin,A.; Obuchi,M.; Odagiri,T.; Osterhaus,A.D.M.E.; Ri
EPI226662	HA	Australia	2005-Jun-07	A/DARWIN/5/2005		Other Database Import	Russell,C.A.; Jones,T.C.; Barr,I.G.; Cox,N.J.; Gregory,V.; Gust,I.D.; Hampson,A.W.; Hay,A.J.; Hurt,A.C.; de Jong,J.C.; Kelso,A.; Klimov,A.I.; Kageyama,T.; Komadina,N.; Lapedes,A.S.; Lin,Y.P.; Mosterin,A.; Obuchi,M.; Odagiri,T.; Osterhaus,A.D.M.E.; Ri
EPI226661	HA	United States	2005-Dec-03	A/Colorado/CO-05-14196/2005		Other Database Import	Russell,C.A.; Jones,T.C.; Barr,I.G.; Cox,N.J.; Gregory,V.; Gust,I.D.; Hampson,A.W.; Hay,A.J.; Hurt,A.C.; de Jong,J.C.; Kelso,A.; Klimov,A.I.; Kageyama,T.; Komadina,N.; Lapedes,A.S.; Lin,Y.P.; Mosterin,A.; Obuchi,M.; Odagiri,T.; Osterhaus,A.D.M.E.; Ri
EPI226648	NP	United States	2005-Jan-01	A/California/07/2005		Other Database Import	Bragstad,K.; Nielsen,L.P.; Fomsgaard,A.
EPI226645	HA	Japan	2005-Jan-24	A/CHIBA/8/2005		Other Database Import	Russell,C.A.; Jones,T.C.; Barr,I.G.; Cox,N.J.; Gregory,V.; Gust,I.D.; Hampson,A.W.; Hay,A.J.; Hurt,A.C.; de Jong,J.C.; Kelso,A.; Klimov,A.I.; Kageyama,T.; Komadina,N.; Lapedes,A.S.; Lin,Y.P.; Mosterin,A.; Obuchi,M.; Odagiri,T.; Osterhaus,A.D.M.E.; Ri
EPI226643	HA	Korea, Republic of	2005-Dec-20	A/CHEONNAM/1004/2005		Other Database Import	Russell,C.A.; Jones,T.C.; Barr,I.G.; Cox,N.J.; Gregory,V.; Gust,I.D.; Hampson,A.W.; Hay,A.J.; Hurt,A.C.; de Jong,J.C.; Kelso,A.; Klimov,A.I.; Kageyama,T.; Komadina,N.; Lapedes,A.S.; Lin,Y.P.; Mosterin,A.; Obuchi,M.; Odagiri,T.; Osterhaus,A.D.M.E.; Ri
EPI226642	HA	Korea, Republic of	2005-Dec-19	A/CHEONBUK/1072/2005		Other Database Import	Russell,C.A.; Jones,T.C.; Barr,I.G.; Cox,N.J.; Gregory,V.; Gust,I.D.; Hampson,A.W.; Hay,A.J.; Hurt,A.C.; de Jong,J.C.; Kelso,A.; Klimov,A.I.; Kageyama,T.; Komadina,N.; Lapedes,A.S.; Lin,Y.P.; Mosterin,A.; Obuchi,M.; Odagiri,T.; Osterhaus,A.D.M.E.; Ri
EPI226640	HA	Bangladesh	2005-May-29	A/Bangladesh/BA-167113/2005		Other Database Import	Russell,C.A.; Jones,T.C.; Barr,I.G.; Cox,N.J.; Gregory,V.; Gust,I.D.; Hampson,A.W.; Hay,A.J.; Hurt,A.C.; de Jong,J.C.; Kelso,A.; Klimov,A.I.; Kageyama,T.; Komadina,N.; Lapedes,A.S.; Lin,Y.P.; Mosterin,A.; Obuchi,M.; Odagiri,T.; Osterhaus,A.D.M.E.; Ri
EPI226636	HA	Korea, Republic of	2005-Jan-04	A/BUSAN/3/2005		Other Database Import	Russell,C.A.; Jones,T.C.; Barr,I.G.; Cox,N.J.; Gregory,V.; Gust,I.D.; Hampson,A.W.; Hay,A.J.; Hurt,A.C.; de Jong,J.C.; Kelso,A.; Klimov,A.I.; Kageyama,T.; Komadina,N.; Lapedes,A.S.; Lin,Y.P.; Mosterin,A.; Obuchi,M.; Odagiri,T.; Osterhaus,A.D.M.E.; Ri
EPI226635	HA	Australia	2005-Jun-20	A/BRISBANE/48/2005		Other Database Import	Russell,C.A.; Jones,T.C.; Barr,I.G.; Cox,N.J.; Gregory,V.; Gust,I.D.; Hampson,A.W.; Hay,A.J.; Hurt,A.C.; de Jong,J.C.; Kelso,A.; Klimov,A.I.; Kageyama,T.; Komadina,N.; Lapedes,A.S.; Lin,Y.P.; Mosterin,A.; Obuchi,M.; Odagiri,T.; Osterhaus,A.D.M.E.; Ri
EPI226634	HA	Australia	2005-Jun-29	A/BRISBANE/25/2005		Other Database Import	Russell,C.A.; Jones,T.C.; Barr,I.G.; Cox,N.J.; Gregory,V.; Gust,I.D.; Hampson,A.W.; Hay,A.J.; Hurt,A.C.; de Jong,J.C.; Kelso,A.; Klimov,A.I.; Kageyama,T.; Komadina,N.; Lapedes,A.S.; Lin,Y.P.; Mosterin,A.; Obuchi,M.; Odagiri,T.; Osterhaus,A.D.M.E.; Ri
EPI226633	HA	Australia	2005-Jun-27	A/BRISBANE/20/2005		Other Database Import	Russell,C.A.; Jones,T.C.; Barr,I.G.; Cox,N.J.; Gregory,V.; Gust,I.D.; Hampson,A.W.; Hay,A.J.; Hurt,A.C.; de Jong,J.C.; Kelso,A.; Klimov,A.I.; Kageyama,T.; Komadina,N.; Lapedes,A.S.; Lin,Y.P.; Mosterin,A.; Obuchi,M.; Odagiri,T.; Osterhaus,A.D.M.E.; Ri
EPI226630	HA	Germany	2005-Jan-20	A/BERLIN/4/2005		Other Database Import	Russell,C.A.; Jones,T.C.; Barr,I.G.; Cox,N.J.; Gregory,V.; Gust,I.D.; Hampson,A.W.; Hay,A.J.; Hurt,A.C.; de Jong,J.C.; Kelso,A.; Klimov,A.I.; Kageyama,T.; Komadina,N.; Lapedes,A.S.; Lin,Y.P.; Mosterin,A.; Obuchi,M.; Odagiri,T.; Osterhaus,A.D.M.E.; Ri
EPI226629	HA	Spain	2005-Jan-17	A/BARCELONA/104/2005		Other Database Import	Russell,C.A.; Jones,T.C.; Barr,I.G.; Cox,N.J.; Gregory,V.; Gust,I.D.; Hampson,A.W.; Hay,A.J.; Hurt,A.C.; de Jong,J.C.; Kelso,A.; Klimov,A.I.; Kageyama,T.; Komadina,N.; Lapedes,A.S.; Lin,Y.P.; Mosterin,A.; Obuchi,M.; Odagiri,T.; Osterhaus,A.D.M.E.; Ri
EPI226628	HA	Austria	2005-Feb-16	A/Austria/209645		Other Database Import	Popow-Kraupp,T.
EPI226621	HA	Venezuela, Bolivarian Republic of	2005-Aug-19	A/Venezuala/VE-254155/2005		Other Database Import	Russell,C.A.; Jones,T.C.; Barr,I.G.; Cox,N.J.; Gregory,V.; Gust,I.D.; Hampson,A.W.; Hay,A.J.; Hurt,A.C.; de Jong,J.C.; Kelso,A.; Klimov,A.I.; Kageyama,T.; Komadina,N.; Lapedes,A.S.; Lin,Y.P.; Mosterin,A.; Obuchi,M.; Odagiri,T.; Osterhaus,A.D.M.E.; Ri
EPI226619	HA	Bangladesh	2005-May-30	A/Bangladesh/BA-141817-ORIGINAL/2005		Other Database Import	Russell,C.A.; Jones,T.C.; Barr,I.G.; Cox,N.J.; Gregory,V.; Gust,I.D.; Hampson,A.W.; Hay,A.J.; Hurt,A.C.; de Jong,J.C.; Kelso,A.; Klimov,A.I.; Kageyama,T.; Komadina,N.; Lapedes,A.S.; Lin,Y.P.; Mosterin,A.; Obuchi,M.; Odagiri,T.; Osterhaus,A.D.M.E.; Ri
EPI190252	HA	Hong Kong (SAR)	2005-Apr-04	A/Hong Kong/HKU49/2005		Other Database Import
EPI190253	MP	Hong Kong (SAR)	2005-Apr-04	A/Hong Kong/HKU49/2005		Other Database Import
EPI190254	NA	Hong Kong (SAR)	2005-Apr-04	A/Hong Kong/HKU49/2005		Other Database Import
EPI190255	NP	Hong Kong (SAR)	2005-Apr-04	A/Hong Kong/HKU49/2005		Other Database Import
EPI190256	NS	Hong Kong (SAR)	2005-Apr-04	A/Hong Kong/HKU49/2005		Other Database Import
EPI190257	PA	Hong Kong (SAR)	2005-Apr-04	A/Hong Kong/HKU49/2005		Other Database Import
EPI190258	PB1	Hong Kong (SAR)	2005-Apr-04	A/Hong Kong/HKU49/2005		Other Database Import
EPI190259	PB2	Hong Kong (SAR)	2005-Apr-04	A/Hong Kong/HKU49/2005		Other Database Import
EPI185281	HA	Taiwan	2005-Jan-01	A/Taiwan/VGHYM0601-41/2005		Other Database Import
EPI185280	HA	Taiwan	2005-Jan-01	A/Taiwan/VGHYM0705-05/2005		Other Database Import
EPI185279	HA	Taiwan	2005-Jan-01	A/Taiwan/VGHYM0214-01/2005		Other Database Import
EPI179920	NP	Hong Kong (SAR)	2005-Jun-29	A/Hong Kong/HKU77/2005		Other Database Import
EPI179921	NS	Hong Kong (SAR)	2005-Jun-29	A/Hong Kong/HKU77/2005		Other Database Import
EPI179922	PA	Hong Kong (SAR)	2005-Jun-29	A/Hong Kong/HKU77/2005		Other Database Import
EPI179923	PB1	Hong Kong (SAR)	2005-Jun-29	A/Hong Kong/HKU77/2005		Other Database Import
EPI179924	PB2	Hong Kong (SAR)	2005-Jun-29	A/Hong Kong/HKU77/2005		Other Database Import
EPI179917	HA	Hong Kong (SAR)	2005-Jun-29	A/Hong Kong/HKU77/2005		Other Database Import
EPI179918	MP	Hong Kong (SAR)	2005-Jun-29	A/Hong Kong/HKU77/2005		Other Database Import
EPI179919	NA	Hong Kong (SAR)	2005-Jun-29	A/Hong Kong/HKU77/2005		Other Database Import
EPI178314	HA	United States	2005-Mar-04	A/Oklahoma/1992/2005		Other Database Import
EPI177718	HA	Hong Kong (SAR)	2005-Jun-11	A/Hong Kong/HKU74/2005		Other Database Import
EPI177719	MP	Hong Kong (SAR)	2005-Jun-11	A/Hong Kong/HKU74/2005		Other Database Import
EPI177720	NA	Hong Kong (SAR)	2005-Jun-11	A/Hong Kong/HKU74/2005		Other Database Import
EPI177721	NP	Hong Kong (SAR)	2005-Jun-11	A/Hong Kong/HKU74/2005		Other Database Import
EPI177722	NS	Hong Kong (SAR)	2005-Jun-11	A/Hong Kong/HKU74/2005		Other Database Import
EPI177723	PA	Hong Kong (SAR)	2005-Jun-11	A/Hong Kong/HKU74/2005		Other Database Import
EPI177724	PB1	Hong Kong (SAR)	2005-Jun-11	A/Hong Kong/HKU74/2005		Other Database Import
EPI177725	PB2	Hong Kong (SAR)	2005-Jun-11	A/Hong Kong/HKU74/2005		Other Database Import
EPI177119	HA	Hong Kong (SAR)	2005-May-21	A/Hong Kong/HKU66/2005		Other Database Import
EPI177120	MP	Hong Kong (SAR)	2005-May-21	A/Hong Kong/HKU66/2005		Other Database Import
EPI177121	NA	Hong Kong (SAR)	2005-May-21	A/Hong Kong/HKU66/2005		Other Database Import
EPI177122	NP	Hong Kong (SAR)	2005-May-21	A/Hong Kong/HKU66/2005		Other Database Import
EPI177123	NS	Hong Kong (SAR)	2005-May-21	A/Hong Kong/HKU66/2005		Other Database Import
EPI177124	PA	Hong Kong (SAR)	2005-May-21	A/Hong Kong/HKU66/2005		Other Database Import
EPI177125	PB1	Hong Kong (SAR)	2005-May-21	A/Hong Kong/HKU66/2005		Other Database Import
EPI177126	PB2	Hong Kong (SAR)	2005-May-21	A/Hong Kong/HKU66/2005		Other Database Import
EPI177111	HA	Hong Kong (SAR)	2005-May-16	A/Hong Kong/HKU64/2005		Other Database Import
EPI177112	MP	Hong Kong (SAR)	2005-May-16	A/Hong Kong/HKU64/2005		Other Database Import
EPI177113	NA	Hong Kong (SAR)	2005-May-16	A/Hong Kong/HKU64/2005		Other Database Import
EPI177114	NP	Hong Kong (SAR)	2005-May-16	A/Hong Kong/HKU64/2005		Other Database Import
EPI177115	NS	Hong Kong (SAR)	2005-May-16	A/Hong Kong/HKU64/2005		Other Database Import
EPI177116	PA	Hong Kong (SAR)	2005-May-16	A/Hong Kong/HKU64/2005		Other Database Import
EPI177117	PB1	Hong Kong (SAR)	2005-May-16	A/Hong Kong/HKU64/2005		Other Database Import
EPI177118	PB2	Hong Kong (SAR)	2005-May-16	A/Hong Kong/HKU64/2005		Other Database Import
EPI177071	HA	Hong Kong (SAR)	2005-May-03	A/Hong Kong/HKU57/2005		Other Database Import
EPI177072	MP	Hong Kong (SAR)	2005-May-03	A/Hong Kong/HKU57/2005		Other Database Import
EPI177073	NA	Hong Kong (SAR)	2005-May-03	A/Hong Kong/HKU57/2005		Other Database Import
EPI177074	NP	Hong Kong (SAR)	2005-May-03	A/Hong Kong/HKU57/2005		Other Database Import
EPI177075	NS	Hong Kong (SAR)	2005-May-03	A/Hong Kong/HKU57/2005		Other Database Import
EPI177076	PA	Hong Kong (SAR)	2005-May-03	A/Hong Kong/HKU57/2005		Other Database Import
EPI177077	PB1	Hong Kong (SAR)	2005-May-03	A/Hong Kong/HKU57/2005		Other Database Import
EPI177078	PB2	Hong Kong (SAR)	2005-May-03	A/Hong Kong/HKU57/2005		Other Database Import
EPI177063	HA	Hong Kong (SAR)	2005-Apr-30	A/Hong Kong/HKU55/2005		Other Database Import
EPI177064	MP	Hong Kong (SAR)	2005-Apr-30	A/Hong Kong/HKU55/2005		Other Database Import
EPI177065	NA	Hong Kong (SAR)	2005-Apr-30	A/Hong Kong/HKU55/2005		Other Database Import
EPI177066	NP	Hong Kong (SAR)	2005-Apr-30	A/Hong Kong/HKU55/2005		Other Database Import
EPI177067	NS	Hong Kong (SAR)	2005-Apr-30	A/Hong Kong/HKU55/2005		Other Database Import
EPI177068	PA	Hong Kong (SAR)	2005-Apr-30	A/Hong Kong/HKU55/2005		Other Database Import
EPI177069	PB1	Hong Kong (SAR)	2005-Apr-30	A/Hong Kong/HKU55/2005		Other Database Import
EPI177070	PB2	Hong Kong (SAR)	2005-Apr-30	A/Hong Kong/HKU55/2005		Other Database Import
EPI177055	HA	Hong Kong (SAR)	2005-Apr-01	A/Hong Kong/HKU48/2005		Other Database Import
EPI177056	MP	Hong Kong (SAR)	2005-Apr-01	A/Hong Kong/HKU48/2005		Other Database Import
EPI177057	NA	Hong Kong (SAR)	2005-Apr-01	A/Hong Kong/HKU48/2005		Other Database Import
EPI177058	NP	Hong Kong (SAR)	2005-Apr-01	A/Hong Kong/HKU48/2005		Other Database Import
EPI177059	NS	Hong Kong (SAR)	2005-Apr-01	A/Hong Kong/HKU48/2005		Other Database Import
EPI177060	PA	Hong Kong (SAR)	2005-Apr-01	A/Hong Kong/HKU48/2005		Other Database Import
EPI177061	PB1	Hong Kong (SAR)	2005-Apr-01	A/Hong Kong/HKU48/2005		Other Database Import
EPI177062	PB2	Hong Kong (SAR)	2005-Apr-01	A/Hong Kong/HKU48/2005		Other Database Import
EPI177047	HA	Hong Kong (SAR)	2005-Feb-28	A/Hong Kong/HKU44/2005		Other Database Import
EPI177048	MP	Hong Kong (SAR)	2005-Feb-28	A/Hong Kong/HKU44/2005		Other Database Import
EPI177049	NA	Hong Kong (SAR)	2005-Feb-28	A/Hong Kong/HKU44/2005		Other Database Import
EPI177050	NP	Hong Kong (SAR)	2005-Feb-28	A/Hong Kong/HKU44/2005		Other Database Import
EPI177051	NS	Hong Kong (SAR)	2005-Feb-28	A/Hong Kong/HKU44/2005		Other Database Import
EPI177052	PA	Hong Kong (SAR)	2005-Feb-28	A/Hong Kong/HKU44/2005		Other Database Import
EPI177053	PB1	Hong Kong (SAR)	2005-Feb-28	A/Hong Kong/HKU44/2005		Other Database Import
EPI177054	PB2	Hong Kong (SAR)	2005-Feb-28	A/Hong Kong/HKU44/2005		Other Database Import
EPI176944	MP	Hong Kong (SAR)	2005-Apr-26	A/Hong Kong/HKU54/2005		Other Database Import
EPI176945	NA	Hong Kong (SAR)	2005-Apr-26	A/Hong Kong/HKU54/2005		Other Database Import
EPI176946	NP	Hong Kong (SAR)	2005-Apr-26	A/Hong Kong/HKU54/2005		Other Database Import
EPI176947	NS	Hong Kong (SAR)	2005-Apr-26	A/Hong Kong/HKU54/2005		Other Database Import
EPI176948	PA	Hong Kong (SAR)	2005-Apr-26	A/Hong Kong/HKU54/2005		Other Database Import
EPI176949	PB1	Hong Kong (SAR)	2005-Apr-26	A/Hong Kong/HKU54/2005		Other Database Import
EPI176950	PB2	Hong Kong (SAR)	2005-Apr-26	A/Hong Kong/HKU54/2005		Other Database Import
EPI176943	HA	Hong Kong (SAR)	2005-Apr-26	A/Hong Kong/HKU54/2005		Other Database Import
EPI176927	HA	Hong Kong (SAR)	2005-Mar-07	A/Hong Kong/HKU45/2005		Other Database Import
EPI176928	MP	Hong Kong (SAR)	2005-Mar-07	A/Hong Kong/HKU45/2005		Other Database Import
EPI176929	NA	Hong Kong (SAR)	2005-Mar-07	A/Hong Kong/HKU45/2005		Other Database Import
EPI176930	NP	Hong Kong (SAR)	2005-Mar-07	A/Hong Kong/HKU45/2005		Other Database Import
EPI176931	NS	Hong Kong (SAR)	2005-Mar-07	A/Hong Kong/HKU45/2005		Other Database Import
EPI176932	PA	Hong Kong (SAR)	2005-Mar-07	A/Hong Kong/HKU45/2005		Other Database Import
EPI176933	PB1	Hong Kong (SAR)	2005-Mar-07	A/Hong Kong/HKU45/2005		Other Database Import
EPI176934	PB2	Hong Kong (SAR)	2005-Mar-07	A/Hong Kong/HKU45/2005		Other Database Import
EPI176317	HA	Hong Kong (SAR)	2005-Jul-16	A/Hong Kong/HKU79/2005		Other Database Import
EPI176318	MP	Hong Kong (SAR)	2005-Jul-16	A/Hong Kong/HKU79/2005		Other Database Import
EPI176319	NA	Hong Kong (SAR)	2005-Jul-16	A/Hong Kong/HKU79/2005		Other Database Import
EPI176320	NP	Hong Kong (SAR)	2005-Jul-16	A/Hong Kong/HKU79/2005		Other Database Import
EPI176321	NS	Hong Kong (SAR)	2005-Jul-16	A/Hong Kong/HKU79/2005		Other Database Import
EPI176322	PA	Hong Kong (SAR)	2005-Jul-16	A/Hong Kong/HKU79/2005		Other Database Import
EPI176323	PB1	Hong Kong (SAR)	2005-Jul-16	A/Hong Kong/HKU79/2005		Other Database Import
EPI176324	PB2	Hong Kong (SAR)	2005-Jul-16	A/Hong Kong/HKU79/2005		Other Database Import
EPI176285	HA	Hong Kong (SAR)	2005-May-26	A/Hong Kong/HKU68/2005		Other Database Import
EPI176286	MP	Hong Kong (SAR)	2005-May-26	A/Hong Kong/HKU68/2005		Other Database Import
EPI176287	NA	Hong Kong (SAR)	2005-May-26	A/Hong Kong/HKU68/2005		Other Database Import
EPI176288	NP	Hong Kong (SAR)	2005-May-26	A/Hong Kong/HKU68/2005		Other Database Import
EPI176289	NS	Hong Kong (SAR)	2005-May-26	A/Hong Kong/HKU68/2005		Other Database Import
EPI176290	PA	Hong Kong (SAR)	2005-May-26	A/Hong Kong/HKU68/2005		Other Database Import
EPI176291	PB1	Hong Kong (SAR)	2005-May-26	A/Hong Kong/HKU68/2005		Other Database Import
EPI176292	PB2	Hong Kong (SAR)	2005-May-26	A/Hong Kong/HKU68/2005		Other Database Import
EPI176269	HA	Hong Kong (SAR)	2005-May-17	A/Hong Kong/HKU65/2005		Other Database Import
EPI176270	MP	Hong Kong (SAR)	2005-May-17	A/Hong Kong/HKU65/2005		Other Database Import
EPI176271	NA	Hong Kong (SAR)	2005-May-17	A/Hong Kong/HKU65/2005		Other Database Import
EPI176272	NP	Hong Kong (SAR)	2005-May-17	A/Hong Kong/HKU65/2005		Other Database Import
EPI176273	NS	Hong Kong (SAR)	2005-May-17	A/Hong Kong/HKU65/2005		Other Database Import
EPI176274	PA	Hong Kong (SAR)	2005-May-17	A/Hong Kong/HKU65/2005		Other Database Import
EPI176275	PB1	Hong Kong (SAR)	2005-May-17	A/Hong Kong/HKU65/2005		Other Database Import
EPI176276	PB2	Hong Kong (SAR)	2005-May-17	A/Hong Kong/HKU65/2005		Other Database Import
EPI176261	HA	Hong Kong (SAR)	2005-May-13	A/Hong Kong/HKU62/2005		Other Database Import
EPI176262	MP	Hong Kong (SAR)	2005-May-13	A/Hong Kong/HKU62/2005		Other Database Import
EPI176263	NA	Hong Kong (SAR)	2005-May-13	A/Hong Kong/HKU62/2005		Other Database Import
EPI176264	NP	Hong Kong (SAR)	2005-May-13	A/Hong Kong/HKU62/2005		Other Database Import
EPI176265	NS	Hong Kong (SAR)	2005-May-13	A/Hong Kong/HKU62/2005		Other Database Import
EPI176266	PA	Hong Kong (SAR)	2005-May-13	A/Hong Kong/HKU62/2005		Other Database Import
EPI176267	PB1	Hong Kong (SAR)	2005-May-13	A/Hong Kong/HKU62/2005		Other Database Import
EPI176268	PB2	Hong Kong (SAR)	2005-May-13	A/Hong Kong/HKU62/2005		Other Database Import
EPI176245	HA	Hong Kong (SAR)	2005-Jan-06	A/Hong Kong/HKU42/2005		Other Database Import
EPI176246	MP	Hong Kong (SAR)	2005-Jan-06	A/Hong Kong/HKU42/2005		Other Database Import
EPI176247	NA	Hong Kong (SAR)	2005-Jan-06	A/Hong Kong/HKU42/2005		Other Database Import
EPI176248	NP	Hong Kong (SAR)	2005-Jan-06	A/Hong Kong/HKU42/2005		Other Database Import
EPI176249	NS	Hong Kong (SAR)	2005-Jan-06	A/Hong Kong/HKU42/2005		Other Database Import
EPI176250	PA	Hong Kong (SAR)	2005-Jan-06	A/Hong Kong/HKU42/2005		Other Database Import
EPI176251	PB1	Hong Kong (SAR)	2005-Jan-06	A/Hong Kong/HKU42/2005		Other Database Import
EPI176252	PB2	Hong Kong (SAR)	2005-Jan-06	A/Hong Kong/HKU42/2005		Other Database Import
EPI174988	HA	China	2005-Jan-01	A/Guangdong/03/2005		Other Database Import
EPI174989	NA	China	2005-Jan-01	A/Guangdong/03/2005		Other Database Import
EPI174990	PB2	China	2005-Jan-01	A/Guangdong/03/2005		Other Database Import
EPI174991	PB1	China	2005-Jan-01	A/Guangdong/03/2005		Other Database Import
EPI174992	PA	China	2005-Jan-01	A/Guangdong/03/2005		Other Database Import
EPI174993	NP	China	2005-Jan-01	A/Guangdong/03/2005		Other Database Import
EPI174994	MP	China	2005-Jan-01	A/Guangdong/03/2005		Other Database Import
EPI174995	NS	China	2005-Jan-01	A/Guangdong/03/2005		Other Database Import
EPI173703	MP	Venezuela, Bolivarian Republic of	2005-May-25	A/Venezuela/6971/2005		Centers for Disease Control and Prevention
EPI173415	HA	Japan	2005-Nov-24	A/Okinawa/36/2005		Other Database Import
EPI173412	HA	Japan	2005-Nov-09	A/Okinawa/33/2005		Other Database Import
EPI173411	HA	Japan	2005-Oct-20	A/Okinawa/32/2005		Other Database Import
EPI173409	HA	Japan	2005-Aug-10	A/Okinawa/30/2005		Other Database Import
EPI173406	HA	Japan	2005-Jul-20	A/Okinawa/27/2005		Other Database Import
EPI173404	HA	Japan	2005-Jul-20	A/Okinawa/25/2005		Other Database Import
EPI173403	HA	Japan	2005-Jul-20	A/Okinawa/24/2005		Other Database Import
EPI173401	HA	Japan	2005-Jul-12	A/Okinawa/22/2005		Other Database Import
EPI173396	HA	Japan	2005-Jun-20	A/Okinawa/17/2005		Other Database Import
EPI173395	HA	Japan	2005-Jun-17	A/Okinawa/16/2005		Other Database Import
EPI173393	HA	Japan	2005-May-24	A/Okinawa/14/2005		Other Database Import
EPI173391	HA	Japan	2005-Mar-29	A/Okinawa/12/2005		Other Database Import
EPI173390	HA	Japan	2005-Feb-12	A/Okinawa/11/2005		Other Database Import
EPI173389	HA	Japan	2005-Feb-05	A/Okinawa/10/2005		Other Database Import
EPI173388	HA	Japan	2005-Feb-04	A/Okinawa/9/2005		Other Database Import
EPI173386	HA	Japan	2005-Feb-01	A/Okinawa/7/2005		Other Database Import
EPI173383	HA	Japan	2005-Jan-25	A/Okinawa/4/2005		Other Database Import
EPI173381	HA	Japan	2005-Jan-25	A/Okinawa/2/2005		Other Database Import
EPI173380	HA	Japan	2005-Jan-22	A/Okinawa/1/2005		Other Database Import
EPI173117	MP	Iran, Islamic Republic of	2005-Jan-04	A/Tehran/79/2005		Other Database Import
EPI174938	NA	Iran, Islamic Republic of	2005-Jan-04	A/Tehran/79/2005		Other Database Import
EPI174963	HA	Iran, Islamic Republic of	2005-Jan-04	A/Tehran/79/2005		Other Database Import
EPI174908	NS	Iran, Islamic Republic of	2005-Jan-04	A/Tehran/79/2005		Other Database Import
EPI174923	PB2	Iran, Islamic Republic of	2005-Jan-04	A/Tehran/79/2005		Other Database Import
EPI173116	MP	Iran, Islamic Republic of	2005-Feb-13	A/Babol/37/2005		Other Database Import
EPI174937	NA	Iran, Islamic Republic of	2005-Feb-13	A/Babol/37/2005		Other Database Import
EPI174962	HA	Iran, Islamic Republic of	2005-Feb-13	A/Babol/37/2005		Other Database Import
EPI174907	NS	Iran, Islamic Republic of	2005-Feb-13	A/Babol/37/2005		Other Database Import
EPI174922	PB2	Iran, Islamic Republic of	2005-Feb-13	A/Babol/37/2005		Other Database Import
EPI170904	HA	Japan	2005-Feb-10	A/Niigata/F277/2005		Other Database Import
EPI170903	HA	Japan	2005-Jan-21	A/Niigata/F36/2005		Other Database Import
EPI170901	HA	Japan	2005-Jan-15	A/Niigata/F23/2005		Other Database Import
EPI165787	HA	China	2005-Sep-22	A/Ningbo/1252/2005		Other Database Import
EPI165782	HA	China	2005-May-10	A/Ningbo/686/2005		Other Database Import
EPI165778	HA	China	2005-Mar-04	A/Ningbo/254/2005		Other Database Import
EPI165743	HA	Netherlands	2005-Sep-19	A/Leiden/63616/2005		Other Database Import
EPI165744	NA	Netherlands	2005-Sep-19	A/Leiden/63616/2005		Other Database Import
EPI165745	MP	Netherlands	2005-Sep-19	A/Leiden/63616/2005		Other Database Import
EPI165737	HA	Netherlands	2005-Jul-14	A/Tilburg/45223/2005		Other Database Import
EPI165738	NA	Netherlands	2005-Jul-14	A/Tilburg/45223/2005		Other Database Import
EPI165739	MP	Netherlands	2005-Jul-14	A/Tilburg/45223/2005		Other Database Import
EPI165734	HA	Netherlands	2005-Jul-07	A/Tilburg/43659/2005		Other Database Import
EPI165735	NA	Netherlands	2005-Jul-07	A/Tilburg/43659/2005		Other Database Import
EPI165736	MP	Netherlands	2005-Jul-07	A/Tilburg/43659/2005		Other Database Import
EPI165731	HA	Netherlands	2005-Apr-20	A/Tilburg/25648/2005		Other Database Import
EPI165732	NA	Netherlands	2005-Apr-20	A/Tilburg/25648/2005		Other Database Import
EPI165733	MP	Netherlands	2005-Apr-20	A/Tilburg/25648/2005		Other Database Import
EPI165177	NA	Myanmar	2005-Jul-24	A/Myanmar/M005/2005		Other Database Import
EPI165211	HA	Myanmar	2005-Jul-24	A/Myanmar/M005/2005		Other Database Import
EPI161625	NA	Spain	2005-Jan-01	A/Madrid/RR1949/2005		Other Database Import
EPI161629	MP	Spain	2005-Jan-01	A/Madrid/RR1949/2005		Other Database Import
EPI162334	HA	Spain	2005-Jan-01	A/Madrid/RR1949/2005		Other Database Import
EPI161624	NA	Spain	2005-Jan-01	A/Madrid/RR1911/2005		Other Database Import
EPI161628	MP	Spain	2005-Jan-01	A/Madrid/RR1911/2005		Other Database Import
EPI162333	HA	Spain	2005-Jan-01	A/Madrid/RR1911/2005		Other Database Import
EPI161595	HA	China	2005-Mar-10	A/Jiangxi/139/2005		Other Database Import
EPI160873	HA	India	2005-Jul-19	A/human/Pandharpur/20055172/2005		Other Database Import
EPI145505	HA	China	2005-May-26	A/Hong Kong/2845/2005		Other Database Import
EPI159795	MP	Germany	2005-Jan-01	A/Thueringen/83/2005		Other Database Import
EPI159794	MP	Germany	2005-Jan-01	A/Niedersachsen/2813/2005		Other Database Import
EPI159793	MP	Germany	2005-Jan-01	A/Niedersachsen/7/2005		Other Database Import
EPI159792	MP	Germany	2005-Jan-01	A/Brandenburg/6/2005		Other Database Import
EPI159791	MP	Germany	2005-Jan-01	A/Berlin/19/2005		Other Database Import
EPI159789	MP	Germany	2005-Jan-01	A/Berlin/5/2005		Other Database Import
EPI159096	NA	Singapore	2005-Mar-18	A/Singapore/8/2005		Other Database Import
EPI158114	NA	Singapore	2005-Jan-13	A/Singapore/02/2005		Centers for Disease Control and Prevention
EPI158040	NA	Oman	2005-Jan-01	A/Oman/6943/2005		Centers for Disease Control and Prevention
EPI159093	NA	Oman	2005-Jan-01	A/Oman/6943/2005		Centers for Disease Control and Prevention
EPI158038	NA	Japan	2005-Dec-11	A/OKAYAMA/29/2005		Centers for Disease Control and Prevention
EPI157744	NA	China	2005-Jul-09	A/Hong Kong/4653/2005		Centers for Disease Control and Prevention
EPI159099	NA	China	2005-Jul-09	A/Hong Kong/4653/2005		Centers for Disease Control and Prevention
EPI157718	NA	China	2005-May-19	A/Hong Kong/2897/2005		Centers for Disease Control and Prevention
EPI157717	HA	China	2005-May-19	A/Hong Kong/2897/2005		Centers for Disease Control and Prevention
EPI157713	HA	China	2005-May-27	A/Hong Kong/2851/2005		Centers for Disease Control and Prevention
EPI157714	NA	China	2005-May-27	A/Hong Kong/2851/2005		Centers for Disease Control and Prevention
EPI157708	NA	China	2005-May-25	A/Hong Kong/2831/2005		Centers for Disease Control and Prevention
EPI157689	NA	China	2005-Apr-25	A/Hong Kong/1710/2005		Centers for Disease Control and Prevention
EPI157371	NA	Argentina	2005-Jun-13	A/Argentina/135/2005		Centers for Disease Control and Prevention
EPI159101	NA	Argentina	2005-Jun-13	A/Argentina/135/2005		Centers for Disease Control and Prevention
EPI145662	HA	New Zealand	2005-Jul-13	A/Wellington/3/2005		Other Database Import
EPI145583	HA	New Zealand	2005-Aug-11	A/Otago/2/2005		Other Database Import
EPI145572	HA	United States	2005-Aug-04	A/North Carolina/13/2005		Other Database Import	Xu,X.; Shu,B.
EPI226784	NA	United States	2005-Aug-04	A/North Carolina/13/2005		Other Database Import	Xu,X.; Shu,B.
EPI145449	HA	Australia	2005-Aug-29	A/Brisbane/200/2005		Other Database Import
EPI145443	HA	Australia	2005-Mar-16	A/Brisbane/5/2005		Other Database Import
EPI153019	HA	Malaysia	2005-Jan-01	A/Malaysia/753/2005		Other Database Import
EPI153020	MP	Malaysia	2005-Jan-01	A/Malaysia/753/2005		Other Database Import
EPI106472	HA	Indonesia	2005-Jan-29	A/Indonesia/1150/2005		Other Database Import
EPI122780	NA	United States	2005-Feb-02	A/Wyoming/9e/2005		Other Database Import
EPI117295	HA	New Zealand	2005-Sep-13	A/Waikato/12/2005		Other Database Import
EPI115675	HA	United States	2005-Jan-01	A/Wisconsin/67/2005		Other Database Import
EPI123056	MP	United States	2005-Jan-01	A/Wisconsin/67/2005		Other Database Import
EPI58372	HA	United States	2005-Jan-10	A/New York/913/2005		Other Database Import
EPI58374	MP	United States	2005-Jan-10	A/New York/913/2005		Other Database Import
EPI58377	NA	United States	2005-Jan-10	A/New York/913/2005		Other Database Import
EPI58379	NP	United States	2005-Jan-10	A/New York/913/2005		Other Database Import
EPI58381	NS	United States	2005-Jan-10	A/New York/913/2005		Other Database Import
EPI58384	PA	United States	2005-Jan-10	A/New York/913/2005		Other Database Import
EPI58386	PB1	United States	2005-Jan-10	A/New York/913/2005		Other Database Import
EPI58389	PB2	United States	2005-Jan-10	A/New York/913/2005		Other Database Import
EPI55484	HA	United States	2005-Jan-10	A/New York/918/2005		Other Database Import
EPI55486	MP	United States	2005-Jan-10	A/New York/918/2005		Other Database Import
EPI55489	NA	United States	2005-Jan-10	A/New York/918/2005		Other Database Import
EPI55491	NP	United States	2005-Jan-10	A/New York/918/2005		Other Database Import
EPI55493	NS	United States	2005-Jan-10	A/New York/918/2005		Other Database Import
EPI55496	PA	United States	2005-Jan-10	A/New York/918/2005		Other Database Import
EPI55498	PB1	United States	2005-Jan-10	A/New York/918/2005		Other Database Import
EPI55501	PB2	United States	2005-Jan-10	A/New York/918/2005		Other Database Import
EPI55408	HA	United States	2005-Jan-10	A/New York/913/2005		Other Database Import
EPI55410	MP	United States	2005-Jan-10	A/New York/913/2005		Other Database Import
EPI55413	NA	United States	2005-Jan-10	A/New York/913/2005		Other Database Import
EPI55415	NP	United States	2005-Jan-10	A/New York/913/2005		Other Database Import
EPI55417	NS	United States	2005-Jan-10	A/New York/913/2005		Other Database Import
EPI55420	PA	United States	2005-Jan-10	A/New York/913/2005		Other Database Import
EPI55422	PB1	United States	2005-Jan-10	A/New York/913/2005		Other Database Import
EPI55425	PB2	United States	2005-Jan-10	A/New York/913/2005		Other Database Import
EPI155106	NA	Indonesia	2005-Dec-12	A/Indonesia/1204/2005		Centers for Disease Control and Prevention
EPI155107	HA	Indonesia	2005-Dec-12	A/Indonesia/1204/2005		Centers for Disease Control and Prevention
EPI153484	HA	Greece	2005-Feb-04	A/Kastoria/45/2005		Other Database Import	Melidou,A.
EPI226756	NA	Greece	2005-Feb-04	A/Kastoria/45/2005		Other Database Import	Melidou,A.
EPI153483	HA	Greece	2005-Jan-27	A/Alexandroupolis/16/2005		Other Database Import	Melidou,A.
EPI226625	NA	Greece	2005-Jan-27	A/Alexandroupolis/16/2005		Other Database Import	Melidou,A.
EPI153482	HA	Greece	2005-Mar-08	A/Alexandroupolis/118/2005		Other Database Import	Melidou,A.
EPI226624	NA	Greece	2005-Mar-08	A/Alexandroupolis/118/2005		Other Database Import	Melidou,A.
EPI153481	HA	Greece	2005-Feb-04	A/Thessaloniki/43/2005		Other Database Import	Melidou,A.
EPI226848	NA	Greece	2005-Feb-04	A/Thessaloniki/43/2005		Other Database Import	Melidou,A.
EPI146346	HA	Austria	2005-Jan-01	A/Austria/285414/2005		Other Database Import
EPI146345	HA	Austria	2005-Jan-01	A/Austria/277410/2005		Other Database Import
EPI146341	HA	Romania	2005-Mar-29	A/ROMANIA/751/2005		Other Database Import
EPI146335	HA	Iceland	2005-Jan-07	A/ICELAND/6/2005		Other Database Import
EPI146333	HA	Finland	2005-Mar-12	A/FINLAND/618/2005		Other Database Import
EPI146332	HA	Netherlands	2005-Jan-01	A/NETHERLANDS/123/2005		Other Database Import
EPI146262	HA	United States	2005-Feb-03	A/Wyoming/WY-0076-ORIGINAL/2005		Other Database Import
EPI146258	HA	United States	2005-Mar-15	A/Wyoming/WY-00120-ORIGINAL/2005		Other Database Import
EPI146250	HA	United States	2005-Jan-08	A/Wisconsin/WI-2/2005		Other Database Import
EPI146175	HA	Thailand	2005-Mar-14	A/Thailand/TH-TH-129-05/2005		Other Database Import
EPI146152	HA	United States	2005-Nov-29	A/Oregon/OR-F05-1875/2005		Other Database Import
EPI146141	HA	United States	2005-Jan-05	A/New York/NY-17460/2005		Other Database Import
EPI146140	HA	United States	2005-Jan-03	A/New York/NY-17343/2005		Other Database Import
EPI146065	HA	United States	2005-Nov-30	A/Massachusetts/MA-VI05-00277/2005		Other Database Import
EPI146064	HA	United States	2005-Jan-07	A/Massachusetts/MA-V105-00018/2005		Other Database Import
EPI146051	HA	India	2005-Oct-03	A/India/II-511132/2005		Other Database Import
EPI146048	HA	United States	2005-Jan-01	A/Idaho/ID-2695/2005		Other Database Import
EPI146022	HA	United States	2005-Jan-27	A/Georgia/GA-05C0-193835/2005		Other Database Import
EPI145978	HA	Brazil	2005-Jan-01	A/Brazil/BR-IAL-2314/2005		Other Database Import
EPI145977	HA	Brazil	2005-Jan-01	A/Brazil/BR-IAL-2302/2005		Other Database Import
EPI145684	HA	China	2005-Aug-10	A/YUNNAN/395/2005		Other Database Import
EPI145683	HA	China	2005-Apr-14	A/YUNNAN/161/2005		Other Database Import
EPI145680	HA	Japan	2005-Dec-07	A/YAMANASHI/80/2005		Other Database Import
EPI145650	HA	Mongolia	2005-Dec-14	A/ULAANBAATAR/1922/2005		Other Database Import
EPI145641	HA	Japan	2005-Dec-22	A/TOTTORI/37/2005		Other Database Import
EPI145638	HA	China	2005-Sep-11	A/TIANJIN/459/2005		Other Database Import
EPI145637	HA	China	2005-Sep-06	A/TIANJIN/454/2005		Other Database Import
EPI145632	HA	Thailand	2005-Oct-03	A/Human/THAILAND/496/2005		Other Database Import
EPI145631	HA	Thailand	2005-Sep-19	A/Human/THAILAND/426/2005		Other Database Import
EPI145630	HA	Thailand	2005-Aug-01	A/Human/THAILAND/308/2005		Other Database Import
EPI145627	HA	Thailand	2005-Jun-23	A/Human/THAILAND/257/2005		Other Database Import
EPI145624	HA	Thailand	2005-Apr-25	A/Human/THAILAND/154/2005		Other Database Import
EPI145621	HA	Thailand	2005-Mar-21	A/Human/THAILAND/123/2005		Other Database Import
EPI145619	HA	Thailand	2005-Feb-06	A/THAILAND/44/2005		Other Database Import
EPI145618	HA	Thailand	2005-Feb-08	A/Human/THAILAND/36/2005		Other Database Import
EPI145603	HA	Japan	2005-Dec-22	A/SHIZUOKA/790/2005		Other Database Import
EPI145602	HA	Japan	2005-Jan-17	A/SHIZUOKA/108/2005		Other Database Import
EPI145600	HA	Japan	2005-May-12	A/SHIMANE/25/2005		Other Database Import
EPI145594	HA	China	2005-Mar-02	A/SHAANXI/90/2005		Other Database Import
EPI145589	HA	Japan	2005-Dec-20	A/SAITAMA/41/2005		Other Database Import
EPI145580	HA	Japan	2005-Nov-24	A/Okinawa/34/2005		Other Database Import
EPI173413	HA	Japan	2005-Nov-24	A/Okinawa/34/2005		Other Database Import
EPI145577	HA	Japan	2005-Dec-11	A/OKAYAMA/29/2005		Other Database Import
EPI145576	HA	Japan	2005-Nov-28	A/OKAYAMA/24/2005		Other Database Import
EPI145575	HA	Japan	2005-Jun-01	A/OKAYAMA/20/2005		Other Database Import
EPI145574	HA	Japan	2005-Apr-15	A/OKAYAMA/15/2005		Other Database Import
EPI145573	HA	Japan	2005-Mar-17	A/OITA/50/2005		Other Database Import
EPI145571	HA	China	2005-Apr-08	A/NINGBO/551/2005		Other Database Import
EPI145559	HA	Japan	2005-Mar-09	A/NAGASAKI/36/2005		Other Database Import
EPI145556	HA	Japan	2005-Dec-22	A/MIYAZAKI/39/2005		Other Database Import
EPI145549	HA	Malaysia	2005-Jan-01	A/MALAYSIA/815/2005		Other Database Import
EPI145546	HA	China	2005-Jun-16	A/MACAU/747/2005		Other Database Import
EPI145544	HA	China	2005-Jan-01	A/Human/MACAU/557/2005		Other Database Import
EPI145543	HA	China	2005-Apr-29	A/MACAU/482/2005		Other Database Import
EPI145531	HA	Japan	2005-Mar-08	A/KITAKYUSHU/2/2005		Other Database Import
EPI145529	HA	Japan	2005-Nov-17	A/KAWASAKI/502/2005		Other Database Import
EPI145527	HA	Japan	2005-Feb-10	A/KANAGAWA/31/2005		Other Database Import
EPI145526	HA	Japan	2005-Jan-25	A/KANAGAWA/6/2005		Other Database Import
EPI145524	HA	Japan	2005-Dec-12	A/KAGAWA/15/2005		Other Database Import
EPI145522	HA	China	2005-Mar-30	A/JIANGXI/206/2005		Other Database Import
EPI145521	HA	China	2005-Mar-23	A/JIANGXI/198/2005		Other Database Import
EPI145520	HA	China	2005-Mar-17	A/JIANGXI/169/2005		Other Database Import
EPI145519	HA	Japan	2005-Nov-16	A/IWATE/72/2005		Other Database Import
EPI145516	HA	Korea, Republic of	2005-Feb-07	A/INCHEON/243/2005		Other Database Import
EPI145515	HA	Japan	2005-Dec-12	A/HYOGO/39/2005		Other Database Import
EPI145514	HA	Japan	2005-Dec-08	A/HYOGO/36/2005		Other Database Import
EPI145513	HA	Japan	2005-Jun-22	A/HYOGO/35/2005		Other Database Import
EPI145498	HA	Japan	2005-Dec-11	A/HOKKAIDO/85/2005		Other Database Import
EPI145496	HA	Japan	2005-Feb-19	A/HOKKAIDO/42/2005		Other Database Import
EPI145495	HA	Japan	2005-Jan-28	A/HOKKAIDO/11/2005		Other Database Import
EPI145493	HA	Japan	2005-Nov-17	A/HIROSHIMA/54/2005		Other Database Import
EPI145489	HA	Japan	2005-Mar-29	A/HIROSHIMA/26/2005		Other Database Import
EPI145487	HA	Japan	2005-Oct-11	A/HIROSHIMA/9/2005		Other Database Import
EPI145482	HA	China	2005-Apr-16	A/GUANGDONG/318/2005		Other Database Import
EPI145481	HA	China	2005-Apr-19	A/GUANGDONG/315/2005		Other Database Import
EPI145480	HA	Japan	2005-Jan-27	A/GIFU/3/2005		Other Database Import
EPI145474	HA	Japan	2005-Apr-20	A/EHIME/55/2005		Other Database Import
EPI145473	HA	Japan	2005-Mar-10	A/EHIME/32/2005		Other Database Import
EPI145465	HA	China	2005-Apr-01	A/CHONGQING/1096/2005		Other Database Import
EPI145461	HA	China	2005-Apr-08	A/CHONGQING/618/2005		Other Database Import
EPI145460	HA	China	2005-Mar-11	A/CHONGQING/560/2005		Other Database Import
EPI145459	HA	Mongolia	2005-Dec-21	A/CHOIBALSAN/2083/2005		Other Database Import
EPI145441	HA	Brazil	2005-Jul-07	A/BRAZIL/1742/2005		Other Database Import
EPI145437	HA	China	2005-Aug-23	A/ANHUI/1247/2005		Other Database Import
EPI145432	HA	China	2005-Mar-31	A/ANHUI/563/2005		Other Database Import
EPI145431	HA	China	2005-Mar-30	A/ANHUI/544/2005		Other Database Import
EPI145430	HA	Japan	2005-Dec-09	A/AKITA/33/2005		Other Database Import
EPI145429	HA	Japan	2005-Dec-08	A/AKITA/30/2005		Other Database Import
EPI141992	HA	Peru	2005-Jan-01	A/Cusco/FSC807/2005		Other Database Import
EPI140842	HA	Taiwan	2005-Jan-01	A/Taiwan/7601/2005		Other Database Import
EPI140831	HA	Taiwan	2005-Jan-01	A/Taiwan/3294/2005		Other Database Import
EPI140830	HA	Taiwan	2005-Jan-01	A/Taiwan/3387/2005		Other Database Import
EPI140828	HA	Taiwan	2005-Jan-01	A/Taiwan/4836/2005		Other Database Import
EPI140827	HA	Taiwan	2005-Jan-01	A/Taiwan/7873/2005		Other Database Import
EPI140826	HA	Taiwan	2005-Jan-01	A/Taiwan/5267/2005		Other Database Import
EPI140821	HA	Taiwan	2005-Jan-01	A/Taiwan/7702/2005		Other Database Import
EPI140819	HA	Taiwan	2005-Jan-01	A/Taiwan/4883/2005		Other Database Import
EPI140818	HA	Taiwan	2005-Jan-01	A/Taiwan/268/2005		Other Database Import
EPI139409	NA	Denmark	2005-Jan-01	A/Denmark/234/2005		Other Database Import
EPI139274	HA	Denmark	2005-Jan-01	A/Denmark/196/2005		Other Database Import
EPI139438	NA	Denmark	2005-Jan-01	A/Denmark/196/2005		Other Database Import
EPI139273	HA	Denmark	2005-Jan-01	A/Denmark/178/2005		Other Database Import
EPI139272	HA	Denmark	2005-Jan-01	A/Denmark/181/2005		Other Database Import
EPI139269	HA	Denmark	2005-Jan-01	A/Denmark/164/2005		Other Database Import
EPI139268	HA	Denmark	2005-Jan-01	A/Denmark/149/2005		Other Database Import
EPI139260	HA	Denmark	2005-Jan-01	A/Denmark/07/2005		Other Database Import
EPI139429	NA	Denmark	2005-Jan-01	A/Denmark/07/2005		Other Database Import
EPI139235	HA	Denmark	2005-Jan-01	A/Denmark/191/2005		Other Database Import
EPI139408	NA	Denmark	2005-Jan-01	A/Denmark/191/2005		Other Database Import
EPI139234	HA	Denmark	2005-Jan-01	A/Denmark/175/2005		Other Database Import
EPI139233	HA	Denmark	2005-Jan-01	A/Denmark/174/2005		Other Database Import
EPI139393	NA	Denmark	2005-Jan-01	A/Denmark/83/2005		Other Database Import
EPI139216	HA	Denmark	2005-Jan-01	A/Denmark/83/2005		Other Database Import
EPI139214	HA	Denmark	2005-Jan-01	A/Denmark/158/2005		Other Database Import
EPI139195	HA	Denmark	2005-Jan-01	A/Denmark/173/2005		Other Database Import
EPI139175	HA	Denmark	2005-Jan-01	A/Denmark/151/2005		Other Database Import
EPI139160	HA	Denmark	2005-Jan-01	A/Denmark/141/2005		Other Database Import
EPI139334	NA	Denmark	2005-Jan-01	A/Denmark/201/2005		Other Database Import
EPI139155	HA	Denmark	2005-Jan-01	A/Denmark/201/2005		Other Database Import
EPI139147	HA	Denmark	2005-Jan-01	A/Denmark/169/2005		Other Database Import
EPI139146	HA	Denmark	2005-Jan-01	A/Denmark/120/2005		Other Database Import
EPI139129	HA	Denmark	2005-Jan-01	A/Denmark/172/2005		Other Database Import
EPI139125	HA	Denmark	2005-Jan-01	A/Denmark/21/2005		Other Database Import
EPI139124	HA	Denmark	2005-Jan-01	A/Denmark/143/2005		Other Database Import
EPI136573	NS	France	2005-Jan-01	A/Poitiers/484/2005		Other Database Import
EPI135066	PB2	Denmark	2005-Jan-01	A/Denmark/84/2005		Other Database Import
EPI139066	NS	Denmark	2005-Jan-01	A/Denmark/84/2005		Other Database Import
EPI139392	NA	Denmark	2005-Jan-01	A/Denmark/84/2005		Other Database Import
EPI139215	HA	Denmark	2005-Jan-01	A/Denmark/84/2005		Other Database Import
EPI138951	PA	Denmark	2005-Jan-01	A/Denmark/84/2005		Other Database Import
EPI138982	NP	Denmark	2005-Jan-01	A/Denmark/84/2005		Other Database Import
EPI139014	MP	Denmark	2005-Jan-01	A/Denmark/84/2005		Other Database Import
EPI138920	PB1	Denmark	2005-Jan-01	A/Denmark/84/2005		Other Database Import
EPI135060	PB2	Denmark	2005-Jan-01	A/Denmark/35/2005		Other Database Import
EPI139232	HA	Denmark	2005-Jan-01	A/Denmark/35/2005		Other Database Import
EPI132025	HA	Italy	2005-Jan-14	A/Milan/01/2005		Other Database Import
EPI128316	MP	China	2005-Jul-11	A/Hong Kong/CUHK42763/2005		Other Database Import
EPI142330	MP	China	2005-Jul-11	A/Hong Kong/CUHK42763/2005		Other Database Import
EPI161147	HA	China	2005-Jul-11	A/Hong Kong/CUHK42763/2005		Other Database Import
EPI161428	NA	China	2005-Jul-11	A/Hong Kong/CUHK42763/2005		Other Database Import
EPI128314	MP	China	2005-Jul-09	A/Hong Kong/CUHK42644/2005		Other Database Import
EPI142329	MP	China	2005-Jul-09	A/Hong Kong/CUHK42644/2005		Other Database Import
EPI161146	HA	China	2005-Jul-09	A/Hong Kong/CUHK42644/2005		Other Database Import
EPI161427	NA	China	2005-Jul-09	A/Hong Kong/CUHK42644/2005		Other Database Import
EPI128312	MP	China	2005-Jul-02	A/Hong Kong/CUHK42241/2005		Other Database Import
EPI142328	MP	China	2005-Jul-02	A/Hong Kong/CUHK42241/2005		Other Database Import
EPI161144	HA	China	2005-Jul-02	A/Hong Kong/CUHK42241/2005		Other Database Import
EPI161425	NA	China	2005-Jul-02	A/Hong Kong/CUHK42241/2005		Other Database Import
EPI128310	MP	China	2005-Jun-14	A/Hong Kong/CUHK40958/2005		Other Database Import
EPI142327	MP	China	2005-Jun-14	A/Hong Kong/CUHK40958/2005		Other Database Import
EPI161137	HA	China	2005-Jun-14	A/Hong Kong/CUHK40958/2005		Other Database Import
EPI161418	NA	China	2005-Jun-14	A/Hong Kong/CUHK40958/2005		Other Database Import
EPI128308	MP	China	2005-Jun-06	A/Hong Kong/CUHK40210/2005		Other Database Import
EPI142326	MP	China	2005-Jun-06	A/Hong Kong/CUHK40210/2005		Other Database Import
EPI161136	HA	China	2005-Jun-06	A/Hong Kong/CUHK40210/2005		Other Database Import
EPI161417	NA	China	2005-Jun-06	A/Hong Kong/CUHK40210/2005		Other Database Import
EPI128306	MP	China	2005-Jun-06	A/Hong Kong/CUHK40197/2005		Other Database Import
EPI142325	MP	China	2005-Jun-06	A/Hong Kong/CUHK40197/2005		Other Database Import
EPI161135	HA	China	2005-Jun-06	A/Hong Kong/CUHK40197/2005		Other Database Import
EPI161416	NA	China	2005-Jun-06	A/Hong Kong/CUHK40197/2005		Other Database Import
EPI128304	MP	China	2005-Jun-04	A/Hong Kong/CUHK40139/2005		Other Database Import
EPI142324	MP	China	2005-Jun-04	A/Hong Kong/CUHK40139/2005		Other Database Import
EPI161134	HA	China	2005-Jun-04	A/Hong Kong/CUHK40139/2005		Other Database Import
EPI161415	NA	China	2005-Jun-04	A/Hong Kong/CUHK40139/2005		Other Database Import
EPI128290	MP	China	2005-May-03	A/Hong Kong/CUHK12107/2005		Other Database Import
EPI142317	MP	China	2005-May-03	A/Hong Kong/CUHK12107/2005		Other Database Import
EPI160975	HA	China	2005-May-03	A/Hong Kong/CUHK12107/2005		Other Database Import
EPI161256	NA	China	2005-May-03	A/Hong Kong/CUHK12107/2005		Other Database Import
EPI128288	MP	China	2005-Apr-28	A/Hong Kong/CUHK11949/2005		Other Database Import
EPI142316	MP	China	2005-Apr-28	A/Hong Kong/CUHK11949/2005		Other Database Import
EPI160974	HA	China	2005-Apr-28	A/Hong Kong/CUHK11949/2005		Other Database Import
EPI161255	NA	China	2005-Apr-28	A/Hong Kong/CUHK11949/2005		Other Database Import
EPI128286	MP	China	2005-Apr-10	A/Hong Kong/CUHK10591/2005		Other Database Import
EPI142315	MP	China	2005-Apr-10	A/Hong Kong/CUHK10591/2005		Other Database Import
EPI160962	HA	China	2005-Apr-10	A/Hong Kong/CUHK10591/2005		Other Database Import
EPI161243	NA	China	2005-Apr-10	A/Hong Kong/CUHK10591/2005		Other Database Import
EPI128268	MP	China	2005-Feb-16	A/Hong Kong/CUHK7047/2005		Other Database Import
EPI142306	MP	China	2005-Feb-16	A/Hong Kong/CUHK7047/2005		Other Database Import
EPI161219	HA	China	2005-Feb-16	A/Hong Kong/CUHK7047/2005		Other Database Import
EPI161500	NA	China	2005-Feb-16	A/Hong Kong/CUHK7047/2005		Other Database Import
EPI128264	MP	China	2005-Jan-31	A/Hong Kong/CUHK6422/2005		Other Database Import
EPI142304	MP	China	2005-Jan-31	A/Hong Kong/CUHK6422/2005		Other Database Import
EPI161489	NA	China	2005-Jan-31	A/Hong Kong/CUHK6422/2005		Other Database Import
EPI161208	HA	China	2005-Jan-31	A/Hong Kong/CUHK6422/2005		Other Database Import
EPI128262	MP	China	2005-Jan-14	A/Hong Kong/CUHK5567/2005		Other Database Import
EPI142303	MP	China	2005-Jan-14	A/Hong Kong/CUHK5567/2005		Other Database Import
EPI161195	HA	China	2005-Jan-14	A/Hong Kong/CUHK5567/2005		Other Database Import
EPI161476	NA	China	2005-Jan-14	A/Hong Kong/CUHK5567/2005		Other Database Import
EPI126805	HA	Japan	2005-Oct-24	A/Hiroshima/52/2005		Other Database Import	Krammer,F.; Grabherr,R.
EPI126807	NA	Japan	2005-Oct-24	A/Hiroshima/52/2005		Other Database Import	Krammer,F.; Grabherr,R.
EPI142344	PB2	Japan	2005-Oct-24	A/Hiroshima/52/2005		Other Database Import	Krammer,F.; Grabherr,R.
EPI142345	PB1	Japan	2005-Oct-24	A/Hiroshima/52/2005		Other Database Import	Krammer,F.; Grabherr,R.
EPI142346	PA	Japan	2005-Oct-24	A/Hiroshima/52/2005		Other Database Import	Krammer,F.; Grabherr,R.
EPI142347	NP	Japan	2005-Oct-24	A/Hiroshima/52/2005		Other Database Import	Krammer,F.; Grabherr,R.
EPI142348	NS	Japan	2005-Oct-24	A/Hiroshima/52/2005		Other Database Import	Krammer,F.; Grabherr,R.
EPI142349	MP	Japan	2005-Oct-24	A/Hiroshima/52/2005		Other Database Import	Krammer,F.; Grabherr,R.
EPI119916	HA	Italy	2005-Jan-01	A/Trieste/67/2005		Other Database Import
EPI119910	HA	Italy	2005-Jan-01	A/Trieste/62/2005		Other Database Import
EPI119906	HA	Italy	2005-Jan-01	A/Trieste/40/2005		Other Database Import
EPI119904	HA	Italy	2005-Jan-01	A/Trieste/39/2005		Other Database Import
EPI119902	HA	Italy	2005-Jan-01	A/Trieste/37/2005		Other Database Import
EPI119898	HA	Italy	2005-Jan-01	A/Trieste/61/2005		Other Database Import
EPI119896	HA	Italy	2005-Jan-01	A/Trieste/54/2005		Other Database Import
EPI119890	HA	Italy	2005-Jan-01	A/Trieste/46/2005		Other Database Import
EPI119886	HA	Italy	2005-Jan-01	A/Trieste/31/2005		Other Database Import
EPI119884	HA	Italy	2005-Jan-01	A/Trieste/23/2005		Other Database Import
EPI119880	HA	Italy	2005-Jan-01	A/Trieste/10/2005		Other Database Import
EPI119624	PB2	Germany	2005-Jan-01	A/Schleswig-Holstein/12/05		Other Database Import
EPI119682	NP	Germany	2005-Jan-01	A/Schleswig-Holstein/12/05		Other Database Import
EPI119522	PA	Germany	2005-Jan-01	A/Schleswig-Holstein/12/05		Other Database Import
EPI119562	PB1	Germany	2005-Jan-01	A/Schleswig-Holstein/12/05		Other Database Import
EPI119471	MP	Germany	2005-Jan-01	A/Schleswig-Holstein/12/05		Other Database Import
EPI119770	NS	Germany	2005-Jan-01	A/Schleswig-Holstein/12/05		Other Database Import
EPI119366	HA	Germany	2005-Jan-01	A/Schleswig-Holstein/12/05		Other Database Import
EPI119315	NA	Germany	2005-Jan-01	A/Schleswig-Holstein/12/05		Other Database Import
EPI119622	PB2	Germany	2005-Jan-01	A/Rheinland-Pfalz/1/05		Other Database Import
EPI119680	NP	Germany	2005-Jan-01	A/Rheinland-Pfalz/1/05		Other Database Import
EPI119520	PA	Germany	2005-Jan-01	A/Rheinland-Pfalz/1/05		Other Database Import
EPI119559	PB1	Germany	2005-Jan-01	A/Rheinland-Pfalz/1/05		Other Database Import
EPI119468	MP	Germany	2005-Jan-01	A/Rheinland-Pfalz/1/05		Other Database Import
EPI119767	NS	Germany	2005-Jan-01	A/Rheinland-Pfalz/1/05		Other Database Import
EPI119364	HA	Germany	2005-Jan-01	A/Rheinland-Pfalz/1/05		Other Database Import
EPI119313	NA	Germany	2005-Jan-01	A/Rheinland-Pfalz/1/05		Other Database Import
EPI118880	MP	Taiwan	2005-Aug-12	A/Taiwan/482/2005		Other Database Import
EPI117390	HA	Cambodia	2005-Jul-05	A/Cambodia/7/2005		Other Database Import
EPI117337	HA	Australia	2005-Aug-29	A/Newcastle/11/2005		Other Database Import
EPI117315	HA	Australia	2005-Jun-23	A/Perth/36/2005		Other Database Import
EPI117309	HA	Malaysia	2005-Jan-01	A/Malaysia/753/2005		Other Database Import
EPI117307	HA	Malaysia	2005-Jan-01	A/Malaysia/639/2005		Other Database Import
EPI117233	HA	Australia	2005-Jan-13	A/Brisbane/3e/2005		Other Database Import
EPI117207	HA	Australia	2005-Jan-01	A/Victoria/512/2005		Other Database Import
EPI117345	NA	Australia	2005-Jan-01	A/Victoria/512/2005		Other Database Import
EPI117187	HA	France	2005-Jan-05	A/Lyon Chu/01375/2005		Other Database Import
EPI115743	HA	United States	2005-Dec-21	A/Idaho/10/2005		Other Database Import
EPI122816	NA	United States	2005-Dec-21	A/Idaho/10/2005		Other Database Import
EPI115651	HA	United States	2005-Feb-11	A/Tennessee/5/2005		Other Database Import
EPI123083	MP	United States	2005-Feb-11	A/Tennessee/5/2005		Other Database Import
EPI115627	HA	United States	2005-Jan-03	A/Missouri/1e/2005		Other Database Import
EPI122842	NA	United States	2005-Jan-03	A/Missouri/1e/2005		Other Database Import
EPI115337	HA	South Africa	2005-Jun-10	A/Johannesburg/301/05		Other Database Import
EPI115297	NA	United States	2005-Mar-02	A/Oklahoma/370/05		Other Database Import
EPI115307	HA	United States	2005-Mar-02	A/Oklahoma/370/05		Other Database Import
EPI115293	HA	United States	2005-Feb-21	A/Oklahoma/369/05		Other Database Import
EPI115295	NA	United States	2005-Feb-21	A/Oklahoma/369/05		Other Database Import
EPI107110	HA	Turkey	2005-Apr-14	A/Istanbul/CTF-130/2005		Other Database Import
EPI107076	HA	Iran, Islamic Republic of	2005-Jan-01	A/Shiraz/8/2005		Other Database Import
EPI107074	HA	Iran, Islamic Republic of	2005-Jan-01	A/Shiraz/20/2005		Other Database Import
EPI106800	HA	Iran, Islamic Republic of	2005-Jan-01	A/Shiraz/9/2005		Other Database Import
EPI106622	HA	Norway	2005-Jan-01	A/Norway/963/2005		Other Database Import
EPI106620	HA	Norway	2005-Jan-01	A/Norway/962/2005		Other Database Import
EPI106618	HA	Norway	2005-Jan-01	A/Norway/1031/2005		Other Database Import
EPI106616	HA	Norway	2005-Jan-01	A/Norway/875/2005		Other Database Import
EPI106608	HA	Norway	2005-Jan-01	A/Norway/883/2005		Other Database Import
EPI146344	HA	Norway	2005-Jan-01	A/Norway/883/2005		Other Database Import
EPI106602	HA	Norway	2005-Jan-01	A/Norway/242/2005		Other Database Import
EPI106598	HA	Norway	2005-Jan-01	A/Norway/751/2005		Other Database Import
EPI106592	HA	Norway	2005-Jan-01	A/Norway/511/2005		Other Database Import
EPI106590	HA	Norway	2005-Jan-01	A/Norway/504/2005		Other Database Import
EPI106588	HA	Norway	2005-Jan-01	A/Norway/216/2005		Other Database Import
EPI106586	HA	Norway	2005-Jan-01	A/Norway/533/2005		Other Database Import
EPI106584	HA	Norway	2005-Jan-01	A/Norway/620/2005		Other Database Import
EPI106582	HA	Norway	2005-Jan-01	A/Norway/71/2005		Other Database Import
EPI106580	HA	Norway	2005-Jan-01	A/Norway/70/2005		Other Database Import
EPI106570	HA	Norway	2005-Jan-01	A/Norway/623/2005		Other Database Import
EPI106466	HA	New Zealand	2005-May-24	A/Christchurch/20/2005		Other Database Import
EPI145467	HA	New Zealand	2005-May-24	A/Christchurch/20/2005		Other Database Import
EPI106434	HA	Sri Lanka	2005-Nov-09	A/Sri Lanka/146/2005		Other Database Import
EPI106440	HA	Thailand	2005-Apr-25	A/Thailand/151/2005		Other Database Import
EPI106311	MP	Thailand	2005-Apr-25	A/Thailand/151/2005		Other Database Import
EPI145623	HA	Thailand	2005-Apr-25	A/Thailand/151/2005		Other Database Import
EPI106420	HA	Thailand	2005-Jul-12	A/Thailand/263/2005		Other Database Import
EPI106305	MP	Thailand	2005-Jul-12	A/Thailand/263/2005		Other Database Import
EPI145628	HA	Thailand	2005-Jul-12	A/Thailand/263/2005		Other Database Import
EPI106444	HA	Philippines	2005-May-30	A/Philippines/498/2005		Other Database Import
EPI106299	MP	Philippines	2005-May-30	A/Philippines/498/2005		Other Database Import
EPI145587	HA	Philippines	2005-May-30	A/Philippines/498/2005		Other Database Import
EPI106464	HA	Australia	2005-May-30	A/Darwin/1/2005		Other Database Import
EPI106296	MP	Australia	2005-May-30	A/Darwin/1/2005		Other Database Import
EPI145470	HA	Australia	2005-May-30	A/Darwin/1/2005		Other Database Import
EPI106468	HA	Australia	2005-Sep-06	A/Brisbane/234/2005		Other Database Import
EPI106293	MP	Australia	2005-Sep-06	A/Brisbane/234/2005		Other Database Import
EPI145450	HA	Australia	2005-Sep-06	A/Brisbane/234/2005		Other Database Import
EPI106478	HA	Australia	2005-Aug-11	A/Perth/79/2005		Other Database Import
EPI106290	MP	Australia	2005-Aug-11	A/Perth/79/2005		Other Database Import
EPI106438	HA	Taiwan	2005-Jan-27	A/Taiwan/51/2005		Other Database Import
EPI106260	MP	Taiwan	2005-Jan-27	A/Taiwan/51/2005		Other Database Import
EPI145615	HA	Taiwan	2005-Jan-27	A/Taiwan/51/2005		Other Database Import
EPI106448	HA	Singapore	2005-Jan-13	A/Singapore/02/2005		Other Database Import
EPI106257	MP	Singapore	2005-Jan-13	A/Singapore/02/2005		Other Database Import
EPI106446	HA	Philippines	2005-Jul-04	A/Philippines/625/2005		Other Database Import
EPI106254	MP	Philippines	2005-Jul-04	A/Philippines/625/2005		Other Database Import
EPI145588	HA	Philippines	2005-Jul-04	A/Philippines/625/2005		Other Database Import
EPI99947	HA	Guam	2005-Jan-01	A/Guam/362/2005		Other Database Import
EPI99945	HA	Iraq	2005-Jan-01	A/Iraq/34/2005		Other Database Import
EPI99943	HA	Italy	2005-Jan-01	A/Italy/384/2005		Other Database Import
EPI99941	HA	Japan	2005-Jan-01	A/Japan/1337/2005		Other Database Import
EPI99939	HA	Japan	2005-Jan-01	A/Japan/1383/2005		Other Database Import
EPI99933	HA	Peru	2005-Jan-01	A/Peru/166/2005		Other Database Import
EPI98966	HA	China	2005-Jan-01	A/Zhejiang/207/05		Other Database Import
EPI98309	HA	Sweden	2005-Jan-01	A/Stockholm/12/05		Other Database Import
EPI98311	HA	Sweden	2005-Jan-01	A/Stockholm/12/05		Other Database Import
EPI98313	HA	Sweden	2005-Jan-01	A/Stockholm/12/05		Other Database Import
EPI98315	HA	Sweden	2005-Jan-01	A/Stockholm/12/05		Other Database Import
EPI96542	HA	New Zealand	2005-Aug-31	A/Canterbury/270/2005		Other Database Import
EPI96544	MP	New Zealand	2005-Aug-31	A/Canterbury/270/2005		Other Database Import
EPI96547	NA	New Zealand	2005-Aug-31	A/Canterbury/270/2005		Other Database Import
EPI96549	NP	New Zealand	2005-Aug-31	A/Canterbury/270/2005		Other Database Import
EPI96551	NS	New Zealand	2005-Aug-31	A/Canterbury/270/2005		Other Database Import
EPI96554	PA	New Zealand	2005-Aug-31	A/Canterbury/270/2005		Other Database Import
EPI96556	PB1	New Zealand	2005-Aug-31	A/Canterbury/270/2005		Other Database Import
EPI96559	PB2	New Zealand	2005-Aug-31	A/Canterbury/270/2005		Other Database Import
EPI96523	HA	New Zealand	2005-Jun-18	A/Canterbury/266/2005		Other Database Import
EPI96525	MP	New Zealand	2005-Jun-18	A/Canterbury/266/2005		Other Database Import
EPI96528	NA	New Zealand	2005-Jun-18	A/Canterbury/266/2005		Other Database Import
EPI96530	NP	New Zealand	2005-Jun-18	A/Canterbury/266/2005		Other Database Import
EPI96532	NS	New Zealand	2005-Jun-18	A/Canterbury/266/2005		Other Database Import
EPI96535	PA	New Zealand	2005-Jun-18	A/Canterbury/266/2005		Other Database Import
EPI96537	PB1	New Zealand	2005-Jun-18	A/Canterbury/266/2005		Other Database Import
EPI96540	PB2	New Zealand	2005-Jun-18	A/Canterbury/266/2005		Other Database Import
EPI96471	NA	New Zealand	2005-Aug-31	A/Canterbury/256/2005		Other Database Import
EPI96473	NP	New Zealand	2005-Aug-31	A/Canterbury/256/2005		Other Database Import
EPI96475	NS	New Zealand	2005-Aug-31	A/Canterbury/256/2005		Other Database Import
EPI96478	PA	New Zealand	2005-Aug-31	A/Canterbury/256/2005		Other Database Import
EPI96480	PB1	New Zealand	2005-Aug-31	A/Canterbury/256/2005		Other Database Import
EPI96483	PB2	New Zealand	2005-Aug-31	A/Canterbury/256/2005		Other Database Import
EPI96466	HA	New Zealand	2005-Aug-31	A/Canterbury/256/2005		Other Database Import
EPI96468	MP	New Zealand	2005-Aug-31	A/Canterbury/256/2005		Other Database Import
EPI96447	HA	New Zealand	2005-Aug-23	A/Canterbury/255/2005		Other Database Import
EPI96449	MP	New Zealand	2005-Aug-23	A/Canterbury/255/2005		Other Database Import
EPI96452	NA	New Zealand	2005-Aug-23	A/Canterbury/255/2005		Other Database Import
EPI96454	NP	New Zealand	2005-Aug-23	A/Canterbury/255/2005		Other Database Import
EPI96456	NS	New Zealand	2005-Aug-23	A/Canterbury/255/2005		Other Database Import
EPI96459	PA	New Zealand	2005-Aug-23	A/Canterbury/255/2005		Other Database Import
EPI96461	PB1	New Zealand	2005-Aug-23	A/Canterbury/255/2005		Other Database Import
EPI96464	PB2	New Zealand	2005-Aug-23	A/Canterbury/255/2005		Other Database Import
EPI96371	HA	New Zealand	2005-Jul-24	A/Canterbury/233/2005		Other Database Import
EPI96373	MP	New Zealand	2005-Jul-24	A/Canterbury/233/2005		Other Database Import
EPI96376	NA	New Zealand	2005-Jul-24	A/Canterbury/233/2005		Other Database Import
EPI96378	NP	New Zealand	2005-Jul-24	A/Canterbury/233/2005		Other Database Import
EPI96380	NS	New Zealand	2005-Jul-24	A/Canterbury/233/2005		Other Database Import
EPI96383	PA	New Zealand	2005-Jul-24	A/Canterbury/233/2005		Other Database Import
EPI96385	PB1	New Zealand	2005-Jul-24	A/Canterbury/233/2005		Other Database Import
EPI96388	PB2	New Zealand	2005-Jul-24	A/Canterbury/233/2005		Other Database Import
EPI96352	HA	New Zealand	2005-Jul-27	A/Canterbury/230/2005		Other Database Import
EPI96354	MP	New Zealand	2005-Jul-27	A/Canterbury/230/2005		Other Database Import
EPI96357	NA	New Zealand	2005-Jul-27	A/Canterbury/230/2005		Other Database Import
EPI96359	NP	New Zealand	2005-Jul-27	A/Canterbury/230/2005		Other Database Import
EPI96361	NS	New Zealand	2005-Jul-27	A/Canterbury/230/2005		Other Database Import
EPI96364	PA	New Zealand	2005-Jul-27	A/Canterbury/230/2005		Other Database Import
EPI96366	PB1	New Zealand	2005-Jul-27	A/Canterbury/230/2005		Other Database Import
EPI96369	PB2	New Zealand	2005-Jul-27	A/Canterbury/230/2005		Other Database Import
EPI96333	HA	New Zealand	2005-Jul-22	A/Canterbury/205/2005		Other Database Import
EPI96335	MP	New Zealand	2005-Jul-22	A/Canterbury/205/2005		Other Database Import
EPI96338	NA	New Zealand	2005-Jul-22	A/Canterbury/205/2005		Other Database Import
EPI96340	NP	New Zealand	2005-Jul-22	A/Canterbury/205/2005		Other Database Import
EPI96342	NS	New Zealand	2005-Jul-22	A/Canterbury/205/2005		Other Database Import
EPI96345	PA	New Zealand	2005-Jul-22	A/Canterbury/205/2005		Other Database Import
EPI96347	PB1	New Zealand	2005-Jul-22	A/Canterbury/205/2005		Other Database Import
EPI96350	PB2	New Zealand	2005-Jul-22	A/Canterbury/205/2005		Other Database Import
EPI96314	HA	New Zealand	2005-Jun-27	A/Canterbury/105/2005		Other Database Import
EPI96316	MP	New Zealand	2005-Jun-27	A/Canterbury/105/2005		Other Database Import
EPI96319	NA	New Zealand	2005-Jun-27	A/Canterbury/105/2005		Other Database Import
EPI96321	NP	New Zealand	2005-Jun-27	A/Canterbury/105/2005		Other Database Import
EPI96323	NS	New Zealand	2005-Jun-27	A/Canterbury/105/2005		Other Database Import
EPI96326	PA	New Zealand	2005-Jun-27	A/Canterbury/105/2005		Other Database Import
EPI96328	PB1	New Zealand	2005-Jun-27	A/Canterbury/105/2005		Other Database Import
EPI96331	PB2	New Zealand	2005-Jun-27	A/Canterbury/105/2005		Other Database Import
EPI96010	HA	New Zealand	2005-Aug-01	A/Canterbury/242/2005		Other Database Import
EPI96012	MP	New Zealand	2005-Aug-01	A/Canterbury/242/2005		Other Database Import
EPI96015	NA	New Zealand	2005-Aug-01	A/Canterbury/242/2005		Other Database Import
EPI96017	NP	New Zealand	2005-Aug-01	A/Canterbury/242/2005		Other Database Import
EPI96019	NS	New Zealand	2005-Aug-01	A/Canterbury/242/2005		Other Database Import
EPI96022	PA	New Zealand	2005-Aug-01	A/Canterbury/242/2005		Other Database Import
EPI96024	PB1	New Zealand	2005-Aug-01	A/Canterbury/242/2005		Other Database Import
EPI96027	PB2	New Zealand	2005-Aug-01	A/Canterbury/242/2005		Other Database Import
EPI95991	HA	New Zealand	2005-Aug-01	A/Canterbury/238/2005		Other Database Import
EPI95993	MP	New Zealand	2005-Aug-01	A/Canterbury/238/2005		Other Database Import
EPI95996	NA	New Zealand	2005-Aug-01	A/Canterbury/238/2005		Other Database Import
EPI95998	NP	New Zealand	2005-Aug-01	A/Canterbury/238/2005		Other Database Import
EPI96000	NS	New Zealand	2005-Aug-01	A/Canterbury/238/2005		Other Database Import
EPI96003	PA	New Zealand	2005-Aug-01	A/Canterbury/238/2005		Other Database Import
EPI96005	PB1	New Zealand	2005-Aug-01	A/Canterbury/238/2005		Other Database Import
EPI96008	PB2	New Zealand	2005-Aug-01	A/Canterbury/238/2005		Other Database Import
EPI95896	HA	New Zealand	2005-Jul-16	A/Canterbury/220/2005		Other Database Import
EPI95898	MP	New Zealand	2005-Jul-16	A/Canterbury/220/2005		Other Database Import
EPI95901	NA	New Zealand	2005-Jul-16	A/Canterbury/220/2005		Other Database Import
EPI95903	NP	New Zealand	2005-Jul-16	A/Canterbury/220/2005		Other Database Import
EPI95905	NS	New Zealand	2005-Jul-16	A/Canterbury/220/2005		Other Database Import
EPI95908	PA	New Zealand	2005-Jul-16	A/Canterbury/220/2005		Other Database Import
EPI95910	PB1	New Zealand	2005-Jul-16	A/Canterbury/220/2005		Other Database Import
EPI95913	PB2	New Zealand	2005-Jul-16	A/Canterbury/220/2005		Other Database Import
EPI95839	HA	New Zealand	2005-Jun-27	A/Canterbury/104/2005		Other Database Import
EPI95841	MP	New Zealand	2005-Jun-27	A/Canterbury/104/2005		Other Database Import
EPI95844	NA	New Zealand	2005-Jun-27	A/Canterbury/104/2005		Other Database Import
EPI95846	NP	New Zealand	2005-Jun-27	A/Canterbury/104/2005		Other Database Import
EPI95848	NS	New Zealand	2005-Jun-27	A/Canterbury/104/2005		Other Database Import
EPI95851	PA	New Zealand	2005-Jun-27	A/Canterbury/104/2005		Other Database Import
EPI95853	PB1	New Zealand	2005-Jun-27	A/Canterbury/104/2005		Other Database Import
EPI95856	PB2	New Zealand	2005-Jun-27	A/Canterbury/104/2005		Other Database Import
EPI95801	HA	New Zealand	2005-May-24	A/Canterbury/20/2005		Other Database Import
EPI95803	MP	New Zealand	2005-May-24	A/Canterbury/20/2005		Other Database Import
EPI95806	NA	New Zealand	2005-May-24	A/Canterbury/20/2005		Other Database Import
EPI95808	NP	New Zealand	2005-May-24	A/Canterbury/20/2005		Other Database Import
EPI95810	NS	New Zealand	2005-May-24	A/Canterbury/20/2005		Other Database Import
EPI95813	PA	New Zealand	2005-May-24	A/Canterbury/20/2005		Other Database Import
EPI95815	PB1	New Zealand	2005-May-24	A/Canterbury/20/2005		Other Database Import
EPI95818	PB2	New Zealand	2005-May-24	A/Canterbury/20/2005		Other Database Import
EPI95266	HA	New Zealand	2005-Aug-01	A/Canterbury/259/2005		Other Database Import
EPI95268	MP	New Zealand	2005-Aug-01	A/Canterbury/259/2005		Other Database Import
EPI95271	NA	New Zealand	2005-Aug-01	A/Canterbury/259/2005		Other Database Import
EPI95273	NP	New Zealand	2005-Aug-01	A/Canterbury/259/2005		Other Database Import
EPI95275	NS	New Zealand	2005-Aug-01	A/Canterbury/259/2005		Other Database Import
EPI95278	PA	New Zealand	2005-Aug-01	A/Canterbury/259/2005		Other Database Import
EPI95280	PB1	New Zealand	2005-Aug-01	A/Canterbury/259/2005		Other Database Import
EPI95283	PB2	New Zealand	2005-Aug-01	A/Canterbury/259/2005		Other Database Import
EPI95228	HA	New Zealand	2005-Jul-13	A/Canterbury/206/2005		Other Database Import
EPI95230	MP	New Zealand	2005-Jul-13	A/Canterbury/206/2005		Other Database Import
EPI95233	NA	New Zealand	2005-Jul-13	A/Canterbury/206/2005		Other Database Import
EPI95235	NP	New Zealand	2005-Jul-13	A/Canterbury/206/2005		Other Database Import
EPI95237	NS	New Zealand	2005-Jul-13	A/Canterbury/206/2005		Other Database Import
EPI95240	PA	New Zealand	2005-Jul-13	A/Canterbury/206/2005		Other Database Import
EPI95242	PB1	New Zealand	2005-Jul-13	A/Canterbury/206/2005		Other Database Import
EPI95245	PB2	New Zealand	2005-Jul-13	A/Canterbury/206/2005		Other Database Import
EPI95171	HA	New Zealand	2005-Jul-02	A/Canterbury/127/2005		Other Database Import
EPI95173	MP	New Zealand	2005-Jul-02	A/Canterbury/127/2005		Other Database Import
EPI95176	NA	New Zealand	2005-Jul-02	A/Canterbury/127/2005		Other Database Import
EPI95178	NP	New Zealand	2005-Jul-02	A/Canterbury/127/2005		Other Database Import
EPI95180	NS	New Zealand	2005-Jul-02	A/Canterbury/127/2005		Other Database Import
EPI95183	PA	New Zealand	2005-Jul-02	A/Canterbury/127/2005		Other Database Import
EPI95185	PB1	New Zealand	2005-Jul-02	A/Canterbury/127/2005		Other Database Import
EPI95188	PB2	New Zealand	2005-Jul-02	A/Canterbury/127/2005		Other Database Import
EPI95133	HA	New Zealand	2005-May-27	A/Canterbury/29/2005		Other Database Import
EPI95135	MP	New Zealand	2005-May-27	A/Canterbury/29/2005		Other Database Import
EPI95138	NA	New Zealand	2005-May-27	A/Canterbury/29/2005		Other Database Import
EPI95140	NP	New Zealand	2005-May-27	A/Canterbury/29/2005		Other Database Import
EPI95142	NS	New Zealand	2005-May-27	A/Canterbury/29/2005		Other Database Import
EPI95145	PA	New Zealand	2005-May-27	A/Canterbury/29/2005		Other Database Import
EPI95147	PB1	New Zealand	2005-May-27	A/Canterbury/29/2005		Other Database Import
EPI95150	PB2	New Zealand	2005-May-27	A/Canterbury/29/2005		Other Database Import
EPI94563	HA	New Zealand	2005-Mar-06	A/Canterbury/03/2005		Other Database Import
EPI94565	MP	New Zealand	2005-Mar-06	A/Canterbury/03/2005		Other Database Import
EPI94568	NA	New Zealand	2005-Mar-06	A/Canterbury/03/2005		Other Database Import
EPI94570	NP	New Zealand	2005-Mar-06	A/Canterbury/03/2005		Other Database Import
EPI94572	NS	New Zealand	2005-Mar-06	A/Canterbury/03/2005		Other Database Import
EPI94575	PA	New Zealand	2005-Mar-06	A/Canterbury/03/2005		Other Database Import
EPI94577	PB1	New Zealand	2005-Mar-06	A/Canterbury/03/2005		Other Database Import
EPI94580	PB2	New Zealand	2005-Mar-06	A/Canterbury/03/2005		Other Database Import
EPI94544	HA	New Zealand	2005-Mar-04	A/Canterbury/02/2005		Other Database Import
EPI94546	MP	New Zealand	2005-Mar-04	A/Canterbury/02/2005		Other Database Import
EPI94549	NA	New Zealand	2005-Mar-04	A/Canterbury/02/2005		Other Database Import
EPI94551	NP	New Zealand	2005-Mar-04	A/Canterbury/02/2005		Other Database Import
EPI94553	NS	New Zealand	2005-Mar-04	A/Canterbury/02/2005		Other Database Import
EPI94556	PA	New Zealand	2005-Mar-04	A/Canterbury/02/2005		Other Database Import
EPI94558	PB1	New Zealand	2005-Mar-04	A/Canterbury/02/2005		Other Database Import
EPI94561	PB2	New Zealand	2005-Mar-04	A/Canterbury/02/2005		Other Database Import
EPI91008	PB2	United States	2005-Feb-08	A/New York/462/2005		Other Database Import
EPI90991	HA	United States	2005-Feb-08	A/New York/462/2005		Other Database Import
EPI90993	MP	United States	2005-Feb-08	A/New York/462/2005		Other Database Import
EPI90996	NA	United States	2005-Feb-08	A/New York/462/2005		Other Database Import
EPI90998	NP	United States	2005-Feb-08	A/New York/462/2005		Other Database Import
EPI91000	NS	United States	2005-Feb-08	A/New York/462/2005		Other Database Import
EPI91003	PA	United States	2005-Feb-08	A/New York/462/2005		Other Database Import
EPI91005	PB1	United States	2005-Feb-08	A/New York/462/2005		Other Database Import
EPI90649	HA	United States	2005-Feb-02	A/New York/243/2005		Other Database Import
EPI90651	MP	United States	2005-Feb-02	A/New York/243/2005		Other Database Import
EPI90654	NA	United States	2005-Feb-02	A/New York/243/2005		Other Database Import
EPI90656	NP	United States	2005-Feb-02	A/New York/243/2005		Other Database Import
EPI90658	NS	United States	2005-Feb-02	A/New York/243/2005		Other Database Import
EPI90661	PA	United States	2005-Feb-02	A/New York/243/2005		Other Database Import
EPI90663	PB1	United States	2005-Feb-02	A/New York/243/2005		Other Database Import
EPI90666	PB2	United States	2005-Feb-02	A/New York/243/2005		Other Database Import
EPI90630	HA	United States	2005-Feb-01	A/New York/238/2005		Other Database Import
EPI90632	MP	United States	2005-Feb-01	A/New York/238/2005		Other Database Import
EPI90635	NA	United States	2005-Feb-01	A/New York/238/2005		Other Database Import
EPI90637	NP	United States	2005-Feb-01	A/New York/238/2005		Other Database Import
EPI90639	NS	United States	2005-Feb-01	A/New York/238/2005		Other Database Import
EPI90642	PA	United States	2005-Feb-01	A/New York/238/2005		Other Database Import
EPI90644	PB1	United States	2005-Feb-01	A/New York/238/2005		Other Database Import
EPI90647	PB2	United States	2005-Feb-01	A/New York/238/2005		Other Database Import
EPI90499	HA	United States	2005-Mar-08	A/New York/465/2005		Other Database Import
EPI90501	MP	United States	2005-Mar-08	A/New York/465/2005		Other Database Import
EPI90504	NA	United States	2005-Mar-08	A/New York/465/2005		Other Database Import
EPI90506	NP	United States	2005-Mar-08	A/New York/465/2005		Other Database Import
EPI90508	NS	United States	2005-Mar-08	A/New York/465/2005		Other Database Import
EPI90511	PA	United States	2005-Mar-08	A/New York/465/2005		Other Database Import
EPI90513	PB1	United States	2005-Mar-08	A/New York/465/2005		Other Database Import
EPI90516	PB2	United States	2005-Mar-08	A/New York/465/2005		Other Database Import
EPI90480	HA	United States	2005-Feb-02	A/New York/461/2005		Other Database Import
EPI90482	MP	United States	2005-Feb-02	A/New York/461/2005		Other Database Import
EPI90485	NA	United States	2005-Feb-02	A/New York/461/2005		Other Database Import
EPI90487	NP	United States	2005-Feb-02	A/New York/461/2005		Other Database Import
EPI90489	NS	United States	2005-Feb-02	A/New York/461/2005		Other Database Import
EPI90492	PA	United States	2005-Feb-02	A/New York/461/2005		Other Database Import
EPI90494	PB1	United States	2005-Feb-02	A/New York/461/2005		Other Database Import
EPI90497	PB2	United States	2005-Feb-02	A/New York/461/2005		Other Database Import
EPI84690	PB2	United States	2005-Mar-07	A/New York/464/2005		Other Database Import
EPI84673	HA	United States	2005-Mar-07	A/New York/464/2005		Other Database Import
EPI84675	MP	United States	2005-Mar-07	A/New York/464/2005		Other Database Import
EPI84678	NA	United States	2005-Mar-07	A/New York/464/2005		Other Database Import
EPI84680	NP	United States	2005-Mar-07	A/New York/464/2005		Other Database Import
EPI84682	NS	United States	2005-Mar-07	A/New York/464/2005		Other Database Import
EPI84685	PA	United States	2005-Mar-07	A/New York/464/2005		Other Database Import
EPI84687	PB1	United States	2005-Mar-07	A/New York/464/2005		Other Database Import
EPI84654	HA	United States	2005-Feb-09	A/New York/463/2005		Other Database Import
EPI84656	MP	United States	2005-Feb-09	A/New York/463/2005		Other Database Import
EPI84659	NA	United States	2005-Feb-09	A/New York/463/2005		Other Database Import
EPI84661	NP	United States	2005-Feb-09	A/New York/463/2005		Other Database Import
EPI84663	NS	United States	2005-Feb-09	A/New York/463/2005		Other Database Import
EPI84666	PA	United States	2005-Feb-09	A/New York/463/2005		Other Database Import
EPI84668	PB1	United States	2005-Feb-09	A/New York/463/2005		Other Database Import
EPI84671	PB2	United States	2005-Feb-09	A/New York/463/2005		Other Database Import
EPI83970	HA	United States	2005-Jan-04	A/New York/389/2005		Other Database Import
EPI83972	MP	United States	2005-Jan-04	A/New York/389/2005		Other Database Import
EPI83975	NA	United States	2005-Jan-04	A/New York/389/2005		Other Database Import
EPI83977	NP	United States	2005-Jan-04	A/New York/389/2005		Other Database Import
EPI83979	NS	United States	2005-Jan-04	A/New York/389/2005		Other Database Import
EPI83982	PA	United States	2005-Jan-04	A/New York/389/2005		Other Database Import
EPI83984	PB1	United States	2005-Jan-04	A/New York/389/2005		Other Database Import
EPI83987	PB2	United States	2005-Jan-04	A/New York/389/2005		Other Database Import
EPI83293	NP	United States	2005-Jan-24	A/New York/395/2005		Other Database Import
EPI83295	NS	United States	2005-Jan-24	A/New York/395/2005		Other Database Import
EPI83298	PA	United States	2005-Jan-24	A/New York/395/2005		Other Database Import
EPI83300	PB1	United States	2005-Jan-24	A/New York/395/2005		Other Database Import
EPI83303	PB2	United States	2005-Jan-24	A/New York/395/2005		Other Database Import
EPI83286	HA	United States	2005-Jan-24	A/New York/395/2005		Other Database Import
EPI83288	MP	United States	2005-Jan-24	A/New York/395/2005		Other Database Import
EPI83291	NA	United States	2005-Jan-24	A/New York/395/2005		Other Database Import
EPI83267	HA	United States	2005-Jan-18	A/New York/376/2005		Other Database Import
EPI83269	MP	United States	2005-Jan-18	A/New York/376/2005		Other Database Import
EPI83272	NA	United States	2005-Jan-18	A/New York/376/2005		Other Database Import
EPI83274	NP	United States	2005-Jan-18	A/New York/376/2005		Other Database Import
EPI83276	NS	United States	2005-Jan-18	A/New York/376/2005		Other Database Import
EPI83279	PA	United States	2005-Jan-18	A/New York/376/2005		Other Database Import
EPI83281	PB1	United States	2005-Jan-18	A/New York/376/2005		Other Database Import
EPI83284	PB2	United States	2005-Jan-18	A/New York/376/2005		Other Database Import
EPI79920	HA	United States	2005-Feb-22	A/New York/373/2005		Other Database Import
EPI79922	MP	United States	2005-Feb-22	A/New York/373/2005		Other Database Import
EPI79925	NA	United States	2005-Feb-22	A/New York/373/2005		Other Database Import
EPI79927	NP	United States	2005-Feb-22	A/New York/373/2005		Other Database Import
EPI79929	NS	United States	2005-Feb-22	A/New York/373/2005		Other Database Import
EPI79932	PA	United States	2005-Feb-22	A/New York/373/2005		Other Database Import
EPI79934	PB1	United States	2005-Feb-22	A/New York/373/2005		Other Database Import
EPI79937	PB2	United States	2005-Feb-22	A/New York/373/2005		Other Database Import
EPI79918	PB2	United States	2005-Feb-16	A/New York/367/2005		Other Database Import
EPI79901	HA	United States	2005-Feb-16	A/New York/367/2005		Other Database Import
EPI79903	MP	United States	2005-Feb-16	A/New York/367/2005		Other Database Import
EPI79906	NA	United States	2005-Feb-16	A/New York/367/2005		Other Database Import
EPI79908	NP	United States	2005-Feb-16	A/New York/367/2005		Other Database Import
EPI79910	NS	United States	2005-Feb-16	A/New York/367/2005		Other Database Import
EPI79913	PA	United States	2005-Feb-16	A/New York/367/2005		Other Database Import
EPI79915	PB1	United States	2005-Feb-16	A/New York/367/2005		Other Database Import
EPI79483	HA	United States	2005-Jan-28	A/New York/388/2005		Other Database Import
EPI79485	MP	United States	2005-Jan-28	A/New York/388/2005		Other Database Import
EPI79488	NA	United States	2005-Jan-28	A/New York/388/2005		Other Database Import
EPI79490	NP	United States	2005-Jan-28	A/New York/388/2005		Other Database Import
EPI79492	NS	United States	2005-Jan-28	A/New York/388/2005		Other Database Import
EPI79495	PA	United States	2005-Jan-28	A/New York/388/2005		Other Database Import
EPI79497	PB1	United States	2005-Jan-28	A/New York/388/2005		Other Database Import
EPI79500	PB2	United States	2005-Jan-28	A/New York/388/2005		Other Database Import
EPI79331	HA	United States	2005-Jan-03	A/New York/369/2005		Other Database Import
EPI79333	MP	United States	2005-Jan-03	A/New York/369/2005		Other Database Import
EPI79336	NA	United States	2005-Jan-03	A/New York/369/2005		Other Database Import
EPI79338	NP	United States	2005-Jan-03	A/New York/369/2005		Other Database Import
EPI79340	NS	United States	2005-Jan-03	A/New York/369/2005		Other Database Import
EPI79343	PA	United States	2005-Jan-03	A/New York/369/2005		Other Database Import
EPI79345	PB1	United States	2005-Jan-03	A/New York/369/2005		Other Database Import
EPI79348	PB2	United States	2005-Jan-03	A/New York/369/2005		Other Database Import
EPI79293	HA	United States	2005-Feb-15	A/New York/357/2005		Other Database Import
EPI79295	MP	United States	2005-Feb-15	A/New York/357/2005		Other Database Import
EPI79298	NA	United States	2005-Feb-15	A/New York/357/2005		Other Database Import
EPI79300	NP	United States	2005-Feb-15	A/New York/357/2005		Other Database Import
EPI79302	NS	United States	2005-Feb-15	A/New York/357/2005		Other Database Import
EPI79305	PA	United States	2005-Feb-15	A/New York/357/2005		Other Database Import
EPI79307	PB1	United States	2005-Feb-15	A/New York/357/2005		Other Database Import
EPI79310	PB2	United States	2005-Feb-15	A/New York/357/2005		Other Database Import
EPI78989	HA	United States	2005-Jan-07	A/New York/391/2005		Other Database Import
EPI78991	MP	United States	2005-Jan-07	A/New York/391/2005		Other Database Import
EPI78994	NA	United States	2005-Jan-07	A/New York/391/2005		Other Database Import
EPI78996	NP	United States	2005-Jan-07	A/New York/391/2005		Other Database Import
EPI78998	NS	United States	2005-Jan-07	A/New York/391/2005		Other Database Import
EPI79001	PA	United States	2005-Jan-07	A/New York/391/2005		Other Database Import
EPI79003	PB1	United States	2005-Jan-07	A/New York/391/2005		Other Database Import
EPI79006	PB2	United States	2005-Jan-07	A/New York/391/2005		Other Database Import
EPI78875	HA	United States	2005-Feb-02	A/New York/361/2005		Other Database Import
EPI78877	MP	United States	2005-Feb-02	A/New York/361/2005		Other Database Import
EPI78880	NA	United States	2005-Feb-02	A/New York/361/2005		Other Database Import
EPI78882	NP	United States	2005-Feb-02	A/New York/361/2005		Other Database Import
EPI78884	NS	United States	2005-Feb-02	A/New York/361/2005		Other Database Import
EPI78887	PA	United States	2005-Feb-02	A/New York/361/2005		Other Database Import
EPI78889	PB1	United States	2005-Feb-02	A/New York/361/2005		Other Database Import
EPI78892	PB2	United States	2005-Feb-02	A/New York/361/2005		Other Database Import
EPI78868	PA	United States	2005-Jan-17	A/New York/359/2005		Other Database Import
EPI78870	PB1	United States	2005-Jan-17	A/New York/359/2005		Other Database Import
EPI78873	PB2	United States	2005-Jan-17	A/New York/359/2005		Other Database Import
EPI78856	HA	United States	2005-Jan-17	A/New York/359/2005		Other Database Import
EPI78858	MP	United States	2005-Jan-17	A/New York/359/2005		Other Database Import
EPI78861	NA	United States	2005-Jan-17	A/New York/359/2005		Other Database Import
EPI78863	NP	United States	2005-Jan-17	A/New York/359/2005		Other Database Import
EPI78865	NS	United States	2005-Jan-17	A/New York/359/2005		Other Database Import
EPI71363	HA	Austria	2005-Feb-28	A/Austria/212182/2005		Other Database Import
EPI71361	HA	Austria	2005-Mar-02	A/Austria/211645/2005		Other Database Import
EPI71359	HA	Austria	2005-Mar-01	A/Austria/211298/2005		Other Database Import
EPI71347	HA	Austria	2005-Feb-16	A/Austria/208920/2005		Other Database Import
EPI71345	HA	Austria	2005-Feb-15	A/Austria/208573/2005		Other Database Import
EPI71343	HA	Austria	2005-Feb-11	A/Austria/208387/2005		Other Database Import
EPI71341	HA	Austria	2005-Feb-10	A/Austria/208007/2005		Other Database Import
EPI71339	HA	Austria	2005-Feb-10	A/Austria/208005/2005		Other Database Import
EPI71329	HA	Austria	2005-Feb-07	A/Austria/207248/2005		Other Database Import
EPI71311	HA	Austria	2005-Jan-24	A/Austria/204233/2005		Other Database Import
EPI71309	HA	Austria	2005-Jan-19	A/Austria/203692/2005		Other Database Import
EPI71307	HA	Austria	2005-Jan-14	A/Austria/202737/2005		Other Database Import
EPI71305	HA	Austria	2005-Jan-11	A/Austria/202513/2005		Other Database Import
EPI61688	HA	New Zealand	2005-Aug-12	A/Waikato/6/2005		Other Database Import
EPI61690	MP	New Zealand	2005-Aug-12	A/Waikato/6/2005		Other Database Import
EPI61693	NA	New Zealand	2005-Aug-12	A/Waikato/6/2005		Other Database Import
EPI61695	NP	New Zealand	2005-Aug-12	A/Waikato/6/2005		Other Database Import
EPI61697	NS	New Zealand	2005-Aug-12	A/Waikato/6/2005		Other Database Import
EPI61700	PA	New Zealand	2005-Aug-12	A/Waikato/6/2005		Other Database Import
EPI61702	PB1	New Zealand	2005-Aug-12	A/Waikato/6/2005		Other Database Import
EPI61705	PB2	New Zealand	2005-Aug-12	A/Waikato/6/2005		Other Database Import
EPI57821	HA	Australia	2005-Jan-01	A/South Australia/61/2005		Other Database Import
EPI57823	MP	Australia	2005-Jan-01	A/South Australia/61/2005		Other Database Import
EPI57826	NA	Australia	2005-Jan-01	A/South Australia/61/2005		Other Database Import
EPI57828	NP	Australia	2005-Jan-01	A/South Australia/61/2005		Other Database Import
EPI57830	NS	Australia	2005-Jan-01	A/South Australia/61/2005		Other Database Import
EPI57833	PA	Australia	2005-Jan-01	A/South Australia/61/2005		Other Database Import
EPI57835	PB1	Australia	2005-Jan-01	A/South Australia/61/2005		Other Database Import
EPI57838	PB2	Australia	2005-Jan-01	A/South Australia/61/2005		Other Database Import
EPI57137	HA	Australia	2005-Oct-20	A/Western Australia/71/2005		Other Database Import
EPI57139	MP	Australia	2005-Oct-20	A/Western Australia/71/2005		Other Database Import
EPI57142	NA	Australia	2005-Oct-20	A/Western Australia/71/2005		Other Database Import
EPI57144	NP	Australia	2005-Oct-20	A/Western Australia/71/2005		Other Database Import
EPI57146	NS	Australia	2005-Oct-20	A/Western Australia/71/2005		Other Database Import
EPI57149	PA	Australia	2005-Oct-20	A/Western Australia/71/2005		Other Database Import
EPI57151	PB1	Australia	2005-Oct-20	A/Western Australia/71/2005		Other Database Import
EPI57154	PB2	Australia	2005-Oct-20	A/Western Australia/71/2005		Other Database Import
EPI52200	HA	Australia	2005-Jul-09	A/Western Australia/67/2005		Other Database Import
EPI52202	MP	Australia	2005-Jul-09	A/Western Australia/67/2005		Other Database Import
EPI52205	NA	Australia	2005-Jul-09	A/Western Australia/67/2005		Other Database Import
EPI52207	NP	Australia	2005-Jul-09	A/Western Australia/67/2005		Other Database Import
EPI52209	NS	Australia	2005-Jul-09	A/Western Australia/67/2005		Other Database Import
EPI52212	PA	Australia	2005-Jul-09	A/Western Australia/67/2005		Other Database Import
EPI52214	PB1	Australia	2005-Jul-09	A/Western Australia/67/2005		Other Database Import
EPI52217	PB2	Australia	2005-Jul-09	A/Western Australia/67/2005		Other Database Import
EPI49979	HA	Australia	2005-Jul-22	A/Queensland/52/2005		Other Database Import
EPI49981	MP	Australia	2005-Jul-22	A/Queensland/52/2005		Other Database Import
EPI49984	NA	Australia	2005-Jul-22	A/Queensland/52/2005		Other Database Import
EPI49986	NP	Australia	2005-Jul-22	A/Queensland/52/2005		Other Database Import
EPI49988	NS	Australia	2005-Jul-22	A/Queensland/52/2005		Other Database Import
EPI49991	PA	Australia	2005-Jul-22	A/Queensland/52/2005		Other Database Import
EPI49993	PB1	Australia	2005-Jul-22	A/Queensland/52/2005		Other Database Import
EPI49996	PB2	Australia	2005-Jul-22	A/Queensland/52/2005		Other Database Import
EPI49081	HA	Australia	2005-Aug-02	A/Queensland/55/2005		Other Database Import
EPI49083	MP	Australia	2005-Aug-02	A/Queensland/55/2005		Other Database Import
EPI49086	NA	Australia	2005-Aug-02	A/Queensland/55/2005		Other Database Import
EPI49088	NP	Australia	2005-Aug-02	A/Queensland/55/2005		Other Database Import
EPI49090	NS	Australia	2005-Aug-02	A/Queensland/55/2005		Other Database Import
EPI49093	PA	Australia	2005-Aug-02	A/Queensland/55/2005		Other Database Import
EPI49095	PB1	Australia	2005-Aug-02	A/Queensland/55/2005		Other Database Import
EPI49098	PB2	Australia	2005-Aug-02	A/Queensland/55/2005		Other Database Import
EPI47884	HA	Australia	2005-Aug-03	A/Western Australia/79/2005		Other Database Import
EPI47886	MP	Australia	2005-Aug-03	A/Western Australia/79/2005		Other Database Import
EPI47889	NA	Australia	2005-Aug-03	A/Western Australia/79/2005		Other Database Import
EPI47891	NP	Australia	2005-Aug-03	A/Western Australia/79/2005		Other Database Import
EPI47893	NS	Australia	2005-Aug-03	A/Western Australia/79/2005		Other Database Import
EPI47896	PA	Australia	2005-Aug-03	A/Western Australia/79/2005		Other Database Import
EPI47898	PB1	Australia	2005-Aug-03	A/Western Australia/79/2005		Other Database Import
EPI47901	PB2	Australia	2005-Aug-03	A/Western Australia/79/2005		Other Database Import
EPI47611	PA	Australia	2005-Jul-21	A/Western Australia/72/2005		Other Database Import
EPI47613	PB1	Australia	2005-Jul-21	A/Western Australia/72/2005		Other Database Import
EPI47616	PB2	Australia	2005-Jul-21	A/Western Australia/72/2005		Other Database Import
EPI47599	HA	Australia	2005-Jul-21	A/Western Australia/72/2005		Other Database Import
EPI47601	MP	Australia	2005-Jul-21	A/Western Australia/72/2005		Other Database Import
EPI47604	NA	Australia	2005-Jul-21	A/Western Australia/72/2005		Other Database Import
EPI47606	NP	Australia	2005-Jul-21	A/Western Australia/72/2005		Other Database Import
EPI47608	NS	Australia	2005-Jul-21	A/Western Australia/72/2005		Other Database Import
EPI47580	HA	Australia	2005-Jul-05	A/Western Australia/69/2005		Other Database Import
EPI47582	MP	Australia	2005-Jul-05	A/Western Australia/69/2005		Other Database Import
EPI47585	NA	Australia	2005-Jul-05	A/Western Australia/69/2005		Other Database Import
EPI47587	NP	Australia	2005-Jul-05	A/Western Australia/69/2005		Other Database Import
EPI47589	NS	Australia	2005-Jul-05	A/Western Australia/69/2005		Other Database Import
EPI47592	PA	Australia	2005-Jul-05	A/Western Australia/69/2005		Other Database Import
EPI47594	PB1	Australia	2005-Jul-05	A/Western Australia/69/2005		Other Database Import
EPI47597	PB2	Australia	2005-Jul-05	A/Western Australia/69/2005		Other Database Import
EPI46829	NS	Australia	2005-Jan-01	A/South Australia/23/2005		Other Database Import
EPI46832	PA	Australia	2005-Jan-01	A/South Australia/23/2005		Other Database Import
EPI46834	PB1	Australia	2005-Jan-01	A/South Australia/23/2005		Other Database Import
EPI46837	PB2	Australia	2005-Jan-01	A/South Australia/23/2005		Other Database Import
EPI46820	HA	Australia	2005-Jan-01	A/South Australia/23/2005		Other Database Import
EPI46822	MP	Australia	2005-Jan-01	A/South Australia/23/2005		Other Database Import
EPI46825	NA	Australia	2005-Jan-01	A/South Australia/23/2005		Other Database Import
EPI46827	NP	Australia	2005-Jan-01	A/South Australia/23/2005		Other Database Import
EPI46687	HA	Australia	2005-Jan-01	A/South Australia/20/2005		Other Database Import
[truncated: 2,544 more rows]
