# Supplementary material for: Parallel evolution of influenza across multiple spatiotemporal scales
Source: eLife. 2017 Jun 27;6:e26875. doi: 10.7554/eLife.26875 (PMC5487208; doi:10.7554/eLife.26875)
Supplement: Supplementary file 1. — DOI: http://dx.doi.org/10.7554/eLife.26875.022 [file elife-26875-supp1.zip › acknowledgements/2006.xls]

## Sheet: Acknowledge Table
We acknowledge the authors, originating and submitting laboratories of the sequences from GISAID’s EpiFlu™ Database on which this research is based. The list is detailed below.
All submitters of data may be contacted directly via the GISAID website www.gisaid.org
Segment ID	Segment	Country	Collection date	Isolate name	Originating Lab	Submitting Lab	Authors
EPI961199	HA	Taiwan	2006-Feb-01	A/Taiwan/N519/2006		Other Database Import	Wang,Y.-F.; Chang,C.-F.; Tsai,H.-P.; Chi,C.-Y.; Su,I.-J.; Wang,J.-R.
EPI961198	HA	Taiwan	2006-Jul-01	A/Taiwan/N2560/2006		Other Database Import	Wang,Y.-F.; Chang,C.-F.; Tsai,H.-P.; Chi,C.-Y.; Su,I.-J.; Wang,J.-R.
EPI961196	HA	Taiwan	2006-Dec-01	A/Taiwan/M602/2006		Other Database Import	Wang,Y.-F.; Chang,C.-F.; Tsai,H.-P.; Chi,C.-Y.; Su,I.-J.; Wang,J.-R.
EPI843309	HA	Brazil	2006-May-09	A/Sao Paulo/789/2006		Other Database Import	Vedovello,D.; Comone,P.; Sacramento,P.R.; Vieira,S.E.; Stewien,K.E.; Durgion,E.L.; Botosso,V.F.
EPI843275	NA	Brazil	2006-Jul-04	A/Sao Paulo/1026/2006		Other Database Import	Vedovello,D.; Comone,P.; Sacramento,P.R.; Vieira,S.E.; Stewien,K.E.; Durgion,E.L.; Botosso,V.F.
EPI843273	NA	Brazil	2006-Jun-30	A/Sao Paulo/999/2006		Other Database Import	Vedovello,D.; Comone,P.; Sacramento,P.R.; Vieira,S.E.; Stewien,K.E.; Durgion,E.L.; Botosso,V.F.
EPI843270	NA	Brazil	2006-May-31	A/Sao Paulo/877/2006		Other Database Import	Vedovello,D.; Comone,P.; Sacramento,P.R.; Vieira,S.E.; Stewien,K.E.; Durgion,E.L.; Botosso,V.F.
EPI843310	HA	Brazil	2006-May-09	A/Sao Paulo/791/2006		Other Database Import	Vedovello,D.; Comone,P.; Sacramento,P.R.; Vieira,S.E.; Stewien,K.E.; Durgion,E.L.; Botosso,V.F.
EPI843269	NA	Brazil	2006-May-09	A/Sao Paulo/791/2006		Other Database Import	Vedovello,D.; Comone,P.; Sacramento,P.R.; Vieira,S.E.; Stewien,K.E.; Durgion,E.L.; Botosso,V.F.
EPI703758	MP	Brazil	2006-Jan-01	A/Brasil/1015/2006		Other Database Import	Vedovello,D.; Comone,P.; do Sacramento,P.R.; Durigon,E.L.; Botosso,V.F.
EPI703757	MP	Brazil	2006-Jan-01	A/Brasil/1001/2006		Other Database Import	Vedovello,D.; Comone,P.; do Sacramento,P.R.; Durigon,E.L.; Botosso,V.F.
EPI703756	MP	Brazil	2006-Jan-01	A/Brasil/972/2006		Other Database Import	Vedovello,D.; Comone,P.; do Sacramento,P.R.; Durigon,E.L.; Botosso,V.F.
EPI703755	MP	Brazil	2006-Jan-01	A/Brasil/979/2006		Other Database Import	Vedovello,D.; Comone,P.; do Sacramento,P.R.; Durigon,E.L.; Botosso,V.F.
EPI703750	MP	Brazil	2006-Jan-01	A/Brasil/946/2006		Other Database Import	Vedovello,D.; Comone,P.; do Sacramento,P.R.; Durigon,E.L.; Botosso,V.F.
EPI703749	MP	Brazil	2006-Jan-01	A/Brasil/872/2006		Other Database Import	Vedovello,D.; Comone,P.; do Sacramento,P.R.; Durigon,E.L.; Botosso,V.F.
EPI703748	MP	Brazil	2006-Jan-01	A/Brasil/791/2006		Other Database Import	Vedovello,D.; Comone,P.; do Sacramento,P.R.; Durigon,E.L.; Botosso,V.F.
EPI646528	HA	Brazil	2006-Apr-01	A/Rio_de_Janeiro/122/2006	Instituto Oswaldo Cruz FIOCRUZ - Laboratory of Respiratory Viruses and Measles (LVRS)	Instituto Oswaldo Cruz FIOCRUZ - Laboratory of Respiratory Viruses and Measles (LVRS)	Motta, F.C.; Born, P.S.; Resende, P.C.; Siqueira, M.M.
EPI646526	HA	Brazil	2006-Jan-01	A/Rio_de_Janeiro/11/2006	Instituto Oswaldo Cruz FIOCRUZ - Laboratory of Respiratory Viruses and Measles (LVRS)	Instituto Oswaldo Cruz FIOCRUZ - Laboratory of Respiratory Viruses and Measles (LVRS)	Motta, F.C.; Born, P.S.; Resende, P.C.; Siqueira, M.M.
EPI646525	HA	Brazil	2006-Jan-01	A/Rio_Grande_do_Sul/793/2006	Instituto Oswaldo Cruz FIOCRUZ - Laboratory of Respiratory Viruses and Measles (LVRS)	Instituto Oswaldo Cruz FIOCRUZ - Laboratory of Respiratory Viruses and Measles (LVRS)	Motta, F.C.; Born, P.S.; Resende, P.C.; Siqueira, M.M.
EPI644358	PB1	Canada	2006-Dec-19	A/Quebec/26-191206/2006		Other Database Import	Rogers,M.B.; Song,T.; Sebra,R.; Greenbaum,B.; Hamelin,M.-E.; Fitch,A.; Twaddle,A.; Cui,L.; Holmes,E.C.; Boivin,G.; Ghedin,E.
EPI644370	PB2	Canada	2006-Dec-19	A/Quebec/26-191206/2006		Other Database Import	Rogers,M.B.; Song,T.; Sebra,R.; Greenbaum,B.; Hamelin,M.-E.; Fitch,A.; Twaddle,A.; Cui,L.; Holmes,E.C.; Boivin,G.; Ghedin,E.
EPI644293	HA	Canada	2006-Dec-19	A/Quebec/26-191206/2006		Other Database Import	Rogers,M.B.; Song,T.; Sebra,R.; Greenbaum,B.; Hamelin,M.-E.; Fitch,A.; Twaddle,A.; Cui,L.; Holmes,E.C.; Boivin,G.; Ghedin,E.
EPI644333	NS	Canada	2006-Dec-19	A/Quebec/26-191206/2006		Other Database Import	Rogers,M.B.; Song,T.; Sebra,R.; Greenbaum,B.; Hamelin,M.-E.; Fitch,A.; Twaddle,A.; Cui,L.; Holmes,E.C.; Boivin,G.; Ghedin,E.
EPI644309	MP	Canada	2006-Dec-19	A/Quebec/26-191206/2006		Other Database Import	Rogers,M.B.; Song,T.; Sebra,R.; Greenbaum,B.; Hamelin,M.-E.; Fitch,A.; Twaddle,A.; Cui,L.; Holmes,E.C.; Boivin,G.; Ghedin,E.
EPI644322	NA	Canada	2006-Dec-19	A/Quebec/26-191206/2006		Other Database Import	Rogers,M.B.; Song,T.; Sebra,R.; Greenbaum,B.; Hamelin,M.-E.; Fitch,A.; Twaddle,A.; Cui,L.; Holmes,E.C.; Boivin,G.; Ghedin,E.
EPI644346	NP	Canada	2006-Dec-19	A/Quebec/26-191206/2006		Other Database Import	Rogers,M.B.; Song,T.; Sebra,R.; Greenbaum,B.; Hamelin,M.-E.; Fitch,A.; Twaddle,A.; Cui,L.; Holmes,E.C.; Boivin,G.; Ghedin,E.
EPI642444	PA	Canada	2006-Dec-19	A/Quebec/26-191206/2006		Other Database Import	Rogers,M.B.; Song,T.; Sebra,R.; Greenbaum,B.; Hamelin,M.-E.; Fitch,A.; Twaddle,A.; Cui,L.; Holmes,E.C.; Boivin,G.; Ghedin,E.
EPI644357	PB1	Canada	2006-Nov-28	A/Quebec/26-281106/2006		Other Database Import	Rogers,M.B.; Song,T.; Sebra,R.; Greenbaum,B.; Hamelin,M.-E.; Fitch,A.; Twaddle,A.; Cui,L.; Holmes,E.C.; Boivin,G.; Ghedin,E.
EPI644369	PB2	Canada	2006-Nov-28	A/Quebec/26-281106/2006		Other Database Import	Rogers,M.B.; Song,T.; Sebra,R.; Greenbaum,B.; Hamelin,M.-E.; Fitch,A.; Twaddle,A.; Cui,L.; Holmes,E.C.; Boivin,G.; Ghedin,E.
EPI644292	HA	Canada	2006-Nov-28	A/Quebec/26-281106/2006		Other Database Import	Rogers,M.B.; Song,T.; Sebra,R.; Greenbaum,B.; Hamelin,M.-E.; Fitch,A.; Twaddle,A.; Cui,L.; Holmes,E.C.; Boivin,G.; Ghedin,E.
EPI644334	NS	Canada	2006-Nov-28	A/Quebec/26-281106/2006		Other Database Import	Rogers,M.B.; Song,T.; Sebra,R.; Greenbaum,B.; Hamelin,M.-E.; Fitch,A.; Twaddle,A.; Cui,L.; Holmes,E.C.; Boivin,G.; Ghedin,E.
EPI644345	NP	Canada	2006-Nov-28	A/Quebec/26-281106/2006		Other Database Import	Rogers,M.B.; Song,T.; Sebra,R.; Greenbaum,B.; Hamelin,M.-E.; Fitch,A.; Twaddle,A.; Cui,L.; Holmes,E.C.; Boivin,G.; Ghedin,E.
EPI644310	MP	Canada	2006-Nov-28	A/Quebec/26-281106/2006		Other Database Import	Rogers,M.B.; Song,T.; Sebra,R.; Greenbaum,B.; Hamelin,M.-E.; Fitch,A.; Twaddle,A.; Cui,L.; Holmes,E.C.; Boivin,G.; Ghedin,E.
EPI644321	NA	Canada	2006-Nov-28	A/Quebec/26-281106/2006		Other Database Import	Rogers,M.B.; Song,T.; Sebra,R.; Greenbaum,B.; Hamelin,M.-E.; Fitch,A.; Twaddle,A.; Cui,L.; Holmes,E.C.; Boivin,G.; Ghedin,E.
EPI642443	PA	Canada	2006-Nov-28	A/Quebec/26-281106/2006		Other Database Import	Rogers,M.B.; Song,T.; Sebra,R.; Greenbaum,B.; Hamelin,M.-E.; Fitch,A.; Twaddle,A.; Cui,L.; Holmes,E.C.; Boivin,G.; Ghedin,E.
EPI644354	PB1	Canada	2006-Jan-31	A/Quebec/26-310106/2006		Other Database Import	Rogers,M.B.; Song,T.; Sebra,R.; Greenbaum,B.; Hamelin,M.-E.; Fitch,A.; Twaddle,A.; Cui,L.; Holmes,E.C.; Boivin,G.; Ghedin,E.
EPI644366	PB2	Canada	2006-Jan-31	A/Quebec/26-310106/2006		Other Database Import	Rogers,M.B.; Song,T.; Sebra,R.; Greenbaum,B.; Hamelin,M.-E.; Fitch,A.; Twaddle,A.; Cui,L.; Holmes,E.C.; Boivin,G.; Ghedin,E.
EPI644297	HA	Canada	2006-Jan-31	A/Quebec/26-310106/2006		Other Database Import	Rogers,M.B.; Song,T.; Sebra,R.; Greenbaum,B.; Hamelin,M.-E.; Fitch,A.; Twaddle,A.; Cui,L.; Holmes,E.C.; Boivin,G.; Ghedin,E.
EPI642440	PA	Canada	2006-Jan-31	A/Quebec/26-310106/2006		Other Database Import	Rogers,M.B.; Song,T.; Sebra,R.; Greenbaum,B.; Hamelin,M.-E.; Fitch,A.; Twaddle,A.; Cui,L.; Holmes,E.C.; Boivin,G.; Ghedin,E.
EPI644332	NS	Canada	2006-Jan-31	A/Quebec/26-310106/2006		Other Database Import	Rogers,M.B.; Song,T.; Sebra,R.; Greenbaum,B.; Hamelin,M.-E.; Fitch,A.; Twaddle,A.; Cui,L.; Holmes,E.C.; Boivin,G.; Ghedin,E.
EPI644308	MP	Canada	2006-Jan-31	A/Quebec/26-310106/2006		Other Database Import	Rogers,M.B.; Song,T.; Sebra,R.; Greenbaum,B.; Hamelin,M.-E.; Fitch,A.; Twaddle,A.; Cui,L.; Holmes,E.C.; Boivin,G.; Ghedin,E.
EPI644319	NA	Canada	2006-Jan-31	A/Quebec/26-310106/2006		Other Database Import	Rogers,M.B.; Song,T.; Sebra,R.; Greenbaum,B.; Hamelin,M.-E.; Fitch,A.; Twaddle,A.; Cui,L.; Holmes,E.C.; Boivin,G.; Ghedin,E.
EPI644342	NP	Canada	2006-Jan-31	A/Quebec/26-310106/2006		Other Database Import	Rogers,M.B.; Song,T.; Sebra,R.; Greenbaum,B.; Hamelin,M.-E.; Fitch,A.; Twaddle,A.; Cui,L.; Holmes,E.C.; Boivin,G.; Ghedin,E.
EPI635465	HA	Egypt	2006-Dec-21	A/Egypt/57(S)/2006		Other Database Import	Schweiger,B.; Thabit,A.G.; Badary,M.S.; Brune,W.; Osmann,A.H.; Embarek Mohamed,M.S.
EPI635469	NA	Egypt	2006-Dec-21	A/Egypt/57(S)/2006		Other Database Import	Schweiger,B.; Thabit,A.G.; Badary,M.S.; Brune,W.; Osmann,A.H.; Embarek Mohamed,M.S.
EPI635464	HA	Egypt	2006-Dec-10	A/Egypt/51(S)/2006		Other Database Import	Schweiger,B.; Thabit,A.G.; Badary,M.S.; Brune,W.; Osmann,A.H.; Embarek Mohamed,M.S.
EPI609825	HA	Bangladesh	2006-Oct-21	A/BANGLADESH/1999/2006		Other Database Import	Bedford,T.; Riley,S.; Barr,I.G.; Broor,S.; Chadha,M.; Cox,N.J.; Daniels,R.S.; Gunasekaran,C.P.; Hurt,A.C.; Kelso,A.; Klimov,A.; Lewis,N.S.; Li,X.; McCauley,J.W.; Odagiri,T.; Potdar,V.; Rambaut,A.; Shu,Y.; Skepner,E.; Smith,D.J.; Suchard,M.A.; Tashiro,M.; Wang,D.; Xu,X.; Lemey,P.; Russell,C.A.
EPI609823	HA	New Zealand	2006-Jun-27	A/AUCKLAND/23/2006		Other Database Import	Bedford,T.; Riley,S.; Barr,I.G.; Broor,S.; Chadha,M.; Cox,N.J.; Daniels,R.S.; Gunasekaran,C.P.; Hurt,A.C.; Kelso,A.; Klimov,A.; Lewis,N.S.; Li,X.; McCauley,J.W.; Odagiri,T.; Potdar,V.; Rambaut,A.; Shu,Y.; Skepner,E.; Smith,D.J.; Suchard,M.A.; Tashiro,M.; Wang,D.; Xu,X.; Lemey,P.; Russell,C.A.
EPI609822	HA	Sweden	2006-Nov-15	A/UMEA/7/2006		Other Database Import	Bedford,T.; Riley,S.; Barr,I.G.; Broor,S.; Chadha,M.; Cox,N.J.; Daniels,R.S.; Gunasekaran,C.P.; Hurt,A.C.; Kelso,A.; Klimov,A.; Lewis,N.S.; Li,X.; McCauley,J.W.; Odagiri,T.; Potdar,V.; Rambaut,A.; Shu,Y.; Skepner,E.; Smith,D.J.; Suchard,M.A.; Tashiro,M.; Wang,D.; Xu,X.; Lemey,P.; Russell,C.A.
EPI609821	HA	Australia	2006-Jan-24	A/BRISBANE/1/2006		Other Database Import	Bedford,T.; Riley,S.; Barr,I.G.; Broor,S.; Chadha,M.; Cox,N.J.; Daniels,R.S.; Gunasekaran,C.P.; Hurt,A.C.; Kelso,A.; Klimov,A.; Lewis,N.S.; Li,X.; McCauley,J.W.; Odagiri,T.; Potdar,V.; Rambaut,A.; Shu,Y.; Skepner,E.; Smith,D.J.; Suchard,M.A.; Tashiro,M.; Wang,D.; Xu,X.; Lemey,P.; Russell,C.A.
EPI609809	HA	Australia	2006-Jul-15	A/BRISBANE/35/2006		Other Database Import	Bedford,T.; Riley,S.; Barr,I.G.; Broor,S.; Chadha,M.; Cox,N.J.; Daniels,R.S.; Gunasekaran,C.P.; Hurt,A.C.; Kelso,A.; Klimov,A.; Lewis,N.S.; Li,X.; McCauley,J.W.; Odagiri,T.; Potdar,V.; Rambaut,A.; Shu,Y.; Skepner,E.; Smith,D.J.; Suchard,M.A.; Tashiro,M.; Wang,D.; Xu,X.; Lemey,P.; Russell,C.A.
EPI609806	HA	Australia	2006-Aug-03	A/VICTORIA/170/2006		Other Database Import	Bedford,T.; Riley,S.; Barr,I.G.; Broor,S.; Chadha,M.; Cox,N.J.; Daniels,R.S.; Gunasekaran,C.P.; Hurt,A.C.; Kelso,A.; Klimov,A.; Lewis,N.S.; Li,X.; McCauley,J.W.; Odagiri,T.; Potdar,V.; Rambaut,A.; Shu,Y.; Skepner,E.; Smith,D.J.; Suchard,M.A.; Tashiro,M.; Wang,D.; Xu,X.; Lemey,P.; Russell,C.A.
EPI609796	HA	New Caledonia	2006-Oct-30	A/New Caledonia/10/2006		Other Database Import	Bedford,T.; Riley,S.; Barr,I.G.; Broor,S.; Chadha,M.; Cox,N.J.; Daniels,R.S.; Gunasekaran,C.P.; Hurt,A.C.; Kelso,A.; Klimov,A.; Lewis,N.S.; Li,X.; McCauley,J.W.; Odagiri,T.; Potdar,V.; Rambaut,A.; Shu,Y.; Skepner,E.; Smith,D.J.; Suchard,M.A.; Tashiro,M.; Wang,D.; Xu,X.; Lemey,P.; Russell,C.A.
EPI609795	HA	China	2006-Mar-17	A/BEIJING/209/2006		Other Database Import	Bedford,T.; Riley,S.; Barr,I.G.; Broor,S.; Chadha,M.; Cox,N.J.; Daniels,R.S.; Gunasekaran,C.P.; Hurt,A.C.; Kelso,A.; Klimov,A.; Lewis,N.S.; Li,X.; McCauley,J.W.; Odagiri,T.; Potdar,V.; Rambaut,A.; Shu,Y.; Skepner,E.; Smith,D.J.; Suchard,M.A.; Tashiro,M.; Wang,D.; Xu,X.; Lemey,P.; Russell,C.A.
EPI609787	HA	Taiwan	2006-Jan-21	A/TAIWAN/40/2006		Other Database Import	Bedford,T.; Riley,S.; Barr,I.G.; Broor,S.; Chadha,M.; Cox,N.J.; Daniels,R.S.; Gunasekaran,C.P.; Hurt,A.C.; Kelso,A.; Klimov,A.; Lewis,N.S.; Li,X.; McCauley,J.W.; Odagiri,T.; Potdar,V.; Rambaut,A.; Shu,Y.; Skepner,E.; Smith,D.J.; Suchard,M.A.; Tashiro,M.; Wang,D.; Xu,X.; Lemey,P.; Russell,C.A.
EPI609782	HA	Thailand	2006-Sep-05	A/THAILAND/618/2006		Other Database Import	Bedford,T.; Riley,S.; Barr,I.G.; Broor,S.; Chadha,M.; Cox,N.J.; Daniels,R.S.; Gunasekaran,C.P.; Hurt,A.C.; Kelso,A.; Klimov,A.; Lewis,N.S.; Li,X.; McCauley,J.W.; Odagiri,T.; Potdar,V.; Rambaut,A.; Shu,Y.; Skepner,E.; Smith,D.J.; Suchard,M.A.; Tashiro,M.; Wang,D.; Xu,X.; Lemey,P.; Russell,C.A.
EPI609749	HA	Thailand	2006-Sep-18	A/THAILAND/656/2006		Other Database Import	Bedford,T.; Riley,S.; Barr,I.G.; Broor,S.; Chadha,M.; Cox,N.J.; Daniels,R.S.; Gunasekaran,C.P.; Hurt,A.C.; Kelso,A.; Klimov,A.; Lewis,N.S.; Li,X.; McCauley,J.W.; Odagiri,T.; Potdar,V.; Rambaut,A.; Shu,Y.; Skepner,E.; Smith,D.J.; Suchard,M.A.; Tashiro,M.; Wang,D.; Xu,X.; Lemey,P.; Russell,C.A.
EPI609645	HA	Peru	2006-Jan-01	A/PERU/4070/2006		Other Database Import	Bedford,T.; Riley,S.; Barr,I.G.; Broor,S.; Chadha,M.; Cox,N.J.; Daniels,R.S.; Gunasekaran,C.P.; Hurt,A.C.; Kelso,A.; Klimov,A.; Lewis,N.S.; Li,X.; McCauley,J.W.; Odagiri,T.; Potdar,V.; Rambaut,A.; Shu,Y.; Skepner,E.; Smith,D.J.; Suchard,M.A.; Tashiro,M.; Wang,D.; Xu,X.; Lemey,P.; Russell,C.A.
EPI609624	HA	Norway	2006-Feb-16	A/NORWAY/566-1/2006		Other Database Import	Bedford,T.; Riley,S.; Barr,I.G.; Broor,S.; Chadha,M.; Cox,N.J.; Daniels,R.S.; Gunasekaran,C.P.; Hurt,A.C.; Kelso,A.; Klimov,A.; Lewis,N.S.; Li,X.; McCauley,J.W.; Odagiri,T.; Potdar,V.; Rambaut,A.; Shu,Y.; Skepner,E.; Smith,D.J.; Suchard,M.A.; Tashiro,M.; Wang,D.; Xu,X.; Lemey,P.; Russell,C.A.
EPI609611	HA	Thailand	2006-Feb-05	A/Thailand/3274/2006		Other Database Import	Bedford,T.; Riley,S.; Barr,I.G.; Broor,S.; Chadha,M.; Cox,N.J.; Daniels,R.S.; Gunasekaran,C.P.; Hurt,A.C.; Kelso,A.; Klimov,A.; Lewis,N.S.; Li,X.; McCauley,J.W.; Odagiri,T.; Potdar,V.; Rambaut,A.; Shu,Y.; Skepner,E.; Smith,D.J.; Suchard,M.A.; Tashiro,M.; Wang,D.; Xu,X.; Lemey,P.; Russell,C.A.
EPI609595	HA	Sri Lanka	2006-Jan-01	A/Sri Lanka/10/2006		Other Database Import	Bedford,T.; Riley,S.; Barr,I.G.; Broor,S.; Chadha,M.; Cox,N.J.; Daniels,R.S.; Gunasekaran,C.P.; Hurt,A.C.; Kelso,A.; Klimov,A.; Lewis,N.S.; Li,X.; McCauley,J.W.; Odagiri,T.; Potdar,V.; Rambaut,A.; Shu,Y.; Skepner,E.; Smith,D.J.; Suchard,M.A.; Tashiro,M.; Wang,D.; Xu,X.; Lemey,P.; Russell,C.A.
EPI609582	HA	India	2006-Nov-14	A/Chennai/0634985/2006		Other Database Import	Bedford,T.; Riley,S.; Barr,I.G.; Broor,S.; Chadha,M.; Cox,N.J.; Daniels,R.S.; Gunasekaran,C.P.; Hurt,A.C.; Kelso,A.; Klimov,A.; Lewis,N.S.; Li,X.; McCauley,J.W.; Odagiri,T.; Potdar,V.; Rambaut,A.; Shu,Y.; Skepner,E.; Smith,D.J.; Suchard,M.A.; Tashiro,M.; Wang,D.; Xu,X.; Lemey,P.; Russell,C.A.
EPI609570	HA	China	2006-Dec-08	A/Beijing Xicheng/313/2006		Other Database Import	Bedford,T.; Riley,S.; Barr,I.G.; Broor,S.; Chadha,M.; Cox,N.J.; Daniels,R.S.; Gunasekaran,C.P.; Hurt,A.C.; Kelso,A.; Klimov,A.; Lewis,N.S.; Li,X.; McCauley,J.W.; Odagiri,T.; Potdar,V.; Rambaut,A.; Shu,Y.; Skepner,E.; Smith,D.J.; Suchard,M.A.; Tashiro,M.; Wang,D.; Xu,X.; Lemey,P.; Russell,C.A.
EPI609502	HA	Norway	2006-Feb-27	A/NORWAY/622/2006		Other Database Import	Bedford,T.; Riley,S.; Barr,I.G.; Broor,S.; Chadha,M.; Cox,N.J.; Daniels,R.S.; Gunasekaran,C.P.; Hurt,A.C.; Kelso,A.; Klimov,A.; Lewis,N.S.; Li,X.; McCauley,J.W.; Odagiri,T.; Potdar,V.; Rambaut,A.; Shu,Y.; Skepner,E.; Smith,D.J.; Suchard,M.A.; Tashiro,M.; Wang,D.; Xu,X.; Lemey,P.; Russell,C.A.
EPI609441	HA	China	2006-Dec-26	A/Hubei Wuchang/1258/2006		Other Database Import	Bedford,T.; Riley,S.; Barr,I.G.; Broor,S.; Chadha,M.; Cox,N.J.; Daniels,R.S.; Gunasekaran,C.P.; Hurt,A.C.; Kelso,A.; Klimov,A.; Lewis,N.S.; Li,X.; McCauley,J.W.; Odagiri,T.; Potdar,V.; Rambaut,A.; Shu,Y.; Skepner,E.; Smith,D.J.; Suchard,M.A.; Tashiro,M.; Wang,D.; Xu,X.; Lemey,P.; Russell,C.A.
EPI609433	HA	India	2006-Feb-24	A/Delhi/0635425/2006		Other Database Import	Bedford,T.; Riley,S.; Barr,I.G.; Broor,S.; Chadha,M.; Cox,N.J.; Daniels,R.S.; Gunasekaran,C.P.; Hurt,A.C.; Kelso,A.; Klimov,A.; Lewis,N.S.; Li,X.; McCauley,J.W.; Odagiri,T.; Potdar,V.; Rambaut,A.; Shu,Y.; Skepner,E.; Smith,D.J.; Suchard,M.A.; Tashiro,M.; Wang,D.; Xu,X.; Lemey,P.; Russell,C.A.
EPI609415	HA	Chile	2006-Jul-27	A/SANTIAGO/9491/2006		Other Database Import	Bedford,T.; Riley,S.; Barr,I.G.; Broor,S.; Chadha,M.; Cox,N.J.; Daniels,R.S.; Gunasekaran,C.P.; Hurt,A.C.; Kelso,A.; Klimov,A.; Lewis,N.S.; Li,X.; McCauley,J.W.; Odagiri,T.; Potdar,V.; Rambaut,A.; Shu,Y.; Skepner,E.; Smith,D.J.; Suchard,M.A.; Tashiro,M.; Wang,D.; Xu,X.; Lemey,P.; Russell,C.A.
EPI609406	HA	Thailand	2006-Apr-10	A/THAILAND/86/2006		Other Database Import	Bedford,T.; Riley,S.; Barr,I.G.; Broor,S.; Chadha,M.; Cox,N.J.; Daniels,R.S.; Gunasekaran,C.P.; Hurt,A.C.; Kelso,A.; Klimov,A.; Lewis,N.S.; Li,X.; McCauley,J.W.; Odagiri,T.; Potdar,V.; Rambaut,A.; Shu,Y.; Skepner,E.; Smith,D.J.; Suchard,M.A.; Tashiro,M.; Wang,D.; Xu,X.; Lemey,P.; Russell,C.A.
EPI609316	HA	China	2006-Jan-20	A/BEIJING/47/2006		Other Database Import	Bedford,T.; Riley,S.; Barr,I.G.; Broor,S.; Chadha,M.; Cox,N.J.; Daniels,R.S.; Gunasekaran,C.P.; Hurt,A.C.; Kelso,A.; Klimov,A.; Lewis,N.S.; Li,X.; McCauley,J.W.; Odagiri,T.; Potdar,V.; Rambaut,A.; Shu,Y.; Skepner,E.; Smith,D.J.; Suchard,M.A.; Tashiro,M.; Wang,D.; Xu,X.; Lemey,P.; Russell,C.A.
EPI609306	HA	China	2006-Jun-29	A/Jiangxi Donghu/312/2006		Other Database Import	Bedford,T.; Riley,S.; Barr,I.G.; Broor,S.; Chadha,M.; Cox,N.J.; Daniels,R.S.; Gunasekaran,C.P.; Hurt,A.C.; Kelso,A.; Klimov,A.; Lewis,N.S.; Li,X.; McCauley,J.W.; Odagiri,T.; Potdar,V.; Rambaut,A.; Shu,Y.; Skepner,E.; Smith,D.J.; Suchard,M.A.; Tashiro,M.; Wang,D.; Xu,X.; Lemey,P.; Russell,C.A.
EPI609132	HA	India	2006-Feb-01	A/Delhi/0612426/2006		Other Database Import	Bedford,T.; Riley,S.; Barr,I.G.; Broor,S.; Chadha,M.; Cox,N.J.; Daniels,R.S.; Gunasekaran,C.P.; Hurt,A.C.; Kelso,A.; Klimov,A.; Lewis,N.S.; Li,X.; McCauley,J.W.; Odagiri,T.; Potdar,V.; Rambaut,A.; Shu,Y.; Skepner,E.; Smith,D.J.; Suchard,M.A.; Tashiro,M.; Wang,D.; Xu,X.; Lemey,P.; Russell,C.A.
EPI609127	HA	Thailand	2006-Aug-04	A/THAILAND/475/2006		Other Database Import	Bedford,T.; Riley,S.; Barr,I.G.; Broor,S.; Chadha,M.; Cox,N.J.; Daniels,R.S.; Gunasekaran,C.P.; Hurt,A.C.; Kelso,A.; Klimov,A.; Lewis,N.S.; Li,X.; McCauley,J.W.; Odagiri,T.; Potdar,V.; Rambaut,A.; Shu,Y.; Skepner,E.; Smith,D.J.; Suchard,M.A.; Tashiro,M.; Wang,D.; Xu,X.; Lemey,P.; Russell,C.A.
EPI609059	HA	India	2006-Jan-30	A/Delhi/0612424/2006		Other Database Import	Bedford,T.; Riley,S.; Barr,I.G.; Broor,S.; Chadha,M.; Cox,N.J.; Daniels,R.S.; Gunasekaran,C.P.; Hurt,A.C.; Kelso,A.; Klimov,A.; Lewis,N.S.; Li,X.; McCauley,J.W.; Odagiri,T.; Potdar,V.; Rambaut,A.; Shu,Y.; Skepner,E.; Smith,D.J.; Suchard,M.A.; Tashiro,M.; Wang,D.; Xu,X.; Lemey,P.; Russell,C.A.
EPI608776	HA	Norway	2006-Feb-22	A/NORWAY/621/2006		Other Database Import	Bedford,T.; Riley,S.; Barr,I.G.; Broor,S.; Chadha,M.; Cox,N.J.; Daniels,R.S.; Gunasekaran,C.P.; Hurt,A.C.; Kelso,A.; Klimov,A.; Lewis,N.S.; Li,X.; McCauley,J.W.; Odagiri,T.; Potdar,V.; Rambaut,A.; Shu,Y.; Skepner,E.; Smith,D.J.; Suchard,M.A.; Tashiro,M.; Wang,D.; Xu,X.; Lemey,P.; Russell,C.A.
EPI608775	HA	France	2006-Feb-27	A/LYON/636/2006		Other Database Import	Bedford,T.; Riley,S.; Barr,I.G.; Broor,S.; Chadha,M.; Cox,N.J.; Daniels,R.S.; Gunasekaran,C.P.; Hurt,A.C.; Kelso,A.; Klimov,A.; Lewis,N.S.; Li,X.; McCauley,J.W.; Odagiri,T.; Potdar,V.; Rambaut,A.; Shu,Y.; Skepner,E.; Smith,D.J.; Suchard,M.A.; Tashiro,M.; Wang,D.; Xu,X.; Lemey,P.; Russell,C.A.
EPI608771	HA	Thailand	2006-Sep-18	A/THAILAND/650/2006		Other Database Import	Bedford,T.; Riley,S.; Barr,I.G.; Broor,S.; Chadha,M.; Cox,N.J.; Daniels,R.S.; Gunasekaran,C.P.; Hurt,A.C.; Kelso,A.; Klimov,A.; Lewis,N.S.; Li,X.; McCauley,J.W.; Odagiri,T.; Potdar,V.; Rambaut,A.; Shu,Y.; Skepner,E.; Smith,D.J.; Suchard,M.A.; Tashiro,M.; Wang,D.; Xu,X.; Lemey,P.; Russell,C.A.
EPI608769	HA	France	2006-Dec-27	A/LYON/1359/2006		Other Database Import	Bedford,T.; Riley,S.; Barr,I.G.; Broor,S.; Chadha,M.; Cox,N.J.; Daniels,R.S.; Gunasekaran,C.P.; Hurt,A.C.; Kelso,A.; Klimov,A.; Lewis,N.S.; Li,X.; McCauley,J.W.; Odagiri,T.; Potdar,V.; Rambaut,A.; Shu,Y.; Skepner,E.; Smith,D.J.; Suchard,M.A.; Tashiro,M.; Wang,D.; Xu,X.; Lemey,P.; Russell,C.A.
EPI608763	HA	Thailand	2006-Oct-18	A/THAILAND/709/2006		Other Database Import	Bedford,T.; Riley,S.; Barr,I.G.; Broor,S.; Chadha,M.; Cox,N.J.; Daniels,R.S.; Gunasekaran,C.P.; Hurt,A.C.; Kelso,A.; Klimov,A.; Lewis,N.S.; Li,X.; McCauley,J.W.; Odagiri,T.; Potdar,V.; Rambaut,A.; Shu,Y.; Skepner,E.; Smith,D.J.; Suchard,M.A.; Tashiro,M.; Wang,D.; Xu,X.; Lemey,P.; Russell,C.A.
EPI608754	HA	Australia	2006-Sep-04	A/BRISBANE/203/2006		Other Database Import	Bedford,T.; Riley,S.; Barr,I.G.; Broor,S.; Chadha,M.; Cox,N.J.; Daniels,R.S.; Gunasekaran,C.P.; Hurt,A.C.; Kelso,A.; Klimov,A.; Lewis,N.S.; Li,X.; McCauley,J.W.; Odagiri,T.; Potdar,V.; Rambaut,A.; Shu,Y.; Skepner,E.; Smith,D.J.; Suchard,M.A.; Tashiro,M.; Wang,D.; Xu,X.; Lemey,P.; Russell,C.A.
EPI608725	HA	Nepal	2006-Jul-10	A/Nepal/HC91445/2006		Other Database Import	Bedford,T.; Riley,S.; Barr,I.G.; Broor,S.; Chadha,M.; Cox,N.J.; Daniels,R.S.; Gunasekaran,C.P.; Hurt,A.C.; Kelso,A.; Klimov,A.; Lewis,N.S.; Li,X.; McCauley,J.W.; Odagiri,T.; Potdar,V.; Rambaut,A.; Shu,Y.; Skepner,E.; Smith,D.J.; Suchard,M.A.; Tashiro,M.; Wang,D.; Xu,X.; Lemey,P.; Russell,C.A.
EPI608723	HA	New Zealand	2006-Jul-06	A/WELLINGTON/43/2006		Other Database Import	Bedford,T.; Riley,S.; Barr,I.G.; Broor,S.; Chadha,M.; Cox,N.J.; Daniels,R.S.; Gunasekaran,C.P.; Hurt,A.C.; Kelso,A.; Klimov,A.; Lewis,N.S.; Li,X.; McCauley,J.W.; Odagiri,T.; Potdar,V.; Rambaut,A.; Shu,Y.; Skepner,E.; Smith,D.J.; Suchard,M.A.; Tashiro,M.; Wang,D.; Xu,X.; Lemey,P.; Russell,C.A.
EPI608707	HA	India	2006-Jul-24	A/Pune/0618457/2006		Other Database Import	Bedford,T.; Riley,S.; Barr,I.G.; Broor,S.; Chadha,M.; Cox,N.J.; Daniels,R.S.; Gunasekaran,C.P.; Hurt,A.C.; Kelso,A.; Klimov,A.; Lewis,N.S.; Li,X.; McCauley,J.W.; Odagiri,T.; Potdar,V.; Rambaut,A.; Shu,Y.; Skepner,E.; Smith,D.J.; Suchard,M.A.; Tashiro,M.; Wang,D.; Xu,X.; Lemey,P.; Russell,C.A.
EPI608691	HA	New Caledonia	2006-Jan-06	A/New Caledonia/1/2006		Other Database Import	Bedford,T.; Riley,S.; Barr,I.G.; Broor,S.; Chadha,M.; Cox,N.J.; Daniels,R.S.; Gunasekaran,C.P.; Hurt,A.C.; Kelso,A.; Klimov,A.; Lewis,N.S.; Li,X.; McCauley,J.W.; Odagiri,T.; Potdar,V.; Rambaut,A.; Shu,Y.; Skepner,E.; Smith,D.J.; Suchard,M.A.; Tashiro,M.; Wang,D.; Xu,X.; Lemey,P.; Russell,C.A.
EPI608622	HA	China	2006-Dec-11	A/Jilin Chaoyang/1178/2006		Other Database Import	Bedford,T.; Riley,S.; Barr,I.G.; Broor,S.; Chadha,M.; Cox,N.J.; Daniels,R.S.; Gunasekaran,C.P.; Hurt,A.C.; Kelso,A.; Klimov,A.; Lewis,N.S.; Li,X.; McCauley,J.W.; Odagiri,T.; Potdar,V.; Rambaut,A.; Shu,Y.; Skepner,E.; Smith,D.J.; Suchard,M.A.; Tashiro,M.; Wang,D.; Xu,X.; Lemey,P.; Russell,C.A.
EPI608554	HA	China	2006-Aug-03	A/Hubei Wujiagang/1121/2006		Other Database Import	Bedford,T.; Riley,S.; Barr,I.G.; Broor,S.; Chadha,M.; Cox,N.J.; Daniels,R.S.; Gunasekaran,C.P.; Hurt,A.C.; Kelso,A.; Klimov,A.; Lewis,N.S.; Li,X.; McCauley,J.W.; Odagiri,T.; Potdar,V.; Rambaut,A.; Shu,Y.; Skepner,E.; Smith,D.J.; Suchard,M.A.; Tashiro,M.; Wang,D.; Xu,X.; Lemey,P.; Russell,C.A.
EPI608503	HA	Colombia	2006-Jan-18	A/Colombia/6928/2006		Other Database Import	Bedford,T.; Riley,S.; Barr,I.G.; Broor,S.; Chadha,M.; Cox,N.J.; Daniels,R.S.; Gunasekaran,C.P.; Hurt,A.C.; Kelso,A.; Klimov,A.; Lewis,N.S.; Li,X.; McCauley,J.W.; Odagiri,T.; Potdar,V.; Rambaut,A.; Shu,Y.; Skepner,E.; Smith,D.J.; Suchard,M.A.; Tashiro,M.; Wang,D.; Xu,X.; Lemey,P.; Russell,C.A.
EPI608471	HA	Australia	2006-Sep-12	A/DARWIN/1/2006		Other Database Import	Bedford,T.; Riley,S.; Barr,I.G.; Broor,S.; Chadha,M.; Cox,N.J.; Daniels,R.S.; Gunasekaran,C.P.; Hurt,A.C.; Kelso,A.; Klimov,A.; Lewis,N.S.; Li,X.; McCauley,J.W.; Odagiri,T.; Potdar,V.; Rambaut,A.; Shu,Y.; Skepner,E.; Smith,D.J.; Suchard,M.A.; Tashiro,M.; Wang,D.; Xu,X.; Lemey,P.; Russell,C.A.
EPI608390	HA	China	2006-Dec-11	A/Beijing Xicheng/1272/2006		Other Database Import	Bedford,T.; Riley,S.; Barr,I.G.; Broor,S.; Chadha,M.; Cox,N.J.; Daniels,R.S.; Gunasekaran,C.P.; Hurt,A.C.; Kelso,A.; Klimov,A.; Lewis,N.S.; Li,X.; McCauley,J.W.; Odagiri,T.; Potdar,V.; Rambaut,A.; Shu,Y.; Skepner,E.; Smith,D.J.; Suchard,M.A.; Tashiro,M.; Wang,D.; Xu,X.; Lemey,P.; Russell,C.A.
EPI608285	HA	France	2006-Dec-20	A/LYON/1313/2006		Other Database Import	Bedford,T.; Riley,S.; Barr,I.G.; Broor,S.; Chadha,M.; Cox,N.J.; Daniels,R.S.; Gunasekaran,C.P.; Hurt,A.C.; Kelso,A.; Klimov,A.; Lewis,N.S.; Li,X.; McCauley,J.W.; Odagiri,T.; Potdar,V.; Rambaut,A.; Shu,Y.; Skepner,E.; Smith,D.J.; Suchard,M.A.; Tashiro,M.; Wang,D.; Xu,X.; Lemey,P.; Russell,C.A.
EPI608255	HA	Hong Kong (SAR)	2006-Oct-10	A/Hong Kong/3055/2006		Other Database Import	Bedford,T.; Riley,S.; Barr,I.G.; Broor,S.; Chadha,M.; Cox,N.J.; Daniels,R.S.; Gunasekaran,C.P.; Hurt,A.C.; Kelso,A.; Klimov,A.; Lewis,N.S.; Li,X.; McCauley,J.W.; Odagiri,T.; Potdar,V.; Rambaut,A.; Shu,Y.; Skepner,E.; Smith,D.J.; Suchard,M.A.; Tashiro,M.; Wang,D.; Xu,X.; Lemey,P.; Russell,C.A.
EPI608232	HA	India	2006-Jun-09	A/Delhi/0635428/2006		Other Database Import	Bedford,T.; Riley,S.; Barr,I.G.; Broor,S.; Chadha,M.; Cox,N.J.; Daniels,R.S.; Gunasekaran,C.P.; Hurt,A.C.; Kelso,A.; Klimov,A.; Lewis,N.S.; Li,X.; McCauley,J.W.; Odagiri,T.; Potdar,V.; Rambaut,A.; Shu,Y.; Skepner,E.; Smith,D.J.; Suchard,M.A.; Tashiro,M.; Wang,D.; Xu,X.; Lemey,P.; Russell,C.A.
EPI608172	HA	Thailand	2006-Oct-06	A/THAILAND/692/2006		Other Database Import	Bedford,T.; Riley,S.; Barr,I.G.; Broor,S.; Chadha,M.; Cox,N.J.; Daniels,R.S.; Gunasekaran,C.P.; Hurt,A.C.; Kelso,A.; Klimov,A.; Lewis,N.S.; Li,X.; McCauley,J.W.; Odagiri,T.; Potdar,V.; Rambaut,A.; Shu,Y.; Skepner,E.; Smith,D.J.; Suchard,M.A.; Tashiro,M.; Wang,D.; Xu,X.; Lemey,P.; Russell,C.A.
EPI608109	HA	India	2006-Jan-30	A/Delhi/0612425/2006		Other Database Import	Bedford,T.; Riley,S.; Barr,I.G.; Broor,S.; Chadha,M.; Cox,N.J.; Daniels,R.S.; Gunasekaran,C.P.; Hurt,A.C.; Kelso,A.; Klimov,A.; Lewis,N.S.; Li,X.; McCauley,J.W.; Odagiri,T.; Potdar,V.; Rambaut,A.; Shu,Y.; Skepner,E.; Smith,D.J.; Suchard,M.A.; Tashiro,M.; Wang,D.; Xu,X.; Lemey,P.; Russell,C.A.
EPI607552	HA	France	2006-Dec-22	A/LYON/1331/2006		Other Database Import	Bedford,T.; Riley,S.; Barr,I.G.; Broor,S.; Chadha,M.; Cox,N.J.; Daniels,R.S.; Gunasekaran,C.P.; Hurt,A.C.; Kelso,A.; Klimov,A.; Lewis,N.S.; Li,X.; McCauley,J.W.; Odagiri,T.; Potdar,V.; Rambaut,A.; Shu,Y.; Skepner,E.; Smith,D.J.; Suchard,M.A.; Tashiro,M.; Wang,D.; Xu,X.; Lemey,P.; Russell,C.A.
EPI607529	HA	India	2006-Jul-19	A/Delhi/0635431/2006		Other Database Import	Bedford,T.; Riley,S.; Barr,I.G.; Broor,S.; Chadha,M.; Cox,N.J.; Daniels,R.S.; Gunasekaran,C.P.; Hurt,A.C.; Kelso,A.; Klimov,A.; Lewis,N.S.; Li,X.; McCauley,J.W.; Odagiri,T.; Potdar,V.; Rambaut,A.; Shu,Y.; Skepner,E.; Smith,D.J.; Suchard,M.A.; Tashiro,M.; Wang,D.; Xu,X.; Lemey,P.; Russell,C.A.
EPI607517	HA	India	2006-Jan-14	A/Delhi/0635421/2006		Other Database Import	Bedford,T.; Riley,S.; Barr,I.G.; Broor,S.; Chadha,M.; Cox,N.J.; Daniels,R.S.; Gunasekaran,C.P.; Hurt,A.C.; Kelso,A.; Klimov,A.; Lewis,N.S.; Li,X.; McCauley,J.W.; Odagiri,T.; Potdar,V.; Rambaut,A.; Shu,Y.; Skepner,E.; Smith,D.J.; Suchard,M.A.; Tashiro,M.; Wang,D.; Xu,X.; Lemey,P.; Russell,C.A.
EPI607488	HA	French Guiana	2006-Jun-20	A/GUYANE/28/2006		Other Database Import	Bedford,T.; Riley,S.; Barr,I.G.; Broor,S.; Chadha,M.; Cox,N.J.; Daniels,R.S.; Gunasekaran,C.P.; Hurt,A.C.; Kelso,A.; Klimov,A.; Lewis,N.S.; Li,X.; McCauley,J.W.; Odagiri,T.; Potdar,V.; Rambaut,A.; Shu,Y.; Skepner,E.; Smith,D.J.; Suchard,M.A.; Tashiro,M.; Wang,D.; Xu,X.; Lemey,P.; Russell,C.A.
EPI607481	HA	China	2006-Dec-11	A/Jilin Nanguan/1165/2006		Other Database Import	Bedford,T.; Riley,S.; Barr,I.G.; Broor,S.; Chadha,M.; Cox,N.J.; Daniels,R.S.; Gunasekaran,C.P.; Hurt,A.C.; Kelso,A.; Klimov,A.; Lewis,N.S.; Li,X.; McCauley,J.W.; Odagiri,T.; Potdar,V.; Rambaut,A.; Shu,Y.; Skepner,E.; Smith,D.J.; Suchard,M.A.; Tashiro,M.; Wang,D.; Xu,X.; Lemey,P.; Russell,C.A.
EPI607311	HA	Argentina	2006-Oct-20	A/Argentina/R631/2006		Other Database Import	Bedford,T.; Riley,S.; Barr,I.G.; Broor,S.; Chadha,M.; Cox,N.J.; Daniels,R.S.; Gunasekaran,C.P.; Hurt,A.C.; Kelso,A.; Klimov,A.; Lewis,N.S.; Li,X.; McCauley,J.W.; Odagiri,T.; Potdar,V.; Rambaut,A.; Shu,Y.; Skepner,E.; Smith,D.J.; Suchard,M.A.; Tashiro,M.; Wang,D.; Xu,X.; Lemey,P.; Russell,C.A.
EPI607287	HA	India	2006-Jun-15	A/Pune/0614474/2006		Other Database Import	Bedford,T.; Riley,S.; Barr,I.G.; Broor,S.; Chadha,M.; Cox,N.J.; Daniels,R.S.; Gunasekaran,C.P.; Hurt,A.C.; Kelso,A.; Klimov,A.; Lewis,N.S.; Li,X.; McCauley,J.W.; Odagiri,T.; Potdar,V.; Rambaut,A.; Shu,Y.; Skepner,E.; Smith,D.J.; Suchard,M.A.; Tashiro,M.; Wang,D.; Xu,X.; Lemey,P.; Russell,C.A.
EPI607205	HA	Argentina	2006-Jan-31	A/Argentina/R1/2006		Other Database Import	Bedford,T.; Riley,S.; Barr,I.G.; Broor,S.; Chadha,M.; Cox,N.J.; Daniels,R.S.; Gunasekaran,C.P.; Hurt,A.C.; Kelso,A.; Klimov,A.; Lewis,N.S.; Li,X.; McCauley,J.W.; Odagiri,T.; Potdar,V.; Rambaut,A.; Shu,Y.; Skepner,E.; Smith,D.J.; Suchard,M.A.; Tashiro,M.; Wang,D.; Xu,X.; Lemey,P.; Russell,C.A.
EPI607180	HA	Peru	2006-Mar-07	A/Peru/3355/2006		Other Database Import	Bedford,T.; Riley,S.; Barr,I.G.; Broor,S.; Chadha,M.; Cox,N.J.; Daniels,R.S.; Gunasekaran,C.P.; Hurt,A.C.; Kelso,A.; Klimov,A.; Lewis,N.S.; Li,X.; McCauley,J.W.; Odagiri,T.; Potdar,V.; Rambaut,A.; Shu,Y.; Skepner,E.; Smith,D.J.; Suchard,M.A.; Tashiro,M.; Wang,D.; Xu,X.; Lemey,P.; Russell,C.A.
EPI607128	HA	New Zealand	2006-Jul-15	A/AUCKLAND/78/2006		Other Database Import	Bedford,T.; Riley,S.; Barr,I.G.; Broor,S.; Chadha,M.; Cox,N.J.; Daniels,R.S.; Gunasekaran,C.P.; Hurt,A.C.; Kelso,A.; Klimov,A.; Lewis,N.S.; Li,X.; McCauley,J.W.; Odagiri,T.; Potdar,V.; Rambaut,A.; Shu,Y.; Skepner,E.; Smith,D.J.; Suchard,M.A.; Tashiro,M.; Wang,D.; Xu,X.; Lemey,P.; Russell,C.A.
EPI607126	HA	Taiwan	2006-Feb-04	A/TAIWAN/83/2006		Other Database Import	Bedford,T.; Riley,S.; Barr,I.G.; Broor,S.; Chadha,M.; Cox,N.J.; Daniels,R.S.; Gunasekaran,C.P.; Hurt,A.C.; Kelso,A.; Klimov,A.; Lewis,N.S.; Li,X.; McCauley,J.W.; Odagiri,T.; Potdar,V.; Rambaut,A.; Shu,Y.; Skepner,E.; Smith,D.J.; Suchard,M.A.; Tashiro,M.; Wang,D.; Xu,X.; Lemey,P.; Russell,C.A.
EPI607109	HA	New Zealand	2006-Jul-07	A/CHRISTCHURCH/20/2006		Other Database Import	Bedford,T.; Riley,S.; Barr,I.G.; Broor,S.; Chadha,M.; Cox,N.J.; Daniels,R.S.; Gunasekaran,C.P.; Hurt,A.C.; Kelso,A.; Klimov,A.; Lewis,N.S.; Li,X.; McCauley,J.W.; Odagiri,T.; Potdar,V.; Rambaut,A.; Shu,Y.; Skepner,E.; Smith,D.J.; Suchard,M.A.; Tashiro,M.; Wang,D.; Xu,X.; Lemey,P.; Russell,C.A.
EPI607098	HA	New Zealand	2006-Jun-06	A/WELLINGTON/5/2006		Other Database Import	Bedford,T.; Riley,S.; Barr,I.G.; Broor,S.; Chadha,M.; Cox,N.J.; Daniels,R.S.; Gunasekaran,C.P.; Hurt,A.C.; Kelso,A.; Klimov,A.; Lewis,N.S.; Li,X.; McCauley,J.W.; Odagiri,T.; Potdar,V.; Rambaut,A.; Shu,Y.; Skepner,E.; Smith,D.J.; Suchard,M.A.; Tashiro,M.; Wang,D.; Xu,X.; Lemey,P.; Russell,C.A.
EPI607062	HA	France	2006-Dec-18	A/LYON/1292/2006		Other Database Import	Bedford,T.; Riley,S.; Barr,I.G.; Broor,S.; Chadha,M.; Cox,N.J.; Daniels,R.S.; Gunasekaran,C.P.; Hurt,A.C.; Kelso,A.; Klimov,A.; Lewis,N.S.; Li,X.; McCauley,J.W.; Odagiri,T.; Potdar,V.; Rambaut,A.; Shu,Y.; Skepner,E.; Smith,D.J.; Suchard,M.A.; Tashiro,M.; Wang,D.; Xu,X.; Lemey,P.; Russell,C.A.
EPI607046	HA	India	2006-Jan-14	A/Delhi/0635422/2006		Other Database Import	Bedford,T.; Riley,S.; Barr,I.G.; Broor,S.; Chadha,M.; Cox,N.J.; Daniels,R.S.; Gunasekaran,C.P.; Hurt,A.C.; Kelso,A.; Klimov,A.; Lewis,N.S.; Li,X.; McCauley,J.W.; Odagiri,T.; Potdar,V.; Rambaut,A.; Shu,Y.; Skepner,E.; Smith,D.J.; Suchard,M.A.; Tashiro,M.; Wang,D.; Xu,X.; Lemey,P.; Russell,C.A.
EPI607011	HA	Philippines	2006-Nov-14	A/PHILIPPINES/3743/2006		Other Database Import	Bedford,T.; Riley,S.; Barr,I.G.; Broor,S.; Chadha,M.; Cox,N.J.; Daniels,R.S.; Gunasekaran,C.P.; Hurt,A.C.; Kelso,A.; Klimov,A.; Lewis,N.S.; Li,X.; McCauley,J.W.; Odagiri,T.; Potdar,V.; Rambaut,A.; Shu,Y.; Skepner,E.; Smith,D.J.; Suchard,M.A.; Tashiro,M.; Wang,D.; Xu,X.; Lemey,P.; Russell,C.A.
EPI606991	HA	Peru	2006-Jul-03	A/Peru/5107/2006		Other Database Import	Bedford,T.; Riley,S.; Barr,I.G.; Broor,S.; Chadha,M.; Cox,N.J.; Daniels,R.S.; Gunasekaran,C.P.; Hurt,A.C.; Kelso,A.; Klimov,A.; Lewis,N.S.; Li,X.; McCauley,J.W.; Odagiri,T.; Potdar,V.; Rambaut,A.; Shu,Y.; Skepner,E.; Smith,D.J.; Suchard,M.A.; Tashiro,M.; Wang,D.; Xu,X.; Lemey,P.; Russell,C.A.
EPI606972	HA	India	2006-Nov-03	A/Kolkutta/075440/2006		Other Database Import	Bedford,T.; Riley,S.; Barr,I.G.; Broor,S.; Chadha,M.; Cox,N.J.; Daniels,R.S.; Gunasekaran,C.P.; Hurt,A.C.; Kelso,A.; Klimov,A.; Lewis,N.S.; Li,X.; McCauley,J.W.; Odagiri,T.; Potdar,V.; Rambaut,A.; Shu,Y.; Skepner,E.; Smith,D.J.; Suchard,M.A.; Tashiro,M.; Wang,D.; Xu,X.; Lemey,P.; Russell,C.A.
EPI606908	HA	France	2006-Nov-22	A/MARSEILLE/1215/2006		Other Database Import	Bedford,T.; Riley,S.; Barr,I.G.; Broor,S.; Chadha,M.; Cox,N.J.; Daniels,R.S.; Gunasekaran,C.P.; Hurt,A.C.; Kelso,A.; Klimov,A.; Lewis,N.S.; Li,X.; McCauley,J.W.; Odagiri,T.; Potdar,V.; Rambaut,A.; Shu,Y.; Skepner,E.; Smith,D.J.; Suchard,M.A.; Tashiro,M.; Wang,D.; Xu,X.; Lemey,P.; Russell,C.A.
EPI606906	HA	Australia	2006-Jul-03	A/South Australia/3/2006		Other Database Import	Bedford,T.; Riley,S.; Barr,I.G.; Broor,S.; Chadha,M.; Cox,N.J.; Daniels,R.S.; Gunasekaran,C.P.; Hurt,A.C.; Kelso,A.; Klimov,A.; Lewis,N.S.; Li,X.; McCauley,J.W.; Odagiri,T.; Potdar,V.; Rambaut,A.; Shu,Y.; Skepner,E.; Smith,D.J.; Suchard,M.A.; Tashiro,M.; Wang,D.; Xu,X.; Lemey,P.; Russell,C.A.
EPI606867	HA	India	2006-Sep-19	A/Pune/0622622/2006		Other Database Import	Bedford,T.; Riley,S.; Barr,I.G.; Broor,S.; Chadha,M.; Cox,N.J.; Daniels,R.S.; Gunasekaran,C.P.; Hurt,A.C.; Kelso,A.; Klimov,A.; Lewis,N.S.; Li,X.; McCauley,J.W.; Odagiri,T.; Potdar,V.; Rambaut,A.; Shu,Y.; Skepner,E.; Smith,D.J.; Suchard,M.A.; Tashiro,M.; Wang,D.; Xu,X.; Lemey,P.; Russell,C.A.
EPI606837	HA	China	2006-Jan-12	A/BEIJING/27/2006		Other Database Import	Bedford,T.; Riley,S.; Barr,I.G.; Broor,S.; Chadha,M.; Cox,N.J.; Daniels,R.S.; Gunasekaran,C.P.; Hurt,A.C.; Kelso,A.; Klimov,A.; Lewis,N.S.; Li,X.; McCauley,J.W.; Odagiri,T.; Potdar,V.; Rambaut,A.; Shu,Y.; Skepner,E.; Smith,D.J.; Suchard,M.A.; Tashiro,M.; Wang,D.; Xu,X.; Lemey,P.; Russell,C.A.
EPI606799	HA	Thailand	2006-Nov-15	A/THAILAND/775/2006		Other Database Import	Bedford,T.; Riley,S.; Barr,I.G.; Broor,S.; Chadha,M.; Cox,N.J.; Daniels,R.S.; Gunasekaran,C.P.; Hurt,A.C.; Kelso,A.; Klimov,A.; Lewis,N.S.; Li,X.; McCauley,J.W.; Odagiri,T.; Potdar,V.; Rambaut,A.; Shu,Y.; Skepner,E.; Smith,D.J.; Suchard,M.A.; Tashiro,M.; Wang,D.; Xu,X.; Lemey,P.; Russell,C.A.
EPI606596	HA	China	2006-Jan-10	A/Gansu Chengguan/97/2006		Other Database Import	Bedford,T.; Riley,S.; Barr,I.G.; Broor,S.; Chadha,M.; Cox,N.J.; Daniels,R.S.; Gunasekaran,C.P.; Hurt,A.C.; Kelso,A.; Klimov,A.; Lewis,N.S.; Li,X.; McCauley,J.W.; Odagiri,T.; Potdar,V.; Rambaut,A.; Shu,Y.; Skepner,E.; Smith,D.J.; Suchard,M.A.; Tashiro,M.; Wang,D.; Xu,X.; Lemey,P.; Russell,C.A.
EPI606538	HA	Norway	2006-Dec-01	A/NORWAY/2250/2006		Other Database Import	Bedford,T.; Riley,S.; Barr,I.G.; Broor,S.; Chadha,M.; Cox,N.J.; Daniels,R.S.; Gunasekaran,C.P.; Hurt,A.C.; Kelso,A.; Klimov,A.; Lewis,N.S.; Li,X.; McCauley,J.W.; Odagiri,T.; Potdar,V.; Rambaut,A.; Shu,Y.; Skepner,E.; Smith,D.J.; Suchard,M.A.; Tashiro,M.; Wang,D.; Xu,X.; Lemey,P.; Russell,C.A.
EPI606489	HA	India	2006-Jan-23	A/Delhi/0612421/2006		Other Database Import	Bedford,T.; Riley,S.; Barr,I.G.; Broor,S.; Chadha,M.; Cox,N.J.; Daniels,R.S.; Gunasekaran,C.P.; Hurt,A.C.; Kelso,A.; Klimov,A.; Lewis,N.S.; Li,X.; McCauley,J.W.; Odagiri,T.; Potdar,V.; Rambaut,A.; Shu,Y.; Skepner,E.; Smith,D.J.; Suchard,M.A.; Tashiro,M.; Wang,D.; Xu,X.; Lemey,P.; Russell,C.A.
EPI606477	HA	Thailand	2006-Oct-06	A/THAILAND/697/2006		Other Database Import	Bedford,T.; Riley,S.; Barr,I.G.; Broor,S.; Chadha,M.; Cox,N.J.; Daniels,R.S.; Gunasekaran,C.P.; Hurt,A.C.; Kelso,A.; Klimov,A.; Lewis,N.S.; Li,X.; McCauley,J.W.; Odagiri,T.; Potdar,V.; Rambaut,A.; Shu,Y.; Skepner,E.; Smith,D.J.; Suchard,M.A.; Tashiro,M.; Wang,D.; Xu,X.; Lemey,P.; Russell,C.A.
EPI606476	HA	Thailand	2006-Sep-09	A/THAILAND/625/2006		Other Database Import	Bedford,T.; Riley,S.; Barr,I.G.; Broor,S.; Chadha,M.; Cox,N.J.; Daniels,R.S.; Gunasekaran,C.P.; Hurt,A.C.; Kelso,A.; Klimov,A.; Lewis,N.S.; Li,X.; McCauley,J.W.; Odagiri,T.; Potdar,V.; Rambaut,A.; Shu,Y.; Skepner,E.; Smith,D.J.; Suchard,M.A.; Tashiro,M.; Wang,D.; Xu,X.; Lemey,P.; Russell,C.A.
EPI606473	HA	France	2006-Dec-30	A/LYON/52-339/2006		Other Database Import	Bedford,T.; Riley,S.; Barr,I.G.; Broor,S.; Chadha,M.; Cox,N.J.; Daniels,R.S.; Gunasekaran,C.P.; Hurt,A.C.; Kelso,A.; Klimov,A.; Lewis,N.S.; Li,X.; McCauley,J.W.; Odagiri,T.; Potdar,V.; Rambaut,A.; Shu,Y.; Skepner,E.; Smith,D.J.; Suchard,M.A.; Tashiro,M.; Wang,D.; Xu,X.; Lemey,P.; Russell,C.A.
EPI606395	HA	French Guiana	2006-Jan-01	A/GUYANE/8/2006		Other Database Import	Bedford,T.; Riley,S.; Barr,I.G.; Broor,S.; Chadha,M.; Cox,N.J.; Daniels,R.S.; Gunasekaran,C.P.; Hurt,A.C.; Kelso,A.; Klimov,A.; Lewis,N.S.; Li,X.; McCauley,J.W.; Odagiri,T.; Potdar,V.; Rambaut,A.; Shu,Y.; Skepner,E.; Smith,D.J.; Suchard,M.A.; Tashiro,M.; Wang,D.; Xu,X.; Lemey,P.; Russell,C.A.
EPI606389	HA	Nepal	2006-Jul-11	A/Nepal/921/2006		Other Database Import	Bedford,T.; Riley,S.; Barr,I.G.; Broor,S.; Chadha,M.; Cox,N.J.; Daniels,R.S.; Gunasekaran,C.P.; Hurt,A.C.; Kelso,A.; Klimov,A.; Lewis,N.S.; Li,X.; McCauley,J.W.; Odagiri,T.; Potdar,V.; Rambaut,A.; Shu,Y.; Skepner,E.; Smith,D.J.; Suchard,M.A.; Tashiro,M.; Wang,D.; Xu,X.; Lemey,P.; Russell,C.A.
EPI606184	HA	China	2006-Jun-28	A/Jiangxi Donghu/1435/2006		Other Database Import	Bedford,T.; Riley,S.; Barr,I.G.; Broor,S.; Chadha,M.; Cox,N.J.; Daniels,R.S.; Gunasekaran,C.P.; Hurt,A.C.; Kelso,A.; Klimov,A.; Lewis,N.S.; Li,X.; McCauley,J.W.; Odagiri,T.; Potdar,V.; Rambaut,A.; Shu,Y.; Skepner,E.; Smith,D.J.; Suchard,M.A.; Tashiro,M.; Wang,D.; Xu,X.; Lemey,P.; Russell,C.A.
EPI606092	HA	Thailand	2006-Oct-13	A/Thailand/701/2006		Other Database Import	Bedford,T.; Riley,S.; Barr,I.G.; Broor,S.; Chadha,M.; Cox,N.J.; Daniels,R.S.; Gunasekaran,C.P.; Hurt,A.C.; Kelso,A.; Klimov,A.; Lewis,N.S.; Li,X.; McCauley,J.W.; Odagiri,T.; Potdar,V.; Rambaut,A.; Shu,Y.; Skepner,E.; Smith,D.J.; Suchard,M.A.; Tashiro,M.; Wang,D.; Xu,X.; Lemey,P.; Russell,C.A.
EPI605931	HA	India	2006-Jul-07	A/Kolkutta/072142/2006		Other Database Import	Bedford,T.; Riley,S.; Barr,I.G.; Broor,S.; Chadha,M.; Cox,N.J.; Daniels,R.S.; Gunasekaran,C.P.; Hurt,A.C.; Kelso,A.; Klimov,A.; Lewis,N.S.; Li,X.; McCauley,J.W.; Odagiri,T.; Potdar,V.; Rambaut,A.; Shu,Y.; Skepner,E.; Smith,D.J.; Suchard,M.A.; Tashiro,M.; Wang,D.; Xu,X.; Lemey,P.; Russell,C.A.
EPI524807	HA	United States	2006-Mar-31	A/New York/1048/2006		Other Database Import	Wentworth,D.E.; Halpin,R.A.; Lin,X.; Bera,J.; Akopov,A.; Ransier,A.; Mohan,M.; Fedorova,N.; Tsitrin,T.; Stockwell,T.; Amedeo,P.; Appalla,L.; Bishop,B.; Edworthy,P.; Gupta,N.; Hoover,J.; Katzel,D.; Li,K.; Schobel,S.; Shrivastava,S.; Thovarai,V.; Wang,S.; Griesemer,S.B.; Bao,Y.; Sanders,R.; Zhdanov,S.; Kiryutin,B.; Lipman,D.J.; Tatusova,T.; St. George,K.
EPI524808	MP	United States	2006-Mar-31	A/New York/1048/2006		Other Database Import	Wentworth,D.E.; Halpin,R.A.; Lin,X.; Bera,J.; Akopov,A.; Ransier,A.; Mohan,M.; Fedorova,N.; Tsitrin,T.; Stockwell,T.; Amedeo,P.; Appalla,L.; Bishop,B.; Edworthy,P.; Gupta,N.; Hoover,J.; Katzel,D.; Li,K.; Schobel,S.; Shrivastava,S.; Thovarai,V.; Wang,S.; Griesemer,S.B.; Bao,Y.; Sanders,R.; Zhdanov,S.; Kiryutin,B.; Lipman,D.J.; Tatusova,T.; St. George,K.
EPI524809	NA	United States	2006-Mar-31	A/New York/1048/2006		Other Database Import	Wentworth,D.E.; Halpin,R.A.; Lin,X.; Bera,J.; Akopov,A.; Ransier,A.; Mohan,M.; Fedorova,N.; Tsitrin,T.; Stockwell,T.; Amedeo,P.; Appalla,L.; Bishop,B.; Edworthy,P.; Gupta,N.; Hoover,J.; Katzel,D.; Li,K.; Schobel,S.; Shrivastava,S.; Thovarai,V.; Wang,S.; Griesemer,S.B.; Bao,Y.; Sanders,R.; Zhdanov,S.; Kiryutin,B.; Lipman,D.J.; Tatusova,T.; St. George,K.
EPI524810	NP	United States	2006-Mar-31	A/New York/1048/2006		Other Database Import	Wentworth,D.E.; Halpin,R.A.; Lin,X.; Bera,J.; Akopov,A.; Ransier,A.; Mohan,M.; Fedorova,N.; Tsitrin,T.; Stockwell,T.; Amedeo,P.; Appalla,L.; Bishop,B.; Edworthy,P.; Gupta,N.; Hoover,J.; Katzel,D.; Li,K.; Schobel,S.; Shrivastava,S.; Thovarai,V.; Wang,S.; Griesemer,S.B.; Bao,Y.; Sanders,R.; Zhdanov,S.; Kiryutin,B.; Lipman,D.J.; Tatusova,T.; St. George,K.
EPI524811	NS	United States	2006-Mar-31	A/New York/1048/2006		Other Database Import	Wentworth,D.E.; Halpin,R.A.; Lin,X.; Bera,J.; Akopov,A.; Ransier,A.; Mohan,M.; Fedorova,N.; Tsitrin,T.; Stockwell,T.; Amedeo,P.; Appalla,L.; Bishop,B.; Edworthy,P.; Gupta,N.; Hoover,J.; Katzel,D.; Li,K.; Schobel,S.; Shrivastava,S.; Thovarai,V.; Wang,S.; Griesemer,S.B.; Bao,Y.; Sanders,R.; Zhdanov,S.; Kiryutin,B.; Lipman,D.J.; Tatusova,T.; St. George,K.
EPI524813	PB1	United States	2006-Mar-31	A/New York/1048/2006		Other Database Import	Wentworth,D.E.; Halpin,R.A.; Lin,X.; Bera,J.; Akopov,A.; Ransier,A.; Mohan,M.; Fedorova,N.; Tsitrin,T.; Stockwell,T.; Amedeo,P.; Appalla,L.; Bishop,B.; Edworthy,P.; Gupta,N.; Hoover,J.; Katzel,D.; Li,K.; Schobel,S.; Shrivastava,S.; Thovarai,V.; Wang,S.; Griesemer,S.B.; Bao,Y.; Sanders,R.; Zhdanov,S.; Kiryutin,B.; Lipman,D.J.; Tatusova,T.; St. George,K.
EPI524814	PB2	United States	2006-Mar-31	A/New York/1048/2006		Other Database Import	Wentworth,D.E.; Halpin,R.A.; Lin,X.; Bera,J.; Akopov,A.; Ransier,A.; Mohan,M.; Fedorova,N.; Tsitrin,T.; Stockwell,T.; Amedeo,P.; Appalla,L.; Bishop,B.; Edworthy,P.; Gupta,N.; Hoover,J.; Katzel,D.; Li,K.; Schobel,S.; Shrivastava,S.; Thovarai,V.; Wang,S.; Griesemer,S.B.; Bao,Y.; Sanders,R.; Zhdanov,S.; Kiryutin,B.; Lipman,D.J.; Tatusova,T.; St. George,K.
EPI524791	HA	United States	2006-Mar-20	A/New York/1045/2006		Other Database Import	Wentworth,D.E.; Halpin,R.A.; Lin,X.; Bera,J.; Akopov,A.; Ransier,A.; Mohan,M.; Fedorova,N.; Tsitrin,T.; Stockwell,T.; Amedeo,P.; Appalla,L.; Bishop,B.; Edworthy,P.; Gupta,N.; Hoover,J.; Katzel,D.; Li,K.; Schobel,S.; Shrivastava,S.; Thovarai,V.; Wang,S.; Griesemer,S.B.; Bao,Y.; Sanders,R.; Zhdanov,S.; Kiryutin,B.; Lipman,D.J.; Tatusova,T.; St. George,K.
EPI524792	MP	United States	2006-Mar-20	A/New York/1045/2006		Other Database Import	Wentworth,D.E.; Halpin,R.A.; Lin,X.; Bera,J.; Akopov,A.; Ransier,A.; Mohan,M.; Fedorova,N.; Tsitrin,T.; Stockwell,T.; Amedeo,P.; Appalla,L.; Bishop,B.; Edworthy,P.; Gupta,N.; Hoover,J.; Katzel,D.; Li,K.; Schobel,S.; Shrivastava,S.; Thovarai,V.; Wang,S.; Griesemer,S.B.; Bao,Y.; Sanders,R.; Zhdanov,S.; Kiryutin,B.; Lipman,D.J.; Tatusova,T.; St. George,K.
EPI524793	NA	United States	2006-Mar-20	A/New York/1045/2006		Other Database Import	Wentworth,D.E.; Halpin,R.A.; Lin,X.; Bera,J.; Akopov,A.; Ransier,A.; Mohan,M.; Fedorova,N.; Tsitrin,T.; Stockwell,T.; Amedeo,P.; Appalla,L.; Bishop,B.; Edworthy,P.; Gupta,N.; Hoover,J.; Katzel,D.; Li,K.; Schobel,S.; Shrivastava,S.; Thovarai,V.; Wang,S.; Griesemer,S.B.; Bao,Y.; Sanders,R.; Zhdanov,S.; Kiryutin,B.; Lipman,D.J.; Tatusova,T.; St. George,K.
EPI524794	NP	United States	2006-Mar-20	A/New York/1045/2006		Other Database Import	Wentworth,D.E.; Halpin,R.A.; Lin,X.; Bera,J.; Akopov,A.; Ransier,A.; Mohan,M.; Fedorova,N.; Tsitrin,T.; Stockwell,T.; Amedeo,P.; Appalla,L.; Bishop,B.; Edworthy,P.; Gupta,N.; Hoover,J.; Katzel,D.; Li,K.; Schobel,S.; Shrivastava,S.; Thovarai,V.; Wang,S.; Griesemer,S.B.; Bao,Y.; Sanders,R.; Zhdanov,S.; Kiryutin,B.; Lipman,D.J.; Tatusova,T.; St. George,K.
EPI524795	NS	United States	2006-Mar-20	A/New York/1045/2006		Other Database Import	Wentworth,D.E.; Halpin,R.A.; Lin,X.; Bera,J.; Akopov,A.; Ransier,A.; Mohan,M.; Fedorova,N.; Tsitrin,T.; Stockwell,T.; Amedeo,P.; Appalla,L.; Bishop,B.; Edworthy,P.; Gupta,N.; Hoover,J.; Katzel,D.; Li,K.; Schobel,S.; Shrivastava,S.; Thovarai,V.; Wang,S.; Griesemer,S.B.; Bao,Y.; Sanders,R.; Zhdanov,S.; Kiryutin,B.; Lipman,D.J.; Tatusova,T.; St. George,K.
EPI524797	PB1	United States	2006-Mar-20	A/New York/1045/2006		Other Database Import	Wentworth,D.E.; Halpin,R.A.; Lin,X.; Bera,J.; Akopov,A.; Ransier,A.; Mohan,M.; Fedorova,N.; Tsitrin,T.; Stockwell,T.; Amedeo,P.; Appalla,L.; Bishop,B.; Edworthy,P.; Gupta,N.; Hoover,J.; Katzel,D.; Li,K.; Schobel,S.; Shrivastava,S.; Thovarai,V.; Wang,S.; Griesemer,S.B.; Bao,Y.; Sanders,R.; Zhdanov,S.; Kiryutin,B.; Lipman,D.J.; Tatusova,T.; St. George,K.
EPI524798	PB2	United States	2006-Mar-20	A/New York/1045/2006		Other Database Import	Wentworth,D.E.; Halpin,R.A.; Lin,X.; Bera,J.; Akopov,A.; Ransier,A.; Mohan,M.; Fedorova,N.; Tsitrin,T.; Stockwell,T.; Amedeo,P.; Appalla,L.; Bishop,B.; Edworthy,P.; Gupta,N.; Hoover,J.; Katzel,D.; Li,K.; Schobel,S.; Shrivastava,S.; Thovarai,V.; Wang,S.; Griesemer,S.B.; Bao,Y.; Sanders,R.; Zhdanov,S.; Kiryutin,B.; Lipman,D.J.; Tatusova,T.; St. George,K.
EPI524781	PB1	United States	2006-Mar-14	A/New York/1043/2006		Other Database Import	Wentworth,D.E.; Halpin,R.A.; Lin,X.; Bera,J.; Akopov,A.; Ransier,A.; Mohan,M.; Fedorova,N.; Tsitrin,T.; Stockwell,T.; Amedeo,P.; Appalla,L.; Bishop,B.; Edworthy,P.; Gupta,N.; Hoover,J.; Katzel,D.; Li,K.; Schobel,S.; Shrivastava,S.; Thovarai,V.; Wang,S.; Griesemer,S.B.; Bao,Y.; Sanders,R.; Zhdanov,S.; Kiryutin,B.; Lipman,D.J.; Tatusova,T.; St. George,K.
EPI524782	PB2	United States	2006-Mar-14	A/New York/1043/2006		Other Database Import	Wentworth,D.E.; Halpin,R.A.; Lin,X.; Bera,J.; Akopov,A.; Ransier,A.; Mohan,M.; Fedorova,N.; Tsitrin,T.; Stockwell,T.; Amedeo,P.; Appalla,L.; Bishop,B.; Edworthy,P.; Gupta,N.; Hoover,J.; Katzel,D.; Li,K.; Schobel,S.; Shrivastava,S.; Thovarai,V.; Wang,S.; Griesemer,S.B.; Bao,Y.; Sanders,R.; Zhdanov,S.; Kiryutin,B.; Lipman,D.J.; Tatusova,T.; St. George,K.
EPI524775	HA	United States	2006-Mar-14	A/New York/1043/2006		Other Database Import	Wentworth,D.E.; Halpin,R.A.; Lin,X.; Bera,J.; Akopov,A.; Ransier,A.; Mohan,M.; Fedorova,N.; Tsitrin,T.; Stockwell,T.; Amedeo,P.; Appalla,L.; Bishop,B.; Edworthy,P.; Gupta,N.; Hoover,J.; Katzel,D.; Li,K.; Schobel,S.; Shrivastava,S.; Thovarai,V.; Wang,S.; Griesemer,S.B.; Bao,Y.; Sanders,R.; Zhdanov,S.; Kiryutin,B.; Lipman,D.J.; Tatusova,T.; St. George,K.
EPI524776	MP	United States	2006-Mar-14	A/New York/1043/2006		Other Database Import	Wentworth,D.E.; Halpin,R.A.; Lin,X.; Bera,J.; Akopov,A.; Ransier,A.; Mohan,M.; Fedorova,N.; Tsitrin,T.; Stockwell,T.; Amedeo,P.; Appalla,L.; Bishop,B.; Edworthy,P.; Gupta,N.; Hoover,J.; Katzel,D.; Li,K.; Schobel,S.; Shrivastava,S.; Thovarai,V.; Wang,S.; Griesemer,S.B.; Bao,Y.; Sanders,R.; Zhdanov,S.; Kiryutin,B.; Lipman,D.J.; Tatusova,T.; St. George,K.
EPI524777	NA	United States	2006-Mar-14	A/New York/1043/2006		Other Database Import	Wentworth,D.E.; Halpin,R.A.; Lin,X.; Bera,J.; Akopov,A.; Ransier,A.; Mohan,M.; Fedorova,N.; Tsitrin,T.; Stockwell,T.; Amedeo,P.; Appalla,L.; Bishop,B.; Edworthy,P.; Gupta,N.; Hoover,J.; Katzel,D.; Li,K.; Schobel,S.; Shrivastava,S.; Thovarai,V.; Wang,S.; Griesemer,S.B.; Bao,Y.; Sanders,R.; Zhdanov,S.; Kiryutin,B.; Lipman,D.J.; Tatusova,T.; St. George,K.
EPI524778	NP	United States	2006-Mar-14	A/New York/1043/2006		Other Database Import	Wentworth,D.E.; Halpin,R.A.; Lin,X.; Bera,J.; Akopov,A.; Ransier,A.; Mohan,M.; Fedorova,N.; Tsitrin,T.; Stockwell,T.; Amedeo,P.; Appalla,L.; Bishop,B.; Edworthy,P.; Gupta,N.; Hoover,J.; Katzel,D.; Li,K.; Schobel,S.; Shrivastava,S.; Thovarai,V.; Wang,S.; Griesemer,S.B.; Bao,Y.; Sanders,R.; Zhdanov,S.; Kiryutin,B.; Lipman,D.J.; Tatusova,T.; St. George,K.
EPI524779	NS	United States	2006-Mar-14	A/New York/1043/2006		Other Database Import	Wentworth,D.E.; Halpin,R.A.; Lin,X.; Bera,J.; Akopov,A.; Ransier,A.; Mohan,M.; Fedorova,N.; Tsitrin,T.; Stockwell,T.; Amedeo,P.; Appalla,L.; Bishop,B.; Edworthy,P.; Gupta,N.; Hoover,J.; Katzel,D.; Li,K.; Schobel,S.; Shrivastava,S.; Thovarai,V.; Wang,S.; Griesemer,S.B.; Bao,Y.; Sanders,R.; Zhdanov,S.; Kiryutin,B.; Lipman,D.J.; Tatusova,T.; St. George,K.
EPI524767	HA	United States	2006-Mar-13	A/New York/1042/2006		Other Database Import	Wentworth,D.E.; Halpin,R.A.; Lin,X.; Bera,J.; Akopov,A.; Ransier,A.; Mohan,M.; Fedorova,N.; Tsitrin,T.; Stockwell,T.; Amedeo,P.; Appalla,L.; Bishop,B.; Edworthy,P.; Gupta,N.; Hoover,J.; Katzel,D.; Li,K.; Schobel,S.; Shrivastava,S.; Thovarai,V.; Wang,S.; Griesemer,S.B.; Bao,Y.; Sanders,R.; Zhdanov,S.; Kiryutin,B.; Lipman,D.J.; Tatusova,T.; St. George,K.
EPI524768	MP	United States	2006-Mar-13	A/New York/1042/2006		Other Database Import	Wentworth,D.E.; Halpin,R.A.; Lin,X.; Bera,J.; Akopov,A.; Ransier,A.; Mohan,M.; Fedorova,N.; Tsitrin,T.; Stockwell,T.; Amedeo,P.; Appalla,L.; Bishop,B.; Edworthy,P.; Gupta,N.; Hoover,J.; Katzel,D.; Li,K.; Schobel,S.; Shrivastava,S.; Thovarai,V.; Wang,S.; Griesemer,S.B.; Bao,Y.; Sanders,R.; Zhdanov,S.; Kiryutin,B.; Lipman,D.J.; Tatusova,T.; St. George,K.
EPI524769	NA	United States	2006-Mar-13	A/New York/1042/2006		Other Database Import	Wentworth,D.E.; Halpin,R.A.; Lin,X.; Bera,J.; Akopov,A.; Ransier,A.; Mohan,M.; Fedorova,N.; Tsitrin,T.; Stockwell,T.; Amedeo,P.; Appalla,L.; Bishop,B.; Edworthy,P.; Gupta,N.; Hoover,J.; Katzel,D.; Li,K.; Schobel,S.; Shrivastava,S.; Thovarai,V.; Wang,S.; Griesemer,S.B.; Bao,Y.; Sanders,R.; Zhdanov,S.; Kiryutin,B.; Lipman,D.J.; Tatusova,T.; St. George,K.
EPI524770	NP	United States	2006-Mar-13	A/New York/1042/2006		Other Database Import	Wentworth,D.E.; Halpin,R.A.; Lin,X.; Bera,J.; Akopov,A.; Ransier,A.; Mohan,M.; Fedorova,N.; Tsitrin,T.; Stockwell,T.; Amedeo,P.; Appalla,L.; Bishop,B.; Edworthy,P.; Gupta,N.; Hoover,J.; Katzel,D.; Li,K.; Schobel,S.; Shrivastava,S.; Thovarai,V.; Wang,S.; Griesemer,S.B.; Bao,Y.; Sanders,R.; Zhdanov,S.; Kiryutin,B.; Lipman,D.J.; Tatusova,T.; St. George,K.
EPI524771	NS	United States	2006-Mar-13	A/New York/1042/2006		Other Database Import	Wentworth,D.E.; Halpin,R.A.; Lin,X.; Bera,J.; Akopov,A.; Ransier,A.; Mohan,M.; Fedorova,N.; Tsitrin,T.; Stockwell,T.; Amedeo,P.; Appalla,L.; Bishop,B.; Edworthy,P.; Gupta,N.; Hoover,J.; Katzel,D.; Li,K.; Schobel,S.; Shrivastava,S.; Thovarai,V.; Wang,S.; Griesemer,S.B.; Bao,Y.; Sanders,R.; Zhdanov,S.; Kiryutin,B.; Lipman,D.J.; Tatusova,T.; St. George,K.
EPI524773	PB1	United States	2006-Mar-13	A/New York/1042/2006		Other Database Import	Wentworth,D.E.; Halpin,R.A.; Lin,X.; Bera,J.; Akopov,A.; Ransier,A.; Mohan,M.; Fedorova,N.; Tsitrin,T.; Stockwell,T.; Amedeo,P.; Appalla,L.; Bishop,B.; Edworthy,P.; Gupta,N.; Hoover,J.; Katzel,D.; Li,K.; Schobel,S.; Shrivastava,S.; Thovarai,V.; Wang,S.; Griesemer,S.B.; Bao,Y.; Sanders,R.; Zhdanov,S.; Kiryutin,B.; Lipman,D.J.; Tatusova,T.; St. George,K.
EPI524774	PB2	United States	2006-Mar-13	A/New York/1042/2006		Other Database Import	Wentworth,D.E.; Halpin,R.A.; Lin,X.; Bera,J.; Akopov,A.; Ransier,A.; Mohan,M.; Fedorova,N.; Tsitrin,T.; Stockwell,T.; Amedeo,P.; Appalla,L.; Bishop,B.; Edworthy,P.; Gupta,N.; Hoover,J.; Katzel,D.; Li,K.; Schobel,S.; Shrivastava,S.; Thovarai,V.; Wang,S.; Griesemer,S.B.; Bao,Y.; Sanders,R.; Zhdanov,S.; Kiryutin,B.; Lipman,D.J.; Tatusova,T.; St. George,K.
EPI524751	HA	United States	2006-Mar-12	A/New York/1040/2006		Other Database Import	Wentworth,D.E.; Halpin,R.A.; Lin,X.; Bera,J.; Akopov,A.; Ransier,A.; Mohan,M.; Fedorova,N.; Tsitrin,T.; Stockwell,T.; Amedeo,P.; Appalla,L.; Bishop,B.; Edworthy,P.; Gupta,N.; Hoover,J.; Katzel,D.; Li,K.; Schobel,S.; Shrivastava,S.; Thovarai,V.; Wang,S.; Griesemer,S.B.; Bao,Y.; Sanders,R.; Zhdanov,S.; Kiryutin,B.; Lipman,D.J.; Tatusova,T.; St. George,K.
EPI524752	MP	United States	2006-Mar-12	A/New York/1040/2006		Other Database Import	Wentworth,D.E.; Halpin,R.A.; Lin,X.; Bera,J.; Akopov,A.; Ransier,A.; Mohan,M.; Fedorova,N.; Tsitrin,T.; Stockwell,T.; Amedeo,P.; Appalla,L.; Bishop,B.; Edworthy,P.; Gupta,N.; Hoover,J.; Katzel,D.; Li,K.; Schobel,S.; Shrivastava,S.; Thovarai,V.; Wang,S.; Griesemer,S.B.; Bao,Y.; Sanders,R.; Zhdanov,S.; Kiryutin,B.; Lipman,D.J.; Tatusova,T.; St. George,K.
EPI524753	NA	United States	2006-Mar-12	A/New York/1040/2006		Other Database Import	Wentworth,D.E.; Halpin,R.A.; Lin,X.; Bera,J.; Akopov,A.; Ransier,A.; Mohan,M.; Fedorova,N.; Tsitrin,T.; Stockwell,T.; Amedeo,P.; Appalla,L.; Bishop,B.; Edworthy,P.; Gupta,N.; Hoover,J.; Katzel,D.; Li,K.; Schobel,S.; Shrivastava,S.; Thovarai,V.; Wang,S.; Griesemer,S.B.; Bao,Y.; Sanders,R.; Zhdanov,S.; Kiryutin,B.; Lipman,D.J.; Tatusova,T.; St. George,K.
EPI524754	NP	United States	2006-Mar-12	A/New York/1040/2006		Other Database Import	Wentworth,D.E.; Halpin,R.A.; Lin,X.; Bera,J.; Akopov,A.; Ransier,A.; Mohan,M.; Fedorova,N.; Tsitrin,T.; Stockwell,T.; Amedeo,P.; Appalla,L.; Bishop,B.; Edworthy,P.; Gupta,N.; Hoover,J.; Katzel,D.; Li,K.; Schobel,S.; Shrivastava,S.; Thovarai,V.; Wang,S.; Griesemer,S.B.; Bao,Y.; Sanders,R.; Zhdanov,S.; Kiryutin,B.; Lipman,D.J.; Tatusova,T.; St. George,K.
EPI524755	NS	United States	2006-Mar-12	A/New York/1040/2006		Other Database Import	Wentworth,D.E.; Halpin,R.A.; Lin,X.; Bera,J.; Akopov,A.; Ransier,A.; Mohan,M.; Fedorova,N.; Tsitrin,T.; Stockwell,T.; Amedeo,P.; Appalla,L.; Bishop,B.; Edworthy,P.; Gupta,N.; Hoover,J.; Katzel,D.; Li,K.; Schobel,S.; Shrivastava,S.; Thovarai,V.; Wang,S.; Griesemer,S.B.; Bao,Y.; Sanders,R.; Zhdanov,S.; Kiryutin,B.; Lipman,D.J.; Tatusova,T.; St. George,K.
EPI524757	PB1	United States	2006-Mar-12	A/New York/1040/2006		Other Database Import	Wentworth,D.E.; Halpin,R.A.; Lin,X.; Bera,J.; Akopov,A.; Ransier,A.; Mohan,M.; Fedorova,N.; Tsitrin,T.; Stockwell,T.; Amedeo,P.; Appalla,L.; Bishop,B.; Edworthy,P.; Gupta,N.; Hoover,J.; Katzel,D.; Li,K.; Schobel,S.; Shrivastava,S.; Thovarai,V.; Wang,S.; Griesemer,S.B.; Bao,Y.; Sanders,R.; Zhdanov,S.; Kiryutin,B.; Lipman,D.J.; Tatusova,T.; St. George,K.
EPI524758	PB2	United States	2006-Mar-12	A/New York/1040/2006		Other Database Import	Wentworth,D.E.; Halpin,R.A.; Lin,X.; Bera,J.; Akopov,A.; Ransier,A.; Mohan,M.; Fedorova,N.; Tsitrin,T.; Stockwell,T.; Amedeo,P.; Appalla,L.; Bishop,B.; Edworthy,P.; Gupta,N.; Hoover,J.; Katzel,D.; Li,K.; Schobel,S.; Shrivastava,S.; Thovarai,V.; Wang,S.; Griesemer,S.B.; Bao,Y.; Sanders,R.; Zhdanov,S.; Kiryutin,B.; Lipman,D.J.; Tatusova,T.; St. George,K.
EPI524714	HA	United States	2006-Mar-08	A/New York/1036/2006		Other Database Import	Wentworth,D.E.; Halpin,R.A.; Lin,X.; Bera,J.; Akopov,A.; Ransier,A.; Mohan,M.; Fedorova,N.; Tsitrin,T.; Stockwell,T.; Amedeo,P.; Appalla,L.; Bishop,B.; Edworthy,P.; Gupta,N.; Hoover,J.; Katzel,D.; Li,K.; Schobel,S.; Shrivastava,S.; Thovarai,V.; Wang,S.; Griesemer,S.B.; Bao,Y.; Sanders,R.; Zhdanov,S.; Kiryutin,B.; Lipman,D.J.; Tatusova,T.; St. George,K.
EPI524715	MP	United States	2006-Mar-08	A/New York/1036/2006		Other Database Import	Wentworth,D.E.; Halpin,R.A.; Lin,X.; Bera,J.; Akopov,A.; Ransier,A.; Mohan,M.; Fedorova,N.; Tsitrin,T.; Stockwell,T.; Amedeo,P.; Appalla,L.; Bishop,B.; Edworthy,P.; Gupta,N.; Hoover,J.; Katzel,D.; Li,K.; Schobel,S.; Shrivastava,S.; Thovarai,V.; Wang,S.; Griesemer,S.B.; Bao,Y.; Sanders,R.; Zhdanov,S.; Kiryutin,B.; Lipman,D.J.; Tatusova,T.; St. George,K.
EPI524716	NA	United States	2006-Mar-08	A/New York/1036/2006		Other Database Import	Wentworth,D.E.; Halpin,R.A.; Lin,X.; Bera,J.; Akopov,A.; Ransier,A.; Mohan,M.; Fedorova,N.; Tsitrin,T.; Stockwell,T.; Amedeo,P.; Appalla,L.; Bishop,B.; Edworthy,P.; Gupta,N.; Hoover,J.; Katzel,D.; Li,K.; Schobel,S.; Shrivastava,S.; Thovarai,V.; Wang,S.; Griesemer,S.B.; Bao,Y.; Sanders,R.; Zhdanov,S.; Kiryutin,B.; Lipman,D.J.; Tatusova,T.; St. George,K.
EPI524717	NP	United States	2006-Mar-08	A/New York/1036/2006		Other Database Import	Wentworth,D.E.; Halpin,R.A.; Lin,X.; Bera,J.; Akopov,A.; Ransier,A.; Mohan,M.; Fedorova,N.; Tsitrin,T.; Stockwell,T.; Amedeo,P.; Appalla,L.; Bishop,B.; Edworthy,P.; Gupta,N.; Hoover,J.; Katzel,D.; Li,K.; Schobel,S.; Shrivastava,S.; Thovarai,V.; Wang,S.; Griesemer,S.B.; Bao,Y.; Sanders,R.; Zhdanov,S.; Kiryutin,B.; Lipman,D.J.; Tatusova,T.; St. George,K.
EPI524731	NS	United States	2006-Mar-08	A/New York/1036/2006		Other Database Import	Wentworth,D.E.; Halpin,R.A.; Lin,X.; Bera,J.; Akopov,A.; Ransier,A.; Mohan,M.; Fedorova,N.; Tsitrin,T.; Stockwell,T.; Amedeo,P.; Appalla,L.; Bishop,B.; Edworthy,P.; Gupta,N.; Hoover,J.; Katzel,D.; Li,K.; Schobel,S.; Shrivastava,S.; Thovarai,V.; Wang,S.; Griesemer,S.B.; Bao,Y.; Sanders,R.; Zhdanov,S.; Kiryutin,B.; Lipman,D.J.; Tatusova,T.; St. George,K.
EPI524733	PB1	United States	2006-Mar-08	A/New York/1036/2006		Other Database Import	Wentworth,D.E.; Halpin,R.A.; Lin,X.; Bera,J.; Akopov,A.; Ransier,A.; Mohan,M.; Fedorova,N.; Tsitrin,T.; Stockwell,T.; Amedeo,P.; Appalla,L.; Bishop,B.; Edworthy,P.; Gupta,N.; Hoover,J.; Katzel,D.; Li,K.; Schobel,S.; Shrivastava,S.; Thovarai,V.; Wang,S.; Griesemer,S.B.; Bao,Y.; Sanders,R.; Zhdanov,S.; Kiryutin,B.; Lipman,D.J.; Tatusova,T.; St. George,K.
EPI524734	PB2	United States	2006-Mar-08	A/New York/1036/2006		Other Database Import	Wentworth,D.E.; Halpin,R.A.; Lin,X.; Bera,J.; Akopov,A.; Ransier,A.; Mohan,M.; Fedorova,N.; Tsitrin,T.; Stockwell,T.; Amedeo,P.; Appalla,L.; Bishop,B.; Edworthy,P.; Gupta,N.; Hoover,J.; Katzel,D.; Li,K.; Schobel,S.; Shrivastava,S.; Thovarai,V.; Wang,S.; Griesemer,S.B.; Bao,Y.; Sanders,R.; Zhdanov,S.; Kiryutin,B.; Lipman,D.J.; Tatusova,T.; St. George,K.
EPI524698	HA	United States	2006-Mar-07	A/New York/1034/2006		Other Database Import	Wentworth,D.E.; Halpin,R.A.; Lin,X.; Bera,J.; Akopov,A.; Ransier,A.; Mohan,M.; Fedorova,N.; Tsitrin,T.; Stockwell,T.; Amedeo,P.; Appalla,L.; Bishop,B.; Edworthy,P.; Gupta,N.; Hoover,J.; Katzel,D.; Li,K.; Schobel,S.; Shrivastava,S.; Thovarai,V.; Wang,S.; Griesemer,S.B.; Bao,Y.; Sanders,R.; Zhdanov,S.; Kiryutin,B.; Lipman,D.J.; Tatusova,T.; St. George,K.
EPI524699	MP	United States	2006-Mar-07	A/New York/1034/2006		Other Database Import	Wentworth,D.E.; Halpin,R.A.; Lin,X.; Bera,J.; Akopov,A.; Ransier,A.; Mohan,M.; Fedorova,N.; Tsitrin,T.; Stockwell,T.; Amedeo,P.; Appalla,L.; Bishop,B.; Edworthy,P.; Gupta,N.; Hoover,J.; Katzel,D.; Li,K.; Schobel,S.; Shrivastava,S.; Thovarai,V.; Wang,S.; Griesemer,S.B.; Bao,Y.; Sanders,R.; Zhdanov,S.; Kiryutin,B.; Lipman,D.J.; Tatusova,T.; St. George,K.
EPI524700	NA	United States	2006-Mar-07	A/New York/1034/2006		Other Database Import	Wentworth,D.E.; Halpin,R.A.; Lin,X.; Bera,J.; Akopov,A.; Ransier,A.; Mohan,M.; Fedorova,N.; Tsitrin,T.; Stockwell,T.; Amedeo,P.; Appalla,L.; Bishop,B.; Edworthy,P.; Gupta,N.; Hoover,J.; Katzel,D.; Li,K.; Schobel,S.; Shrivastava,S.; Thovarai,V.; Wang,S.; Griesemer,S.B.; Bao,Y.; Sanders,R.; Zhdanov,S.; Kiryutin,B.; Lipman,D.J.; Tatusova,T.; St. George,K.
EPI524701	NP	United States	2006-Mar-07	A/New York/1034/2006		Other Database Import	Wentworth,D.E.; Halpin,R.A.; Lin,X.; Bera,J.; Akopov,A.; Ransier,A.; Mohan,M.; Fedorova,N.; Tsitrin,T.; Stockwell,T.; Amedeo,P.; Appalla,L.; Bishop,B.; Edworthy,P.; Gupta,N.; Hoover,J.; Katzel,D.; Li,K.; Schobel,S.; Shrivastava,S.; Thovarai,V.; Wang,S.; Griesemer,S.B.; Bao,Y.; Sanders,R.; Zhdanov,S.; Kiryutin,B.; Lipman,D.J.; Tatusova,T.; St. George,K.
EPI524702	NS	United States	2006-Mar-07	A/New York/1034/2006		Other Database Import	Wentworth,D.E.; Halpin,R.A.; Lin,X.; Bera,J.; Akopov,A.; Ransier,A.; Mohan,M.; Fedorova,N.; Tsitrin,T.; Stockwell,T.; Amedeo,P.; Appalla,L.; Bishop,B.; Edworthy,P.; Gupta,N.; Hoover,J.; Katzel,D.; Li,K.; Schobel,S.; Shrivastava,S.; Thovarai,V.; Wang,S.; Griesemer,S.B.; Bao,Y.; Sanders,R.; Zhdanov,S.; Kiryutin,B.; Lipman,D.J.; Tatusova,T.; St. George,K.
EPI524704	PB1	United States	2006-Mar-07	A/New York/1034/2006		Other Database Import	Wentworth,D.E.; Halpin,R.A.; Lin,X.; Bera,J.; Akopov,A.; Ransier,A.; Mohan,M.; Fedorova,N.; Tsitrin,T.; Stockwell,T.; Amedeo,P.; Appalla,L.; Bishop,B.; Edworthy,P.; Gupta,N.; Hoover,J.; Katzel,D.; Li,K.; Schobel,S.; Shrivastava,S.; Thovarai,V.; Wang,S.; Griesemer,S.B.; Bao,Y.; Sanders,R.; Zhdanov,S.; Kiryutin,B.; Lipman,D.J.; Tatusova,T.; St. George,K.
EPI524705	PB2	United States	2006-Mar-07	A/New York/1034/2006		Other Database Import	Wentworth,D.E.; Halpin,R.A.; Lin,X.; Bera,J.; Akopov,A.; Ransier,A.; Mohan,M.; Fedorova,N.; Tsitrin,T.; Stockwell,T.; Amedeo,P.; Appalla,L.; Bishop,B.; Edworthy,P.; Gupta,N.; Hoover,J.; Katzel,D.; Li,K.; Schobel,S.; Shrivastava,S.; Thovarai,V.; Wang,S.; Griesemer,S.B.; Bao,Y.; Sanders,R.; Zhdanov,S.; Kiryutin,B.; Lipman,D.J.; Tatusova,T.; St. George,K.
EPI524690	HA	United States	2006-Mar-07	A/New York/1033/2006		Other Database Import	Wentworth,D.E.; Halpin,R.A.; Lin,X.; Bera,J.; Akopov,A.; Ransier,A.; Mohan,M.; Fedorova,N.; Tsitrin,T.; Stockwell,T.; Amedeo,P.; Appalla,L.; Bishop,B.; Edworthy,P.; Gupta,N.; Hoover,J.; Katzel,D.; Li,K.; Schobel,S.; Shrivastava,S.; Thovarai,V.; Wang,S.; Griesemer,S.B.; Bao,Y.; Sanders,R.; Zhdanov,S.; Kiryutin,B.; Lipman,D.J.; Tatusova,T.; St. George,K.
EPI524691	MP	United States	2006-Mar-07	A/New York/1033/2006		Other Database Import	Wentworth,D.E.; Halpin,R.A.; Lin,X.; Bera,J.; Akopov,A.; Ransier,A.; Mohan,M.; Fedorova,N.; Tsitrin,T.; Stockwell,T.; Amedeo,P.; Appalla,L.; Bishop,B.; Edworthy,P.; Gupta,N.; Hoover,J.; Katzel,D.; Li,K.; Schobel,S.; Shrivastava,S.; Thovarai,V.; Wang,S.; Griesemer,S.B.; Bao,Y.; Sanders,R.; Zhdanov,S.; Kiryutin,B.; Lipman,D.J.; Tatusova,T.; St. George,K.
EPI524692	NA	United States	2006-Mar-07	A/New York/1033/2006		Other Database Import	Wentworth,D.E.; Halpin,R.A.; Lin,X.; Bera,J.; Akopov,A.; Ransier,A.; Mohan,M.; Fedorova,N.; Tsitrin,T.; Stockwell,T.; Amedeo,P.; Appalla,L.; Bishop,B.; Edworthy,P.; Gupta,N.; Hoover,J.; Katzel,D.; Li,K.; Schobel,S.; Shrivastava,S.; Thovarai,V.; Wang,S.; Griesemer,S.B.; Bao,Y.; Sanders,R.; Zhdanov,S.; Kiryutin,B.; Lipman,D.J.; Tatusova,T.; St. George,K.
EPI524693	NP	United States	2006-Mar-07	A/New York/1033/2006		Other Database Import	Wentworth,D.E.; Halpin,R.A.; Lin,X.; Bera,J.; Akopov,A.; Ransier,A.; Mohan,M.; Fedorova,N.; Tsitrin,T.; Stockwell,T.; Amedeo,P.; Appalla,L.; Bishop,B.; Edworthy,P.; Gupta,N.; Hoover,J.; Katzel,D.; Li,K.; Schobel,S.; Shrivastava,S.; Thovarai,V.; Wang,S.; Griesemer,S.B.; Bao,Y.; Sanders,R.; Zhdanov,S.; Kiryutin,B.; Lipman,D.J.; Tatusova,T.; St. George,K.
EPI524694	NS	United States	2006-Mar-07	A/New York/1033/2006		Other Database Import	Wentworth,D.E.; Halpin,R.A.; Lin,X.; Bera,J.; Akopov,A.; Ransier,A.; Mohan,M.; Fedorova,N.; Tsitrin,T.; Stockwell,T.; Amedeo,P.; Appalla,L.; Bishop,B.; Edworthy,P.; Gupta,N.; Hoover,J.; Katzel,D.; Li,K.; Schobel,S.; Shrivastava,S.; Thovarai,V.; Wang,S.; Griesemer,S.B.; Bao,Y.; Sanders,R.; Zhdanov,S.; Kiryutin,B.; Lipman,D.J.; Tatusova,T.; St. George,K.
EPI524696	PB1	United States	2006-Mar-07	A/New York/1033/2006		Other Database Import	Wentworth,D.E.; Halpin,R.A.; Lin,X.; Bera,J.; Akopov,A.; Ransier,A.; Mohan,M.; Fedorova,N.; Tsitrin,T.; Stockwell,T.; Amedeo,P.; Appalla,L.; Bishop,B.; Edworthy,P.; Gupta,N.; Hoover,J.; Katzel,D.; Li,K.; Schobel,S.; Shrivastava,S.; Thovarai,V.; Wang,S.; Griesemer,S.B.; Bao,Y.; Sanders,R.; Zhdanov,S.; Kiryutin,B.; Lipman,D.J.; Tatusova,T.; St. George,K.
EPI524697	PB2	United States	2006-Mar-07	A/New York/1033/2006		Other Database Import	Wentworth,D.E.; Halpin,R.A.; Lin,X.; Bera,J.; Akopov,A.; Ransier,A.; Mohan,M.; Fedorova,N.; Tsitrin,T.; Stockwell,T.; Amedeo,P.; Appalla,L.; Bishop,B.; Edworthy,P.; Gupta,N.; Hoover,J.; Katzel,D.; Li,K.; Schobel,S.; Shrivastava,S.; Thovarai,V.; Wang,S.; Griesemer,S.B.; Bao,Y.; Sanders,R.; Zhdanov,S.; Kiryutin,B.; Lipman,D.J.; Tatusova,T.; St. George,K.
EPI524674	HA	United States	2006-Feb-28	A/New York/1031/2006		Other Database Import	Wentworth,D.E.; Halpin,R.A.; Lin,X.; Bera,J.; Akopov,A.; Ransier,A.; Mohan,M.; Fedorova,N.; Tsitrin,T.; Stockwell,T.; Amedeo,P.; Appalla,L.; Bishop,B.; Edworthy,P.; Gupta,N.; Hoover,J.; Katzel,D.; Li,K.; Schobel,S.; Shrivastava,S.; Thovarai,V.; Wang,S.; Griesemer,S.B.; Bao,Y.; Sanders,R.; Zhdanov,S.; Kiryutin,B.; Lipman,D.J.; Tatusova,T.; St. George,K.
EPI524675	MP	United States	2006-Feb-28	A/New York/1031/2006		Other Database Import	Wentworth,D.E.; Halpin,R.A.; Lin,X.; Bera,J.; Akopov,A.; Ransier,A.; Mohan,M.; Fedorova,N.; Tsitrin,T.; Stockwell,T.; Amedeo,P.; Appalla,L.; Bishop,B.; Edworthy,P.; Gupta,N.; Hoover,J.; Katzel,D.; Li,K.; Schobel,S.; Shrivastava,S.; Thovarai,V.; Wang,S.; Griesemer,S.B.; Bao,Y.; Sanders,R.; Zhdanov,S.; Kiryutin,B.; Lipman,D.J.; Tatusova,T.; St. George,K.
EPI524676	NA	United States	2006-Feb-28	A/New York/1031/2006		Other Database Import	Wentworth,D.E.; Halpin,R.A.; Lin,X.; Bera,J.; Akopov,A.; Ransier,A.; Mohan,M.; Fedorova,N.; Tsitrin,T.; Stockwell,T.; Amedeo,P.; Appalla,L.; Bishop,B.; Edworthy,P.; Gupta,N.; Hoover,J.; Katzel,D.; Li,K.; Schobel,S.; Shrivastava,S.; Thovarai,V.; Wang,S.; Griesemer,S.B.; Bao,Y.; Sanders,R.; Zhdanov,S.; Kiryutin,B.; Lipman,D.J.; Tatusova,T.; St. George,K.
EPI524677	NP	United States	2006-Feb-28	A/New York/1031/2006		Other Database Import	Wentworth,D.E.; Halpin,R.A.; Lin,X.; Bera,J.; Akopov,A.; Ransier,A.; Mohan,M.; Fedorova,N.; Tsitrin,T.; Stockwell,T.; Amedeo,P.; Appalla,L.; Bishop,B.; Edworthy,P.; Gupta,N.; Hoover,J.; Katzel,D.; Li,K.; Schobel,S.; Shrivastava,S.; Thovarai,V.; Wang,S.; Griesemer,S.B.; Bao,Y.; Sanders,R.; Zhdanov,S.; Kiryutin,B.; Lipman,D.J.; Tatusova,T.; St. George,K.
EPI524678	NS	United States	2006-Feb-28	A/New York/1031/2006		Other Database Import	Wentworth,D.E.; Halpin,R.A.; Lin,X.; Bera,J.; Akopov,A.; Ransier,A.; Mohan,M.; Fedorova,N.; Tsitrin,T.; Stockwell,T.; Amedeo,P.; Appalla,L.; Bishop,B.; Edworthy,P.; Gupta,N.; Hoover,J.; Katzel,D.; Li,K.; Schobel,S.; Shrivastava,S.; Thovarai,V.; Wang,S.; Griesemer,S.B.; Bao,Y.; Sanders,R.; Zhdanov,S.; Kiryutin,B.; Lipman,D.J.; Tatusova,T.; St. George,K.
EPI524680	PB1	United States	2006-Feb-28	A/New York/1031/2006		Other Database Import	Wentworth,D.E.; Halpin,R.A.; Lin,X.; Bera,J.; Akopov,A.; Ransier,A.; Mohan,M.; Fedorova,N.; Tsitrin,T.; Stockwell,T.; Amedeo,P.; Appalla,L.; Bishop,B.; Edworthy,P.; Gupta,N.; Hoover,J.; Katzel,D.; Li,K.; Schobel,S.; Shrivastava,S.; Thovarai,V.; Wang,S.; Griesemer,S.B.; Bao,Y.; Sanders,R.; Zhdanov,S.; Kiryutin,B.; Lipman,D.J.; Tatusova,T.; St. George,K.
EPI524681	PB2	United States	2006-Feb-28	A/New York/1031/2006		Other Database Import	Wentworth,D.E.; Halpin,R.A.; Lin,X.; Bera,J.; Akopov,A.; Ransier,A.; Mohan,M.; Fedorova,N.; Tsitrin,T.; Stockwell,T.; Amedeo,P.; Appalla,L.; Bishop,B.; Edworthy,P.; Gupta,N.; Hoover,J.; Katzel,D.; Li,K.; Schobel,S.; Shrivastava,S.; Thovarai,V.; Wang,S.; Griesemer,S.B.; Bao,Y.; Sanders,R.; Zhdanov,S.; Kiryutin,B.; Lipman,D.J.; Tatusova,T.; St. George,K.
EPI524658	HA	United States	2006-Feb-24	A/New York/1029/2006		Other Database Import	Wentworth,D.E.; Halpin,R.A.; Lin,X.; Bera,J.; Akopov,A.; Ransier,A.; Mohan,M.; Fedorova,N.; Tsitrin,T.; Stockwell,T.; Amedeo,P.; Appalla,L.; Bishop,B.; Edworthy,P.; Gupta,N.; Hoover,J.; Katzel,D.; Li,K.; Schobel,S.; Shrivastava,S.; Thovarai,V.; Wang,S.; Griesemer,S.B.; Bao,Y.; Sanders,R.; Zhdanov,S.; Kiryutin,B.; Lipman,D.J.; Tatusova,T.; St. George,K.
EPI524659	MP	United States	2006-Feb-24	A/New York/1029/2006		Other Database Import	Wentworth,D.E.; Halpin,R.A.; Lin,X.; Bera,J.; Akopov,A.; Ransier,A.; Mohan,M.; Fedorova,N.; Tsitrin,T.; Stockwell,T.; Amedeo,P.; Appalla,L.; Bishop,B.; Edworthy,P.; Gupta,N.; Hoover,J.; Katzel,D.; Li,K.; Schobel,S.; Shrivastava,S.; Thovarai,V.; Wang,S.; Griesemer,S.B.; Bao,Y.; Sanders,R.; Zhdanov,S.; Kiryutin,B.; Lipman,D.J.; Tatusova,T.; St. George,K.
EPI524660	NA	United States	2006-Feb-24	A/New York/1029/2006		Other Database Import	Wentworth,D.E.; Halpin,R.A.; Lin,X.; Bera,J.; Akopov,A.; Ransier,A.; Mohan,M.; Fedorova,N.; Tsitrin,T.; Stockwell,T.; Amedeo,P.; Appalla,L.; Bishop,B.; Edworthy,P.; Gupta,N.; Hoover,J.; Katzel,D.; Li,K.; Schobel,S.; Shrivastava,S.; Thovarai,V.; Wang,S.; Griesemer,S.B.; Bao,Y.; Sanders,R.; Zhdanov,S.; Kiryutin,B.; Lipman,D.J.; Tatusova,T.; St. George,K.
EPI524661	NP	United States	2006-Feb-24	A/New York/1029/2006		Other Database Import	Wentworth,D.E.; Halpin,R.A.; Lin,X.; Bera,J.; Akopov,A.; Ransier,A.; Mohan,M.; Fedorova,N.; Tsitrin,T.; Stockwell,T.; Amedeo,P.; Appalla,L.; Bishop,B.; Edworthy,P.; Gupta,N.; Hoover,J.; Katzel,D.; Li,K.; Schobel,S.; Shrivastava,S.; Thovarai,V.; Wang,S.; Griesemer,S.B.; Bao,Y.; Sanders,R.; Zhdanov,S.; Kiryutin,B.; Lipman,D.J.; Tatusova,T.; St. George,K.
EPI524662	NS	United States	2006-Feb-24	A/New York/1029/2006		Other Database Import	Wentworth,D.E.; Halpin,R.A.; Lin,X.; Bera,J.; Akopov,A.; Ransier,A.; Mohan,M.; Fedorova,N.; Tsitrin,T.; Stockwell,T.; Amedeo,P.; Appalla,L.; Bishop,B.; Edworthy,P.; Gupta,N.; Hoover,J.; Katzel,D.; Li,K.; Schobel,S.; Shrivastava,S.; Thovarai,V.; Wang,S.; Griesemer,S.B.; Bao,Y.; Sanders,R.; Zhdanov,S.; Kiryutin,B.; Lipman,D.J.; Tatusova,T.; St. George,K.
EPI524664	PB1	United States	2006-Feb-24	A/New York/1029/2006		Other Database Import	Wentworth,D.E.; Halpin,R.A.; Lin,X.; Bera,J.; Akopov,A.; Ransier,A.; Mohan,M.; Fedorova,N.; Tsitrin,T.; Stockwell,T.; Amedeo,P.; Appalla,L.; Bishop,B.; Edworthy,P.; Gupta,N.; Hoover,J.; Katzel,D.; Li,K.; Schobel,S.; Shrivastava,S.; Thovarai,V.; Wang,S.; Griesemer,S.B.; Bao,Y.; Sanders,R.; Zhdanov,S.; Kiryutin,B.; Lipman,D.J.; Tatusova,T.; St. George,K.
EPI524665	PB2	United States	2006-Feb-24	A/New York/1029/2006		Other Database Import	Wentworth,D.E.; Halpin,R.A.; Lin,X.; Bera,J.; Akopov,A.; Ransier,A.; Mohan,M.; Fedorova,N.; Tsitrin,T.; Stockwell,T.; Amedeo,P.; Appalla,L.; Bishop,B.; Edworthy,P.; Gupta,N.; Hoover,J.; Katzel,D.; Li,K.; Schobel,S.; Shrivastava,S.; Thovarai,V.; Wang,S.; Griesemer,S.B.; Bao,Y.; Sanders,R.; Zhdanov,S.; Kiryutin,B.; Lipman,D.J.; Tatusova,T.; St. George,K.
EPI524650	HA	United States	2006-Feb-20	A/New York/1028/2006		Other Database Import	Wentworth,D.E.; Halpin,R.A.; Lin,X.; Bera,J.; Akopov,A.; Ransier,A.; Mohan,M.; Fedorova,N.; Tsitrin,T.; Stockwell,T.; Amedeo,P.; Appalla,L.; Bishop,B.; Edworthy,P.; Gupta,N.; Hoover,J.; Katzel,D.; Li,K.; Schobel,S.; Shrivastava,S.; Thovarai,V.; Wang,S.; Griesemer,S.B.; Bao,Y.; Sanders,R.; Zhdanov,S.; Kiryutin,B.; Lipman,D.J.; Tatusova,T.; St. George,K.
EPI524651	MP	United States	2006-Feb-20	A/New York/1028/2006		Other Database Import	Wentworth,D.E.; Halpin,R.A.; Lin,X.; Bera,J.; Akopov,A.; Ransier,A.; Mohan,M.; Fedorova,N.; Tsitrin,T.; Stockwell,T.; Amedeo,P.; Appalla,L.; Bishop,B.; Edworthy,P.; Gupta,N.; Hoover,J.; Katzel,D.; Li,K.; Schobel,S.; Shrivastava,S.; Thovarai,V.; Wang,S.; Griesemer,S.B.; Bao,Y.; Sanders,R.; Zhdanov,S.; Kiryutin,B.; Lipman,D.J.; Tatusova,T.; St. George,K.
EPI524652	NA	United States	2006-Feb-20	A/New York/1028/2006		Other Database Import	Wentworth,D.E.; Halpin,R.A.; Lin,X.; Bera,J.; Akopov,A.; Ransier,A.; Mohan,M.; Fedorova,N.; Tsitrin,T.; Stockwell,T.; Amedeo,P.; Appalla,L.; Bishop,B.; Edworthy,P.; Gupta,N.; Hoover,J.; Katzel,D.; Li,K.; Schobel,S.; Shrivastava,S.; Thovarai,V.; Wang,S.; Griesemer,S.B.; Bao,Y.; Sanders,R.; Zhdanov,S.; Kiryutin,B.; Lipman,D.J.; Tatusova,T.; St. George,K.
EPI524653	NP	United States	2006-Feb-20	A/New York/1028/2006		Other Database Import	Wentworth,D.E.; Halpin,R.A.; Lin,X.; Bera,J.; Akopov,A.; Ransier,A.; Mohan,M.; Fedorova,N.; Tsitrin,T.; Stockwell,T.; Amedeo,P.; Appalla,L.; Bishop,B.; Edworthy,P.; Gupta,N.; Hoover,J.; Katzel,D.; Li,K.; Schobel,S.; Shrivastava,S.; Thovarai,V.; Wang,S.; Griesemer,S.B.; Bao,Y.; Sanders,R.; Zhdanov,S.; Kiryutin,B.; Lipman,D.J.; Tatusova,T.; St. George,K.
EPI524654	NS	United States	2006-Feb-20	A/New York/1028/2006		Other Database Import	Wentworth,D.E.; Halpin,R.A.; Lin,X.; Bera,J.; Akopov,A.; Ransier,A.; Mohan,M.; Fedorova,N.; Tsitrin,T.; Stockwell,T.; Amedeo,P.; Appalla,L.; Bishop,B.; Edworthy,P.; Gupta,N.; Hoover,J.; Katzel,D.; Li,K.; Schobel,S.; Shrivastava,S.; Thovarai,V.; Wang,S.; Griesemer,S.B.; Bao,Y.; Sanders,R.; Zhdanov,S.; Kiryutin,B.; Lipman,D.J.; Tatusova,T.; St. George,K.
EPI524656	PB1	United States	2006-Feb-20	A/New York/1028/2006		Other Database Import	Wentworth,D.E.; Halpin,R.A.; Lin,X.; Bera,J.; Akopov,A.; Ransier,A.; Mohan,M.; Fedorova,N.; Tsitrin,T.; Stockwell,T.; Amedeo,P.; Appalla,L.; Bishop,B.; Edworthy,P.; Gupta,N.; Hoover,J.; Katzel,D.; Li,K.; Schobel,S.; Shrivastava,S.; Thovarai,V.; Wang,S.; Griesemer,S.B.; Bao,Y.; Sanders,R.; Zhdanov,S.; Kiryutin,B.; Lipman,D.J.; Tatusova,T.; St. George,K.
EPI524657	PB2	United States	2006-Feb-20	A/New York/1028/2006		Other Database Import	Wentworth,D.E.; Halpin,R.A.; Lin,X.; Bera,J.; Akopov,A.; Ransier,A.; Mohan,M.; Fedorova,N.; Tsitrin,T.; Stockwell,T.; Amedeo,P.; Appalla,L.; Bishop,B.; Edworthy,P.; Gupta,N.; Hoover,J.; Katzel,D.; Li,K.; Schobel,S.; Shrivastava,S.; Thovarai,V.; Wang,S.; Griesemer,S.B.; Bao,Y.; Sanders,R.; Zhdanov,S.; Kiryutin,B.; Lipman,D.J.; Tatusova,T.; St. George,K.
EPI524642	HA	United States	2006-Feb-17	A/New York/1027/2006		Other Database Import	Wentworth,D.E.; Halpin,R.A.; Lin,X.; Bera,J.; Akopov,A.; Ransier,A.; Mohan,M.; Fedorova,N.; Tsitrin,T.; Stockwell,T.; Amedeo,P.; Appalla,L.; Bishop,B.; Edworthy,P.; Gupta,N.; Hoover,J.; Katzel,D.; Li,K.; Schobel,S.; Shrivastava,S.; Thovarai,V.; Wang,S.; Griesemer,S.B.; Bao,Y.; Sanders,R.; Zhdanov,S.; Kiryutin,B.; Lipman,D.J.; Tatusova,T.; St. George,K.
EPI524643	MP	United States	2006-Feb-17	A/New York/1027/2006		Other Database Import	Wentworth,D.E.; Halpin,R.A.; Lin,X.; Bera,J.; Akopov,A.; Ransier,A.; Mohan,M.; Fedorova,N.; Tsitrin,T.; Stockwell,T.; Amedeo,P.; Appalla,L.; Bishop,B.; Edworthy,P.; Gupta,N.; Hoover,J.; Katzel,D.; Li,K.; Schobel,S.; Shrivastava,S.; Thovarai,V.; Wang,S.; Griesemer,S.B.; Bao,Y.; Sanders,R.; Zhdanov,S.; Kiryutin,B.; Lipman,D.J.; Tatusova,T.; St. George,K.
EPI524644	NA	United States	2006-Feb-17	A/New York/1027/2006		Other Database Import	Wentworth,D.E.; Halpin,R.A.; Lin,X.; Bera,J.; Akopov,A.; Ransier,A.; Mohan,M.; Fedorova,N.; Tsitrin,T.; Stockwell,T.; Amedeo,P.; Appalla,L.; Bishop,B.; Edworthy,P.; Gupta,N.; Hoover,J.; Katzel,D.; Li,K.; Schobel,S.; Shrivastava,S.; Thovarai,V.; Wang,S.; Griesemer,S.B.; Bao,Y.; Sanders,R.; Zhdanov,S.; Kiryutin,B.; Lipman,D.J.; Tatusova,T.; St. George,K.
EPI524645	NP	United States	2006-Feb-17	A/New York/1027/2006		Other Database Import	Wentworth,D.E.; Halpin,R.A.; Lin,X.; Bera,J.; Akopov,A.; Ransier,A.; Mohan,M.; Fedorova,N.; Tsitrin,T.; Stockwell,T.; Amedeo,P.; Appalla,L.; Bishop,B.; Edworthy,P.; Gupta,N.; Hoover,J.; Katzel,D.; Li,K.; Schobel,S.; Shrivastava,S.; Thovarai,V.; Wang,S.; Griesemer,S.B.; Bao,Y.; Sanders,R.; Zhdanov,S.; Kiryutin,B.; Lipman,D.J.; Tatusova,T.; St. George,K.
EPI524646	NS	United States	2006-Feb-17	A/New York/1027/2006		Other Database Import	Wentworth,D.E.; Halpin,R.A.; Lin,X.; Bera,J.; Akopov,A.; Ransier,A.; Mohan,M.; Fedorova,N.; Tsitrin,T.; Stockwell,T.; Amedeo,P.; Appalla,L.; Bishop,B.; Edworthy,P.; Gupta,N.; Hoover,J.; Katzel,D.; Li,K.; Schobel,S.; Shrivastava,S.; Thovarai,V.; Wang,S.; Griesemer,S.B.; Bao,Y.; Sanders,R.; Zhdanov,S.; Kiryutin,B.; Lipman,D.J.; Tatusova,T.; St. George,K.
EPI524648	PB1	United States	2006-Feb-17	A/New York/1027/2006		Other Database Import	Wentworth,D.E.; Halpin,R.A.; Lin,X.; Bera,J.; Akopov,A.; Ransier,A.; Mohan,M.; Fedorova,N.; Tsitrin,T.; Stockwell,T.; Amedeo,P.; Appalla,L.; Bishop,B.; Edworthy,P.; Gupta,N.; Hoover,J.; Katzel,D.; Li,K.; Schobel,S.; Shrivastava,S.; Thovarai,V.; Wang,S.; Griesemer,S.B.; Bao,Y.; Sanders,R.; Zhdanov,S.; Kiryutin,B.; Lipman,D.J.; Tatusova,T.; St. George,K.
EPI524649	PB2	United States	2006-Feb-17	A/New York/1027/2006		Other Database Import	Wentworth,D.E.; Halpin,R.A.; Lin,X.; Bera,J.; Akopov,A.; Ransier,A.; Mohan,M.; Fedorova,N.; Tsitrin,T.; Stockwell,T.; Amedeo,P.; Appalla,L.; Bishop,B.; Edworthy,P.; Gupta,N.; Hoover,J.; Katzel,D.; Li,K.; Schobel,S.; Shrivastava,S.; Thovarai,V.; Wang,S.; Griesemer,S.B.; Bao,Y.; Sanders,R.; Zhdanov,S.; Kiryutin,B.; Lipman,D.J.; Tatusova,T.; St. George,K.
EPI524634	HA	United States	2006-Feb-17	A/New York/1026/2006		Other Database Import	Wentworth,D.E.; Halpin,R.A.; Lin,X.; Bera,J.; Akopov,A.; Ransier,A.; Mohan,M.; Fedorova,N.; Tsitrin,T.; Stockwell,T.; Amedeo,P.; Appalla,L.; Bishop,B.; Edworthy,P.; Gupta,N.; Hoover,J.; Katzel,D.; Li,K.; Schobel,S.; Shrivastava,S.; Thovarai,V.; Wang,S.; Griesemer,S.B.; Bao,Y.; Sanders,R.; Zhdanov,S.; Kiryutin,B.; Lipman,D.J.; Tatusova,T.; St. George,K.
EPI524635	MP	United States	2006-Feb-17	A/New York/1026/2006		Other Database Import	Wentworth,D.E.; Halpin,R.A.; Lin,X.; Bera,J.; Akopov,A.; Ransier,A.; Mohan,M.; Fedorova,N.; Tsitrin,T.; Stockwell,T.; Amedeo,P.; Appalla,L.; Bishop,B.; Edworthy,P.; Gupta,N.; Hoover,J.; Katzel,D.; Li,K.; Schobel,S.; Shrivastava,S.; Thovarai,V.; Wang,S.; Griesemer,S.B.; Bao,Y.; Sanders,R.; Zhdanov,S.; Kiryutin,B.; Lipman,D.J.; Tatusova,T.; St. George,K.
EPI524636	NA	United States	2006-Feb-17	A/New York/1026/2006		Other Database Import	Wentworth,D.E.; Halpin,R.A.; Lin,X.; Bera,J.; Akopov,A.; Ransier,A.; Mohan,M.; Fedorova,N.; Tsitrin,T.; Stockwell,T.; Amedeo,P.; Appalla,L.; Bishop,B.; Edworthy,P.; Gupta,N.; Hoover,J.; Katzel,D.; Li,K.; Schobel,S.; Shrivastava,S.; Thovarai,V.; Wang,S.; Griesemer,S.B.; Bao,Y.; Sanders,R.; Zhdanov,S.; Kiryutin,B.; Lipman,D.J.; Tatusova,T.; St. George,K.
EPI524637	NP	United States	2006-Feb-17	A/New York/1026/2006		Other Database Import	Wentworth,D.E.; Halpin,R.A.; Lin,X.; Bera,J.; Akopov,A.; Ransier,A.; Mohan,M.; Fedorova,N.; Tsitrin,T.; Stockwell,T.; Amedeo,P.; Appalla,L.; Bishop,B.; Edworthy,P.; Gupta,N.; Hoover,J.; Katzel,D.; Li,K.; Schobel,S.; Shrivastava,S.; Thovarai,V.; Wang,S.; Griesemer,S.B.; Bao,Y.; Sanders,R.; Zhdanov,S.; Kiryutin,B.; Lipman,D.J.; Tatusova,T.; St. George,K.
EPI524638	NS	United States	2006-Feb-17	A/New York/1026/2006		Other Database Import	Wentworth,D.E.; Halpin,R.A.; Lin,X.; Bera,J.; Akopov,A.; Ransier,A.; Mohan,M.; Fedorova,N.; Tsitrin,T.; Stockwell,T.; Amedeo,P.; Appalla,L.; Bishop,B.; Edworthy,P.; Gupta,N.; Hoover,J.; Katzel,D.; Li,K.; Schobel,S.; Shrivastava,S.; Thovarai,V.; Wang,S.; Griesemer,S.B.; Bao,Y.; Sanders,R.; Zhdanov,S.; Kiryutin,B.; Lipman,D.J.; Tatusova,T.; St. George,K.
EPI524640	PB1	United States	2006-Feb-17	A/New York/1026/2006		Other Database Import	Wentworth,D.E.; Halpin,R.A.; Lin,X.; Bera,J.; Akopov,A.; Ransier,A.; Mohan,M.; Fedorova,N.; Tsitrin,T.; Stockwell,T.; Amedeo,P.; Appalla,L.; Bishop,B.; Edworthy,P.; Gupta,N.; Hoover,J.; Katzel,D.; Li,K.; Schobel,S.; Shrivastava,S.; Thovarai,V.; Wang,S.; Griesemer,S.B.; Bao,Y.; Sanders,R.; Zhdanov,S.; Kiryutin,B.; Lipman,D.J.; Tatusova,T.; St. George,K.
EPI524641	PB2	United States	2006-Feb-17	A/New York/1026/2006		Other Database Import	Wentworth,D.E.; Halpin,R.A.; Lin,X.; Bera,J.; Akopov,A.; Ransier,A.; Mohan,M.; Fedorova,N.; Tsitrin,T.; Stockwell,T.; Amedeo,P.; Appalla,L.; Bishop,B.; Edworthy,P.; Gupta,N.; Hoover,J.; Katzel,D.; Li,K.; Schobel,S.; Shrivastava,S.; Thovarai,V.; Wang,S.; Griesemer,S.B.; Bao,Y.; Sanders,R.; Zhdanov,S.; Kiryutin,B.; Lipman,D.J.; Tatusova,T.; St. George,K.
EPI524594	HA	United States	2006-Feb-15	A/New York/1021/2006		Other Database Import	Wentworth,D.E.; Halpin,R.A.; Lin,X.; Bera,J.; Akopov,A.; Ransier,A.; Mohan,M.; Fedorova,N.; Tsitrin,T.; Stockwell,T.; Amedeo,P.; Appalla,L.; Bishop,B.; Edworthy,P.; Gupta,N.; Hoover,J.; Katzel,D.; Li,K.; Schobel,S.; Shrivastava,S.; Thovarai,V.; Wang,S.; Griesemer,S.B.; Bao,Y.; Sanders,R.; Zhdanov,S.; Kiryutin,B.; Lipman,D.J.; Tatusova,T.; St. George,K.
EPI524595	MP	United States	2006-Feb-15	A/New York/1021/2006		Other Database Import	Wentworth,D.E.; Halpin,R.A.; Lin,X.; Bera,J.; Akopov,A.; Ransier,A.; Mohan,M.; Fedorova,N.; Tsitrin,T.; Stockwell,T.; Amedeo,P.; Appalla,L.; Bishop,B.; Edworthy,P.; Gupta,N.; Hoover,J.; Katzel,D.; Li,K.; Schobel,S.; Shrivastava,S.; Thovarai,V.; Wang,S.; Griesemer,S.B.; Bao,Y.; Sanders,R.; Zhdanov,S.; Kiryutin,B.; Lipman,D.J.; Tatusova,T.; St. George,K.
EPI524596	NA	United States	2006-Feb-15	A/New York/1021/2006		Other Database Import	Wentworth,D.E.; Halpin,R.A.; Lin,X.; Bera,J.; Akopov,A.; Ransier,A.; Mohan,M.; Fedorova,N.; Tsitrin,T.; Stockwell,T.; Amedeo,P.; Appalla,L.; Bishop,B.; Edworthy,P.; Gupta,N.; Hoover,J.; Katzel,D.; Li,K.; Schobel,S.; Shrivastava,S.; Thovarai,V.; Wang,S.; Griesemer,S.B.; Bao,Y.; Sanders,R.; Zhdanov,S.; Kiryutin,B.; Lipman,D.J.; Tatusova,T.; St. George,K.
EPI524597	NP	United States	2006-Feb-15	A/New York/1021/2006		Other Database Import	Wentworth,D.E.; Halpin,R.A.; Lin,X.; Bera,J.; Akopov,A.; Ransier,A.; Mohan,M.; Fedorova,N.; Tsitrin,T.; Stockwell,T.; Amedeo,P.; Appalla,L.; Bishop,B.; Edworthy,P.; Gupta,N.; Hoover,J.; Katzel,D.; Li,K.; Schobel,S.; Shrivastava,S.; Thovarai,V.; Wang,S.; Griesemer,S.B.; Bao,Y.; Sanders,R.; Zhdanov,S.; Kiryutin,B.; Lipman,D.J.; Tatusova,T.; St. George,K.
EPI524598	NS	United States	2006-Feb-15	A/New York/1021/2006		Other Database Import	Wentworth,D.E.; Halpin,R.A.; Lin,X.; Bera,J.; Akopov,A.; Ransier,A.; Mohan,M.; Fedorova,N.; Tsitrin,T.; Stockwell,T.; Amedeo,P.; Appalla,L.; Bishop,B.; Edworthy,P.; Gupta,N.; Hoover,J.; Katzel,D.; Li,K.; Schobel,S.; Shrivastava,S.; Thovarai,V.; Wang,S.; Griesemer,S.B.; Bao,Y.; Sanders,R.; Zhdanov,S.; Kiryutin,B.; Lipman,D.J.; Tatusova,T.; St. George,K.
EPI524600	PB1	United States	2006-Feb-15	A/New York/1021/2006		Other Database Import	Wentworth,D.E.; Halpin,R.A.; Lin,X.; Bera,J.; Akopov,A.; Ransier,A.; Mohan,M.; Fedorova,N.; Tsitrin,T.; Stockwell,T.; Amedeo,P.; Appalla,L.; Bishop,B.; Edworthy,P.; Gupta,N.; Hoover,J.; Katzel,D.; Li,K.; Schobel,S.; Shrivastava,S.; Thovarai,V.; Wang,S.; Griesemer,S.B.; Bao,Y.; Sanders,R.; Zhdanov,S.; Kiryutin,B.; Lipman,D.J.; Tatusova,T.; St. George,K.
EPI524601	PB2	United States	2006-Feb-15	A/New York/1021/2006		Other Database Import	Wentworth,D.E.; Halpin,R.A.; Lin,X.; Bera,J.; Akopov,A.; Ransier,A.; Mohan,M.; Fedorova,N.; Tsitrin,T.; Stockwell,T.; Amedeo,P.; Appalla,L.; Bishop,B.; Edworthy,P.; Gupta,N.; Hoover,J.; Katzel,D.; Li,K.; Schobel,S.; Shrivastava,S.; Thovarai,V.; Wang,S.; Griesemer,S.B.; Bao,Y.; Sanders,R.; Zhdanov,S.; Kiryutin,B.; Lipman,D.J.; Tatusova,T.; St. George,K.
EPI524578	HA	United States	2006-Apr-20	A/New York/1019/2006		Other Database Import	Wentworth,D.E.; Halpin,R.A.; Lin,X.; Bera,J.; Akopov,A.; Ransier,A.; Mohan,M.; Fedorova,N.; Tsitrin,T.; Stockwell,T.; Amedeo,P.; Appalla,L.; Bishop,B.; Edworthy,P.; Gupta,N.; Hoover,J.; Katzel,D.; Li,K.; Schobel,S.; Shrivastava,S.; Thovarai,V.; Wang,S.; Griesemer,S.B.; Bao,Y.; Sanders,R.; Zhdanov,S.; Kiryutin,B.; Lipman,D.J.; Tatusova,T.; St. George,K.
EPI524579	MP	United States	2006-Apr-20	A/New York/1019/2006		Other Database Import	Wentworth,D.E.; Halpin,R.A.; Lin,X.; Bera,J.; Akopov,A.; Ransier,A.; Mohan,M.; Fedorova,N.; Tsitrin,T.; Stockwell,T.; Amedeo,P.; Appalla,L.; Bishop,B.; Edworthy,P.; Gupta,N.; Hoover,J.; Katzel,D.; Li,K.; Schobel,S.; Shrivastava,S.; Thovarai,V.; Wang,S.; Griesemer,S.B.; Bao,Y.; Sanders,R.; Zhdanov,S.; Kiryutin,B.; Lipman,D.J.; Tatusova,T.; St. George,K.
EPI524580	NA	United States	2006-Apr-20	A/New York/1019/2006		Other Database Import	Wentworth,D.E.; Halpin,R.A.; Lin,X.; Bera,J.; Akopov,A.; Ransier,A.; Mohan,M.; Fedorova,N.; Tsitrin,T.; Stockwell,T.; Amedeo,P.; Appalla,L.; Bishop,B.; Edworthy,P.; Gupta,N.; Hoover,J.; Katzel,D.; Li,K.; Schobel,S.; Shrivastava,S.; Thovarai,V.; Wang,S.; Griesemer,S.B.; Bao,Y.; Sanders,R.; Zhdanov,S.; Kiryutin,B.; Lipman,D.J.; Tatusova,T.; St. George,K.
EPI524581	NP	United States	2006-Apr-20	A/New York/1019/2006		Other Database Import	Wentworth,D.E.; Halpin,R.A.; Lin,X.; Bera,J.; Akopov,A.; Ransier,A.; Mohan,M.; Fedorova,N.; Tsitrin,T.; Stockwell,T.; Amedeo,P.; Appalla,L.; Bishop,B.; Edworthy,P.; Gupta,N.; Hoover,J.; Katzel,D.; Li,K.; Schobel,S.; Shrivastava,S.; Thovarai,V.; Wang,S.; Griesemer,S.B.; Bao,Y.; Sanders,R.; Zhdanov,S.; Kiryutin,B.; Lipman,D.J.; Tatusova,T.; St. George,K.
EPI524582	NS	United States	2006-Apr-20	A/New York/1019/2006		Other Database Import	Wentworth,D.E.; Halpin,R.A.; Lin,X.; Bera,J.; Akopov,A.; Ransier,A.; Mohan,M.; Fedorova,N.; Tsitrin,T.; Stockwell,T.; Amedeo,P.; Appalla,L.; Bishop,B.; Edworthy,P.; Gupta,N.; Hoover,J.; Katzel,D.; Li,K.; Schobel,S.; Shrivastava,S.; Thovarai,V.; Wang,S.; Griesemer,S.B.; Bao,Y.; Sanders,R.; Zhdanov,S.; Kiryutin,B.; Lipman,D.J.; Tatusova,T.; St. George,K.
EPI524584	PB1	United States	2006-Apr-20	A/New York/1019/2006		Other Database Import	Wentworth,D.E.; Halpin,R.A.; Lin,X.; Bera,J.; Akopov,A.; Ransier,A.; Mohan,M.; Fedorova,N.; Tsitrin,T.; Stockwell,T.; Amedeo,P.; Appalla,L.; Bishop,B.; Edworthy,P.; Gupta,N.; Hoover,J.; Katzel,D.; Li,K.; Schobel,S.; Shrivastava,S.; Thovarai,V.; Wang,S.; Griesemer,S.B.; Bao,Y.; Sanders,R.; Zhdanov,S.; Kiryutin,B.; Lipman,D.J.; Tatusova,T.; St. George,K.
EPI524585	PB2	United States	2006-Apr-20	A/New York/1019/2006		Other Database Import	Wentworth,D.E.; Halpin,R.A.; Lin,X.; Bera,J.; Akopov,A.; Ransier,A.; Mohan,M.; Fedorova,N.; Tsitrin,T.; Stockwell,T.; Amedeo,P.; Appalla,L.; Bishop,B.; Edworthy,P.; Gupta,N.; Hoover,J.; Katzel,D.; Li,K.; Schobel,S.; Shrivastava,S.; Thovarai,V.; Wang,S.; Griesemer,S.B.; Bao,Y.; Sanders,R.; Zhdanov,S.; Kiryutin,B.; Lipman,D.J.; Tatusova,T.; St. George,K.
EPI524570	HA	United States	2006-Feb-15	A/New York/1018/2006		Other Database Import	Wentworth,D.E.; Halpin,R.A.; Lin,X.; Bera,J.; Akopov,A.; Ransier,A.; Mohan,M.; Fedorova,N.; Tsitrin,T.; Stockwell,T.; Amedeo,P.; Appalla,L.; Bishop,B.; Edworthy,P.; Gupta,N.; Hoover,J.; Katzel,D.; Li,K.; Schobel,S.; Shrivastava,S.; Thovarai,V.; Wang,S.; Griesemer,S.B.; Bao,Y.; Sanders,R.; Zhdanov,S.; Kiryutin,B.; Lipman,D.J.; Tatusova,T.; St. George,K.
EPI524571	MP	United States	2006-Feb-15	A/New York/1018/2006		Other Database Import	Wentworth,D.E.; Halpin,R.A.; Lin,X.; Bera,J.; Akopov,A.; Ransier,A.; Mohan,M.; Fedorova,N.; Tsitrin,T.; Stockwell,T.; Amedeo,P.; Appalla,L.; Bishop,B.; Edworthy,P.; Gupta,N.; Hoover,J.; Katzel,D.; Li,K.; Schobel,S.; Shrivastava,S.; Thovarai,V.; Wang,S.; Griesemer,S.B.; Bao,Y.; Sanders,R.; Zhdanov,S.; Kiryutin,B.; Lipman,D.J.; Tatusova,T.; St. George,K.
EPI524572	NA	United States	2006-Feb-15	A/New York/1018/2006		Other Database Import	Wentworth,D.E.; Halpin,R.A.; Lin,X.; Bera,J.; Akopov,A.; Ransier,A.; Mohan,M.; Fedorova,N.; Tsitrin,T.; Stockwell,T.; Amedeo,P.; Appalla,L.; Bishop,B.; Edworthy,P.; Gupta,N.; Hoover,J.; Katzel,D.; Li,K.; Schobel,S.; Shrivastava,S.; Thovarai,V.; Wang,S.; Griesemer,S.B.; Bao,Y.; Sanders,R.; Zhdanov,S.; Kiryutin,B.; Lipman,D.J.; Tatusova,T.; St. George,K.
EPI524573	NP	United States	2006-Feb-15	A/New York/1018/2006		Other Database Import	Wentworth,D.E.; Halpin,R.A.; Lin,X.; Bera,J.; Akopov,A.; Ransier,A.; Mohan,M.; Fedorova,N.; Tsitrin,T.; Stockwell,T.; Amedeo,P.; Appalla,L.; Bishop,B.; Edworthy,P.; Gupta,N.; Hoover,J.; Katzel,D.; Li,K.; Schobel,S.; Shrivastava,S.; Thovarai,V.; Wang,S.; Griesemer,S.B.; Bao,Y.; Sanders,R.; Zhdanov,S.; Kiryutin,B.; Lipman,D.J.; Tatusova,T.; St. George,K.
EPI524574	NS	United States	2006-Feb-15	A/New York/1018/2006		Other Database Import	Wentworth,D.E.; Halpin,R.A.; Lin,X.; Bera,J.; Akopov,A.; Ransier,A.; Mohan,M.; Fedorova,N.; Tsitrin,T.; Stockwell,T.; Amedeo,P.; Appalla,L.; Bishop,B.; Edworthy,P.; Gupta,N.; Hoover,J.; Katzel,D.; Li,K.; Schobel,S.; Shrivastava,S.; Thovarai,V.; Wang,S.; Griesemer,S.B.; Bao,Y.; Sanders,R.; Zhdanov,S.; Kiryutin,B.; Lipman,D.J.; Tatusova,T.; St. George,K.
EPI524576	PB1	United States	2006-Feb-15	A/New York/1018/2006		Other Database Import	Wentworth,D.E.; Halpin,R.A.; Lin,X.; Bera,J.; Akopov,A.; Ransier,A.; Mohan,M.; Fedorova,N.; Tsitrin,T.; Stockwell,T.; Amedeo,P.; Appalla,L.; Bishop,B.; Edworthy,P.; Gupta,N.; Hoover,J.; Katzel,D.; Li,K.; Schobel,S.; Shrivastava,S.; Thovarai,V.; Wang,S.; Griesemer,S.B.; Bao,Y.; Sanders,R.; Zhdanov,S.; Kiryutin,B.; Lipman,D.J.; Tatusova,T.; St. George,K.
EPI524577	PB2	United States	2006-Feb-15	A/New York/1018/2006		Other Database Import	Wentworth,D.E.; Halpin,R.A.; Lin,X.; Bera,J.; Akopov,A.; Ransier,A.; Mohan,M.; Fedorova,N.; Tsitrin,T.; Stockwell,T.; Amedeo,P.; Appalla,L.; Bishop,B.; Edworthy,P.; Gupta,N.; Hoover,J.; Katzel,D.; Li,K.; Schobel,S.; Shrivastava,S.; Thovarai,V.; Wang,S.; Griesemer,S.B.; Bao,Y.; Sanders,R.; Zhdanov,S.; Kiryutin,B.; Lipman,D.J.; Tatusova,T.; St. George,K.
EPI524546	HA	United States	2006-Feb-14	A/New York/1017/2006		Other Database Import	Wentworth,D.E.; Halpin,R.A.; Lin,X.; Bera,J.; Akopov,A.; Ransier,A.; Mohan,M.; Fedorova,N.; Tsitrin,T.; Stockwell,T.; Amedeo,P.; Appalla,L.; Bishop,B.; Edworthy,P.; Gupta,N.; Hoover,J.; Katzel,D.; Li,K.; Schobel,S.; Shrivastava,S.; Thovarai,V.; Wang,S.; Griesemer,S.B.; Bao,Y.; Sanders,R.; Zhdanov,S.; Kiryutin,B.; Lipman,D.J.; Tatusova,T.; St. George,K.
EPI524547	MP	United States	2006-Feb-14	A/New York/1017/2006		Other Database Import	Wentworth,D.E.; Halpin,R.A.; Lin,X.; Bera,J.; Akopov,A.; Ransier,A.; Mohan,M.; Fedorova,N.; Tsitrin,T.; Stockwell,T.; Amedeo,P.; Appalla,L.; Bishop,B.; Edworthy,P.; Gupta,N.; Hoover,J.; Katzel,D.; Li,K.; Schobel,S.; Shrivastava,S.; Thovarai,V.; Wang,S.; Griesemer,S.B.; Bao,Y.; Sanders,R.; Zhdanov,S.; Kiryutin,B.; Lipman,D.J.; Tatusova,T.; St. George,K.
EPI524548	NA	United States	2006-Feb-14	A/New York/1017/2006		Other Database Import	Wentworth,D.E.; Halpin,R.A.; Lin,X.; Bera,J.; Akopov,A.; Ransier,A.; Mohan,M.; Fedorova,N.; Tsitrin,T.; Stockwell,T.; Amedeo,P.; Appalla,L.; Bishop,B.; Edworthy,P.; Gupta,N.; Hoover,J.; Katzel,D.; Li,K.; Schobel,S.; Shrivastava,S.; Thovarai,V.; Wang,S.; Griesemer,S.B.; Bao,Y.; Sanders,R.; Zhdanov,S.; Kiryutin,B.; Lipman,D.J.; Tatusova,T.; St. George,K.
EPI524549	NP	United States	2006-Feb-14	A/New York/1017/2006		Other Database Import	Wentworth,D.E.; Halpin,R.A.; Lin,X.; Bera,J.; Akopov,A.; Ransier,A.; Mohan,M.; Fedorova,N.; Tsitrin,T.; Stockwell,T.; Amedeo,P.; Appalla,L.; Bishop,B.; Edworthy,P.; Gupta,N.; Hoover,J.; Katzel,D.; Li,K.; Schobel,S.; Shrivastava,S.; Thovarai,V.; Wang,S.; Griesemer,S.B.; Bao,Y.; Sanders,R.; Zhdanov,S.; Kiryutin,B.; Lipman,D.J.; Tatusova,T.; St. George,K.
EPI524550	NS	United States	2006-Feb-14	A/New York/1017/2006		Other Database Import	Wentworth,D.E.; Halpin,R.A.; Lin,X.; Bera,J.; Akopov,A.; Ransier,A.; Mohan,M.; Fedorova,N.; Tsitrin,T.; Stockwell,T.; Amedeo,P.; Appalla,L.; Bishop,B.; Edworthy,P.; Gupta,N.; Hoover,J.; Katzel,D.; Li,K.; Schobel,S.; Shrivastava,S.; Thovarai,V.; Wang,S.; Griesemer,S.B.; Bao,Y.; Sanders,R.; Zhdanov,S.; Kiryutin,B.; Lipman,D.J.; Tatusova,T.; St. George,K.
EPI524568	PB1	United States	2006-Feb-14	A/New York/1017/2006		Other Database Import	Wentworth,D.E.; Halpin,R.A.; Lin,X.; Bera,J.; Akopov,A.; Ransier,A.; Mohan,M.; Fedorova,N.; Tsitrin,T.; Stockwell,T.; Amedeo,P.; Appalla,L.; Bishop,B.; Edworthy,P.; Gupta,N.; Hoover,J.; Katzel,D.; Li,K.; Schobel,S.; Shrivastava,S.; Thovarai,V.; Wang,S.; Griesemer,S.B.; Bao,Y.; Sanders,R.; Zhdanov,S.; Kiryutin,B.; Lipman,D.J.; Tatusova,T.; St. George,K.
EPI524569	PB2	United States	2006-Feb-14	A/New York/1017/2006		Other Database Import	Wentworth,D.E.; Halpin,R.A.; Lin,X.; Bera,J.; Akopov,A.; Ransier,A.; Mohan,M.; Fedorova,N.; Tsitrin,T.; Stockwell,T.; Amedeo,P.; Appalla,L.; Bishop,B.; Edworthy,P.; Gupta,N.; Hoover,J.; Katzel,D.; Li,K.; Schobel,S.; Shrivastava,S.; Thovarai,V.; Wang,S.; Griesemer,S.B.; Bao,Y.; Sanders,R.; Zhdanov,S.; Kiryutin,B.; Lipman,D.J.; Tatusova,T.; St. George,K.
EPI524542	NS	United States	2006-Feb-14	A/New York/1016/2006		Other Database Import	Wentworth,D.E.; Halpin,R.A.; Lin,X.; Bera,J.; Akopov,A.; Ransier,A.; Mohan,M.; Fedorova,N.; Tsitrin,T.; Stockwell,T.; Amedeo,P.; Appalla,L.; Bishop,B.; Edworthy,P.; Gupta,N.; Hoover,J.; Katzel,D.; Li,K.; Schobel,S.; Shrivastava,S.; Thovarai,V.; Wang,S.; Griesemer,S.B.; Bao,Y.; Sanders,R.; Zhdanov,S.; Kiryutin,B.; Lipman,D.J.; Tatusova,T.; St. George,K.
EPI524544	PB1	United States	2006-Feb-14	A/New York/1016/2006		Other Database Import	Wentworth,D.E.; Halpin,R.A.; Lin,X.; Bera,J.; Akopov,A.; Ransier,A.; Mohan,M.; Fedorova,N.; Tsitrin,T.; Stockwell,T.; Amedeo,P.; Appalla,L.; Bishop,B.; Edworthy,P.; Gupta,N.; Hoover,J.; Katzel,D.; Li,K.; Schobel,S.; Shrivastava,S.; Thovarai,V.; Wang,S.; Griesemer,S.B.; Bao,Y.; Sanders,R.; Zhdanov,S.; Kiryutin,B.; Lipman,D.J.; Tatusova,T.; St. George,K.
EPI524545	PB2	United States	2006-Feb-14	A/New York/1016/2006		Other Database Import	Wentworth,D.E.; Halpin,R.A.; Lin,X.; Bera,J.; Akopov,A.; Ransier,A.; Mohan,M.; Fedorova,N.; Tsitrin,T.; Stockwell,T.; Amedeo,P.; Appalla,L.; Bishop,B.; Edworthy,P.; Gupta,N.; Hoover,J.; Katzel,D.; Li,K.; Schobel,S.; Shrivastava,S.; Thovarai,V.; Wang,S.; Griesemer,S.B.; Bao,Y.; Sanders,R.; Zhdanov,S.; Kiryutin,B.; Lipman,D.J.; Tatusova,T.; St. George,K.
EPI524538	HA	United States	2006-Feb-14	A/New York/1016/2006		Other Database Import	Wentworth,D.E.; Halpin,R.A.; Lin,X.; Bera,J.; Akopov,A.; Ransier,A.; Mohan,M.; Fedorova,N.; Tsitrin,T.; Stockwell,T.; Amedeo,P.; Appalla,L.; Bishop,B.; Edworthy,P.; Gupta,N.; Hoover,J.; Katzel,D.; Li,K.; Schobel,S.; Shrivastava,S.; Thovarai,V.; Wang,S.; Griesemer,S.B.; Bao,Y.; Sanders,R.; Zhdanov,S.; Kiryutin,B.; Lipman,D.J.; Tatusova,T.; St. George,K.
EPI524539	MP	United States	2006-Feb-14	A/New York/1016/2006		Other Database Import	Wentworth,D.E.; Halpin,R.A.; Lin,X.; Bera,J.; Akopov,A.; Ransier,A.; Mohan,M.; Fedorova,N.; Tsitrin,T.; Stockwell,T.; Amedeo,P.; Appalla,L.; Bishop,B.; Edworthy,P.; Gupta,N.; Hoover,J.; Katzel,D.; Li,K.; Schobel,S.; Shrivastava,S.; Thovarai,V.; Wang,S.; Griesemer,S.B.; Bao,Y.; Sanders,R.; Zhdanov,S.; Kiryutin,B.; Lipman,D.J.; Tatusova,T.; St. George,K.
EPI524540	NA	United States	2006-Feb-14	A/New York/1016/2006		Other Database Import	Wentworth,D.E.; Halpin,R.A.; Lin,X.; Bera,J.; Akopov,A.; Ransier,A.; Mohan,M.; Fedorova,N.; Tsitrin,T.; Stockwell,T.; Amedeo,P.; Appalla,L.; Bishop,B.; Edworthy,P.; Gupta,N.; Hoover,J.; Katzel,D.; Li,K.; Schobel,S.; Shrivastava,S.; Thovarai,V.; Wang,S.; Griesemer,S.B.; Bao,Y.; Sanders,R.; Zhdanov,S.; Kiryutin,B.; Lipman,D.J.; Tatusova,T.; St. George,K.
EPI524541	NP	United States	2006-Feb-14	A/New York/1016/2006		Other Database Import	Wentworth,D.E.; Halpin,R.A.; Lin,X.; Bera,J.; Akopov,A.; Ransier,A.; Mohan,M.; Fedorova,N.; Tsitrin,T.; Stockwell,T.; Amedeo,P.; Appalla,L.; Bishop,B.; Edworthy,P.; Gupta,N.; Hoover,J.; Katzel,D.; Li,K.; Schobel,S.; Shrivastava,S.; Thovarai,V.; Wang,S.; Griesemer,S.B.; Bao,Y.; Sanders,R.; Zhdanov,S.; Kiryutin,B.; Lipman,D.J.; Tatusova,T.; St. George,K.
EPI524498	HA	United States	2006-Jan-24	A/New York/1012/2006		Other Database Import	Wentworth,D.E.; Halpin,R.A.; Lin,X.; Bera,J.; Akopov,A.; Ransier,A.; Mohan,M.; Fedorova,N.; Tsitrin,T.; Stockwell,T.; Amedeo,P.; Appalla,L.; Bishop,B.; Edworthy,P.; Gupta,N.; Hoover,J.; Katzel,D.; Li,K.; Schobel,S.; Shrivastava,S.; Thovarai,V.; Wang,S.; Griesemer,S.B.; Bao,Y.; Sanders,R.; Zhdanov,S.; Kiryutin,B.; Lipman,D.J.; Tatusova,T.; St. George,K.
EPI524499	MP	United States	2006-Jan-24	A/New York/1012/2006		Other Database Import	Wentworth,D.E.; Halpin,R.A.; Lin,X.; Bera,J.; Akopov,A.; Ransier,A.; Mohan,M.; Fedorova,N.; Tsitrin,T.; Stockwell,T.; Amedeo,P.; Appalla,L.; Bishop,B.; Edworthy,P.; Gupta,N.; Hoover,J.; Katzel,D.; Li,K.; Schobel,S.; Shrivastava,S.; Thovarai,V.; Wang,S.; Griesemer,S.B.; Bao,Y.; Sanders,R.; Zhdanov,S.; Kiryutin,B.; Lipman,D.J.; Tatusova,T.; St. George,K.
EPI524500	NA	United States	2006-Jan-24	A/New York/1012/2006		Other Database Import	Wentworth,D.E.; Halpin,R.A.; Lin,X.; Bera,J.; Akopov,A.; Ransier,A.; Mohan,M.; Fedorova,N.; Tsitrin,T.; Stockwell,T.; Amedeo,P.; Appalla,L.; Bishop,B.; Edworthy,P.; Gupta,N.; Hoover,J.; Katzel,D.; Li,K.; Schobel,S.; Shrivastava,S.; Thovarai,V.; Wang,S.; Griesemer,S.B.; Bao,Y.; Sanders,R.; Zhdanov,S.; Kiryutin,B.; Lipman,D.J.; Tatusova,T.; St. George,K.
EPI524501	NP	United States	2006-Jan-24	A/New York/1012/2006		Other Database Import	Wentworth,D.E.; Halpin,R.A.; Lin,X.; Bera,J.; Akopov,A.; Ransier,A.; Mohan,M.; Fedorova,N.; Tsitrin,T.; Stockwell,T.; Amedeo,P.; Appalla,L.; Bishop,B.; Edworthy,P.; Gupta,N.; Hoover,J.; Katzel,D.; Li,K.; Schobel,S.; Shrivastava,S.; Thovarai,V.; Wang,S.; Griesemer,S.B.; Bao,Y.; Sanders,R.; Zhdanov,S.; Kiryutin,B.; Lipman,D.J.; Tatusova,T.; St. George,K.
EPI524504	NS	United States	2006-Jan-24	A/New York/1012/2006		Other Database Import	Wentworth,D.E.; Halpin,R.A.; Lin,X.; Bera,J.; Akopov,A.; Ransier,A.; Mohan,M.; Fedorova,N.; Tsitrin,T.; Stockwell,T.; Amedeo,P.; Appalla,L.; Bishop,B.; Edworthy,P.; Gupta,N.; Hoover,J.; Katzel,D.; Li,K.; Schobel,S.; Shrivastava,S.; Thovarai,V.; Wang,S.; Griesemer,S.B.; Bao,Y.; Sanders,R.; Zhdanov,S.; Kiryutin,B.; Lipman,D.J.; Tatusova,T.; St. George,K.
EPI524510	PB1	United States	2006-Jan-24	A/New York/1012/2006		Other Database Import	Wentworth,D.E.; Halpin,R.A.; Lin,X.; Bera,J.; Akopov,A.; Ransier,A.; Mohan,M.; Fedorova,N.; Tsitrin,T.; Stockwell,T.; Amedeo,P.; Appalla,L.; Bishop,B.; Edworthy,P.; Gupta,N.; Hoover,J.; Katzel,D.; Li,K.; Schobel,S.; Shrivastava,S.; Thovarai,V.; Wang,S.; Griesemer,S.B.; Bao,Y.; Sanders,R.; Zhdanov,S.; Kiryutin,B.; Lipman,D.J.; Tatusova,T.; St. George,K.
EPI524512	PB2	United States	2006-Jan-24	A/New York/1012/2006		Other Database Import	Wentworth,D.E.; Halpin,R.A.; Lin,X.; Bera,J.; Akopov,A.; Ransier,A.; Mohan,M.; Fedorova,N.; Tsitrin,T.; Stockwell,T.; Amedeo,P.; Appalla,L.; Bishop,B.; Edworthy,P.; Gupta,N.; Hoover,J.; Katzel,D.; Li,K.; Schobel,S.; Shrivastava,S.; Thovarai,V.; Wang,S.; Griesemer,S.B.; Bao,Y.; Sanders,R.; Zhdanov,S.; Kiryutin,B.; Lipman,D.J.; Tatusova,T.; St. George,K.
EPI524494	NS	United States	2006-Jan-24	A/New York/1011/2006		Other Database Import	Wentworth,D.E.; Halpin,R.A.; Lin,X.; Bera,J.; Akopov,A.; Ransier,A.; Mohan,M.; Fedorova,N.; Tsitrin,T.; Stockwell,T.; Amedeo,P.; Appalla,L.; Bishop,B.; Edworthy,P.; Gupta,N.; Hoover,J.; Katzel,D.; Li,K.; Schobel,S.; Shrivastava,S.; Thovarai,V.; Wang,S.; Griesemer,S.B.; Bao,Y.; Sanders,R.; Zhdanov,S.; Kiryutin,B.; Lipman,D.J.; Tatusova,T.; St. George,K.
EPI524496	PB1	United States	2006-Jan-24	A/New York/1011/2006		Other Database Import	Wentworth,D.E.; Halpin,R.A.; Lin,X.; Bera,J.; Akopov,A.; Ransier,A.; Mohan,M.; Fedorova,N.; Tsitrin,T.; Stockwell,T.; Amedeo,P.; Appalla,L.; Bishop,B.; Edworthy,P.; Gupta,N.; Hoover,J.; Katzel,D.; Li,K.; Schobel,S.; Shrivastava,S.; Thovarai,V.; Wang,S.; Griesemer,S.B.; Bao,Y.; Sanders,R.; Zhdanov,S.; Kiryutin,B.; Lipman,D.J.; Tatusova,T.; St. George,K.
EPI524497	PB2	United States	2006-Jan-24	A/New York/1011/2006		Other Database Import	Wentworth,D.E.; Halpin,R.A.; Lin,X.; Bera,J.; Akopov,A.; Ransier,A.; Mohan,M.; Fedorova,N.; Tsitrin,T.; Stockwell,T.; Amedeo,P.; Appalla,L.; Bishop,B.; Edworthy,P.; Gupta,N.; Hoover,J.; Katzel,D.; Li,K.; Schobel,S.; Shrivastava,S.; Thovarai,V.; Wang,S.; Griesemer,S.B.; Bao,Y.; Sanders,R.; Zhdanov,S.; Kiryutin,B.; Lipman,D.J.; Tatusova,T.; St. George,K.
EPI524490	HA	United States	2006-Jan-24	A/New York/1011/2006		Other Database Import	Wentworth,D.E.; Halpin,R.A.; Lin,X.; Bera,J.; Akopov,A.; Ransier,A.; Mohan,M.; Fedorova,N.; Tsitrin,T.; Stockwell,T.; Amedeo,P.; Appalla,L.; Bishop,B.; Edworthy,P.; Gupta,N.; Hoover,J.; Katzel,D.; Li,K.; Schobel,S.; Shrivastava,S.; Thovarai,V.; Wang,S.; Griesemer,S.B.; Bao,Y.; Sanders,R.; Zhdanov,S.; Kiryutin,B.; Lipman,D.J.; Tatusova,T.; St. George,K.
EPI524491	MP	United States	2006-Jan-24	A/New York/1011/2006		Other Database Import	Wentworth,D.E.; Halpin,R.A.; Lin,X.; Bera,J.; Akopov,A.; Ransier,A.; Mohan,M.; Fedorova,N.; Tsitrin,T.; Stockwell,T.; Amedeo,P.; Appalla,L.; Bishop,B.; Edworthy,P.; Gupta,N.; Hoover,J.; Katzel,D.; Li,K.; Schobel,S.; Shrivastava,S.; Thovarai,V.; Wang,S.; Griesemer,S.B.; Bao,Y.; Sanders,R.; Zhdanov,S.; Kiryutin,B.; Lipman,D.J.; Tatusova,T.; St. George,K.
EPI524492	NA	United States	2006-Jan-24	A/New York/1011/2006		Other Database Import	Wentworth,D.E.; Halpin,R.A.; Lin,X.; Bera,J.; Akopov,A.; Ransier,A.; Mohan,M.; Fedorova,N.; Tsitrin,T.; Stockwell,T.; Amedeo,P.; Appalla,L.; Bishop,B.; Edworthy,P.; Gupta,N.; Hoover,J.; Katzel,D.; Li,K.; Schobel,S.; Shrivastava,S.; Thovarai,V.; Wang,S.; Griesemer,S.B.; Bao,Y.; Sanders,R.; Zhdanov,S.; Kiryutin,B.; Lipman,D.J.; Tatusova,T.; St. George,K.
EPI524493	NP	United States	2006-Jan-24	A/New York/1011/2006		Other Database Import	Wentworth,D.E.; Halpin,R.A.; Lin,X.; Bera,J.; Akopov,A.; Ransier,A.; Mohan,M.; Fedorova,N.; Tsitrin,T.; Stockwell,T.; Amedeo,P.; Appalla,L.; Bishop,B.; Edworthy,P.; Gupta,N.; Hoover,J.; Katzel,D.; Li,K.; Schobel,S.; Shrivastava,S.; Thovarai,V.; Wang,S.; Griesemer,S.B.; Bao,Y.; Sanders,R.; Zhdanov,S.; Kiryutin,B.; Lipman,D.J.; Tatusova,T.; St. George,K.
EPI524482	HA	United States	2006-Jan-13	A/New York/1010/2006		Other Database Import	Wentworth,D.E.; Halpin,R.A.; Lin,X.; Bera,J.; Akopov,A.; Ransier,A.; Mohan,M.; Fedorova,N.; Tsitrin,T.; Stockwell,T.; Amedeo,P.; Appalla,L.; Bishop,B.; Edworthy,P.; Gupta,N.; Hoover,J.; Katzel,D.; Li,K.; Schobel,S.; Shrivastava,S.; Thovarai,V.; Wang,S.; Griesemer,S.B.; Bao,Y.; Sanders,R.; Zhdanov,S.; Kiryutin,B.; Lipman,D.J.; Tatusova,T.; St. George,K.
EPI524483	MP	United States	2006-Jan-13	A/New York/1010/2006		Other Database Import	Wentworth,D.E.; Halpin,R.A.; Lin,X.; Bera,J.; Akopov,A.; Ransier,A.; Mohan,M.; Fedorova,N.; Tsitrin,T.; Stockwell,T.; Amedeo,P.; Appalla,L.; Bishop,B.; Edworthy,P.; Gupta,N.; Hoover,J.; Katzel,D.; Li,K.; Schobel,S.; Shrivastava,S.; Thovarai,V.; Wang,S.; Griesemer,S.B.; Bao,Y.; Sanders,R.; Zhdanov,S.; Kiryutin,B.; Lipman,D.J.; Tatusova,T.; St. George,K.
EPI524484	NA	United States	2006-Jan-13	A/New York/1010/2006		Other Database Import	Wentworth,D.E.; Halpin,R.A.; Lin,X.; Bera,J.; Akopov,A.; Ransier,A.; Mohan,M.; Fedorova,N.; Tsitrin,T.; Stockwell,T.; Amedeo,P.; Appalla,L.; Bishop,B.; Edworthy,P.; Gupta,N.; Hoover,J.; Katzel,D.; Li,K.; Schobel,S.; Shrivastava,S.; Thovarai,V.; Wang,S.; Griesemer,S.B.; Bao,Y.; Sanders,R.; Zhdanov,S.; Kiryutin,B.; Lipman,D.J.; Tatusova,T.; St. George,K.
EPI524485	NP	United States	2006-Jan-13	A/New York/1010/2006		Other Database Import	Wentworth,D.E.; Halpin,R.A.; Lin,X.; Bera,J.; Akopov,A.; Ransier,A.; Mohan,M.; Fedorova,N.; Tsitrin,T.; Stockwell,T.; Amedeo,P.; Appalla,L.; Bishop,B.; Edworthy,P.; Gupta,N.; Hoover,J.; Katzel,D.; Li,K.; Schobel,S.; Shrivastava,S.; Thovarai,V.; Wang,S.; Griesemer,S.B.; Bao,Y.; Sanders,R.; Zhdanov,S.; Kiryutin,B.; Lipman,D.J.; Tatusova,T.; St. George,K.
EPI524486	NS	United States	2006-Jan-13	A/New York/1010/2006		Other Database Import	Wentworth,D.E.; Halpin,R.A.; Lin,X.; Bera,J.; Akopov,A.; Ransier,A.; Mohan,M.; Fedorova,N.; Tsitrin,T.; Stockwell,T.; Amedeo,P.; Appalla,L.; Bishop,B.; Edworthy,P.; Gupta,N.; Hoover,J.; Katzel,D.; Li,K.; Schobel,S.; Shrivastava,S.; Thovarai,V.; Wang,S.; Griesemer,S.B.; Bao,Y.; Sanders,R.; Zhdanov,S.; Kiryutin,B.; Lipman,D.J.; Tatusova,T.; St. George,K.
EPI524488	PB1	United States	2006-Jan-13	A/New York/1010/2006		Other Database Import	Wentworth,D.E.; Halpin,R.A.; Lin,X.; Bera,J.; Akopov,A.; Ransier,A.; Mohan,M.; Fedorova,N.; Tsitrin,T.; Stockwell,T.; Amedeo,P.; Appalla,L.; Bishop,B.; Edworthy,P.; Gupta,N.; Hoover,J.; Katzel,D.; Li,K.; Schobel,S.; Shrivastava,S.; Thovarai,V.; Wang,S.; Griesemer,S.B.; Bao,Y.; Sanders,R.; Zhdanov,S.; Kiryutin,B.; Lipman,D.J.; Tatusova,T.; St. George,K.
EPI524489	PB2	United States	2006-Jan-13	A/New York/1010/2006		Other Database Import	Wentworth,D.E.; Halpin,R.A.; Lin,X.; Bera,J.; Akopov,A.; Ransier,A.; Mohan,M.; Fedorova,N.; Tsitrin,T.; Stockwell,T.; Amedeo,P.; Appalla,L.; Bishop,B.; Edworthy,P.; Gupta,N.; Hoover,J.; Katzel,D.; Li,K.; Schobel,S.; Shrivastava,S.; Thovarai,V.; Wang,S.; Griesemer,S.B.; Bao,Y.; Sanders,R.; Zhdanov,S.; Kiryutin,B.; Lipman,D.J.; Tatusova,T.; St. George,K.
EPI524474	HA	United States	2006-Jan-12	A/New York/1009/2006		Other Database Import	Wentworth,D.E.; Halpin,R.A.; Lin,X.; Bera,J.; Akopov,A.; Ransier,A.; Mohan,M.; Fedorova,N.; Tsitrin,T.; Stockwell,T.; Amedeo,P.; Appalla,L.; Bishop,B.; Edworthy,P.; Gupta,N.; Hoover,J.; Katzel,D.; Li,K.; Schobel,S.; Shrivastava,S.; Thovarai,V.; Wang,S.; Griesemer,S.B.; Bao,Y.; Sanders,R.; Zhdanov,S.; Kiryutin,B.; Lipman,D.J.; Tatusova,T.; St. George,K.
EPI524475	MP	United States	2006-Jan-12	A/New York/1009/2006		Other Database Import	Wentworth,D.E.; Halpin,R.A.; Lin,X.; Bera,J.; Akopov,A.; Ransier,A.; Mohan,M.; Fedorova,N.; Tsitrin,T.; Stockwell,T.; Amedeo,P.; Appalla,L.; Bishop,B.; Edworthy,P.; Gupta,N.; Hoover,J.; Katzel,D.; Li,K.; Schobel,S.; Shrivastava,S.; Thovarai,V.; Wang,S.; Griesemer,S.B.; Bao,Y.; Sanders,R.; Zhdanov,S.; Kiryutin,B.; Lipman,D.J.; Tatusova,T.; St. George,K.
EPI524476	NA	United States	2006-Jan-12	A/New York/1009/2006		Other Database Import	Wentworth,D.E.; Halpin,R.A.; Lin,X.; Bera,J.; Akopov,A.; Ransier,A.; Mohan,M.; Fedorova,N.; Tsitrin,T.; Stockwell,T.; Amedeo,P.; Appalla,L.; Bishop,B.; Edworthy,P.; Gupta,N.; Hoover,J.; Katzel,D.; Li,K.; Schobel,S.; Shrivastava,S.; Thovarai,V.; Wang,S.; Griesemer,S.B.; Bao,Y.; Sanders,R.; Zhdanov,S.; Kiryutin,B.; Lipman,D.J.; Tatusova,T.; St. George,K.
EPI524477	NP	United States	2006-Jan-12	A/New York/1009/2006		Other Database Import	Wentworth,D.E.; Halpin,R.A.; Lin,X.; Bera,J.; Akopov,A.; Ransier,A.; Mohan,M.; Fedorova,N.; Tsitrin,T.; Stockwell,T.; Amedeo,P.; Appalla,L.; Bishop,B.; Edworthy,P.; Gupta,N.; Hoover,J.; Katzel,D.; Li,K.; Schobel,S.; Shrivastava,S.; Thovarai,V.; Wang,S.; Griesemer,S.B.; Bao,Y.; Sanders,R.; Zhdanov,S.; Kiryutin,B.; Lipman,D.J.; Tatusova,T.; St. George,K.
EPI524478	NS	United States	2006-Jan-12	A/New York/1009/2006		Other Database Import	Wentworth,D.E.; Halpin,R.A.; Lin,X.; Bera,J.; Akopov,A.; Ransier,A.; Mohan,M.; Fedorova,N.; Tsitrin,T.; Stockwell,T.; Amedeo,P.; Appalla,L.; Bishop,B.; Edworthy,P.; Gupta,N.; Hoover,J.; Katzel,D.; Li,K.; Schobel,S.; Shrivastava,S.; Thovarai,V.; Wang,S.; Griesemer,S.B.; Bao,Y.; Sanders,R.; Zhdanov,S.; Kiryutin,B.; Lipman,D.J.; Tatusova,T.; St. George,K.
EPI524480	PB1	United States	2006-Jan-12	A/New York/1009/2006		Other Database Import	Wentworth,D.E.; Halpin,R.A.; Lin,X.; Bera,J.; Akopov,A.; Ransier,A.; Mohan,M.; Fedorova,N.; Tsitrin,T.; Stockwell,T.; Amedeo,P.; Appalla,L.; Bishop,B.; Edworthy,P.; Gupta,N.; Hoover,J.; Katzel,D.; Li,K.; Schobel,S.; Shrivastava,S.; Thovarai,V.; Wang,S.; Griesemer,S.B.; Bao,Y.; Sanders,R.; Zhdanov,S.; Kiryutin,B.; Lipman,D.J.; Tatusova,T.; St. George,K.
EPI524481	PB2	United States	2006-Jan-12	A/New York/1009/2006		Other Database Import	Wentworth,D.E.; Halpin,R.A.; Lin,X.; Bera,J.; Akopov,A.; Ransier,A.; Mohan,M.; Fedorova,N.; Tsitrin,T.; Stockwell,T.; Amedeo,P.; Appalla,L.; Bishop,B.; Edworthy,P.; Gupta,N.; Hoover,J.; Katzel,D.; Li,K.; Schobel,S.; Shrivastava,S.; Thovarai,V.; Wang,S.; Griesemer,S.B.; Bao,Y.; Sanders,R.; Zhdanov,S.; Kiryutin,B.; Lipman,D.J.; Tatusova,T.; St. George,K.
EPI524466	HA	United States	2006-Jan-11	A/New York/1008/2006		Other Database Import	Wentworth,D.E.; Halpin,R.A.; Lin,X.; Bera,J.; Akopov,A.; Ransier,A.; Mohan,M.; Fedorova,N.; Tsitrin,T.; Stockwell,T.; Amedeo,P.; Appalla,L.; Bishop,B.; Edworthy,P.; Gupta,N.; Hoover,J.; Katzel,D.; Li,K.; Schobel,S.; Shrivastava,S.; Thovarai,V.; Wang,S.; Griesemer,S.B.; Bao,Y.; Sanders,R.; Zhdanov,S.; Kiryutin,B.; Lipman,D.J.; Tatusova,T.; St. George,K.
EPI524467	MP	United States	2006-Jan-11	A/New York/1008/2006		Other Database Import	Wentworth,D.E.; Halpin,R.A.; Lin,X.; Bera,J.; Akopov,A.; Ransier,A.; Mohan,M.; Fedorova,N.; Tsitrin,T.; Stockwell,T.; Amedeo,P.; Appalla,L.; Bishop,B.; Edworthy,P.; Gupta,N.; Hoover,J.; Katzel,D.; Li,K.; Schobel,S.; Shrivastava,S.; Thovarai,V.; Wang,S.; Griesemer,S.B.; Bao,Y.; Sanders,R.; Zhdanov,S.; Kiryutin,B.; Lipman,D.J.; Tatusova,T.; St. George,K.
EPI524468	NA	United States	2006-Jan-11	A/New York/1008/2006		Other Database Import	Wentworth,D.E.; Halpin,R.A.; Lin,X.; Bera,J.; Akopov,A.; Ransier,A.; Mohan,M.; Fedorova,N.; Tsitrin,T.; Stockwell,T.; Amedeo,P.; Appalla,L.; Bishop,B.; Edworthy,P.; Gupta,N.; Hoover,J.; Katzel,D.; Li,K.; Schobel,S.; Shrivastava,S.; Thovarai,V.; Wang,S.; Griesemer,S.B.; Bao,Y.; Sanders,R.; Zhdanov,S.; Kiryutin,B.; Lipman,D.J.; Tatusova,T.; St. George,K.
EPI524469	NP	United States	2006-Jan-11	A/New York/1008/2006		Other Database Import	Wentworth,D.E.; Halpin,R.A.; Lin,X.; Bera,J.; Akopov,A.; Ransier,A.; Mohan,M.; Fedorova,N.; Tsitrin,T.; Stockwell,T.; Amedeo,P.; Appalla,L.; Bishop,B.; Edworthy,P.; Gupta,N.; Hoover,J.; Katzel,D.; Li,K.; Schobel,S.; Shrivastava,S.; Thovarai,V.; Wang,S.; Griesemer,S.B.; Bao,Y.; Sanders,R.; Zhdanov,S.; Kiryutin,B.; Lipman,D.J.; Tatusova,T.; St. George,K.
EPI524470	NS	United States	2006-Jan-11	A/New York/1008/2006		Other Database Import	Wentworth,D.E.; Halpin,R.A.; Lin,X.; Bera,J.; Akopov,A.; Ransier,A.; Mohan,M.; Fedorova,N.; Tsitrin,T.; Stockwell,T.; Amedeo,P.; Appalla,L.; Bishop,B.; Edworthy,P.; Gupta,N.; Hoover,J.; Katzel,D.; Li,K.; Schobel,S.; Shrivastava,S.; Thovarai,V.; Wang,S.; Griesemer,S.B.; Bao,Y.; Sanders,R.; Zhdanov,S.; Kiryutin,B.; Lipman,D.J.; Tatusova,T.; St. George,K.
EPI524472	PB1	United States	2006-Jan-11	A/New York/1008/2006		Other Database Import	Wentworth,D.E.; Halpin,R.A.; Lin,X.; Bera,J.; Akopov,A.; Ransier,A.; Mohan,M.; Fedorova,N.; Tsitrin,T.; Stockwell,T.; Amedeo,P.; Appalla,L.; Bishop,B.; Edworthy,P.; Gupta,N.; Hoover,J.; Katzel,D.; Li,K.; Schobel,S.; Shrivastava,S.; Thovarai,V.; Wang,S.; Griesemer,S.B.; Bao,Y.; Sanders,R.; Zhdanov,S.; Kiryutin,B.; Lipman,D.J.; Tatusova,T.; St. George,K.
EPI524473	PB2	United States	2006-Jan-11	A/New York/1008/2006		Other Database Import	Wentworth,D.E.; Halpin,R.A.; Lin,X.; Bera,J.; Akopov,A.; Ransier,A.; Mohan,M.; Fedorova,N.; Tsitrin,T.; Stockwell,T.; Amedeo,P.; Appalla,L.; Bishop,B.; Edworthy,P.; Gupta,N.; Hoover,J.; Katzel,D.; Li,K.; Schobel,S.; Shrivastava,S.; Thovarai,V.; Wang,S.; Griesemer,S.B.; Bao,Y.; Sanders,R.; Zhdanov,S.; Kiryutin,B.; Lipman,D.J.; Tatusova,T.; St. George,K.
EPI504514	NA	India	2006-Aug-23	A/India/P0618976/2006		Other Database Import	Potdar,V.A.; Dakhave,M.R.; Chadha,M.S.
EPI504393	NA	India	2006-Jun-27	A/India/Dib0622568/2006		Other Database Import	Potdar,V.A.; Dakhave,M.R.; Chadha,M.S.
EPI504391	NA	India	2006-Jun-06	A/India/Dib0622566/2006		Other Database Import	Potdar,V.A.; Dakhave,M.R.; Chadha,M.S.
EPI504368	NA	India	2006-Jan-30	A/India/D0612425/2006		Other Database Import	Potdar,V.A.; Dakhave,M.R.; Chadha,M.S.
EPI471563	HA	Italy	2006-Mar-01	A/Milano/49/2006		Other Database Import	Pariani,E.; Ranghiero,A.; Anselmi,G.; Amendola,A.; Zanetti,A.
EPI471562	HA	Italy	2006-Mar-06	A/Milano/53/2006		Other Database Import	Pariani,E.; Ranghiero,A.; Anselmi,G.; Amendola,A.; Zanetti,A.
EPI471561	HA	Italy	2006-Mar-16	A/Milano/93/2006		Other Database Import	Pariani,E.; Ranghiero,A.; Anselmi,G.; Amendola,A.; Zanetti,A.
EPI446292	NS	Taiwan	2006-Jan-02	A/Taiwan/1/2006		Other Database Import	Lin,J.H.; Chiu,S.C.; Lin,Y.C.; Cheng,J.C.; Wu,H.S.; Salemi,M.; Liu,H.F.; Lin,J.-H.; Chiu,S.-C.; Lin,Y.-C.; Cheng,J.-C.; Wu,H.-S.; Liu,H.-F.
EPI445470	MP	Taiwan	2006-Jan-02	A/Taiwan/1/2006		Other Database Import	Lin,J.H.; Chiu,S.C.; Lin,Y.C.; Cheng,J.C.; Wu,H.S.; Salemi,M.; Liu,H.F.; Lin,J.-H.; Chiu,S.-C.; Lin,Y.-C.; Cheng,J.-C.; Wu,H.-S.; Liu,H.-F.
EPI444042	PB2	Taiwan	2006-Jan-02	A/Taiwan/1/2006		Other Database Import	Lin,J.H.; Chiu,S.C.; Lin,Y.C.; Cheng,J.C.; Wu,H.S.; Salemi,M.; Liu,H.F.; Lin,J.-H.; Chiu,S.-C.; Lin,Y.-C.; Cheng,J.-C.; Wu,H.-S.; Liu,H.-F.
EPI445203	NA	Taiwan	2006-Jan-02	A/Taiwan/1/2006		Other Database Import	Lin,J.H.; Chiu,S.C.; Lin,Y.C.; Cheng,J.C.; Wu,H.S.; Salemi,M.; Liu,H.F.; Lin,J.-H.; Chiu,S.-C.; Lin,Y.-C.; Cheng,J.-C.; Wu,H.-S.; Liu,H.-F.
EPI444312	PB1	Taiwan	2006-Jan-02	A/Taiwan/1/2006		Other Database Import	Lin,J.H.; Chiu,S.C.; Lin,Y.C.; Cheng,J.C.; Wu,H.S.; Salemi,M.; Liu,H.F.; Lin,J.-H.; Chiu,S.-C.; Lin,Y.-C.; Cheng,J.-C.; Wu,H.-S.; Liu,H.-F.
EPI444977	NP	Taiwan	2006-Jan-02	A/Taiwan/1/2006		Other Database Import	Lin,J.H.; Chiu,S.C.; Lin,Y.C.; Cheng,J.C.; Wu,H.S.; Salemi,M.; Liu,H.F.; Lin,J.-H.; Chiu,S.-C.; Lin,Y.-C.; Cheng,J.-C.; Wu,H.-S.; Liu,H.-F.
EPI444748	HA	Taiwan	2006-Jan-02	A/Taiwan/1/2006		Other Database Import	Lin,J.H.; Chiu,S.C.; Lin,Y.C.; Cheng,J.C.; Wu,H.S.; Salemi,M.; Liu,H.F.; Lin,J.-H.; Chiu,S.-C.; Lin,Y.-C.; Cheng,J.-C.; Wu,H.-S.; Liu,H.-F.
EPI456838	PA	Taiwan	2006-Jan-02	A/Taiwan/1/2006		Other Database Import	Lin,J.H.; Chiu,S.C.; Lin,Y.C.; Cheng,J.C.; Wu,H.S.; Salemi,M.; Liu,H.F.; Lin,J.-H.; Chiu,S.-C.; Lin,Y.-C.; Cheng,J.-C.; Wu,H.-S.; Liu,H.-F.
EPI446291	NS	Taiwan	2006-Nov-24	A/Taiwan/788/2006		Other Database Import	Lin,J.H.; Chiu,S.C.; Lin,Y.C.; Cheng,J.C.; Wu,H.S.; Salemi,M.; Liu,H.F.; Lin,J.-H.; Chiu,S.-C.; Lin,Y.-C.; Cheng,J.-C.; Wu,H.-S.; Liu,H.-F.
EPI445469	MP	Taiwan	2006-Nov-24	A/Taiwan/788/2006		Other Database Import	Lin,J.H.; Chiu,S.C.; Lin,Y.C.; Cheng,J.C.; Wu,H.S.; Salemi,M.; Liu,H.F.; Lin,J.-H.; Chiu,S.-C.; Lin,Y.-C.; Cheng,J.-C.; Wu,H.-S.; Liu,H.-F.
EPI444041	PB2	Taiwan	2006-Nov-24	A/Taiwan/788/2006		Other Database Import	Lin,J.H.; Chiu,S.C.; Lin,Y.C.; Cheng,J.C.; Wu,H.S.; Salemi,M.; Liu,H.F.; Lin,J.-H.; Chiu,S.-C.; Lin,Y.-C.; Cheng,J.-C.; Wu,H.-S.; Liu,H.-F.
EPI445202	NA	Taiwan	2006-Nov-24	A/Taiwan/788/2006		Other Database Import	Lin,J.H.; Chiu,S.C.; Lin,Y.C.; Cheng,J.C.; Wu,H.S.; Salemi,M.; Liu,H.F.; Lin,J.-H.; Chiu,S.-C.; Lin,Y.-C.; Cheng,J.-C.; Wu,H.-S.; Liu,H.-F.
EPI444311	PB1	Taiwan	2006-Nov-24	A/Taiwan/788/2006		Other Database Import	Lin,J.H.; Chiu,S.C.; Lin,Y.C.; Cheng,J.C.; Wu,H.S.; Salemi,M.; Liu,H.F.; Lin,J.-H.; Chiu,S.-C.; Lin,Y.-C.; Cheng,J.-C.; Wu,H.-S.; Liu,H.-F.
EPI444747	HA	Taiwan	2006-Nov-24	A/Taiwan/788/2006		Other Database Import	Lin,J.H.; Chiu,S.C.; Lin,Y.C.; Cheng,J.C.; Wu,H.S.; Salemi,M.; Liu,H.F.; Lin,J.-H.; Chiu,S.-C.; Lin,Y.-C.; Cheng,J.-C.; Wu,H.-S.; Liu,H.-F.
EPI456837	PA	Taiwan	2006-Nov-24	A/Taiwan/788/2006		Other Database Import	Lin,J.H.; Chiu,S.C.; Lin,Y.C.; Cheng,J.C.; Wu,H.S.; Salemi,M.; Liu,H.F.; Lin,J.-H.; Chiu,S.-C.; Lin,Y.-C.; Cheng,J.-C.; Wu,H.-S.; Liu,H.-F.
EPI446290	NS	Taiwan	2006-Nov-20	A/Taiwan/776/2006		Other Database Import	Lin,J.H.; Chiu,S.C.; Lin,Y.C.; Cheng,J.C.; Wu,H.S.; Salemi,M.; Liu,H.F.; Lin,J.-H.; Chiu,S.-C.; Lin,Y.-C.; Cheng,J.-C.; Wu,H.-S.; Liu,H.-F.
EPI445468	MP	Taiwan	2006-Nov-20	A/Taiwan/776/2006		Other Database Import	Lin,J.H.; Chiu,S.C.; Lin,Y.C.; Cheng,J.C.; Wu,H.S.; Salemi,M.; Liu,H.F.; Lin,J.-H.; Chiu,S.-C.; Lin,Y.-C.; Cheng,J.-C.; Wu,H.-S.; Liu,H.-F.
EPI444040	PB2	Taiwan	2006-Nov-20	A/Taiwan/776/2006		Other Database Import	Lin,J.H.; Chiu,S.C.; Lin,Y.C.; Cheng,J.C.; Wu,H.S.; Salemi,M.; Liu,H.F.; Lin,J.-H.; Chiu,S.-C.; Lin,Y.-C.; Cheng,J.-C.; Wu,H.-S.; Liu,H.-F.
EPI445201	NA	Taiwan	2006-Nov-20	A/Taiwan/776/2006		Other Database Import	Lin,J.H.; Chiu,S.C.; Lin,Y.C.; Cheng,J.C.; Wu,H.S.; Salemi,M.; Liu,H.F.; Lin,J.-H.; Chiu,S.-C.; Lin,Y.-C.; Cheng,J.-C.; Wu,H.-S.; Liu,H.-F.
EPI444310	PB1	Taiwan	2006-Nov-20	A/Taiwan/776/2006		Other Database Import	Lin,J.H.; Chiu,S.C.; Lin,Y.C.; Cheng,J.C.; Wu,H.S.; Salemi,M.; Liu,H.F.; Lin,J.-H.; Chiu,S.-C.; Lin,Y.-C.; Cheng,J.-C.; Wu,H.-S.; Liu,H.-F.
EPI444746	HA	Taiwan	2006-Nov-20	A/Taiwan/776/2006		Other Database Import	Lin,J.H.; Chiu,S.C.; Lin,Y.C.; Cheng,J.C.; Wu,H.S.; Salemi,M.; Liu,H.F.; Lin,J.-H.; Chiu,S.-C.; Lin,Y.-C.; Cheng,J.-C.; Wu,H.-S.; Liu,H.-F.
EPI456836	PA	Taiwan	2006-Nov-20	A/Taiwan/776/2006		Other Database Import	Lin,J.H.; Chiu,S.C.; Lin,Y.C.; Cheng,J.C.; Wu,H.S.; Salemi,M.; Liu,H.F.; Lin,J.-H.; Chiu,S.-C.; Lin,Y.-C.; Cheng,J.-C.; Wu,H.-S.; Liu,H.-F.
EPI446287	NS	Taiwan	2006-Feb-11	A/Taiwan/100/2006		Other Database Import	Lin,J.H.; Chiu,S.C.; Lin,Y.C.; Cheng,J.C.; Wu,H.S.; Salemi,M.; Liu,H.F.; Lin,J.-H.; Chiu,S.-C.; Lin,Y.-C.; Cheng,J.-C.; Wu,H.-S.; Liu,H.-F.
EPI445465	MP	Taiwan	2006-Feb-11	A/Taiwan/100/2006		Other Database Import	Lin,J.H.; Chiu,S.C.; Lin,Y.C.; Cheng,J.C.; Wu,H.S.; Salemi,M.; Liu,H.F.; Lin,J.-H.; Chiu,S.-C.; Lin,Y.-C.; Cheng,J.-C.; Wu,H.-S.; Liu,H.-F.
EPI444037	PB2	Taiwan	2006-Feb-11	A/Taiwan/100/2006		Other Database Import	Lin,J.H.; Chiu,S.C.; Lin,Y.C.; Cheng,J.C.; Wu,H.S.; Salemi,M.; Liu,H.F.; Lin,J.-H.; Chiu,S.-C.; Lin,Y.-C.; Cheng,J.-C.; Wu,H.-S.; Liu,H.-F.
EPI445198	NA	Taiwan	2006-Feb-11	A/Taiwan/100/2006		Other Database Import	Lin,J.H.; Chiu,S.C.; Lin,Y.C.; Cheng,J.C.; Wu,H.S.; Salemi,M.; Liu,H.F.; Lin,J.-H.; Chiu,S.-C.; Lin,Y.-C.; Cheng,J.-C.; Wu,H.-S.; Liu,H.-F.
EPI444307	PB1	Taiwan	2006-Feb-11	A/Taiwan/100/2006		Other Database Import	Lin,J.H.; Chiu,S.C.; Lin,Y.C.; Cheng,J.C.; Wu,H.S.; Salemi,M.; Liu,H.F.; Lin,J.-H.; Chiu,S.-C.; Lin,Y.-C.; Cheng,J.-C.; Wu,H.-S.; Liu,H.-F.
EPI444743	HA	Taiwan	2006-Feb-11	A/Taiwan/100/2006		Other Database Import	Lin,J.H.; Chiu,S.C.; Lin,Y.C.; Cheng,J.C.; Wu,H.S.; Salemi,M.; Liu,H.F.; Lin,J.-H.; Chiu,S.-C.; Lin,Y.-C.; Cheng,J.-C.; Wu,H.-S.; Liu,H.-F.
EPI456842	PA	Taiwan	2006-Feb-11	A/Taiwan/100/2006		Other Database Import	Lin,J.H.; Chiu,S.C.; Lin,Y.C.; Cheng,J.C.; Wu,H.S.; Salemi,M.; Liu,H.F.; Lin,J.-H.; Chiu,S.-C.; Lin,Y.-C.; Cheng,J.-C.; Wu,H.-S.; Liu,H.-F.
EPI446286	NS	Taiwan	2006-Feb-02	A/Taiwan/86/2006		Other Database Import	Lin,J.H.; Chiu,S.C.; Lin,Y.C.; Cheng,J.C.; Wu,H.S.; Salemi,M.; Liu,H.F.; Lin,J.-H.; Chiu,S.-C.; Lin,Y.-C.; Cheng,J.-C.; Wu,H.-S.; Liu,H.-F.
EPI445464	MP	Taiwan	2006-Feb-02	A/Taiwan/86/2006		Other Database Import	Lin,J.H.; Chiu,S.C.; Lin,Y.C.; Cheng,J.C.; Wu,H.S.; Salemi,M.; Liu,H.F.; Lin,J.-H.; Chiu,S.-C.; Lin,Y.-C.; Cheng,J.-C.; Wu,H.-S.; Liu,H.-F.
EPI444036	PB2	Taiwan	2006-Feb-02	A/Taiwan/86/2006		Other Database Import	Lin,J.H.; Chiu,S.C.; Lin,Y.C.; Cheng,J.C.; Wu,H.S.; Salemi,M.; Liu,H.F.; Lin,J.-H.; Chiu,S.-C.; Lin,Y.-C.; Cheng,J.-C.; Wu,H.-S.; Liu,H.-F.
EPI445197	NA	Taiwan	2006-Feb-02	A/Taiwan/86/2006		Other Database Import	Lin,J.H.; Chiu,S.C.; Lin,Y.C.; Cheng,J.C.; Wu,H.S.; Salemi,M.; Liu,H.F.; Lin,J.-H.; Chiu,S.-C.; Lin,Y.-C.; Cheng,J.-C.; Wu,H.-S.; Liu,H.-F.
EPI444306	PB1	Taiwan	2006-Feb-02	A/Taiwan/86/2006		Other Database Import	Lin,J.H.; Chiu,S.C.; Lin,Y.C.; Cheng,J.C.; Wu,H.S.; Salemi,M.; Liu,H.F.; Lin,J.-H.; Chiu,S.-C.; Lin,Y.-C.; Cheng,J.-C.; Wu,H.-S.; Liu,H.-F.
EPI444974	NP	Taiwan	2006-Feb-02	A/Taiwan/86/2006		Other Database Import	Lin,J.H.; Chiu,S.C.; Lin,Y.C.; Cheng,J.C.; Wu,H.S.; Salemi,M.; Liu,H.F.; Lin,J.-H.; Chiu,S.-C.; Lin,Y.-C.; Cheng,J.-C.; Wu,H.-S.; Liu,H.-F.
EPI444742	HA	Taiwan	2006-Feb-02	A/Taiwan/86/2006		Other Database Import	Lin,J.H.; Chiu,S.C.; Lin,Y.C.; Cheng,J.C.; Wu,H.S.; Salemi,M.; Liu,H.F.; Lin,J.-H.; Chiu,S.-C.; Lin,Y.-C.; Cheng,J.-C.; Wu,H.-S.; Liu,H.-F.
EPI456833	PA	Taiwan	2006-Feb-02	A/Taiwan/86/2006		Other Database Import	Lin,J.H.; Chiu,S.C.; Lin,Y.C.; Cheng,J.C.; Wu,H.S.; Salemi,M.; Liu,H.F.; Lin,J.-H.; Chiu,S.-C.; Lin,Y.-C.; Cheng,J.-C.; Wu,H.-S.; Liu,H.-F.
EPI446285	NS	Taiwan	2006-Feb-02	A/Taiwan/85/2006		Other Database Import	Lin,J.H.; Chiu,S.C.; Lin,Y.C.; Cheng,J.C.; Wu,H.S.; Salemi,M.; Liu,H.F.; Lin,J.-H.; Chiu,S.-C.; Lin,Y.-C.; Cheng,J.-C.; Wu,H.-S.; Liu,H.-F.
EPI445463	MP	Taiwan	2006-Feb-02	A/Taiwan/85/2006		Other Database Import	Lin,J.H.; Chiu,S.C.; Lin,Y.C.; Cheng,J.C.; Wu,H.S.; Salemi,M.; Liu,H.F.; Lin,J.-H.; Chiu,S.-C.; Lin,Y.-C.; Cheng,J.-C.; Wu,H.-S.; Liu,H.-F.
EPI445196	NA	Taiwan	2006-Feb-02	A/Taiwan/85/2006		Other Database Import	Lin,J.H.; Chiu,S.C.; Lin,Y.C.; Cheng,J.C.; Wu,H.S.; Salemi,M.; Liu,H.F.; Lin,J.-H.; Chiu,S.-C.; Lin,Y.-C.; Cheng,J.-C.; Wu,H.-S.; Liu,H.-F.
EPI444035	PB2	Taiwan	2006-Feb-02	A/Taiwan/85/2006		Other Database Import	Lin,J.H.; Chiu,S.C.; Lin,Y.C.; Cheng,J.C.; Wu,H.S.; Salemi,M.; Liu,H.F.; Lin,J.-H.; Chiu,S.-C.; Lin,Y.-C.; Cheng,J.-C.; Wu,H.-S.; Liu,H.-F.
EPI444305	PB1	Taiwan	2006-Feb-02	A/Taiwan/85/2006		Other Database Import	Lin,J.H.; Chiu,S.C.; Lin,Y.C.; Cheng,J.C.; Wu,H.S.; Salemi,M.; Liu,H.F.; Lin,J.-H.; Chiu,S.-C.; Lin,Y.-C.; Cheng,J.-C.; Wu,H.-S.; Liu,H.-F.
EPI444973	NP	Taiwan	2006-Feb-02	A/Taiwan/85/2006		Other Database Import	Lin,J.H.; Chiu,S.C.; Lin,Y.C.; Cheng,J.C.; Wu,H.S.; Salemi,M.; Liu,H.F.; Lin,J.-H.; Chiu,S.-C.; Lin,Y.-C.; Cheng,J.-C.; Wu,H.-S.; Liu,H.-F.
EPI444741	HA	Taiwan	2006-Feb-02	A/Taiwan/85/2006		Other Database Import	Lin,J.H.; Chiu,S.C.; Lin,Y.C.; Cheng,J.C.; Wu,H.S.; Salemi,M.; Liu,H.F.; Lin,J.-H.; Chiu,S.-C.; Lin,Y.-C.; Cheng,J.-C.; Wu,H.-S.; Liu,H.-F.
EPI456851	PA	Taiwan	2006-Feb-02	A/Taiwan/85/2006		Other Database Import	Lin,J.H.; Chiu,S.C.; Lin,Y.C.; Cheng,J.C.; Wu,H.S.; Salemi,M.; Liu,H.F.; Lin,J.-H.; Chiu,S.-C.; Lin,Y.-C.; Cheng,J.-C.; Wu,H.-S.; Liu,H.-F.
EPI406831	PB2	Mexico	2006-Jan-16	A/Mexico/InDRE29/2006		Other Database Import	Isa,P.; Escalera-Zamudio,M.; Cobian Guemes,A.G.; Arias,C.F.
EPI406832	PB1	Mexico	2006-Jan-16	A/Mexico/InDRE29/2006		Other Database Import	Isa,P.; Escalera-Zamudio,M.; Cobian Guemes,A.G.; Arias,C.F.
EPI406833	PA	Mexico	2006-Jan-16	A/Mexico/InDRE29/2006		Other Database Import	Isa,P.; Escalera-Zamudio,M.; Cobian Guemes,A.G.; Arias,C.F.
EPI406834	HA	Mexico	2006-Jan-16	A/Mexico/InDRE29/2006		Other Database Import	Isa,P.; Escalera-Zamudio,M.; Cobian Guemes,A.G.; Arias,C.F.
EPI406835	NP	Mexico	2006-Jan-16	A/Mexico/InDRE29/2006		Other Database Import	Isa,P.; Escalera-Zamudio,M.; Cobian Guemes,A.G.; Arias,C.F.
EPI406836	NA	Mexico	2006-Jan-16	A/Mexico/InDRE29/2006		Other Database Import	Isa,P.; Escalera-Zamudio,M.; Cobian Guemes,A.G.; Arias,C.F.
EPI406837	MP	Mexico	2006-Jan-16	A/Mexico/InDRE29/2006		Other Database Import	Isa,P.; Escalera-Zamudio,M.; Cobian Guemes,A.G.; Arias,C.F.
EPI406838	NS	Mexico	2006-Jan-16	A/Mexico/InDRE29/2006		Other Database Import	Isa,P.; Escalera-Zamudio,M.; Cobian Guemes,A.G.; Arias,C.F.
EPI400557	HA	China	2006-Nov-01	A/Guangdong/SZ24/2006		Other Database Import	Cheng,X.; Tan,Y.; He,M.; Lam,T.T.; Lu,X.; Viboud,C.; He,J.; Zhang,S.; Lu,J.; Wu,C.; Fang,S.; Wang,X.; Xie,X.; Ma,H.; Nelson,M.I.; Kung,H.F.; Holmes,E.C.; Cheng,J.
EPI400556	HA	China	2006-Nov-01	A/Guangdong/SZ207/2006		Other Database Import	Cheng,X.; Tan,Y.; He,M.; Lam,T.T.; Lu,X.; Viboud,C.; He,J.; Zhang,S.; Lu,J.; Wu,C.; Fang,S.; Wang,X.; Xie,X.; Ma,H.; Nelson,M.I.; Kung,H.F.; Holmes,E.C.; Cheng,J.
EPI395745	MP	Cuba	2006-Oct-25	A/Habana/306/2006		Other Database Import	Pinon,A.; Acosta,B.; Valdes,O.; Mune,M.; Perez,A.; Arencibia,A.; Savon,C.E.; Goyenechea,A.; Oropesa,S.I.; Gonzalez,G.; Hernandez,B.
EPI395801	NA	Cuba	2006-Oct-25	A/Habana/306/2006		Other Database Import	Pinon,A.; Acosta,B.; Valdes,O.; Mune,M.; Perez,A.; Arencibia,A.; Savon,C.E.; Goyenechea,A.; Oropesa,S.I.; Gonzalez,G.; Hernandez,B.
EPI393793	HA	Korea, Republic of	2006-Jan-08	A/Gyeonggi/51/2006		Other Database Import	Cho,H.-G.; Choi,J.-H.; Kim,W.-H.; Hong,H.-K.; Yoon,M.-H.; Jho,E.-H.; Kang,C.; Lim,Y.-H.
EPI393856	NA	Korea, Republic of	2006-Jan-08	A/Gyeonggi/51/2006		Other Database Import	Cho,H.-G.; Choi,J.-H.; Kim,W.-H.; Hong,H.-K.; Yoon,M.-H.; Jho,E.-H.; Kang,C.; Lim,Y.-H.
EPI390181	HA	Nepal	2006-Aug-01	A/Nepal/921/2006		Other Database Import	Wentworth,D.E.; Dugan,V.; Halpin,R.; Lin,X.; Bera,J.; Ghedin,E.; Fedorova,N.; Overton,L.; Tsitrin,T.; Stockwell,T.; Amedeo,P.; Bishop,B.; Chen,H.; Edworthy,P.; Gupta,N.; Katzel,D.; Li,K.; Schobel,S.; Shrivastava,S.; Thovarai,V.; Wang,S.; Ramanunninair,M.; Silverman,J.; Devis,R.; Phan,L.; Le,J.; Pokorny,B.A.; Onodera,S.; Fulvini,A.A.; He,Y.; Kilbourne,E.D.; Bucher,D.; Bao,Y.; Sanders,R.; Dernovoy,…
EPI390182	MP	Nepal	2006-Aug-01	A/Nepal/921/2006		Other Database Import	Wentworth,D.E.; Dugan,V.; Halpin,R.; Lin,X.; Bera,J.; Ghedin,E.; Fedorova,N.; Overton,L.; Tsitrin,T.; Stockwell,T.; Amedeo,P.; Bishop,B.; Chen,H.; Edworthy,P.; Gupta,N.; Katzel,D.; Li,K.; Schobel,S.; Shrivastava,S.; Thovarai,V.; Wang,S.; Ramanunninair,M.; Silverman,J.; Devis,R.; Phan,L.; Le,J.; Pokorny,B.A.; Onodera,S.; Fulvini,A.A.; He,Y.; Kilbourne,E.D.; Bucher,D.; Bao,Y.; Sanders,R.; Dernovoy,…
EPI390183	NA	Nepal	2006-Aug-01	A/Nepal/921/2006		Other Database Import	Wentworth,D.E.; Dugan,V.; Halpin,R.; Lin,X.; Bera,J.; Ghedin,E.; Fedorova,N.; Overton,L.; Tsitrin,T.; Stockwell,T.; Amedeo,P.; Bishop,B.; Chen,H.; Edworthy,P.; Gupta,N.; Katzel,D.; Li,K.; Schobel,S.; Shrivastava,S.; Thovarai,V.; Wang,S.; Ramanunninair,M.; Silverman,J.; Devis,R.; Phan,L.; Le,J.; Pokorny,B.A.; Onodera,S.; Fulvini,A.A.; He,Y.; Kilbourne,E.D.; Bucher,D.; Bao,Y.; Sanders,R.; Dernovoy,…
EPI390184	NP	Nepal	2006-Aug-01	A/Nepal/921/2006		Other Database Import	Wentworth,D.E.; Dugan,V.; Halpin,R.; Lin,X.; Bera,J.; Ghedin,E.; Fedorova,N.; Overton,L.; Tsitrin,T.; Stockwell,T.; Amedeo,P.; Bishop,B.; Chen,H.; Edworthy,P.; Gupta,N.; Katzel,D.; Li,K.; Schobel,S.; Shrivastava,S.; Thovarai,V.; Wang,S.; Ramanunninair,M.; Silverman,J.; Devis,R.; Phan,L.; Le,J.; Pokorny,B.A.; Onodera,S.; Fulvini,A.A.; He,Y.; Kilbourne,E.D.; Bucher,D.; Bao,Y.; Sanders,R.; Dernovoy,…
EPI390185	NS	Nepal	2006-Aug-01	A/Nepal/921/2006		Other Database Import	Wentworth,D.E.; Dugan,V.; Halpin,R.; Lin,X.; Bera,J.; Ghedin,E.; Fedorova,N.; Overton,L.; Tsitrin,T.; Stockwell,T.; Amedeo,P.; Bishop,B.; Chen,H.; Edworthy,P.; Gupta,N.; Katzel,D.; Li,K.; Schobel,S.; Shrivastava,S.; Thovarai,V.; Wang,S.; Ramanunninair,M.; Silverman,J.; Devis,R.; Phan,L.; Le,J.; Pokorny,B.A.; Onodera,S.; Fulvini,A.A.; He,Y.; Kilbourne,E.D.; Bucher,D.; Bao,Y.; Sanders,R.; Dernovoy,…
EPI390186	PA	Nepal	2006-Aug-01	A/Nepal/921/2006		Other Database Import	Wentworth,D.E.; Dugan,V.; Halpin,R.; Lin,X.; Bera,J.; Ghedin,E.; Fedorova,N.; Overton,L.; Tsitrin,T.; Stockwell,T.; Amedeo,P.; Bishop,B.; Chen,H.; Edworthy,P.; Gupta,N.; Katzel,D.; Li,K.; Schobel,S.; Shrivastava,S.; Thovarai,V.; Wang,S.; Ramanunninair,M.; Silverman,J.; Devis,R.; Phan,L.; Le,J.; Pokorny,B.A.; Onodera,S.; Fulvini,A.A.; He,Y.; Kilbourne,E.D.; Bucher,D.; Bao,Y.; Sanders,R.; Dernovoy,…
EPI390187	PB1	Nepal	2006-Aug-01	A/Nepal/921/2006		Other Database Import	Wentworth,D.E.; Dugan,V.; Halpin,R.; Lin,X.; Bera,J.; Ghedin,E.; Fedorova,N.; Overton,L.; Tsitrin,T.; Stockwell,T.; Amedeo,P.; Bishop,B.; Chen,H.; Edworthy,P.; Gupta,N.; Katzel,D.; Li,K.; Schobel,S.; Shrivastava,S.; Thovarai,V.; Wang,S.; Ramanunninair,M.; Silverman,J.; Devis,R.; Phan,L.; Le,J.; Pokorny,B.A.; Onodera,S.; Fulvini,A.A.; He,Y.; Kilbourne,E.D.; Bucher,D.; Bao,Y.; Sanders,R.; Dernovoy,…
EPI390188	PB2	Nepal	2006-Aug-01	A/Nepal/921/2006		Other Database Import	Wentworth,D.E.; Dugan,V.; Halpin,R.; Lin,X.; Bera,J.; Ghedin,E.; Fedorova,N.; Overton,L.; Tsitrin,T.; Stockwell,T.; Amedeo,P.; Bishop,B.; Chen,H.; Edworthy,P.; Gupta,N.; Katzel,D.; Li,K.; Schobel,S.; Shrivastava,S.; Thovarai,V.; Wang,S.; Ramanunninair,M.; Silverman,J.; Devis,R.; Phan,L.; Le,J.; Pokorny,B.A.; Onodera,S.; Fulvini,A.A.; He,Y.; Kilbourne,E.D.; Bucher,D.; Bao,Y.; Sanders,R.; Dernovoy,…
EPI375321	HA	India	2006-Nov-14	A/India/C0634985/2006		Other Database Import	Chadha,M.S.; Broor,S.; Gunasekaran,P.; Potdar,V.A.; Krishnan,A.; Chawla-Sarkar,M.; Biswas,D.; Abraham,A.M.; Jalgaonkar,S.V.; Kaur,H.; Klimov,A.; Lal,R.B.; Moen,A.; Kant,L.; Mishra,A.C.; Gunashekaran,P.
EPI375320	HA	India	2006-Nov-09	A/India/C0634982/2006		Other Database Import	Chadha,M.S.; Broor,S.; Gunasekaran,P.; Potdar,V.A.; Krishnan,A.; Chawla-Sarkar,M.; Biswas,D.; Abraham,A.M.; Jalgaonkar,S.V.; Kaur,H.; Klimov,A.; Lal,R.B.; Moen,A.; Kant,L.; Mishra,A.C.; Gunashekaran,P.
EPI375317	HA	India	2006-Feb-01	A/India/D0612426/2006		Other Database Import	Chadha,M.S.; Broor,S.; Gunasekaran,P.; Potdar,V.A.; Krishnan,A.; Chawla-Sarkar,M.; Biswas,D.; Abraham,A.M.; Jalgaonkar,S.V.; Kaur,H.; Klimov,A.; Lal,R.B.; Moen,A.; Kant,L.; Mishra,A.C.
EPI375305	HA	India	2006-Jan-20	A/India/D0512581/2006		Other Database Import	Chadha,M.S.; Broor,S.; Gunasekaran,P.; Potdar,V.A.; Krishnan,A.; Chawla-Sarkar,M.; Biswas,D.; Abraham,A.M.; Jalgaonkar,S.V.; Kaur,H.; Klimov,A.; Lal,R.B.; Moen,A.; Kant,L.; Mishra,A.C.
EPI375283	HA	India	2006-Mar-04	A/India/P063078/2006		Other Database Import	Chadha,M.S.; Broor,S.; Gunasekaran,P.; Potdar,V.A.; Krishnan,A.; Chawla-Sarkar,M.; Biswas,D.; Abraham,A.M.; Jalgaonkar,S.V.; Kaur,H.; Klimov,A.; Lal,R.B.; Moen,A.; Kant,L.; Mishra,A.C.; Gunashekaran,P.
EPI375281	HA	India	2006-Jun-15	A/India/P0614474/2006		Other Database Import	Chadha,M.S.; Broor,S.; Gunasekaran,P.; Potdar,V.A.; Krishnan,A.; Chawla-Sarkar,M.; Biswas,D.; Abraham,A.M.; Jalgaonkar,S.V.; Kaur,H.; Klimov,A.; Lal,R.B.; Moen,A.; Kant,L.; Mishra,A.C.; Gunashekaran,P.
EPI375273	HA	India	2006-Jun-19	A/India/D0635431/2006		Other Database Import	Chadha,M.S.; Broor,S.; Gunasekaran,P.; Potdar,V.A.; Krishnan,A.; Chawla-Sarkar,M.; Biswas,D.; Abraham,A.M.; Jalgaonkar,S.V.; Kaur,H.; Klimov,A.; Lal,R.B.; Moen,A.; Kant,L.; Mishra,A.C.
EPI375271	HA	India	2006-Feb-24	A/India/D0635425/2006		Other Database Import	Chadha,M.S.; Broor,S.; Gunasekaran,P.; Potdar,V.A.; Krishnan,A.; Chawla-Sarkar,M.; Biswas,D.; Abraham,A.M.; Jalgaonkar,S.V.; Kaur,H.; Klimov,A.; Lal,R.B.; Moen,A.; Kant,L.; Mishra,A.C.
EPI375270	HA	India	2006-Jan-14	A/India/D0635421/2006		Other Database Import	Chadha,M.S.; Broor,S.; Gunasekaran,P.; Potdar,V.A.; Krishnan,A.; Chawla-Sarkar,M.; Biswas,D.; Abraham,A.M.; Jalgaonkar,S.V.; Kaur,H.; Klimov,A.; Lal,R.B.; Moen,A.; Kant,L.; Mishra,A.C.
EPI374972	NP	Taiwan	2006-Nov-24	A/Taiwan/788/2006		Other Database Import	Lin,J.H.; Chiu,S.C.; Cheng,J.C.; Chang,H.W.; Hsiao,K.L.; Lin,Y.C.; Wu,H.S.; Salemi,M.; Liu,H.F.; Lin,J.-H.; Chiu,S.-C.; Cheng,J.-C.; Chang,H.-W.; Hsiao,K.-L.; Lin,Y.-C.; Liu,H.-F.
EPI374971	NP	Taiwan	2006-Jul-28	A/Taiwan/718/2006		Other Database Import	Lin,J.H.; Chiu,S.C.; Cheng,J.C.; Chang,H.W.; Hsiao,K.L.; Lin,Y.C.; Wu,H.S.; Salemi,M.; Liu,H.F.; Lin,J.-H.; Chiu,S.-C.; Cheng,J.-C.; Chang,H.-W.; Hsiao,K.-L.; Lin,Y.-C.; Liu,H.-F.
EPI374834	HA	India	2006-Mar-13	A/India/P064830/2006		Other Database Import	Chadha,M.S.; Broor,S.; Gunasekaran,P.; Potdar,V.A.; Krishnan,A.; Chawla-Sarkar,M.; Biswas,D.; Abraham,A.M.; Jalgaonkar,S.V.; Kaur,H.; Klimov,A.; Lal,R.B.; Moen,A.; Kant,L.; Mishra,A.C.; Gunashekaran,P.
EPI374833	HA	India	2006-Sep-19	A/India/P0622622/2006		Other Database Import	Chadha,M.S.; Broor,S.; Gunasekaran,P.; Potdar,V.A.; Krishnan,A.; Chawla-Sarkar,M.; Biswas,D.; Abraham,A.M.; Jalgaonkar,S.V.; Kaur,H.; Klimov,A.; Lal,R.B.; Moen,A.; Kant,L.; Mishra,A.C.; Gunashekaran,P.
EPI374827	HA	India	2006-Jun-27	A/India/Dib0622568/2006		Other Database Import	Chadha,M.S.; Broor,S.; Gunasekaran,P.; Potdar,V.A.; Krishnan,A.; Chawla-Sarkar,M.; Biswas,D.; Abraham,A.M.; Jalgaonkar,S.V.; Kaur,H.; Klimov,A.; Lal,R.B.; Moen,A.; Kant,L.; Mishra,A.C.; Bishwas,D.
EPI374824	HA	India	2006-Aug-30	A/India/D0635433/2006		Other Database Import	Chadha,M.S.; Broor,S.; Gunasekaran,P.; Potdar,V.A.; Krishnan,A.; Chawla-Sarkar,M.; Biswas,D.; Abraham,A.M.; Jalgaonkar,S.V.; Kaur,H.; Klimov,A.; Lal,R.B.; Moen,A.; Kant,L.; Mishra,A.C.
EPI374822	HA	India	2006-Mar-03	A/India/D0635426/2006		Other Database Import	Chadha,M.S.; Broor,S.; Gunasekaran,P.; Potdar,V.A.; Krishnan,A.; Chawla-Sarkar,M.; Biswas,D.; Abraham,A.M.; Jalgaonkar,S.V.; Kaur,H.; Klimov,A.; Lal,R.B.; Moen,A.; Kant,L.; Mishra,A.C.
EPI374818	HA	India	2006-Jan-23	A/India/D0612421/2006		Other Database Import	Chadha,M.S.; Broor,S.; Gunasekaran,P.; Potdar,V.A.; Krishnan,A.; Chawla-Sarkar,M.; Biswas,D.; Abraham,A.M.; Jalgaonkar,S.V.; Kaur,H.; Klimov,A.; Lal,R.B.; Moen,A.; Kant,L.; Mishra,A.C.
EPI373599	HA	Malaysia	2006-Nov-24	A/Malaysia/1681079/2006		Other Database Import	Wentworth,D.E.; Dugan,V.; Halpin,R.; Lin,X.; Bera,J.; Ghedin,E.; Fedorova,N.; Overton,L.; Tsitrin,T.; Stockwell,T.; Katzel,D.; Li,K.; Amedeo,P.; Schobel,S.; Shrivastava,S.; Wang,S.; Thovarai,V.; Bishop,B.; Edworthy,P.; Kim,M.; Chan,Y.F.; Sam,I.C.; AbuBakar,S.; Chang,L.Y.; Nor&apos;e,S.S.; Jafar,F.L.; Hassan,A.; Ahmad-Nasrah,S.N.; Bao,Y.; Sanders,R.; Dernovoy,D.; Kiryutin,B.; Lipman,D.J.; Tatusova…
EPI373600	MP	Malaysia	2006-Nov-24	A/Malaysia/1681079/2006		Other Database Import	Wentworth,D.E.; Dugan,V.; Halpin,R.; Lin,X.; Bera,J.; Ghedin,E.; Fedorova,N.; Overton,L.; Tsitrin,T.; Stockwell,T.; Katzel,D.; Li,K.; Amedeo,P.; Schobel,S.; Shrivastava,S.; Wang,S.; Thovarai,V.; Bishop,B.; Edworthy,P.; Kim,M.; Chan,Y.F.; Sam,I.C.; AbuBakar,S.; Chang,L.Y.; Nor&apos;e,S.S.; Jafar,F.L.; Hassan,A.; Ahmad-Nasrah,S.N.; Bao,Y.; Sanders,R.; Dernovoy,D.; Kiryutin,B.; Lipman,D.J.; Tatusova…
EPI373601	NA	Malaysia	2006-Nov-24	A/Malaysia/1681079/2006		Other Database Import	Wentworth,D.E.; Dugan,V.; Halpin,R.; Lin,X.; Bera,J.; Ghedin,E.; Fedorova,N.; Overton,L.; Tsitrin,T.; Stockwell,T.; Katzel,D.; Li,K.; Amedeo,P.; Schobel,S.; Shrivastava,S.; Wang,S.; Thovarai,V.; Bishop,B.; Edworthy,P.; Kim,M.; Chan,Y.F.; Sam,I.C.; AbuBakar,S.; Chang,L.Y.; Nor&apos;e,S.S.; Jafar,F.L.; Hassan,A.; Ahmad-Nasrah,S.N.; Bao,Y.; Sanders,R.; Dernovoy,D.; Kiryutin,B.; Lipman,D.J.; Tatusova…
EPI373602	NP	Malaysia	2006-Nov-24	A/Malaysia/1681079/2006		Other Database Import	Wentworth,D.E.; Dugan,V.; Halpin,R.; Lin,X.; Bera,J.; Ghedin,E.; Fedorova,N.; Overton,L.; Tsitrin,T.; Stockwell,T.; Katzel,D.; Li,K.; Amedeo,P.; Schobel,S.; Shrivastava,S.; Wang,S.; Thovarai,V.; Bishop,B.; Edworthy,P.; Kim,M.; Chan,Y.F.; Sam,I.C.; AbuBakar,S.; Chang,L.Y.; Nor&apos;e,S.S.; Jafar,F.L.; Hassan,A.; Ahmad-Nasrah,S.N.; Bao,Y.; Sanders,R.; Dernovoy,D.; Kiryutin,B.; Lipman,D.J.; Tatusova…
EPI373603	NS	Malaysia	2006-Nov-24	A/Malaysia/1681079/2006		Other Database Import	Wentworth,D.E.; Dugan,V.; Halpin,R.; Lin,X.; Bera,J.; Ghedin,E.; Fedorova,N.; Overton,L.; Tsitrin,T.; Stockwell,T.; Katzel,D.; Li,K.; Amedeo,P.; Schobel,S.; Shrivastava,S.; Wang,S.; Thovarai,V.; Bishop,B.; Edworthy,P.; Kim,M.; Chan,Y.F.; Sam,I.C.; AbuBakar,S.; Chang,L.Y.; Nor&apos;e,S.S.; Jafar,F.L.; Hassan,A.; Ahmad-Nasrah,S.N.; Bao,Y.; Sanders,R.; Dernovoy,D.; Kiryutin,B.; Lipman,D.J.; Tatusova…
EPI373604	PA	Malaysia	2006-Nov-24	A/Malaysia/1681079/2006		Other Database Import	Wentworth,D.E.; Dugan,V.; Halpin,R.; Lin,X.; Bera,J.; Ghedin,E.; Fedorova,N.; Overton,L.; Tsitrin,T.; Stockwell,T.; Katzel,D.; Li,K.; Amedeo,P.; Schobel,S.; Shrivastava,S.; Wang,S.; Thovarai,V.; Bishop,B.; Edworthy,P.; Kim,M.; Chan,Y.F.; Sam,I.C.; AbuBakar,S.; Chang,L.Y.; Nor&apos;e,S.S.; Jafar,F.L.; Hassan,A.; Ahmad-Nasrah,S.N.; Bao,Y.; Sanders,R.; Dernovoy,D.; Kiryutin,B.; Lipman,D.J.; Tatusova…
EPI373605	PB1	Malaysia	2006-Nov-24	A/Malaysia/1681079/2006		Other Database Import	Wentworth,D.E.; Dugan,V.; Halpin,R.; Lin,X.; Bera,J.; Ghedin,E.; Fedorova,N.; Overton,L.; Tsitrin,T.; Stockwell,T.; Katzel,D.; Li,K.; Amedeo,P.; Schobel,S.; Shrivastava,S.; Wang,S.; Thovarai,V.; Bishop,B.; Edworthy,P.; Kim,M.; Chan,Y.F.; Sam,I.C.; AbuBakar,S.; Chang,L.Y.; Nor&apos;e,S.S.; Jafar,F.L.; Hassan,A.; Ahmad-Nasrah,S.N.; Bao,Y.; Sanders,R.; Dernovoy,D.; Kiryutin,B.; Lipman,D.J.; Tatusova…
EPI373606	PB2	Malaysia	2006-Nov-24	A/Malaysia/1681079/2006		Other Database Import	Wentworth,D.E.; Dugan,V.; Halpin,R.; Lin,X.; Bera,J.; Ghedin,E.; Fedorova,N.; Overton,L.; Tsitrin,T.; Stockwell,T.; Katzel,D.; Li,K.; Amedeo,P.; Schobel,S.; Shrivastava,S.; Wang,S.; Thovarai,V.; Bishop,B.; Edworthy,P.; Kim,M.; Chan,Y.F.; Sam,I.C.; AbuBakar,S.; Chang,L.Y.; Nor&apos;e,S.S.; Jafar,F.L.; Hassan,A.; Ahmad-Nasrah,S.N.; Bao,Y.; Sanders,R.; Dernovoy,D.; Kiryutin,B.; Lipman,D.J.; Tatusova…
EPI373583	HA	Malaysia	2006-Nov-15	A/Malaysia/1674395/2006		Other Database Import	Wentworth,D.E.; Dugan,V.; Halpin,R.; Lin,X.; Bera,J.; Ghedin,E.; Fedorova,N.; Overton,L.; Tsitrin,T.; Stockwell,T.; Katzel,D.; Li,K.; Amedeo,P.; Schobel,S.; Shrivastava,S.; Wang,S.; Thovarai,V.; Bishop,B.; Edworthy,P.; Kim,M.; Chan,Y.F.; Sam,I.C.; AbuBakar,S.; Chang,L.Y.; Nor&apos;e,S.S.; Jafar,F.L.; Hassan,A.; Ahmad-Nasrah,S.N.; Bao,Y.; Sanders,R.; Dernovoy,D.; Kiryutin,B.; Lipman,D.J.; Tatusova…
EPI373584	MP	Malaysia	2006-Nov-15	A/Malaysia/1674395/2006		Other Database Import	Wentworth,D.E.; Dugan,V.; Halpin,R.; Lin,X.; Bera,J.; Ghedin,E.; Fedorova,N.; Overton,L.; Tsitrin,T.; Stockwell,T.; Katzel,D.; Li,K.; Amedeo,P.; Schobel,S.; Shrivastava,S.; Wang,S.; Thovarai,V.; Bishop,B.; Edworthy,P.; Kim,M.; Chan,Y.F.; Sam,I.C.; AbuBakar,S.; Chang,L.Y.; Nor&apos;e,S.S.; Jafar,F.L.; Hassan,A.; Ahmad-Nasrah,S.N.; Bao,Y.; Sanders,R.; Dernovoy,D.; Kiryutin,B.; Lipman,D.J.; Tatusova…
EPI373585	NA	Malaysia	2006-Nov-15	A/Malaysia/1674395/2006		Other Database Import	Wentworth,D.E.; Dugan,V.; Halpin,R.; Lin,X.; Bera,J.; Ghedin,E.; Fedorova,N.; Overton,L.; Tsitrin,T.; Stockwell,T.; Katzel,D.; Li,K.; Amedeo,P.; Schobel,S.; Shrivastava,S.; Wang,S.; Thovarai,V.; Bishop,B.; Edworthy,P.; Kim,M.; Chan,Y.F.; Sam,I.C.; AbuBakar,S.; Chang,L.Y.; Nor&apos;e,S.S.; Jafar,F.L.; Hassan,A.; Ahmad-Nasrah,S.N.; Bao,Y.; Sanders,R.; Dernovoy,D.; Kiryutin,B.; Lipman,D.J.; Tatusova…
EPI373586	NP	Malaysia	2006-Nov-15	A/Malaysia/1674395/2006		Other Database Import	Wentworth,D.E.; Dugan,V.; Halpin,R.; Lin,X.; Bera,J.; Ghedin,E.; Fedorova,N.; Overton,L.; Tsitrin,T.; Stockwell,T.; Katzel,D.; Li,K.; Amedeo,P.; Schobel,S.; Shrivastava,S.; Wang,S.; Thovarai,V.; Bishop,B.; Edworthy,P.; Kim,M.; Chan,Y.F.; Sam,I.C.; AbuBakar,S.; Chang,L.Y.; Nor&apos;e,S.S.; Jafar,F.L.; Hassan,A.; Ahmad-Nasrah,S.N.; Bao,Y.; Sanders,R.; Dernovoy,D.; Kiryutin,B.; Lipman,D.J.; Tatusova…
EPI373587	NS	Malaysia	2006-Nov-15	A/Malaysia/1674395/2006		Other Database Import	Wentworth,D.E.; Dugan,V.; Halpin,R.; Lin,X.; Bera,J.; Ghedin,E.; Fedorova,N.; Overton,L.; Tsitrin,T.; Stockwell,T.; Katzel,D.; Li,K.; Amedeo,P.; Schobel,S.; Shrivastava,S.; Wang,S.; Thovarai,V.; Bishop,B.; Edworthy,P.; Kim,M.; Chan,Y.F.; Sam,I.C.; AbuBakar,S.; Chang,L.Y.; Nor&apos;e,S.S.; Jafar,F.L.; Hassan,A.; Ahmad-Nasrah,S.N.; Bao,Y.; Sanders,R.; Dernovoy,D.; Kiryutin,B.; Lipman,D.J.; Tatusova…
EPI373588	PA	Malaysia	2006-Nov-15	A/Malaysia/1674395/2006		Other Database Import	Wentworth,D.E.; Dugan,V.; Halpin,R.; Lin,X.; Bera,J.; Ghedin,E.; Fedorova,N.; Overton,L.; Tsitrin,T.; Stockwell,T.; Katzel,D.; Li,K.; Amedeo,P.; Schobel,S.; Shrivastava,S.; Wang,S.; Thovarai,V.; Bishop,B.; Edworthy,P.; Kim,M.; Chan,Y.F.; Sam,I.C.; AbuBakar,S.; Chang,L.Y.; Nor&apos;e,S.S.; Jafar,F.L.; Hassan,A.; Ahmad-Nasrah,S.N.; Bao,Y.; Sanders,R.; Dernovoy,D.; Kiryutin,B.; Lipman,D.J.; Tatusova…
EPI373589	PB1	Malaysia	2006-Nov-15	A/Malaysia/1674395/2006		Other Database Import	Wentworth,D.E.; Dugan,V.; Halpin,R.; Lin,X.; Bera,J.; Ghedin,E.; Fedorova,N.; Overton,L.; Tsitrin,T.; Stockwell,T.; Katzel,D.; Li,K.; Amedeo,P.; Schobel,S.; Shrivastava,S.; Wang,S.; Thovarai,V.; Bishop,B.; Edworthy,P.; Kim,M.; Chan,Y.F.; Sam,I.C.; AbuBakar,S.; Chang,L.Y.; Nor&apos;e,S.S.; Jafar,F.L.; Hassan,A.; Ahmad-Nasrah,S.N.; Bao,Y.; Sanders,R.; Dernovoy,D.; Kiryutin,B.; Lipman,D.J.; Tatusova…
EPI373590	PB2	Malaysia	2006-Nov-15	A/Malaysia/1674395/2006		Other Database Import	Wentworth,D.E.; Dugan,V.; Halpin,R.; Lin,X.; Bera,J.; Ghedin,E.; Fedorova,N.; Overton,L.; Tsitrin,T.; Stockwell,T.; Katzel,D.; Li,K.; Amedeo,P.; Schobel,S.; Shrivastava,S.; Wang,S.; Thovarai,V.; Bishop,B.; Edworthy,P.; Kim,M.; Chan,Y.F.; Sam,I.C.; AbuBakar,S.; Chang,L.Y.; Nor&apos;e,S.S.; Jafar,F.L.; Hassan,A.; Ahmad-Nasrah,S.N.; Bao,Y.; Sanders,R.; Dernovoy,D.; Kiryutin,B.; Lipman,D.J.; Tatusova…
EPI373575	HA	Malaysia	2006-Oct-19	A/Malaysia/1665090/2006		Other Database Import	Wentworth,D.E.; Dugan,V.; Halpin,R.; Lin,X.; Bera,J.; Ghedin,E.; Fedorova,N.; Overton,L.; Tsitrin,T.; Stockwell,T.; Katzel,D.; Li,K.; Amedeo,P.; Schobel,S.; Shrivastava,S.; Wang,S.; Thovarai,V.; Bishop,B.; Edworthy,P.; Kim,M.; Chan,Y.F.; Sam,I.C.; AbuBakar,S.; Chang,L.Y.; Nor&apos;e,S.S.; Jafar,F.L.; Hassan,A.; Ahmad-Nasrah,S.N.; Bao,Y.; Sanders,R.; Dernovoy,D.; Kiryutin,B.; Lipman,D.J.; Tatusova…
EPI373576	MP	Malaysia	2006-Oct-19	A/Malaysia/1665090/2006		Other Database Import	Wentworth,D.E.; Dugan,V.; Halpin,R.; Lin,X.; Bera,J.; Ghedin,E.; Fedorova,N.; Overton,L.; Tsitrin,T.; Stockwell,T.; Katzel,D.; Li,K.; Amedeo,P.; Schobel,S.; Shrivastava,S.; Wang,S.; Thovarai,V.; Bishop,B.; Edworthy,P.; Kim,M.; Chan,Y.F.; Sam,I.C.; AbuBakar,S.; Chang,L.Y.; Nor&apos;e,S.S.; Jafar,F.L.; Hassan,A.; Ahmad-Nasrah,S.N.; Bao,Y.; Sanders,R.; Dernovoy,D.; Kiryutin,B.; Lipman,D.J.; Tatusova…
EPI373577	NA	Malaysia	2006-Oct-19	A/Malaysia/1665090/2006		Other Database Import	Wentworth,D.E.; Dugan,V.; Halpin,R.; Lin,X.; Bera,J.; Ghedin,E.; Fedorova,N.; Overton,L.; Tsitrin,T.; Stockwell,T.; Katzel,D.; Li,K.; Amedeo,P.; Schobel,S.; Shrivastava,S.; Wang,S.; Thovarai,V.; Bishop,B.; Edworthy,P.; Kim,M.; Chan,Y.F.; Sam,I.C.; AbuBakar,S.; Chang,L.Y.; Nor&apos;e,S.S.; Jafar,F.L.; Hassan,A.; Ahmad-Nasrah,S.N.; Bao,Y.; Sanders,R.; Dernovoy,D.; Kiryutin,B.; Lipman,D.J.; Tatusova…
EPI373578	NP	Malaysia	2006-Oct-19	A/Malaysia/1665090/2006		Other Database Import	Wentworth,D.E.; Dugan,V.; Halpin,R.; Lin,X.; Bera,J.; Ghedin,E.; Fedorova,N.; Overton,L.; Tsitrin,T.; Stockwell,T.; Katzel,D.; Li,K.; Amedeo,P.; Schobel,S.; Shrivastava,S.; Wang,S.; Thovarai,V.; Bishop,B.; Edworthy,P.; Kim,M.; Chan,Y.F.; Sam,I.C.; AbuBakar,S.; Chang,L.Y.; Nor&apos;e,S.S.; Jafar,F.L.; Hassan,A.; Ahmad-Nasrah,S.N.; Bao,Y.; Sanders,R.; Dernovoy,D.; Kiryutin,B.; Lipman,D.J.; Tatusova…
EPI373579	NS	Malaysia	2006-Oct-19	A/Malaysia/1665090/2006		Other Database Import	Wentworth,D.E.; Dugan,V.; Halpin,R.; Lin,X.; Bera,J.; Ghedin,E.; Fedorova,N.; Overton,L.; Tsitrin,T.; Stockwell,T.; Katzel,D.; Li,K.; Amedeo,P.; Schobel,S.; Shrivastava,S.; Wang,S.; Thovarai,V.; Bishop,B.; Edworthy,P.; Kim,M.; Chan,Y.F.; Sam,I.C.; AbuBakar,S.; Chang,L.Y.; Nor&apos;e,S.S.; Jafar,F.L.; Hassan,A.; Ahmad-Nasrah,S.N.; Bao,Y.; Sanders,R.; Dernovoy,D.; Kiryutin,B.; Lipman,D.J.; Tatusova…
EPI373580	PA	Malaysia	2006-Oct-19	A/Malaysia/1665090/2006		Other Database Import	Wentworth,D.E.; Dugan,V.; Halpin,R.; Lin,X.; Bera,J.; Ghedin,E.; Fedorova,N.; Overton,L.; Tsitrin,T.; Stockwell,T.; Katzel,D.; Li,K.; Amedeo,P.; Schobel,S.; Shrivastava,S.; Wang,S.; Thovarai,V.; Bishop,B.; Edworthy,P.; Kim,M.; Chan,Y.F.; Sam,I.C.; AbuBakar,S.; Chang,L.Y.; Nor&apos;e,S.S.; Jafar,F.L.; Hassan,A.; Ahmad-Nasrah,S.N.; Bao,Y.; Sanders,R.; Dernovoy,D.; Kiryutin,B.; Lipman,D.J.; Tatusova…
EPI373581	PB1	Malaysia	2006-Oct-19	A/Malaysia/1665090/2006		Other Database Import	Wentworth,D.E.; Dugan,V.; Halpin,R.; Lin,X.; Bera,J.; Ghedin,E.; Fedorova,N.; Overton,L.; Tsitrin,T.; Stockwell,T.; Katzel,D.; Li,K.; Amedeo,P.; Schobel,S.; Shrivastava,S.; Wang,S.; Thovarai,V.; Bishop,B.; Edworthy,P.; Kim,M.; Chan,Y.F.; Sam,I.C.; AbuBakar,S.; Chang,L.Y.; Nor&apos;e,S.S.; Jafar,F.L.; Hassan,A.; Ahmad-Nasrah,S.N.; Bao,Y.; Sanders,R.; Dernovoy,D.; Kiryutin,B.; Lipman,D.J.; Tatusova…
EPI373582	PB2	Malaysia	2006-Oct-19	A/Malaysia/1665090/2006		Other Database Import	Wentworth,D.E.; Dugan,V.; Halpin,R.; Lin,X.; Bera,J.; Ghedin,E.; Fedorova,N.; Overton,L.; Tsitrin,T.; Stockwell,T.; Katzel,D.; Li,K.; Amedeo,P.; Schobel,S.; Shrivastava,S.; Wang,S.; Thovarai,V.; Bishop,B.; Edworthy,P.; Kim,M.; Chan,Y.F.; Sam,I.C.; AbuBakar,S.; Chang,L.Y.; Nor&apos;e,S.S.; Jafar,F.L.; Hassan,A.; Ahmad-Nasrah,S.N.; Bao,Y.; Sanders,R.; Dernovoy,D.; Kiryutin,B.; Lipman,D.J.; Tatusova…
EPI373559	HA	Malaysia	2006-Mar-16	A/Malaysia/34015/2006		Other Database Import	Wentworth,D.E.; Dugan,V.; Halpin,R.; Lin,X.; Bera,J.; Ghedin,E.; Fedorova,N.; Overton,L.; Tsitrin,T.; Stockwell,T.; Katzel,D.; Li,K.; Amedeo,P.; Schobel,S.; Shrivastava,S.; Wang,S.; Thovarai,V.; Bishop,B.; Edworthy,P.; Kim,M.; Chan,Y.F.; Sam,I.C.; AbuBakar,S.; Chang,L.Y.; Nor&apos;e,S.S.; Jafar,F.L.; Hassan,A.; Ahmad-Nasrah,S.N.; Bao,Y.; Sanders,R.; Dernovoy,D.; Kiryutin,B.; Lipman,D.J.; Tatusova…
EPI373560	MP	Malaysia	2006-Mar-16	A/Malaysia/34015/2006		Other Database Import	Wentworth,D.E.; Dugan,V.; Halpin,R.; Lin,X.; Bera,J.; Ghedin,E.; Fedorova,N.; Overton,L.; Tsitrin,T.; Stockwell,T.; Katzel,D.; Li,K.; Amedeo,P.; Schobel,S.; Shrivastava,S.; Wang,S.; Thovarai,V.; Bishop,B.; Edworthy,P.; Kim,M.; Chan,Y.F.; Sam,I.C.; AbuBakar,S.; Chang,L.Y.; Nor&apos;e,S.S.; Jafar,F.L.; Hassan,A.; Ahmad-Nasrah,S.N.; Bao,Y.; Sanders,R.; Dernovoy,D.; Kiryutin,B.; Lipman,D.J.; Tatusova…
EPI373561	NA	Malaysia	2006-Mar-16	A/Malaysia/34015/2006		Other Database Import	Wentworth,D.E.; Dugan,V.; Halpin,R.; Lin,X.; Bera,J.; Ghedin,E.; Fedorova,N.; Overton,L.; Tsitrin,T.; Stockwell,T.; Katzel,D.; Li,K.; Amedeo,P.; Schobel,S.; Shrivastava,S.; Wang,S.; Thovarai,V.; Bishop,B.; Edworthy,P.; Kim,M.; Chan,Y.F.; Sam,I.C.; AbuBakar,S.; Chang,L.Y.; Nor&apos;e,S.S.; Jafar,F.L.; Hassan,A.; Ahmad-Nasrah,S.N.; Bao,Y.; Sanders,R.; Dernovoy,D.; Kiryutin,B.; Lipman,D.J.; Tatusova…
EPI373562	NP	Malaysia	2006-Mar-16	A/Malaysia/34015/2006		Other Database Import	Wentworth,D.E.; Dugan,V.; Halpin,R.; Lin,X.; Bera,J.; Ghedin,E.; Fedorova,N.; Overton,L.; Tsitrin,T.; Stockwell,T.; Katzel,D.; Li,K.; Amedeo,P.; Schobel,S.; Shrivastava,S.; Wang,S.; Thovarai,V.; Bishop,B.; Edworthy,P.; Kim,M.; Chan,Y.F.; Sam,I.C.; AbuBakar,S.; Chang,L.Y.; Nor&apos;e,S.S.; Jafar,F.L.; Hassan,A.; Ahmad-Nasrah,S.N.; Bao,Y.; Sanders,R.; Dernovoy,D.; Kiryutin,B.; Lipman,D.J.; Tatusova…
EPI373563	NS	Malaysia	2006-Mar-16	A/Malaysia/34015/2006		Other Database Import	Wentworth,D.E.; Dugan,V.; Halpin,R.; Lin,X.; Bera,J.; Ghedin,E.; Fedorova,N.; Overton,L.; Tsitrin,T.; Stockwell,T.; Katzel,D.; Li,K.; Amedeo,P.; Schobel,S.; Shrivastava,S.; Wang,S.; Thovarai,V.; Bishop,B.; Edworthy,P.; Kim,M.; Chan,Y.F.; Sam,I.C.; AbuBakar,S.; Chang,L.Y.; Nor&apos;e,S.S.; Jafar,F.L.; Hassan,A.; Ahmad-Nasrah,S.N.; Bao,Y.; Sanders,R.; Dernovoy,D.; Kiryutin,B.; Lipman,D.J.; Tatusova…
EPI373564	PA	Malaysia	2006-Mar-16	A/Malaysia/34015/2006		Other Database Import	Wentworth,D.E.; Dugan,V.; Halpin,R.; Lin,X.; Bera,J.; Ghedin,E.; Fedorova,N.; Overton,L.; Tsitrin,T.; Stockwell,T.; Katzel,D.; Li,K.; Amedeo,P.; Schobel,S.; Shrivastava,S.; Wang,S.; Thovarai,V.; Bishop,B.; Edworthy,P.; Kim,M.; Chan,Y.F.; Sam,I.C.; AbuBakar,S.; Chang,L.Y.; Nor&apos;e,S.S.; Jafar,F.L.; Hassan,A.; Ahmad-Nasrah,S.N.; Bao,Y.; Sanders,R.; Dernovoy,D.; Kiryutin,B.; Lipman,D.J.; Tatusova…
EPI373565	PB1	Malaysia	2006-Mar-16	A/Malaysia/34015/2006		Other Database Import	Wentworth,D.E.; Dugan,V.; Halpin,R.; Lin,X.; Bera,J.; Ghedin,E.; Fedorova,N.; Overton,L.; Tsitrin,T.; Stockwell,T.; Katzel,D.; Li,K.; Amedeo,P.; Schobel,S.; Shrivastava,S.; Wang,S.; Thovarai,V.; Bishop,B.; Edworthy,P.; Kim,M.; Chan,Y.F.; Sam,I.C.; AbuBakar,S.; Chang,L.Y.; Nor&apos;e,S.S.; Jafar,F.L.; Hassan,A.; Ahmad-Nasrah,S.N.; Bao,Y.; Sanders,R.; Dernovoy,D.; Kiryutin,B.; Lipman,D.J.; Tatusova…
EPI373566	PB2	Malaysia	2006-Mar-16	A/Malaysia/34015/2006		Other Database Import	Wentworth,D.E.; Dugan,V.; Halpin,R.; Lin,X.; Bera,J.; Ghedin,E.; Fedorova,N.; Overton,L.; Tsitrin,T.; Stockwell,T.; Katzel,D.; Li,K.; Amedeo,P.; Schobel,S.; Shrivastava,S.; Wang,S.; Thovarai,V.; Bishop,B.; Edworthy,P.; Kim,M.; Chan,Y.F.; Sam,I.C.; AbuBakar,S.; Chang,L.Y.; Nor&apos;e,S.S.; Jafar,F.L.; Hassan,A.; Ahmad-Nasrah,S.N.; Bao,Y.; Sanders,R.; Dernovoy,D.; Kiryutin,B.; Lipman,D.J.; Tatusova…
EPI373535	HA	Malaysia	2006-Jan-11	A/Malaysia/33464/2006		Other Database Import	Wentworth,D.E.; Dugan,V.; Halpin,R.; Lin,X.; Bera,J.; Ghedin,E.; Fedorova,N.; Overton,L.; Tsitrin,T.; Stockwell,T.; Katzel,D.; Li,K.; Amedeo,P.; Schobel,S.; Shrivastava,S.; Wang,S.; Thovarai,V.; Bishop,B.; Edworthy,P.; Kim,M.; Chan,Y.F.; Sam,I.C.; AbuBakar,S.; Chang,L.Y.; Nor&apos;e,S.S.; Jafar,F.L.; Hassan,A.; Ahmad-Nasrah,S.N.; Bao,Y.; Sanders,R.; Dernovoy,D.; Kiryutin,B.; Lipman,D.J.; Tatusova…
EPI373536	MP	Malaysia	2006-Jan-11	A/Malaysia/33464/2006		Other Database Import	Wentworth,D.E.; Dugan,V.; Halpin,R.; Lin,X.; Bera,J.; Ghedin,E.; Fedorova,N.; Overton,L.; Tsitrin,T.; Stockwell,T.; Katzel,D.; Li,K.; Amedeo,P.; Schobel,S.; Shrivastava,S.; Wang,S.; Thovarai,V.; Bishop,B.; Edworthy,P.; Kim,M.; Chan,Y.F.; Sam,I.C.; AbuBakar,S.; Chang,L.Y.; Nor&apos;e,S.S.; Jafar,F.L.; Hassan,A.; Ahmad-Nasrah,S.N.; Bao,Y.; Sanders,R.; Dernovoy,D.; Kiryutin,B.; Lipman,D.J.; Tatusova…
EPI373537	NA	Malaysia	2006-Jan-11	A/Malaysia/33464/2006		Other Database Import	Wentworth,D.E.; Dugan,V.; Halpin,R.; Lin,X.; Bera,J.; Ghedin,E.; Fedorova,N.; Overton,L.; Tsitrin,T.; Stockwell,T.; Katzel,D.; Li,K.; Amedeo,P.; Schobel,S.; Shrivastava,S.; Wang,S.; Thovarai,V.; Bishop,B.; Edworthy,P.; Kim,M.; Chan,Y.F.; Sam,I.C.; AbuBakar,S.; Chang,L.Y.; Nor&apos;e,S.S.; Jafar,F.L.; Hassan,A.; Ahmad-Nasrah,S.N.; Bao,Y.; Sanders,R.; Dernovoy,D.; Kiryutin,B.; Lipman,D.J.; Tatusova…
EPI373538	NP	Malaysia	2006-Jan-11	A/Malaysia/33464/2006		Other Database Import	Wentworth,D.E.; Dugan,V.; Halpin,R.; Lin,X.; Bera,J.; Ghedin,E.; Fedorova,N.; Overton,L.; Tsitrin,T.; Stockwell,T.; Katzel,D.; Li,K.; Amedeo,P.; Schobel,S.; Shrivastava,S.; Wang,S.; Thovarai,V.; Bishop,B.; Edworthy,P.; Kim,M.; Chan,Y.F.; Sam,I.C.; AbuBakar,S.; Chang,L.Y.; Nor&apos;e,S.S.; Jafar,F.L.; Hassan,A.; Ahmad-Nasrah,S.N.; Bao,Y.; Sanders,R.; Dernovoy,D.; Kiryutin,B.; Lipman,D.J.; Tatusova…
EPI373539	NS	Malaysia	2006-Jan-11	A/Malaysia/33464/2006		Other Database Import	Wentworth,D.E.; Dugan,V.; Halpin,R.; Lin,X.; Bera,J.; Ghedin,E.; Fedorova,N.; Overton,L.; Tsitrin,T.; Stockwell,T.; Katzel,D.; Li,K.; Amedeo,P.; Schobel,S.; Shrivastava,S.; Wang,S.; Thovarai,V.; Bishop,B.; Edworthy,P.; Kim,M.; Chan,Y.F.; Sam,I.C.; AbuBakar,S.; Chang,L.Y.; Nor&apos;e,S.S.; Jafar,F.L.; Hassan,A.; Ahmad-Nasrah,S.N.; Bao,Y.; Sanders,R.; Dernovoy,D.; Kiryutin,B.; Lipman,D.J.; Tatusova…
EPI373540	PA	Malaysia	2006-Jan-11	A/Malaysia/33464/2006		Other Database Import	Wentworth,D.E.; Dugan,V.; Halpin,R.; Lin,X.; Bera,J.; Ghedin,E.; Fedorova,N.; Overton,L.; Tsitrin,T.; Stockwell,T.; Katzel,D.; Li,K.; Amedeo,P.; Schobel,S.; Shrivastava,S.; Wang,S.; Thovarai,V.; Bishop,B.; Edworthy,P.; Kim,M.; Chan,Y.F.; Sam,I.C.; AbuBakar,S.; Chang,L.Y.; Nor&apos;e,S.S.; Jafar,F.L.; Hassan,A.; Ahmad-Nasrah,S.N.; Bao,Y.; Sanders,R.; Dernovoy,D.; Kiryutin,B.; Lipman,D.J.; Tatusova…
EPI373541	PB1	Malaysia	2006-Jan-11	A/Malaysia/33464/2006		Other Database Import	Wentworth,D.E.; Dugan,V.; Halpin,R.; Lin,X.; Bera,J.; Ghedin,E.; Fedorova,N.; Overton,L.; Tsitrin,T.; Stockwell,T.; Katzel,D.; Li,K.; Amedeo,P.; Schobel,S.; Shrivastava,S.; Wang,S.; Thovarai,V.; Bishop,B.; Edworthy,P.; Kim,M.; Chan,Y.F.; Sam,I.C.; AbuBakar,S.; Chang,L.Y.; Nor&apos;e,S.S.; Jafar,F.L.; Hassan,A.; Ahmad-Nasrah,S.N.; Bao,Y.; Sanders,R.; Dernovoy,D.; Kiryutin,B.; Lipman,D.J.; Tatusova…
EPI373542	PB2	Malaysia	2006-Jan-11	A/Malaysia/33464/2006		Other Database Import	Wentworth,D.E.; Dugan,V.; Halpin,R.; Lin,X.; Bera,J.; Ghedin,E.; Fedorova,N.; Overton,L.; Tsitrin,T.; Stockwell,T.; Katzel,D.; Li,K.; Amedeo,P.; Schobel,S.; Shrivastava,S.; Wang,S.; Thovarai,V.; Bishop,B.; Edworthy,P.; Kim,M.; Chan,Y.F.; Sam,I.C.; AbuBakar,S.; Chang,L.Y.; Nor&apos;e,S.S.; Jafar,F.L.; Hassan,A.; Ahmad-Nasrah,S.N.; Bao,Y.; Sanders,R.; Dernovoy,D.; Kiryutin,B.; Lipman,D.J.; Tatusova…
EPI372170	HA	Malaysia	2006-Oct-27	A/Malaysia/1666666/2006		Other Database Import	Wentworth,D.E.; Dugan,V.; Halpin,R.; Lin,X.; Bera,J.; Ghedin,E.; Fedorova,N.; Overton,L.; Tsitrin,T.; Stockwell,T.; Katzel,D.; Li,K.; Amedeo,P.; Schobel,S.; Shrivastava,S.; Wang,S.; Thovarai,V.; Bishop,B.; Edworthy,P.; Kim,M.; Chan,Y.-F.F.; Sam,I.C.; AbuBakar,S.; Chang,L.; Nor&apos;e,S.S.B.; Jafar,F.L.B.; Hassan,A.; Nasrah,S.N.A.; Bao,Y.; Sanders,R.; Dernovoy,D.; Kiryutin,B.; Lipman,D.J.; Tatusov…
EPI372173	NP	Malaysia	2006-Oct-27	A/Malaysia/1666666/2006		Other Database Import	Wentworth,D.E.; Dugan,V.; Halpin,R.; Lin,X.; Bera,J.; Ghedin,E.; Fedorova,N.; Overton,L.; Tsitrin,T.; Stockwell,T.; Katzel,D.; Li,K.; Amedeo,P.; Schobel,S.; Shrivastava,S.; Wang,S.; Thovarai,V.; Bishop,B.; Edworthy,P.; Kim,M.; Chan,Y.-F.F.; Sam,I.C.; AbuBakar,S.; Chang,L.; Nor&apos;e,S.S.B.; Jafar,F.L.B.; Hassan,A.; Nasrah,S.N.A.; Bao,Y.; Sanders,R.; Dernovoy,D.; Kiryutin,B.; Lipman,D.J.; Tatusov…
EPI372174	NS	Malaysia	2006-Oct-27	A/Malaysia/1666666/2006		Other Database Import	Wentworth,D.E.; Dugan,V.; Halpin,R.; Lin,X.; Bera,J.; Ghedin,E.; Fedorova,N.; Overton,L.; Tsitrin,T.; Stockwell,T.; Katzel,D.; Li,K.; Amedeo,P.; Schobel,S.; Shrivastava,S.; Wang,S.; Thovarai,V.; Bishop,B.; Edworthy,P.; Kim,M.; Chan,Y.-F.F.; Sam,I.C.; AbuBakar,S.; Chang,L.; Nor&apos;e,S.S.B.; Jafar,F.L.B.; Hassan,A.; Nasrah,S.N.A.; Bao,Y.; Sanders,R.; Dernovoy,D.; Kiryutin,B.; Lipman,D.J.; Tatusov…
EPI372175	PB2	Malaysia	2006-Oct-27	A/Malaysia/1666666/2006		Other Database Import	Wentworth,D.E.; Dugan,V.; Halpin,R.; Lin,X.; Bera,J.; Ghedin,E.; Fedorova,N.; Overton,L.; Tsitrin,T.; Stockwell,T.; Katzel,D.; Li,K.; Amedeo,P.; Schobel,S.; Shrivastava,S.; Wang,S.; Thovarai,V.; Bishop,B.; Edworthy,P.; Kim,M.; Chan,Y.-F.F.; Sam,I.C.; AbuBakar,S.; Chang,L.; Nor&apos;e,S.S.B.; Jafar,F.L.B.; Hassan,A.; Nasrah,S.N.A.; Bao,Y.; Sanders,R.; Dernovoy,D.; Kiryutin,B.; Lipman,D.J.; Tatusov…
EPI372171	MP	Malaysia	2006-Oct-27	A/Malaysia/1666666/2006		Other Database Import	Wentworth,D.E.; Dugan,V.; Halpin,R.; Lin,X.; Bera,J.; Ghedin,E.; Fedorova,N.; Overton,L.; Tsitrin,T.; Stockwell,T.; Katzel,D.; Li,K.; Amedeo,P.; Schobel,S.; Shrivastava,S.; Wang,S.; Thovarai,V.; Bishop,B.; Edworthy,P.; Kim,M.; Chan,Y.-F.F.; Sam,I.C.; AbuBakar,S.; Chang,L.; Nor&apos;e,S.S.B.; Jafar,F.L.B.; Hassan,A.; Nasrah,S.N.A.; Bao,Y.; Sanders,R.; Dernovoy,D.; Kiryutin,B.; Lipman,D.J.; Tatusov…
EPI372172	NA	Malaysia	2006-Oct-27	A/Malaysia/1666666/2006		Other Database Import	Wentworth,D.E.; Dugan,V.; Halpin,R.; Lin,X.; Bera,J.; Ghedin,E.; Fedorova,N.; Overton,L.; Tsitrin,T.; Stockwell,T.; Katzel,D.; Li,K.; Amedeo,P.; Schobel,S.; Shrivastava,S.; Wang,S.; Thovarai,V.; Bishop,B.; Edworthy,P.; Kim,M.; Chan,Y.-F.F.; Sam,I.C.; AbuBakar,S.; Chang,L.; Nor&apos;e,S.S.B.; Jafar,F.L.B.; Hassan,A.; Nasrah,S.N.A.; Bao,Y.; Sanders,R.; Dernovoy,D.; Kiryutin,B.; Lipman,D.J.; Tatusov…
EPI369770	HA	Vietnam	2006-Jan-10	A/TayNguyen/HCM52/2006		Other Database Import	Wentworth,D.E.; Dugan,V.; Halpin,R.; Lin,X.; Bera,J.; Ghedin,E.; Fedorova,N.; Overton,L.; Tsitrin,T.; Stockwell,T.; Katzel,D.; Li,K.; Amedeo,P.; Schobel,S.; Shrivastava,S.; Wang,S.; Thovarai,V.; Bishop,B.; Edworthy,P.; Kim,M.; Mai,L.T.Q.; Hien,N.T.; Ha,N.K.; Cuong,V.D.; Duc,D.T.; Phuong,H.V.M.; Hang,N.L.K.; Thanh,L.T.; Thach,N.C.; Huong,T.T.; Hien,P.T.; Giang,N.H.; Bao,Y.; Sanders,R.; Dernovoy,D.…
EPI369776	PB1	Vietnam	2006-Jan-10	A/TayNguyen/HCM52/2006		Other Database Import	Wentworth,D.E.; Dugan,V.; Halpin,R.; Lin,X.; Bera,J.; Ghedin,E.; Fedorova,N.; Overton,L.; Tsitrin,T.; Stockwell,T.; Katzel,D.; Li,K.; Amedeo,P.; Schobel,S.; Shrivastava,S.; Wang,S.; Thovarai,V.; Bishop,B.; Edworthy,P.; Kim,M.; Mai,L.T.Q.; Hien,N.T.; Ha,N.K.; Cuong,V.D.; Duc,D.T.; Phuong,H.V.M.; Hang,N.L.K.; Thanh,L.T.; Thach,N.C.; Huong,T.T.; Hien,P.T.; Giang,N.H.; Bao,Y.; Sanders,R.; Dernovoy,D.…
EPI369772	NA	Vietnam	2006-Jan-10	A/TayNguyen/HCM52/2006		Other Database Import	Wentworth,D.E.; Dugan,V.; Halpin,R.; Lin,X.; Bera,J.; Ghedin,E.; Fedorova,N.; Overton,L.; Tsitrin,T.; Stockwell,T.; Katzel,D.; Li,K.; Amedeo,P.; Schobel,S.; Shrivastava,S.; Wang,S.; Thovarai,V.; Bishop,B.; Edworthy,P.; Kim,M.; Mai,L.T.Q.; Hien,N.T.; Ha,N.K.; Cuong,V.D.; Duc,D.T.; Phuong,H.V.M.; Hang,N.L.K.; Thanh,L.T.; Thach,N.C.; Huong,T.T.; Hien,P.T.; Giang,N.H.; Bao,Y.; Sanders,R.; Dernovoy,D.…
EPI369771	MP	Vietnam	2006-Jan-10	A/TayNguyen/HCM52/2006		Other Database Import	Wentworth,D.E.; Dugan,V.; Halpin,R.; Lin,X.; Bera,J.; Ghedin,E.; Fedorova,N.; Overton,L.; Tsitrin,T.; Stockwell,T.; Katzel,D.; Li,K.; Amedeo,P.; Schobel,S.; Shrivastava,S.; Wang,S.; Thovarai,V.; Bishop,B.; Edworthy,P.; Kim,M.; Mai,L.T.Q.; Hien,N.T.; Ha,N.K.; Cuong,V.D.; Duc,D.T.; Phuong,H.V.M.; Hang,N.L.K.; Thanh,L.T.; Thach,N.C.; Huong,T.T.; Hien,P.T.; Giang,N.H.; Bao,Y.; Sanders,R.; Dernovoy,D.…
EPI369775	PA	Vietnam	2006-Jan-10	A/TayNguyen/HCM52/2006		Other Database Import	Wentworth,D.E.; Dugan,V.; Halpin,R.; Lin,X.; Bera,J.; Ghedin,E.; Fedorova,N.; Overton,L.; Tsitrin,T.; Stockwell,T.; Katzel,D.; Li,K.; Amedeo,P.; Schobel,S.; Shrivastava,S.; Wang,S.; Thovarai,V.; Bishop,B.; Edworthy,P.; Kim,M.; Mai,L.T.Q.; Hien,N.T.; Ha,N.K.; Cuong,V.D.; Duc,D.T.; Phuong,H.V.M.; Hang,N.L.K.; Thanh,L.T.; Thach,N.C.; Huong,T.T.; Hien,P.T.; Giang,N.H.; Bao,Y.; Sanders,R.; Dernovoy,D.…
EPI369773	NP	Vietnam	2006-Jan-10	A/TayNguyen/HCM52/2006		Other Database Import	Wentworth,D.E.; Dugan,V.; Halpin,R.; Lin,X.; Bera,J.; Ghedin,E.; Fedorova,N.; Overton,L.; Tsitrin,T.; Stockwell,T.; Katzel,D.; Li,K.; Amedeo,P.; Schobel,S.; Shrivastava,S.; Wang,S.; Thovarai,V.; Bishop,B.; Edworthy,P.; Kim,M.; Mai,L.T.Q.; Hien,N.T.; Ha,N.K.; Cuong,V.D.; Duc,D.T.; Phuong,H.V.M.; Hang,N.L.K.; Thanh,L.T.; Thach,N.C.; Huong,T.T.; Hien,P.T.; Giang,N.H.; Bao,Y.; Sanders,R.; Dernovoy,D.…
EPI369774	NS	Vietnam	2006-Jan-10	A/TayNguyen/HCM52/2006		Other Database Import	Wentworth,D.E.; Dugan,V.; Halpin,R.; Lin,X.; Bera,J.; Ghedin,E.; Fedorova,N.; Overton,L.; Tsitrin,T.; Stockwell,T.; Katzel,D.; Li,K.; Amedeo,P.; Schobel,S.; Shrivastava,S.; Wang,S.; Thovarai,V.; Bishop,B.; Edworthy,P.; Kim,M.; Mai,L.T.Q.; Hien,N.T.; Ha,N.K.; Cuong,V.D.; Duc,D.T.; Phuong,H.V.M.; Hang,N.L.K.; Thanh,L.T.; Thach,N.C.; Huong,T.T.; Hien,P.T.; Giang,N.H.; Bao,Y.; Sanders,R.; Dernovoy,D.…
EPI369777	PB2	Vietnam	2006-Jan-10	A/TayNguyen/HCM52/2006		Other Database Import	Wentworth,D.E.; Dugan,V.; Halpin,R.; Lin,X.; Bera,J.; Ghedin,E.; Fedorova,N.; Overton,L.; Tsitrin,T.; Stockwell,T.; Katzel,D.; Li,K.; Amedeo,P.; Schobel,S.; Shrivastava,S.; Wang,S.; Thovarai,V.; Bishop,B.; Edworthy,P.; Kim,M.; Mai,L.T.Q.; Hien,N.T.; Ha,N.K.; Cuong,V.D.; Duc,D.T.; Phuong,H.V.M.; Hang,N.L.K.; Thanh,L.T.; Thach,N.C.; Huong,T.T.; Hien,P.T.; Giang,N.H.; Bao,Y.; Sanders,R.; Dernovoy,D.…
EPI363176	HA	China	2006-Dec-13	A/Jilin-Chaoyang/1198/2006		Other Database Import	Du,X.; Dong,L.; Lan,Y.; Peng,Y.; Wu,A.; Zhang,Y.; Huang,W.; Wang,D.; Wang,M.; Guo,Y.; Shu,Y.; Jiang,T.; Zhao,X.; Wei,H.; Chen,Y.; Li,X.; Tan,M.; Guo,J.
EPI363175	HA	China	2006-Dec-11	A/Jilin-Chaoyang/1173/2006		Other Database Import	Du,X.; Dong,L.; Lan,Y.; Peng,Y.; Wu,A.; Zhang,Y.; Huang,W.; Wang,D.; Wang,M.; Guo,Y.; Shu,Y.; Jiang,T.; Zhao,X.; Wei,H.; Chen,Y.; Li,X.; Tan,M.; Guo,J.
EPI363151	HA	China	2006-Dec-29	A/Tianjin-Tanggu/38/2006		Other Database Import	Du,X.; Dong,L.; Lan,Y.; Peng,Y.; Wu,A.; Zhang,Y.; Huang,W.; Wang,D.; Wang,M.; Guo,Y.; Shu,Y.; Jiang,T.; Zhao,X.; Wei,H.; Chen,Y.; Li,X.; Tan,M.; Guo,J.
EPI363147	HA	China	2006-Apr-01	A/Heilongjiang-Xiangfang/186/2006		Other Database Import	Du,X.; Dong,L.; Lan,Y.; Peng,Y.; Wu,A.; Zhang,Y.; Huang,W.; Wang,D.; Wang,M.; Guo,Y.; Shu,Y.; Jiang,T.; Zhao,X.; Wei,H.; Chen,Y.; Li,X.; Tan,M.; Guo,J.
EPI363146	HA	China	2006-Dec-19	A/Heilongjiang-Xiangfang/147/2006		Other Database Import	Du,X.; Dong,L.; Lan,Y.; Peng,Y.; Wu,A.; Zhang,Y.; Huang,W.; Wang,D.; Wang,M.; Guo,Y.; Shu,Y.; Jiang,T.; Zhao,X.; Wei,H.; Chen,Y.; Li,X.; Tan,M.; Guo,J.
EPI363145	HA	China	2006-Dec-29	A/Hebei-Qiaodong/512/2006		Other Database Import	Du,X.; Dong,L.; Lan,Y.; Peng,Y.; Wu,A.; Zhang,Y.; Huang,W.; Wang,D.; Wang,M.; Guo,Y.; Shu,Y.; Jiang,T.; Zhao,X.; Wei,H.; Chen,Y.; Li,X.; Tan,M.; Guo,J.
EPI363144	HA	China	2006-Dec-22	A/Hebei-Qiaodong/330/2006		Other Database Import	Du,X.; Dong,L.; Lan,Y.; Peng,Y.; Wu,A.; Zhang,Y.; Huang,W.; Wang,D.; Wang,M.; Guo,Y.; Shu,Y.; Jiang,T.; Zhao,X.; Wei,H.; Chen,Y.; Li,X.; Tan,M.; Guo,J.
EPI363143	HA	China	2006-Dec-22	A/Hebei-Qiaodong/324/2006		Other Database Import	Du,X.; Dong,L.; Lan,Y.; Peng,Y.; Wu,A.; Zhang,Y.; Huang,W.; Wang,D.; Wang,M.; Guo,Y.; Shu,Y.; Jiang,T.; Zhao,X.; Wei,H.; Chen,Y.; Li,X.; Tan,M.; Guo,J.
EPI363142	HA	China	2006-Dec-31	A/Beijing-Xuanwu/1390/2006		Other Database Import	Du,X.; Dong,L.; Lan,Y.; Peng,Y.; Wu,A.; Zhang,Y.; Huang,W.; Wang,D.; Wang,M.; Guo,Y.; Shu,Y.; Jiang,T.; Zhao,X.; Wei,H.; Chen,Y.; Li,X.; Tan,M.; Guo,J.
EPI363141	HA	China	2006-Dec-31	A/Beijing-Xuanwu/1388/2006		Other Database Import	Du,X.; Dong,L.; Lan,Y.; Peng,Y.; Wu,A.; Zhang,Y.; Huang,W.; Wang,D.; Wang,M.; Guo,Y.; Shu,Y.; Jiang,T.; Zhao,X.; Wei,H.; Chen,Y.; Li,X.; Tan,M.; Guo,J.
EPI363136	HA	China	2006-Dec-21	A/Beijing-Xuanwu/1359/2006		Other Database Import	Du,X.; Dong,L.; Lan,Y.; Peng,Y.; Wu,A.; Zhang,Y.; Huang,W.; Wang,D.; Wang,M.; Guo,Y.; Shu,Y.; Jiang,T.; Zhao,X.; Wei,H.; Chen,Y.; Li,X.; Tan,M.; Guo,J.
EPI363135	HA	China	2006-Dec-04	A/Beijing-Xuanwu/1311/2006		Other Database Import	Du,X.; Dong,L.; Lan,Y.; Peng,Y.; Wu,A.; Zhang,Y.; Huang,W.; Wang,D.; Wang,M.; Guo,Y.; Shu,Y.; Jiang,T.; Zhao,X.; Wei,H.; Chen,Y.; Li,X.; Tan,M.; Guo,J.
EPI363134	HA	China	2006-Dec-18	A/Beijing-Xicheng/1283/2006		Other Database Import	Du,X.; Dong,L.; Lan,Y.; Peng,Y.; Wu,A.; Zhang,Y.; Huang,W.; Wang,D.; Wang,M.; Guo,Y.; Shu,Y.; Jiang,T.; Zhao,X.; Wei,H.; Chen,Y.; Li,X.; Tan,M.; Guo,J.
EPI363133	HA	China	2006-Nov-09	A/Anhui-Luyang/1113/2006		Other Database Import	Du,X.; Dong,L.; Lan,Y.; Peng,Y.; Wu,A.; Zhang,Y.; Huang,W.; Wang,D.; Wang,M.; Guo,Y.; Shu,Y.; Jiang,T.; Zhao,X.; Wei,H.; Chen,Y.; Li,X.; Tan,M.; Guo,J.
EPI360960	HA	United States	2006-Apr-01	A/Oklahoma/1050/2006		Other Database Import	Air,G.M.; Gulati,S.
EPI358827	HA	United Kingdom	2006-Dec-27	A/England/617/2006		Other Database Import	Galiano,M.; Johnson,B.F.; Myers,R.; Ellis,J.; Daniels,R.; Zambon,M.
EPI358824	HA	United Kingdom	2006-Nov-29	A/England/557/2006		Other Database Import	Galiano,M.; Johnson,B.F.; Myers,R.; Ellis,J.; Daniels,R.; Zambon,M.
EPI358823	HA	United Kingdom	2006-Nov-28	A/England/558/2006		Other Database Import	Galiano,M.; Johnson,B.F.; Myers,R.; Ellis,J.; Daniels,R.; Zambon,M.
EPI358822	HA	United Kingdom	2006-Nov-28	A/England/64848/2006		Other Database Import	Galiano,M.; Johnson,B.F.; Myers,R.; Ellis,J.; Daniels,R.; Zambon,M.
EPI358821	HA	United Kingdom	2006-Nov-07	A/England/646836/2006		Other Database Import	Galiano,M.; Johnson,B.F.; Myers,R.; Ellis,J.; Daniels,R.; Zambon,M.
EPI358820	HA	United Kingdom	2006-Nov-07	A/England/556/2006		Other Database Import	Galiano,M.; Johnson,B.F.; Myers,R.; Ellis,J.; Daniels,R.; Zambon,M.
EPI358819	HA	United Kingdom	2006-Mar-01	A/England/63201/2006		Other Database Import	Galiano,M.; Johnson,B.F.; Myers,R.; Ellis,J.; Daniels,R.; Zambon,M.
EPI358817	HA	United Kingdom	2006-Apr-26	A/England/61762/2006		Other Database Import	Galiano,M.; Johnson,B.F.; Myers,R.; Ellis,J.; Daniels,R.; Zambon,M.
EPI358816	HA	United Kingdom	2006-Mar-28	A/England/613446/2006		Other Database Import	Galiano,M.; Johnson,B.F.; Myers,R.; Ellis,J.; Daniels,R.; Zambon,M.
EPI358814	HA	United Kingdom	2006-Mar-03	A/England/61007/2006		Other Database Import	Galiano,M.; Johnson,B.F.; Myers,R.; Ellis,J.; Daniels,R.; Zambon,M.
EPI358813	HA	United Kingdom	2006-Jan-19	A/England/60385/2006		Other Database Import	Galiano,M.; Johnson,B.F.; Myers,R.; Ellis,J.; Daniels,R.; Zambon,M.
EPI358811	HA	United Kingdom	2006-Jan-09	A/England/602213/2006		Other Database Import	Galiano,M.; Johnson,B.F.; Myers,R.; Ellis,J.; Daniels,R.; Zambon,M.
EPI347407	HA	Slovakia	2006-Feb-06	A/Slovakia/134/2006	National Public Health Institute of Slovakia	National Institute for Medical Research
EPI318648	HA	United States	2006-Apr-06	A/Illinois/NHRC0002/2006		Other Database Import	The NIAID Influenza Genome Sequencing Consortium
EPI318649	MP	United States	2006-Apr-06	A/Illinois/NHRC0002/2006		Other Database Import	The NIAID Influenza Genome Sequencing Consortium
EPI318650	NA	United States	2006-Apr-06	A/Illinois/NHRC0002/2006		Other Database Import	The NIAID Influenza Genome Sequencing Consortium
EPI318651	NP	United States	2006-Apr-06	A/Illinois/NHRC0002/2006		Other Database Import	The NIAID Influenza Genome Sequencing Consortium
EPI318652	NS	United States	2006-Apr-06	A/Illinois/NHRC0002/2006		Other Database Import	The NIAID Influenza Genome Sequencing Consortium
EPI318653	PA	United States	2006-Apr-06	A/Illinois/NHRC0002/2006		Other Database Import	The NIAID Influenza Genome Sequencing Consortium
EPI318654	PB1	United States	2006-Apr-06	A/Illinois/NHRC0002/2006		Other Database Import	The NIAID Influenza Genome Sequencing Consortium
EPI318655	PB2	United States	2006-Apr-06	A/Illinois/NHRC0002/2006		Other Database Import	The NIAID Influenza Genome Sequencing Consortium
EPI318640	HA	United States	2006-Apr-05	A/Missouri/NHRC0001/2006		Other Database Import	The NIAID Influenza Genome Sequencing Consortium
EPI318641	MP	United States	2006-Apr-05	A/Missouri/NHRC0001/2006		Other Database Import	The NIAID Influenza Genome Sequencing Consortium
EPI318642	NA	United States	2006-Apr-05	A/Missouri/NHRC0001/2006		Other Database Import	The NIAID Influenza Genome Sequencing Consortium
EPI318643	NP	United States	2006-Apr-05	A/Missouri/NHRC0001/2006		Other Database Import	The NIAID Influenza Genome Sequencing Consortium
EPI318644	NS	United States	2006-Apr-05	A/Missouri/NHRC0001/2006		Other Database Import	The NIAID Influenza Genome Sequencing Consortium
EPI318645	PA	United States	2006-Apr-05	A/Missouri/NHRC0001/2006		Other Database Import	The NIAID Influenza Genome Sequencing Consortium
EPI318646	PB1	United States	2006-Apr-05	A/Missouri/NHRC0001/2006		Other Database Import	The NIAID Influenza Genome Sequencing Consortium
EPI318647	PB2	United States	2006-Apr-05	A/Missouri/NHRC0001/2006		Other Database Import	The NIAID Influenza Genome Sequencing Consortium
EPI318636	NS	United States	2006-Apr-04	A/Texas/NHRC0002/2006		Other Database Import	The NIAID Influenza Genome Sequencing Consortium
EPI318637	PA	United States	2006-Apr-04	A/Texas/NHRC0002/2006		Other Database Import	The NIAID Influenza Genome Sequencing Consortium
EPI318638	PB1	United States	2006-Apr-04	A/Texas/NHRC0002/2006		Other Database Import	The NIAID Influenza Genome Sequencing Consortium
EPI318639	PB2	United States	2006-Apr-04	A/Texas/NHRC0002/2006		Other Database Import	The NIAID Influenza Genome Sequencing Consortium
EPI318632	HA	United States	2006-Apr-04	A/Texas/NHRC0002/2006		Other Database Import	The NIAID Influenza Genome Sequencing Consortium
EPI318633	MP	United States	2006-Apr-04	A/Texas/NHRC0002/2006		Other Database Import	The NIAID Influenza Genome Sequencing Consortium
EPI318634	NA	United States	2006-Apr-04	A/Texas/NHRC0002/2006		Other Database Import	The NIAID Influenza Genome Sequencing Consortium
EPI318635	NP	United States	2006-Apr-04	A/Texas/NHRC0002/2006		Other Database Import	The NIAID Influenza Genome Sequencing Consortium
EPI318624	HA	United States	2006-Mar-28	A/South Carolina/NHRC0001/2006		Other Database Import	The NIAID Influenza Genome Sequencing Consortium
EPI318625	MP	United States	2006-Mar-28	A/South Carolina/NHRC0001/2006		Other Database Import	The NIAID Influenza Genome Sequencing Consortium
EPI318626	NA	United States	2006-Mar-28	A/South Carolina/NHRC0001/2006		Other Database Import	The NIAID Influenza Genome Sequencing Consortium
EPI318627	NP	United States	2006-Mar-28	A/South Carolina/NHRC0001/2006		Other Database Import	The NIAID Influenza Genome Sequencing Consortium
EPI318628	NS	United States	2006-Mar-28	A/South Carolina/NHRC0001/2006		Other Database Import	The NIAID Influenza Genome Sequencing Consortium
EPI318629	PA	United States	2006-Mar-28	A/South Carolina/NHRC0001/2006		Other Database Import	The NIAID Influenza Genome Sequencing Consortium
EPI318630	PB1	United States	2006-Mar-28	A/South Carolina/NHRC0001/2006		Other Database Import	The NIAID Influenza Genome Sequencing Consortium
EPI318631	PB2	United States	2006-Mar-28	A/South Carolina/NHRC0001/2006		Other Database Import	The NIAID Influenza Genome Sequencing Consortium
EPI318616	HA	United States	2006-Feb-21	A/California/NHRC0001/2006		Other Database Import	The NIAID Influenza Genome Sequencing Consortium
EPI318617	MP	United States	2006-Feb-21	A/California/NHRC0001/2006		Other Database Import	The NIAID Influenza Genome Sequencing Consortium
EPI318618	NA	United States	2006-Feb-21	A/California/NHRC0001/2006		Other Database Import	The NIAID Influenza Genome Sequencing Consortium
EPI318619	NP	United States	2006-Feb-21	A/California/NHRC0001/2006		Other Database Import	The NIAID Influenza Genome Sequencing Consortium
EPI318620	NS	United States	2006-Feb-21	A/California/NHRC0001/2006		Other Database Import	The NIAID Influenza Genome Sequencing Consortium
EPI318621	PA	United States	2006-Feb-21	A/California/NHRC0001/2006		Other Database Import	The NIAID Influenza Genome Sequencing Consortium
EPI318622	PB1	United States	2006-Feb-21	A/California/NHRC0001/2006		Other Database Import	The NIAID Influenza Genome Sequencing Consortium
EPI318623	PB2	United States	2006-Feb-21	A/California/NHRC0001/2006		Other Database Import	The NIAID Influenza Genome Sequencing Consortium
EPI318608	HA	United States	2006-Feb-15	A/Illinois/NHRC0001/2006		Other Database Import	The NIAID Influenza Genome Sequencing Consortium
EPI318609	MP	United States	2006-Feb-15	A/Illinois/NHRC0001/2006		Other Database Import	The NIAID Influenza Genome Sequencing Consortium
EPI318610	NA	United States	2006-Feb-15	A/Illinois/NHRC0001/2006		Other Database Import	The NIAID Influenza Genome Sequencing Consortium
EPI318611	NP	United States	2006-Feb-15	A/Illinois/NHRC0001/2006		Other Database Import	The NIAID Influenza Genome Sequencing Consortium
EPI318612	NS	United States	2006-Feb-15	A/Illinois/NHRC0001/2006		Other Database Import	The NIAID Influenza Genome Sequencing Consortium
EPI318613	PA	United States	2006-Feb-15	A/Illinois/NHRC0001/2006		Other Database Import	The NIAID Influenza Genome Sequencing Consortium
EPI318614	PB1	United States	2006-Feb-15	A/Illinois/NHRC0001/2006		Other Database Import	The NIAID Influenza Genome Sequencing Consortium
EPI318615	PB2	United States	2006-Feb-15	A/Illinois/NHRC0001/2006		Other Database Import	The NIAID Influenza Genome Sequencing Consortium
EPI318334	PA	Australia	2006-Jul-10	A/Sydney/348N/2006		Other Database Import	Wong,K.Y.; Bull,R.; Stelzer-Braid,S.; Fennell,M.; Rawlinson,W.
EPI318380	PB2	Australia	2006-Jul-10	A/Sydney/348N/2006		Other Database Import	Wong,K.Y.; Bull,R.; Stelzer-Braid,S.; Fennell,M.; Rawlinson,W.
EPI318311	NP	Australia	2006-Jul-10	A/Sydney/348N/2006		Other Database Import	Wong,K.Y.; Bull,R.; Stelzer-Braid,S.; Fennell,M.; Rawlinson,W.
EPI318357	PB1	Australia	2006-Jul-10	A/Sydney/348N/2006		Other Database Import	Wong,K.Y.; Bull,R.; Stelzer-Braid,S.; Fennell,M.; Rawlinson,W.
EPI315055	HA	United Kingdom	2006-Dec-13	A/Scotland/1/2007		Other Database Import	Ellis,J.
EPI315054	HA	United Kingdom	2006-Dec-12	A/Scotland/4/2007		Other Database Import	Ellis,J.
EPI315053	HA	United Kingdom	2006-Dec-11	A/Scotland/70480684/2007		Other Database Import	Ellis,J.
EPI315043	NA	United Kingdom	2006-Nov-22	A/England/560/2006		Other Database Import	Galiano,M.; Johnson,B.F.; Myers,R.; Ellis,J.; Daniels,R.; Zambon,M.
EPI358866	HA	United Kingdom	2006-Nov-22	A/England/560/2006		Other Database Import	Galiano,M.; Johnson,B.F.; Myers,R.; Ellis,J.; Daniels,R.; Zambon,M.
EPI315042	HA	United Kingdom	2006-Nov-21	A/Scotland/70480685/2007		Other Database Import	Ellis,J.
EPI315041	HA	United Kingdom	2006-Nov-15	A/Scotland/3/2007		Other Database Import	Ellis,J.
EPI310247	HA	Austria	2006-Apr-01	A/Vienna/28/2006		Other Database Import	Wolschek,M.
EPI310248	NA	Austria	2006-Apr-01	A/Vienna/28/2006		Other Database Import	Wolschek,M.
EPI304373	NS	China	2006-Jan-01	A/Shantou/602/2006		Other Database Import	Li,W.; Wang,G.; Li,K.
EPI296015	HA	India	2006-Oct-01	A/Kolkata/595/2006		Other Database Import	Agrawal,A.S.; Chawla-Sarkar,M.
EPI296014	HA	India	2006-Sep-01	A/Kolkata/524/2006		Other Database Import	Agrawal,A.S.; Chawla-Sarkar,M.
EPI296011	HA	India	2006-Jul-01	A/Kolkata/256/2006		Other Database Import	Agrawal,A.S.; Chawla-Sarkar,M.
EPI296009	HA	India	2006-Jun-01	A/Kolkata/232/2006		Other Database Import	Agrawal,A.S.; Chawla-Sarkar,M.
EPI296008	HA	India	2006-Jun-01	A/Kolkata/229/2006		Other Database Import	Agrawal,A.S.; Chawla-Sarkar,M.
EPI296007	HA	India	2006-Jun-01	A/Kolkata/216/2006		Other Database Import	Agrawal,A.S.; Chawla-Sarkar,M.
EPI295995	NA	India	2006-Aug-01	A/Kolkata/323/2006		Other Database Import	Agrawal,A.S.; Sarkar,M.; Chawla-Sarkar,M.
EPI300752	HA	India	2006-Aug-01	A/Kolkata/323/2006		Other Database Import	Agrawal,A.S.; Sarkar,M.; Chawla-Sarkar,M.
EPI273198	NA	Taiwan	2006-Dec-05	A/Taiwan/799/2006		Other Database Import	Lin,J.-H.; Chiu,S.-C.; Liu,H.-F.
EPI273236	NP	Taiwan	2006-Dec-05	A/Taiwan/799/2006		Other Database Import	Lin,J.-H.; Chiu,S.-C.; Liu,H.-F.
EPI273271	NS	Taiwan	2006-Dec-05	A/Taiwan/799/2006		Other Database Import	Lin,J.-H.; Chiu,S.-C.; Liu,H.-F.
EPI273096	PB2	Taiwan	2006-Dec-05	A/Taiwan/799/2006		Other Database Import	Lin,J.-H.; Chiu,S.-C.; Liu,H.-F.
EPI273131	HA	Taiwan	2006-Dec-05	A/Taiwan/799/2006		Other Database Import	Lin,J.-H.; Chiu,S.-C.; Liu,H.-F.
EPI273306	PA	Taiwan	2006-Dec-05	A/Taiwan/799/2006		Other Database Import	Lin,J.-H.; Chiu,S.-C.; Liu,H.-F.
EPI273341	PB1	Taiwan	2006-Dec-05	A/Taiwan/799/2006		Other Database Import	Lin,J.-H.; Chiu,S.-C.; Liu,H.-F.
EPI273166	MP	Taiwan	2006-Dec-05	A/Taiwan/799/2006		Other Database Import	Lin,J.-H.; Chiu,S.-C.; Liu,H.-F.
EPI273201	NA	Taiwan	2006-Nov-24	A/Taiwan/790/2006		Other Database Import	Lin,J.-H.; Chiu,S.-C.; Liu,H.-F.
EPI273235	NP	Taiwan	2006-Nov-24	A/Taiwan/790/2006		Other Database Import	Lin,J.-H.; Chiu,S.-C.; Liu,H.-F.
EPI273270	NS	Taiwan	2006-Nov-24	A/Taiwan/790/2006		Other Database Import	Lin,J.-H.; Chiu,S.-C.; Liu,H.-F.
EPI273095	PB2	Taiwan	2006-Nov-24	A/Taiwan/790/2006		Other Database Import	Lin,J.-H.; Chiu,S.-C.; Liu,H.-F.
EPI273130	HA	Taiwan	2006-Nov-24	A/Taiwan/790/2006		Other Database Import	Lin,J.-H.; Chiu,S.-C.; Liu,H.-F.
EPI273305	PA	Taiwan	2006-Nov-24	A/Taiwan/790/2006		Other Database Import	Lin,J.-H.; Chiu,S.-C.; Liu,H.-F.
EPI273340	PB1	Taiwan	2006-Nov-24	A/Taiwan/790/2006		Other Database Import	Lin,J.-H.; Chiu,S.-C.; Liu,H.-F.
EPI273165	MP	Taiwan	2006-Nov-24	A/Taiwan/790/2006		Other Database Import	Lin,J.-H.; Chiu,S.-C.; Liu,H.-F.
EPI273200	NA	Taiwan	2006-Sep-19	A/Taiwan/758/2006		Other Database Import	Lin,J.-H.; Chiu,S.-C.; Liu,H.-F.
EPI273234	NP	Taiwan	2006-Sep-19	A/Taiwan/758/2006		Other Database Import	Lin,J.-H.; Chiu,S.-C.; Liu,H.-F.
EPI273268	NS	Taiwan	2006-Sep-19	A/Taiwan/758/2006		Other Database Import	Lin,J.-H.; Chiu,S.-C.; Liu,H.-F.
EPI273094	PB2	Taiwan	2006-Sep-19	A/Taiwan/758/2006		Other Database Import	Lin,J.-H.; Chiu,S.-C.; Liu,H.-F.
EPI273129	HA	Taiwan	2006-Sep-19	A/Taiwan/758/2006		Other Database Import	Lin,J.-H.; Chiu,S.-C.; Liu,H.-F.
EPI273164	MP	Taiwan	2006-Sep-19	A/Taiwan/758/2006		Other Database Import	Lin,J.-H.; Chiu,S.-C.; Liu,H.-F.
EPI273304	PA	Taiwan	2006-Sep-19	A/Taiwan/758/2006		Other Database Import	Lin,J.-H.; Chiu,S.-C.; Liu,H.-F.
EPI273339	PB1	Taiwan	2006-Sep-19	A/Taiwan/758/2006		Other Database Import	Lin,J.-H.; Chiu,S.-C.; Liu,H.-F.
EPI273197	NA	Taiwan	2006-Mar-06	A/Taiwan/211/2006		Other Database Import	Lin,J.-H.; Chiu,S.-C.; Liu,H.-F.
EPI273232	NP	Taiwan	2006-Mar-06	A/Taiwan/211/2006		Other Database Import	Lin,J.-H.; Chiu,S.-C.; Liu,H.-F.
EPI273266	NS	Taiwan	2006-Mar-06	A/Taiwan/211/2006		Other Database Import	Lin,J.-H.; Chiu,S.-C.; Liu,H.-F.
EPI273092	PB2	Taiwan	2006-Mar-06	A/Taiwan/211/2006		Other Database Import	Lin,J.-H.; Chiu,S.-C.; Liu,H.-F.
EPI273127	HA	Taiwan	2006-Mar-06	A/Taiwan/211/2006		Other Database Import	Lin,J.-H.; Chiu,S.-C.; Liu,H.-F.
EPI273162	MP	Taiwan	2006-Mar-06	A/Taiwan/211/2006		Other Database Import	Lin,J.-H.; Chiu,S.-C.; Liu,H.-F.
EPI273302	PA	Taiwan	2006-Mar-06	A/Taiwan/211/2006		Other Database Import	Lin,J.-H.; Chiu,S.-C.; Liu,H.-F.
EPI273337	PB1	Taiwan	2006-Mar-06	A/Taiwan/211/2006		Other Database Import	Lin,J.-H.; Chiu,S.-C.; Liu,H.-F.
EPI273196	NA	Taiwan	2006-Feb-18	A/Taiwan/133/2006		Other Database Import	Lin,J.-H.; Chiu,S.-C.; Liu,H.-F.
EPI273231	NP	Taiwan	2006-Feb-18	A/Taiwan/133/2006		Other Database Import	Lin,J.-H.; Chiu,S.-C.; Liu,H.-F.
EPI273267	NS	Taiwan	2006-Feb-18	A/Taiwan/133/2006		Other Database Import	Lin,J.-H.; Chiu,S.-C.; Liu,H.-F.
EPI273091	PB2	Taiwan	2006-Feb-18	A/Taiwan/133/2006		Other Database Import	Lin,J.-H.; Chiu,S.-C.; Liu,H.-F.
EPI273126	HA	Taiwan	2006-Feb-18	A/Taiwan/133/2006		Other Database Import	Lin,J.-H.; Chiu,S.-C.; Liu,H.-F.
EPI273161	MP	Taiwan	2006-Feb-18	A/Taiwan/133/2006		Other Database Import	Lin,J.-H.; Chiu,S.-C.; Liu,H.-F.
EPI273301	PA	Taiwan	2006-Feb-18	A/Taiwan/133/2006		Other Database Import	Lin,J.-H.; Chiu,S.-C.; Liu,H.-F.
EPI273336	PB1	Taiwan	2006-Feb-18	A/Taiwan/133/2006		Other Database Import	Lin,J.-H.; Chiu,S.-C.; Liu,H.-F.
EPI273195	NA	Taiwan	2006-Jan-16	A/Taiwan/17/2006		Other Database Import	Lin,J.-H.; Chiu,S.-C.; Liu,H.-F.
EPI273230	NP	Taiwan	2006-Jan-16	A/Taiwan/17/2006		Other Database Import	Lin,J.-H.; Chiu,S.-C.; Liu,H.-F.
EPI273265	NS	Taiwan	2006-Jan-16	A/Taiwan/17/2006		Other Database Import	Lin,J.-H.; Chiu,S.-C.; Liu,H.-F.
EPI273090	PB2	Taiwan	2006-Jan-16	A/Taiwan/17/2006		Other Database Import	Lin,J.-H.; Chiu,S.-C.; Liu,H.-F.
EPI273125	HA	Taiwan	2006-Jan-16	A/Taiwan/17/2006		Other Database Import	Lin,J.-H.; Chiu,S.-C.; Liu,H.-F.
EPI273160	MP	Taiwan	2006-Jan-16	A/Taiwan/17/2006		Other Database Import	Lin,J.-H.; Chiu,S.-C.; Liu,H.-F.
EPI273300	PA	Taiwan	2006-Jan-16	A/Taiwan/17/2006		Other Database Import	Lin,J.-H.; Chiu,S.-C.; Liu,H.-F.
EPI273335	PB1	Taiwan	2006-Jan-16	A/Taiwan/17/2006		Other Database Import	Lin,J.-H.; Chiu,S.-C.; Liu,H.-F.
EPI266334	HA	United States	2006-Jan-01	A/New Jersey/2e/2006		Other Database Import	Stevens,J.; Chen,L.-M.; Carney,P.J.; Garten,R.; Foust,A.; Le,J.; Pokorny,B.A.; Manojkumar,R.; Silverman,J.; Devis,R.; Rhea,K.; Xu,X.; Bucher,D.J.; Paulson,J.; Cox,N.J.; Klimov,A.; Donis,R.O.
EPI266333	HA	United States	2006-Jan-19	A/Florida/2e/2006		Other Database Import	Stevens,J.; Chen,L.-M.; Carney,P.J.; Garten,R.; Foust,A.; Le,J.; Pokorny,B.A.; Manojkumar,R.; Silverman,J.; Devis,R.; Rhea,K.; Xu,X.; Bucher,D.J.; Paulson,J.; Cox,N.J.; Klimov,A.; Donis,R.O.
EPI266329	HA	United States	2006-Jan-01	A/New York/2/2006		Other Database Import	Stevens,J.; Chen,L.-M.; Carney,P.J.; Garten,R.; Foust,A.; Le,J.; Pokorny,B.A.; Manojkumar,R.; Silverman,J.; Devis,R.; Rhea,K.; Xu,X.; Bucher,D.J.; Paulson,J.; Cox,N.J.; Klimov,A.; Donis,R.O.
EPI266326	HA	United States	2006-Jan-19	A/Florida/2/2006		Other Database Import	Stevens,J.; Chen,L.-M.; Carney,P.J.; Garten,R.; Foust,A.; Le,J.; Pokorny,B.A.; Manojkumar,R.; Silverman,J.; Devis,R.; Rhea,K.; Xu,X.; Bucher,D.J.; Paulson,J.; Cox,N.J.; Klimov,A.; Donis,R.O.
EPI266325	HA	United States	2006-Jan-02	A/New Hampshire/3/2006		Other Database Import	Stevens,J.; Chen,L.-M.; Carney,P.J.; Garten,R.; Foust,A.; Le,J.; Pokorny,B.A.; Manojkumar,R.; Silverman,J.; Devis,R.; Rhea,K.; Xu,X.; Bucher,D.J.; Paulson,J.; Cox,N.J.; Klimov,A.; Donis,R.O.
EPI254275	HA	Korea, Republic of	2006-Dec-18	A/Seoul/865/2006		Other Database Import	Kang,S.; Yang,I.S.; Lee,J.-Y.; Park,Y.; Oh,H.-B.; Kang,C.; Kim,K.H.
EPI254267	HA	Korea, Republic of	2006-Dec-22	A/Jeonbuk/918/2006		Other Database Import	Kang,S.; Yang,I.S.; Lee,J.-Y.; Park,Y.; Oh,H.-B.; Kang,C.; Kim,K.H.
EPI254266	HA	Korea, Republic of	2006-Jan-02	A/Jeonbuk/74/2006		Other Database Import	Kang,S.; Yang,I.S.; Lee,J.-Y.; Park,Y.; Oh,H.-B.; Kang,C.; Kim,K.H.
EPI254250	HA	Korea, Republic of	2006-Jan-02	A/Jeonbuk/182/2006		Other Database Import	Kang,S.; Yang,I.S.; Lee,J.-Y.; Park,Y.; Oh,H.-B.; Kang,C.; Kim,K.H.
EPI254239	HA	Korea, Republic of	2006-Apr-12	A/Jeju/384/2006		Other Database Import	Kang,S.; Yang,I.S.; Lee,J.-Y.; Park,Y.; Oh,H.-B.; Kang,C.; Kim,K.H.
EPI254238	HA	Korea, Republic of	2006-Mar-29	A/Jeju/308/2006		Other Database Import	Kang,S.; Yang,I.S.; Lee,J.-Y.; Park,Y.; Oh,H.-B.; Kang,C.; Kim,K.H.
EPI254236	HA	Korea, Republic of	2006-Mar-21	A/Jeju/286/2006		Other Database Import	Kang,S.; Yang,I.S.; Lee,J.-Y.; Park,Y.; Oh,H.-B.; Kang,C.; Kim,K.H.
EPI254232	HA	Korea, Republic of	2006-Feb-02	A/Jeju/237/2006		Other Database Import	Kang,S.; Yang,I.S.; Lee,J.-Y.; Park,Y.; Oh,H.-B.; Kang,C.; Kim,K.H.
EPI254222	HA	Korea, Republic of	2006-Dec-09	A/Incheon/744/2006		Other Database Import	Kang,S.; Yang,I.S.; Lee,J.-Y.; Park,Y.; Oh,H.-B.; Kang,C.; Kim,K.H.
EPI254195	HA	Korea, Republic of	2006-Dec-29	A/Incheon/1154/2006		Other Database Import	Kang,S.; Yang,I.S.; Lee,J.-Y.; Park,Y.; Oh,H.-B.; Kang,C.; Kim,K.H.
EPI254192	HA	Korea, Republic of	2006-Dec-26	A/Incheon/1127/2006		Other Database Import	Kang,S.; Yang,I.S.; Lee,J.-Y.; Park,Y.; Oh,H.-B.; Kang,C.; Kim,K.H.
EPI254175	HA	Korea, Republic of	2006-Dec-24	A/Gyeongbuk/982/2006		Other Database Import	Kang,S.; Yang,I.S.; Lee,J.-Y.; Park,Y.; Oh,H.-B.; Kang,C.; Kim,K.H.
EPI254173	HA	Korea, Republic of	2006-Dec-19	A/Gwangju/892/2006		Other Database Import	Kang,S.; Yang,I.S.; Lee,J.-Y.; Park,Y.; Oh,H.-B.; Kang,C.; Kim,K.H.
EPI254162	HA	Korea, Republic of	2006-Apr-10	A/Daejeon/365/2006		Other Database Import	Kang,S.; Yang,I.S.; Lee,J.-Y.; Park,Y.; Oh,H.-B.; Kang,C.; Kim,K.H.
EPI254154	HA	Korea, Republic of	2006-Dec-29	A/Daejeon/1065/2006		Other Database Import	Kang,S.; Yang,I.S.; Lee,J.-Y.; Park,Y.; Oh,H.-B.; Kang,C.; Kim,K.H.
EPI251105	MP	China	2006-Mar-13	A/Xinjiang-Changji/13/2006		Other Database Import	Shu,Y.; Huang,W.; Zhao,X.; Li,Z.; Wang,W.; Li,X.; Yang,L.; Lan,Y.; Zhang,Y.; Dong,L.; Wang,D.; Guo,J.; Wang,M.; Guo,Y.; Wen,L.
EPI251104	MP	China	2006-Jan-01	A/Wulumuqi/363/2006		Other Database Import	Shu,Y.; Huang,W.; Zhao,X.; Li,Z.; Wang,W.; Li,X.; Yang,L.; Lan,Y.; Zhang,Y.; Dong,L.; Wang,D.; Guo,J.; Wang,M.; Guo,Y.; Wen,L.
EPI251103	MP	China	2006-Feb-28	A/Tianjin-Hexi/95/2006		Other Database Import	Shu,Y.; Huang,W.; Zhao,X.; Li,Z.; Wang,W.; Li,X.; Yang,L.; Lan,Y.; Zhang,Y.; Dong,L.; Wang,D.; Guo,J.; Wang,M.; Guo,Y.; Wen,L.
EPI251102	MP	China	2006-Feb-14	A/Tianjin-Hexi/70/2006		Other Database Import	Shu,Y.; Huang,W.; Zhao,X.; Li,Z.; Wang,W.; Li,X.; Yang,L.; Lan,Y.; Zhang,Y.; Dong,L.; Wang,D.; Guo,J.; Wang,M.; Guo,Y.; Wen,L.
EPI251097	MP	China	2006-Jan-01	A/Shenzhen/10/2006		Other Database Import	Shu,Y.; Huang,W.; Zhao,X.; Li,Z.; Wang,W.; Li,X.; Yang,L.; Lan,Y.; Zhang,Y.; Dong,L.; Wang,D.; Guo,J.; Wang,M.; Guo,Y.; Wen,L.
EPI251096	MP	China	2006-Jan-11	A/Shanxi-Yingze/13/2006		Other Database Import	Shu,Y.; Huang,W.; Zhao,X.; Li,Z.; Wang,W.; Li,X.; Yang,L.; Lan,Y.; Zhang,Y.; Dong,L.; Wang,D.; Guo,J.; Wang,M.; Guo,Y.; Wen,L.
EPI251095	MP	China	2006-Jan-01	A/Shanxi/246/2006		Other Database Import	Shu,Y.; Huang,W.; Zhao,X.; Li,Z.; Wang,W.; Li,X.; Yang,L.; Lan,Y.; Zhang,Y.; Dong,L.; Wang,D.; Guo,J.; Wang,M.; Guo,Y.; Wen,L.
EPI251093	MP	China	2006-Jan-01	A/Shandong/263/2006		Other Database Import	Shu,Y.; Huang,W.; Zhao,X.; Li,Z.; Wang,W.; Li,X.; Yang,L.; Lan,Y.; Zhang,Y.; Dong,L.; Wang,D.; Guo,J.; Wang,M.; Guo,Y.; Wen,L.
EPI251092	MP	China	2006-Jan-01	A/Shaanxi-Qindu/22/2006		Other Database Import	Shu,Y.; Huang,W.; Zhao,X.; Li,Z.; Wang,W.; Li,X.; Yang,L.; Lan,Y.; Zhang,Y.; Dong,L.; Wang,D.; Guo,J.; Wang,M.; Guo,Y.; Wen,L.
EPI251091	MP	China	2006-Jan-20	A/Qinghai-Chengzhong/8/2006		Other Database Import	Shu,Y.; Huang,W.; Zhao,X.; Li,Z.; Wang,W.; Li,X.; Yang,L.; Lan,Y.; Zhang,Y.; Dong,L.; Wang,D.; Guo,J.; Wang,M.; Guo,Y.; Wen,L.
EPI251090	MP	China	2006-Feb-28	A/Qinghai-Chengzhong/12/2006		Other Database Import	Shu,Y.; Huang,W.; Zhao,X.; Li,Z.; Wang,W.; Li,X.; Yang,L.; Lan,Y.; Zhang,Y.; Dong,L.; Wang,D.; Guo,J.; Wang,M.; Guo,Y.; Wen,L.
EPI251087	MP	China	2006-Jan-01	A/Jilin-Chaoyang/1293/2006		Other Database Import	Shu,Y.; Huang,W.; Zhao,X.; Li,Z.; Wang,W.; Li,X.; Yang,L.; Lan,Y.; Zhang,Y.; Dong,L.; Wang,D.; Guo,J.; Wang,M.; Guo,Y.; Wen,L.
EPI251085	MP	China	2006-Jan-01	A/Jilin-Chaoyang/1173/2006		Other Database Import	Shu,Y.; Huang,W.; Zhao,X.; Li,Z.; Wang,W.; Li,X.; Yang,L.; Lan,Y.; Zhang,Y.; Dong,L.; Wang,D.; Guo,J.; Wang,M.; Guo,Y.; Wen,L.
EPI251084	MP	China	2006-Jun-29	A/Jiangxi-Donghu/314/2006		Other Database Import	Shu,Y.; Huang,W.; Zhao,X.; Li,Z.; Wang,W.; Li,X.; Yang,L.; Lan,Y.; Zhang,Y.; Dong,L.; Wang,D.; Guo,J.; Wang,M.; Guo,Y.; Wen,L.
EPI251083	MP	China	2006-Jun-29	A/Jiangxi-Donghu/313/2006		Other Database Import	Shu,Y.; Huang,W.; Zhao,X.; Li,Z.; Wang,W.; Li,X.; Yang,L.; Lan,Y.; Zhang,Y.; Dong,L.; Wang,D.; Guo,J.; Wang,M.; Guo,Y.; Wen,L.
EPI251074	MP	China	2006-Dec-19	A/Heilongjiang-Xiangfang/148/2006		Other Database Import	Shu,Y.; Huang,W.; Zhao,X.; Li,Z.; Wang,W.; Li,X.; Yang,L.; Lan,Y.; Zhang,Y.; Dong,L.; Wang,D.; Guo,J.; Wang,M.; Guo,Y.; Wen,L.
EPI251073	MP	China	2006-Dec-19	A/Heilongjiang-Xiangfang/147/2006		Other Database Import	Shu,Y.; Huang,W.; Zhao,X.; Li,Z.; Wang,W.; Li,X.; Yang,L.; Lan,Y.; Zhang,Y.; Dong,L.; Wang,D.; Guo,J.; Wang,M.; Guo,Y.; Wen,L.
EPI251072	MP	China	2006-Dec-14	A/Heilongjiang-Xiangfang/136/2006		Other Database Import	Shu,Y.; Huang,W.; Zhao,X.; Li,Z.; Wang,W.; Li,X.; Yang,L.; Lan,Y.; Zhang,Y.; Dong,L.; Wang,D.; Guo,J.; Wang,M.; Guo,Y.; Wen,L.
EPI251071	MP	China	2006-Jan-01	A/Heilongjiang-Nangang/61/2006		Other Database Import	Shu,Y.; Huang,W.; Zhao,X.; Li,Z.; Wang,W.; Li,X.; Yang,L.; Lan,Y.; Zhang,Y.; Dong,L.; Wang,D.; Guo,J.; Wang,M.; Guo,Y.; Wen,L.
EPI251069	MP	China	2006-Dec-21	A/Heilongjiang-Nangang/1190/2006		Other Database Import	Shu,Y.; Huang,W.; Zhao,X.; Li,Z.; Wang,W.; Li,X.; Yang,L.; Lan,Y.; Zhang,Y.; Dong,L.; Wang,D.; Guo,J.; Wang,M.; Guo,Y.; Wen,L.
EPI251068	MP	China	2006-Dec-29	A/Hebei-Qiaodong/512/2006		Other Database Import	Shu,Y.; Huang,W.; Zhao,X.; Li,Z.; Wang,W.; Li,X.; Yang,L.; Lan,Y.; Zhang,Y.; Dong,L.; Wang,D.; Guo,J.; Wang,M.; Guo,Y.; Wen,L.
EPI251065	MP	China	2006-Dec-22	A/Hebei-Qiaodong/324/2006		Other Database Import	Shu,Y.; Huang,W.; Zhao,X.; Li,Z.; Wang,W.; Li,X.; Yang,L.; Lan,Y.; Zhang,Y.; Dong,L.; Wang,D.; Guo,J.; Wang,M.; Guo,Y.; Wen,L.
EPI251064	MP	China	2006-Jan-16	A/Hebei-Nanshi/38/2006		Other Database Import	Shu,Y.; Huang,W.; Zhao,X.; Li,Z.; Wang,W.; Li,X.; Yang,L.; Lan,Y.; Zhang,Y.; Dong,L.; Wang,D.; Guo,J.; Wang,M.; Guo,Y.; Wen,L.
EPI251063	MP	China	2006-Jan-23	A/Gansu-Maiji/5/2006		Other Database Import	Shu,Y.; Huang,W.; Zhao,X.; Li,Z.; Wang,W.; Li,X.; Yang,L.; Lan,Y.; Zhang,Y.; Dong,L.; Wang,D.; Guo,J.; Wang,M.; Guo,Y.; Wen,L.
EPI251062	MP	China	2006-Jan-10	A/Gansu-Chengguan/97/2006		Other Database Import	Shu,Y.; Huang,W.; Zhao,X.; Li,Z.; Wang,W.; Li,X.; Yang,L.; Lan,Y.; Zhang,Y.; Dong,L.; Wang,D.; Guo,J.; Wang,M.; Guo,Y.; Wen,L.
EPI251058	MP	China	2006-Dec-20	A/Gansu-Chengguan/1746/2006		Other Database Import	Shu,Y.; Huang,W.; Zhao,X.; Li,Z.; Wang,W.; Li,X.; Yang,L.; Lan,Y.; Zhang,Y.; Dong,L.; Wang,D.; Guo,J.; Wang,M.; Guo,Y.; Wen,L.
EPI251057	MP	China	2006-Feb-13	A/Gansu-Chengguan/157/2006		Other Database Import	Shu,Y.; Huang,W.; Zhao,X.; Li,Z.; Wang,W.; Li,X.; Yang,L.; Lan,Y.; Zhang,Y.; Dong,L.; Wang,D.; Guo,J.; Wang,M.; Guo,Y.; Wen,L.
EPI251056	MP	China	2006-Jan-23	A/Gansu-Chengguan/124/2006		Other Database Import	Shu,Y.; Huang,W.; Zhao,X.; Li,Z.; Wang,W.; Li,X.; Yang,L.; Lan,Y.; Zhang,Y.; Dong,L.; Wang,D.; Guo,J.; Wang,M.; Guo,Y.; Wen,L.
EPI251054	MP	China	2006-Jan-16	A/Gansu-Chengguan/120/2006		Other Database Import	Shu,Y.; Huang,W.; Zhao,X.; Li,Z.; Wang,W.; Li,X.; Yang,L.; Lan,Y.; Zhang,Y.; Dong,L.; Wang,D.; Guo,J.; Wang,M.; Guo,Y.; Wen,L.
EPI251053	MP	China	2006-Jan-16	A/Gansu-Chengguan/119/2006		Other Database Import	Shu,Y.; Huang,W.; Zhao,X.; Li,Z.; Wang,W.; Li,X.; Yang,L.; Lan,Y.; Zhang,Y.; Dong,L.; Wang,D.; Guo,J.; Wang,M.; Guo,Y.; Wen,L.
EPI251052	MP	China	2006-Jan-14	A/Gansu-Chengguan/118/2006		Other Database Import	Shu,Y.; Huang,W.; Zhao,X.; Li,Z.; Wang,W.; Li,X.; Yang,L.; Lan,Y.; Zhang,Y.; Dong,L.; Wang,D.; Guo,J.; Wang,M.; Guo,Y.; Wen,L.
EPI251050	MP	China	2006-Jan-13	A/Gansu-Chengguan/116/2006		Other Database Import	Shu,Y.; Huang,W.; Zhao,X.; Li,Z.; Wang,W.; Li,X.; Yang,L.; Lan,Y.; Zhang,Y.; Dong,L.; Wang,D.; Guo,J.; Wang,M.; Guo,Y.; Wen,L.
EPI251049	MP	China	2006-Jan-16	A/Gansu-Chengguan/101/2006		Other Database Import	Shu,Y.; Huang,W.; Zhao,X.; Li,Z.; Wang,W.; Li,X.; Yang,L.; Lan,Y.; Zhang,Y.; Dong,L.; Wang,D.; Guo,J.; Wang,M.; Guo,Y.; Wen,L.
EPI251048	MP	China	2006-Jan-01	A/Beijing-Xuanwu/84/2006		Other Database Import	Shu,Y.; Huang,W.; Zhao,X.; Li,Z.; Wang,W.; Li,X.; Yang,L.; Lan,Y.; Zhang,Y.; Dong,L.; Wang,D.; Guo,J.; Wang,M.; Guo,Y.; Wen,L.
EPI251046	MP	China	2006-Jan-26	A/Beijing-Xuanwu/75/2006		Other Database Import	Shu,Y.; Huang,W.; Zhao,X.; Li,Z.; Wang,W.; Li,X.; Yang,L.; Lan,Y.; Zhang,Y.; Dong,L.; Wang,D.; Guo,J.; Wang,M.; Guo,Y.; Wen,L.
EPI251045	MP	China	2006-Jan-23	A/Beijing-Xuanwu/72/2006		Other Database Import	Shu,Y.; Huang,W.; Zhao,X.; Li,Z.; Wang,W.; Li,X.; Yang,L.; Lan,Y.; Zhang,Y.; Dong,L.; Wang,D.; Guo,J.; Wang,M.; Guo,Y.; Wen,L.
EPI251040	MP	China	2006-Jan-19	A/Beijing-Xuanwu/58/2006		Other Database Import	Shu,Y.; Huang,W.; Zhao,X.; Li,Z.; Wang,W.; Li,X.; Yang,L.; Lan,Y.; Zhang,Y.; Dong,L.; Wang,D.; Guo,J.; Wang,M.; Guo,Y.; Wen,L.
EPI251039	MP	China	2006-Jan-21	A/Beijing-Xuanwu/48/2006		Other Database Import	Shu,Y.; Huang,W.; Zhao,X.; Li,Z.; Wang,W.; Li,X.; Yang,L.; Lan,Y.; Zhang,Y.; Dong,L.; Wang,D.; Guo,J.; Wang,M.; Guo,Y.; Wen,L.
EPI251038	MP	China	2006-Jan-20	A/Beijing-Xuanwu/47/2006		Other Database Import	Shu,Y.; Huang,W.; Zhao,X.; Li,Z.; Wang,W.; Li,X.; Yang,L.; Lan,Y.; Zhang,Y.; Dong,L.; Wang,D.; Guo,J.; Wang,M.; Guo,Y.; Wen,L.
EPI251037	MP	China	2006-Jan-12	A/Beijing-Xuanwu/37/2006		Other Database Import	Shu,Y.; Huang,W.; Zhao,X.; Li,Z.; Wang,W.; Li,X.; Yang,L.; Lan,Y.; Zhang,Y.; Dong,L.; Wang,D.; Guo,J.; Wang,M.; Guo,Y.; Wen,L.
EPI251036	MP	China	2006-Jan-12	A/Beijing-Xuanwu/27/2006		Other Database Import	Shu,Y.; Huang,W.; Zhao,X.; Li,Z.; Wang,W.; Li,X.; Yang,L.; Lan,Y.; Zhang,Y.; Dong,L.; Wang,D.; Guo,J.; Wang,M.; Guo,Y.; Wen,L.
EPI251035	MP	China	2006-Mar-14	A/Beijing-Xuanwu/185/2006		Other Database Import	Shu,Y.; Huang,W.; Zhao,X.; Li,Z.; Wang,W.; Li,X.; Yang,L.; Lan,Y.; Zhang,Y.; Dong,L.; Wang,D.; Guo,J.; Wang,M.; Guo,Y.; Wen,L.
EPI251030	MP	China	2006-Feb-28	A/Beijing-Xuanwu/157/2006		Other Database Import	Shu,Y.; Huang,W.; Zhao,X.; Li,Z.; Wang,W.; Li,X.; Yang,L.; Lan,Y.; Zhang,Y.; Dong,L.; Wang,D.; Guo,J.; Wang,M.; Guo,Y.; Wen,L.
EPI251029	MP	China	2006-Feb-27	A/Beijing-Xuanwu/155/2006		Other Database Import	Shu,Y.; Huang,W.; Zhao,X.; Li,Z.; Wang,W.; Li,X.; Yang,L.; Lan,Y.; Zhang,Y.; Dong,L.; Wang,D.; Guo,J.; Wang,M.; Guo,Y.; Wen,L.
EPI251028	MP	China	2006-Feb-24	A/Beijing-Xuanwu/151/2006		Other Database Import	Shu,Y.; Huang,W.; Zhao,X.; Li,Z.; Wang,W.; Li,X.; Yang,L.; Lan,Y.; Zhang,Y.; Dong,L.; Wang,D.; Guo,J.; Wang,M.; Guo,Y.; Wen,L.
EPI251027	MP	China	2006-Feb-23	A/Beijing-Xuanwu/148/2006		Other Database Import	Shu,Y.; Huang,W.; Zhao,X.; Li,Z.; Wang,W.; Li,X.; Yang,L.; Lan,Y.; Zhang,Y.; Dong,L.; Wang,D.; Guo,J.; Wang,M.; Guo,Y.; Wen,L.
EPI251025	MP	China	2006-Feb-21	A/Beijing-Xuanwu/141/2006		Other Database Import	Shu,Y.; Huang,W.; Zhao,X.; Li,Z.; Wang,W.; Li,X.; Yang,L.; Lan,Y.; Zhang,Y.; Dong,L.; Wang,D.; Guo,J.; Wang,M.; Guo,Y.; Wen,L.
EPI251019	MP	China	2006-Jan-01	A/Beijing-Xuanwu/1387/2006		Other Database Import	Shu,Y.; Huang,W.; Zhao,X.; Li,Z.; Wang,W.; Li,X.; Yang,L.; Lan,Y.; Zhang,Y.; Dong,L.; Wang,D.; Guo,J.; Wang,M.; Guo,Y.; Wen,L.
EPI251015	MP	China	2006-Dec-21	A/Beijing-Xuanwu/1359/2006		Other Database Import	Shu,Y.; Huang,W.; Zhao,X.; Li,Z.; Wang,W.; Li,X.; Yang,L.; Lan,Y.; Zhang,Y.; Dong,L.; Wang,D.; Guo,J.; Wang,M.; Guo,Y.; Wen,L.
EPI251012	MP	China	2006-Jan-01	A/Beijing-Xuanwu/131/2006		Other Database Import	Shu,Y.; Huang,W.; Zhao,X.; Li,Z.; Wang,W.; Li,X.; Yang,L.; Lan,Y.; Zhang,Y.; Dong,L.; Wang,D.; Guo,J.; Wang,M.; Guo,Y.; Wen,L.
EPI251011	MP	China	2006-Jan-01	A/Beijing-Xuanwu/130/2006		Other Database Import	Shu,Y.; Huang,W.; Zhao,X.; Li,Z.; Wang,W.; Li,X.; Yang,L.; Lan,Y.; Zhang,Y.; Dong,L.; Wang,D.; Guo,J.; Wang,M.; Guo,Y.; Wen,L.
EPI251003	MP	China	2006-Jan-01	A/Beijing-Xicheng/134/2006		Other Database Import	Shu,Y.; Huang,W.; Zhao,X.; Li,Z.; Wang,W.; Li,X.; Yang,L.; Lan,Y.; Zhang,Y.; Dong,L.; Wang,D.; Guo,J.; Wang,M.; Guo,Y.; Wen,L.
EPI251002	MP	China	2006-Jan-01	A/Beijing-Xicheng/131/2006		Other Database Import	Shu,Y.; Huang,W.; Zhao,X.; Li,Z.; Wang,W.; Li,X.; Yang,L.; Lan,Y.; Zhang,Y.; Dong,L.; Wang,D.; Guo,J.; Wang,M.; Guo,Y.; Wen,L.
EPI251001	MP	China	2006-Dec-18	A/Beijing-Xicheng/1283/2006		Other Database Import	Shu,Y.; Huang,W.; Zhao,X.; Li,Z.; Wang,W.; Li,X.; Yang,L.; Lan,Y.; Zhang,Y.; Dong,L.; Wang,D.; Guo,J.; Wang,M.; Guo,Y.; Wen,L.
EPI251000	MP	China	2006-Nov-09	A/Anhui-Luyang/1113/2006		Other Database Import	Shu,Y.; Huang,W.; Zhao,X.; Li,Z.; Wang,W.; Li,X.; Yang,L.; Lan,Y.; Zhang,Y.; Dong,L.; Wang,D.; Guo,J.; Wang,M.; Guo,Y.; Wen,L.
EPI249501	HA	Japan	2006-Jan-30	A/Niigata/F85/2006		Other Database Import	Zaraket,H.; Saito,R.; Suzuki,H.; Suzuki,Y.; Li,D.; Caperig-Dapat,I.
EPI249490	HA	Japan	2006-Jan-27	A/Nagasaki/N75/2006		Other Database Import	Zaraket,H.; Saito,R.; Suzuki,H.; Suzuki,Y.; Li,D.; Caperig-Dapat,I.
EPI249489	HA	Japan	2006-Jan-24	A/Nagasaki/N70/2006		Other Database Import	Zaraket,H.; Saito,R.; Suzuki,H.; Suzuki,Y.; Li,D.; Caperig-Dapat,I.
EPI249485	HA	Japan	2006-Jan-11	A/Nagasaki/N48/2006		Other Database Import	Zaraket,H.; Saito,R.; Suzuki,H.; Suzuki,Y.; Li,D.; Caperig-Dapat,I.
EPI249478	HA	Japan	2006-Jan-15	A/Nagasaki/N24/2006		Other Database Import	Zaraket,H.; Saito,R.; Suzuki,H.; Suzuki,Y.; Li,D.; Caperig-Dapat,I.
EPI249473	HA	Japan	2006-Jan-06	A/Nagasaki/N16/2006		Other Database Import	Zaraket,H.; Saito,R.; Suzuki,H.; Suzuki,Y.; Li,D.; Caperig-Dapat,I.
EPI249470	HA	Japan	2006-Jan-11	A/Nagasaki/N142/2006		Other Database Import	Zaraket,H.; Saito,R.; Suzuki,H.; Suzuki,Y.; Li,D.; Caperig-Dapat,I.
EPI249463	HA	Japan	2006-Dec-25	A/Nagasaki/N04/2006		Other Database Import	Zaraket,H.; Saito,R.; Suzuki,H.; Suzuki,Y.; Li,D.; Caperig-Dapat,I.
EPI244463	HA	Denmark	2006-Jan-01	A/Denmark/50/2006		Other Database Import	Bragstad,K.; Nielsen,L.P.; Fomsgaard,A.
EPI244127	NA	United States	2006-Jan-01	A/Bethesda/956/2006		Centers for Disease Control and Prevention	Uhlenhaut,C; Cohen,JI; Pavletic,S; Illei,G; Gea-Banacloche,JC; Abu-Asab,M; Krogmann,T; Zaki,SR; Gubareva,L; Krause,PR
EPI746386	HA	United States	2006-Jan-01	A/Bethesda/956/2006		Centers for Disease Control and Prevention	Uhlenhaut,C; Cohen,JI; Pavletic,S; Illei,G; Gea-Banacloche,JC; Abu-Asab,M; Krogmann,T; Zaki,SR; Gubareva,L; Krause,PR
EPI234398	NA	Cambodia	2006-Sep-06	A/Cambodia/Q191/2006		Other Database Import	Buchy,P.
EPI234355	MP	Cambodia	2006-Sep-06	A/Cambodia/Q191/2006		Other Database Import	Buchy,P.
EPI234312	HA	Cambodia	2006-Sep-06	A/Cambodia/Q191/2006		Other Database Import	Buchy,P.
EPI234396	NA	Cambodia	2006-Sep-14	A/Cambodia/Q153/2006		Other Database Import	Buchy,P.
EPI234353	MP	Cambodia	2006-Sep-14	A/Cambodia/Q153/2006		Other Database Import	Buchy,P.
EPI234310	HA	Cambodia	2006-Sep-14	A/Cambodia/Q153/2006		Other Database Import	Buchy,P.
EPI234395	NA	Cambodia	2006-Aug-29	A/Cambodia/Q142/2006		Other Database Import	Buchy,P.
EPI234352	MP	Cambodia	2006-Aug-29	A/Cambodia/Q142/2006		Other Database Import	Buchy,P.
EPI234309	HA	Cambodia	2006-Aug-29	A/Cambodia/Q142/2006		Other Database Import	Buchy,P.
EPI234394	NA	Cambodia	2006-Sep-20	A/Cambodia/Q120/2006		Other Database Import	Buchy,P.
EPI234351	MP	Cambodia	2006-Sep-20	A/Cambodia/Q120/2006		Other Database Import	Buchy,P.
EPI234308	HA	Cambodia	2006-Sep-20	A/Cambodia/Q120/2006		Other Database Import	Buchy,P.
EPI224931	HA	China	2006-Dec-25	A/YUNNANANNING/199/2006		Other Database Import	Russell,C.A.; Jones,T.C.; Barr,I.G.; Cox,N.J.; Gregory,V.; Gust,I.D.; Hampson,A.W.; Hay,A.J.; Hurt,A.C.; de Jong,J.C.; Kelso,A.; Klimov,A.I.; Kageyama,T.; Komadina,N.; Lapedes,A.S.; Lin,Y.P.; Mosterin,A.; Obuchi,M.; Odagiri,T.; Osterhaus,A.D.M.E.; Ri
EPI224929	HA	Japan	2006-Jan-27	A/YOKOHAMA/86/2006		Other Database Import	Russell,C.A.; Jones,T.C.; Barr,I.G.; Cox,N.J.; Gregory,V.; Gust,I.D.; Hampson,A.W.; Hay,A.J.; Hurt,A.C.; de Jong,J.C.; Kelso,A.; Klimov,A.I.; Kageyama,T.; Komadina,N.; Lapedes,A.S.; Lin,Y.P.; Mosterin,A.; Obuchi,M.; Odagiri,T.; Osterhaus,A.D.M.E.; Ri
EPI224928	HA	Japan	2006-Jan-28	A/YOKOHAMA/49/2006		Other Database Import	Russell,C.A.; Jones,T.C.; Barr,I.G.; Cox,N.J.; Gregory,V.; Gust,I.D.; Hampson,A.W.; Hay,A.J.; Hurt,A.C.; de Jong,J.C.; Kelso,A.; Klimov,A.I.; Kageyama,T.; Komadina,N.; Lapedes,A.S.; Lin,Y.P.; Mosterin,A.; Obuchi,M.; Odagiri,T.; Osterhaus,A.D.M.E.; Ri
EPI224926	HA	Japan	2006-Dec-07	A/YOKOHAMA/141/2006		Other Database Import	Russell,C.A.; Jones,T.C.; Barr,I.G.; Cox,N.J.; Gregory,V.; Gust,I.D.; Hampson,A.W.; Hay,A.J.; Hurt,A.C.; de Jong,J.C.; Kelso,A.; Klimov,A.I.; Kageyama,T.; Komadina,N.; Lapedes,A.S.; Lin,Y.P.; Mosterin,A.; Obuchi,M.; Odagiri,T.; Osterhaus,A.D.M.E.; Ri
EPI224925	HA	Japan	2006-Feb-10	A/YAMAGATA/74/2006		Other Database Import	Russell,C.A.; Jones,T.C.; Barr,I.G.; Cox,N.J.; Gregory,V.; Gust,I.D.; Hampson,A.W.; Hay,A.J.; Hurt,A.C.; de Jong,J.C.; Kelso,A.; Klimov,A.I.; Kageyama,T.; Komadina,N.; Lapedes,A.S.; Lin,Y.P.; Mosterin,A.; Obuchi,M.; Odagiri,T.; Osterhaus,A.D.M.E.; Ri
EPI224923	HA	Japan	2006-Jan-31	A/YAMAGATA/58/2006		Other Database Import	Russell,C.A.; Jones,T.C.; Barr,I.G.; Cox,N.J.; Gregory,V.; Gust,I.D.; Hampson,A.W.; Hay,A.J.; Hurt,A.C.; de Jong,J.C.; Kelso,A.; Klimov,A.I.; Kageyama,T.; Komadina,N.; Lapedes,A.S.; Lin,Y.P.; Mosterin,A.; Obuchi,M.; Odagiri,T.; Osterhaus,A.D.M.E.; Ri
EPI224918	NP	New Zealand	2006-Jul-24	A/Wellington/61/2006		Other Database Import	Laurie,K.L.; Ernest,J.; Poo,Y.P.; Mosse,J.A.; Barr,I.G.
EPI224919	PA	New Zealand	2006-Jul-24	A/Wellington/61/2006		Other Database Import	Laurie,K.L.; Ernest,J.; Poo,Y.P.; Mosse,J.A.; Barr,I.G.
EPI224916	HA	New Zealand	2006-Jul-06	A/WELLINGTON/43/2006		Other Database Import	Russell,C.A.; Jones,T.C.; Barr,I.G.; Cox,N.J.; Gregory,V.; Gust,I.D.; Hampson,A.W.; Hay,A.J.; Hurt,A.C.; de Jong,J.C.; Kelso,A.; Klimov,A.I.; Kageyama,T.; Komadina,N.; Lapedes,A.S.; Lin,Y.P.; Mosterin,A.; Obuchi,M.; Odagiri,T.; Osterhaus,A.D.M.E.; Ri
EPI224798	HA	Thailand	2006-Jan-01	A/Thailand/160/2006		Other Database Import	Bai,G.R.
EPI224799	NA	Thailand	2006-Jan-01	A/Thailand/160/2006		Other Database Import	Bai,G.R.
EPI224800	MP	Thailand	2006-Jan-01	A/Thailand/160/2006		Other Database Import	Bai,G.R.
EPI224797	HA	United States	2006-Mar-07	A/Tennessee/TN-777/2006		Other Database Import	Russell,C.A.; Jones,T.C.; Barr,I.G.; Cox,N.J.; Gregory,V.; Gust,I.D.; Hampson,A.W.; Hay,A.J.; Hurt,A.C.; de Jong,J.C.; Kelso,A.; Klimov,A.I.; Kageyama,T.; Komadina,N.; Lapedes,A.S.; Lin,Y.P.; Mosterin,A.; Obuchi,M.; Odagiri,T.; Osterhaus,A.D.M.E.; Ri
EPI224794	HA	Japan	2006-Jan-16	A/TOYAMA/33/2006		Other Database Import	Russell,C.A.; Jones,T.C.; Barr,I.G.; Cox,N.J.; Gregory,V.; Gust,I.D.; Hampson,A.W.; Hay,A.J.; Hurt,A.C.; de Jong,J.C.; Kelso,A.; Klimov,A.I.; Kageyama,T.; Komadina,N.; Lapedes,A.S.; Lin,Y.P.; Mosterin,A.; Obuchi,M.; Odagiri,T.; Osterhaus,A.D.M.E.; Ri
EPI224792	HA	Japan	2006-Feb-06	A/TOKYO/51672/2006		Other Database Import	Russell,C.A.; Jones,T.C.; Barr,I.G.; Cox,N.J.; Gregory,V.; Gust,I.D.; Hampson,A.W.; Hay,A.J.; Hurt,A.C.; de Jong,J.C.; Kelso,A.; Klimov,A.I.; Kageyama,T.; Komadina,N.; Lapedes,A.S.; Lin,Y.P.; Mosterin,A.; Obuchi,M.; Odagiri,T.; Osterhaus,A.D.M.E.; Ri
EPI224791	HA	Russian Federation	2006-Feb-17	A/St Petersburg/5/2006		Other Database Import	Russell,C.A.; Jones,T.C.; Barr,I.G.; Cox,N.J.; Gregory,V.; Gust,I.D.; Hampson,A.W.; Hay,A.J.; Hurt,A.C.; de Jong,J.C.; Kelso,A.; Klimov,A.I.; Kageyama,T.; Komadina,N.; Lapedes,A.S.; Lin,Y.P.; Mosterin,A.; Obuchi,M.; Odagiri,T.; Osterhaus,A.D.M.E.; Ri
EPI224790	HA	Russian Federation	2006-Feb-21	A/St Petersburg/4/2006		Other Database Import	Russell,C.A.; Jones,T.C.; Barr,I.G.; Cox,N.J.; Gregory,V.; Gust,I.D.; Hampson,A.W.; Hay,A.J.; Hurt,A.C.; de Jong,J.C.; Kelso,A.; Klimov,A.I.; Kageyama,T.; Komadina,N.; Lapedes,A.S.; Lin,Y.P.; Mosterin,A.; Obuchi,M.; Odagiri,T.; Osterhaus,A.D.M.E.; Ri
EPI224773	HA	Australia	2006-Jan-01	A/SYDNEY/18/2006		Other Database Import	Russell,C.A.; Jones,T.C.; Barr,I.G.; Cox,N.J.; Gregory,V.; Gust,I.D.; Hampson,A.W.; Hay,A.J.; Hurt,A.C.; de Jong,J.C.; Kelso,A.; Klimov,A.I.; Kageyama,T.; Komadina,N.; Lapedes,A.S.; Lin,Y.P.; Mosterin,A.; Obuchi,M.; Odagiri,T.; Osterhaus,A.D.M.E.; Ri
EPI224771	HA	Sweden	2006-Dec-08	A/STOCKHOLM/21/2006		Other Database Import	Russell,C.A.; Jones,T.C.; Barr,I.G.; Cox,N.J.; Gregory,V.; Gust,I.D.; Hampson,A.W.; Hay,A.J.; Hurt,A.C.; de Jong,J.C.; Kelso,A.; Klimov,A.I.; Kageyama,T.; Komadina,N.; Lapedes,A.S.; Lin,Y.P.; Mosterin,A.; Obuchi,M.; Odagiri,T.; Osterhaus,A.D.M.E.; Ri
EPI224768	HA	Japan	2006-Feb-03	A/SHIGA/18/2006		Other Database Import	Russell,C.A.; Jones,T.C.; Barr,I.G.; Cox,N.J.; Gregory,V.; Gust,I.D.; Hampson,A.W.; Hay,A.J.; Hurt,A.C.; de Jong,J.C.; Kelso,A.; Klimov,A.I.; Kageyama,T.; Komadina,N.; Lapedes,A.S.; Lin,Y.P.; Mosterin,A.; Obuchi,M.; Odagiri,T.; Osterhaus,A.D.M.E.; Ri
EPI224766	HA	Japan	2006-May-26	A/SENDAI/63/2006		Other Database Import	Russell,C.A.; Jones,T.C.; Barr,I.G.; Cox,N.J.; Gregory,V.; Gust,I.D.; Hampson,A.W.; Hay,A.J.; Hurt,A.C.; de Jong,J.C.; Kelso,A.; Klimov,A.I.; Kageyama,T.; Komadina,N.; Lapedes,A.S.; Lin,Y.P.; Mosterin,A.; Obuchi,M.; Odagiri,T.; Osterhaus,A.D.M.E.; Ri
EPI224765	HA	Chile	2006-Jul-27	A/SANTIAGO/9491/2006		Other Database Import	Russell,C.A.; Jones,T.C.; Barr,I.G.; Cox,N.J.; Gregory,V.; Gust,I.D.; Hampson,A.W.; Hay,A.J.; Hurt,A.C.; de Jong,J.C.; Kelso,A.; Klimov,A.I.; Kageyama,T.; Komadina,N.; Lapedes,A.S.; Lin,Y.P.; Mosterin,A.; Obuchi,M.; Odagiri,T.; Osterhaus,A.D.M.E.; Ri
EPI224763	HA	Spain	2006-Jan-01	A/SALAMANCA/55/2006		Other Database Import	Russell,C.A.; Jones,T.C.; Barr,I.G.; Cox,N.J.; Gregory,V.; Gust,I.D.; Hampson,A.W.; Hay,A.J.; Hurt,A.C.; de Jong,J.C.; Kelso,A.; Klimov,A.I.; Kageyama,T.; Komadina,N.; Lapedes,A.S.; Lin,Y.P.; Mosterin,A.; Obuchi,M.; Odagiri,T.; Osterhaus,A.D.M.E.; Ri
EPI224762	HA	Japan	2006-Jan-26	A/SAKAI/11/2006		Other Database Import	Russell,C.A.; Jones,T.C.; Barr,I.G.; Cox,N.J.; Gregory,V.; Gust,I.D.; Hampson,A.W.; Hay,A.J.; Hurt,A.C.; de Jong,J.C.; Kelso,A.; Klimov,A.I.; Kageyama,T.; Komadina,N.; Lapedes,A.S.; Lin,Y.P.; Mosterin,A.; Obuchi,M.; Odagiri,T.; Osterhaus,A.D.M.E.; Ri
EPI224751	PB2	United States	2006-Jan-01	A/human/Ohio/2006		Other Database Import	Yassine,H.M.; Lee,C.W.; Suarez,D.L.; Saif,Y.M.
EPI224752	PB1	United States	2006-Jan-01	A/human/Ohio/2006		Other Database Import	Yassine,H.M.; Lee,C.W.; Suarez,D.L.; Saif,Y.M.
EPI224753	PA	United States	2006-Jan-01	A/human/Ohio/2006		Other Database Import	Yassine,H.M.; Lee,C.W.; Suarez,D.L.; Saif,Y.M.
EPI224754	HA	United States	2006-Jan-01	A/human/Ohio/2006		Other Database Import	Yassine,H.M.; Lee,C.W.; Suarez,D.L.; Saif,Y.M.
EPI224755	NP	United States	2006-Jan-01	A/human/Ohio/2006		Other Database Import	Yassine,H.M.; Lee,C.W.; Suarez,D.L.; Saif,Y.M.
EPI224756	NA	United States	2006-Jan-01	A/human/Ohio/2006		Other Database Import	Yassine,H.M.; Lee,C.W.; Suarez,D.L.; Saif,Y.M.
EPI224757	MP	United States	2006-Jan-01	A/human/Ohio/2006		Other Database Import	Yassine,H.M.; Lee,C.W.; Suarez,D.L.; Saif,Y.M.
EPI224758	NS	United States	2006-Jan-01	A/human/Ohio/2006		Other Database Import	Yassine,H.M.; Lee,C.W.; Suarez,D.L.; Saif,Y.M.
EPI224750	HA	Japan	2006-Jan-11	A/OSAKA/4/2006		Other Database Import	Russell,C.A.; Jones,T.C.; Barr,I.G.; Cox,N.J.; Gregory,V.; Gust,I.D.; Hampson,A.W.; Hay,A.J.; Hurt,A.C.; de Jong,J.C.; Kelso,A.; Klimov,A.I.; Kageyama,T.; Komadina,N.; Lapedes,A.S.; Lin,Y.P.; Mosterin,A.; Obuchi,M.; Odagiri,T.; Osterhaus,A.D.M.E.; Ri
EPI224749	HA	Japan	2006-Feb-16	A/OSAKA/18/2006		Other Database Import	Russell,C.A.; Jones,T.C.; Barr,I.G.; Cox,N.J.; Gregory,V.; Gust,I.D.; Hampson,A.W.; Hay,A.J.; Hurt,A.C.; de Jong,J.C.; Kelso,A.; Klimov,A.I.; Kageyama,T.; Komadina,N.; Lapedes,A.S.; Lin,Y.P.; Mosterin,A.; Obuchi,M.; Odagiri,T.; Osterhaus,A.D.M.E.; Ri
EPI224748	HA	United States	2006-Feb-21	A/North Carolina/NC-VR06-841/2006		Other Database Import	Russell,C.A.; Jones,T.C.; Barr,I.G.; Cox,N.J.; Gregory,V.; Gust,I.D.; Hampson,A.W.; Hay,A.J.; Hurt,A.C.; de Jong,J.C.; Kelso,A.; Klimov,A.I.; Kageyama,T.; Komadina,N.; Lapedes,A.S.; Lin,Y.P.; Mosterin,A.; Obuchi,M.; Odagiri,T.; Osterhaus,A.D.M.E.; Ri
EPI224747	HA	United States	2006-Feb-08	A/North Carolina/NC-VR06-608/2006		Other Database Import	Russell,C.A.; Jones,T.C.; Barr,I.G.; Cox,N.J.; Gregory,V.; Gust,I.D.; Hampson,A.W.; Hay,A.J.; Hurt,A.C.; de Jong,J.C.; Kelso,A.; Klimov,A.I.; Kageyama,T.; Komadina,N.; Lapedes,A.S.; Lin,Y.P.; Mosterin,A.; Obuchi,M.; Odagiri,T.; Osterhaus,A.D.M.E.; Ri
EPI224746	HA	United States	2006-Mar-09	A/North Carolina/NC-VR06-1120/2006		Other Database Import	Russell,C.A.; Jones,T.C.; Barr,I.G.; Cox,N.J.; Gregory,V.; Gust,I.D.; Hampson,A.W.; Hay,A.J.; Hurt,A.C.; de Jong,J.C.; Kelso,A.; Klimov,A.I.; Kageyama,T.; Komadina,N.; Lapedes,A.S.; Lin,Y.P.; Mosterin,A.; Obuchi,M.; Odagiri,T.; Osterhaus,A.D.M.E.; Ri
EPI224737	HA	United States	2006-Mar-22	A/New York/4/2006		Other Database Import	The NIAID Influenza Genome Sequencing Consortium
EPI224738	MP	United States	2006-Mar-22	A/New York/4/2006		Other Database Import	The NIAID Influenza Genome Sequencing Consortium
EPI224739	NA	United States	2006-Mar-22	A/New York/4/2006		Other Database Import	The NIAID Influenza Genome Sequencing Consortium
EPI224740	NP	United States	2006-Mar-22	A/New York/4/2006		Other Database Import	The NIAID Influenza Genome Sequencing Consortium
EPI224741	NS	United States	2006-Mar-22	A/New York/4/2006		Other Database Import	The NIAID Influenza Genome Sequencing Consortium
EPI224742	PA	United States	2006-Mar-22	A/New York/4/2006		Other Database Import	The NIAID Influenza Genome Sequencing Consortium
EPI224743	PB1	United States	2006-Mar-22	A/New York/4/2006		Other Database Import	The NIAID Influenza Genome Sequencing Consortium
EPI224744	PB2	United States	2006-Mar-22	A/New York/4/2006		Other Database Import	The NIAID Influenza Genome Sequencing Consortium
EPI224734	HA	United States	2006-Jan-01	A/New Jersey/NJ-06-0076-ORIGINAL/2006		Other Database Import	Russell,C.A.; Jones,T.C.; Barr,I.G.; Cox,N.J.; Gregory,V.; Gust,I.D.; Hampson,A.W.; Hay,A.J.; Hurt,A.C.; de Jong,J.C.; Kelso,A.; Klimov,A.I.; Kageyama,T.; Komadina,N.; Lapedes,A.S.; Lin,Y.P.; Mosterin,A.; Obuchi,M.; Odagiri,T.; Osterhaus,A.D.M.E.; Ri
EPI224732	HA	New Caledonia	2006-Oct-30	A/New Caledonia/10/2006		Other Database Import	Russell,C.A.; Jones,T.C.; Barr,I.G.; Cox,N.J.; Gregory,V.; Gust,I.D.; Hampson,A.W.; Hay,A.J.; Hurt,A.C.; de Jong,J.C.; Kelso,A.; Klimov,A.I.; Kageyama,T.; Komadina,N.; Lapedes,A.S.; Lin,Y.P.; Mosterin,A.; Obuchi,M.; Odagiri,T.; Osterhaus,A.D.M.E.; Ri
EPI224731	HA	New Caledonia	2006-Jan-06	A/New Caledonia/1/2006		Other Database Import	Russell,C.A.; Jones,T.C.; Barr,I.G.; Cox,N.J.; Gregory,V.; Gust,I.D.; Hampson,A.W.; Hay,A.J.; Hurt,A.C.; de Jong,J.C.; Kelso,A.; Klimov,A.I.; Kageyama,T.; Komadina,N.; Lapedes,A.S.; Lin,Y.P.; Mosterin,A.; Obuchi,M.; Odagiri,T.; Osterhaus,A.D.M.E.; Ri
EPI224729	NP	Nepal	2006-Jul-11	A/Nepal/921/2006		Other Database Import	Laurie,K.L.; Ernest,J.; Poo,Y.P.; Mosse,J.A.; Barr,I.G.
EPI224730	PA	Nepal	2006-Jul-11	A/Nepal/921/2006		Other Database Import	Laurie,K.L.; Ernest,J.; Poo,Y.P.; Mosse,J.A.; Barr,I.G.
EPI224728	HA	Japan	2006-Feb-10	A/NIIGATA/9/2006		Other Database Import	Russell,C.A.; Jones,T.C.; Barr,I.G.; Cox,N.J.; Gregory,V.; Gust,I.D.; Hampson,A.W.; Hay,A.J.; Hurt,A.C.; de Jong,J.C.; Kelso,A.; Klimov,A.I.; Kageyama,T.; Komadina,N.; Lapedes,A.S.; Lin,Y.P.; Mosterin,A.; Obuchi,M.; Odagiri,T.; Osterhaus,A.D.M.E.; Ri
EPI224723	HA	Japan	2006-Jan-19	A/NIIGATA/4/2006		Other Database Import	Russell,C.A.; Jones,T.C.; Barr,I.G.; Cox,N.J.; Gregory,V.; Gust,I.D.; Hampson,A.W.; Hay,A.J.; Hurt,A.C.; de Jong,J.C.; Kelso,A.; Klimov,A.I.; Kageyama,T.; Komadina,N.; Lapedes,A.S.; Lin,Y.P.; Mosterin,A.; Obuchi,M.; Odagiri,T.; Osterhaus,A.D.M.E.; Ri
EPI224721	HA	Japan	2006-Jan-30	A/NIIGATA/342/2006		Other Database Import	Russell,C.A.; Jones,T.C.; Barr,I.G.; Cox,N.J.; Gregory,V.; Gust,I.D.; Hampson,A.W.; Hay,A.J.; Hurt,A.C.; de Jong,J.C.; Kelso,A.; Klimov,A.I.; Kageyama,T.; Komadina,N.; Lapedes,A.S.; Lin,Y.P.; Mosterin,A.; Obuchi,M.; Odagiri,T.; Osterhaus,A.D.M.E.; Ri
EPI224720	HA	Japan	2006-Feb-02	A/NIIGATA/306/2006		Other Database Import	Russell,C.A.; Jones,T.C.; Barr,I.G.; Cox,N.J.; Gregory,V.; Gust,I.D.; Hampson,A.W.; Hay,A.J.; Hurt,A.C.; de Jong,J.C.; Kelso,A.; Klimov,A.I.; Kageyama,T.; Komadina,N.; Lapedes,A.S.; Lin,Y.P.; Mosterin,A.; Obuchi,M.; Odagiri,T.; Osterhaus,A.D.M.E.; Ri
EPI224719	HA	Japan	2006-Jan-10	A/NIIGATA/28/2006		Other Database Import	Russell,C.A.; Jones,T.C.; Barr,I.G.; Cox,N.J.; Gregory,V.; Gust,I.D.; Hampson,A.W.; Hay,A.J.; Hurt,A.C.; de Jong,J.C.; Kelso,A.; Klimov,A.I.; Kageyama,T.; Komadina,N.; Lapedes,A.S.; Lin,Y.P.; Mosterin,A.; Obuchi,M.; Odagiri,T.; Osterhaus,A.D.M.E.; Ri
EPI224718	HA	Japan	2006-Jan-11	A/NIIGATA/27/2006		Other Database Import	Russell,C.A.; Jones,T.C.; Barr,I.G.; Cox,N.J.; Gregory,V.; Gust,I.D.; Hampson,A.W.; Hay,A.J.; Hurt,A.C.; de Jong,J.C.; Kelso,A.; Klimov,A.I.; Kageyama,T.; Komadina,N.; Lapedes,A.S.; Lin,Y.P.; Mosterin,A.; Obuchi,M.; Odagiri,T.; Osterhaus,A.D.M.E.; Ri
EPI224715	HA	Japan	2006-Jan-16	A/NARA/6/2006		Other Database Import	Russell,C.A.; Jones,T.C.; Barr,I.G.; Cox,N.J.; Gregory,V.; Gust,I.D.; Hampson,A.W.; Hay,A.J.; Hurt,A.C.; de Jong,J.C.; Kelso,A.; Klimov,A.I.; Kageyama,T.; Komadina,N.; Lapedes,A.S.; Lin,Y.P.; Mosterin,A.; Obuchi,M.; Odagiri,T.; Osterhaus,A.D.M.E.; Ri
EPI224714	HA	Japan	2006-Jan-23	A/NAGOYA/9/2006		Other Database Import	Russell,C.A.; Jones,T.C.; Barr,I.G.; Cox,N.J.; Gregory,V.; Gust,I.D.; Hampson,A.W.; Hay,A.J.; Hurt,A.C.; de Jong,J.C.; Kelso,A.; Klimov,A.I.; Kageyama,T.; Komadina,N.; Lapedes,A.S.; Lin,Y.P.; Mosterin,A.; Obuchi,M.; Odagiri,T.; Osterhaus,A.D.M.E.; Ri
EPI224713	HA	Japan	2006-Jan-19	A/NAGOYA/6/2006		Other Database Import	Russell,C.A.; Jones,T.C.; Barr,I.G.; Cox,N.J.; Gregory,V.; Gust,I.D.; Hampson,A.W.; Hay,A.J.; Hurt,A.C.; de Jong,J.C.; Kelso,A.; Klimov,A.I.; Kageyama,T.; Komadina,N.; Lapedes,A.S.; Lin,Y.P.; Mosterin,A.; Obuchi,M.; Odagiri,T.; Osterhaus,A.D.M.E.; Ri
EPI224712	HA	Japan	2006-Feb-16	A/NAGOYA/34/2006		Other Database Import	Russell,C.A.; Jones,T.C.; Barr,I.G.; Cox,N.J.; Gregory,V.; Gust,I.D.; Hampson,A.W.; Hay,A.J.; Hurt,A.C.; de Jong,J.C.; Kelso,A.; Klimov,A.I.; Kageyama,T.; Komadina,N.; Lapedes,A.S.; Lin,Y.P.; Mosterin,A.; Obuchi,M.; Odagiri,T.; Osterhaus,A.D.M.E.; Ri
EPI224708	HA	Japan	2006-Jan-30	A/NAGOYA/26/2006		Other Database Import	Russell,C.A.; Jones,T.C.; Barr,I.G.; Cox,N.J.; Gregory,V.; Gust,I.D.; Hampson,A.W.; Hay,A.J.; Hurt,A.C.; de Jong,J.C.; Kelso,A.; Klimov,A.I.; Kageyama,T.; Komadina,N.; Lapedes,A.S.; Lin,Y.P.; Mosterin,A.; Obuchi,M.; Odagiri,T.; Osterhaus,A.D.M.E.; Ri
EPI224707	HA	Japan	2006-Jan-23	A/NAGOYA/11/2006		Other Database Import	Russell,C.A.; Jones,T.C.; Barr,I.G.; Cox,N.J.; Gregory,V.; Gust,I.D.; Hampson,A.W.; Hay,A.J.; Hurt,A.C.; de Jong,J.C.; Kelso,A.; Klimov,A.I.; Kageyama,T.; Komadina,N.; Lapedes,A.S.; Lin,Y.P.; Mosterin,A.; Obuchi,M.; Odagiri,T.; Osterhaus,A.D.M.E.; Ri
EPI224701	HA	Russian Federation	2006-Jan-25	A/MOSCOW/1/2006		Other Database Import	Russell,C.A.; Jones,T.C.; Barr,I.G.; Cox,N.J.; Gregory,V.; Gust,I.D.; Hampson,A.W.; Hay,A.J.; Hurt,A.C.; de Jong,J.C.; Kelso,A.; Klimov,A.I.; Kageyama,T.; Komadina,N.; Lapedes,A.S.; Lin,Y.P.; Mosterin,A.; Obuchi,M.; Odagiri,T.; Osterhaus,A.D.M.E.; Ri
EPI224700	HA	Japan	2006-Mar-23	A/MIYAGI/41/2006		Other Database Import	Russell,C.A.; Jones,T.C.; Barr,I.G.; Cox,N.J.; Gregory,V.; Gust,I.D.; Hampson,A.W.; Hay,A.J.; Hurt,A.C.; de Jong,J.C.; Kelso,A.; Klimov,A.I.; Kageyama,T.; Komadina,N.; Lapedes,A.S.; Lin,Y.P.; Mosterin,A.; Obuchi,M.; Odagiri,T.; Osterhaus,A.D.M.E.; Ri
EPI224699	HA	France	2006-Nov-22	A/MARSEILLE/1215/2006		Other Database Import	Russell,C.A.; Jones,T.C.; Barr,I.G.; Cox,N.J.; Gregory,V.; Gust,I.D.; Hampson,A.W.; Hay,A.J.; Hurt,A.C.; de Jong,J.C.; Kelso,A.; Klimov,A.I.; Kageyama,T.; Komadina,N.; Lapedes,A.S.; Lin,Y.P.; Mosterin,A.; Obuchi,M.; Odagiri,T.; Osterhaus,A.D.M.E.; Ri
EPI224698	HA	France	2006-Feb-27	A/LYON/636/2006		Other Database Import	Russell,C.A.; Jones,T.C.; Barr,I.G.; Cox,N.J.; Gregory,V.; Gust,I.D.; Hampson,A.W.; Hay,A.J.; Hurt,A.C.; de Jong,J.C.; Kelso,A.; Klimov,A.I.; Kageyama,T.; Komadina,N.; Lapedes,A.S.; Lin,Y.P.; Mosterin,A.; Obuchi,M.; Odagiri,T.; Osterhaus,A.D.M.E.; Ri
EPI224695	HA	France	2006-Dec-27	A/LYON/1359/2006		Other Database Import	Russell,C.A.; Jones,T.C.; Barr,I.G.; Cox,N.J.; Gregory,V.; Gust,I.D.; Hampson,A.W.; Hay,A.J.; Hurt,A.C.; de Jong,J.C.; Kelso,A.; Klimov,A.I.; Kageyama,T.; Komadina,N.; Lapedes,A.S.; Lin,Y.P.; Mosterin,A.; Obuchi,M.; Odagiri,T.; Osterhaus,A.D.M.E.; Ri
EPI224694	HA	France	2006-Dec-22	A/LYON/1331/2006		Other Database Import	Russell,C.A.; Jones,T.C.; Barr,I.G.; Cox,N.J.; Gregory,V.; Gust,I.D.; Hampson,A.W.; Hay,A.J.; Hurt,A.C.; de Jong,J.C.; Kelso,A.; Klimov,A.I.; Kageyama,T.; Komadina,N.; Lapedes,A.S.; Lin,Y.P.; Mosterin,A.; Obuchi,M.; Odagiri,T.; Osterhaus,A.D.M.E.; Ri
EPI224692	HA	France	2006-Dec-20	A/LYON/1313/2006		Other Database Import	Russell,C.A.; Jones,T.C.; Barr,I.G.; Cox,N.J.; Gregory,V.; Gust,I.D.; Hampson,A.W.; Hay,A.J.; Hurt,A.C.; de Jong,J.C.; Kelso,A.; Klimov,A.I.; Kageyama,T.; Komadina,N.; Lapedes,A.S.; Lin,Y.P.; Mosterin,A.; Obuchi,M.; Odagiri,T.; Osterhaus,A.D.M.E.; Ri
EPI224680	HA	Korea, Republic of	2006-Dec-25	A/KOREA/69/2006		Other Database Import	Russell,C.A.; Jones,T.C.; Barr,I.G.; Cox,N.J.; Gregory,V.; Gust,I.D.; Hampson,A.W.; Hay,A.J.; Hurt,A.C.; de Jong,J.C.; Kelso,A.; Klimov,A.I.; Kageyama,T.; Komadina,N.; Lapedes,A.S.; Lin,Y.P.; Mosterin,A.; Obuchi,M.; Odagiri,T.; Osterhaus,A.D.M.E.; Ri
EPI224677	HA	Japan	2006-Jan-16	A/KOCHI/5/2006		Other Database Import	Russell,C.A.; Jones,T.C.; Barr,I.G.; Cox,N.J.; Gregory,V.; Gust,I.D.; Hampson,A.W.; Hay,A.J.; Hurt,A.C.; de Jong,J.C.; Kelso,A.; Klimov,A.I.; Kageyama,T.; Komadina,N.; Lapedes,A.S.; Lin,Y.P.; Mosterin,A.; Obuchi,M.; Odagiri,T.; Osterhaus,A.D.M.E.; Ri
EPI224675	HA	Japan	2006-Jan-26	A/KOCHI/38/2006		Other Database Import	Russell,C.A.; Jones,T.C.; Barr,I.G.; Cox,N.J.; Gregory,V.; Gust,I.D.; Hampson,A.W.; Hay,A.J.; Hurt,A.C.; de Jong,J.C.; Kelso,A.; Klimov,A.I.; Kageyama,T.; Komadina,N.; Lapedes,A.S.; Lin,Y.P.; Mosterin,A.; Obuchi,M.; Odagiri,T.; Osterhaus,A.D.M.E.; Ri
EPI224672	HA	Japan	2006-Jan-06	A/KOBE/1/2006		Other Database Import	Russell,C.A.; Jones,T.C.; Barr,I.G.; Cox,N.J.; Gregory,V.; Gust,I.D.; Hampson,A.W.; Hay,A.J.; Hurt,A.C.; de Jong,J.C.; Kelso,A.; Klimov,A.I.; Kageyama,T.; Komadina,N.; Lapedes,A.S.; Lin,Y.P.; Mosterin,A.; Obuchi,M.; Odagiri,T.; Osterhaus,A.D.M.E.; Ri
EPI224671	HA	Korea, Republic of	2006-Dec-22	A/Jeju/958/2006		Other Database Import	Choi,W.; Kim,S.J.; Lee,N.J.; Kwon,M.; Yang,I.S.; Cheong,S.-G.; Kwon,D.; Lee,J.-Y.; Oh,H.-B.; Kang,C.
EPI224669	HA	South Africa	2006-Jul-05	A/JOHANNESBURG/503/2006		Other Database Import	Russell,C.A.; Jones,T.C.; Barr,I.G.; Cox,N.J.; Gregory,V.; Gust,I.D.; Hampson,A.W.; Hay,A.J.; Hurt,A.C.; de Jong,J.C.; Kelso,A.; Klimov,A.I.; Kageyama,T.; Komadina,N.; Lapedes,A.S.; Lin,Y.P.; Mosterin,A.; Obuchi,M.; Odagiri,T.; Osterhaus,A.D.M.E.; Ri
EPI224668	HA	China	2006-Dec-11	A/JILINNANGUAN/1165/2006		Other Database Import	Russell,C.A.; Jones,T.C.; Barr,I.G.; Cox,N.J.; Gregory,V.; Gust,I.D.; Hampson,A.W.; Hay,A.J.; Hurt,A.C.; de Jong,J.C.; Kelso,A.; Klimov,A.I.; Kageyama,T.; Komadina,N.; Lapedes,A.S.; Lin,Y.P.; Mosterin,A.; Obuchi,M.; Odagiri,T.; Osterhaus,A.D.M.E.; Ri
EPI224667	HA	China	2006-Dec-11	A/JILINCHAOYANG/1178/2006		Other Database Import	Russell,C.A.; Jones,T.C.; Barr,I.G.; Cox,N.J.; Gregory,V.; Gust,I.D.; Hampson,A.W.; Hay,A.J.; Hurt,A.C.; de Jong,J.C.; Kelso,A.; Klimov,A.I.; Kageyama,T.; Komadina,N.; Lapedes,A.S.; Lin,Y.P.; Mosterin,A.; Obuchi,M.; Odagiri,T.; Osterhaus,A.D.M.E.; Ri
EPI224666	HA	China	2006-Jun-29	A/JIANGXIDONGHU/312/2006		Other Database Import	Russell,C.A.; Jones,T.C.; Barr,I.G.; Cox,N.J.; Gregory,V.; Gust,I.D.; Hampson,A.W.; Hay,A.J.; Hurt,A.C.; de Jong,J.C.; Kelso,A.; Klimov,A.I.; Kageyama,T.; Komadina,N.; Lapedes,A.S.; Lin,Y.P.; Mosterin,A.; Obuchi,M.; Odagiri,T.; Osterhaus,A.D.M.E.; Ri
EPI224665	HA	China	2006-Jun-28	A/JIANGXIDONGHU/1435/2006		Other Database Import	Russell,C.A.; Jones,T.C.; Barr,I.G.; Cox,N.J.; Gregory,V.; Gust,I.D.; Hampson,A.W.; Hay,A.J.; Hurt,A.C.; de Jong,J.C.; Kelso,A.; Klimov,A.I.; Kageyama,T.; Komadina,N.; Lapedes,A.S.; Lin,Y.P.; Mosterin,A.; Obuchi,M.; Odagiri,T.; Osterhaus,A.D.M.E.; Ri
EPI224663	HA	Korea, Republic of	2006-Mar-10	A/JEJU/270/2006		Other Database Import	Russell,C.A.; Jones,T.C.; Barr,I.G.; Cox,N.J.; Gregory,V.; Gust,I.D.; Hampson,A.W.; Hay,A.J.; Hurt,A.C.; de Jong,J.C.; Kelso,A.; Klimov,A.I.; Kageyama,T.; Komadina,N.; Lapedes,A.S.; Lin,Y.P.; Mosterin,A.; Obuchi,M.; Odagiri,T.; Osterhaus,A.D.M.E.; Ri
EPI224661	HA	Korea, Republic of	2006-Feb-14	A/JEJU/260/2006		Other Database Import	Russell,C.A.; Jones,T.C.; Barr,I.G.; Cox,N.J.; Gregory,V.; Gust,I.D.; Hampson,A.W.; Hay,A.J.; Hurt,A.C.; de Jong,J.C.; Kelso,A.; Klimov,A.I.; Kageyama,T.; Komadina,N.; Lapedes,A.S.; Lin,Y.P.; Mosterin,A.; Obuchi,M.; Odagiri,T.; Osterhaus,A.D.M.E.; Ri
EPI224660	HA	Korea, Republic of	2006-Jan-20	A/JEJU/187/2006		Other Database Import	Russell,C.A.; Jones,T.C.; Barr,I.G.; Cox,N.J.; Gregory,V.; Gust,I.D.; Hampson,A.W.; Hay,A.J.; Hurt,A.C.; de Jong,J.C.; Kelso,A.; Klimov,A.I.; Kageyama,T.; Komadina,N.; Lapedes,A.S.; Lin,Y.P.; Mosterin,A.; Obuchi,M.; Odagiri,T.; Osterhaus,A.D.M.E.; Ri
EPI224659	HA	Korea, Republic of	2006-Dec-20	A/Incheon/928/2006		Other Database Import	Choi,W.; Kim,S.J.; Lee,N.J.; Kwon,M.; Yang,I.S.; Cheong,S.-G.; Kwon,D.; Lee,J.-Y.; Oh,H.-B.; Kang,C.
EPI224658	HA	Korea, Republic of	2006-Dec-06	A/Incheon/701/2006		Other Database Import	Choi,W.; Kim,S.J.; Lee,N.J.; Kwon,M.; Yang,I.S.; Cheong,S.-G.; Kwon,D.; Lee,J.-Y.; Oh,H.-B.; Kang,C.
EPI224657	HA	Korea, Republic of	2006-Feb-06	A/Incheon/241/2006		Other Database Import	Choi,W.; Kim,S.J.; Lee,N.J.; Kwon,M.; Yang,I.S.; Cheong,S.-G.; Kwon,D.; Lee,J.-Y.; Oh,H.-B.; Kang,C.
EPI224655	HA	China	2006-Nov-03	A/Hong Kong/3069/2006		Other Database Import	Russell,C.A.; Jones,T.C.; Barr,I.G.; Cox,N.J.; Gregory,V.; Gust,I.D.; Hampson,A.W.; Hay,A.J.; Hurt,A.C.; de Jong,J.C.; Kelso,A.; Klimov,A.I.; Kageyama,T.; Komadina,N.; Lapedes,A.S.; Lin,Y.P.; Mosterin,A.; Obuchi,M.; Odagiri,T.; Osterhaus,A.D.M.E.; Ri
EPI224654	HA	China	2006-Oct-10	A/Hong Kong/3056/2006		Other Database Import	Russell,C.A.; Jones,T.C.; Barr,I.G.; Cox,N.J.; Gregory,V.; Gust,I.D.; Hampson,A.W.; Hay,A.J.; Hurt,A.C.; de Jong,J.C.; Kelso,A.; Klimov,A.I.; Kageyama,T.; Komadina,N.; Lapedes,A.S.; Lin,Y.P.; Mosterin,A.; Obuchi,M.; Odagiri,T.; Osterhaus,A.D.M.E.; Ri
EPI224650	HA	China	2006-Feb-03	A/Hong Kong/218/2006		Other Database Import	Russell,C.A.; Jones,T.C.; Barr,I.G.; Cox,N.J.; Gregory,V.; Gust,I.D.; Hampson,A.W.; Hay,A.J.; Hurt,A.C.; de Jong,J.C.; Kelso,A.; Klimov,A.I.; Kageyama,T.; Komadina,N.; Lapedes,A.S.; Lin,Y.P.; Mosterin,A.; Obuchi,M.; Odagiri,T.; Osterhaus,A.D.M.E.; Ri
EPI225810	HA	Cuba	2006-Jan-01	A/Habana/292/2006		Other Database Import	Acosta,B.; Pinon,A.; Valdes,O.; Savon,C.; Goyenechea,A.; Casas,I.; Perez-Brena,P.; Gonzalez,G.; Gonzalez,G.
EPI224647	NA	Cuba	2006-Jan-01	A/Habana/292/2006		Other Database Import	Acosta,B.; Pinon,A.; Valdes,O.; Savon,C.; Goyenechea,A.; Casas,I.; Perez-Brena,P.; Gonzalez,G.; Gonzalez,G.
EPI224646	HA	China	2006-Aug-03	A/HUBEIWUJIAGANG/1121/2006		Other Database Import	Russell,C.A.; Jones,T.C.; Barr,I.G.; Cox,N.J.; Gregory,V.; Gust,I.D.; Hampson,A.W.; Hay,A.J.; Hurt,A.C.; de Jong,J.C.; Kelso,A.; Klimov,A.I.; Kageyama,T.; Komadina,N.; Lapedes,A.S.; Lin,Y.P.; Mosterin,A.; Obuchi,M.; Odagiri,T.; Osterhaus,A.D.M.E.; Ri
EPI224645	HA	China	2006-Dec-26	A/HUBEIWUCHANG/1258/2006		Other Database Import	Russell,C.A.; Jones,T.C.; Barr,I.G.; Cox,N.J.; Gregory,V.; Gust,I.D.; Hampson,A.W.; Hay,A.J.; Hurt,A.C.; de Jong,J.C.; Kelso,A.; Klimov,A.I.; Kageyama,T.; Komadina,N.; Lapedes,A.S.; Lin,Y.P.; Mosterin,A.; Obuchi,M.; Odagiri,T.; Osterhaus,A.D.M.E.; Ri
EPI224644	HA	United States	2006-Dec-12	A/HAWAII/8/2006		Other Database Import	Russell,C.A.; Jones,T.C.; Barr,I.G.; Cox,N.J.; Gregory,V.; Gust,I.D.; Hampson,A.W.; Hay,A.J.; Hurt,A.C.; de Jong,J.C.; Kelso,A.; Klimov,A.I.; Kageyama,T.; Komadina,N.; Lapedes,A.S.; Lin,Y.P.; Mosterin,A.; Obuchi,M.; Odagiri,T.; Osterhaus,A.D.M.E.; Ri
EPI224639	HA	Japan	2006-Jan-01	A/Gunma/36/2006		Other Database Import	Saitoh,M.; Kimura,H.; Shoji,A.
EPI224638	HA	Japan	2006-Jan-01	A/Gunma/31/2006		Other Database Import	Saitoh,M.; Kimura,H.; Shoji,A.
EPI224631	HA	Korea, Republic of	2006-Nov-22	A/GYEONGNAM/685/2006		Other Database Import	Russell,C.A.; Jones,T.C.; Barr,I.G.; Cox,N.J.; Gregory,V.; Gust,I.D.; Hampson,A.W.; Hay,A.J.; Hurt,A.C.; de Jong,J.C.; Kelso,A.; Klimov,A.I.; Kageyama,T.; Komadina,N.; Lapedes,A.S.; Lin,Y.P.; Mosterin,A.; Obuchi,M.; Odagiri,T.; Osterhaus,A.D.M.E.; Ri
EPI224630	HA	Korea, Republic of	2006-Nov-22	A/GYEONGNAM/684/2006		Other Database Import	Russell,C.A.; Jones,T.C.; Barr,I.G.; Cox,N.J.; Gregory,V.; Gust,I.D.; Hampson,A.W.; Hay,A.J.; Hurt,A.C.; de Jong,J.C.; Kelso,A.; Klimov,A.I.; Kageyama,T.; Komadina,N.; Lapedes,A.S.; Lin,Y.P.; Mosterin,A.; Obuchi,M.; Odagiri,T.; Osterhaus,A.D.M.E.; Ri
EPI224628	HA	China	2006-Jan-10	A/GANSUCHENGGUAN/97/2006		Other Database Import	Russell,C.A.; Jones,T.C.; Barr,I.G.; Cox,N.J.; Gregory,V.; Gust,I.D.; Hampson,A.W.; Hay,A.J.; Hurt,A.C.; de Jong,J.C.; Kelso,A.; Klimov,A.I.; Kageyama,T.; Komadina,N.; Lapedes,A.S.; Lin,Y.P.; Mosterin,A.; Obuchi,M.; Odagiri,T.; Osterhaus,A.D.M.E.; Ri
EPI224627	HA	Korea, Republic of	2006-Dec-11	A/GANGWON/741/2006		Other Database Import	Russell,C.A.; Jones,T.C.; Barr,I.G.; Cox,N.J.; Gregory,V.; Gust,I.D.; Hampson,A.W.; Hay,A.J.; Hurt,A.C.; de Jong,J.C.; Kelso,A.; Klimov,A.I.; Kageyama,T.; Komadina,N.; Lapedes,A.S.; Lin,Y.P.; Mosterin,A.; Obuchi,M.; Odagiri,T.; Osterhaus,A.D.M.E.; Ri
EPI224624	HA	Japan	2006-Dec-12	A/FUKUOKA/31/2006		Other Database Import	Russell,C.A.; Jones,T.C.; Barr,I.G.; Cox,N.J.; Gregory,V.; Gust,I.D.; Hampson,A.W.; Hay,A.J.; Hurt,A.C.; de Jong,J.C.; Kelso,A.; Klimov,A.I.; Kageyama,T.; Komadina,N.; Lapedes,A.S.; Lin,Y.P.; Mosterin,A.; Obuchi,M.; Odagiri,T.; Osterhaus,A.D.M.E.; Ri
EPI224616	HA	Korea, Republic of	2006-Dec-18	A/Daejeon/817/2006		Other Database Import	Choi,W.; Kim,S.J.; Lee,N.J.; Kwon,M.; Yang,I.S.; Cheong,S.-G.; Kwon,D.; Lee,J.-Y.; Oh,H.-B.; Kang,C.
EPI224596	HA	New Zealand	2006-Jul-07	A/CHRISTCHURCH/20/2006		Other Database Import	Russell,C.A.; Jones,T.C.; Barr,I.G.; Cox,N.J.; Gregory,V.; Gust,I.D.; Hampson,A.W.; Hay,A.J.; Hurt,A.C.; de Jong,J.C.; Kelso,A.; Klimov,A.I.; Kageyama,T.; Komadina,N.; Lapedes,A.S.; Lin,Y.P.; Mosterin,A.; Obuchi,M.; Odagiri,T.; Osterhaus,A.D.M.E.; Ri
EPI224593	HA	Japan	2006-Jan-23	A/CHIBA/78/2006		Other Database Import	Russell,C.A.; Jones,T.C.; Barr,I.G.; Cox,N.J.; Gregory,V.; Gust,I.D.; Hampson,A.W.; Hay,A.J.; Hurt,A.C.; de Jong,J.C.; Kelso,A.; Klimov,A.I.; Kageyama,T.; Komadina,N.; Lapedes,A.S.; Lin,Y.P.; Mosterin,A.; Obuchi,M.; Odagiri,T.; Osterhaus,A.D.M.E.; Ri
EPI224592	HA	Japan	2006-Jan-26	A/CHIBA/30/2006		Other Database Import	Russell,C.A.; Jones,T.C.; Barr,I.G.; Cox,N.J.; Gregory,V.; Gust,I.D.; Hampson,A.W.; Hay,A.J.; Hurt,A.C.; de Jong,J.C.; Kelso,A.; Klimov,A.I.; Kageyama,T.; Komadina,N.; Lapedes,A.S.; Lin,Y.P.; Mosterin,A.; Obuchi,M.; Odagiri,T.; Osterhaus,A.D.M.E.; Ri
EPI224591	HA	Japan	2006-Jan-05	A/CHIBA/3/2006		Other Database Import	Russell,C.A.; Jones,T.C.; Barr,I.G.; Cox,N.J.; Gregory,V.; Gust,I.D.; Hampson,A.W.; Hay,A.J.; Hurt,A.C.; de Jong,J.C.; Kelso,A.; Klimov,A.I.; Kageyama,T.; Komadina,N.; Lapedes,A.S.; Lin,Y.P.; Mosterin,A.; Obuchi,M.; Odagiri,T.; Osterhaus,A.D.M.E.; Ri
EPI224590	HA	Japan	2006-Jan-16	A/CHIBA/19/2006		Other Database Import	Russell,C.A.; Jones,T.C.; Barr,I.G.; Cox,N.J.; Gregory,V.; Gust,I.D.; Hampson,A.W.; Hay,A.J.; Hurt,A.C.; de Jong,J.C.; Kelso,A.; Klimov,A.I.; Kageyama,T.; Komadina,N.; Lapedes,A.S.; Lin,Y.P.; Mosterin,A.; Obuchi,M.; Odagiri,T.; Osterhaus,A.D.M.E.; Ri
EPI224585	HA	Japan	2006-Jan-20	A/CHIBA/12/2006		Other Database Import	Russell,C.A.; Jones,T.C.; Barr,I.G.; Cox,N.J.; Gregory,V.; Gust,I.D.; Hampson,A.W.; Hay,A.J.; Hurt,A.C.; de Jong,J.C.; Kelso,A.; Klimov,A.I.; Kageyama,T.; Komadina,N.; Lapedes,A.S.; Lin,Y.P.; Mosterin,A.; Obuchi,M.; Odagiri,T.; Osterhaus,A.D.M.E.; Ri
EPI224584	HA	Korea, Republic of	2006-Jan-29	A/CHEONNAM/238/2006		Other Database Import	Russell,C.A.; Jones,T.C.; Barr,I.G.; Cox,N.J.; Gregory,V.; Gust,I.D.; Hampson,A.W.; Hay,A.J.; Hurt,A.C.; de Jong,J.C.; Kelso,A.; Klimov,A.I.; Kageyama,T.; Komadina,N.; Lapedes,A.S.; Lin,Y.P.; Mosterin,A.; Obuchi,M.; Odagiri,T.; Osterhaus,A.D.M.E.; Ri
EPI224583	HA	Italy	2006-Jan-01	A/CALARASI/673/2006		Other Database Import	Russell,C.A.; Jones,T.C.; Barr,I.G.; Cox,N.J.; Gregory,V.; Gust,I.D.; Hampson,A.W.; Hay,A.J.; Hurt,A.C.; de Jong,J.C.; Kelso,A.; Klimov,A.I.; Kageyama,T.; Komadina,N.; Lapedes,A.S.; Lin,Y.P.; Mosterin,A.; Obuchi,M.; Odagiri,T.; Osterhaus,A.D.M.E.; Ri
EPI224573	HA	Australia	2006-Aug-10	A/BRISBANE/69/2006		Other Database Import	Russell,C.A.; Jones,T.C.; Barr,I.G.; Cox,N.J.; Gregory,V.; Gust,I.D.; Hampson,A.W.; Hay,A.J.; Hurt,A.C.; de Jong,J.C.; Kelso,A.; Klimov,A.I.; Kageyama,T.; Komadina,N.; Lapedes,A.S.; Lin,Y.P.; Mosterin,A.; Obuchi,M.; Odagiri,T.; Osterhaus,A.D.M.E.; Ri
EPI224568	HA	Australia	2006-Sep-19	A/BRISBANE/256/2006		Other Database Import	Russell,C.A.; Jones,T.C.; Barr,I.G.; Cox,N.J.; Gregory,V.; Gust,I.D.; Hampson,A.W.; Hay,A.J.; Hurt,A.C.; de Jong,J.C.; Kelso,A.; Klimov,A.I.; Kageyama,T.; Komadina,N.; Lapedes,A.S.; Lin,Y.P.; Mosterin,A.; Obuchi,M.; Odagiri,T.; Osterhaus,A.D.M.E.; Ri
EPI224567	HA	Australia	2006-Sep-04	A/BRISBANE/203/2006		Other Database Import	Russell,C.A.; Jones,T.C.; Barr,I.G.; Cox,N.J.; Gregory,V.; Gust,I.D.; Hampson,A.W.; Hay,A.J.; Hurt,A.C.; de Jong,J.C.; Kelso,A.; Klimov,A.I.; Kageyama,T.; Komadina,N.; Lapedes,A.S.; Lin,Y.P.; Mosterin,A.; Obuchi,M.; Odagiri,T.; Osterhaus,A.D.M.E.; Ri
EPI224566	HA	Australia	2006-Aug-28	A/BRISBANE/150/2006		Other Database Import	Russell,C.A.; Jones,T.C.; Barr,I.G.; Cox,N.J.; Gregory,V.; Gust,I.D.; Hampson,A.W.; Hay,A.J.; Hurt,A.C.; de Jong,J.C.; Kelso,A.; Klimov,A.I.; Kageyama,T.; Komadina,N.; Lapedes,A.S.; Lin,Y.P.; Mosterin,A.; Obuchi,M.; Odagiri,T.; Osterhaus,A.D.M.E.; Ri
EPI224552	HA	United States	2006-Jan-11	A/Arizona/AZ-6-0178/2006		Other Database Import	Russell,C.A.; Jones,T.C.; Barr,I.G.; Cox,N.J.; Gregory,V.; Gust,I.D.; Hampson,A.W.; Hay,A.J.; Hurt,A.C.; de Jong,J.C.; Kelso,A.; Klimov,A.I.; Kageyama,T.; Komadina,N.; Lapedes,A.S.; Lin,Y.P.; Mosterin,A.; Obuchi,M.; Odagiri,T.; Osterhaus,A.D.M.E.; Ri
EPI224510	HA	New Zealand	2006-Jun-27	A/AUCKLAND/23/2006		Other Database Import	Russell,C.A.; Jones,T.C.; Barr,I.G.; Cox,N.J.; Gregory,V.; Gust,I.D.; Hampson,A.W.; Hay,A.J.; Hurt,A.C.; de Jong,J.C.; Kelso,A.; Klimov,A.I.; Kageyama,T.; Komadina,N.; Lapedes,A.S.; Lin,Y.P.; Mosterin,A.; Obuchi,M.; Odagiri,T.; Osterhaus,A.D.M.E.; Ri
EPI224509	HA	Russian Federation	2006-Jan-01	A/ASTRAKHAN/172/2006		Other Database Import	Russell,C.A.; Jones,T.C.; Barr,I.G.; Cox,N.J.; Gregory,V.; Gust,I.D.; Hampson,A.W.; Hay,A.J.; Hurt,A.C.; de Jong,J.C.; Kelso,A.; Klimov,A.I.; Kageyama,T.; Komadina,N.; Lapedes,A.S.; Lin,Y.P.; Mosterin,A.; Obuchi,M.; Odagiri,T.; Osterhaus,A.D.M.E.; Ri
EPI224508	HA	Japan	2006-Mar-06	A/AICHI/200/2006		Other Database Import	Russell,C.A.; Jones,T.C.; Barr,I.G.; Cox,N.J.; Gregory,V.; Gust,I.D.; Hampson,A.W.; Hay,A.J.; Hurt,A.C.; de Jong,J.C.; Kelso,A.; Klimov,A.I.; Kageyama,T.; Komadina,N.; Lapedes,A.S.; Lin,Y.P.; Mosterin,A.; Obuchi,M.; Odagiri,T.; Osterhaus,A.D.M.E.; Ri
EPI186306	HA	Cambodia	2006-Sep-18	A/Cambodia/44/2006	Institute Pasteur du Cambodia	WHO Collaborating Centre for Reference and Research on Influenza
EPI186307	NA	Cambodia	2006-Sep-18	A/Cambodia/44/2006	Institute Pasteur du Cambodia	WHO Collaborating Centre for Reference and Research on Influenza
EPI185278	HA	Taiwan	2006-Jan-01	A/Taiwan/VGHYM0411-15/2006		Other Database Import
EPI173427	HA	Japan	2006-Nov-27	A/Okinawa/27/2006		Other Database Import
EPI173426	HA	Japan	2006-Feb-21	A/Okinawa/19/2006		Other Database Import
EPI173418	HA	Japan	2006-Jan-17	A/Okinawa/1/2006		Other Database Import
EPI173120	MP	Iran, Islamic Republic of	2006-Feb-15	A/Esfahan/413/2006		Other Database Import
EPI174941	NA	Iran, Islamic Republic of	2006-Feb-15	A/Esfahan/413/2006		Other Database Import
EPI174951	HA	Iran, Islamic Republic of	2006-Feb-15	A/Esfahan/413/2006		Other Database Import
EPI174911	NS	Iran, Islamic Republic of	2006-Feb-15	A/Esfahan/413/2006		Other Database Import
EPI174926	PB2	Iran, Islamic Republic of	2006-Feb-15	A/Esfahan/413/2006		Other Database Import
EPI173119	MP	Iran, Islamic Republic of	2006-Jan-15	A/Sari/388/2006		Other Database Import
EPI174940	NA	Iran, Islamic Republic of	2006-Jan-15	A/Sari/388/2006		Other Database Import
EPI174950	HA	Iran, Islamic Republic of	2006-Jan-15	A/Sari/388/2006		Other Database Import
EPI174910	NS	Iran, Islamic Republic of	2006-Jan-15	A/Sari/388/2006		Other Database Import
EPI174925	PB2	Iran, Islamic Republic of	2006-Jan-15	A/Sari/388/2006		Other Database Import
EPI170913	HA	Japan	2006-Mar-13	A/Niigata/F374/2006		Other Database Import
EPI170911	HA	Japan	2006-Jan-20	A/Niigata/F15/2006		Other Database Import
EPI168415	HA	Japan	2006-Jan-01	A/Sendai-H/656/2006		Other Database Import
EPI168412	HA	Japan	2006-Jan-01	A/Sendai-H/530/2006		Other Database Import
EPI168411	HA	Japan	2006-Jan-01	A/Sendai-H/523/2006		Other Database Import
EPI168409	HA	Japan	2006-Jan-01	A/Sendai-H/442/2006		Other Database Import
EPI168408	HA	Japan	2006-Jan-01	A/Sendai-H/342/2006		Other Database Import
EPI168406	HA	Japan	2006-Jan-01	A/Sendai-H/F035/2006		Other Database Import
EPI168405	HA	Japan	2006-Jan-01	A/Sendai-H/351/2006		Other Database Import
EPI168404	HA	Japan	2006-Jan-01	A/Sendai-H/334/2006		Other Database Import
EPI168403	HA	Japan	2006-Jan-01	A/Sendai-H/324/2006		Other Database Import
EPI168402	HA	Japan	2006-Jan-01	A/Sendai-H/F019/2006		Other Database Import
EPI168400	HA	Japan	2006-Jan-01	A/Sendai-H/274/2006		Other Database Import
EPI168398	HA	Japan	2006-Jan-01	A/Sendai-H/219/2006		Other Database Import
EPI168397	HA	Japan	2006-Jan-01	A/Sendai-H/213/2006		Other Database Import
EPI168395	HA	Japan	2006-Jan-01	A/Sendai-H/198/2006		Other Database Import
EPI168393	HA	Japan	2006-Jan-01	A/Sendai-H/125/2006		Other Database Import
EPI168392	HA	Japan	2006-Jan-01	A/Sendai-H/116/2006		Other Database Import
EPI168390	HA	Japan	2006-Jan-01	A/Sendai-H/036/2006		Other Database Import
EPI168382	NS	Japan	2006-Jan-01	A/Sendai-H/132/2006		Other Database Import	Furuse,Y.; Suzuki,A.; Nishimura,H.; Oshitani,H.
EPI168313	PB2	Japan	2006-Jan-01	A/Sendai-H/132/2006		Other Database Import	Furuse,Y.; Suzuki,A.; Nishimura,H.; Oshitani,H.
EPI168323	PB1	Japan	2006-Jan-01	A/Sendai-H/132/2006		Other Database Import	Furuse,Y.; Suzuki,A.; Nishimura,H.; Oshitani,H.
EPI168333	PA	Japan	2006-Jan-01	A/Sendai-H/132/2006		Other Database Import	Furuse,Y.; Suzuki,A.; Nishimura,H.; Oshitani,H.
EPI168342	HA	Japan	2006-Jan-01	A/Sendai-H/132/2006		Other Database Import	Furuse,Y.; Suzuki,A.; Nishimura,H.; Oshitani,H.
EPI168352	NP	Japan	2006-Jan-01	A/Sendai-H/132/2006		Other Database Import	Furuse,Y.; Suzuki,A.; Nishimura,H.; Oshitani,H.
EPI168362	NA	Japan	2006-Jan-01	A/Sendai-H/132/2006		Other Database Import	Furuse,Y.; Suzuki,A.; Nishimura,H.; Oshitani,H.
EPI168372	MP	Japan	2006-Jan-01	A/Sendai-H/132/2006		Other Database Import	Furuse,Y.; Suzuki,A.; Nishimura,H.; Oshitani,H.
EPI168381	NS	Japan	2006-Jan-01	A/Sendai-H/F005/2006		Other Database Import	Furuse,Y.; Suzuki,A.; Nishimura,H.; Oshitani,H.
EPI168312	PB2	Japan	2006-Jan-01	A/Sendai-H/F005/2006		Other Database Import	Furuse,Y.; Suzuki,A.; Nishimura,H.; Oshitani,H.
EPI168322	PB1	Japan	2006-Jan-01	A/Sendai-H/F005/2006		Other Database Import	Furuse,Y.; Suzuki,A.; Nishimura,H.; Oshitani,H.
EPI168332	PA	Japan	2006-Jan-01	A/Sendai-H/F005/2006		Other Database Import	Furuse,Y.; Suzuki,A.; Nishimura,H.; Oshitani,H.
EPI168341	HA	Japan	2006-Jan-01	A/Sendai-H/F005/2006		Other Database Import	Furuse,Y.; Suzuki,A.; Nishimura,H.; Oshitani,H.
EPI168351	NP	Japan	2006-Jan-01	A/Sendai-H/F005/2006		Other Database Import	Furuse,Y.; Suzuki,A.; Nishimura,H.; Oshitani,H.
EPI168361	NA	Japan	2006-Jan-01	A/Sendai-H/F005/2006		Other Database Import	Furuse,Y.; Suzuki,A.; Nishimura,H.; Oshitani,H.
EPI168371	MP	Japan	2006-Jan-01	A/Sendai-H/F005/2006		Other Database Import	Furuse,Y.; Suzuki,A.; Nishimura,H.; Oshitani,H.
EPI165786	HA	China	2006-Sep-06	A/Ningbo/1030/2006		Other Database Import
EPI165785	HA	China	2006-Aug-15	A/Ningbo/938/2006		Other Database Import
EPI165781	HA	China	2006-Apr-03	A/Ningbo/343/2006		Other Database Import
EPI165724	MP	Netherlands	2006-Mar-29	A/Leiden/24760/2006		Other Database Import
EPI165722	HA	Netherlands	2006-Mar-29	A/Leiden/24760/2006		Other Database Import
EPI165723	NA	Netherlands	2006-Mar-29	A/Leiden/24760/2006		Other Database Import
EPI165719	HA	Netherlands	2006-Mar-08	A/Leiden/18757/2006		Other Database Import
EPI165720	NA	Netherlands	2006-Mar-08	A/Leiden/18757/2006		Other Database Import
EPI165721	MP	Netherlands	2006-Mar-08	A/Leiden/18757/2006		Other Database Import
EPI165717	NA	Netherlands	2006-May-04	A/Leiden/34299/2006		Other Database Import
EPI165718	MP	Netherlands	2006-May-04	A/Leiden/34299/2006		Other Database Import
EPI165714	HA	Netherlands	2006-Apr-03	A/Leiden/26114/2006		Other Database Import
EPI165715	NA	Netherlands	2006-Apr-03	A/Leiden/26114/2006		Other Database Import
EPI165716	MP	Netherlands	2006-Apr-03	A/Leiden/26114/2006		Other Database Import
EPI146033	HA	Guatemala	2006-Jan-01	A/Guatemala/GT-232/2006		Other Database Import
EPI161615	HA	China	2006-Jun-26	A/Jiangxi/919/2006		Other Database Import
EPI161606	HA	China	2006-Jul-11	A/Jiangxi/1033/2006		Other Database Import
EPI159815	MP	Germany	2006-Jan-01	A/Nordrhein-Westfalen/1/2006		Other Database Import
EPI182477	HA	Germany	2006-Jan-01	A/Nordrhein-Westfalen/1/2006		Other Database Import
EPI182528	NA	Germany	2006-Jan-01	A/Nordrhein-Westfalen/1/2006		Other Database Import
EPI159813	MP	Germany	2006-Jan-01	A/Niedersachsen/6/2006		Other Database Import
EPI182475	HA	Germany	2006-Jan-01	A/Niedersachsen/6/2006		Other Database Import
EPI182526	NA	Germany	2006-Jan-01	A/Niedersachsen/6/2006		Other Database Import
EPI159811	MP	Germany	2006-Jan-01	A/Mecklenburg-Vorpommern/3/2006		Other Database Import
EPI182473	HA	Germany	2006-Jan-01	A/Mecklenburg-Vorpommern/3/2006		Other Database Import
EPI182524	NA	Germany	2006-Jan-01	A/Mecklenburg-Vorpommern/3/2006		Other Database Import
EPI159810	MP	Germany	2006-Jan-01	A/Hamburg/1/2006		Other Database Import
EPI182472	HA	Germany	2006-Jan-01	A/Hamburg/1/2006		Other Database Import
EPI182523	NA	Germany	2006-Jan-01	A/Hamburg/1/2006		Other Database Import
EPI159809	MP	Germany	2006-Jan-01	A/Berlin/40/2006		Other Database Import
EPI182471	HA	Germany	2006-Jan-01	A/Berlin/40/2006		Other Database Import
EPI182522	NA	Germany	2006-Jan-01	A/Berlin/40/2006		Other Database Import
EPI159808	MP	Germany	2006-Jan-01	A/Berlin/34/2006		Other Database Import
EPI182470	HA	Germany	2006-Jan-01	A/Berlin/34/2006		Other Database Import
EPI182521	NA	Germany	2006-Jan-01	A/Berlin/34/2006		Other Database Import
EPI159806	MP	Germany	2006-Jan-01	A/Berlin/30/2006		Other Database Import
EPI182468	HA	Germany	2006-Jan-01	A/Berlin/30/2006		Other Database Import
EPI182519	NA	Germany	2006-Jan-01	A/Berlin/30/2006		Other Database Import
EPI159805	MP	Germany	2006-Jan-01	A/Berlin/28/2006		Other Database Import
EPI182467	HA	Germany	2006-Jan-01	A/Berlin/28/2006		Other Database Import
EPI182518	NA	Germany	2006-Jan-01	A/Berlin/28/2006		Other Database Import
EPI159804	MP	Germany	2006-Jan-01	A/Berlin/25/2006		Other Database Import
EPI182466	HA	Germany	2006-Jan-01	A/Berlin/25/2006		Other Database Import
EPI182517	NA	Germany	2006-Jan-01	A/Berlin/25/2006		Other Database Import
EPI159799	MP	Germany	2006-Jan-01	A/Bayern/11/2006		Other Database Import
EPI182461	HA	Germany	2006-Jan-01	A/Bayern/11/2006		Other Database Import
EPI182512	NA	Germany	2006-Jan-01	A/Bayern/11/2006		Other Database Import
EPI159798	MP	Germany	2006-Jan-01	A/Baden-Wuerttemberg/17/2006		Other Database Import
EPI182460	HA	Germany	2006-Jan-01	A/Baden-Wuerttemberg/17/2006		Other Database Import
EPI182511	NA	Germany	2006-Jan-01	A/Baden-Wuerttemberg/17/2006		Other Database Import
EPI159095	NA	Chile	2006-Jul-27	A/SANTIAGO/9491/2006		Other Database Import
EPI157700	HA	China	2006-Feb-03	A/Hong Kong/218/2006		Centers for Disease Control and Prevention
EPI157701	NA	China	2006-Feb-03	A/Hong Kong/218/2006		Centers for Disease Control and Prevention
EPI133908	HA	United States	2006-Dec-08	A/California/7/2006		Centers for Disease Control and Prevention
EPI145915	HA	New Zealand	2006-Jun-26	A/Waikato/58/2006		Other Database Import
EPI145913	HA	Australia	2006-Jul-01	A/Victoria/519/2006		Other Database Import
EPI145707	HA	Australia	2006-Jun-18	A/Brisbane/11/2006		Other Database Import
EPI57422	HA	United States	2006-Mar-02	A/New York/938/2006		Other Database Import
EPI57424	MP	United States	2006-Mar-02	A/New York/938/2006		Other Database Import
EPI57427	NA	United States	2006-Mar-02	A/New York/938/2006		Other Database Import
EPI57429	NP	United States	2006-Mar-02	A/New York/938/2006		Other Database Import
EPI57431	NS	United States	2006-Mar-02	A/New York/938/2006		Other Database Import
EPI57434	PA	United States	2006-Mar-02	A/New York/938/2006		Other Database Import
EPI57436	PB1	United States	2006-Mar-02	A/New York/938/2006		Other Database Import
EPI57439	PB2	United States	2006-Mar-02	A/New York/938/2006		Other Database Import
EPI57403	HA	United States	2006-Mar-02	A/New York/938/2006		Other Database Import
EPI57405	MP	United States	2006-Mar-02	A/New York/938/2006		Other Database Import
EPI57408	NA	United States	2006-Mar-02	A/New York/938/2006		Other Database Import
EPI57410	NP	United States	2006-Mar-02	A/New York/938/2006		Other Database Import
EPI57412	NS	United States	2006-Mar-02	A/New York/938/2006		Other Database Import
EPI57415	PA	United States	2006-Mar-02	A/New York/938/2006		Other Database Import
EPI57417	PB1	United States	2006-Mar-02	A/New York/938/2006		Other Database Import
EPI57420	PB2	United States	2006-Mar-02	A/New York/938/2006		Other Database Import
EPI57393	NS	United States	2006-Mar-01	A/New York/933/2006		Other Database Import
EPI57396	PA	United States	2006-Mar-01	A/New York/933/2006		Other Database Import
EPI57398	PB1	United States	2006-Mar-01	A/New York/933/2006		Other Database Import
EPI57401	PB2	United States	2006-Mar-01	A/New York/933/2006		Other Database Import
EPI57384	HA	United States	2006-Mar-01	A/New York/933/2006		Other Database Import
EPI57386	MP	United States	2006-Mar-01	A/New York/933/2006		Other Database Import
EPI57389	NA	United States	2006-Mar-01	A/New York/933/2006		Other Database Import
EPI57391	NP	United States	2006-Mar-01	A/New York/933/2006		Other Database Import
EPI57365	HA	United States	2006-Mar-01	A/New York/933/2006		Other Database Import
EPI57367	MP	United States	2006-Mar-01	A/New York/933/2006		Other Database Import
EPI57370	NA	United States	2006-Mar-01	A/New York/933/2006		Other Database Import
EPI57372	NP	United States	2006-Mar-01	A/New York/933/2006		Other Database Import
EPI57374	NS	United States	2006-Mar-01	A/New York/933/2006		Other Database Import
EPI57377	PA	United States	2006-Mar-01	A/New York/933/2006		Other Database Import
EPI57379	PB1	United States	2006-Mar-01	A/New York/933/2006		Other Database Import
EPI57382	PB2	United States	2006-Mar-01	A/New York/933/2006		Other Database Import
EPI57346	HA	United States	2006-Feb-28	A/New York/928/2006		Other Database Import
EPI57348	MP	United States	2006-Feb-28	A/New York/928/2006		Other Database Import
EPI57351	NA	United States	2006-Feb-28	A/New York/928/2006		Other Database Import
EPI57353	NP	United States	2006-Feb-28	A/New York/928/2006		Other Database Import
EPI57355	NS	United States	2006-Feb-28	A/New York/928/2006		Other Database Import
EPI57358	PA	United States	2006-Feb-28	A/New York/928/2006		Other Database Import
EPI57360	PB1	United States	2006-Feb-28	A/New York/928/2006		Other Database Import
EPI57363	PB2	United States	2006-Feb-28	A/New York/928/2006		Other Database Import
EPI57327	HA	United States	2006-Feb-28	A/New York/928/2006		Other Database Import
EPI57329	MP	United States	2006-Feb-28	A/New York/928/2006		Other Database Import
EPI57332	NA	United States	2006-Feb-28	A/New York/928/2006		Other Database Import
EPI57334	NP	United States	2006-Feb-28	A/New York/928/2006		Other Database Import
EPI57336	NS	United States	2006-Feb-28	A/New York/928/2006		Other Database Import
EPI57339	PA	United States	2006-Feb-28	A/New York/928/2006		Other Database Import
EPI57341	PB1	United States	2006-Feb-28	A/New York/928/2006		Other Database Import
EPI57344	PB2	United States	2006-Feb-28	A/New York/928/2006		Other Database Import
EPI57294	NA	United States	2006-Feb-23	A/New York/923/2006		Other Database Import
EPI57296	NP	United States	2006-Feb-23	A/New York/923/2006		Other Database Import
EPI57298	NS	United States	2006-Feb-23	A/New York/923/2006		Other Database Import
EPI57301	PA	United States	2006-Feb-23	A/New York/923/2006		Other Database Import
EPI57303	PB1	United States	2006-Feb-23	A/New York/923/2006		Other Database Import
EPI57306	PB2	United States	2006-Feb-23	A/New York/923/2006		Other Database Import
EPI57289	HA	United States	2006-Feb-23	A/New York/923/2006		Other Database Import
EPI57291	MP	United States	2006-Feb-23	A/New York/923/2006		Other Database Import
EPI56771	HA	United States	2006-Mar-01	A/New York/933/2006		Other Database Import
EPI56773	MP	United States	2006-Mar-01	A/New York/933/2006		Other Database Import
EPI56776	NA	United States	2006-Mar-01	A/New York/933/2006		Other Database Import
EPI56778	NP	United States	2006-Mar-01	A/New York/933/2006		Other Database Import
EPI56780	NS	United States	2006-Mar-01	A/New York/933/2006		Other Database Import
EPI56783	PA	United States	2006-Mar-01	A/New York/933/2006		Other Database Import
EPI56785	PB1	United States	2006-Mar-01	A/New York/933/2006		Other Database Import
EPI56788	PB2	United States	2006-Mar-01	A/New York/933/2006		Other Database Import
EPI56752	HA	United States	2006-Mar-01	A/New York/933/2006		Other Database Import
EPI56754	MP	United States	2006-Mar-01	A/New York/933/2006		Other Database Import
EPI56757	NA	United States	2006-Mar-01	A/New York/933/2006		Other Database Import
EPI56759	NP	United States	2006-Mar-01	A/New York/933/2006		Other Database Import
EPI56761	NS	United States	2006-Mar-01	A/New York/933/2006		Other Database Import
EPI56764	PA	United States	2006-Mar-01	A/New York/933/2006		Other Database Import
EPI56766	PB1	United States	2006-Mar-01	A/New York/933/2006		Other Database Import
EPI56769	PB2	United States	2006-Mar-01	A/New York/933/2006		Other Database Import
EPI56733	HA	United States	2006-Feb-28	A/New York/928/2006		Other Database Import
EPI56735	MP	United States	2006-Feb-28	A/New York/928/2006		Other Database Import
EPI56738	NA	United States	2006-Feb-28	A/New York/928/2006		Other Database Import
EPI56740	NP	United States	2006-Feb-28	A/New York/928/2006		Other Database Import
EPI56742	NS	United States	2006-Feb-28	A/New York/928/2006		Other Database Import
EPI56745	PA	United States	2006-Feb-28	A/New York/928/2006		Other Database Import
EPI56747	PB1	United States	2006-Feb-28	A/New York/928/2006		Other Database Import
EPI56750	PB2	United States	2006-Feb-28	A/New York/928/2006		Other Database Import
EPI156101	HA	China	2006-Oct-10	A/Hong Kong/3055/2006		Centers for Disease Control and Prevention
EPI156102	NA	China	2006-Oct-10	A/Hong Kong/3055/2006		Centers for Disease Control and Prevention
EPI156055	NA	Australia	2006-Jan-01	A/Brisbane/9/2006		Centers for Disease Control and Prevention
EPI155887	NA	Egypt	2006-Dec-14	A/Egypt/3707/2006		Centers for Disease Control and Prevention
EPI155888	HA	Egypt	2006-Dec-14	A/Egypt/3707/2006		Centers for Disease Control and Prevention
EPI155799	NA	Peru	2006-Mar-07	A/Peru/3355/2006		Centers for Disease Control and Prevention
EPI155800	HA	Peru	2006-Mar-07	A/Peru/3355/2006		Centers for Disease Control and Prevention
EPI155797	NA	Peru	2006-Mar-30	A/Peru/0128/2006		Centers for Disease Control and Prevention
EPI155798	HA	Peru	2006-Mar-30	A/Peru/0128/2006		Centers for Disease Control and Prevention
EPI155700	NA	India	2006-Nov-09	A/India/34983/2006		Centers for Disease Control and Prevention
EPI155701	HA	India	2006-Nov-09	A/India/34983/2006		Centers for Disease Control and Prevention
EPI155688	NA	Honduras	2006-Oct-17	A/Honduras/45/2006		Centers for Disease Control and Prevention
EPI155689	HA	Honduras	2006-Oct-17	A/Honduras/45/2006		Centers for Disease Control and Prevention
EPI155657	NA	Korea, Republic of	2006-Dec-22	A/Chungbuk/956/2006		Centers for Disease Control and Prevention
EPI155658	HA	Korea, Republic of	2006-Dec-22	A/Chungbuk/956/2006		Centers for Disease Control and Prevention
EPI155653	NA	Korea, Republic of	2006-Dec-16	A/Gyeongnam/780/2006		Centers for Disease Control and Prevention
EPI155654	HA	Korea, Republic of	2006-Dec-16	A/Gyeongnam/780/2006		Centers for Disease Control and Prevention
EPI155449	NA	Madagascar	2006-Nov-14	A/Madagascar/2699/2006		Centers for Disease Control and Prevention
EPI155450	HA	Madagascar	2006-Nov-14	A/Madagascar/2699/2006		Centers for Disease Control and Prevention
EPI155410	NA	Canada	2006-Dec-02	A/Canada/1210/2006		Centers for Disease Control and Prevention
EPI155411	HA	Canada	2006-Dec-02	A/Canada/1210/2006		Centers for Disease Control and Prevention
EPI159097	NA	Canada	2006-Dec-02	A/Canada/1210/2006		Centers for Disease Control and Prevention
EPI155380	NA	Korea, Republic of	2006-Dec-25	A/Korea/71/2006		Centers for Disease Control and Prevention
EPI155381	HA	Korea, Republic of	2006-Dec-25	A/Korea/71/2006		Centers for Disease Control and Prevention
EPI155378	NA	Korea, Republic of	2006-Dec-25	A/KOREA/69/2006		Centers for Disease Control and Prevention
EPI155379	HA	Korea, Republic of	2006-Dec-25	A/KOREA/69/2006		Centers for Disease Control and Prevention
EPI155376	NA	Korea, Republic of	2006-Dec-25	A/KOREA/68/2006		Centers for Disease Control and Prevention
EPI155377	HA	Korea, Republic of	2006-Dec-25	A/KOREA/68/2006		Centers for Disease Control and Prevention
EPI155374	NA	Korea, Republic of	2006-Dec-25	A/Korea/62/2006		Centers for Disease Control and Prevention
EPI155375	HA	Korea, Republic of	2006-Dec-25	A/Korea/62/2006		Centers for Disease Control and Prevention
EPI155372	NA	Honduras	2006-Dec-25	A/Honduras/3112/2006		Centers for Disease Control and Prevention
EPI155373	HA	Honduras	2006-Dec-25	A/Honduras/3112/2006		Centers for Disease Control and Prevention
EPI155385	NA	Honduras	2006-Dec-25	A/Honduras/3112/2006		Centers for Disease Control and Prevention
EPI155357	NA	Korea, Republic of	2006-Nov-29	A/ULSAN/689/2006		Centers for Disease Control and Prevention
EPI155358	HA	Korea, Republic of	2006-Nov-29	A/ULSAN/689/2006		Centers for Disease Control and Prevention
EPI155355	NA	Korea, Republic of	2006-Nov-27	A/INCHEON/688/2006		Centers for Disease Control and Prevention
EPI155356	HA	Korea, Republic of	2006-Nov-27	A/INCHEON/688/2006		Centers for Disease Control and Prevention
EPI155350	NA	Korea, Republic of	2006-Nov-20	A/INCHEON/682/2006		Centers for Disease Control and Prevention
EPI155351	HA	Korea, Republic of	2006-Nov-20	A/INCHEON/682/2006		Centers for Disease Control and Prevention
EPI155340	NA	France	2006-Dec-29	A/Lyon/10/2006		Centers for Disease Control and Prevention
EPI155341	HA	France	2006-Dec-29	A/Lyon/10/2006		Centers for Disease Control and Prevention
EPI155338	NA	France	2006-Dec-27	A/LYON/1359/2006		Centers for Disease Control and Prevention
EPI155339	HA	France	2006-Dec-27	A/LYON/1359/2006		Centers for Disease Control and Prevention
EPI155336	NA	France	2006-Dec-22	A/LYON/1331/2006		Centers for Disease Control and Prevention
EPI155337	HA	France	2006-Dec-22	A/LYON/1331/2006		Centers for Disease Control and Prevention
EPI155334	NA	France	2006-Dec-19	A/Lyon/1305/2006		Centers for Disease Control and Prevention
EPI155335	HA	France	2006-Dec-19	A/Lyon/1305/2006		Centers for Disease Control and Prevention
EPI155332	NA	France	2006-Dec-20	A/LYON/1324/2006		Centers for Disease Control and Prevention
EPI155333	HA	France	2006-Dec-20	A/LYON/1324/2006		Centers for Disease Control and Prevention
EPI155330	NA	France	2006-Dec-12	A/Lyon/1320/2006		Centers for Disease Control and Prevention
EPI155331	HA	France	2006-Dec-12	A/Lyon/1320/2006		Centers for Disease Control and Prevention
EPI155328	NA	France	2006-Dec-20	A/LYON/1313/2006		Centers for Disease Control and Prevention
EPI155329	HA	France	2006-Dec-20	A/LYON/1313/2006		Centers for Disease Control and Prevention
EPI155326	NA	France	2006-Dec-20	A/Lyon/1312/2006		Centers for Disease Control and Prevention
EPI155327	HA	France	2006-Dec-20	A/Lyon/1312/2006		Centers for Disease Control and Prevention
EPI155324	NA	France	2006-Dec-18	A/LYON/1292/2006		Centers for Disease Control and Prevention
EPI155325	HA	France	2006-Dec-18	A/LYON/1292/2006		Centers for Disease Control and Prevention
EPI155314	NA	France	2006-Nov-30	A/Bordeaux/1276/2006		Centers for Disease Control and Prevention
EPI155315	HA	France	2006-Nov-30	A/Bordeaux/1276/2006		Centers for Disease Control and Prevention
EPI155312	NA	France	2006-Dec-06	A/TOULON/1244/2006		Centers for Disease Control and Prevention
EPI155313	HA	France	2006-Dec-06	A/TOULON/1244/2006		Centers for Disease Control and Prevention
EPI155310	NA	France	2006-Nov-22	A/MARSEILLE/1215/2006		Centers for Disease Control and Prevention
EPI155303	NA	Singapore	2006-Aug-06	A/Singapore/71/2006		Centers for Disease Control and Prevention
EPI155304	HA	Singapore	2006-Aug-06	A/Singapore/71/2006		Centers for Disease Control and Prevention
EPI155250	NA	Thailand	2006-Sep-09	A/THAILAND/625/2006		Centers for Disease Control and Prevention
EPI155251	HA	Thailand	2006-Sep-09	A/THAILAND/625/2006		Centers for Disease Control and Prevention
EPI155248	NA	Thailand	2006-Sep-05	A/THAILAND/618/2006		Centers for Disease Control and Prevention
EPI155249	HA	Thailand	2006-Sep-05	A/THAILAND/618/2006		Centers for Disease Control and Prevention
EPI155246	NA	Thailand	2006-Aug-21	A/THAILAND/559/2006		Centers for Disease Control and Prevention
EPI155247	HA	Thailand	2006-Aug-21	A/THAILAND/559/2006		Centers for Disease Control and Prevention
EPI155244	NA	Thailand	2006-Aug-21	A/Thailand/553/2006		Centers for Disease Control and Prevention
EPI155245	HA	Thailand	2006-Aug-21	A/Thailand/553/2006		Centers for Disease Control and Prevention
EPI155233	NA	Canada	2006-Nov-24	A/Canada/32/2006		Centers for Disease Control and Prevention
EPI155234	HA	Canada	2006-Nov-24	A/Canada/32/2006		Centers for Disease Control and Prevention
EPI155231	NA	Canada	2006-Dec-17	A/Canada/29/2006		Centers for Disease Control and Prevention
EPI155232	HA	Canada	2006-Dec-17	A/Canada/29/2006		Centers for Disease Control and Prevention
EPI155218	NA	Canada	2006-Nov-28	A/Canada/1198/2006		Centers for Disease Control and Prevention
EPI155219	HA	Canada	2006-Nov-28	A/Canada/1198/2006		Centers for Disease Control and Prevention
EPI155216	NA	Canada	2006-Nov-29	A/Canada/1194/2006		Centers for Disease Control and Prevention
EPI155217	HA	Canada	2006-Nov-29	A/Canada/1194/2006		Centers for Disease Control and Prevention
EPI155202	NA	Honduras	2006-Oct-01	A/Honduras/1922/2006		Centers for Disease Control and Prevention
EPI155203	HA	Honduras	2006-Oct-01	A/Honduras/1922/2006		Centers for Disease Control and Prevention
EPI155200	NA	Honduras	2006-Oct-01	A/Honduras/1919/2006		Centers for Disease Control and Prevention
EPI155201	HA	Honduras	2006-Oct-01	A/Honduras/1919/2006		Centers for Disease Control and Prevention
EPI155198	NA	Honduras	2006-Jan-01	A/Honduras/2320/2006		Centers for Disease Control and Prevention
EPI155199	HA	Honduras	2006-Jan-01	A/Honduras/2320/2006		Centers for Disease Control and Prevention
EPI155162	NA	French Guiana	2006-Jan-01	A/Guyane/09/2006		Centers for Disease Control and Prevention
EPI155163	HA	French Guiana	2006-Jan-01	A/Guyane/09/2006		Centers for Disease Control and Prevention
EPI155160	NA	French Guiana	2006-Jan-01	A/Guyane/08/2006		Centers for Disease Control and Prevention
EPI155161	HA	French Guiana	2006-Jan-01	A/Guyane/08/2006		Centers for Disease Control and Prevention
EPI155158	NA	Guadeloupe	2006-Jan-01	A/Guadeloupe/01/2006		Centers for Disease Control and Prevention
EPI155159	HA	Guadeloupe	2006-Jan-01	A/Guadeloupe/01/2006		Centers for Disease Control and Prevention
EPI155154	NA	Argentina	2006-Oct-17	A/Argentina/624/2006		Centers for Disease Control and Prevention
EPI155155	HA	Argentina	2006-Oct-17	A/Argentina/624/2006		Centers for Disease Control and Prevention
EPI155113	NA	Indonesia	2006-Jan-23	A/Indonesia/1142/2006		Centers for Disease Control and Prevention
EPI155114	HA	Indonesia	2006-Jan-23	A/Indonesia/1142/2006		Centers for Disease Control and Prevention
EPI155111	NA	Indonesia	2006-Jan-14	A/Indonesia/1090/2006		Centers for Disease Control and Prevention
EPI155112	HA	Indonesia	2006-Jan-14	A/Indonesia/1090/2006		Centers for Disease Control and Prevention
EPI155102	NA	Indonesia	2006-Feb-08	A/Indonesia/2018/2006		Centers for Disease Control and Prevention
EPI155103	HA	Indonesia	2006-Feb-08	A/Indonesia/2018/2006		Centers for Disease Control and Prevention
EPI155097	NA	Chile	2006-Jul-27	A/SANTIAGO/9491/2006		Centers for Disease Control and Prevention
EPI155098	HA	Chile	2006-Jul-27	A/SANTIAGO/9491/2006		Centers for Disease Control and Prevention
EPI146447	HA	Canada	2006-Dec-19	A/Canada/CN-RV0019-07/2006		Other Database Import
EPI146446	HA	Canada	2006-Dec-21	A/Canada/CN-RV0009-07/2006		Other Database Import
EPI146445	HA	Canada	2006-Dec-19	A/Canada/CN-RV0008-07/2006		Other Database Import
EPI146444	HA	Canada	2006-Dec-19	A/Canada/CN-RV1295-06/2006		Other Database Import
EPI146436	HA	Japan	2006-Dec-11	A/HIROSHIMA/150/2006		Other Database Import
EPI146435	HA	Japan	2006-Dec-14	A/HIROSHIMA/149/2006		Other Database Import
EPI146429	HA	Japan	2006-Dec-14	A/NAGANO/1315/2006		Other Database Import
EPI146417	HA	United States	2006-Dec-27	A/Wisconsin/WI-06VI-70266/2006		Other Database Import
EPI146415	HA	United States	2006-Dec-16	A/Wisconsin/WI-06VI-68651/2006		Other Database Import
EPI146392	HA	Canada	2006-Nov-28	A/Canada/CN-RV1198-06/2006		Other Database Import
EPI146391	HA	Canada	2006-Nov-29	A/Canada/CN-RV1194-06/2006		Other Database Import
EPI146390	HA	Canada	2006-Nov-24	A/Canada/CN-RV32-07/2006		Other Database Import
EPI146388	HA	Korea, Republic of	2006-Nov-29	A/ULSAN/689/2006		Other Database Import
EPI146387	HA	Madagascar	2006-Nov-17	A/MADAGASCAR/2761/2006		Other Database Import
EPI146386	HA	Korea, Republic of	2006-Dec-06	A/DAEJEON/700/2006		Other Database Import
EPI146385	HA	Korea, Republic of	2006-Dec-02	A/DAEJEON/692/2006		Other Database Import
EPI146380	HA	Sweden	2006-Nov-15	A/UMEA/6/2006		Other Database Import
EPI146379	HA	Algeria	2006-Nov-05	A/ALGERIA/G138/2006		Other Database Import
EPI146378	HA	India	2006-Nov-09	A/India/II-0634983/2006		Other Database Import
EPI146375	HA	Korea, Republic of	2006-Nov-20	A/INCHEON/682/2006		Other Database Import
EPI146373	HA	Korea, Republic of	2006-Nov-14	A/INCHEON/677/2006		Other Database Import
EPI146372	HA	Bangladesh	2006-Oct-21	A/BANGLADESH/1999/2006		Other Database Import
EPI146371	HA	Japan	2006-Dec-15	A/SAITAMA/61/2006		Other Database Import
EPI146370	HA	Japan	2006-Oct-21	A/SAITAMA/60/2006		Other Database Import
EPI146369	HA	Thailand	2006-Oct-13	A/Thailand/TH-TH-701-06/2006		Other Database Import
EPI146364	HA	Malaysia	2006-Oct-05	A/MALAYSIA/420/2006		Other Database Import
EPI146362	HA	Thailand	2006-Nov-28	A/THAILAND/809/2006		Other Database Import
EPI146361	HA	Thailand	2006-Nov-15	A/THAILAND/775/2006		Other Database Import
EPI146359	HA	Thailand	2006-Oct-18	A/THAILAND/709/2006		Other Database Import
EPI146358	HA	Thailand	2006-Oct-11	A/THAILAND/707/2006		Other Database Import
EPI146357	HA	Thailand	2006-Oct-06	A/THAILAND/697/2006		Other Database Import
EPI146355	HA	Thailand	2006-Oct-06	A/THAILAND/692/2006		Other Database Import
EPI146350	HA	Norway	2006-Feb-22	A/NORWAY/621/2006		Other Database Import
EPI146348	HA	Norway	2006-Feb-27	A/NORWAY/622/2006		Other Database Import
EPI146347	HA	Norway	2006-Feb-16	A/NORWAY/566-1/2006		Other Database Import
EPI146210	HA	Ukraine	2006-Apr-07	A/Ukraine/UA-20/2006		Other Database Import
EPI146173	HA	Thailand	2006-Mar-12	A/Thailand/TH-3244-06/2006		Other Database Import
EPI146158	HA	Peru	2006-Jul-03	A/Peru/PE-5107-ORIGINAL/2006		Other Database Import
EPI146153	HA	United States	2006-Feb-06	A/Oregon/OR-F06-321/2006		Other Database Import
EPI146143	HA	United States	2006-Jan-26	A/New York/NY-22327-ORIGINAL/2006		Other Database Import
EPI146142	HA	United States	2006-Jan-01	A/New York/NY-19770-ORIGINAL/2006		Other Database Import
EPI146082	HA	United States	2006-Feb-03	A/Missouri/MO-VC06-80-ORIGINAL/2006		Other Database Import
EPI146027	HA	United States	2006-Jan-23	A/Georgia/GA-06C0-222569-ORIGINAL/2006		Other Database Import
EPI146025	HA	United States	2006-Jan-02	A/Georgia/GA-06C0-221239/2006		Other Database Import
EPI146006	HA	United States	2006-Sep-27	A/Connecticut/CT-5204-7547/2006		Other Database Import
EPI145999	HA	Canada	2006-Mar-27	A/Canada/CN-RV887-06/2006		Other Database Import
EPI145996	HA	Chile	2006-Jan-18	A/Chile/CL-6928/2006		Other Database Import
EPI145975	HA	Brazil	2006-Jul-03	A/Brazil/BR-1945/2006		Other Database Import
EPI145934	HA	Argentina	2006-Jan-31	A/Argentina/AG-R1-06/2006		Other Database Import
EPI145933	HA	Argentina	2006-Jun-28	A/Argentina/AG-3509/2006		Other Database Import
EPI145926	HA	Japan	2006-Jan-13	A/YAMAGUCHI/17/2006		Other Database Import
EPI145925	HA	Japan	2006-Jan-10	A/YAMAGUCHI/13/2006		Other Database Import
EPI145921	HA	United States	2006-Jan-23	A/WYOMING/1-NEW/2006		Other Database Import
EPI145917	HA	Japan	2006-Jan-26	A/WAKAYAMA/27/2006		Other Database Import
EPI145916	HA	Japan	2006-Jan-11	A/WAKAYAMA/6/2006		Other Database Import
EPI145914	HA	New Zealand	2006-Jun-14	A/WAIKATO/49/2006		Other Database Import
EPI145909	HA	Ukraine	2006-Mar-20	A/UKRAINE/13/2006		Other Database Import
EPI145907	HA	Japan	2006-Feb-06	A/TOTTORI/29/2006		Other Database Import
EPI145906	HA	Japan	2006-Jan-20	A/TOTTORI/22/2006		Other Database Import
EPI145903	HA	Japan	2006-Jan-04	A/TOCHIGI/2/2006		Other Database Import
EPI145902	HA	Thailand	2006-Sep-18	A/THAILAND/656/2006		Other Database Import
EPI145899	HA	Thailand	2006-Sep-09	A/THAILAND/625/2006		Other Database Import
EPI145897	HA	Thailand	2006-Aug-21	A/THAILAND/559/2006		Other Database Import
EPI145896	HA	Thailand	2006-Aug-21	A/THAILAND/558/2006		Other Database Import
EPI145895	HA	Thailand	2006-Aug-04	A/THAILAND/475/2006		Other Database Import
EPI145894	HA	Thailand	2006-Apr-10	A/THAILAND/86/2006		Other Database Import
EPI145892	HA	Taiwan	2006-Sep-17	A/TAIWAN/760/2006		Other Database Import
EPI145889	HA	Taiwan	2006-Jan-21	A/TAIWAN/40/2006		Other Database Import
EPI145881	HA	Singapore	2006-Aug-18	A/SINGAPORE/75/2006		Other Database Import
EPI145868	HA	Japan	2006-Jan-11	A/SAPPORO/4/2006		Other Database Import
EPI145864	HA	Japan	2006-Jan-26	A/SAITAMA/43/2006		Other Database Import
EPI145860	HA	Peru	2006-Jan-01	A/PERU/4070/2006		Other Database Import
EPI145859	HA	New Zealand	2006-Apr-06	A/OTAGO/1/2006		Other Database Import
EPI145856	HA	Japan	2006-Feb-10	A/Okinawa/18/2006		Other Database Import
EPI173425	HA	Japan	2006-Feb-10	A/Okinawa/18/2006		Other Database Import
EPI145855	HA	Japan	2006-Mar-14	A/OITA/91/2006		Other Database Import
EPI145854	HA	Japan	2006-Jan-18	A/OITA/75/2006		Other Database Import
EPI145853	HA	Japan	2006-Mar-15	A/OITA/63/2006		Other Database Import
EPI145822	HA	Japan	2006-Feb-02	A/NAGANO/1058/2006		Other Database Import
EPI145810	HA	Japan	2006-Jan-18	A/KUMAMOTO/4/2006		Other Database Import
EPI145801	HA	Japan	2006-Jan-24	A/KITAKYUSHU/6/2006		Other Database Import
EPI145798	HA	Mongolia	2006-Jan-10	A/KHOVD/262/2006		Other Database Import
EPI145795	HA	Japan	2006-May-09	A/KAWASAKI/7/2006		Other Database Import
EPI145793	HA	Japan	2006-Jan-19	A/KANAGAWA/37/2006		Other Database Import
EPI145792	HA	Japan	2006-Jan-16	A/KANAGAWA/12/2006		Other Database Import
EPI145791	HA	Russian Federation	2006-Mar-10	A/KALININGRAD/31/2006		Other Database Import
EPI145790	HA	Russian Federation	2006-Feb-28	A/KALININGRAD/20/2006		Other Database Import
EPI145780	HA	Japan	2006-Feb-24	A/IWATE/30/2006		Other Database Import
EPI145779	HA	Japan	2006-Feb-01	A/IWATE/12/2006		Other Database Import
EPI145777	HA	Japan	2006-Jan-17	A/ISHIKAWA/25/2006		Other Database Import
EPI145775	HA	Japan	2006-Jan-04	A/ISHIKAWA/1/2006		Other Database Import
EPI145770	HA	Japan	2006-Apr-01	A/HOKKAIDO/105/2006		Other Database Import
EPI145769	HA	Japan	2006-Feb-11	A/HOKKAIDO/50/2006		Other Database Import
EPI145767	HA	Japan	2006-Jan-20	A/HOKKAIDO/22/2006		Other Database Import
EPI145766	HA	Japan	2006-Jan-11	A/HOKKAIDO/3/2006		Other Database Import
EPI145765	HA	Japan	2006-Mar-01	A/HIROSHIMA/138/2006		Other Database Import
EPI145764	HA	Japan	2006-Jan-20	A/HIROSHIMA/136/2006		Other Database Import
EPI145761	HA	Japan	2006-Jan-01	A/HIROSHIMA/33/2006		Other Database Import
EPI145759	HA	Japan	2006-Jan-19	A/HAMAMATU/32/2006		Other Database Import
EPI145758	HA	Japan	2006-Jan-19	A/HAMAMATU/31/2006		Other Database Import
EPI145757	HA	French Guiana	2006-Jun-20	A/GUYANE/28/2006		Other Database Import
EPI145756	HA	French Guiana	2006-Jan-01	A/GUYANE/8/2006		Other Database Import
EPI145754	HA	Japan	2006-Feb-17	A/GUNMA/63/2006		Other Database Import
EPI145750	HA	Japan	2006-Jan-14	A/GUNMA/18/2006		Other Database Import
EPI145743	HA	Japan	2006-Jan-07	A/FUKUSHIMA/62/2006		Other Database Import
EPI145741	HA	Japan	2006-Jan-06	A/FUKUSHIMA/9/2006		Other Database Import
EPI145732	HA	Korea, Republic of	2006-May-01	A/DAEJEON/514/2006		Other Database Import
EPI145731	HA	Korea, Republic of	2006-Apr-19	A/DAEJEON/417/2006		Other Database Import
EPI145730	HA	Korea, Republic of	2006-Mar-20	A/DAEJEON/284/2006		Other Database Import
EPI145728	HA	Korea, Republic of	2006-Jan-25	A/DAEJEON/200/2006		Other Database Import
EPI145703	HA	China	2006-Mar-17	A/BEIJING/209/2006		Other Database Import
EPI145702	HA	China	2006-Jan-19	A/BEIJING/58/2006		Other Database Import
EPI145700	HA	China	2006-Jan-12	A/BEIJING/37/2006		Other Database Import
EPI145699	HA	China	2006-Jan-12	A/BEIJING/27/2006		Other Database Import
EPI145694	HA	Argentina	2006-Jan-01	A/ARGENTINA/1/2006		Other Database Import
EPI145693	HA	Japan	2006-Jan-13	A/AOMORI/3/2006		Other Database Import
EPI145692	HA	Algeria	2006-Jan-01	A/ALGERIA/453/2006		Other Database Import
EPI142002	HA	Peru	2006-Jan-01	A/Piura/FSP1277/2006		Other Database Import
EPI141998	HA	Peru	2006-Jan-01	A/Chanchamayo/FSJ1193/2006		Other Database Import
EPI141889	HA	Peru	2006-Jan-01	A/Chanchamayo/FLU3803/2006		Other Database Import
EPI141884	HA	Peru	2006-Jan-01	A/Lima/FLU3668/2006		Other Database Import
EPI141881	HA	Peru	2006-Jan-01	A/Piura/FLU3638/2006		Other Database Import
EPI141880	HA	Peru	2006-Jan-01	A/Iquitos/FLU3615/2006		Other Database Import
EPI141878	HA	Peru	2006-Jan-01	A/Tumbes/FLU3601/2006		Other Database Import
EPI141877	HA	Peru	2006-Jan-01	A/Maldonado/FLU3591/2006		Other Database Import
EPI141336	MP	Japan	2006-Feb-22	A/Morioka/29/2006		Other Database Import
EPI141368	NS	Japan	2006-Feb-22	A/Morioka/29/2006		Other Database Import
EPI141352	HA	Japan	2006-Feb-22	A/Morioka/29/2006		Other Database Import
EPI141320	NA	Japan	2006-Feb-22	A/Morioka/29/2006		Other Database Import
EPI171221	NP	Japan	2006-Feb-22	A/Morioka/29/2006		Other Database Import
EPI141335	MP	Japan	2006-Feb-08	A/Morioka/22/2006		Other Database Import
EPI141367	NS	Japan	2006-Feb-08	A/Morioka/22/2006		Other Database Import
EPI141351	HA	Japan	2006-Feb-08	A/Morioka/22/2006		Other Database Import
EPI141319	NA	Japan	2006-Feb-08	A/Morioka/22/2006		Other Database Import
EPI155015	PB2	Japan	2006-Feb-08	A/Morioka/22/2006		Other Database Import
EPI171220	NP	Japan	2006-Feb-08	A/Morioka/22/2006		Other Database Import
EPI141334	MP	Japan	2006-Feb-06	A/Morioka/18/2006		Other Database Import
EPI141366	NS	Japan	2006-Feb-06	A/Morioka/18/2006		Other Database Import
EPI141350	HA	Japan	2006-Feb-06	A/Morioka/18/2006		Other Database Import
EPI141318	NA	Japan	2006-Feb-06	A/Morioka/18/2006		Other Database Import
EPI155014	PB2	Japan	2006-Feb-06	A/Morioka/18/2006		Other Database Import
EPI171219	NP	Japan	2006-Feb-06	A/Morioka/18/2006		Other Database Import
EPI139407	NA	Denmark	2006-Jan-01	A/Denmark/52/2006		Other Database Import
EPI139281	HA	Denmark	2006-Jan-01	A/Denmark/67/2006		Other Database Import
EPI139280	HA	Denmark	2006-Jan-01	A/Denmark/33/2006		Other Database Import
EPI139278	HA	Denmark	2006-Jan-01	A/Denmark/68/2006		Other Database Import
EPI139275	HA	Denmark	2006-Jan-01	A/Denmark/58/2006		Other Database Import
EPI139243	HA	Denmark	2006-Jan-01	A/Denmark/13/2006		Other Database Import
EPI139413	NA	Denmark	2006-Jan-01	A/Denmark/13/2006		Other Database Import
EPI139242	HA	Denmark	2006-Jan-01	A/Denmark/92/2006		Other Database Import
EPI139394	NA	Denmark	2006-Jan-01	A/Denmark/22/2006		Other Database Import
EPI139218	HA	Denmark	2006-Jan-01	A/Denmark/22/2006		Other Database Import
EPI139217	HA	Denmark	2006-Jan-01	A/Denmark/64/2006		Other Database Import
EPI139183	HA	Denmark	2006-Jan-01	A/Denmark/103/2006		Other Database Import
EPI139355	NA	Denmark	2006-Jan-01	A/Denmark/51/2006		Other Database Import
EPI139178	HA	Denmark	2006-Jan-01	A/Denmark/51/2006		Other Database Import
EPI139148	HA	Denmark	2006-Jan-01	A/Denmark/60/2006		Other Database Import
EPI139136	HA	Denmark	2006-Jan-01	A/Denmark/88/2006		Other Database Import
EPI139134	HA	Denmark	2006-Jan-01	A/Denmark/77/2006		Other Database Import
EPI139320	NA	Denmark	2006-Jan-01	A/Denmark/77/2006		Other Database Import
EPI139132	HA	Denmark	2006-Jan-01	A/Denmark/62/2006		Other Database Import
EPI139131	HA	Denmark	2006-Jan-01	A/Denmark/63/2006		Other Database Import
EPI139319	NA	Denmark	2006-Jan-01	A/Denmark/101/2006		Other Database Import
EPI139123	HA	Denmark	2006-Jan-01	A/Denmark/101/2006		Other Database Import
EPI139063	NS	Denmark	2006-Jan-01	A/Denmark/35/06		Other Database Import
EPI139279	HA	Denmark	2006-Jan-01	A/Denmark/35/06		Other Database Import
EPI139439	NA	Denmark	2006-Jan-01	A/Denmark/35/06		Other Database Import
EPI138977	PA	Denmark	2006-Jan-01	A/Denmark/35/06		Other Database Import
EPI139007	NP	Denmark	2006-Jan-01	A/Denmark/35/06		Other Database Import
EPI138917	PB1	Denmark	2006-Jan-01	A/Denmark/35/06		Other Database Import
EPI139043	MP	Denmark	2006-Jan-01	A/Denmark/35/06		Other Database Import
EPI135064	PB2	Denmark	2006-Jan-01	A/Denmark/10/2006		Other Database Import
EPI139062	NS	Denmark	2006-Jan-01	A/Denmark/10/2006		Other Database Import
EPI139241	HA	Denmark	2006-Jan-01	A/Denmark/10/2006		Other Database Import
EPI139411	NA	Denmark	2006-Jan-01	A/Denmark/10/2006		Other Database Import
EPI138916	PB1	Denmark	2006-Jan-01	A/Denmark/10/2006		Other Database Import
EPI138976	PA	Denmark	2006-Jan-01	A/Denmark/10/2006		Other Database Import
EPI139009	NP	Denmark	2006-Jan-01	A/Denmark/10/2006		Other Database Import
EPI139044	MP	Denmark	2006-Jan-01	A/Denmark/10/2006		Other Database Import
EPI135062	PB2	Denmark	2006-Jan-01	A/Denmark/112/2006		Other Database Import
EPI139061	NS	Denmark	2006-Jan-01	A/Denmark/112/2006		Other Database Import
EPI139352	NA	Denmark	2006-Jan-01	A/Denmark/112/2006		Other Database Import
EPI139174	HA	Denmark	2006-Jan-01	A/Denmark/112/2006		Other Database Import
EPI138971	PA	Denmark	2006-Jan-01	A/Denmark/112/2006		Other Database Import
EPI139008	NP	Denmark	2006-Jan-01	A/Denmark/112/2006		Other Database Import
EPI138918	PB1	Denmark	2006-Jan-01	A/Denmark/112/2006		Other Database Import
EPI139035	MP	Denmark	2006-Jan-01	A/Denmark/112/2006		Other Database Import
EPI134481	NA	United States	2006-Mar-01	A/Ohio/06/2006		Centers for Disease Control and Prevention
EPI134567	HA	United States	2006-Mar-01	A/Ohio/06/2006		Centers for Disease Control and Prevention
EPI152555	MP	United States	2006-Mar-01	A/Ohio/06/2006		Centers for Disease Control and Prevention
EPI133637	HA	New Zealand	2006-Jul-04	A/Wellington/38/2006		Other Database Import
EPI132485	HA	Iran, Islamic Republic of	2006-Jan-01	A/Shiraz/02/2006		Other Database Import
EPI132481	HA	Iran, Islamic Republic of	2006-Jan-01	A/Shiraz/09/2006		Other Database Import
EPI132479	HA	Iran, Islamic Republic of	2006-Jan-01	A/Shiraz/05/2006		Other Database Import
EPI132477	HA	Iran, Islamic Republic of	2006-Jan-01	A/Shiraz/29/2006		Other Database Import
EPI132474	HA	Iran, Islamic Republic of	2006-Jan-01	A/Shiraz/54/2006		Other Database Import
EPI132472	HA	Iran, Islamic Republic of	2006-Jan-01	A/Shiraz/13/2006		Other Database Import
EPI132085	HA	Italy	2006-Mar-24	A/Milan/13/2006		Other Database Import
EPI132083	HA	Italy	2006-Apr-11	A/Milan/14/2006		Other Database Import
EPI132039	HA	Italy	2006-Jan-23	A/Milan/02/2006		Other Database Import
EPI128342	MP	China	2006-Dec-29	A/Hong Kong/CUHK69904/2006		Other Database Import
EPI142343	MP	China	2006-Dec-29	A/Hong Kong/CUHK69904/2006		Other Database Import
EPI161217	HA	China	2006-Dec-29	A/Hong Kong/CUHK69904/2006		Other Database Import
EPI161498	NA	China	2006-Dec-29	A/Hong Kong/CUHK69904/2006		Other Database Import
EPI128340	MP	China	2006-Dec-27	A/Hong Kong/CUHK68792/2006		Other Database Import
EPI142342	MP	China	2006-Dec-27	A/Hong Kong/CUHK68792/2006		Other Database Import
EPI161215	HA	China	2006-Dec-27	A/Hong Kong/CUHK68792/2006		Other Database Import
EPI161496	NA	China	2006-Dec-27	A/Hong Kong/CUHK68792/2006		Other Database Import
EPI128338	MP	China	2006-Dec-04	A/Hong Kong/CUHK45130/2006		Other Database Import
EPI142341	MP	China	2006-Dec-04	A/Hong Kong/CUHK45130/2006		Other Database Import
EPI161150	HA	China	2006-Dec-04	A/Hong Kong/CUHK45130/2006		Other Database Import
EPI161431	NA	China	2006-Dec-04	A/Hong Kong/CUHK45130/2006		Other Database Import
EPI128336	MP	China	2006-Oct-13	A/Hong Kong/CUHK66001/2006		Other Database Import
EPI142340	MP	China	2006-Oct-13	A/Hong Kong/CUHK66001/2006		Other Database Import
EPI161213	HA	China	2006-Oct-13	A/Hong Kong/CUHK66001/2006		Other Database Import
EPI161494	NA	China	2006-Oct-13	A/Hong Kong/CUHK66001/2006		Other Database Import
EPI128334	MP	China	2006-Sep-28	A/Hong Kong/CUHK65241/2006		Other Database Import
EPI142339	MP	China	2006-Sep-28	A/Hong Kong/CUHK65241/2006		Other Database Import
EPI161211	HA	China	2006-Sep-28	A/Hong Kong/CUHK65241/2006		Other Database Import
EPI161492	NA	China	2006-Sep-28	A/Hong Kong/CUHK65241/2006		Other Database Import
EPI128330	MP	China	2006-Sep-07	A/Hong Kong/CUHK63957/2006		Other Database Import
EPI142337	MP	China	2006-Sep-07	A/Hong Kong/CUHK63957/2006		Other Database Import
EPI161487	NA	China	2006-Sep-07	A/Hong Kong/CUHK63957/2006		Other Database Import
EPI161206	HA	China	2006-Sep-07	A/Hong Kong/CUHK63957/2006		Other Database Import
EPI128328	MP	China	2006-Jun-29	A/Hong Kong/CUHK60052/2006		Other Database Import
EPI142336	MP	China	2006-Jun-29	A/Hong Kong/CUHK60052/2006		Other Database Import
EPI161199	HA	China	2006-Jun-29	A/Hong Kong/CUHK60052/2006		Other Database Import
EPI161480	NA	China	2006-Jun-29	A/Hong Kong/CUHK60052/2006		Other Database Import
EPI128320	MP	China	2006-Mar-04	A/Hong Kong/CUHK53004/2006		Other Database Import
EPI142332	MP	China	2006-Mar-04	A/Hong Kong/CUHK53004/2006		Other Database Import
EPI161185	HA	China	2006-Mar-04	A/Hong Kong/CUHK53004/2006		Other Database Import
EPI161466	NA	China	2006-Mar-04	A/Hong Kong/CUHK53004/2006		Other Database Import
EPI127354	HA	Iran, Islamic Republic of	2006-Jan-01	A/Tehran/27/2006		Other Database Import
EPI127352	HA	Iran, Islamic Republic of	2006-Jan-01	A/Tehran/25/2006		Other Database Import
EPI127350	HA	Iran, Islamic Republic of	2006-Jan-01	A/Tehran/16/2006		Other Database Import
EPI127348	HA	Iran, Islamic Republic of	2006-Jan-01	A/Tehran/14/2006		Other Database Import
EPI125705	HA	United States	2006-Dec-12	A/Colorado/06/2006		Centers for Disease Control and Prevention
EPI123780	HA	French Polynesia	2006-Aug-22	A/Tahiti/3/2006		Other Database Import
EPI123582	HA	New Zealand	2006-Jul-04	A/Wellington/33/2006		Other Database Import
EPI123580	HA	New Zealand	2006-Jun-26	A/Waikato/58/2006		Other Database Import
EPI123566	HA	Australia	2006-Jul-06	A/Victoria/520/2006		Other Database Import
EPI123564	HA	Australia	2006-Jun-06	A/Victoria/303/2006		Other Database Import
EPI123560	HA	Australia	2006-Jun-13	A/Victoria/304/2006		Other Database Import
EPI123558	HA	Australia	2006-Jun-13	A/Victoria/503/2006		Other Database Import
EPI123556	HA	Australia	2006-Jun-18	A/Brisbane/11/2006		Other Database Import
EPI123305	HA	United States	2006-Dec-19	A/Virginia/08/2006		Centers for Disease Control and Prevention
EPI123295	HA	United States	2006-Dec-12	A/Hawaii/08/2006		Centers for Disease Control and Prevention
EPI123285	HA	United States	2006-Dec-17	A/Maryland/09/2006		Centers for Disease Control and Prevention
EPI133914	NA	United States	2006-Dec-17	A/Maryland/09/2006		Centers for Disease Control and Prevention
EPI123249	HA	United States	2006-Dec-28	A/Hawaii/06/2006		Centers for Disease Control and Prevention
EPI146433	HA	United States	2006-Dec-27	A/Wisconsin/44/2006		Other Database Import
EPI123199	HA	United States	2006-Dec-16	A/Wisconsin/43/2006		Centers for Disease Control and Prevention
EPI123154	NA	United States	2006-Dec-16	A/Wisconsin/43/2006		Centers for Disease Control and Prevention
EPI123261	HA	United States	2006-Dec-12	A/Wisconsin/42/2006		Centers for Disease Control and Prevention
EPI123152	NA	United States	2006-Dec-12	A/Wisconsin/42/2006		Centers for Disease Control and Prevention
EPI146411	HA	United States	2006-Dec-18	A/Washington/11/2006		Other Database Import
EPI146410	HA	United States	2006-Dec-19	A/Washington/10/2006		Other Database Import
EPI146377	HA	United States	2006-Nov-29	A/New York/22/2006		Other Database Import
EPI123231	HA	United States	2006-Dec-08	A/California/8/2006		Centers for Disease Control and Prevention
EPI123130	NA	United States	2006-Dec-08	A/California/8/2006		Centers for Disease Control and Prevention
EPI123229	HA	United States	2006-Dec-08	A/California/7/2006		Centers for Disease Control and Prevention
EPI123128	NA	United States	2006-Dec-08	A/California/7/2006		Centers for Disease Control and Prevention
EPI123030	HA	United States	2006-Aug-21	A/Maryland/5/2006		Other Database Import
EPI123028	HA	United States	2006-Sep-27	A/Connecticut/1/2006		Centers for Disease Control and Prevention
EPI120092	HA	Thailand	2006-Jan-01	A/Thailand/CU46/2006		Other Database Import	Suwannakarn,K.; Thongmee,C.; Theamboonlers,A.; Poovorawan,Y.
EPI120094	NA	Thailand	2006-Jan-01	A/Thailand/CU46/2006		Other Database Import	Suwannakarn,K.; Thongmee,C.; Theamboonlers,A.; Poovorawan,Y.
EPI230970	PB2	Thailand	2006-Jan-01	A/Thailand/CU46/2006		Other Database Import	Suwannakarn,K.; Thongmee,C.; Theamboonlers,A.; Poovorawan,Y.
EPI230971	PB1	Thailand	2006-Jan-01	A/Thailand/CU46/2006		Other Database Import	Suwannakarn,K.; Thongmee,C.; Theamboonlers,A.; Poovorawan,Y.
EPI230972	PA	Thailand	2006-Jan-01	A/Thailand/CU46/2006		Other Database Import	Suwannakarn,K.; Thongmee,C.; Theamboonlers,A.; Poovorawan,Y.
EPI230973	NP	Thailand	2006-Jan-01	A/Thailand/CU46/2006		Other Database Import	Suwannakarn,K.; Thongmee,C.; Theamboonlers,A.; Poovorawan,Y.
EPI230974	MP	Thailand	2006-Jan-01	A/Thailand/CU46/2006		Other Database Import	Suwannakarn,K.; Thongmee,C.; Theamboonlers,A.; Poovorawan,Y.
EPI230975	NS	Thailand	2006-Jan-01	A/Thailand/CU46/2006		Other Database Import	Suwannakarn,K.; Thongmee,C.; Theamboonlers,A.; Poovorawan,Y.
EPI120088	HA	Thailand	2006-Jan-01	A/Thailand/CU23/2006		Other Database Import	Suwannakarn,K.; Thongmee,C.; Theamboonlers,A.; Poovorawan,Y.
EPI120090	NA	Thailand	2006-Jan-01	A/Thailand/CU23/2006		Other Database Import	Suwannakarn,K.; Thongmee,C.; Theamboonlers,A.; Poovorawan,Y.
EPI230904	PB2	Thailand	2006-Jan-01	A/Thailand/CU23/2006		Other Database Import	Suwannakarn,K.; Thongmee,C.; Theamboonlers,A.; Poovorawan,Y.
EPI230905	PB1	Thailand	2006-Jan-01	A/Thailand/CU23/2006		Other Database Import	Suwannakarn,K.; Thongmee,C.; Theamboonlers,A.; Poovorawan,Y.
EPI230906	PA	Thailand	2006-Jan-01	A/Thailand/CU23/2006		Other Database Import	Suwannakarn,K.; Thongmee,C.; Theamboonlers,A.; Poovorawan,Y.
EPI230907	NP	Thailand	2006-Jan-01	A/Thailand/CU23/2006		Other Database Import	Suwannakarn,K.; Thongmee,C.; Theamboonlers,A.; Poovorawan,Y.
EPI230908	MP	Thailand	2006-Jan-01	A/Thailand/CU23/2006		Other Database Import	Suwannakarn,K.; Thongmee,C.; Theamboonlers,A.; Poovorawan,Y.
EPI230909	NS	Thailand	2006-Jan-01	A/Thailand/CU23/2006		Other Database Import	Suwannakarn,K.; Thongmee,C.; Theamboonlers,A.; Poovorawan,Y.
EPI115815	HA	United States	2006-Mar-09	A/North Carolina/3/2006		Other Database Import
EPI122838	NA	United States	2006-Mar-09	A/North Carolina/3/2006		Other Database Import
EPI115747	HA	United States	2006-Jan-02	A/Maine/1/2006		Other Database Import
EPI122814	NA	United States	2006-Jan-02	A/Maine/1/2006		Other Database Import
EPI115741	HA	United States	2006-Jan-19	A/Florida/2e/2006		Other Database Import
EPI122820	NA	United States	2006-Jan-19	A/Florida/2e/2006		Other Database Import
EPI115729	HA	United States	2006-Jan-10	A/Hawaii/1/2006		Other Database Import
EPI122812	NA	United States	2006-Jan-10	A/Hawaii/1/2006		Other Database Import
EPI115351	HA	Greece	2006-Jan-01	A/Thessaloniki/85/2006		Other Database Import
EPI115315	HA	United States	2006-Jan-03	A/Oklahoma/51/06		Other Database Import
EPI115313	HA	United States	2006-Jan-12	A/Oklahoma/309/06		Other Database Import
EPI115311	HA	United States	2006-Feb-25	A/Oklahoma/1472/06		Other Database Import
EPI115309	HA	United States	2006-Jan-01	A/Oklahoma/1050/06		Other Database Import
EPI114768	HA	Kenya	2006-Jan-01	A/Nairobi/5842/2006		Other Database Import
EPI114766	HA	Kenya	2006-Jul-20	A/Nairobi/2041/2006		Other Database Import
EPI167783	MP	Kenya	2006-Jul-20	A/Nairobi/2041/2006		Other Database Import
EPI107118	HA	Turkey	2006-Feb-15	A/Istanbul/CTF-15/2006		Other Database Import
EPI107116	HA	Turkey	2006-Feb-01	A/Istanbul/CTF-9/2006		Other Database Import
EPI107114	HA	Turkey	2006-Feb-01	A/Istanbul/CTF-8/2006		Other Database Import
EPI107112	HA	Turkey	2006-Jan-30	A/Istanbul/CTF-4/2006		Other Database Import
EPI68543	NA	United States	2006-May-16	A/USA/AF1084/2006		Other Database Import
EPI68545	MP	United States	2006-May-16	A/USA/AF1084/2006		Other Database Import
EPI63854	HA	Honduras	2006-Nov-16	A/Honduras/AF1071/2006		Other Database Import
EPI63852	HA	Honduras	2006-Nov-16	A/Honduras/AF1070/2006		Other Database Import
EPI63840	HA	Honduras	2006-Jan-01	A/Honduras/AF1064/2006		Other Database Import
EPI63796	HA	El Salvador	2006-Nov-20	A/El Salvador/AF1042/2006		Other Database Import
EPI63794	HA	El Salvador	2006-Oct-09	A/El Salvador/AF1041/2006		Other Database Import
EPI63756	HA	United States	2006-Oct-30	A/USA/AF1023/2006		Other Database Import
EPI55541	HA	United States	2006-Mar-01	A/New York/933/2006		Other Database Import
EPI55543	MP	United States	2006-Mar-01	A/New York/933/2006		Other Database Import
EPI55546	NA	United States	2006-Mar-01	A/New York/933/2006		Other Database Import
EPI55548	NP	United States	2006-Mar-01	A/New York/933/2006		Other Database Import
EPI55550	NS	United States	2006-Mar-01	A/New York/933/2006		Other Database Import
EPI55553	PA	United States	2006-Mar-01	A/New York/933/2006		Other Database Import
EPI55555	PB1	United States	2006-Mar-01	A/New York/933/2006		Other Database Import
EPI55558	PB2	United States	2006-Mar-01	A/New York/933/2006		Other Database Import
EPI55522	HA	United States	2006-Feb-28	A/New York/928/2006		Other Database Import
EPI55524	MP	United States	2006-Feb-28	A/New York/928/2006		Other Database Import
EPI55527	NA	United States	2006-Feb-28	A/New York/928/2006		Other Database Import
EPI55529	NP	United States	2006-Feb-28	A/New York/928/2006		Other Database Import
EPI55531	NS	United States	2006-Feb-28	A/New York/928/2006		Other Database Import
EPI55534	PA	United States	2006-Feb-28	A/New York/928/2006		Other Database Import
EPI55536	PB1	United States	2006-Feb-28	A/New York/928/2006		Other Database Import
EPI55539	PB2	United States	2006-Feb-28	A/New York/928/2006		Other Database Import
EPI47618	HA	United States	2006-Apr-06	A/New York/6/2006		Other Database Import
EPI47620	MP	United States	2006-Apr-06	A/New York/6/2006		Other Database Import
EPI47623	NA	United States	2006-Apr-06	A/New York/6/2006		Other Database Import
EPI47625	NP	United States	2006-Apr-06	A/New York/6/2006		Other Database Import
EPI47627	NS	United States	2006-Apr-06	A/New York/6/2006		Other Database Import
EPI47630	PA	United States	2006-Apr-06	A/New York/6/2006		Other Database Import
EPI47632	PB1	United States	2006-Apr-06	A/New York/6/2006		Other Database Import
EPI47635	PB2	United States	2006-Apr-06	A/New York/6/2006		Other Database Import
EPI41037	HA	United States	2006-Apr-05	A/New York/7/2006		Other Database Import
EPI41039	MP	United States	2006-Apr-05	A/New York/7/2006		Other Database Import
EPI41042	NA	United States	2006-Apr-05	A/New York/7/2006		Other Database Import
EPI41044	NP	United States	2006-Apr-05	A/New York/7/2006		Other Database Import
EPI41046	NS	United States	2006-Apr-05	A/New York/7/2006		Other Database Import
EPI41049	PA	United States	2006-Apr-05	A/New York/7/2006		Other Database Import
EPI41051	PB1	United States	2006-Apr-05	A/New York/7/2006		Other Database Import
EPI41054	PB2	United States	2006-Apr-05	A/New York/7/2006		Other Database Import
EPI38835	HA	United States	2006-Apr-05	A/New York/5/2006		Other Database Import
EPI38837	MP	United States	2006-Apr-05	A/New York/5/2006		Other Database Import
EPI38840	NA	United States	2006-Apr-05	A/New York/5/2006		Other Database Import
EPI38842	NP	United States	2006-Apr-05	A/New York/5/2006		Other Database Import
EPI38844	NS	United States	2006-Apr-05	A/New York/5/2006		Other Database Import
EPI38847	PA	United States	2006-Apr-05	A/New York/5/2006		Other Database Import
EPI38849	PB1	United States	2006-Apr-05	A/New York/5/2006		Other Database Import
EPI38852	PB2	United States	2006-Apr-05	A/New York/5/2006		Other Database Import
EPI3041	HA	Japan	2006-Mar-06	A/Aichi/201/2006		Other Database Import
EPI3063	MP	Japan	2006-Mar-06	A/Aichi/201/2006		Other Database Import
EPI3039	HA	Japan	2006-Feb-07	A/Aichi/198/2006		Other Database Import
EPI3061	MP	Japan	2006-Feb-07	A/Aichi/198/2006		Other Database Import
EPI3037	HA	Japan	2006-Feb-22	A/Aichi/172/2006		Other Database Import
EPI3059	MP	Japan	2006-Feb-22	A/Aichi/172/2006		Other Database Import
EPI3035	HA	Japan	2006-Jan-31	A/Aichi/82/2006		Other Database Import
EPI3055	MP	Japan	2006-Jan-31	A/Aichi/82/2006		Other Database Import
EPI3029	HA	Japan	2006-Jan-23	A/Aichi/37/2006		Other Database Import
EPI3051	MP	Japan	2006-Jan-23	A/Aichi/37/2006		Other Database Import
EPI2222	HA	Japan	2006-Feb-02	A/Yamagata/K42/2006		Other Database Import
EPI2256	HA	Japan	2006-Mar-15	A/Fukuoka/F316/2006		Other Database Import
EPI2172	NA	Japan	2006-Mar-15	A/Fukuoka/F316/2006		Other Database Import
EPI2250	HA	Japan	2006-Feb-18	A/Fukuoka/F220/2006		Other Database Import
EPI2164	NA	Japan	2006-Feb-18	A/Fukuoka/F220/2006		Other Database Import
EPI2246	HA	Japan	2006-Feb-07	A/Fukuoka/F49/2006		Other Database Import
EPI2160	NA	Japan	2006-Feb-07	A/Fukuoka/F49/2006		Other Database Import
EPI2244	HA	Japan	2006-Feb-06	A/Fukuoka/F44/2006		Other Database Import
EPI2158	NA	Japan	2006-Feb-06	A/Fukuoka/F44/2006		Other Database Import
EPI2240	HA	Japan	2006-Jan-24	A/Fukuoka/F20/2006		Other Database Import
EPI2154	NA	Japan	2006-Jan-24	A/Fukuoka/F20/2006		Other Database Import
EPI2234	HA	Japan	2006-Jan-20	A/Fukuoka/F16/2006		Other Database Import
EPI2148	NA	Japan	2006-Jan-20	A/Fukuoka/F16/2006		Other Database Import
EPI2232	HA	Japan	2006-Mar-03	A/Yamagata/K83/2006		Other Database Import
EPI2146	NA	Japan	2006-Mar-03	A/Yamagata/K83/2006		Other Database Import
EPI2228	HA	Japan	2006-Feb-13	A/Yamagata/K58/2006		Other Database Import
EPI2142	NA	Japan	2006-Feb-13	A/Yamagata/K58/2006		Other Database Import
EPI2218	HA	Japan	2006-Jan-26	A/Yamagata/K34/2006		Other Database Import
EPI2134	NA	Japan	2006-Jan-26	A/Yamagata/K34/2006		Other Database Import
EPI2216	HA	Japan	2006-Jan-26	A/Yamagata/K32/2006		Other Database Import
EPI2132	NA	Japan	2006-Jan-26	A/Yamagata/K32/2006		Other Database Import
EPI2214	HA	Japan	2006-Jan-20	A/Yamagata/K22/2006		Other Database Import
EPI2130	NA	Japan	2006-Jan-20	A/Yamagata/K22/2006		Other Database Import
EPI2212	HA	Japan	2006-Jan-14	A/Yamagata/K16/2006		Other Database Import
EPI2128	NA	Japan	2006-Jan-14	A/Yamagata/K16/2006		Other Database Import
EPI2204	HA	Japan	2006-Mar-02	A/Miyagi/S707/2006		Other Database Import
EPI2120	NA	Japan	2006-Mar-02	A/Miyagi/S707/2006		Other Database Import
EPI2202	HA	Japan	2006-Mar-01	A/Miyagi/S704/2006		Other Database Import
EPI2118	NA	Japan	2006-Mar-01	A/Miyagi/S704/2006		Other Database Import
EPI2200	HA	Japan	2006-Feb-08	A/Miyagi/S524/2006		Other Database Import
EPI2116	NA	Japan	2006-Feb-08	A/Miyagi/S524/2006		Other Database Import
EPI2108	NA	Japan	2006-Feb-07	A/Miyagi/S516/2006		Other Database Import
EPI2192	HA	Japan	2006-Feb-07	A/Miyagi/S516/2006		Other Database Import
EPI2104	NA	Japan	2006-Jan-14	A/Miyagi/S130/2006		Other Database Import
EPI2188	HA	Japan	2006-Jan-14	A/Miyagi/S130/2006		Other Database Import
EPI2102	NA	Japan	2006-Jan-14	A/Miyagi/S129/2006		Other Database Import
EPI2186	HA	Japan	2006-Jan-14	A/Miyagi/S129/2006		Other Database Import
EPI2092	NA	Japan	2006-Mar-03	A/Gunma/K3/2006		Other Database Import
EPI2176	HA	Japan	2006-Mar-03	A/Gunma/K3/2006		Other Database Import
EPI2090	NA	Japan	2006-Mar-02	A/Gunma/K1/2006		Other Database Import
EPI2174	HA	Japan	2006-Mar-02	A/Gunma/K1/2006		Other Database Import
EPI2086	NA	Japan	2006-Feb-04	A/Nagasaki/N100/2006		Other Database Import
EPI2074	NA	Japan	2006-Jan-15	A/Nagasaki/N24/2006		Other Database Import
EPI2068	NA	Japan	2006-Feb-27	A/Niigata/F258/2006		Other Database Import
EPI2066	NA	Japan	2006-Feb-23	A/Niigata/F244/2006		Other Database Import
EPI2064	NA	Japan	2006-Feb-13	A/Niigata/F183/2006		Other Database Import
EPI2062	NA	Japan	2006-Feb-10	A/Niigata/F171/2006		Other Database Import
EPI1970	HA	Japan	2006-Mar-09	A/Niigata/F343/2006		Other Database Import
EPI2070	NA	Japan	2006-Mar-04	A/Niigata/F305/2006		Other Database Import
EPI1968	HA	Japan	2006-Mar-04	A/Niigata/F305/2006		Other Database Import
EPI1966	HA	Japan	2006-Feb-27	A/Niigata/F272/2006		Other Database Import
EPI1978	NA	Japan	2006-Feb-27	A/Niigata/F272/2006		Other Database Import
EPI1964	HA	Japan	2006-Feb-21	A/Niigata/F228/2006		Other Database Import
EPI1976	NA	Japan	2006-Feb-21	A/Niigata/F228/2006		Other Database Import
EPI1956	HA	Japan	2006-Jan-27	A/Niigata/F67/2006		Other Database Import
EPI1954	HA	Japan	2006-Jan-21	A/Niigata/F18/2006		Other Database Import
EPI170912	HA	Japan	2006-Jan-21	A/Niigata/F18/2006		Other Database Import
EPI2054	NA	Japan	2006-Jan-18	A/Niigata/F5/2006		Other Database Import
EPI1952	HA	Japan	2006-Jan-18	A/Niigata/F5/2006		Other Database Import
EPI1920	HA	Japan	2006-Jan-16	A/Nagasaki/N91/2006		Other Database Import
EPI1934	NA	Japan	2006-Jan-16	A/Nagasaki/N91/2006		Other Database Import
EPI2076	NA	Japan	2006-Jan-20	A/Nagasaki/N32/2006		Other Database Import
EPI1916	HA	Japan	2006-Jan-20	A/Nagasaki/N32/2006		Other Database Import
EPI1914	HA	Japan	2006-Jan-13	A/Nagasaki/N12/2006		Other Database Import
EPI1912	HA	Japan	2006-Feb-01	A/Nagasaki/N126/2006		Other Database Import
EPI1932	NA	Japan	2006-Feb-01	A/Nagasaki/N126/2006		Other Database Import
EPI1906	HA	Japan	2006-Jan-07	A/Nagasaki/N44/2006		Other Database Import
EPI1664	HA	Japan	2006-Jan-01	A/Aichi/14/2006		Other Database Import
EPI1690	MP	Japan	2006-Jan-01	A/Aichi/14/2006		Other Database Import
EPI1636	HA	Japan	2006-Jan-01	A/Aichi/122/2006		Other Database Import
EPI1674	MP	Japan	2006-Jan-01	A/Aichi/122/2006		Other Database Import
EPI1700	MP	Japan	2006-Jan-01	A/Aichi/108/2006		Other Database Import
EPI1634	HA	Japan	2006-Jan-01	A/Aichi/108/2006		Other Database Import
EPI1698	MP	Japan	2006-Jan-01	A/Aichi/104/2006		Other Database Import
EPI1632	HA	Japan	2006-Jan-01	A/Aichi/104/2006		Other Database Import
EPI1678	MP	Japan	2006-Jan-01	A/Aichi/7/2006		Other Database Import
EPI1624	HA	Japan	2006-Jan-01	A/Aichi/7/2006		Other Database Import
EPI961197	HA	Taiwan	2006-May-01	A/Taiwan/N1558/2006		Other Database Import	Wang,Y.-F.; Chang,C.-F.; Tsai,H.-P.; Chi,C.-Y.; Su,I.-J.; Wang,J.-R.
EPI843312	HA	Brazil	2006-Jun-26	A/Sao Paulo/979/2006		Other Database Import	Vedovello,D.; Comone,P.; Sacramento,P.R.; Vieira,S.E.; Stewien,K.E.; Durgion,E.L.; Botosso,V.F.
EPI843274	NA	Brazil	2006-Jun-30	A/Sao Paulo/1001/2006		Other Database Import	Vedovello,D.; Comone,P.; Sacramento,P.R.; Vieira,S.E.; Stewien,K.E.; Durgion,E.L.; Botosso,V.F.
EPI843311	HA	Brazil	2006-Jun-26	A/Sao Paulo/972/2006		Other Database Import	Vedovello,D.; Comone,P.; Sacramento,P.R.; Vieira,S.E.; Stewien,K.E.; Durgion,E.L.; Botosso,V.F.
EPI843272	NA	Brazil	2006-Jun-26	A/Sao Paulo/972/2006		Other Database Import	Vedovello,D.; Comone,P.; Sacramento,P.R.; Vieira,S.E.; Stewien,K.E.; Durgion,E.L.; Botosso,V.F.
EPI843271	NA	Brazil	2006-Jun-20	A/Sao Paulo/946/2006		Other Database Import	Vedovello,D.; Comone,P.; Sacramento,P.R.; Vieira,S.E.; Stewien,K.E.; Durgion,E.L.; Botosso,V.F.
EPI831508	MP	Australia	2006-Jul-07	A/South Australia/47/2016	Institute of Medical and Veterinary Science (IMVS)	WHO Collaborating Centre for Reference and Research on Influenza
EPI831509	NA	Australia	2006-Jul-07	A/South Australia/47/2016	Institute of Medical and Veterinary Science (IMVS)	WHO Collaborating Centre for Reference and Research on Influenza
EPI831510	HA	Australia	2006-Jul-07	A/South Australia/47/2016	Institute of Medical and Veterinary Science (IMVS)	WHO Collaborating Centre for Reference and Research on Influenza
EPI703760	MP	Brazil	2006-Jan-01	A/Brasil/877/2006		Other Database Import	Vedovello,D.; Comone,P.; do Sacramento,P.R.; Durigon,E.L.; Botosso,V.F.
EPI703754	MP	Brazil	2006-Jan-01	A/Brasil/956/2006		Other Database Import	Vedovello,D.; Comone,P.; do Sacramento,P.R.; Durigon,E.L.; Botosso,V.F.
EPI703753	MP	Brazil	2006-Jan-01	A/Brasil/903/2006		Other Database Import	Vedovello,D.; Comone,P.; do Sacramento,P.R.; Durigon,E.L.; Botosso,V.F.
EPI703752	MP	Brazil	2006-Jan-01	A/Brasil/899/2006		Other Database Import	Vedovello,D.; Comone,P.; do Sacramento,P.R.; Durigon,E.L.; Botosso,V.F.
EPI703751	MP	Brazil	2006-Jan-01	A/Brasil/891/2006		Other Database Import	Vedovello,D.; Comone,P.; do Sacramento,P.R.; Durigon,E.L.; Botosso,V.F.
EPI646530	HA	Brazil	2006-Jan-01	A/Ceara/59/2006	Instituto Oswaldo Cruz FIOCRUZ - Laboratory of Respiratory Viruses and Measles (LVRS)	Instituto Oswaldo Cruz FIOCRUZ - Laboratory of Respiratory Viruses and Measles (LVRS)	Moura, F.E.A., Born, P.S.; Siqueira, M.M.; Resende, P.C.; Motta, F.C.
EPI646529	HA	Brazil	2006-Jan-01	A/Espirito_Santo/294/2006	Instituto Oswaldo Cruz FIOCRUZ - Laboratory of Respiratory Viruses and Measles (LVRS)	Instituto Oswaldo Cruz FIOCRUZ - Laboratory of Respiratory Viruses and Measles (LVRS)	Motta, F.C.; Born, P.S.; Resende, P.C.; Siqueira, M.M.
EPI646527	HA	Brazil	2006-May-01	A/Rio_de_Janeiro/209/2006	Instituto Oswaldo Cruz FIOCRUZ - Laboratory of Respiratory Viruses and Measles (LVRS)	Instituto Oswaldo Cruz FIOCRUZ - Laboratory of Respiratory Viruses and Measles (LVRS)	Motta, F.C.; Born, P.S.; Resende, P.C.; Siqueira, M.M.
EPI646524	HA	Brazil	2006-Jan-01	A/Rio_Grande_do_Sul/441/2006	Instituto Oswaldo Cruz FIOCRUZ - Laboratory of Respiratory Viruses and Measles (LVRS)	Instituto Oswaldo Cruz FIOCRUZ - Laboratory of Respiratory Viruses and Measles (LVRS)	Motta, F.C.; Born, P.S.; Resende, P.C.; Siqueira, M.M.
EPI644355	PB1	Canada	2006-Jan-27	A/Quebec/26-270106/2006		Other Database Import	Rogers,M.B.; Song,T.; Sebra,R.; Greenbaum,B.; Hamelin,M.-E.; Fitch,A.; Twaddle,A.; Cui,L.; Holmes,E.C.; Boivin,G.; Ghedin,E.
EPI644367	PB2	Canada	2006-Jan-27	A/Quebec/26-270106/2006		Other Database Import	Rogers,M.B.; Song,T.; Sebra,R.; Greenbaum,B.; Hamelin,M.-E.; Fitch,A.; Twaddle,A.; Cui,L.; Holmes,E.C.; Boivin,G.; Ghedin,E.
EPI644298	HA	Canada	2006-Jan-27	A/Quebec/26-270106/2006		Other Database Import	Rogers,M.B.; Song,T.; Sebra,R.; Greenbaum,B.; Hamelin,M.-E.; Fitch,A.; Twaddle,A.; Cui,L.; Holmes,E.C.; Boivin,G.; Ghedin,E.
EPI642441	PA	Canada	2006-Jan-27	A/Quebec/26-270106/2006		Other Database Import	Rogers,M.B.; Song,T.; Sebra,R.; Greenbaum,B.; Hamelin,M.-E.; Fitch,A.; Twaddle,A.; Cui,L.; Holmes,E.C.; Boivin,G.; Ghedin,E.
EPI644307	MP	Canada	2006-Jan-27	A/Quebec/26-270106/2006		Other Database Import	Rogers,M.B.; Song,T.; Sebra,R.; Greenbaum,B.; Hamelin,M.-E.; Fitch,A.; Twaddle,A.; Cui,L.; Holmes,E.C.; Boivin,G.; Ghedin,E.
EPI644320	NA	Canada	2006-Jan-27	A/Quebec/26-270106/2006		Other Database Import	Rogers,M.B.; Song,T.; Sebra,R.; Greenbaum,B.; Hamelin,M.-E.; Fitch,A.; Twaddle,A.; Cui,L.; Holmes,E.C.; Boivin,G.; Ghedin,E.
EPI644331	NS	Canada	2006-Jan-27	A/Quebec/26-270106/2006		Other Database Import	Rogers,M.B.; Song,T.; Sebra,R.; Greenbaum,B.; Hamelin,M.-E.; Fitch,A.; Twaddle,A.; Cui,L.; Holmes,E.C.; Boivin,G.; Ghedin,E.
EPI644343	NP	Canada	2006-Jan-27	A/Quebec/26-270106/2006		Other Database Import	Rogers,M.B.; Song,T.; Sebra,R.; Greenbaum,B.; Hamelin,M.-E.; Fitch,A.; Twaddle,A.; Cui,L.; Holmes,E.C.; Boivin,G.; Ghedin,E.
EPI609820	HA	Thailand	2006-Oct-18	A/THAILAND/715/2006		Other Database Import	Bedford,T.; Riley,S.; Barr,I.G.; Broor,S.; Chadha,M.; Cox,N.J.; Daniels,R.S.; Gunasekaran,C.P.; Hurt,A.C.; Kelso,A.; Klimov,A.; Lewis,N.S.; Li,X.; McCauley,J.W.; Odagiri,T.; Potdar,V.; Rambaut,A.; Shu,Y.; Skepner,E.; Smith,D.J.; Suchard,M.A.; Tashiro,M.; Wang,D.; Xu,X.; Lemey,P.; Russell,C.A.
EPI609817	HA	China	2006-Dec-25	A/YUNNANANNING/199/2006		Other Database Import	Bedford,T.; Riley,S.; Barr,I.G.; Broor,S.; Chadha,M.; Cox,N.J.; Daniels,R.S.; Gunasekaran,C.P.; Hurt,A.C.; Kelso,A.; Klimov,A.; Lewis,N.S.; Li,X.; McCauley,J.W.; Odagiri,T.; Potdar,V.; Rambaut,A.; Shu,Y.; Skepner,E.; Smith,D.J.; Suchard,M.A.; Tashiro,M.; Wang,D.; Xu,X.; Lemey,P.; Russell,C.A.
EPI609808	HA	Thailand	2006-Oct-11	A/THAILAND/707/2006		Other Database Import	Bedford,T.; Riley,S.; Barr,I.G.; Broor,S.; Chadha,M.; Cox,N.J.; Daniels,R.S.; Gunasekaran,C.P.; Hurt,A.C.; Kelso,A.; Klimov,A.; Lewis,N.S.; Li,X.; McCauley,J.W.; Odagiri,T.; Potdar,V.; Rambaut,A.; Shu,Y.; Skepner,E.; Smith,D.J.; Suchard,M.A.; Tashiro,M.; Wang,D.; Xu,X.; Lemey,P.; Russell,C.A.
EPI609774	HA	China	2006-Jan-12	A/BEIJING/37/2006		Other Database Import	Bedford,T.; Riley,S.; Barr,I.G.; Broor,S.; Chadha,M.; Cox,N.J.; Daniels,R.S.; Gunasekaran,C.P.; Hurt,A.C.; Kelso,A.; Klimov,A.; Lewis,N.S.; Li,X.; McCauley,J.W.; Odagiri,T.; Potdar,V.; Rambaut,A.; Shu,Y.; Skepner,E.; Smith,D.J.; Suchard,M.A.; Tashiro,M.; Wang,D.; Xu,X.; Lemey,P.; Russell,C.A.
EPI609771	HA	Singapore	2006-Jul-06	A/SINGAPORE/57/2006		Other Database Import	Bedford,T.; Riley,S.; Barr,I.G.; Broor,S.; Chadha,M.; Cox,N.J.; Daniels,R.S.; Gunasekaran,C.P.; Hurt,A.C.; Kelso,A.; Klimov,A.; Lewis,N.S.; Li,X.; McCauley,J.W.; Odagiri,T.; Potdar,V.; Rambaut,A.; Shu,Y.; Skepner,E.; Smith,D.J.; Suchard,M.A.; Tashiro,M.; Wang,D.; Xu,X.; Lemey,P.; Russell,C.A.
EPI609769	HA	Philippines	2006-Jun-13	A/PHILIPPINES/1124/2006		Other Database Import	Bedford,T.; Riley,S.; Barr,I.G.; Broor,S.; Chadha,M.; Cox,N.J.; Daniels,R.S.; Gunasekaran,C.P.; Hurt,A.C.; Kelso,A.; Klimov,A.; Lewis,N.S.; Li,X.; McCauley,J.W.; Odagiri,T.; Potdar,V.; Rambaut,A.; Shu,Y.; Skepner,E.; Smith,D.J.; Suchard,M.A.; Tashiro,M.; Wang,D.; Xu,X.; Lemey,P.; Russell,C.A.
EPI609752	HA	Hong Kong (SAR)	2006-Nov-03	A/Hong Kong/3069/2006		Other Database Import	Bedford,T.; Riley,S.; Barr,I.G.; Broor,S.; Chadha,M.; Cox,N.J.; Daniels,R.S.; Gunasekaran,C.P.; Hurt,A.C.; Kelso,A.; Klimov,A.; Lewis,N.S.; Li,X.; McCauley,J.W.; Odagiri,T.; Potdar,V.; Rambaut,A.; Shu,Y.; Skepner,E.; Smith,D.J.; Suchard,M.A.; Tashiro,M.; Wang,D.; Xu,X.; Lemey,P.; Russell,C.A.
EPI609671	HA	New Zealand	2006-Jun-14	A/WAIKATO/49/2006		Other Database Import	Bedford,T.; Riley,S.; Barr,I.G.; Broor,S.; Chadha,M.; Cox,N.J.; Daniels,R.S.; Gunasekaran,C.P.; Hurt,A.C.; Kelso,A.; Klimov,A.; Lewis,N.S.; Li,X.; McCauley,J.W.; Odagiri,T.; Potdar,V.; Rambaut,A.; Shu,Y.; Skepner,E.; Smith,D.J.; Suchard,M.A.; Tashiro,M.; Wang,D.; Xu,X.; Lemey,P.; Russell,C.A.
EPI609656	HA	Argentina	2006-Jan-01	A/ARGENTINA/1/2006		Other Database Import	Bedford,T.; Riley,S.; Barr,I.G.; Broor,S.; Chadha,M.; Cox,N.J.; Daniels,R.S.; Gunasekaran,C.P.; Hurt,A.C.; Kelso,A.; Klimov,A.; Lewis,N.S.; Li,X.; McCauley,J.W.; Odagiri,T.; Potdar,V.; Rambaut,A.; Shu,Y.; Skepner,E.; Smith,D.J.; Suchard,M.A.; Tashiro,M.; Wang,D.; Xu,X.; Lemey,P.; Russell,C.A.
EPI609640	HA	Australia	2006-Aug-28	A/BRISBANE/150/2006		Other Database Import	Bedford,T.; Riley,S.; Barr,I.G.; Broor,S.; Chadha,M.; Cox,N.J.; Daniels,R.S.; Gunasekaran,C.P.; Hurt,A.C.; Kelso,A.; Klimov,A.; Lewis,N.S.; Li,X.; McCauley,J.W.; Odagiri,T.; Potdar,V.; Rambaut,A.; Shu,Y.; Skepner,E.; Smith,D.J.; Suchard,M.A.; Tashiro,M.; Wang,D.; Xu,X.; Lemey,P.; Russell,C.A.
EPI609637	HA	Nepal	2006-Jul-10	A/Nepal/HC91440/2006		Other Database Import	Bedford,T.; Riley,S.; Barr,I.G.; Broor,S.; Chadha,M.; Cox,N.J.; Daniels,R.S.; Gunasekaran,C.P.; Hurt,A.C.; Kelso,A.; Klimov,A.; Lewis,N.S.; Li,X.; McCauley,J.W.; Odagiri,T.; Potdar,V.; Rambaut,A.; Shu,Y.; Skepner,E.; Smith,D.J.; Suchard,M.A.; Tashiro,M.; Wang,D.; Xu,X.; Lemey,P.; Russell,C.A.
EPI609571	HA	Malaysia	2006-Sep-04	A/MALAYSIA/382/2006		Other Database Import	Bedford,T.; Riley,S.; Barr,I.G.; Broor,S.; Chadha,M.; Cox,N.J.; Daniels,R.S.; Gunasekaran,C.P.; Hurt,A.C.; Kelso,A.; Klimov,A.; Lewis,N.S.; Li,X.; McCauley,J.W.; Odagiri,T.; Potdar,V.; Rambaut,A.; Shu,Y.; Skepner,E.; Smith,D.J.; Suchard,M.A.; Tashiro,M.; Wang,D.; Xu,X.; Lemey,P.; Russell,C.A.
EPI609505	HA	Thailand	2006-Sep-04	A/THAILAND/636/2006		Other Database Import	Bedford,T.; Riley,S.; Barr,I.G.; Broor,S.; Chadha,M.; Cox,N.J.; Daniels,R.S.; Gunasekaran,C.P.; Hurt,A.C.; Kelso,A.; Klimov,A.; Lewis,N.S.; Li,X.; McCauley,J.W.; Odagiri,T.; Potdar,V.; Rambaut,A.; Shu,Y.; Skepner,E.; Smith,D.J.; Suchard,M.A.; Tashiro,M.; Wang,D.; Xu,X.; Lemey,P.; Russell,C.A.
EPI609500	HA	China	2006-Dec-07	A/Beijing Xicheng/318/2006		Other Database Import	Bedford,T.; Riley,S.; Barr,I.G.; Broor,S.; Chadha,M.; Cox,N.J.; Daniels,R.S.; Gunasekaran,C.P.; Hurt,A.C.; Kelso,A.; Klimov,A.; Lewis,N.S.; Li,X.; McCauley,J.W.; Odagiri,T.; Potdar,V.; Rambaut,A.; Shu,Y.; Skepner,E.; Smith,D.J.; Suchard,M.A.; Tashiro,M.; Wang,D.; Xu,X.; Lemey,P.; Russell,C.A.
EPI609468	HA	India	2006-Aug-23	A/Pune/0618976/2006		Other Database Import	Bedford,T.; Riley,S.; Barr,I.G.; Broor,S.; Chadha,M.; Cox,N.J.; Daniels,R.S.; Gunasekaran,C.P.; Hurt,A.C.; Kelso,A.; Klimov,A.; Lewis,N.S.; Li,X.; McCauley,J.W.; Odagiri,T.; Potdar,V.; Rambaut,A.; Shu,Y.; Skepner,E.; Smith,D.J.; Suchard,M.A.; Tashiro,M.; Wang,D.; Xu,X.; Lemey,P.; Russell,C.A.
EPI609462	HA	Australia	2006-Jul-18	A/BRISBANE/34/2006		Other Database Import	Bedford,T.; Riley,S.; Barr,I.G.; Broor,S.; Chadha,M.; Cox,N.J.; Daniels,R.S.; Gunasekaran,C.P.; Hurt,A.C.; Kelso,A.; Klimov,A.; Lewis,N.S.; Li,X.; McCauley,J.W.; Odagiri,T.; Potdar,V.; Rambaut,A.; Shu,Y.; Skepner,E.; Smith,D.J.; Suchard,M.A.; Tashiro,M.; Wang,D.; Xu,X.; Lemey,P.; Russell,C.A.
EPI609340	HA	Hong Kong (SAR)	2006-Oct-10	A/Hong Kong/3056/2006		Other Database Import	Bedford,T.; Riley,S.; Barr,I.G.; Broor,S.; Chadha,M.; Cox,N.J.; Daniels,R.S.; Gunasekaran,C.P.; Hurt,A.C.; Kelso,A.; Klimov,A.; Lewis,N.S.; Li,X.; McCauley,J.W.; Odagiri,T.; Potdar,V.; Rambaut,A.; Shu,Y.; Skepner,E.; Smith,D.J.; Suchard,M.A.; Tashiro,M.; Wang,D.; Xu,X.; Lemey,P.; Russell,C.A.
EPI609312	HA	Australia	2006-Jan-01	A/SYDNEY/18/2006		Other Database Import	Bedford,T.; Riley,S.; Barr,I.G.; Broor,S.; Chadha,M.; Cox,N.J.; Daniels,R.S.; Gunasekaran,C.P.; Hurt,A.C.; Kelso,A.; Klimov,A.; Lewis,N.S.; Li,X.; McCauley,J.W.; Odagiri,T.; Potdar,V.; Rambaut,A.; Shu,Y.; Skepner,E.; Smith,D.J.; Suchard,M.A.; Tashiro,M.; Wang,D.; Xu,X.; Lemey,P.; Russell,C.A.
EPI609274	HA	India	2006-Jun-27	A/Dibrugarh/0622569/2006		Other Database Import	Bedford,T.; Riley,S.; Barr,I.G.; Broor,S.; Chadha,M.; Cox,N.J.; Daniels,R.S.; Gunasekaran,C.P.; Hurt,A.C.; Kelso,A.; Klimov,A.; Lewis,N.S.; Li,X.; McCauley,J.W.; Odagiri,T.; Potdar,V.; Rambaut,A.; Shu,Y.; Skepner,E.; Smith,D.J.; Suchard,M.A.; Tashiro,M.; Wang,D.; Xu,X.; Lemey,P.; Russell,C.A.
EPI609103	HA	Sweden	2006-Nov-15	A/UMEA/6/2006		Other Database Import	Bedford,T.; Riley,S.; Barr,I.G.; Broor,S.; Chadha,M.; Cox,N.J.; Daniels,R.S.; Gunasekaran,C.P.; Hurt,A.C.; Kelso,A.; Klimov,A.; Lewis,N.S.; Li,X.; McCauley,J.W.; Odagiri,T.; Potdar,V.; Rambaut,A.; Shu,Y.; Skepner,E.; Smith,D.J.; Suchard,M.A.; Tashiro,M.; Wang,D.; Xu,X.; Lemey,P.; Russell,C.A.
EPI609050	HA	Taiwan	2006-Feb-12	A/TAIWAN/99/2006		Other Database Import	Bedford,T.; Riley,S.; Barr,I.G.; Broor,S.; Chadha,M.; Cox,N.J.; Daniels,R.S.; Gunasekaran,C.P.; Hurt,A.C.; Kelso,A.; Klimov,A.; Lewis,N.S.; Li,X.; McCauley,J.W.; Odagiri,T.; Potdar,V.; Rambaut,A.; Shu,Y.; Skepner,E.; Smith,D.J.; Suchard,M.A.; Tashiro,M.; Wang,D.; Xu,X.; Lemey,P.; Russell,C.A.
EPI609030	HA	India	2006-Jun-06	A/Dibrugarh/0622566/2006		Other Database Import	Bedford,T.; Riley,S.; Barr,I.G.; Broor,S.; Chadha,M.; Cox,N.J.; Daniels,R.S.; Gunasekaran,C.P.; Hurt,A.C.; Kelso,A.; Klimov,A.; Lewis,N.S.; Li,X.; McCauley,J.W.; Odagiri,T.; Potdar,V.; Rambaut,A.; Shu,Y.; Skepner,E.; Smith,D.J.; Suchard,M.A.; Tashiro,M.; Wang,D.; Xu,X.; Lemey,P.; Russell,C.A.
EPI608762	HA	Singapore	2006-Aug-18	A/SINGAPORE/75/2006		Other Database Import	Bedford,T.; Riley,S.; Barr,I.G.; Broor,S.; Chadha,M.; Cox,N.J.; Daniels,R.S.; Gunasekaran,C.P.; Hurt,A.C.; Kelso,A.; Klimov,A.; Lewis,N.S.; Li,X.; McCauley,J.W.; Odagiri,T.; Potdar,V.; Rambaut,A.; Shu,Y.; Skepner,E.; Smith,D.J.; Suchard,M.A.; Tashiro,M.; Wang,D.; Xu,X.; Lemey,P.; Russell,C.A.
EPI608759	HA	Malaysia	2006-Aug-09	A/MALAYSIA/363/2006		Other Database Import	Bedford,T.; Riley,S.; Barr,I.G.; Broor,S.; Chadha,M.; Cox,N.J.; Daniels,R.S.; Gunasekaran,C.P.; Hurt,A.C.; Kelso,A.; Klimov,A.; Lewis,N.S.; Li,X.; McCauley,J.W.; Odagiri,T.; Potdar,V.; Rambaut,A.; Shu,Y.; Skepner,E.; Smith,D.J.; Suchard,M.A.; Tashiro,M.; Wang,D.; Xu,X.; Lemey,P.; Russell,C.A.
EPI608715	HA	Argentina	2006-Oct-17	A/Argentina/R624/2006		Other Database Import	Bedford,T.; Riley,S.; Barr,I.G.; Broor,S.; Chadha,M.; Cox,N.J.; Daniels,R.S.; Gunasekaran,C.P.; Hurt,A.C.; Kelso,A.; Klimov,A.; Lewis,N.S.; Li,X.; McCauley,J.W.; Odagiri,T.; Potdar,V.; Rambaut,A.; Shu,Y.; Skepner,E.; Smith,D.J.; Suchard,M.A.; Tashiro,M.; Wang,D.; Xu,X.; Lemey,P.; Russell,C.A.
EPI608712	HA	Thailand	2006-Mar-12	A/Thailand/3244/2006		Other Database Import	Bedford,T.; Riley,S.; Barr,I.G.; Broor,S.; Chadha,M.; Cox,N.J.; Daniels,R.S.; Gunasekaran,C.P.; Hurt,A.C.; Kelso,A.; Klimov,A.; Lewis,N.S.; Li,X.; McCauley,J.W.; Odagiri,T.; Potdar,V.; Rambaut,A.; Shu,Y.; Skepner,E.; Smith,D.J.; Suchard,M.A.; Tashiro,M.; Wang,D.; Xu,X.; Lemey,P.; Russell,C.A.
EPI608603	HA	China	2006-Dec-08	A/Beijing Xicheng/315/2006		Other Database Import	Bedford,T.; Riley,S.; Barr,I.G.; Broor,S.; Chadha,M.; Cox,N.J.; Daniels,R.S.; Gunasekaran,C.P.; Hurt,A.C.; Kelso,A.; Klimov,A.; Lewis,N.S.; Li,X.; McCauley,J.W.; Odagiri,T.; Potdar,V.; Rambaut,A.; Shu,Y.; Skepner,E.; Smith,D.J.; Suchard,M.A.; Tashiro,M.; Wang,D.; Xu,X.; Lemey,P.; Russell,C.A.
EPI608577	HA	Philippines	2006-Nov-20	A/PHILIPPINES/3875/2006		Other Database Import	Bedford,T.; Riley,S.; Barr,I.G.; Broor,S.; Chadha,M.; Cox,N.J.; Daniels,R.S.; Gunasekaran,C.P.; Hurt,A.C.; Kelso,A.; Klimov,A.; Lewis,N.S.; Li,X.; McCauley,J.W.; Odagiri,T.; Potdar,V.; Rambaut,A.; Shu,Y.; Skepner,E.; Smith,D.J.; Suchard,M.A.; Tashiro,M.; Wang,D.; Xu,X.; Lemey,P.; Russell,C.A.
EPI608568	HA	France	2006-Dec-20	A/LYON/1324/2006		Other Database Import	Bedford,T.; Riley,S.; Barr,I.G.; Broor,S.; Chadha,M.; Cox,N.J.; Daniels,R.S.; Gunasekaran,C.P.; Hurt,A.C.; Kelso,A.; Klimov,A.; Lewis,N.S.; Li,X.; McCauley,J.W.; Odagiri,T.; Potdar,V.; Rambaut,A.; Shu,Y.; Skepner,E.; Smith,D.J.; Suchard,M.A.; Tashiro,M.; Wang,D.; Xu,X.; Lemey,P.; Russell,C.A.
EPI608497	HA	Thailand	2006-Nov-28	A/THAILAND/809/2006		Other Database Import	Bedford,T.; Riley,S.; Barr,I.G.; Broor,S.; Chadha,M.; Cox,N.J.; Daniels,R.S.; Gunasekaran,C.P.; Hurt,A.C.; Kelso,A.; Klimov,A.; Lewis,N.S.; Li,X.; McCauley,J.W.; Odagiri,T.; Potdar,V.; Rambaut,A.; Shu,Y.; Skepner,E.; Smith,D.J.; Suchard,M.A.; Tashiro,M.; Wang,D.; Xu,X.; Lemey,P.; Russell,C.A.
EPI608483	HA	Australia	2006-Aug-10	A/BRISBANE/69/2006		Other Database Import	Bedford,T.; Riley,S.; Barr,I.G.; Broor,S.; Chadha,M.; Cox,N.J.; Daniels,R.S.; Gunasekaran,C.P.; Hurt,A.C.; Kelso,A.; Klimov,A.; Lewis,N.S.; Li,X.; McCauley,J.W.; Odagiri,T.; Potdar,V.; Rambaut,A.; Shu,Y.; Skepner,E.; Smith,D.J.; Suchard,M.A.; Tashiro,M.; Wang,D.; Xu,X.; Lemey,P.; Russell,C.A.
EPI608428	HA	Ukraine	2006-Mar-20	A/UKRAINE/13/2006		Other Database Import	Bedford,T.; Riley,S.; Barr,I.G.; Broor,S.; Chadha,M.; Cox,N.J.; Daniels,R.S.; Gunasekaran,C.P.; Hurt,A.C.; Kelso,A.; Klimov,A.; Lewis,N.S.; Li,X.; McCauley,J.W.; Odagiri,T.; Potdar,V.; Rambaut,A.; Shu,Y.; Skepner,E.; Smith,D.J.; Suchard,M.A.; Tashiro,M.; Wang,D.; Xu,X.; Lemey,P.; Russell,C.A.
EPI608410	HA	Australia	2006-Jan-01	A/SYDNEY/13/2006		Other Database Import	Bedford,T.; Riley,S.; Barr,I.G.; Broor,S.; Chadha,M.; Cox,N.J.; Daniels,R.S.; Gunasekaran,C.P.; Hurt,A.C.; Kelso,A.; Klimov,A.; Lewis,N.S.; Li,X.; McCauley,J.W.; Odagiri,T.; Potdar,V.; Rambaut,A.; Shu,Y.; Skepner,E.; Smith,D.J.; Suchard,M.A.; Tashiro,M.; Wang,D.; Xu,X.; Lemey,P.; Russell,C.A.
EPI608405	HA	New Zealand	2006-Apr-06	A/OTAGO/1/2006		Other Database Import	Bedford,T.; Riley,S.; Barr,I.G.; Broor,S.; Chadha,M.; Cox,N.J.; Daniels,R.S.; Gunasekaran,C.P.; Hurt,A.C.; Kelso,A.; Klimov,A.; Lewis,N.S.; Li,X.; McCauley,J.W.; Odagiri,T.; Potdar,V.; Rambaut,A.; Shu,Y.; Skepner,E.; Smith,D.J.; Suchard,M.A.; Tashiro,M.; Wang,D.; Xu,X.; Lemey,P.; Russell,C.A.
EPI608396	HA	India	2006-Jul-04	A/Kolkutta/076499/2006		Other Database Import	Bedford,T.; Riley,S.; Barr,I.G.; Broor,S.; Chadha,M.; Cox,N.J.; Daniels,R.S.; Gunasekaran,C.P.; Hurt,A.C.; Kelso,A.; Klimov,A.; Lewis,N.S.; Li,X.; McCauley,J.W.; Odagiri,T.; Potdar,V.; Rambaut,A.; Shu,Y.; Skepner,E.; Smith,D.J.; Suchard,M.A.; Tashiro,M.; Wang,D.; Xu,X.; Lemey,P.; Russell,C.A.
EPI608394	HA	India	2006-Nov-09	A/Chennai/0634983/2006		Other Database Import	Bedford,T.; Riley,S.; Barr,I.G.; Broor,S.; Chadha,M.; Cox,N.J.; Daniels,R.S.; Gunasekaran,C.P.; Hurt,A.C.; Kelso,A.; Klimov,A.; Lewis,N.S.; Li,X.; McCauley,J.W.; Odagiri,T.; Potdar,V.; Rambaut,A.; Shu,Y.; Skepner,E.; Smith,D.J.; Suchard,M.A.; Tashiro,M.; Wang,D.; Xu,X.; Lemey,P.; Russell,C.A.
EPI608323	HA	Croatia	2006-Apr-15	A/ZAGREB/4274/2006		Other Database Import	Bedford,T.; Riley,S.; Barr,I.G.; Broor,S.; Chadha,M.; Cox,N.J.; Daniels,R.S.; Gunasekaran,C.P.; Hurt,A.C.; Kelso,A.; Klimov,A.; Lewis,N.S.; Li,X.; McCauley,J.W.; Odagiri,T.; Potdar,V.; Rambaut,A.; Shu,Y.; Skepner,E.; Smith,D.J.; Suchard,M.A.; Tashiro,M.; Wang,D.; Xu,X.; Lemey,P.; Russell,C.A.
EPI608312	HA	New Zealand	2006-Jul-09	A/AUCKLAND/47/2006		Other Database Import	Bedford,T.; Riley,S.; Barr,I.G.; Broor,S.; Chadha,M.; Cox,N.J.; Daniels,R.S.; Gunasekaran,C.P.; Hurt,A.C.; Kelso,A.; Klimov,A.; Lewis,N.S.; Li,X.; McCauley,J.W.; Odagiri,T.; Potdar,V.; Rambaut,A.; Shu,Y.; Skepner,E.; Smith,D.J.; Suchard,M.A.; Tashiro,M.; Wang,D.; Xu,X.; Lemey,P.; Russell,C.A.
EPI608259	HA	France	2006-Dec-06	A/TOULON/1244/2006		Other Database Import	Bedford,T.; Riley,S.; Barr,I.G.; Broor,S.; Chadha,M.; Cox,N.J.; Daniels,R.S.; Gunasekaran,C.P.; Hurt,A.C.; Kelso,A.; Klimov,A.; Lewis,N.S.; Li,X.; McCauley,J.W.; Odagiri,T.; Potdar,V.; Rambaut,A.; Shu,Y.; Skepner,E.; Smith,D.J.; Suchard,M.A.; Tashiro,M.; Wang,D.; Xu,X.; Lemey,P.; Russell,C.A.
EPI608254	HA	Australia	2006-Mar-02	A/BRISBANE/3/2006		Other Database Import	Bedford,T.; Riley,S.; Barr,I.G.; Broor,S.; Chadha,M.; Cox,N.J.; Daniels,R.S.; Gunasekaran,C.P.; Hurt,A.C.; Kelso,A.; Klimov,A.; Lewis,N.S.; Li,X.; McCauley,J.W.; Odagiri,T.; Potdar,V.; Rambaut,A.; Shu,Y.; Skepner,E.; Smith,D.J.; Suchard,M.A.; Tashiro,M.; Wang,D.; Xu,X.; Lemey,P.; Russell,C.A.
EPI608164	HA	Thailand	2006-Aug-21	A/THAILAND/558/2006		Other Database Import	Bedford,T.; Riley,S.; Barr,I.G.; Broor,S.; Chadha,M.; Cox,N.J.; Daniels,R.S.; Gunasekaran,C.P.; Hurt,A.C.; Kelso,A.; Klimov,A.; Lewis,N.S.; Li,X.; McCauley,J.W.; Odagiri,T.; Potdar,V.; Rambaut,A.; Shu,Y.; Skepner,E.; Smith,D.J.; Suchard,M.A.; Tashiro,M.; Wang,D.; Xu,X.; Lemey,P.; Russell,C.A.
EPI607500	HA	India	2006-Jan-20	A/Delhi/0512581/2006		Other Database Import	Bedford,T.; Riley,S.; Barr,I.G.; Broor,S.; Chadha,M.; Cox,N.J.; Daniels,R.S.; Gunasekaran,C.P.; Hurt,A.C.; Kelso,A.; Klimov,A.; Lewis,N.S.; Li,X.; McCauley,J.W.; Odagiri,T.; Potdar,V.; Rambaut,A.; Shu,Y.; Skepner,E.; Smith,D.J.; Suchard,M.A.; Tashiro,M.; Wang,D.; Xu,X.; Lemey,P.; Russell,C.A.
EPI607471	HA	Sweden	2006-Dec-08	A/STOCKHOLM/21/2006		Other Database Import	Bedford,T.; Riley,S.; Barr,I.G.; Broor,S.; Chadha,M.; Cox,N.J.; Daniels,R.S.; Gunasekaran,C.P.; Hurt,A.C.; Kelso,A.; Klimov,A.; Lewis,N.S.; Li,X.; McCauley,J.W.; Odagiri,T.; Potdar,V.; Rambaut,A.; Shu,Y.; Skepner,E.; Smith,D.J.; Suchard,M.A.; Tashiro,M.; Wang,D.; Xu,X.; Lemey,P.; Russell,C.A.
EPI607439	HA	Australia	2006-Sep-19	A/BRISBANE/256/2006		Other Database Import	Bedford,T.; Riley,S.; Barr,I.G.; Broor,S.; Chadha,M.; Cox,N.J.; Daniels,R.S.; Gunasekaran,C.P.; Hurt,A.C.; Kelso,A.; Klimov,A.; Lewis,N.S.; Li,X.; McCauley,J.W.; Odagiri,T.; Potdar,V.; Rambaut,A.; Shu,Y.; Skepner,E.; Smith,D.J.; Suchard,M.A.; Tashiro,M.; Wang,D.; Xu,X.; Lemey,P.; Russell,C.A.
EPI607432	HA	Argentina	2006-Jun-28	A/Argentina/3509/2006		Other Database Import	Bedford,T.; Riley,S.; Barr,I.G.; Broor,S.; Chadha,M.; Cox,N.J.; Daniels,R.S.; Gunasekaran,C.P.; Hurt,A.C.; Kelso,A.; Klimov,A.; Lewis,N.S.; Li,X.; McCauley,J.W.; Odagiri,T.; Potdar,V.; Rambaut,A.; Shu,Y.; Skepner,E.; Smith,D.J.; Suchard,M.A.; Tashiro,M.; Wang,D.; Xu,X.; Lemey,P.; Russell,C.A.
EPI607302	HA	Singapore	2006-Sep-28	A/SINGAPORE/79/2006		Other Database Import	Bedford,T.; Riley,S.; Barr,I.G.; Broor,S.; Chadha,M.; Cox,N.J.; Daniels,R.S.; Gunasekaran,C.P.; Hurt,A.C.; Kelso,A.; Klimov,A.; Lewis,N.S.; Li,X.; McCauley,J.W.; Odagiri,T.; Potdar,V.; Rambaut,A.; Shu,Y.; Skepner,E.; Smith,D.J.; Suchard,M.A.; Tashiro,M.; Wang,D.; Xu,X.; Lemey,P.; Russell,C.A.
EPI607283	HA	Brazil	2006-Jul-03	A/Brazil/1945/2006		Other Database Import	Bedford,T.; Riley,S.; Barr,I.G.; Broor,S.; Chadha,M.; Cox,N.J.; Daniels,R.S.; Gunasekaran,C.P.; Hurt,A.C.; Kelso,A.; Klimov,A.; Lewis,N.S.; Li,X.; McCauley,J.W.; Odagiri,T.; Potdar,V.; Rambaut,A.; Shu,Y.; Skepner,E.; Smith,D.J.; Suchard,M.A.; Tashiro,M.; Wang,D.; Xu,X.; Lemey,P.; Russell,C.A.
EPI607195	HA	France	2006-Dec-25	A/LYON/52-58/2006		Other Database Import	Bedford,T.; Riley,S.; Barr,I.G.; Broor,S.; Chadha,M.; Cox,N.J.; Daniels,R.S.; Gunasekaran,C.P.; Hurt,A.C.; Kelso,A.; Klimov,A.; Lewis,N.S.; Li,X.; McCauley,J.W.; Odagiri,T.; Potdar,V.; Rambaut,A.; Shu,Y.; Skepner,E.; Smith,D.J.; Suchard,M.A.; Tashiro,M.; Wang,D.; Xu,X.; Lemey,P.; Russell,C.A.
EPI607146	HA	China	2006-Jan-19	A/BEIJING/58/2006		Other Database Import	Bedford,T.; Riley,S.; Barr,I.G.; Broor,S.; Chadha,M.; Cox,N.J.; Daniels,R.S.; Gunasekaran,C.P.; Hurt,A.C.; Kelso,A.; Klimov,A.; Lewis,N.S.; Li,X.; McCauley,J.W.; Odagiri,T.; Potdar,V.; Rambaut,A.; Shu,Y.; Skepner,E.; Smith,D.J.; Suchard,M.A.; Tashiro,M.; Wang,D.; Xu,X.; Lemey,P.; Russell,C.A.
EPI607142	HA	Thailand	2006-Aug-21	A/THAILAND/559/2006		Other Database Import	Bedford,T.; Riley,S.; Barr,I.G.; Broor,S.; Chadha,M.; Cox,N.J.; Daniels,R.S.; Gunasekaran,C.P.; Hurt,A.C.; Kelso,A.; Klimov,A.; Lewis,N.S.; Li,X.; McCauley,J.W.; Odagiri,T.; Potdar,V.; Rambaut,A.; Shu,Y.; Skepner,E.; Smith,D.J.; Suchard,M.A.; Tashiro,M.; Wang,D.; Xu,X.; Lemey,P.; Russell,C.A.
EPI606902	HA	Hong Kong (SAR)	2006-Feb-03	A/Hong Kong/218/2006		Other Database Import	Bedford,T.; Riley,S.; Barr,I.G.; Broor,S.; Chadha,M.; Cox,N.J.; Daniels,R.S.; Gunasekaran,C.P.; Hurt,A.C.; Kelso,A.; Klimov,A.; Lewis,N.S.; Li,X.; McCauley,J.W.; Odagiri,T.; Potdar,V.; Rambaut,A.; Shu,Y.; Skepner,E.; Smith,D.J.; Suchard,M.A.; Tashiro,M.; Wang,D.; Xu,X.; Lemey,P.; Russell,C.A.
EPI606853	HA	Australia	2006-Aug-01	A/BRISBANE/49/2006		Other Database Import	Bedford,T.; Riley,S.; Barr,I.G.; Broor,S.; Chadha,M.; Cox,N.J.; Daniels,R.S.; Gunasekaran,C.P.; Hurt,A.C.; Kelso,A.; Klimov,A.; Lewis,N.S.; Li,X.; McCauley,J.W.; Odagiri,T.; Potdar,V.; Rambaut,A.; Shu,Y.; Skepner,E.; Smith,D.J.; Suchard,M.A.; Tashiro,M.; Wang,D.; Xu,X.; Lemey,P.; Russell,C.A.
EPI606808	HA	India	2006-May-10	A/Delhi/0635427/2006		Other Database Import	Bedford,T.; Riley,S.; Barr,I.G.; Broor,S.; Chadha,M.; Cox,N.J.; Daniels,R.S.; Gunasekaran,C.P.; Hurt,A.C.; Kelso,A.; Klimov,A.; Lewis,N.S.; Li,X.; McCauley,J.W.; Odagiri,T.; Potdar,V.; Rambaut,A.; Shu,Y.; Skepner,E.; Smith,D.J.; Suchard,M.A.; Tashiro,M.; Wang,D.; Xu,X.; Lemey,P.; Russell,C.A.
EPI606805	HA	Thailand	2006-Oct-09	A/THAILAND/693/2006		Other Database Import	Bedford,T.; Riley,S.; Barr,I.G.; Broor,S.; Chadha,M.; Cox,N.J.; Daniels,R.S.; Gunasekaran,C.P.; Hurt,A.C.; Kelso,A.; Klimov,A.; Lewis,N.S.; Li,X.; McCauley,J.W.; Odagiri,T.; Potdar,V.; Rambaut,A.; Shu,Y.; Skepner,E.; Smith,D.J.; Suchard,M.A.; Tashiro,M.; Wang,D.; Xu,X.; Lemey,P.; Russell,C.A.
EPI606770	HA	India	2006-Nov-09	A/Chennai/0634982/2006		Other Database Import	Bedford,T.; Riley,S.; Barr,I.G.; Broor,S.; Chadha,M.; Cox,N.J.; Daniels,R.S.; Gunasekaran,C.P.; Hurt,A.C.; Kelso,A.; Klimov,A.; Lewis,N.S.; Li,X.; McCauley,J.W.; Odagiri,T.; Potdar,V.; Rambaut,A.; Shu,Y.; Skepner,E.; Smith,D.J.; Suchard,M.A.; Tashiro,M.; Wang,D.; Xu,X.; Lemey,P.; Russell,C.A.
EPI606763	HA	Malaysia	2006-Oct-05	A/MALAYSIA/420/2006		Other Database Import	Bedford,T.; Riley,S.; Barr,I.G.; Broor,S.; Chadha,M.; Cox,N.J.; Daniels,R.S.; Gunasekaran,C.P.; Hurt,A.C.; Kelso,A.; Klimov,A.; Lewis,N.S.; Li,X.; McCauley,J.W.; Odagiri,T.; Potdar,V.; Rambaut,A.; Shu,Y.; Skepner,E.; Smith,D.J.; Suchard,M.A.; Tashiro,M.; Wang,D.; Xu,X.; Lemey,P.; Russell,C.A.
EPI606604	HA	Chile	2006-Jul-03	A/SANTIAGO/8248/2006		Other Database Import	Bedford,T.; Riley,S.; Barr,I.G.; Broor,S.; Chadha,M.; Cox,N.J.; Daniels,R.S.; Gunasekaran,C.P.; Hurt,A.C.; Kelso,A.; Klimov,A.; Lewis,N.S.; Li,X.; McCauley,J.W.; Odagiri,T.; Potdar,V.; Rambaut,A.; Shu,Y.; Skepner,E.; Smith,D.J.; Suchard,M.A.; Tashiro,M.; Wang,D.; Xu,X.; Lemey,P.; Russell,C.A.
EPI606526	HA	Taiwan	2006-Sep-17	A/TAIWAN/760/2006		Other Database Import	Bedford,T.; Riley,S.; Barr,I.G.; Broor,S.; Chadha,M.; Cox,N.J.; Daniels,R.S.; Gunasekaran,C.P.; Hurt,A.C.; Kelso,A.; Klimov,A.; Lewis,N.S.; Li,X.; McCauley,J.W.; Odagiri,T.; Potdar,V.; Rambaut,A.; Shu,Y.; Skepner,E.; Smith,D.J.; Suchard,M.A.; Tashiro,M.; Wang,D.; Xu,X.; Lemey,P.; Russell,C.A.
EPI606479	HA	Sweden	2006-Dec-05	A/STOCKHOLM/20/2006		Other Database Import	Bedford,T.; Riley,S.; Barr,I.G.; Broor,S.; Chadha,M.; Cox,N.J.; Daniels,R.S.; Gunasekaran,C.P.; Hurt,A.C.; Kelso,A.; Klimov,A.; Lewis,N.S.; Li,X.; McCauley,J.W.; Odagiri,T.; Potdar,V.; Rambaut,A.; Shu,Y.; Skepner,E.; Smith,D.J.; Suchard,M.A.; Tashiro,M.; Wang,D.; Xu,X.; Lemey,P.; Russell,C.A.
EPI606419	HA	Nepal	2006-Jul-10	A/Nepal/HC90997/2006		Other Database Import	Bedford,T.; Riley,S.; Barr,I.G.; Broor,S.; Chadha,M.; Cox,N.J.; Daniels,R.S.; Gunasekaran,C.P.; Hurt,A.C.; Kelso,A.; Klimov,A.; Lewis,N.S.; Li,X.; McCauley,J.W.; Odagiri,T.; Potdar,V.; Rambaut,A.; Shu,Y.; Skepner,E.; Smith,D.J.; Suchard,M.A.; Tashiro,M.; Wang,D.; Xu,X.; Lemey,P.; Russell,C.A.
EPI606291	HA	India	2006-Mar-04	A/Pune/063078/2006		Other Database Import	Bedford,T.; Riley,S.; Barr,I.G.; Broor,S.; Chadha,M.; Cox,N.J.; Daniels,R.S.; Gunasekaran,C.P.; Hurt,A.C.; Kelso,A.; Klimov,A.; Lewis,N.S.; Li,X.; McCauley,J.W.; Odagiri,T.; Potdar,V.; Rambaut,A.; Shu,Y.; Skepner,E.; Smith,D.J.; Suchard,M.A.; Tashiro,M.; Wang,D.; Xu,X.; Lemey,P.; Russell,C.A.
EPI606211	HA	Peru	2006-Jul-02	A/Peru/5102/2006		Other Database Import	Bedford,T.; Riley,S.; Barr,I.G.; Broor,S.; Chadha,M.; Cox,N.J.; Daniels,R.S.; Gunasekaran,C.P.; Hurt,A.C.; Kelso,A.; Klimov,A.; Lewis,N.S.; Li,X.; McCauley,J.W.; Odagiri,T.; Potdar,V.; Rambaut,A.; Shu,Y.; Skepner,E.; Smith,D.J.; Suchard,M.A.; Tashiro,M.; Wang,D.; Xu,X.; Lemey,P.; Russell,C.A.
EPI606077	HA	Ukraine	2006-Apr-20	A/Ukraine/218/2006		Other Database Import	Bedford,T.; Riley,S.; Barr,I.G.; Broor,S.; Chadha,M.; Cox,N.J.; Daniels,R.S.; Gunasekaran,C.P.; Hurt,A.C.; Kelso,A.; Klimov,A.; Lewis,N.S.; Li,X.; McCauley,J.W.; Odagiri,T.; Potdar,V.; Rambaut,A.; Shu,Y.; Skepner,E.; Smith,D.J.; Suchard,M.A.; Tashiro,M.; Wang,D.; Xu,X.; Lemey,P.; Russell,C.A.
EPI541887	NA	Netherlands	2006-Feb-18	A/Netherlands/041/06		Erasmus Medical Center
EPI541888	HA	Netherlands	2006-Feb-18	A/Netherlands/041/06		Erasmus Medical Center
EPI541885	NA	Netherlands	2006-Mar-21	A/Netherlands/182/06		Erasmus Medical Center
EPI541886	HA	Netherlands	2006-Mar-21	A/Netherlands/182/06		Erasmus Medical Center
EPI524799	HA	United States	2006-Mar-22	A/New York/1046/2006		Other Database Import	Wentworth,D.E.; Halpin,R.A.; Lin,X.; Bera,J.; Akopov,A.; Ransier,A.; Mohan,M.; Fedorova,N.; Tsitrin,T.; Stockwell,T.; Amedeo,P.; Appalla,L.; Bishop,B.; Edworthy,P.; Gupta,N.; Hoover,J.; Katzel,D.; Li,K.; Schobel,S.; Shrivastava,S.; Thovarai,V.; Wang,S.; Griesemer,S.B.; Bao,Y.; Sanders,R.; Zhdanov,S.; Kiryutin,B.; Lipman,D.J.; Tatusova,T.; St. George,K.
EPI524800	MP	United States	2006-Mar-22	A/New York/1046/2006		Other Database Import	Wentworth,D.E.; Halpin,R.A.; Lin,X.; Bera,J.; Akopov,A.; Ransier,A.; Mohan,M.; Fedorova,N.; Tsitrin,T.; Stockwell,T.; Amedeo,P.; Appalla,L.; Bishop,B.; Edworthy,P.; Gupta,N.; Hoover,J.; Katzel,D.; Li,K.; Schobel,S.; Shrivastava,S.; Thovarai,V.; Wang,S.; Griesemer,S.B.; Bao,Y.; Sanders,R.; Zhdanov,S.; Kiryutin,B.; Lipman,D.J.; Tatusova,T.; St. George,K.
EPI524801	NA	United States	2006-Mar-22	A/New York/1046/2006		Other Database Import	Wentworth,D.E.; Halpin,R.A.; Lin,X.; Bera,J.; Akopov,A.; Ransier,A.; Mohan,M.; Fedorova,N.; Tsitrin,T.; Stockwell,T.; Amedeo,P.; Appalla,L.; Bishop,B.; Edworthy,P.; Gupta,N.; Hoover,J.; Katzel,D.; Li,K.; Schobel,S.; Shrivastava,S.; Thovarai,V.; Wang,S.; Griesemer,S.B.; Bao,Y.; Sanders,R.; Zhdanov,S.; Kiryutin,B.; Lipman,D.J.; Tatusova,T.; St. George,K.
EPI524802	NP	United States	2006-Mar-22	A/New York/1046/2006		Other Database Import	Wentworth,D.E.; Halpin,R.A.; Lin,X.; Bera,J.; Akopov,A.; Ransier,A.; Mohan,M.; Fedorova,N.; Tsitrin,T.; Stockwell,T.; Amedeo,P.; Appalla,L.; Bishop,B.; Edworthy,P.; Gupta,N.; Hoover,J.; Katzel,D.; Li,K.; Schobel,S.; Shrivastava,S.; Thovarai,V.; Wang,S.; Griesemer,S.B.; Bao,Y.; Sanders,R.; Zhdanov,S.; Kiryutin,B.; Lipman,D.J.; Tatusova,T.; St. George,K.
EPI524803	NS	United States	2006-Mar-22	A/New York/1046/2006		Other Database Import	Wentworth,D.E.; Halpin,R.A.; Lin,X.; Bera,J.; Akopov,A.; Ransier,A.; Mohan,M.; Fedorova,N.; Tsitrin,T.; Stockwell,T.; Amedeo,P.; Appalla,L.; Bishop,B.; Edworthy,P.; Gupta,N.; Hoover,J.; Katzel,D.; Li,K.; Schobel,S.; Shrivastava,S.; Thovarai,V.; Wang,S.; Griesemer,S.B.; Bao,Y.; Sanders,R.; Zhdanov,S.; Kiryutin,B.; Lipman,D.J.; Tatusova,T.; St. George,K.
EPI524805	PB1	United States	2006-Mar-22	A/New York/1046/2006		Other Database Import	Wentworth,D.E.; Halpin,R.A.; Lin,X.; Bera,J.; Akopov,A.; Ransier,A.; Mohan,M.; Fedorova,N.; Tsitrin,T.; Stockwell,T.; Amedeo,P.; Appalla,L.; Bishop,B.; Edworthy,P.; Gupta,N.; Hoover,J.; Katzel,D.; Li,K.; Schobel,S.; Shrivastava,S.; Thovarai,V.; Wang,S.; Griesemer,S.B.; Bao,Y.; Sanders,R.; Zhdanov,S.; Kiryutin,B.; Lipman,D.J.; Tatusova,T.; St. George,K.
EPI524806	PB2	United States	2006-Mar-22	A/New York/1046/2006		Other Database Import	Wentworth,D.E.; Halpin,R.A.; Lin,X.; Bera,J.; Akopov,A.; Ransier,A.; Mohan,M.; Fedorova,N.; Tsitrin,T.; Stockwell,T.; Amedeo,P.; Appalla,L.; Bishop,B.; Edworthy,P.; Gupta,N.; Hoover,J.; Katzel,D.; Li,K.; Schobel,S.; Shrivastava,S.; Thovarai,V.; Wang,S.; Griesemer,S.B.; Bao,Y.; Sanders,R.; Zhdanov,S.; Kiryutin,B.; Lipman,D.J.; Tatusova,T.; St. George,K.
EPI524783	HA	United States	2006-Mar-16	A/New York/1044/2006		Other Database Import	Wentworth,D.E.; Halpin,R.A.; Lin,X.; Bera,J.; Akopov,A.; Ransier,A.; Mohan,M.; Fedorova,N.; Tsitrin,T.; Stockwell,T.; Amedeo,P.; Appalla,L.; Bishop,B.; Edworthy,P.; Gupta,N.; Hoover,J.; Katzel,D.; Li,K.; Schobel,S.; Shrivastava,S.; Thovarai,V.; Wang,S.; Griesemer,S.B.; Bao,Y.; Sanders,R.; Zhdanov,S.; Kiryutin,B.; Lipman,D.J.; Tatusova,T.; St. George,K.
EPI524784	MP	United States	2006-Mar-16	A/New York/1044/2006		Other Database Import	Wentworth,D.E.; Halpin,R.A.; Lin,X.; Bera,J.; Akopov,A.; Ransier,A.; Mohan,M.; Fedorova,N.; Tsitrin,T.; Stockwell,T.; Amedeo,P.; Appalla,L.; Bishop,B.; Edworthy,P.; Gupta,N.; Hoover,J.; Katzel,D.; Li,K.; Schobel,S.; Shrivastava,S.; Thovarai,V.; Wang,S.; Griesemer,S.B.; Bao,Y.; Sanders,R.; Zhdanov,S.; Kiryutin,B.; Lipman,D.J.; Tatusova,T.; St. George,K.
EPI524785	NA	United States	2006-Mar-16	A/New York/1044/2006		Other Database Import	Wentworth,D.E.; Halpin,R.A.; Lin,X.; Bera,J.; Akopov,A.; Ransier,A.; Mohan,M.; Fedorova,N.; Tsitrin,T.; Stockwell,T.; Amedeo,P.; Appalla,L.; Bishop,B.; Edworthy,P.; Gupta,N.; Hoover,J.; Katzel,D.; Li,K.; Schobel,S.; Shrivastava,S.; Thovarai,V.; Wang,S.; Griesemer,S.B.; Bao,Y.; Sanders,R.; Zhdanov,S.; Kiryutin,B.; Lipman,D.J.; Tatusova,T.; St. George,K.
EPI524786	NP	United States	2006-Mar-16	A/New York/1044/2006		Other Database Import	Wentworth,D.E.; Halpin,R.A.; Lin,X.; Bera,J.; Akopov,A.; Ransier,A.; Mohan,M.; Fedorova,N.; Tsitrin,T.; Stockwell,T.; Amedeo,P.; Appalla,L.; Bishop,B.; Edworthy,P.; Gupta,N.; Hoover,J.; Katzel,D.; Li,K.; Schobel,S.; Shrivastava,S.; Thovarai,V.; Wang,S.; Griesemer,S.B.; Bao,Y.; Sanders,R.; Zhdanov,S.; Kiryutin,B.; Lipman,D.J.; Tatusova,T.; St. George,K.
EPI524787	NS	United States	2006-Mar-16	A/New York/1044/2006		Other Database Import	Wentworth,D.E.; Halpin,R.A.; Lin,X.; Bera,J.; Akopov,A.; Ransier,A.; Mohan,M.; Fedorova,N.; Tsitrin,T.; Stockwell,T.; Amedeo,P.; Appalla,L.; Bishop,B.; Edworthy,P.; Gupta,N.; Hoover,J.; Katzel,D.; Li,K.; Schobel,S.; Shrivastava,S.; Thovarai,V.; Wang,S.; Griesemer,S.B.; Bao,Y.; Sanders,R.; Zhdanov,S.; Kiryutin,B.; Lipman,D.J.; Tatusova,T.; St. George,K.
EPI524789	PB1	United States	2006-Mar-16	A/New York/1044/2006		Other Database Import	Wentworth,D.E.; Halpin,R.A.; Lin,X.; Bera,J.; Akopov,A.; Ransier,A.; Mohan,M.; Fedorova,N.; Tsitrin,T.; Stockwell,T.; Amedeo,P.; Appalla,L.; Bishop,B.; Edworthy,P.; Gupta,N.; Hoover,J.; Katzel,D.; Li,K.; Schobel,S.; Shrivastava,S.; Thovarai,V.; Wang,S.; Griesemer,S.B.; Bao,Y.; Sanders,R.; Zhdanov,S.; Kiryutin,B.; Lipman,D.J.; Tatusova,T.; St. George,K.
EPI524790	PB2	United States	2006-Mar-16	A/New York/1044/2006		Other Database Import	Wentworth,D.E.; Halpin,R.A.; Lin,X.; Bera,J.; Akopov,A.; Ransier,A.; Mohan,M.; Fedorova,N.; Tsitrin,T.; Stockwell,T.; Amedeo,P.; Appalla,L.; Bishop,B.; Edworthy,P.; Gupta,N.; Hoover,J.; Katzel,D.; Li,K.; Schobel,S.; Shrivastava,S.; Thovarai,V.; Wang,S.; Griesemer,S.B.; Bao,Y.; Sanders,R.; Zhdanov,S.; Kiryutin,B.; Lipman,D.J.; Tatusova,T.; St. George,K.
EPI524759	HA	United States	2006-Mar-13	A/New York/1041/2006		Other Database Import	Wentworth,D.E.; Halpin,R.A.; Lin,X.; Bera,J.; Akopov,A.; Ransier,A.; Mohan,M.; Fedorova,N.; Tsitrin,T.; Stockwell,T.; Amedeo,P.; Appalla,L.; Bishop,B.; Edworthy,P.; Gupta,N.; Hoover,J.; Katzel,D.; Li,K.; Schobel,S.; Shrivastava,S.; Thovarai,V.; Wang,S.; Griesemer,S.B.; Bao,Y.; Sanders,R.; Zhdanov,S.; Kiryutin,B.; Lipman,D.J.; Tatusova,T.; St. George,K.
EPI524760	MP	United States	2006-Mar-13	A/New York/1041/2006		Other Database Import	Wentworth,D.E.; Halpin,R.A.; Lin,X.; Bera,J.; Akopov,A.; Ransier,A.; Mohan,M.; Fedorova,N.; Tsitrin,T.; Stockwell,T.; Amedeo,P.; Appalla,L.; Bishop,B.; Edworthy,P.; Gupta,N.; Hoover,J.; Katzel,D.; Li,K.; Schobel,S.; Shrivastava,S.; Thovarai,V.; Wang,S.; Griesemer,S.B.; Bao,Y.; Sanders,R.; Zhdanov,S.; Kiryutin,B.; Lipman,D.J.; Tatusova,T.; St. George,K.
EPI524761	NA	United States	2006-Mar-13	A/New York/1041/2006		Other Database Import	Wentworth,D.E.; Halpin,R.A.; Lin,X.; Bera,J.; Akopov,A.; Ransier,A.; Mohan,M.; Fedorova,N.; Tsitrin,T.; Stockwell,T.; Amedeo,P.; Appalla,L.; Bishop,B.; Edworthy,P.; Gupta,N.; Hoover,J.; Katzel,D.; Li,K.; Schobel,S.; Shrivastava,S.; Thovarai,V.; Wang,S.; Griesemer,S.B.; Bao,Y.; Sanders,R.; Zhdanov,S.; Kiryutin,B.; Lipman,D.J.; Tatusova,T.; St. George,K.
EPI524762	NP	United States	2006-Mar-13	A/New York/1041/2006		Other Database Import	Wentworth,D.E.; Halpin,R.A.; Lin,X.; Bera,J.; Akopov,A.; Ransier,A.; Mohan,M.; Fedorova,N.; Tsitrin,T.; Stockwell,T.; Amedeo,P.; Appalla,L.; Bishop,B.; Edworthy,P.; Gupta,N.; Hoover,J.; Katzel,D.; Li,K.; Schobel,S.; Shrivastava,S.; Thovarai,V.; Wang,S.; Griesemer,S.B.; Bao,Y.; Sanders,R.; Zhdanov,S.; Kiryutin,B.; Lipman,D.J.; Tatusova,T.; St. George,K.
EPI524763	NS	United States	2006-Mar-13	A/New York/1041/2006		Other Database Import	Wentworth,D.E.; Halpin,R.A.; Lin,X.; Bera,J.; Akopov,A.; Ransier,A.; Mohan,M.; Fedorova,N.; Tsitrin,T.; Stockwell,T.; Amedeo,P.; Appalla,L.; Bishop,B.; Edworthy,P.; Gupta,N.; Hoover,J.; Katzel,D.; Li,K.; Schobel,S.; Shrivastava,S.; Thovarai,V.; Wang,S.; Griesemer,S.B.; Bao,Y.; Sanders,R.; Zhdanov,S.; Kiryutin,B.; Lipman,D.J.; Tatusova,T.; St. George,K.
EPI524765	PB1	United States	2006-Mar-13	A/New York/1041/2006		Other Database Import	Wentworth,D.E.; Halpin,R.A.; Lin,X.; Bera,J.; Akopov,A.; Ransier,A.; Mohan,M.; Fedorova,N.; Tsitrin,T.; Stockwell,T.; Amedeo,P.; Appalla,L.; Bishop,B.; Edworthy,P.; Gupta,N.; Hoover,J.; Katzel,D.; Li,K.; Schobel,S.; Shrivastava,S.; Thovarai,V.; Wang,S.; Griesemer,S.B.; Bao,Y.; Sanders,R.; Zhdanov,S.; Kiryutin,B.; Lipman,D.J.; Tatusova,T.; St. George,K.
EPI524766	PB2	United States	2006-Mar-13	A/New York/1041/2006		Other Database Import	Wentworth,D.E.; Halpin,R.A.; Lin,X.; Bera,J.; Akopov,A.; Ransier,A.; Mohan,M.; Fedorova,N.; Tsitrin,T.; Stockwell,T.; Amedeo,P.; Appalla,L.; Bishop,B.; Edworthy,P.; Gupta,N.; Hoover,J.; Katzel,D.; Li,K.; Schobel,S.; Shrivastava,S.; Thovarai,V.; Wang,S.; Griesemer,S.B.; Bao,Y.; Sanders,R.; Zhdanov,S.; Kiryutin,B.; Lipman,D.J.; Tatusova,T.; St. George,K.
EPI524743	HA	United States	2006-Mar-12	A/New York/1039/2006		Other Database Import	Wentworth,D.E.; Halpin,R.A.; Lin,X.; Bera,J.; Akopov,A.; Ransier,A.; Mohan,M.; Fedorova,N.; Tsitrin,T.; Stockwell,T.; Amedeo,P.; Appalla,L.; Bishop,B.; Edworthy,P.; Gupta,N.; Hoover,J.; Katzel,D.; Li,K.; Schobel,S.; Shrivastava,S.; Thovarai,V.; Wang,S.; Griesemer,S.B.; Bao,Y.; Sanders,R.; Zhdanov,S.; Kiryutin,B.; Lipman,D.J.; Tatusova,T.; St. George,K.
EPI524744	MP	United States	2006-Mar-12	A/New York/1039/2006		Other Database Import	Wentworth,D.E.; Halpin,R.A.; Lin,X.; Bera,J.; Akopov,A.; Ransier,A.; Mohan,M.; Fedorova,N.; Tsitrin,T.; Stockwell,T.; Amedeo,P.; Appalla,L.; Bishop,B.; Edworthy,P.; Gupta,N.; Hoover,J.; Katzel,D.; Li,K.; Schobel,S.; Shrivastava,S.; Thovarai,V.; Wang,S.; Griesemer,S.B.; Bao,Y.; Sanders,R.; Zhdanov,S.; Kiryutin,B.; Lipman,D.J.; Tatusova,T.; St. George,K.
EPI524745	NA	United States	2006-Mar-12	A/New York/1039/2006		Other Database Import	Wentworth,D.E.; Halpin,R.A.; Lin,X.; Bera,J.; Akopov,A.; Ransier,A.; Mohan,M.; Fedorova,N.; Tsitrin,T.; Stockwell,T.; Amedeo,P.; Appalla,L.; Bishop,B.; Edworthy,P.; Gupta,N.; Hoover,J.; Katzel,D.; Li,K.; Schobel,S.; Shrivastava,S.; Thovarai,V.; Wang,S.; Griesemer,S.B.; Bao,Y.; Sanders,R.; Zhdanov,S.; Kiryutin,B.; Lipman,D.J.; Tatusova,T.; St. George,K.
EPI524746	NP	United States	2006-Mar-12	A/New York/1039/2006		Other Database Import	Wentworth,D.E.; Halpin,R.A.; Lin,X.; Bera,J.; Akopov,A.; Ransier,A.; Mohan,M.; Fedorova,N.; Tsitrin,T.; Stockwell,T.; Amedeo,P.; Appalla,L.; Bishop,B.; Edworthy,P.; Gupta,N.; Hoover,J.; Katzel,D.; Li,K.; Schobel,S.; Shrivastava,S.; Thovarai,V.; Wang,S.; Griesemer,S.B.; Bao,Y.; Sanders,R.; Zhdanov,S.; Kiryutin,B.; Lipman,D.J.; Tatusova,T.; St. George,K.
EPI524747	NS	United States	2006-Mar-12	A/New York/1039/2006		Other Database Import	Wentworth,D.E.; Halpin,R.A.; Lin,X.; Bera,J.; Akopov,A.; Ransier,A.; Mohan,M.; Fedorova,N.; Tsitrin,T.; Stockwell,T.; Amedeo,P.; Appalla,L.; Bishop,B.; Edworthy,P.; Gupta,N.; Hoover,J.; Katzel,D.; Li,K.; Schobel,S.; Shrivastava,S.; Thovarai,V.; Wang,S.; Griesemer,S.B.; Bao,Y.; Sanders,R.; Zhdanov,S.; Kiryutin,B.; Lipman,D.J.; Tatusova,T.; St. George,K.
EPI524749	PB1	United States	2006-Mar-12	A/New York/1039/2006		Other Database Import	Wentworth,D.E.; Halpin,R.A.; Lin,X.; Bera,J.; Akopov,A.; Ransier,A.; Mohan,M.; Fedorova,N.; Tsitrin,T.; Stockwell,T.; Amedeo,P.; Appalla,L.; Bishop,B.; Edworthy,P.; Gupta,N.; Hoover,J.; Katzel,D.; Li,K.; Schobel,S.; Shrivastava,S.; Thovarai,V.; Wang,S.; Griesemer,S.B.; Bao,Y.; Sanders,R.; Zhdanov,S.; Kiryutin,B.; Lipman,D.J.; Tatusova,T.; St. George,K.
EPI524750	PB2	United States	2006-Mar-12	A/New York/1039/2006		Other Database Import	Wentworth,D.E.; Halpin,R.A.; Lin,X.; Bera,J.; Akopov,A.; Ransier,A.; Mohan,M.; Fedorova,N.; Tsitrin,T.; Stockwell,T.; Amedeo,P.; Appalla,L.; Bishop,B.; Edworthy,P.; Gupta,N.; Hoover,J.; Katzel,D.; Li,K.; Schobel,S.; Shrivastava,S.; Thovarai,V.; Wang,S.; Griesemer,S.B.; Bao,Y.; Sanders,R.; Zhdanov,S.; Kiryutin,B.; Lipman,D.J.; Tatusova,T.; St. George,K.
EPI524735	HA	United States	2006-Mar-09	A/New York/1037/2006		Other Database Import	Wentworth,D.E.; Halpin,R.A.; Lin,X.; Bera,J.; Akopov,A.; Ransier,A.; Mohan,M.; Fedorova,N.; Tsitrin,T.; Stockwell,T.; Amedeo,P.; Appalla,L.; Bishop,B.; Edworthy,P.; Gupta,N.; Hoover,J.; Katzel,D.; Li,K.; Schobel,S.; Shrivastava,S.; Thovarai,V.; Wang,S.; Griesemer,S.B.; Bao,Y.; Sanders,R.; Zhdanov,S.; Kiryutin,B.; Lipman,D.J.; Tatusova,T.; St. George,K.
EPI524736	MP	United States	2006-Mar-09	A/New York/1037/2006		Other Database Import	Wentworth,D.E.; Halpin,R.A.; Lin,X.; Bera,J.; Akopov,A.; Ransier,A.; Mohan,M.; Fedorova,N.; Tsitrin,T.; Stockwell,T.; Amedeo,P.; Appalla,L.; Bishop,B.; Edworthy,P.; Gupta,N.; Hoover,J.; Katzel,D.; Li,K.; Schobel,S.; Shrivastava,S.; Thovarai,V.; Wang,S.; Griesemer,S.B.; Bao,Y.; Sanders,R.; Zhdanov,S.; Kiryutin,B.; Lipman,D.J.; Tatusova,T.; St. George,K.
EPI524737	NA	United States	2006-Mar-09	A/New York/1037/2006		Other Database Import	Wentworth,D.E.; Halpin,R.A.; Lin,X.; Bera,J.; Akopov,A.; Ransier,A.; Mohan,M.; Fedorova,N.; Tsitrin,T.; Stockwell,T.; Amedeo,P.; Appalla,L.; Bishop,B.; Edworthy,P.; Gupta,N.; Hoover,J.; Katzel,D.; Li,K.; Schobel,S.; Shrivastava,S.; Thovarai,V.; Wang,S.; Griesemer,S.B.; Bao,Y.; Sanders,R.; Zhdanov,S.; Kiryutin,B.; Lipman,D.J.; Tatusova,T.; St. George,K.
EPI524738	NP	United States	2006-Mar-09	A/New York/1037/2006		Other Database Import	Wentworth,D.E.; Halpin,R.A.; Lin,X.; Bera,J.; Akopov,A.; Ransier,A.; Mohan,M.; Fedorova,N.; Tsitrin,T.; Stockwell,T.; Amedeo,P.; Appalla,L.; Bishop,B.; Edworthy,P.; Gupta,N.; Hoover,J.; Katzel,D.; Li,K.; Schobel,S.; Shrivastava,S.; Thovarai,V.; Wang,S.; Griesemer,S.B.; Bao,Y.; Sanders,R.; Zhdanov,S.; Kiryutin,B.; Lipman,D.J.; Tatusova,T.; St. George,K.
EPI524739	NS	United States	2006-Mar-09	A/New York/1037/2006		Other Database Import	Wentworth,D.E.; Halpin,R.A.; Lin,X.; Bera,J.; Akopov,A.; Ransier,A.; Mohan,M.; Fedorova,N.; Tsitrin,T.; Stockwell,T.; Amedeo,P.; Appalla,L.; Bishop,B.; Edworthy,P.; Gupta,N.; Hoover,J.; Katzel,D.; Li,K.; Schobel,S.; Shrivastava,S.; Thovarai,V.; Wang,S.; Griesemer,S.B.; Bao,Y.; Sanders,R.; Zhdanov,S.; Kiryutin,B.; Lipman,D.J.; Tatusova,T.; St. George,K.
EPI524741	PB1	United States	2006-Mar-09	A/New York/1037/2006		Other Database Import	Wentworth,D.E.; Halpin,R.A.; Lin,X.; Bera,J.; Akopov,A.; Ransier,A.; Mohan,M.; Fedorova,N.; Tsitrin,T.; Stockwell,T.; Amedeo,P.; Appalla,L.; Bishop,B.; Edworthy,P.; Gupta,N.; Hoover,J.; Katzel,D.; Li,K.; Schobel,S.; Shrivastava,S.; Thovarai,V.; Wang,S.; Griesemer,S.B.; Bao,Y.; Sanders,R.; Zhdanov,S.; Kiryutin,B.; Lipman,D.J.; Tatusova,T.; St. George,K.
EPI524742	PB2	United States	2006-Mar-09	A/New York/1037/2006		Other Database Import	Wentworth,D.E.; Halpin,R.A.; Lin,X.; Bera,J.; Akopov,A.; Ransier,A.; Mohan,M.; Fedorova,N.; Tsitrin,T.; Stockwell,T.; Amedeo,P.; Appalla,L.; Bishop,B.; Edworthy,P.; Gupta,N.; Hoover,J.; Katzel,D.; Li,K.; Schobel,S.; Shrivastava,S.; Thovarai,V.; Wang,S.; Griesemer,S.B.; Bao,Y.; Sanders,R.; Zhdanov,S.; Kiryutin,B.; Lipman,D.J.; Tatusova,T.; St. George,K.
EPI524706	HA	United States	2006-Mar-07	A/New York/1035/2006		Other Database Import	Wentworth,D.E.; Halpin,R.A.; Lin,X.; Bera,J.; Akopov,A.; Ransier,A.; Mohan,M.; Fedorova,N.; Tsitrin,T.; Stockwell,T.; Amedeo,P.; Appalla,L.; Bishop,B.; Edworthy,P.; Gupta,N.; Hoover,J.; Katzel,D.; Li,K.; Schobel,S.; Shrivastava,S.; Thovarai,V.; Wang,S.; Griesemer,S.B.; Bao,Y.; Sanders,R.; Zhdanov,S.; Kiryutin,B.; Lipman,D.J.; Tatusova,T.; St. George,K.
EPI524707	MP	United States	2006-Mar-07	A/New York/1035/2006		Other Database Import	Wentworth,D.E.; Halpin,R.A.; Lin,X.; Bera,J.; Akopov,A.; Ransier,A.; Mohan,M.; Fedorova,N.; Tsitrin,T.; Stockwell,T.; Amedeo,P.; Appalla,L.; Bishop,B.; Edworthy,P.; Gupta,N.; Hoover,J.; Katzel,D.; Li,K.; Schobel,S.; Shrivastava,S.; Thovarai,V.; Wang,S.; Griesemer,S.B.; Bao,Y.; Sanders,R.; Zhdanov,S.; Kiryutin,B.; Lipman,D.J.; Tatusova,T.; St. George,K.
EPI524708	NA	United States	2006-Mar-07	A/New York/1035/2006		Other Database Import	Wentworth,D.E.; Halpin,R.A.; Lin,X.; Bera,J.; Akopov,A.; Ransier,A.; Mohan,M.; Fedorova,N.; Tsitrin,T.; Stockwell,T.; Amedeo,P.; Appalla,L.; Bishop,B.; Edworthy,P.; Gupta,N.; Hoover,J.; Katzel,D.; Li,K.; Schobel,S.; Shrivastava,S.; Thovarai,V.; Wang,S.; Griesemer,S.B.; Bao,Y.; Sanders,R.; Zhdanov,S.; Kiryutin,B.; Lipman,D.J.; Tatusova,T.; St. George,K.
EPI524709	NP	United States	2006-Mar-07	A/New York/1035/2006		Other Database Import	Wentworth,D.E.; Halpin,R.A.; Lin,X.; Bera,J.; Akopov,A.; Ransier,A.; Mohan,M.; Fedorova,N.; Tsitrin,T.; Stockwell,T.; Amedeo,P.; Appalla,L.; Bishop,B.; Edworthy,P.; Gupta,N.; Hoover,J.; Katzel,D.; Li,K.; Schobel,S.; Shrivastava,S.; Thovarai,V.; Wang,S.; Griesemer,S.B.; Bao,Y.; Sanders,R.; Zhdanov,S.; Kiryutin,B.; Lipman,D.J.; Tatusova,T.; St. George,K.
EPI524710	NS	United States	2006-Mar-07	A/New York/1035/2006		Other Database Import	Wentworth,D.E.; Halpin,R.A.; Lin,X.; Bera,J.; Akopov,A.; Ransier,A.; Mohan,M.; Fedorova,N.; Tsitrin,T.; Stockwell,T.; Amedeo,P.; Appalla,L.; Bishop,B.; Edworthy,P.; Gupta,N.; Hoover,J.; Katzel,D.; Li,K.; Schobel,S.; Shrivastava,S.; Thovarai,V.; Wang,S.; Griesemer,S.B.; Bao,Y.; Sanders,R.; Zhdanov,S.; Kiryutin,B.; Lipman,D.J.; Tatusova,T.; St. George,K.
EPI524712	PB1	United States	2006-Mar-07	A/New York/1035/2006		Other Database Import	Wentworth,D.E.; Halpin,R.A.; Lin,X.; Bera,J.; Akopov,A.; Ransier,A.; Mohan,M.; Fedorova,N.; Tsitrin,T.; Stockwell,T.; Amedeo,P.; Appalla,L.; Bishop,B.; Edworthy,P.; Gupta,N.; Hoover,J.; Katzel,D.; Li,K.; Schobel,S.; Shrivastava,S.; Thovarai,V.; Wang,S.; Griesemer,S.B.; Bao,Y.; Sanders,R.; Zhdanov,S.; Kiryutin,B.; Lipman,D.J.; Tatusova,T.; St. George,K.
EPI524713	PB2	United States	2006-Mar-07	A/New York/1035/2006		Other Database Import	Wentworth,D.E.; Halpin,R.A.; Lin,X.; Bera,J.; Akopov,A.; Ransier,A.; Mohan,M.; Fedorova,N.; Tsitrin,T.; Stockwell,T.; Amedeo,P.; Appalla,L.; Bishop,B.; Edworthy,P.; Gupta,N.; Hoover,J.; Katzel,D.; Li,K.; Schobel,S.; Shrivastava,S.; Thovarai,V.; Wang,S.; Griesemer,S.B.; Bao,Y.; Sanders,R.; Zhdanov,S.; Kiryutin,B.; Lipman,D.J.; Tatusova,T.; St. George,K.
EPI524682	HA	United States	2006-Mar-06	A/New York/1032/2006		Other Database Import	Wentworth,D.E.; Halpin,R.A.; Lin,X.; Bera,J.; Akopov,A.; Ransier,A.; Mohan,M.; Fedorova,N.; Tsitrin,T.; Stockwell,T.; Amedeo,P.; Appalla,L.; Bishop,B.; Edworthy,P.; Gupta,N.; Hoover,J.; Katzel,D.; Li,K.; Schobel,S.; Shrivastava,S.; Thovarai,V.; Wang,S.; Griesemer,S.B.; Bao,Y.; Sanders,R.; Zhdanov,S.; Kiryutin,B.; Lipman,D.J.; Tatusova,T.; St. George,K.
EPI524683	MP	United States	2006-Mar-06	A/New York/1032/2006		Other Database Import	Wentworth,D.E.; Halpin,R.A.; Lin,X.; Bera,J.; Akopov,A.; Ransier,A.; Mohan,M.; Fedorova,N.; Tsitrin,T.; Stockwell,T.; Amedeo,P.; Appalla,L.; Bishop,B.; Edworthy,P.; Gupta,N.; Hoover,J.; Katzel,D.; Li,K.; Schobel,S.; Shrivastava,S.; Thovarai,V.; Wang,S.; Griesemer,S.B.; Bao,Y.; Sanders,R.; Zhdanov,S.; Kiryutin,B.; Lipman,D.J.; Tatusova,T.; St. George,K.
EPI524684	NA	United States	2006-Mar-06	A/New York/1032/2006		Other Database Import	Wentworth,D.E.; Halpin,R.A.; Lin,X.; Bera,J.; Akopov,A.; Ransier,A.; Mohan,M.; Fedorova,N.; Tsitrin,T.; Stockwell,T.; Amedeo,P.; Appalla,L.; Bishop,B.; Edworthy,P.; Gupta,N.; Hoover,J.; Katzel,D.; Li,K.; Schobel,S.; Shrivastava,S.; Thovarai,V.; Wang,S.; Griesemer,S.B.; Bao,Y.; Sanders,R.; Zhdanov,S.; Kiryutin,B.; Lipman,D.J.; Tatusova,T.; St. George,K.
EPI524685	NP	United States	2006-Mar-06	A/New York/1032/2006		Other Database Import	Wentworth,D.E.; Halpin,R.A.; Lin,X.; Bera,J.; Akopov,A.; Ransier,A.; Mohan,M.; Fedorova,N.; Tsitrin,T.; Stockwell,T.; Amedeo,P.; Appalla,L.; Bishop,B.; Edworthy,P.; Gupta,N.; Hoover,J.; Katzel,D.; Li,K.; Schobel,S.; Shrivastava,S.; Thovarai,V.; Wang,S.; Griesemer,S.B.; Bao,Y.; Sanders,R.; Zhdanov,S.; Kiryutin,B.; Lipman,D.J.; Tatusova,T.; St. George,K.
EPI524686	NS	United States	2006-Mar-06	A/New York/1032/2006		Other Database Import	Wentworth,D.E.; Halpin,R.A.; Lin,X.; Bera,J.; Akopov,A.; Ransier,A.; Mohan,M.; Fedorova,N.; Tsitrin,T.; Stockwell,T.; Amedeo,P.; Appalla,L.; Bishop,B.; Edworthy,P.; Gupta,N.; Hoover,J.; Katzel,D.; Li,K.; Schobel,S.; Shrivastava,S.; Thovarai,V.; Wang,S.; Griesemer,S.B.; Bao,Y.; Sanders,R.; Zhdanov,S.; Kiryutin,B.; Lipman,D.J.; Tatusova,T.; St. George,K.
EPI524688	PB1	United States	2006-Mar-06	A/New York/1032/2006		Other Database Import	Wentworth,D.E.; Halpin,R.A.; Lin,X.; Bera,J.; Akopov,A.; Ransier,A.; Mohan,M.; Fedorova,N.; Tsitrin,T.; Stockwell,T.; Amedeo,P.; Appalla,L.; Bishop,B.; Edworthy,P.; Gupta,N.; Hoover,J.; Katzel,D.; Li,K.; Schobel,S.; Shrivastava,S.; Thovarai,V.; Wang,S.; Griesemer,S.B.; Bao,Y.; Sanders,R.; Zhdanov,S.; Kiryutin,B.; Lipman,D.J.; Tatusova,T.; St. George,K.
EPI524689	PB2	United States	2006-Mar-06	A/New York/1032/2006		Other Database Import	Wentworth,D.E.; Halpin,R.A.; Lin,X.; Bera,J.; Akopov,A.; Ransier,A.; Mohan,M.; Fedorova,N.; Tsitrin,T.; Stockwell,T.; Amedeo,P.; Appalla,L.; Bishop,B.; Edworthy,P.; Gupta,N.; Hoover,J.; Katzel,D.; Li,K.; Schobel,S.; Shrivastava,S.; Thovarai,V.; Wang,S.; Griesemer,S.B.; Bao,Y.; Sanders,R.; Zhdanov,S.; Kiryutin,B.; Lipman,D.J.; Tatusova,T.; St. George,K.
EPI524668	NA	United States	2006-Feb-27	A/New York/1030/2006		Other Database Import	Wentworth,D.E.; Halpin,R.A.; Lin,X.; Bera,J.; Akopov,A.; Ransier,A.; Mohan,M.; Fedorova,N.; Tsitrin,T.; Stockwell,T.; Amedeo,P.; Appalla,L.; Bishop,B.; Edworthy,P.; Gupta,N.; Hoover,J.; Katzel,D.; Li,K.; Schobel,S.; Shrivastava,S.; Thovarai,V.; Wang,S.; Griesemer,S.B.; Bao,Y.; Sanders,R.; Zhdanov,S.; Kiryutin,B.; Lipman,D.J.; Tatusova,T.; St. George,K.
EPI524669	NP	United States	2006-Feb-27	A/New York/1030/2006		Other Database Import	Wentworth,D.E.; Halpin,R.A.; Lin,X.; Bera,J.; Akopov,A.; Ransier,A.; Mohan,M.; Fedorova,N.; Tsitrin,T.; Stockwell,T.; Amedeo,P.; Appalla,L.; Bishop,B.; Edworthy,P.; Gupta,N.; Hoover,J.; Katzel,D.; Li,K.; Schobel,S.; Shrivastava,S.; Thovarai,V.; Wang,S.; Griesemer,S.B.; Bao,Y.; Sanders,R.; Zhdanov,S.; Kiryutin,B.; Lipman,D.J.; Tatusova,T.; St. George,K.
EPI524670	NS	United States	2006-Feb-27	A/New York/1030/2006		Other Database Import	Wentworth,D.E.; Halpin,R.A.; Lin,X.; Bera,J.; Akopov,A.; Ransier,A.; Mohan,M.; Fedorova,N.; Tsitrin,T.; Stockwell,T.; Amedeo,P.; Appalla,L.; Bishop,B.; Edworthy,P.; Gupta,N.; Hoover,J.; Katzel,D.; Li,K.; Schobel,S.; Shrivastava,S.; Thovarai,V.; Wang,S.; Griesemer,S.B.; Bao,Y.; Sanders,R.; Zhdanov,S.; Kiryutin,B.; Lipman,D.J.; Tatusova,T.; St. George,K.
EPI524672	PB1	United States	2006-Feb-27	A/New York/1030/2006		Other Database Import	Wentworth,D.E.; Halpin,R.A.; Lin,X.; Bera,J.; Akopov,A.; Ransier,A.; Mohan,M.; Fedorova,N.; Tsitrin,T.; Stockwell,T.; Amedeo,P.; Appalla,L.; Bishop,B.; Edworthy,P.; Gupta,N.; Hoover,J.; Katzel,D.; Li,K.; Schobel,S.; Shrivastava,S.; Thovarai,V.; Wang,S.; Griesemer,S.B.; Bao,Y.; Sanders,R.; Zhdanov,S.; Kiryutin,B.; Lipman,D.J.; Tatusova,T.; St. George,K.
EPI524673	PB2	United States	2006-Feb-27	A/New York/1030/2006		Other Database Import	Wentworth,D.E.; Halpin,R.A.; Lin,X.; Bera,J.; Akopov,A.; Ransier,A.; Mohan,M.; Fedorova,N.; Tsitrin,T.; Stockwell,T.; Amedeo,P.; Appalla,L.; Bishop,B.; Edworthy,P.; Gupta,N.; Hoover,J.; Katzel,D.; Li,K.; Schobel,S.; Shrivastava,S.; Thovarai,V.; Wang,S.; Griesemer,S.B.; Bao,Y.; Sanders,R.; Zhdanov,S.; Kiryutin,B.; Lipman,D.J.; Tatusova,T.; St. George,K.
EPI524666	HA	United States	2006-Feb-27	A/New York/1030/2006		Other Database Import	Wentworth,D.E.; Halpin,R.A.; Lin,X.; Bera,J.; Akopov,A.; Ransier,A.; Mohan,M.; Fedorova,N.; Tsitrin,T.; Stockwell,T.; Amedeo,P.; Appalla,L.; Bishop,B.; Edworthy,P.; Gupta,N.; Hoover,J.; Katzel,D.; Li,K.; Schobel,S.; Shrivastava,S.; Thovarai,V.; Wang,S.; Griesemer,S.B.; Bao,Y.; Sanders,R.; Zhdanov,S.; Kiryutin,B.; Lipman,D.J.; Tatusova,T.; St. George,K.
EPI524667	MP	United States	2006-Feb-27	A/New York/1030/2006		Other Database Import	Wentworth,D.E.; Halpin,R.A.; Lin,X.; Bera,J.; Akopov,A.; Ransier,A.; Mohan,M.; Fedorova,N.; Tsitrin,T.; Stockwell,T.; Amedeo,P.; Appalla,L.; Bishop,B.; Edworthy,P.; Gupta,N.; Hoover,J.; Katzel,D.; Li,K.; Schobel,S.; Shrivastava,S.; Thovarai,V.; Wang,S.; Griesemer,S.B.; Bao,Y.; Sanders,R.; Zhdanov,S.; Kiryutin,B.; Lipman,D.J.; Tatusova,T.; St. George,K.
EPI524629	NP	United States	2006-Feb-17	A/New York/1025/2006		Other Database Import	Wentworth,D.E.; Halpin,R.A.; Lin,X.; Bera,J.; Akopov,A.; Ransier,A.; Mohan,M.; Fedorova,N.; Tsitrin,T.; Stockwell,T.; Amedeo,P.; Appalla,L.; Bishop,B.; Edworthy,P.; Gupta,N.; Hoover,J.; Katzel,D.; Li,K.; Schobel,S.; Shrivastava,S.; Thovarai,V.; Wang,S.; Griesemer,S.B.; Bao,Y.; Sanders,R.; Zhdanov,S.; Kiryutin,B.; Lipman,D.J.; Tatusova,T.; St. George,K.
EPI524630	NS	United States	2006-Feb-17	A/New York/1025/2006		Other Database Import	Wentworth,D.E.; Halpin,R.A.; Lin,X.; Bera,J.; Akopov,A.; Ransier,A.; Mohan,M.; Fedorova,N.; Tsitrin,T.; Stockwell,T.; Amedeo,P.; Appalla,L.; Bishop,B.; Edworthy,P.; Gupta,N.; Hoover,J.; Katzel,D.; Li,K.; Schobel,S.; Shrivastava,S.; Thovarai,V.; Wang,S.; Griesemer,S.B.; Bao,Y.; Sanders,R.; Zhdanov,S.; Kiryutin,B.; Lipman,D.J.; Tatusova,T.; St. George,K.
EPI524632	PB1	United States	2006-Feb-17	A/New York/1025/2006		Other Database Import	Wentworth,D.E.; Halpin,R.A.; Lin,X.; Bera,J.; Akopov,A.; Ransier,A.; Mohan,M.; Fedorova,N.; Tsitrin,T.; Stockwell,T.; Amedeo,P.; Appalla,L.; Bishop,B.; Edworthy,P.; Gupta,N.; Hoover,J.; Katzel,D.; Li,K.; Schobel,S.; Shrivastava,S.; Thovarai,V.; Wang,S.; Griesemer,S.B.; Bao,Y.; Sanders,R.; Zhdanov,S.; Kiryutin,B.; Lipman,D.J.; Tatusova,T.; St. George,K.
EPI524633	PB2	United States	2006-Feb-17	A/New York/1025/2006		Other Database Import	Wentworth,D.E.; Halpin,R.A.; Lin,X.; Bera,J.; Akopov,A.; Ransier,A.; Mohan,M.; Fedorova,N.; Tsitrin,T.; Stockwell,T.; Amedeo,P.; Appalla,L.; Bishop,B.; Edworthy,P.; Gupta,N.; Hoover,J.; Katzel,D.; Li,K.; Schobel,S.; Shrivastava,S.; Thovarai,V.; Wang,S.; Griesemer,S.B.; Bao,Y.; Sanders,R.; Zhdanov,S.; Kiryutin,B.; Lipman,D.J.; Tatusova,T.; St. George,K.
EPI524626	HA	United States	2006-Feb-17	A/New York/1025/2006		Other Database Import	Wentworth,D.E.; Halpin,R.A.; Lin,X.; Bera,J.; Akopov,A.; Ransier,A.; Mohan,M.; Fedorova,N.; Tsitrin,T.; Stockwell,T.; Amedeo,P.; Appalla,L.; Bishop,B.; Edworthy,P.; Gupta,N.; Hoover,J.; Katzel,D.; Li,K.; Schobel,S.; Shrivastava,S.; Thovarai,V.; Wang,S.; Griesemer,S.B.; Bao,Y.; Sanders,R.; Zhdanov,S.; Kiryutin,B.; Lipman,D.J.; Tatusova,T.; St. George,K.
EPI524627	MP	United States	2006-Feb-17	A/New York/1025/2006		Other Database Import	Wentworth,D.E.; Halpin,R.A.; Lin,X.; Bera,J.; Akopov,A.; Ransier,A.; Mohan,M.; Fedorova,N.; Tsitrin,T.; Stockwell,T.; Amedeo,P.; Appalla,L.; Bishop,B.; Edworthy,P.; Gupta,N.; Hoover,J.; Katzel,D.; Li,K.; Schobel,S.; Shrivastava,S.; Thovarai,V.; Wang,S.; Griesemer,S.B.; Bao,Y.; Sanders,R.; Zhdanov,S.; Kiryutin,B.; Lipman,D.J.; Tatusova,T.; St. George,K.
EPI524628	NA	United States	2006-Feb-17	A/New York/1025/2006		Other Database Import	Wentworth,D.E.; Halpin,R.A.; Lin,X.; Bera,J.; Akopov,A.; Ransier,A.; Mohan,M.; Fedorova,N.; Tsitrin,T.; Stockwell,T.; Amedeo,P.; Appalla,L.; Bishop,B.; Edworthy,P.; Gupta,N.; Hoover,J.; Katzel,D.; Li,K.; Schobel,S.; Shrivastava,S.; Thovarai,V.; Wang,S.; Griesemer,S.B.; Bao,Y.; Sanders,R.; Zhdanov,S.; Kiryutin,B.; Lipman,D.J.; Tatusova,T.; St. George,K.
EPI524618	HA	United States	2006-Feb-17	A/New York/1024/2006		Other Database Import	Wentworth,D.E.; Halpin,R.A.; Lin,X.; Bera,J.; Akopov,A.; Ransier,A.; Mohan,M.; Fedorova,N.; Tsitrin,T.; Stockwell,T.; Amedeo,P.; Appalla,L.; Bishop,B.; Edworthy,P.; Gupta,N.; Hoover,J.; Katzel,D.; Li,K.; Schobel,S.; Shrivastava,S.; Thovarai,V.; Wang,S.; Griesemer,S.B.; Bao,Y.; Sanders,R.; Zhdanov,S.; Kiryutin,B.; Lipman,D.J.; Tatusova,T.; St. George,K.
EPI524619	MP	United States	2006-Feb-17	A/New York/1024/2006		Other Database Import	Wentworth,D.E.; Halpin,R.A.; Lin,X.; Bera,J.; Akopov,A.; Ransier,A.; Mohan,M.; Fedorova,N.; Tsitrin,T.; Stockwell,T.; Amedeo,P.; Appalla,L.; Bishop,B.; Edworthy,P.; Gupta,N.; Hoover,J.; Katzel,D.; Li,K.; Schobel,S.; Shrivastava,S.; Thovarai,V.; Wang,S.; Griesemer,S.B.; Bao,Y.; Sanders,R.; Zhdanov,S.; Kiryutin,B.; Lipman,D.J.; Tatusova,T.; St. George,K.
EPI524620	NA	United States	2006-Feb-17	A/New York/1024/2006		Other Database Import	Wentworth,D.E.; Halpin,R.A.; Lin,X.; Bera,J.; Akopov,A.; Ransier,A.; Mohan,M.; Fedorova,N.; Tsitrin,T.; Stockwell,T.; Amedeo,P.; Appalla,L.; Bishop,B.; Edworthy,P.; Gupta,N.; Hoover,J.; Katzel,D.; Li,K.; Schobel,S.; Shrivastava,S.; Thovarai,V.; Wang,S.; Griesemer,S.B.; Bao,Y.; Sanders,R.; Zhdanov,S.; Kiryutin,B.; Lipman,D.J.; Tatusova,T.; St. George,K.
EPI524621	NP	United States	2006-Feb-17	A/New York/1024/2006		Other Database Import	Wentworth,D.E.; Halpin,R.A.; Lin,X.; Bera,J.; Akopov,A.; Ransier,A.; Mohan,M.; Fedorova,N.; Tsitrin,T.; Stockwell,T.; Amedeo,P.; Appalla,L.; Bishop,B.; Edworthy,P.; Gupta,N.; Hoover,J.; Katzel,D.; Li,K.; Schobel,S.; Shrivastava,S.; Thovarai,V.; Wang,S.; Griesemer,S.B.; Bao,Y.; Sanders,R.; Zhdanov,S.; Kiryutin,B.; Lipman,D.J.; Tatusova,T.; St. George,K.
EPI524622	NS	United States	2006-Feb-17	A/New York/1024/2006		Other Database Import	Wentworth,D.E.; Halpin,R.A.; Lin,X.; Bera,J.; Akopov,A.; Ransier,A.; Mohan,M.; Fedorova,N.; Tsitrin,T.; Stockwell,T.; Amedeo,P.; Appalla,L.; Bishop,B.; Edworthy,P.; Gupta,N.; Hoover,J.; Katzel,D.; Li,K.; Schobel,S.; Shrivastava,S.; Thovarai,V.; Wang,S.; Griesemer,S.B.; Bao,Y.; Sanders,R.; Zhdanov,S.; Kiryutin,B.; Lipman,D.J.; Tatusova,T.; St. George,K.
EPI524624	PB1	United States	2006-Feb-17	A/New York/1024/2006		Other Database Import	Wentworth,D.E.; Halpin,R.A.; Lin,X.; Bera,J.; Akopov,A.; Ransier,A.; Mohan,M.; Fedorova,N.; Tsitrin,T.; Stockwell,T.; Amedeo,P.; Appalla,L.; Bishop,B.; Edworthy,P.; Gupta,N.; Hoover,J.; Katzel,D.; Li,K.; Schobel,S.; Shrivastava,S.; Thovarai,V.; Wang,S.; Griesemer,S.B.; Bao,Y.; Sanders,R.; Zhdanov,S.; Kiryutin,B.; Lipman,D.J.; Tatusova,T.; St. George,K.
EPI524625	PB2	United States	2006-Feb-17	A/New York/1024/2006		Other Database Import	Wentworth,D.E.; Halpin,R.A.; Lin,X.; Bera,J.; Akopov,A.; Ransier,A.; Mohan,M.; Fedorova,N.; Tsitrin,T.; Stockwell,T.; Amedeo,P.; Appalla,L.; Bishop,B.; Edworthy,P.; Gupta,N.; Hoover,J.; Katzel,D.; Li,K.; Schobel,S.; Shrivastava,S.; Thovarai,V.; Wang,S.; Griesemer,S.B.; Bao,Y.; Sanders,R.; Zhdanov,S.; Kiryutin,B.; Lipman,D.J.; Tatusova,T.; St. George,K.
EPI524611	MP	United States	2006-Feb-16	A/New York/1023/2006		Other Database Import	Wentworth,D.E.; Halpin,R.A.; Lin,X.; Bera,J.; Akopov,A.; Ransier,A.; Mohan,M.; Fedorova,N.; Tsitrin,T.; Stockwell,T.; Amedeo,P.; Appalla,L.; Bishop,B.; Edworthy,P.; Gupta,N.; Hoover,J.; Katzel,D.; Li,K.; Schobel,S.; Shrivastava,S.; Thovarai,V.; Wang,S.; Griesemer,S.B.; Bao,Y.; Sanders,R.; Zhdanov,S.; Kiryutin,B.; Lipman,D.J.; Tatusova,T.; St. George,K.
EPI524612	NA	United States	2006-Feb-16	A/New York/1023/2006		Other Database Import	Wentworth,D.E.; Halpin,R.A.; Lin,X.; Bera,J.; Akopov,A.; Ransier,A.; Mohan,M.; Fedorova,N.; Tsitrin,T.; Stockwell,T.; Amedeo,P.; Appalla,L.; Bishop,B.; Edworthy,P.; Gupta,N.; Hoover,J.; Katzel,D.; Li,K.; Schobel,S.; Shrivastava,S.; Thovarai,V.; Wang,S.; Griesemer,S.B.; Bao,Y.; Sanders,R.; Zhdanov,S.; Kiryutin,B.; Lipman,D.J.; Tatusova,T.; St. George,K.
EPI524613	NP	United States	2006-Feb-16	A/New York/1023/2006		Other Database Import	Wentworth,D.E.; Halpin,R.A.; Lin,X.; Bera,J.; Akopov,A.; Ransier,A.; Mohan,M.; Fedorova,N.; Tsitrin,T.; Stockwell,T.; Amedeo,P.; Appalla,L.; Bishop,B.; Edworthy,P.; Gupta,N.; Hoover,J.; Katzel,D.; Li,K.; Schobel,S.; Shrivastava,S.; Thovarai,V.; Wang,S.; Griesemer,S.B.; Bao,Y.; Sanders,R.; Zhdanov,S.; Kiryutin,B.; Lipman,D.J.; Tatusova,T.; St. George,K.
EPI524614	NS	United States	2006-Feb-16	A/New York/1023/2006		Other Database Import	Wentworth,D.E.; Halpin,R.A.; Lin,X.; Bera,J.; Akopov,A.; Ransier,A.; Mohan,M.; Fedorova,N.; Tsitrin,T.; Stockwell,T.; Amedeo,P.; Appalla,L.; Bishop,B.; Edworthy,P.; Gupta,N.; Hoover,J.; Katzel,D.; Li,K.; Schobel,S.; Shrivastava,S.; Thovarai,V.; Wang,S.; Griesemer,S.B.; Bao,Y.; Sanders,R.; Zhdanov,S.; Kiryutin,B.; Lipman,D.J.; Tatusova,T.; St. George,K.
EPI524616	PB1	United States	2006-Feb-16	A/New York/1023/2006		Other Database Import	Wentworth,D.E.; Halpin,R.A.; Lin,X.; Bera,J.; Akopov,A.; Ransier,A.; Mohan,M.; Fedorova,N.; Tsitrin,T.; Stockwell,T.; Amedeo,P.; Appalla,L.; Bishop,B.; Edworthy,P.; Gupta,N.; Hoover,J.; Katzel,D.; Li,K.; Schobel,S.; Shrivastava,S.; Thovarai,V.; Wang,S.; Griesemer,S.B.; Bao,Y.; Sanders,R.; Zhdanov,S.; Kiryutin,B.; Lipman,D.J.; Tatusova,T.; St. George,K.
EPI524617	PB2	United States	2006-Feb-16	A/New York/1023/2006		Other Database Import	Wentworth,D.E.; Halpin,R.A.; Lin,X.; Bera,J.; Akopov,A.; Ransier,A.; Mohan,M.; Fedorova,N.; Tsitrin,T.; Stockwell,T.; Amedeo,P.; Appalla,L.; Bishop,B.; Edworthy,P.; Gupta,N.; Hoover,J.; Katzel,D.; Li,K.; Schobel,S.; Shrivastava,S.; Thovarai,V.; Wang,S.; Griesemer,S.B.; Bao,Y.; Sanders,R.; Zhdanov,S.; Kiryutin,B.; Lipman,D.J.; Tatusova,T.; St. George,K.
EPI524610	HA	United States	2006-Feb-16	A/New York/1023/2006		Other Database Import	Wentworth,D.E.; Halpin,R.A.; Lin,X.; Bera,J.; Akopov,A.; Ransier,A.; Mohan,M.; Fedorova,N.; Tsitrin,T.; Stockwell,T.; Amedeo,P.; Appalla,L.; Bishop,B.; Edworthy,P.; Gupta,N.; Hoover,J.; Katzel,D.; Li,K.; Schobel,S.; Shrivastava,S.; Thovarai,V.; Wang,S.; Griesemer,S.B.; Bao,Y.; Sanders,R.; Zhdanov,S.; Kiryutin,B.; Lipman,D.J.; Tatusova,T.; St. George,K.
EPI524602	HA	United States	2006-Feb-16	A/New York/1022/2006		Other Database Import	Wentworth,D.E.; Halpin,R.A.; Lin,X.; Bera,J.; Akopov,A.; Ransier,A.; Mohan,M.; Fedorova,N.; Tsitrin,T.; Stockwell,T.; Amedeo,P.; Appalla,L.; Bishop,B.; Edworthy,P.; Gupta,N.; Hoover,J.; Katzel,D.; Li,K.; Schobel,S.; Shrivastava,S.; Thovarai,V.; Wang,S.; Griesemer,S.B.; Bao,Y.; Sanders,R.; Zhdanov,S.; Kiryutin,B.; Lipman,D.J.; Tatusova,T.; St. George,K.
EPI524603	MP	United States	2006-Feb-16	A/New York/1022/2006		Other Database Import	Wentworth,D.E.; Halpin,R.A.; Lin,X.; Bera,J.; Akopov,A.; Ransier,A.; Mohan,M.; Fedorova,N.; Tsitrin,T.; Stockwell,T.; Amedeo,P.; Appalla,L.; Bishop,B.; Edworthy,P.; Gupta,N.; Hoover,J.; Katzel,D.; Li,K.; Schobel,S.; Shrivastava,S.; Thovarai,V.; Wang,S.; Griesemer,S.B.; Bao,Y.; Sanders,R.; Zhdanov,S.; Kiryutin,B.; Lipman,D.J.; Tatusova,T.; St. George,K.
EPI524604	NA	United States	2006-Feb-16	A/New York/1022/2006		Other Database Import	Wentworth,D.E.; Halpin,R.A.; Lin,X.; Bera,J.; Akopov,A.; Ransier,A.; Mohan,M.; Fedorova,N.; Tsitrin,T.; Stockwell,T.; Amedeo,P.; Appalla,L.; Bishop,B.; Edworthy,P.; Gupta,N.; Hoover,J.; Katzel,D.; Li,K.; Schobel,S.; Shrivastava,S.; Thovarai,V.; Wang,S.; Griesemer,S.B.; Bao,Y.; Sanders,R.; Zhdanov,S.; Kiryutin,B.; Lipman,D.J.; Tatusova,T.; St. George,K.
EPI524605	NP	United States	2006-Feb-16	A/New York/1022/2006		Other Database Import	Wentworth,D.E.; Halpin,R.A.; Lin,X.; Bera,J.; Akopov,A.; Ransier,A.; Mohan,M.; Fedorova,N.; Tsitrin,T.; Stockwell,T.; Amedeo,P.; Appalla,L.; Bishop,B.; Edworthy,P.; Gupta,N.; Hoover,J.; Katzel,D.; Li,K.; Schobel,S.; Shrivastava,S.; Thovarai,V.; Wang,S.; Griesemer,S.B.; Bao,Y.; Sanders,R.; Zhdanov,S.; Kiryutin,B.; Lipman,D.J.; Tatusova,T.; St. George,K.
EPI524606	NS	United States	2006-Feb-16	A/New York/1022/2006		Other Database Import	Wentworth,D.E.; Halpin,R.A.; Lin,X.; Bera,J.; Akopov,A.; Ransier,A.; Mohan,M.; Fedorova,N.; Tsitrin,T.; Stockwell,T.; Amedeo,P.; Appalla,L.; Bishop,B.; Edworthy,P.; Gupta,N.; Hoover,J.; Katzel,D.; Li,K.; Schobel,S.; Shrivastava,S.; Thovarai,V.; Wang,S.; Griesemer,S.B.; Bao,Y.; Sanders,R.; Zhdanov,S.; Kiryutin,B.; Lipman,D.J.; Tatusova,T.; St. George,K.
EPI524608	PB1	United States	2006-Feb-16	A/New York/1022/2006		Other Database Import	Wentworth,D.E.; Halpin,R.A.; Lin,X.; Bera,J.; Akopov,A.; Ransier,A.; Mohan,M.; Fedorova,N.; Tsitrin,T.; Stockwell,T.; Amedeo,P.; Appalla,L.; Bishop,B.; Edworthy,P.; Gupta,N.; Hoover,J.; Katzel,D.; Li,K.; Schobel,S.; Shrivastava,S.; Thovarai,V.; Wang,S.; Griesemer,S.B.; Bao,Y.; Sanders,R.; Zhdanov,S.; Kiryutin,B.; Lipman,D.J.; Tatusova,T.; St. George,K.
EPI524609	PB2	United States	2006-Feb-16	A/New York/1022/2006		Other Database Import	Wentworth,D.E.; Halpin,R.A.; Lin,X.; Bera,J.; Akopov,A.; Ransier,A.; Mohan,M.; Fedorova,N.; Tsitrin,T.; Stockwell,T.; Amedeo,P.; Appalla,L.; Bishop,B.; Edworthy,P.; Gupta,N.; Hoover,J.; Katzel,D.; Li,K.; Schobel,S.; Shrivastava,S.; Thovarai,V.; Wang,S.; Griesemer,S.B.; Bao,Y.; Sanders,R.; Zhdanov,S.; Kiryutin,B.; Lipman,D.J.; Tatusova,T.; St. George,K.
EPI524586	HA	United States	2006-Feb-15	A/New York/1020/2006		Other Database Import	Wentworth,D.E.; Halpin,R.A.; Lin,X.; Bera,J.; Akopov,A.; Ransier,A.; Mohan,M.; Fedorova,N.; Tsitrin,T.; Stockwell,T.; Amedeo,P.; Appalla,L.; Bishop,B.; Edworthy,P.; Gupta,N.; Hoover,J.; Katzel,D.; Li,K.; Schobel,S.; Shrivastava,S.; Thovarai,V.; Wang,S.; Griesemer,S.B.; Bao,Y.; Sanders,R.; Zhdanov,S.; Kiryutin,B.; Lipman,D.J.; Tatusova,T.; St. George,K.
EPI524587	MP	United States	2006-Feb-15	A/New York/1020/2006		Other Database Import	Wentworth,D.E.; Halpin,R.A.; Lin,X.; Bera,J.; Akopov,A.; Ransier,A.; Mohan,M.; Fedorova,N.; Tsitrin,T.; Stockwell,T.; Amedeo,P.; Appalla,L.; Bishop,B.; Edworthy,P.; Gupta,N.; Hoover,J.; Katzel,D.; Li,K.; Schobel,S.; Shrivastava,S.; Thovarai,V.; Wang,S.; Griesemer,S.B.; Bao,Y.; Sanders,R.; Zhdanov,S.; Kiryutin,B.; Lipman,D.J.; Tatusova,T.; St. George,K.
EPI524588	NA	United States	2006-Feb-15	A/New York/1020/2006		Other Database Import	Wentworth,D.E.; Halpin,R.A.; Lin,X.; Bera,J.; Akopov,A.; Ransier,A.; Mohan,M.; Fedorova,N.; Tsitrin,T.; Stockwell,T.; Amedeo,P.; Appalla,L.; Bishop,B.; Edworthy,P.; Gupta,N.; Hoover,J.; Katzel,D.; Li,K.; Schobel,S.; Shrivastava,S.; Thovarai,V.; Wang,S.; Griesemer,S.B.; Bao,Y.; Sanders,R.; Zhdanov,S.; Kiryutin,B.; Lipman,D.J.; Tatusova,T.; St. George,K.
EPI524589	NP	United States	2006-Feb-15	A/New York/1020/2006		Other Database Import	Wentworth,D.E.; Halpin,R.A.; Lin,X.; Bera,J.; Akopov,A.; Ransier,A.; Mohan,M.; Fedorova,N.; Tsitrin,T.; Stockwell,T.; Amedeo,P.; Appalla,L.; Bishop,B.; Edworthy,P.; Gupta,N.; Hoover,J.; Katzel,D.; Li,K.; Schobel,S.; Shrivastava,S.; Thovarai,V.; Wang,S.; Griesemer,S.B.; Bao,Y.; Sanders,R.; Zhdanov,S.; Kiryutin,B.; Lipman,D.J.; Tatusova,T.; St. George,K.
EPI524590	NS	United States	2006-Feb-15	A/New York/1020/2006		Other Database Import	Wentworth,D.E.; Halpin,R.A.; Lin,X.; Bera,J.; Akopov,A.; Ransier,A.; Mohan,M.; Fedorova,N.; Tsitrin,T.; Stockwell,T.; Amedeo,P.; Appalla,L.; Bishop,B.; Edworthy,P.; Gupta,N.; Hoover,J.; Katzel,D.; Li,K.; Schobel,S.; Shrivastava,S.; Thovarai,V.; Wang,S.; Griesemer,S.B.; Bao,Y.; Sanders,R.; Zhdanov,S.; Kiryutin,B.; Lipman,D.J.; Tatusova,T.; St. George,K.
EPI524592	PB1	United States	2006-Feb-15	A/New York/1020/2006		Other Database Import	Wentworth,D.E.; Halpin,R.A.; Lin,X.; Bera,J.; Akopov,A.; Ransier,A.; Mohan,M.; Fedorova,N.; Tsitrin,T.; Stockwell,T.; Amedeo,P.; Appalla,L.; Bishop,B.; Edworthy,P.; Gupta,N.; Hoover,J.; Katzel,D.; Li,K.; Schobel,S.; Shrivastava,S.; Thovarai,V.; Wang,S.; Griesemer,S.B.; Bao,Y.; Sanders,R.; Zhdanov,S.; Kiryutin,B.; Lipman,D.J.; Tatusova,T.; St. George,K.
EPI524593	PB2	United States	2006-Feb-15	A/New York/1020/2006		Other Database Import	Wentworth,D.E.; Halpin,R.A.; Lin,X.; Bera,J.; Akopov,A.; Ransier,A.; Mohan,M.; Fedorova,N.; Tsitrin,T.; Stockwell,T.; Amedeo,P.; Appalla,L.; Bishop,B.; Edworthy,P.; Gupta,N.; Hoover,J.; Katzel,D.; Li,K.; Schobel,S.; Shrivastava,S.; Thovarai,V.; Wang,S.; Griesemer,S.B.; Bao,Y.; Sanders,R.; Zhdanov,S.; Kiryutin,B.; Lipman,D.J.; Tatusova,T.; St. George,K.
EPI524530	HA	United States	2006-Feb-07	A/New York/1015/2006		Other Database Import	Wentworth,D.E.; Halpin,R.A.; Lin,X.; Bera,J.; Akopov,A.; Ransier,A.; Mohan,M.; Fedorova,N.; Tsitrin,T.; Stockwell,T.; Amedeo,P.; Appalla,L.; Bishop,B.; Edworthy,P.; Gupta,N.; Hoover,J.; Katzel,D.; Li,K.; Schobel,S.; Shrivastava,S.; Thovarai,V.; Wang,S.; Griesemer,S.B.; Bao,Y.; Sanders,R.; Zhdanov,S.; Kiryutin,B.; Lipman,D.J.; Tatusova,T.; St. George,K.
EPI524531	MP	United States	2006-Feb-07	A/New York/1015/2006		Other Database Import	Wentworth,D.E.; Halpin,R.A.; Lin,X.; Bera,J.; Akopov,A.; Ransier,A.; Mohan,M.; Fedorova,N.; Tsitrin,T.; Stockwell,T.; Amedeo,P.; Appalla,L.; Bishop,B.; Edworthy,P.; Gupta,N.; Hoover,J.; Katzel,D.; Li,K.; Schobel,S.; Shrivastava,S.; Thovarai,V.; Wang,S.; Griesemer,S.B.; Bao,Y.; Sanders,R.; Zhdanov,S.; Kiryutin,B.; Lipman,D.J.; Tatusova,T.; St. George,K.
EPI524532	NA	United States	2006-Feb-07	A/New York/1015/2006		Other Database Import	Wentworth,D.E.; Halpin,R.A.; Lin,X.; Bera,J.; Akopov,A.; Ransier,A.; Mohan,M.; Fedorova,N.; Tsitrin,T.; Stockwell,T.; Amedeo,P.; Appalla,L.; Bishop,B.; Edworthy,P.; Gupta,N.; Hoover,J.; Katzel,D.; Li,K.; Schobel,S.; Shrivastava,S.; Thovarai,V.; Wang,S.; Griesemer,S.B.; Bao,Y.; Sanders,R.; Zhdanov,S.; Kiryutin,B.; Lipman,D.J.; Tatusova,T.; St. George,K.
EPI524533	NP	United States	2006-Feb-07	A/New York/1015/2006		Other Database Import	Wentworth,D.E.; Halpin,R.A.; Lin,X.; Bera,J.; Akopov,A.; Ransier,A.; Mohan,M.; Fedorova,N.; Tsitrin,T.; Stockwell,T.; Amedeo,P.; Appalla,L.; Bishop,B.; Edworthy,P.; Gupta,N.; Hoover,J.; Katzel,D.; Li,K.; Schobel,S.; Shrivastava,S.; Thovarai,V.; Wang,S.; Griesemer,S.B.; Bao,Y.; Sanders,R.; Zhdanov,S.; Kiryutin,B.; Lipman,D.J.; Tatusova,T.; St. George,K.
EPI524534	NS	United States	2006-Feb-07	A/New York/1015/2006		Other Database Import	Wentworth,D.E.; Halpin,R.A.; Lin,X.; Bera,J.; Akopov,A.; Ransier,A.; Mohan,M.; Fedorova,N.; Tsitrin,T.; Stockwell,T.; Amedeo,P.; Appalla,L.; Bishop,B.; Edworthy,P.; Gupta,N.; Hoover,J.; Katzel,D.; Li,K.; Schobel,S.; Shrivastava,S.; Thovarai,V.; Wang,S.; Griesemer,S.B.; Bao,Y.; Sanders,R.; Zhdanov,S.; Kiryutin,B.; Lipman,D.J.; Tatusova,T.; St. George,K.
EPI524536	PB1	United States	2006-Feb-07	A/New York/1015/2006		Other Database Import	Wentworth,D.E.; Halpin,R.A.; Lin,X.; Bera,J.; Akopov,A.; Ransier,A.; Mohan,M.; Fedorova,N.; Tsitrin,T.; Stockwell,T.; Amedeo,P.; Appalla,L.; Bishop,B.; Edworthy,P.; Gupta,N.; Hoover,J.; Katzel,D.; Li,K.; Schobel,S.; Shrivastava,S.; Thovarai,V.; Wang,S.; Griesemer,S.B.; Bao,Y.; Sanders,R.; Zhdanov,S.; Kiryutin,B.; Lipman,D.J.; Tatusova,T.; St. George,K.
EPI524537	PB2	United States	2006-Feb-07	A/New York/1015/2006		Other Database Import	Wentworth,D.E.; Halpin,R.A.; Lin,X.; Bera,J.; Akopov,A.; Ransier,A.; Mohan,M.; Fedorova,N.; Tsitrin,T.; Stockwell,T.; Amedeo,P.; Appalla,L.; Bishop,B.; Edworthy,P.; Gupta,N.; Hoover,J.; Katzel,D.; Li,K.; Schobel,S.; Shrivastava,S.; Thovarai,V.; Wang,S.; Griesemer,S.B.; Bao,Y.; Sanders,R.; Zhdanov,S.; Kiryutin,B.; Lipman,D.J.; Tatusova,T.; St. George,K.
EPI524522	HA	United States	2006-Feb-07	A/New York/1014/2006		Other Database Import	Wentworth,D.E.; Halpin,R.A.; Lin,X.; Bera,J.; Akopov,A.; Ransier,A.; Mohan,M.; Fedorova,N.; Tsitrin,T.; Stockwell,T.; Amedeo,P.; Appalla,L.; Bishop,B.; Edworthy,P.; Gupta,N.; Hoover,J.; Katzel,D.; Li,K.; Schobel,S.; Shrivastava,S.; Thovarai,V.; Wang,S.; Griesemer,S.B.; Bao,Y.; Sanders,R.; Zhdanov,S.; Kiryutin,B.; Lipman,D.J.; Tatusova,T.; St. George,K.
EPI524523	MP	United States	2006-Feb-07	A/New York/1014/2006		Other Database Import	Wentworth,D.E.; Halpin,R.A.; Lin,X.; Bera,J.; Akopov,A.; Ransier,A.; Mohan,M.; Fedorova,N.; Tsitrin,T.; Stockwell,T.; Amedeo,P.; Appalla,L.; Bishop,B.; Edworthy,P.; Gupta,N.; Hoover,J.; Katzel,D.; Li,K.; Schobel,S.; Shrivastava,S.; Thovarai,V.; Wang,S.; Griesemer,S.B.; Bao,Y.; Sanders,R.; Zhdanov,S.; Kiryutin,B.; Lipman,D.J.; Tatusova,T.; St. George,K.
EPI524524	NA	United States	2006-Feb-07	A/New York/1014/2006		Other Database Import	Wentworth,D.E.; Halpin,R.A.; Lin,X.; Bera,J.; Akopov,A.; Ransier,A.; Mohan,M.; Fedorova,N.; Tsitrin,T.; Stockwell,T.; Amedeo,P.; Appalla,L.; Bishop,B.; Edworthy,P.; Gupta,N.; Hoover,J.; Katzel,D.; Li,K.; Schobel,S.; Shrivastava,S.; Thovarai,V.; Wang,S.; Griesemer,S.B.; Bao,Y.; Sanders,R.; Zhdanov,S.; Kiryutin,B.; Lipman,D.J.; Tatusova,T.; St. George,K.
EPI524525	NP	United States	2006-Feb-07	A/New York/1014/2006		Other Database Import	Wentworth,D.E.; Halpin,R.A.; Lin,X.; Bera,J.; Akopov,A.; Ransier,A.; Mohan,M.; Fedorova,N.; Tsitrin,T.; Stockwell,T.; Amedeo,P.; Appalla,L.; Bishop,B.; Edworthy,P.; Gupta,N.; Hoover,J.; Katzel,D.; Li,K.; Schobel,S.; Shrivastava,S.; Thovarai,V.; Wang,S.; Griesemer,S.B.; Bao,Y.; Sanders,R.; Zhdanov,S.; Kiryutin,B.; Lipman,D.J.; Tatusova,T.; St. George,K.
EPI524526	NS	United States	2006-Feb-07	A/New York/1014/2006		Other Database Import	Wentworth,D.E.; Halpin,R.A.; Lin,X.; Bera,J.; Akopov,A.; Ransier,A.; Mohan,M.; Fedorova,N.; Tsitrin,T.; Stockwell,T.; Amedeo,P.; Appalla,L.; Bishop,B.; Edworthy,P.; Gupta,N.; Hoover,J.; Katzel,D.; Li,K.; Schobel,S.; Shrivastava,S.; Thovarai,V.; Wang,S.; Griesemer,S.B.; Bao,Y.; Sanders,R.; Zhdanov,S.; Kiryutin,B.; Lipman,D.J.; Tatusova,T.; St. George,K.
EPI524528	PB1	United States	2006-Feb-07	A/New York/1014/2006		Other Database Import	Wentworth,D.E.; Halpin,R.A.; Lin,X.; Bera,J.; Akopov,A.; Ransier,A.; Mohan,M.; Fedorova,N.; Tsitrin,T.; Stockwell,T.; Amedeo,P.; Appalla,L.; Bishop,B.; Edworthy,P.; Gupta,N.; Hoover,J.; Katzel,D.; Li,K.; Schobel,S.; Shrivastava,S.; Thovarai,V.; Wang,S.; Griesemer,S.B.; Bao,Y.; Sanders,R.; Zhdanov,S.; Kiryutin,B.; Lipman,D.J.; Tatusova,T.; St. George,K.
EPI524529	PB2	United States	2006-Feb-07	A/New York/1014/2006		Other Database Import	Wentworth,D.E.; Halpin,R.A.; Lin,X.; Bera,J.; Akopov,A.; Ransier,A.; Mohan,M.; Fedorova,N.; Tsitrin,T.; Stockwell,T.; Amedeo,P.; Appalla,L.; Bishop,B.; Edworthy,P.; Gupta,N.; Hoover,J.; Katzel,D.; Li,K.; Schobel,S.; Shrivastava,S.; Thovarai,V.; Wang,S.; Griesemer,S.B.; Bao,Y.; Sanders,R.; Zhdanov,S.; Kiryutin,B.; Lipman,D.J.; Tatusova,T.; St. George,K.
EPI524514	HA	United States	2006-Feb-06	A/New York/1013/2006		Other Database Import	Wentworth,D.E.; Halpin,R.A.; Lin,X.; Bera,J.; Akopov,A.; Ransier,A.; Mohan,M.; Fedorova,N.; Tsitrin,T.; Stockwell,T.; Amedeo,P.; Appalla,L.; Bishop,B.; Edworthy,P.; Gupta,N.; Hoover,J.; Katzel,D.; Li,K.; Schobel,S.; Shrivastava,S.; Thovarai,V.; Wang,S.; Griesemer,S.B.; Bao,Y.; Sanders,R.; Zhdanov,S.; Kiryutin,B.; Lipman,D.J.; Tatusova,T.; St. George,K.
EPI524515	MP	United States	2006-Feb-06	A/New York/1013/2006		Other Database Import	Wentworth,D.E.; Halpin,R.A.; Lin,X.; Bera,J.; Akopov,A.; Ransier,A.; Mohan,M.; Fedorova,N.; Tsitrin,T.; Stockwell,T.; Amedeo,P.; Appalla,L.; Bishop,B.; Edworthy,P.; Gupta,N.; Hoover,J.; Katzel,D.; Li,K.; Schobel,S.; Shrivastava,S.; Thovarai,V.; Wang,S.; Griesemer,S.B.; Bao,Y.; Sanders,R.; Zhdanov,S.; Kiryutin,B.; Lipman,D.J.; Tatusova,T.; St. George,K.
EPI524516	NA	United States	2006-Feb-06	A/New York/1013/2006		Other Database Import	Wentworth,D.E.; Halpin,R.A.; Lin,X.; Bera,J.; Akopov,A.; Ransier,A.; Mohan,M.; Fedorova,N.; Tsitrin,T.; Stockwell,T.; Amedeo,P.; Appalla,L.; Bishop,B.; Edworthy,P.; Gupta,N.; Hoover,J.; Katzel,D.; Li,K.; Schobel,S.; Shrivastava,S.; Thovarai,V.; Wang,S.; Griesemer,S.B.; Bao,Y.; Sanders,R.; Zhdanov,S.; Kiryutin,B.; Lipman,D.J.; Tatusova,T.; St. George,K.
EPI524517	NP	United States	2006-Feb-06	A/New York/1013/2006		Other Database Import	Wentworth,D.E.; Halpin,R.A.; Lin,X.; Bera,J.; Akopov,A.; Ransier,A.; Mohan,M.; Fedorova,N.; Tsitrin,T.; Stockwell,T.; Amedeo,P.; Appalla,L.; Bishop,B.; Edworthy,P.; Gupta,N.; Hoover,J.; Katzel,D.; Li,K.; Schobel,S.; Shrivastava,S.; Thovarai,V.; Wang,S.; Griesemer,S.B.; Bao,Y.; Sanders,R.; Zhdanov,S.; Kiryutin,B.; Lipman,D.J.; Tatusova,T.; St. George,K.
EPI524518	NS	United States	2006-Feb-06	A/New York/1013/2006		Other Database Import	Wentworth,D.E.; Halpin,R.A.; Lin,X.; Bera,J.; Akopov,A.; Ransier,A.; Mohan,M.; Fedorova,N.; Tsitrin,T.; Stockwell,T.; Amedeo,P.; Appalla,L.; Bishop,B.; Edworthy,P.; Gupta,N.; Hoover,J.; Katzel,D.; Li,K.; Schobel,S.; Shrivastava,S.; Thovarai,V.; Wang,S.; Griesemer,S.B.; Bao,Y.; Sanders,R.; Zhdanov,S.; Kiryutin,B.; Lipman,D.J.; Tatusova,T.; St. George,K.
EPI524520	PB1	United States	2006-Feb-06	A/New York/1013/2006		Other Database Import	Wentworth,D.E.; Halpin,R.A.; Lin,X.; Bera,J.; Akopov,A.; Ransier,A.; Mohan,M.; Fedorova,N.; Tsitrin,T.; Stockwell,T.; Amedeo,P.; Appalla,L.; Bishop,B.; Edworthy,P.; Gupta,N.; Hoover,J.; Katzel,D.; Li,K.; Schobel,S.; Shrivastava,S.; Thovarai,V.; Wang,S.; Griesemer,S.B.; Bao,Y.; Sanders,R.; Zhdanov,S.; Kiryutin,B.; Lipman,D.J.; Tatusova,T.; St. George,K.
EPI524521	PB2	United States	2006-Feb-06	A/New York/1013/2006		Other Database Import	Wentworth,D.E.; Halpin,R.A.; Lin,X.; Bera,J.; Akopov,A.; Ransier,A.; Mohan,M.; Fedorova,N.; Tsitrin,T.; Stockwell,T.; Amedeo,P.; Appalla,L.; Bishop,B.; Edworthy,P.; Gupta,N.; Hoover,J.; Katzel,D.; Li,K.; Schobel,S.; Shrivastava,S.; Thovarai,V.; Wang,S.; Griesemer,S.B.; Bao,Y.; Sanders,R.; Zhdanov,S.; Kiryutin,B.; Lipman,D.J.; Tatusova,T.; St. George,K.
EPI524458	HA	United States	2006-Jan-08	A/New York/1006/2006		Other Database Import	Wentworth,D.E.; Halpin,R.A.; Lin,X.; Bera,J.; Akopov,A.; Ransier,A.; Mohan,M.; Fedorova,N.; Tsitrin,T.; Stockwell,T.; Amedeo,P.; Appalla,L.; Bishop,B.; Edworthy,P.; Gupta,N.; Hoover,J.; Katzel,D.; Li,K.; Schobel,S.; Shrivastava,S.; Thovarai,V.; Wang,S.; Griesemer,S.B.; Bao,Y.; Sanders,R.; Zhdanov,S.; Kiryutin,B.; Lipman,D.J.; Tatusova,T.; St. George,K.
EPI524459	MP	United States	2006-Jan-08	A/New York/1006/2006		Other Database Import	Wentworth,D.E.; Halpin,R.A.; Lin,X.; Bera,J.; Akopov,A.; Ransier,A.; Mohan,M.; Fedorova,N.; Tsitrin,T.; Stockwell,T.; Amedeo,P.; Appalla,L.; Bishop,B.; Edworthy,P.; Gupta,N.; Hoover,J.; Katzel,D.; Li,K.; Schobel,S.; Shrivastava,S.; Thovarai,V.; Wang,S.; Griesemer,S.B.; Bao,Y.; Sanders,R.; Zhdanov,S.; Kiryutin,B.; Lipman,D.J.; Tatusova,T.; St. George,K.
EPI524460	NA	United States	2006-Jan-08	A/New York/1006/2006		Other Database Import	Wentworth,D.E.; Halpin,R.A.; Lin,X.; Bera,J.; Akopov,A.; Ransier,A.; Mohan,M.; Fedorova,N.; Tsitrin,T.; Stockwell,T.; Amedeo,P.; Appalla,L.; Bishop,B.; Edworthy,P.; Gupta,N.; Hoover,J.; Katzel,D.; Li,K.; Schobel,S.; Shrivastava,S.; Thovarai,V.; Wang,S.; Griesemer,S.B.; Bao,Y.; Sanders,R.; Zhdanov,S.; Kiryutin,B.; Lipman,D.J.; Tatusova,T.; St. George,K.
EPI524461	NP	United States	2006-Jan-08	A/New York/1006/2006		Other Database Import	Wentworth,D.E.; Halpin,R.A.; Lin,X.; Bera,J.; Akopov,A.; Ransier,A.; Mohan,M.; Fedorova,N.; Tsitrin,T.; Stockwell,T.; Amedeo,P.; Appalla,L.; Bishop,B.; Edworthy,P.; Gupta,N.; Hoover,J.; Katzel,D.; Li,K.; Schobel,S.; Shrivastava,S.; Thovarai,V.; Wang,S.; Griesemer,S.B.; Bao,Y.; Sanders,R.; Zhdanov,S.; Kiryutin,B.; Lipman,D.J.; Tatusova,T.; St. George,K.
EPI524462	NS	United States	2006-Jan-08	A/New York/1006/2006		Other Database Import	Wentworth,D.E.; Halpin,R.A.; Lin,X.; Bera,J.; Akopov,A.; Ransier,A.; Mohan,M.; Fedorova,N.; Tsitrin,T.; Stockwell,T.; Amedeo,P.; Appalla,L.; Bishop,B.; Edworthy,P.; Gupta,N.; Hoover,J.; Katzel,D.; Li,K.; Schobel,S.; Shrivastava,S.; Thovarai,V.; Wang,S.; Griesemer,S.B.; Bao,Y.; Sanders,R.; Zhdanov,S.; Kiryutin,B.; Lipman,D.J.; Tatusova,T.; St. George,K.
EPI524464	PB1	United States	2006-Jan-08	A/New York/1006/2006		Other Database Import	Wentworth,D.E.; Halpin,R.A.; Lin,X.; Bera,J.; Akopov,A.; Ransier,A.; Mohan,M.; Fedorova,N.; Tsitrin,T.; Stockwell,T.; Amedeo,P.; Appalla,L.; Bishop,B.; Edworthy,P.; Gupta,N.; Hoover,J.; Katzel,D.; Li,K.; Schobel,S.; Shrivastava,S.; Thovarai,V.; Wang,S.; Griesemer,S.B.; Bao,Y.; Sanders,R.; Zhdanov,S.; Kiryutin,B.; Lipman,D.J.; Tatusova,T.; St. George,K.
EPI524465	PB2	United States	2006-Jan-08	A/New York/1006/2006		Other Database Import	Wentworth,D.E.; Halpin,R.A.; Lin,X.; Bera,J.; Akopov,A.; Ransier,A.; Mohan,M.; Fedorova,N.; Tsitrin,T.; Stockwell,T.; Amedeo,P.; Appalla,L.; Bishop,B.; Edworthy,P.; Gupta,N.; Hoover,J.; Katzel,D.; Li,K.; Schobel,S.; Shrivastava,S.; Thovarai,V.; Wang,S.; Griesemer,S.B.; Bao,Y.; Sanders,R.; Zhdanov,S.; Kiryutin,B.; Lipman,D.J.; Tatusova,T.; St. George,K.
EPI524450	HA	United States	2006-Jan-04	A/New York/1005/2006		Other Database Import	Wentworth,D.E.; Halpin,R.A.; Lin,X.; Bera,J.; Akopov,A.; Ransier,A.; Mohan,M.; Fedorova,N.; Tsitrin,T.; Stockwell,T.; Amedeo,P.; Appalla,L.; Bishop,B.; Edworthy,P.; Gupta,N.; Hoover,J.; Katzel,D.; Li,K.; Schobel,S.; Shrivastava,S.; Thovarai,V.; Wang,S.; Griesemer,S.B.; Bao,Y.; Sanders,R.; Zhdanov,S.; Kiryutin,B.; Lipman,D.J.; Tatusova,T.; St. George,K.
EPI524451	MP	United States	2006-Jan-04	A/New York/1005/2006		Other Database Import	Wentworth,D.E.; Halpin,R.A.; Lin,X.; Bera,J.; Akopov,A.; Ransier,A.; Mohan,M.; Fedorova,N.; Tsitrin,T.; Stockwell,T.; Amedeo,P.; Appalla,L.; Bishop,B.; Edworthy,P.; Gupta,N.; Hoover,J.; Katzel,D.; Li,K.; Schobel,S.; Shrivastava,S.; Thovarai,V.; Wang,S.; Griesemer,S.B.; Bao,Y.; Sanders,R.; Zhdanov,S.; Kiryutin,B.; Lipman,D.J.; Tatusova,T.; St. George,K.
EPI524452	NA	United States	2006-Jan-04	A/New York/1005/2006		Other Database Import	Wentworth,D.E.; Halpin,R.A.; Lin,X.; Bera,J.; Akopov,A.; Ransier,A.; Mohan,M.; Fedorova,N.; Tsitrin,T.; Stockwell,T.; Amedeo,P.; Appalla,L.; Bishop,B.; Edworthy,P.; Gupta,N.; Hoover,J.; Katzel,D.; Li,K.; Schobel,S.; Shrivastava,S.; Thovarai,V.; Wang,S.; Griesemer,S.B.; Bao,Y.; Sanders,R.; Zhdanov,S.; Kiryutin,B.; Lipman,D.J.; Tatusova,T.; St. George,K.
EPI524453	NP	United States	2006-Jan-04	A/New York/1005/2006		Other Database Import	Wentworth,D.E.; Halpin,R.A.; Lin,X.; Bera,J.; Akopov,A.; Ransier,A.; Mohan,M.; Fedorova,N.; Tsitrin,T.; Stockwell,T.; Amedeo,P.; Appalla,L.; Bishop,B.; Edworthy,P.; Gupta,N.; Hoover,J.; Katzel,D.; Li,K.; Schobel,S.; Shrivastava,S.; Thovarai,V.; Wang,S.; Griesemer,S.B.; Bao,Y.; Sanders,R.; Zhdanov,S.; Kiryutin,B.; Lipman,D.J.; Tatusova,T.; St. George,K.
EPI524454	NS	United States	2006-Jan-04	A/New York/1005/2006		Other Database Import	Wentworth,D.E.; Halpin,R.A.; Lin,X.; Bera,J.; Akopov,A.; Ransier,A.; Mohan,M.; Fedorova,N.; Tsitrin,T.; Stockwell,T.; Amedeo,P.; Appalla,L.; Bishop,B.; Edworthy,P.; Gupta,N.; Hoover,J.; Katzel,D.; Li,K.; Schobel,S.; Shrivastava,S.; Thovarai,V.; Wang,S.; Griesemer,S.B.; Bao,Y.; Sanders,R.; Zhdanov,S.; Kiryutin,B.; Lipman,D.J.; Tatusova,T.; St. George,K.
EPI524456	PB1	United States	2006-Jan-04	A/New York/1005/2006		Other Database Import	Wentworth,D.E.; Halpin,R.A.; Lin,X.; Bera,J.; Akopov,A.; Ransier,A.; Mohan,M.; Fedorova,N.; Tsitrin,T.; Stockwell,T.; Amedeo,P.; Appalla,L.; Bishop,B.; Edworthy,P.; Gupta,N.; Hoover,J.; Katzel,D.; Li,K.; Schobel,S.; Shrivastava,S.; Thovarai,V.; Wang,S.; Griesemer,S.B.; Bao,Y.; Sanders,R.; Zhdanov,S.; Kiryutin,B.; Lipman,D.J.; Tatusova,T.; St. George,K.
EPI524457	PB2	United States	2006-Jan-04	A/New York/1005/2006		Other Database Import	Wentworth,D.E.; Halpin,R.A.; Lin,X.; Bera,J.; Akopov,A.; Ransier,A.; Mohan,M.; Fedorova,N.; Tsitrin,T.; Stockwell,T.; Amedeo,P.; Appalla,L.; Bishop,B.; Edworthy,P.; Gupta,N.; Hoover,J.; Katzel,D.; Li,K.; Schobel,S.; Shrivastava,S.; Thovarai,V.; Wang,S.; Griesemer,S.B.; Bao,Y.; Sanders,R.; Zhdanov,S.; Kiryutin,B.; Lipman,D.J.; Tatusova,T.; St. George,K.
EPI504513	NA	India	2006-Jul-24	A/India/P0618457/2006		Other Database Import	Potdar,V.A.; Dakhave,M.R.; Chadha,M.S.
EPI504466	NA	India	2006-Sep-19	A/India/P0622622/2006		Other Database Import	Potdar,V.A.; Dakhave,M.R.; Chadha,M.S.
EPI504465	NA	India	2006-Mar-06	A/India/P063078/2006		Other Database Import	Potdar,V.A.; Dakhave,M.R.; Chadha,M.S.
EPI504437	NA	India	2006-Jun-14	A/India/M0614474/2006		Other Database Import	Potdar,V.A.; Dakhave,M.R.; Chadha,M.S.
EPI504392	NA	India	2006-Jun-27	A/India/Dib0622567/2006		Other Database Import	Potdar,V.A.; Dakhave,M.R.; Chadha,M.S.
EPI504367	NA	India	2006-Jan-30	A/India/D0612424/2006		Other Database Import	Potdar,V.A.; Dakhave,M.R.; Chadha,M.S.
EPI500106	NA	Brazil	2006-Jul-24	A/Uberlandia/452/2006		Other Database Import	Oliveira,T.F.M.S.; Yokosawa,J.; Queiroz,D.A.O.
EPI500075	HA	Brazil	2006-Jul-24	A/Uberlandia/452/2006		Other Database Import	Oliveira,T.F.M.S.; Yokosawa,J.; Queiroz,D.A.O.
EPI471560	HA	Italy	2006-Apr-20	A/Milano/136/2006		Other Database Import	Pariani,E.; Ranghiero,A.; Anselmi,G.; Amendola,A.; Zanetti,A.
EPI446295	NS	Taiwan	2006-Mar-25	A/Taiwan/315/2006		Other Database Import	Lin,J.H.; Chiu,S.C.; Lin,Y.C.; Cheng,J.C.; Wu,H.S.; Salemi,M.; Liu,H.F.; Lin,J.-H.; Chiu,S.-C.; Lin,Y.-C.; Cheng,J.-C.; Wu,H.-S.; Liu,H.-F.
EPI444046	PB2	Taiwan	2006-Mar-25	A/Taiwan/315/2006		Other Database Import	Lin,J.H.; Chiu,S.C.; Lin,Y.C.; Cheng,J.C.; Wu,H.S.; Salemi,M.; Liu,H.F.; Lin,J.-H.; Chiu,S.-C.; Lin,Y.-C.; Cheng,J.-C.; Wu,H.-S.; Liu,H.-F.
EPI444316	PB1	Taiwan	2006-Mar-25	A/Taiwan/315/2006		Other Database Import	Lin,J.H.; Chiu,S.C.; Lin,Y.C.; Cheng,J.C.; Wu,H.S.; Salemi,M.; Liu,H.F.; Lin,J.-H.; Chiu,S.-C.; Lin,Y.-C.; Cheng,J.-C.; Wu,H.-S.; Liu,H.-F.
EPI445207	NA	Taiwan	2006-Mar-25	A/Taiwan/315/2006		Other Database Import	Lin,J.H.; Chiu,S.C.; Lin,Y.C.; Cheng,J.C.; Wu,H.S.; Salemi,M.; Liu,H.F.; Lin,J.-H.; Chiu,S.-C.; Lin,Y.-C.; Cheng,J.-C.; Wu,H.-S.; Liu,H.-F.
EPI456823	PA	Taiwan	2006-Mar-25	A/Taiwan/315/2006		Other Database Import	Lin,J.H.; Chiu,S.C.; Lin,Y.C.; Cheng,J.C.; Wu,H.S.; Salemi,M.; Liu,H.F.; Lin,J.-H.; Chiu,S.-C.; Lin,Y.-C.; Cheng,J.-C.; Wu,H.-S.; Liu,H.-F.
EPI446294	NS	Taiwan	2006-Aug-10	A/Taiwan/729/2006		Other Database Import	Lin,J.H.; Chiu,S.C.; Lin,Y.C.; Cheng,J.C.; Wu,H.S.; Salemi,M.; Liu,H.F.; Lin,J.-H.; Chiu,S.-C.; Lin,Y.-C.; Cheng,J.-C.; Wu,H.-S.; Liu,H.-F.
EPI445473	MP	Taiwan	2006-Aug-10	A/Taiwan/729/2006		Other Database Import	Lin,J.H.; Chiu,S.C.; Lin,Y.C.; Cheng,J.C.; Wu,H.S.; Salemi,M.; Liu,H.F.; Lin,J.-H.; Chiu,S.-C.; Lin,Y.-C.; Cheng,J.-C.; Wu,H.-S.; Liu,H.-F.
EPI444045	PB2	Taiwan	2006-Aug-10	A/Taiwan/729/2006		Other Database Import	Lin,J.H.; Chiu,S.C.; Lin,Y.C.; Cheng,J.C.; Wu,H.S.; Salemi,M.; Liu,H.F.; Lin,J.-H.; Chiu,S.-C.; Lin,Y.-C.; Cheng,J.-C.; Wu,H.-S.; Liu,H.-F.
EPI445206	NA	Taiwan	2006-Aug-10	A/Taiwan/729/2006		Other Database Import	Lin,J.H.; Chiu,S.C.; Lin,Y.C.; Cheng,J.C.; Wu,H.S.; Salemi,M.; Liu,H.F.; Lin,J.-H.; Chiu,S.-C.; Lin,Y.-C.; Cheng,J.-C.; Wu,H.-S.; Liu,H.-F.
EPI444315	PB1	Taiwan	2006-Aug-10	A/Taiwan/729/2006		Other Database Import	Lin,J.H.; Chiu,S.C.; Lin,Y.C.; Cheng,J.C.; Wu,H.S.; Salemi,M.; Liu,H.F.; Lin,J.-H.; Chiu,S.-C.; Lin,Y.-C.; Cheng,J.-C.; Wu,H.-S.; Liu,H.-F.
EPI444980	NP	Taiwan	2006-Aug-10	A/Taiwan/729/2006		Other Database Import	Lin,J.H.; Chiu,S.C.; Lin,Y.C.; Cheng,J.C.; Wu,H.S.; Salemi,M.; Liu,H.F.; Lin,J.-H.; Chiu,S.-C.; Lin,Y.-C.; Cheng,J.-C.; Wu,H.-S.; Liu,H.-F.
EPI444751	HA	Taiwan	2006-Aug-10	A/Taiwan/729/2006		Other Database Import	Lin,J.H.; Chiu,S.C.; Lin,Y.C.; Cheng,J.C.; Wu,H.S.; Salemi,M.; Liu,H.F.; Lin,J.-H.; Chiu,S.-C.; Lin,Y.-C.; Cheng,J.-C.; Wu,H.-S.; Liu,H.-F.
EPI456841	PA	Taiwan	2006-Aug-10	A/Taiwan/729/2006		Other Database Import	Lin,J.H.; Chiu,S.C.; Lin,Y.C.; Cheng,J.C.; Wu,H.S.; Salemi,M.; Liu,H.F.; Lin,J.-H.; Chiu,S.-C.; Lin,Y.-C.; Cheng,J.-C.; Wu,H.-S.; Liu,H.-F.
EPI446330	NS	Taiwan	2006-Jun-12	A/Taiwan/645/2006		Other Database Import	Lin,J.H.; Chiu,S.C.; Lin,Y.C.; Cheng,J.C.; Wu,H.S.; Salemi,M.; Liu,H.F.; Lin,J.-H.; Chiu,S.-C.; Lin,Y.-C.; Cheng,J.-C.; Wu,H.-S.; Liu,H.-F.
EPI445472	MP	Taiwan	2006-Jun-12	A/Taiwan/645/2006		Other Database Import	Lin,J.H.; Chiu,S.C.; Lin,Y.C.; Cheng,J.C.; Wu,H.S.; Salemi,M.; Liu,H.F.; Lin,J.-H.; Chiu,S.-C.; Lin,Y.-C.; Cheng,J.-C.; Wu,H.-S.; Liu,H.-F.
EPI444044	PB2	Taiwan	2006-Jun-12	A/Taiwan/645/2006		Other Database Import	Lin,J.H.; Chiu,S.C.; Lin,Y.C.; Cheng,J.C.; Wu,H.S.; Salemi,M.; Liu,H.F.; Lin,J.-H.; Chiu,S.-C.; Lin,Y.-C.; Cheng,J.-C.; Wu,H.-S.; Liu,H.-F.
EPI445205	NA	Taiwan	2006-Jun-12	A/Taiwan/645/2006		Other Database Import	Lin,J.H.; Chiu,S.C.; Lin,Y.C.; Cheng,J.C.; Wu,H.S.; Salemi,M.; Liu,H.F.; Lin,J.-H.; Chiu,S.-C.; Lin,Y.-C.; Cheng,J.-C.; Wu,H.-S.; Liu,H.-F.
EPI444314	PB1	Taiwan	2006-Jun-12	A/Taiwan/645/2006		Other Database Import	Lin,J.H.; Chiu,S.C.; Lin,Y.C.; Cheng,J.C.; Wu,H.S.; Salemi,M.; Liu,H.F.; Lin,J.-H.; Chiu,S.-C.; Lin,Y.-C.; Cheng,J.-C.; Wu,H.-S.; Liu,H.-F.
EPI444979	NP	Taiwan	2006-Jun-12	A/Taiwan/645/2006		Other Database Import	Lin,J.H.; Chiu,S.C.; Lin,Y.C.; Cheng,J.C.; Wu,H.S.; Salemi,M.; Liu,H.F.; Lin,J.-H.; Chiu,S.-C.; Lin,Y.-C.; Cheng,J.-C.; Wu,H.-S.; Liu,H.-F.
EPI444750	HA	Taiwan	2006-Jun-12	A/Taiwan/645/2006		Other Database Import	Lin,J.H.; Chiu,S.C.; Lin,Y.C.; Cheng,J.C.; Wu,H.S.; Salemi,M.; Liu,H.F.; Lin,J.-H.; Chiu,S.-C.; Lin,Y.-C.; Cheng,J.-C.; Wu,H.-S.; Liu,H.-F.
EPI456840	PA	Taiwan	2006-Jun-12	A/Taiwan/645/2006		Other Database Import	Lin,J.H.; Chiu,S.C.; Lin,Y.C.; Cheng,J.C.; Wu,H.S.; Salemi,M.; Liu,H.F.; Lin,J.-H.; Chiu,S.-C.; Lin,Y.-C.; Cheng,J.-C.; Wu,H.-S.; Liu,H.-F.
EPI446293	NS	Taiwan	2006-Jan-12	A/Taiwan/15/2006		Other Database Import	Lin,J.H.; Chiu,S.C.; Lin,Y.C.; Cheng,J.C.; Wu,H.S.; Salemi,M.; Liu,H.F.; Lin,J.-H.; Chiu,S.-C.; Lin,Y.-C.; Cheng,J.-C.; Wu,H.-S.; Liu,H.-F.
EPI445471	MP	Taiwan	2006-Jan-12	A/Taiwan/15/2006		Other Database Import	Lin,J.H.; Chiu,S.C.; Lin,Y.C.; Cheng,J.C.; Wu,H.S.; Salemi,M.; Liu,H.F.; Lin,J.-H.; Chiu,S.-C.; Lin,Y.-C.; Cheng,J.-C.; Wu,H.-S.; Liu,H.-F.
EPI444043	PB2	Taiwan	2006-Jan-12	A/Taiwan/15/2006		Other Database Import	Lin,J.H.; Chiu,S.C.; Lin,Y.C.; Cheng,J.C.; Wu,H.S.; Salemi,M.; Liu,H.F.; Lin,J.-H.; Chiu,S.-C.; Lin,Y.-C.; Cheng,J.-C.; Wu,H.-S.; Liu,H.-F.
EPI445204	NA	Taiwan	2006-Jan-12	A/Taiwan/15/2006		Other Database Import	Lin,J.H.; Chiu,S.C.; Lin,Y.C.; Cheng,J.C.; Wu,H.S.; Salemi,M.; Liu,H.F.; Lin,J.-H.; Chiu,S.-C.; Lin,Y.-C.; Cheng,J.-C.; Wu,H.-S.; Liu,H.-F.
EPI444313	PB1	Taiwan	2006-Jan-12	A/Taiwan/15/2006		Other Database Import	Lin,J.H.; Chiu,S.C.; Lin,Y.C.; Cheng,J.C.; Wu,H.S.; Salemi,M.; Liu,H.F.; Lin,J.-H.; Chiu,S.-C.; Lin,Y.-C.; Cheng,J.-C.; Wu,H.-S.; Liu,H.-F.
EPI444978	NP	Taiwan	2006-Jan-12	A/Taiwan/15/2006		Other Database Import	Lin,J.H.; Chiu,S.C.; Lin,Y.C.; Cheng,J.C.; Wu,H.S.; Salemi,M.; Liu,H.F.; Lin,J.-H.; Chiu,S.-C.; Lin,Y.-C.; Cheng,J.-C.; Wu,H.-S.; Liu,H.-F.
EPI444749	HA	Taiwan	2006-Jan-12	A/Taiwan/15/2006		Other Database Import	Lin,J.H.; Chiu,S.C.; Lin,Y.C.; Cheng,J.C.; Wu,H.S.; Salemi,M.; Liu,H.F.; Lin,J.-H.; Chiu,S.-C.; Lin,Y.-C.; Cheng,J.-C.; Wu,H.-S.; Liu,H.-F.
EPI456839	PA	Taiwan	2006-Jan-12	A/Taiwan/15/2006		Other Database Import	Lin,J.H.; Chiu,S.C.; Lin,Y.C.; Cheng,J.C.; Wu,H.S.; Salemi,M.; Liu,H.F.; Lin,J.-H.; Chiu,S.-C.; Lin,Y.-C.; Cheng,J.-C.; Wu,H.-S.; Liu,H.-F.
EPI446289	NS	Taiwan	2006-Jul-28	A/Taiwan/718/2006		Other Database Import	Lin,J.H.; Chiu,S.C.; Lin,Y.C.; Cheng,J.C.; Wu,H.S.; Salemi,M.; Liu,H.F.; Lin,J.-H.; Chiu,S.-C.; Lin,Y.-C.; Cheng,J.-C.; Wu,H.-S.; Liu,H.-F.
EPI445467	MP	Taiwan	2006-Jul-28	A/Taiwan/718/2006		Other Database Import	Lin,J.H.; Chiu,S.C.; Lin,Y.C.; Cheng,J.C.; Wu,H.S.; Salemi,M.; Liu,H.F.; Lin,J.-H.; Chiu,S.-C.; Lin,Y.-C.; Cheng,J.-C.; Wu,H.-S.; Liu,H.-F.
EPI444039	PB2	Taiwan	2006-Jul-28	A/Taiwan/718/2006		Other Database Import	Lin,J.H.; Chiu,S.C.; Lin,Y.C.; Cheng,J.C.; Wu,H.S.; Salemi,M.; Liu,H.F.; Lin,J.-H.; Chiu,S.-C.; Lin,Y.-C.; Cheng,J.-C.; Wu,H.-S.; Liu,H.-F.
EPI445200	NA	Taiwan	2006-Jul-28	A/Taiwan/718/2006		Other Database Import	Lin,J.H.; Chiu,S.C.; Lin,Y.C.; Cheng,J.C.; Wu,H.S.; Salemi,M.; Liu,H.F.; Lin,J.-H.; Chiu,S.-C.; Lin,Y.-C.; Cheng,J.-C.; Wu,H.-S.; Liu,H.-F.
EPI444309	PB1	Taiwan	2006-Jul-28	A/Taiwan/718/2006		Other Database Import	Lin,J.H.; Chiu,S.C.; Lin,Y.C.; Cheng,J.C.; Wu,H.S.; Salemi,M.; Liu,H.F.; Lin,J.-H.; Chiu,S.-C.; Lin,Y.-C.; Cheng,J.-C.; Wu,H.-S.; Liu,H.-F.
EPI444745	HA	Taiwan	2006-Jul-28	A/Taiwan/718/2006		Other Database Import	Lin,J.H.; Chiu,S.C.; Lin,Y.C.; Cheng,J.C.; Wu,H.S.; Salemi,M.; Liu,H.F.; Lin,J.-H.; Chiu,S.-C.; Lin,Y.-C.; Cheng,J.-C.; Wu,H.-S.; Liu,H.-F.
EPI456835	PA	Taiwan	2006-Jul-28	A/Taiwan/718/2006		Other Database Import	Lin,J.H.; Chiu,S.C.; Lin,Y.C.; Cheng,J.C.; Wu,H.S.; Salemi,M.; Liu,H.F.; Lin,J.-H.; Chiu,S.-C.; Lin,Y.-C.; Cheng,J.-C.; Wu,H.-S.; Liu,H.-F.
EPI446288	NS	Taiwan	2006-Jul-25	A/Taiwan/717/2006		Other Database Import	Lin,J.H.; Chiu,S.C.; Lin,Y.C.; Cheng,J.C.; Wu,H.S.; Salemi,M.; Liu,H.F.; Lin,J.-H.; Chiu,S.-C.; Lin,Y.-C.; Cheng,J.-C.; Wu,H.-S.; Liu,H.-F.
EPI445466	MP	Taiwan	2006-Jul-25	A/Taiwan/717/2006		Other Database Import	Lin,J.H.; Chiu,S.C.; Lin,Y.C.; Cheng,J.C.; Wu,H.S.; Salemi,M.; Liu,H.F.; Lin,J.-H.; Chiu,S.-C.; Lin,Y.-C.; Cheng,J.-C.; Wu,H.-S.; Liu,H.-F.
EPI444038	PB2	Taiwan	2006-Jul-25	A/Taiwan/717/2006		Other Database Import	Lin,J.H.; Chiu,S.C.; Lin,Y.C.; Cheng,J.C.; Wu,H.S.; Salemi,M.; Liu,H.F.; Lin,J.-H.; Chiu,S.-C.; Lin,Y.-C.; Cheng,J.-C.; Wu,H.-S.; Liu,H.-F.
EPI445199	NA	Taiwan	2006-Jul-25	A/Taiwan/717/2006		Other Database Import	Lin,J.H.; Chiu,S.C.; Lin,Y.C.; Cheng,J.C.; Wu,H.S.; Salemi,M.; Liu,H.F.; Lin,J.-H.; Chiu,S.-C.; Lin,Y.-C.; Cheng,J.-C.; Wu,H.-S.; Liu,H.-F.
EPI444308	PB1	Taiwan	2006-Jul-25	A/Taiwan/717/2006		Other Database Import	Lin,J.H.; Chiu,S.C.; Lin,Y.C.; Cheng,J.C.; Wu,H.S.; Salemi,M.; Liu,H.F.; Lin,J.-H.; Chiu,S.-C.; Lin,Y.-C.; Cheng,J.-C.; Wu,H.-S.; Liu,H.-F.
EPI444744	HA	Taiwan	2006-Jul-25	A/Taiwan/717/2006		Other Database Import	Lin,J.H.; Chiu,S.C.; Lin,Y.C.; Cheng,J.C.; Wu,H.S.; Salemi,M.; Liu,H.F.; Lin,J.-H.; Chiu,S.-C.; Lin,Y.-C.; Cheng,J.-C.; Wu,H.-S.; Liu,H.-F.
EPI456834	PA	Taiwan	2006-Jul-25	A/Taiwan/717/2006		Other Database Import	Lin,J.H.; Chiu,S.C.; Lin,Y.C.; Cheng,J.C.; Wu,H.S.; Salemi,M.; Liu,H.F.; Lin,J.-H.; Chiu,S.-C.; Lin,Y.-C.; Cheng,J.-C.; Wu,H.-S.; Liu,H.-F.
EPI446284	NS	Taiwan	2006-Jan-19	A/Taiwan/41/2006		Other Database Import	Lin,J.H.; Chiu,S.C.; Lin,Y.C.; Cheng,J.C.; Wu,H.S.; Salemi,M.; Liu,H.F.; Lin,J.-H.; Chiu,S.-C.; Lin,Y.-C.; Cheng,J.-C.; Wu,H.-S.; Liu,H.-F.
EPI445462	MP	Taiwan	2006-Jan-19	A/Taiwan/41/2006		Other Database Import	Lin,J.H.; Chiu,S.C.; Lin,Y.C.; Cheng,J.C.; Wu,H.S.; Salemi,M.; Liu,H.F.; Lin,J.-H.; Chiu,S.-C.; Lin,Y.-C.; Cheng,J.-C.; Wu,H.-S.; Liu,H.-F.
EPI445195	NA	Taiwan	2006-Jan-19	A/Taiwan/41/2006		Other Database Import	Lin,J.H.; Chiu,S.C.; Lin,Y.C.; Cheng,J.C.; Wu,H.S.; Salemi,M.; Liu,H.F.; Lin,J.-H.; Chiu,S.-C.; Lin,Y.-C.; Cheng,J.-C.; Wu,H.-S.; Liu,H.-F.
EPI444034	PB2	Taiwan	2006-Jan-19	A/Taiwan/41/2006		Other Database Import	Lin,J.H.; Chiu,S.C.; Lin,Y.C.; Cheng,J.C.; Wu,H.S.; Salemi,M.; Liu,H.F.; Lin,J.-H.; Chiu,S.-C.; Lin,Y.-C.; Cheng,J.-C.; Wu,H.-S.; Liu,H.-F.
EPI444304	PB1	Taiwan	2006-Jan-19	A/Taiwan/41/2006		Other Database Import	Lin,J.H.; Chiu,S.C.; Lin,Y.C.; Cheng,J.C.; Wu,H.S.; Salemi,M.; Liu,H.F.; Lin,J.-H.; Chiu,S.-C.; Lin,Y.-C.; Cheng,J.-C.; Wu,H.-S.; Liu,H.-F.
EPI444972	NP	Taiwan	2006-Jan-19	A/Taiwan/41/2006		Other Database Import	Lin,J.H.; Chiu,S.C.; Lin,Y.C.; Cheng,J.C.; Wu,H.S.; Salemi,M.; Liu,H.F.; Lin,J.-H.; Chiu,S.-C.; Lin,Y.-C.; Cheng,J.-C.; Wu,H.-S.; Liu,H.-F.
EPI444740	HA	Taiwan	2006-Jan-19	A/Taiwan/41/2006		Other Database Import	Lin,J.H.; Chiu,S.C.; Lin,Y.C.; Cheng,J.C.; Wu,H.S.; Salemi,M.; Liu,H.F.; Lin,J.-H.; Chiu,S.-C.; Lin,Y.-C.; Cheng,J.-C.; Wu,H.-S.; Liu,H.-F.
EPI456850	PA	Taiwan	2006-Jan-19	A/Taiwan/41/2006		Other Database Import	Lin,J.H.; Chiu,S.C.; Lin,Y.C.; Cheng,J.C.; Wu,H.S.; Salemi,M.; Liu,H.F.; Lin,J.-H.; Chiu,S.-C.; Lin,Y.-C.; Cheng,J.-C.; Wu,H.-S.; Liu,H.-F.
EPI400555	HA	China	2006-Nov-01	A/Guangdong/SZ206/2006		Other Database Import	Cheng,X.; Tan,Y.; He,M.; Lam,T.T.; Lu,X.; Viboud,C.; He,J.; Zhang,S.; Lu,J.; Wu,C.; Fang,S.; Wang,X.; Xie,X.; Ma,H.; Nelson,M.I.; Kung,H.F.; Holmes,E.C.; Cheng,J.
EPI393861	NA	Korea, Republic of	2006-Dec-20	A/Gyeonggi/160/2006		Other Database Import	Cho,H.-G.; Choi,J.-H.; Lee,H.-K.; Mun,S.-K.; Lee,J.-B.; Jho,E.-H.; Kang,C.; Lim,Y.-H.
EPI393860	NA	Korea, Republic of	2006-Dec-14	A/Gyeonggi/133/2006		Other Database Import	Cho,H.-G.; Choi,J.-H.; Lee,H.-K.; Mun,S.-K.; Lee,J.-B.; Jho,E.-H.; Kang,C.; Lim,Y.-H.
EPI393857	NA	Korea, Republic of	2006-Jan-14	A/Gyeonggi/67/2006		Other Database Import	Cho,H.-G.; Choi,J.-H.; Lee,H.-K.; Mun,S.-K.; Lee,J.-B.; Jho,E.-H.; Kang,C.; Lim,Y.-H.
EPI393798	HA	Korea, Republic of	2006-Dec-12	A/Gyeonggi/123/2006		Other Database Import	Cho,H.-G.; Choi,J.-H.; Kim,W.-H.; Hong,H.-K.; Yoon,M.-H.; Jho,E.-H.; Kang,C.; Lim,Y.-H.
EPI390201	NS	Australia	2006-Aug-01	A/Brisbane/09/2006		Other Database Import	Wentworth,D.E.; Dugan,V.; Halpin,R.; Lin,X.; Bera,J.; Ghedin,E.; Fedorova,N.; Overton,L.; Tsitrin,T.; Stockwell,T.; Amedeo,P.; Bishop,B.; Chen,H.; Edworthy,P.; Gupta,N.; Katzel,D.; Li,K.; Schobel,S.; Shrivastava,S.; Thovarai,V.; Wang,S.; Ramanunninair,M.; Silverman,J.; Devis,R.; Phan,L.; Le,J.; Pokorny,B.A.; Onodera,S.; Fulvini,A.A.; He,Y.; Kilbourne,E.D.; Bucher,D.; Bao,Y.; Sanders,R.; Dernovoy,…
EPI390202	PA	Australia	2006-Aug-01	A/Brisbane/09/2006		Other Database Import	Wentworth,D.E.; Dugan,V.; Halpin,R.; Lin,X.; Bera,J.; Ghedin,E.; Fedorova,N.; Overton,L.; Tsitrin,T.; Stockwell,T.; Amedeo,P.; Bishop,B.; Chen,H.; Edworthy,P.; Gupta,N.; Katzel,D.; Li,K.; Schobel,S.; Shrivastava,S.; Thovarai,V.; Wang,S.; Ramanunninair,M.; Silverman,J.; Devis,R.; Phan,L.; Le,J.; Pokorny,B.A.; Onodera,S.; Fulvini,A.A.; He,Y.; Kilbourne,E.D.; Bucher,D.; Bao,Y.; Sanders,R.; Dernovoy,…
EPI390203	PB1	Australia	2006-Aug-01	A/Brisbane/09/2006		Other Database Import	Wentworth,D.E.; Dugan,V.; Halpin,R.; Lin,X.; Bera,J.; Ghedin,E.; Fedorova,N.; Overton,L.; Tsitrin,T.; Stockwell,T.; Amedeo,P.; Bishop,B.; Chen,H.; Edworthy,P.; Gupta,N.; Katzel,D.; Li,K.; Schobel,S.; Shrivastava,S.; Thovarai,V.; Wang,S.; Ramanunninair,M.; Silverman,J.; Devis,R.; Phan,L.; Le,J.; Pokorny,B.A.; Onodera,S.; Fulvini,A.A.; He,Y.; Kilbourne,E.D.; Bucher,D.; Bao,Y.; Sanders,R.; Dernovoy,…
EPI390204	PB2	Australia	2006-Aug-01	A/Brisbane/09/2006		Other Database Import	Wentworth,D.E.; Dugan,V.; Halpin,R.; Lin,X.; Bera,J.; Ghedin,E.; Fedorova,N.; Overton,L.; Tsitrin,T.; Stockwell,T.; Amedeo,P.; Bishop,B.; Chen,H.; Edworthy,P.; Gupta,N.; Katzel,D.; Li,K.; Schobel,S.; Shrivastava,S.; Thovarai,V.; Wang,S.; Ramanunninair,M.; Silverman,J.; Devis,R.; Phan,L.; Le,J.; Pokorny,B.A.; Onodera,S.; Fulvini,A.A.; He,Y.; Kilbourne,E.D.; Bucher,D.; Bao,Y.; Sanders,R.; Dernovoy,…
EPI390197	HA	Australia	2006-Aug-01	A/Brisbane/09/2006		Other Database Import	Wentworth,D.E.; Dugan,V.; Halpin,R.; Lin,X.; Bera,J.; Ghedin,E.; Fedorova,N.; Overton,L.; Tsitrin,T.; Stockwell,T.; Amedeo,P.; Bishop,B.; Chen,H.; Edworthy,P.; Gupta,N.; Katzel,D.; Li,K.; Schobel,S.; Shrivastava,S.; Thovarai,V.; Wang,S.; Ramanunninair,M.; Silverman,J.; Devis,R.; Phan,L.; Le,J.; Pokorny,B.A.; Onodera,S.; Fulvini,A.A.; He,Y.; Kilbourne,E.D.; Bucher,D.; Bao,Y.; Sanders,R.; Dernovoy,…
EPI390198	MP	Australia	2006-Aug-01	A/Brisbane/09/2006		Other Database Import	Wentworth,D.E.; Dugan,V.; Halpin,R.; Lin,X.; Bera,J.; Ghedin,E.; Fedorova,N.; Overton,L.; Tsitrin,T.; Stockwell,T.; Amedeo,P.; Bishop,B.; Chen,H.; Edworthy,P.; Gupta,N.; Katzel,D.; Li,K.; Schobel,S.; Shrivastava,S.; Thovarai,V.; Wang,S.; Ramanunninair,M.; Silverman,J.; Devis,R.; Phan,L.; Le,J.; Pokorny,B.A.; Onodera,S.; Fulvini,A.A.; He,Y.; Kilbourne,E.D.; Bucher,D.; Bao,Y.; Sanders,R.; Dernovoy,…
EPI390199	NA	Australia	2006-Aug-01	A/Brisbane/09/2006		Other Database Import	Wentworth,D.E.; Dugan,V.; Halpin,R.; Lin,X.; Bera,J.; Ghedin,E.; Fedorova,N.; Overton,L.; Tsitrin,T.; Stockwell,T.; Amedeo,P.; Bishop,B.; Chen,H.; Edworthy,P.; Gupta,N.; Katzel,D.; Li,K.; Schobel,S.; Shrivastava,S.; Thovarai,V.; Wang,S.; Ramanunninair,M.; Silverman,J.; Devis,R.; Phan,L.; Le,J.; Pokorny,B.A.; Onodera,S.; Fulvini,A.A.; He,Y.; Kilbourne,E.D.; Bucher,D.; Bao,Y.; Sanders,R.; Dernovoy,…
EPI390200	NP	Australia	2006-Aug-01	A/Brisbane/09/2006		Other Database Import	Wentworth,D.E.; Dugan,V.; Halpin,R.; Lin,X.; Bera,J.; Ghedin,E.; Fedorova,N.; Overton,L.; Tsitrin,T.; Stockwell,T.; Amedeo,P.; Bishop,B.; Chen,H.; Edworthy,P.; Gupta,N.; Katzel,D.; Li,K.; Schobel,S.; Shrivastava,S.; Thovarai,V.; Wang,S.; Ramanunninair,M.; Silverman,J.; Devis,R.; Phan,L.; Le,J.; Pokorny,B.A.; Onodera,S.; Fulvini,A.A.; He,Y.; Kilbourne,E.D.; Bucher,D.; Bao,Y.; Sanders,R.; Dernovoy,…
EPI375336	HA	India	2006-Jul-04	A/India/K076499/2006		Other Database Import	Chadha,M.S.; Broor,S.; Gunasekaran,P.; Potdar,V.A.; Krishnan,A.; Chawla-Sarkar,M.; Biswas,D.; Abraham,A.M.; Jalgaonkar,S.V.; Kaur,H.; Klimov,A.; Lal,R.B.; Moen,A.; Kant,L.; Mishra,A.C.; Chwala-Sarkar,M.
EPI375335	HA	India	2006-Jul-07	A/India/K072142/2006		Other Database Import	Chadha,M.S.; Broor,S.; Gunasekaran,P.; Potdar,V.A.; Krishnan,A.; Chawla-Sarkar,M.; Biswas,D.; Abraham,A.M.; Jalgaonkar,S.V.; Kaur,H.; Klimov,A.; Lal,R.B.; Moen,A.; Kant,L.; Mishra,A.C.; Chwala-Sarkar,M.
EPI375316	HA	India	2006-Jan-30	A/India/D0612424/2006		Other Database Import	Chadha,M.S.; Broor,S.; Gunasekaran,P.; Potdar,V.A.; Krishnan,A.; Chawla-Sarkar,M.; Biswas,D.; Abraham,A.M.; Jalgaonkar,S.V.; Kaur,H.; Klimov,A.; Lal,R.B.; Moen,A.; Kant,L.; Mishra,A.C.
EPI375282	HA	India	2006-Aug-23	A/India/P0618976/2006		Other Database Import	Chadha,M.S.; Broor,S.; Gunasekaran,P.; Potdar,V.A.; Krishnan,A.; Chawla-Sarkar,M.; Biswas,D.; Abraham,A.M.; Jalgaonkar,S.V.; Kaur,H.; Klimov,A.; Lal,R.B.; Moen,A.; Kant,L.; Mishra,A.C.; Gunashekaran,P.
EPI375277	HA	India	2006-Jun-27	A/India/Dib0622569/2006		Other Database Import	Chadha,M.S.; Broor,S.; Gunasekaran,P.; Potdar,V.A.; Krishnan,A.; Chawla-Sarkar,M.; Biswas,D.; Abraham,A.M.; Jalgaonkar,S.V.; Kaur,H.; Klimov,A.; Lal,R.B.; Moen,A.; Kant,L.; Mishra,A.C.; Bishwas,D.
EPI375276	HA	India	2006-Jun-27	A/India/Dib0622567/2006		Other Database Import	Chadha,M.S.; Broor,S.; Gunasekaran,P.; Potdar,V.A.; Krishnan,A.; Chawla-Sarkar,M.; Biswas,D.; Abraham,A.M.; Jalgaonkar,S.V.; Kaur,H.; Klimov,A.; Lal,R.B.; Moen,A.; Kant,L.; Mishra,A.C.; Bishwas,D.
EPI375272	HA	India	2006-May-10	A/India/D0635427/2006		Other Database Import	Chadha,M.S.; Broor,S.; Gunasekaran,P.; Potdar,V.A.; Krishnan,A.; Chawla-Sarkar,M.; Biswas,D.; Abraham,A.M.; Jalgaonkar,S.V.; Kaur,H.; Klimov,A.; Lal,R.B.; Moen,A.; Kant,L.; Mishra,A.C.
EPI375167	NP	Taiwan	2006-Nov-20	A/Taiwan/776/2006		Other Database Import	Lin,J.H.; Chiu,S.C.; Cheng,J.C.; Chang,H.W.; Hsiao,K.L.; Lin,Y.C.; Wu,H.S.; Salemi,M.; Liu,H.F.; Lin,J.-H.; Chiu,S.-C.; Cheng,J.-C.; Chang,H.-W.; Hsiao,K.-L.; Lin,Y.-C.; Liu,H.-F.
EPI375166	NP	Taiwan	2006-Jul-25	A/Taiwan/717/2006		Other Database Import	Lin,J.H.; Chiu,S.C.; Cheng,J.C.; Chang,H.W.; Hsiao,K.L.; Lin,Y.C.; Wu,H.S.; Salemi,M.; Liu,H.F.; Lin,J.-H.; Chiu,S.-C.; Cheng,J.-C.; Chang,H.-W.; Hsiao,K.-L.; Lin,Y.-C.; Liu,H.-F.
EPI375128	NP	Taiwan	2006-Feb-11	A/Taiwan/98/2006		Other Database Import	Lin,J.H.; Chiu,S.C.; Cheng,J.C.; Chang,H.W.; Hsiao,K.L.; Lin,Y.C.; Wu,H.S.; Salemi,M.; Liu,H.F.; Lin,J.-H.; Chiu,S.-C.; Cheng,J.-C.; Chang,H.-W.; Hsiao,K.-L.; Lin,Y.-C.; Liu,H.-F.
EPI375127	NP	Taiwan	2006-May-14	A/Taiwan/586/2006		Other Database Import	Lin,J.H.; Chiu,S.C.; Cheng,J.C.; Chang,H.W.; Hsiao,K.L.; Lin,Y.C.; Wu,H.S.; Salemi,M.; Liu,H.F.; Lin,J.-H.; Chiu,S.-C.; Cheng,J.-C.; Chang,H.-W.; Hsiao,K.-L.; Lin,Y.-C.; Liu,H.-F.
EPI375126	NP	Taiwan	2006-Feb-02	A/Taiwan/87/2006		Other Database Import	Lin,J.H.; Chiu,S.C.; Cheng,J.C.; Chang,H.W.; Hsiao,K.L.; Lin,Y.C.; Wu,H.S.; Salemi,M.; Liu,H.F.; Lin,J.-H.; Chiu,S.-C.; Cheng,J.-C.; Chang,H.-W.; Hsiao,K.-L.; Lin,Y.-C.; Liu,H.-F.
EPI374976	NP	Taiwan	2006-Mar-25	A/Taiwan/315/2006		Other Database Import	Lin,J.H.; Chiu,S.C.; Cheng,J.C.; Chang,H.W.; Hsiao,K.L.; Lin,Y.C.; Wu,H.S.; Salemi,M.; Liu,H.F.; Lin,J.-H.; Chiu,S.-C.; Cheng,J.-C.; Chang,H.-W.; Hsiao,K.-L.; Lin,Y.-C.; Liu,H.-F.
EPI374975	NP	Taiwan	2006-Feb-18	A/Taiwan/133/2006		Other Database Import	Lin,J.H.; Chiu,S.C.; Cheng,J.C.; Chang,H.W.; Hsiao,K.L.; Lin,Y.C.; Wu,H.S.; Salemi,M.; Liu,H.F.; Lin,J.-H.; Chiu,S.-C.; Cheng,J.-C.; Chang,H.-W.; Hsiao,K.-L.; Lin,Y.-C.; Liu,H.-F.
EPI374974	NP	Taiwan	2006-Feb-04	A/Taiwan/83/2006		Other Database Import	Lin,J.H.; Chiu,S.C.; Cheng,J.C.; Chang,H.W.; Hsiao,K.L.; Lin,Y.C.; Wu,H.S.; Salemi,M.; Liu,H.F.; Lin,J.-H.; Chiu,S.-C.; Cheng,J.-C.; Chang,H.-W.; Hsiao,K.-L.; Lin,Y.-C.; Liu,H.-F.
EPI374973	NP	Taiwan	2006-Feb-11	A/Taiwan/100/2006		Other Database Import	Lin,J.H.; Chiu,S.C.; Cheng,J.C.; Chang,H.W.; Hsiao,K.L.; Lin,Y.C.; Wu,H.S.; Salemi,M.; Liu,H.F.; Lin,J.-H.; Chiu,S.-C.; Cheng,J.-C.; Chang,H.-W.; Hsiao,K.-L.; Lin,Y.-C.; Liu,H.-F.
EPI374832	HA	India	2006-Jul-25	A/India/P0618457/2006		Other Database Import	Chadha,M.S.; Broor,S.; Gunasekaran,P.; Potdar,V.A.; Krishnan,A.; Chawla-Sarkar,M.; Biswas,D.; Abraham,A.M.; Jalgaonkar,S.V.; Kaur,H.; Klimov,A.; Lal,R.B.; Moen,A.; Kant,L.; Mishra,A.C.; Gunashekaran,P.
EPI374826	HA	India	2006-Jun-06	A/India/Dib0622566/2006		Other Database Import	Chadha,M.S.; Broor,S.; Gunasekaran,P.; Potdar,V.A.; Krishnan,A.; Chawla-Sarkar,M.; Biswas,D.; Abraham,A.M.; Jalgaonkar,S.V.; Kaur,H.; Klimov,A.; Lal,R.B.; Moen,A.; Kant,L.; Mishra,A.C.; Bishwas,D.
EPI374823	HA	India	2006-Jun-09	A/India/D0635428/2006		Other Database Import	Chadha,M.S.; Broor,S.; Gunasekaran,P.; Potdar,V.A.; Krishnan,A.; Chawla-Sarkar,M.; Biswas,D.; Abraham,A.M.; Jalgaonkar,S.V.; Kaur,H.; Klimov,A.; Lal,R.B.; Moen,A.; Kant,L.; Mishra,A.C.
EPI374821	HA	India	2006-Jan-14	A/India/D0635422/2006		Other Database Import	Chadha,M.S.; Broor,S.; Gunasekaran,P.; Potdar,V.A.; Krishnan,A.; Chawla-Sarkar,M.; Biswas,D.; Abraham,A.M.; Jalgaonkar,S.V.; Kaur,H.; Klimov,A.; Lal,R.B.; Moen,A.; Kant,L.; Mishra,A.C.
EPI374819	HA	India	2006-Jan-30	A/India/D0612425/2006		Other Database Import	Chadha,M.S.; Broor,S.; Gunasekaran,P.; Potdar,V.A.; Krishnan,A.; Chawla-Sarkar,M.; Biswas,D.; Abraham,A.M.; Jalgaonkar,S.V.; Kaur,H.; Klimov,A.; Lal,R.B.; Moen,A.; Kant,L.; Mishra,A.C.
EPI374797	HA	India	2006-Nov-03	A/India/K075440/2006		Other Database Import	Chadha,M.S.; Broor,S.; Gunasekaran,P.; Potdar,V.A.; Krishnan,A.; Chawla-Sarkar,M.; Biswas,D.; Abraham,A.M.; Jalgaonkar,S.V.; Kaur,H.; Klimov,A.; Lal,R.B.; Moen,A.; Kant,L.; Mishra,A.C.; Chwala-Sarkar,M.
EPI374782	HA	India	2006-Nov-09	A/India/C0634983/2006		Other Database Import	Chadha,M.S.; Broor,S.; Gunasekaran,P.; Potdar,V.A.; Krishnan,A.; Chawla-Sarkar,M.; Biswas,D.; Abraham,A.M.; Jalgaonkar,S.V.; Kaur,H.; Klimov,A.; Lal,R.B.; Moen,A.; Kant,L.; Mishra,A.C.; Gunashekaran,P.
EPI373591	HA	Malaysia	2006-Nov-17	A/Malaysia/1676558/2006		Other Database Import	Wentworth,D.E.; Dugan,V.; Halpin,R.; Lin,X.; Bera,J.; Ghedin,E.; Fedorova,N.; Overton,L.; Tsitrin,T.; Stockwell,T.; Katzel,D.; Li,K.; Amedeo,P.; Schobel,S.; Shrivastava,S.; Wang,S.; Thovarai,V.; Bishop,B.; Edworthy,P.; Kim,M.; Chan,Y.F.; Sam,I.C.; AbuBakar,S.; Chang,L.Y.; Nor&apos;e,S.S.; Jafar,F.L.; Hassan,A.; Ahmad-Nasrah,S.N.; Bao,Y.; Sanders,R.; Dernovoy,D.; Kiryutin,B.; Lipman,D.J.; Tatusova…
EPI373592	MP	Malaysia	2006-Nov-17	A/Malaysia/1676558/2006		Other Database Import	Wentworth,D.E.; Dugan,V.; Halpin,R.; Lin,X.; Bera,J.; Ghedin,E.; Fedorova,N.; Overton,L.; Tsitrin,T.; Stockwell,T.; Katzel,D.; Li,K.; Amedeo,P.; Schobel,S.; Shrivastava,S.; Wang,S.; Thovarai,V.; Bishop,B.; Edworthy,P.; Kim,M.; Chan,Y.F.; Sam,I.C.; AbuBakar,S.; Chang,L.Y.; Nor&apos;e,S.S.; Jafar,F.L.; Hassan,A.; Ahmad-Nasrah,S.N.; Bao,Y.; Sanders,R.; Dernovoy,D.; Kiryutin,B.; Lipman,D.J.; Tatusova…
EPI373593	NA	Malaysia	2006-Nov-17	A/Malaysia/1676558/2006		Other Database Import	Wentworth,D.E.; Dugan,V.; Halpin,R.; Lin,X.; Bera,J.; Ghedin,E.; Fedorova,N.; Overton,L.; Tsitrin,T.; Stockwell,T.; Katzel,D.; Li,K.; Amedeo,P.; Schobel,S.; Shrivastava,S.; Wang,S.; Thovarai,V.; Bishop,B.; Edworthy,P.; Kim,M.; Chan,Y.F.; Sam,I.C.; AbuBakar,S.; Chang,L.Y.; Nor&apos;e,S.S.; Jafar,F.L.; Hassan,A.; Ahmad-Nasrah,S.N.; Bao,Y.; Sanders,R.; Dernovoy,D.; Kiryutin,B.; Lipman,D.J.; Tatusova…
EPI373594	NP	Malaysia	2006-Nov-17	A/Malaysia/1676558/2006		Other Database Import	Wentworth,D.E.; Dugan,V.; Halpin,R.; Lin,X.; Bera,J.; Ghedin,E.; Fedorova,N.; Overton,L.; Tsitrin,T.; Stockwell,T.; Katzel,D.; Li,K.; Amedeo,P.; Schobel,S.; Shrivastava,S.; Wang,S.; Thovarai,V.; Bishop,B.; Edworthy,P.; Kim,M.; Chan,Y.F.; Sam,I.C.; AbuBakar,S.; Chang,L.Y.; Nor&apos;e,S.S.; Jafar,F.L.; Hassan,A.; Ahmad-Nasrah,S.N.; Bao,Y.; Sanders,R.; Dernovoy,D.; Kiryutin,B.; Lipman,D.J.; Tatusova…
EPI373595	NS	Malaysia	2006-Nov-17	A/Malaysia/1676558/2006		Other Database Import	Wentworth,D.E.; Dugan,V.; Halpin,R.; Lin,X.; Bera,J.; Ghedin,E.; Fedorova,N.; Overton,L.; Tsitrin,T.; Stockwell,T.; Katzel,D.; Li,K.; Amedeo,P.; Schobel,S.; Shrivastava,S.; Wang,S.; Thovarai,V.; Bishop,B.; Edworthy,P.; Kim,M.; Chan,Y.F.; Sam,I.C.; AbuBakar,S.; Chang,L.Y.; Nor&apos;e,S.S.; Jafar,F.L.; Hassan,A.; Ahmad-Nasrah,S.N.; Bao,Y.; Sanders,R.; Dernovoy,D.; Kiryutin,B.; Lipman,D.J.; Tatusova…
[truncated: 857 more rows]
