# Supplementary material for: Parallel evolution of influenza across multiple spatiotemporal scales
Source: eLife. 2017 Jun 27;6:e26875. doi: 10.7554/eLife.26875 (PMC5487208; doi:10.7554/eLife.26875)
Supplement: Supplementary file 1. — DOI: http://dx.doi.org/10.7554/eLife.26875.022 [file elife-26875-supp1.zip › acknowledgements/2007.xls]

## Sheet: Acknowledge Table
We acknowledge the authors, originating and submitting laboratories of the sequences from GISAID’s EpiFlu™ Database on which this research is based. The list is detailed below.
All submitters of data may be contacted directly via the GISAID website www.gisaid.org
Segment ID	Segment	Country	Collection date	Isolate name	Originating Lab	Submitting Lab	Authors
EPI961193	HA	Taiwan	2007-Mar-01	A/Taiwan/M183/2007		Other Database Import	Wang,Y.-F.; Chang,C.-F.; Tsai,H.-P.; Chi,C.-Y.; Su,I.-J.; Wang,J.-R.
EPI838650	PB2	Australia	2007-Feb-12	A/Brisbane/E1/2007		Other Database Import
EPI838651	NA	Australia	2007-Feb-12	A/Brisbane/E1/2007		Other Database Import
EPI838652	NP	Australia	2007-Feb-12	A/Brisbane/E1/2007		Other Database Import
EPI838653	PA	Australia	2007-Feb-12	A/Brisbane/E1/2007		Other Database Import
EPI838654	MP	Australia	2007-Feb-12	A/Brisbane/E1/2007		Other Database Import
EPI838655	NS	Australia	2007-Feb-12	A/Brisbane/E1/2007		Other Database Import
EPI839152	PB1	Australia	2007-Feb-12	A/Brisbane/E1/2007		Other Database Import
EPI839100	HA	Australia	2007-Feb-12	A/Brisbane/E1/2007		Other Database Import
EPI736947	HA	China	2007-Dec-24	A/Shandong-Lixia/149/2007		Other Database Import	Liu,T.; Wang,X.; Li,Z.
EPI736946	HA	China	2007-Dec-08	A/Shandong-Lixia/148/2007		Other Database Import	Liu,T.; Wang,X.; Li,Z.
EPI736940	HA	China	2007-Dec-15	A/Shandong-Huaiyin/1318/2007		Other Database Import	Liu,T.; Wang,X.; Li,Z.
EPI703209	PB2	Thailand	2007-Mar-28	A/Thailand/MR07011/2007		Other Database Import	Khemnu,N.; Gaywee,J.; Bodhidatta,L.; Wacharapluesadee,S.; Sirisopana,N.; Swierczewski,B.E.; Mason,C.J.
EPI703210	PB1	Thailand	2007-Mar-28	A/Thailand/MR07011/2007		Other Database Import	Khemnu,N.; Gaywee,J.; Bodhidatta,L.; Wacharapluesadee,S.; Sirisopana,N.; Swierczewski,B.E.; Mason,C.J.
EPI703211	PA	Thailand	2007-Mar-28	A/Thailand/MR07011/2007		Other Database Import	Khemnu,N.; Gaywee,J.; Bodhidatta,L.; Wacharapluesadee,S.; Sirisopana,N.; Swierczewski,B.E.; Mason,C.J.
EPI703212	HA	Thailand	2007-Mar-28	A/Thailand/MR07011/2007		Other Database Import	Khemnu,N.; Gaywee,J.; Bodhidatta,L.; Wacharapluesadee,S.; Sirisopana,N.; Swierczewski,B.E.; Mason,C.J.
EPI703213	NP	Thailand	2007-Mar-28	A/Thailand/MR07011/2007		Other Database Import	Khemnu,N.; Gaywee,J.; Bodhidatta,L.; Wacharapluesadee,S.; Sirisopana,N.; Swierczewski,B.E.; Mason,C.J.
EPI703214	NA	Thailand	2007-Mar-28	A/Thailand/MR07011/2007		Other Database Import	Khemnu,N.; Gaywee,J.; Bodhidatta,L.; Wacharapluesadee,S.; Sirisopana,N.; Swierczewski,B.E.; Mason,C.J.
EPI703215	MP	Thailand	2007-Mar-28	A/Thailand/MR07011/2007		Other Database Import	Khemnu,N.; Gaywee,J.; Bodhidatta,L.; Wacharapluesadee,S.; Sirisopana,N.; Swierczewski,B.E.; Mason,C.J.
EPI703216	NS	Thailand	2007-Mar-28	A/Thailand/MR07011/2007		Other Database Import	Khemnu,N.; Gaywee,J.; Bodhidatta,L.; Wacharapluesadee,S.; Sirisopana,N.; Swierczewski,B.E.; Mason,C.J.
EPI703089	PB2	Thailand	2007-May-03	A/Thailand/IY07007/2007		Other Database Import	Khemnu,N.; Gaywee,J.; Bodhidatta,L.; Wacharapluesadee,S.; Sirisopana,N.; Swierczewski,B.E.; Mason,C.J.
EPI703090	PB1	Thailand	2007-May-03	A/Thailand/IY07007/2007		Other Database Import	Khemnu,N.; Gaywee,J.; Bodhidatta,L.; Wacharapluesadee,S.; Sirisopana,N.; Swierczewski,B.E.; Mason,C.J.
EPI703091	PA	Thailand	2007-May-03	A/Thailand/IY07007/2007		Other Database Import	Khemnu,N.; Gaywee,J.; Bodhidatta,L.; Wacharapluesadee,S.; Sirisopana,N.; Swierczewski,B.E.; Mason,C.J.
EPI703092	HA	Thailand	2007-May-03	A/Thailand/IY07007/2007		Other Database Import	Khemnu,N.; Gaywee,J.; Bodhidatta,L.; Wacharapluesadee,S.; Sirisopana,N.; Swierczewski,B.E.; Mason,C.J.
EPI703093	NP	Thailand	2007-May-03	A/Thailand/IY07007/2007		Other Database Import	Khemnu,N.; Gaywee,J.; Bodhidatta,L.; Wacharapluesadee,S.; Sirisopana,N.; Swierczewski,B.E.; Mason,C.J.
EPI703094	NA	Thailand	2007-May-03	A/Thailand/IY07007/2007		Other Database Import	Khemnu,N.; Gaywee,J.; Bodhidatta,L.; Wacharapluesadee,S.; Sirisopana,N.; Swierczewski,B.E.; Mason,C.J.
EPI703095	MP	Thailand	2007-May-03	A/Thailand/IY07007/2007		Other Database Import	Khemnu,N.; Gaywee,J.; Bodhidatta,L.; Wacharapluesadee,S.; Sirisopana,N.; Swierczewski,B.E.; Mason,C.J.
EPI703096	NS	Thailand	2007-May-03	A/Thailand/IY07007/2007		Other Database Import	Khemnu,N.; Gaywee,J.; Bodhidatta,L.; Wacharapluesadee,S.; Sirisopana,N.; Swierczewski,B.E.; Mason,C.J.
EPI646561	HA	Brazil	2007-Jan-01	A/Parana/116/2007	Instituto Oswaldo Cruz FIOCRUZ - Laboratory of Respiratory Viruses and Measles (LVRS)	Instituto Oswaldo Cruz FIOCRUZ - Laboratory of Respiratory Viruses and Measles (LVRS)	Motta, F.C.; Born, P.S.; Resende, P.C.; Siqueira, M.M.
EPI646520	HA	Brazil	2007-May-01	A/Rio_de_Janeiro/80/2007	Instituto Oswaldo Cruz FIOCRUZ - Laboratory of Respiratory Viruses and Measles (LVRS)	Instituto Oswaldo Cruz FIOCRUZ - Laboratory of Respiratory Viruses and Measles (LVRS)	Motta, F.C.; Born, P.S.; Resende, P.C.; Siqueira, M.M.
EPI646519	HA	Brazil	2007-Jan-01	A/Rio_Grande_do_Sul/225/2007	Instituto Oswaldo Cruz FIOCRUZ - Laboratory of Respiratory Viruses and Measles (LVRS)	Instituto Oswaldo Cruz FIOCRUZ - Laboratory of Respiratory Viruses and Measles (LVRS)	Motta, F.C.; Born, P.S.; Resende, P.C.; Siqueira, M.M.
EPI646513	HA	Brazil	2007-Jan-01	A/Rio_Grande_do_Sul/264/2007	Instituto Oswaldo Cruz FIOCRUZ - Laboratory of Respiratory Viruses and Measles (LVRS)	Instituto Oswaldo Cruz FIOCRUZ - Laboratory of Respiratory Viruses and Measles (LVRS)	Motta, F.C.; Born, P.S.; Resende, P.C.; Siqueira, M.M.
EPI646512	HA	Brazil	2007-Jan-01	A/Rio_Grande_do_Sul/270/2007	Instituto Oswaldo Cruz FIOCRUZ - Laboratory of Respiratory Viruses and Measles (LVRS)	Instituto Oswaldo Cruz FIOCRUZ - Laboratory of Respiratory Viruses and Measles (LVRS)	Motta, F.C.; Born, P.S.; Resende, P.C.; Siqueira, M.M.
EPI646511	HA	Brazil	2007-Jan-01	A/Rio_Grande_do_Sul/271/2007	Instituto Oswaldo Cruz FIOCRUZ - Laboratory of Respiratory Viruses and Measles (LVRS)	Instituto Oswaldo Cruz FIOCRUZ - Laboratory of Respiratory Viruses and Measles (LVRS)	Motta, F.C.; Born, P.S.; Resende, P.C.; Siqueira, M.M.
EPI646507	HA	Brazil	2007-Jan-01	A/Minas_Gerais/105/2007	Instituto Oswaldo Cruz FIOCRUZ - Laboratory of Respiratory Viruses and Measles (LVRS)	Instituto Oswaldo Cruz FIOCRUZ - Laboratory of Respiratory Viruses and Measles (LVRS)	Motta, F.C.; Born, P.S.; Resende, P.C.; Siqueira, M.M.
EPI646506	HA	Brazil	2007-Jan-01	A/Minas_Gerais/109/2007	Instituto Oswaldo Cruz FIOCRUZ - Laboratory of Respiratory Viruses and Measles (LVRS)	Instituto Oswaldo Cruz FIOCRUZ - Laboratory of Respiratory Viruses and Measles (LVRS)	Motta, F.C.; Born, P.S.; Resende, P.C.; Siqueira, M.M.
EPI646504	HA	Brazil	2007-Jul-01	A/Minas_Gerais/204/2007	Instituto Oswaldo Cruz FIOCRUZ - Laboratory of Respiratory Viruses and Measles (LVRS)	Instituto Oswaldo Cruz FIOCRUZ - Laboratory of Respiratory Viruses and Measles (LVRS)	Motta, F.C.; Born, P.S.; Resende, P.C.; Siqueira, M.M.
EPI646491	HA	Brazil	2007-Jun-01	A/Rio_de_Janeiro/142/2007	Instituto Oswaldo Cruz FIOCRUZ - Laboratory of Respiratory Viruses and Measles (LVRS)	Instituto Oswaldo Cruz FIOCRUZ - Laboratory of Respiratory Viruses and Measles (LVRS)	Motta, F.C.; Born, P.S.; Resende, P.C.; Siqueira, M.M.
EPI646489	HA	Brazil	2007-Apr-01	A/Rio_de_Janeiro/25/2007	Instituto Oswaldo Cruz FIOCRUZ - Laboratory of Respiratory Viruses and Measles (LVRS)	Instituto Oswaldo Cruz FIOCRUZ - Laboratory of Respiratory Viruses and Measles (LVRS)	Motta, F.C.; Born, P.S.; Resende, P.C.; Siqueira, M.M.
EPI646488	HA	Brazil	2007-Apr-01	A/Rio_de_Janeiro/28/2007	Instituto Oswaldo Cruz FIOCRUZ - Laboratory of Respiratory Viruses and Measles (LVRS)	Instituto Oswaldo Cruz FIOCRUZ - Laboratory of Respiratory Viruses and Measles (LVRS)	Motta, F.C.; Born, P.S.; Resende, P.C.; Siqueira, M.M.
EPI646487	HA	Brazil	2007-May-01	A/Rio_de_Janeiro/82/2007	Instituto Oswaldo Cruz FIOCRUZ - Laboratory of Respiratory Viruses and Measles (LVRS)	Instituto Oswaldo Cruz FIOCRUZ - Laboratory of Respiratory Viruses and Measles (LVRS)	Motta, F.C.; Born, P.S.; Resende, P.C.; Siqueira, M.M.
EPI646485	HA	Brazil	2007-Jan-01	A/Santa_Catarina/187/2007	Instituto Oswaldo Cruz FIOCRUZ - Laboratory of Respiratory Viruses and Measles (LVRS)	Instituto Oswaldo Cruz FIOCRUZ - Laboratory of Respiratory Viruses and Measles (LVRS)	Motta, F.C.; Born, P.S.; Resende, P.C.; Siqueira, M.M.
EPI646482	HA	Brazil	2007-Apr-01	A/Bahia/53/2007	Instituto Oswaldo Cruz FIOCRUZ - Laboratory of Respiratory Viruses and Measles (LVRS)	Instituto Oswaldo Cruz FIOCRUZ - Laboratory of Respiratory Viruses and Measles (LVRS)	Motta, F.C.; Born, P.S.; Resende, P.C.; Siqueira, M.M.
EPI646481	HA	Brazil	2007-Apr-01	A/Bahia/58/2007	Instituto Oswaldo Cruz FIOCRUZ - Laboratory of Respiratory Viruses and Measles (LVRS)	Instituto Oswaldo Cruz FIOCRUZ - Laboratory of Respiratory Viruses and Measles (LVRS)	Motta, F.C.; Born, P.S.; Resende, P.C.; Siqueira, M.M.
EPI646476	HA	Brazil	2007-Jun-01	A/Parana/200/2007	Instituto Oswaldo Cruz FIOCRUZ - Laboratory of Respiratory Viruses and Measles (LVRS)	Instituto Oswaldo Cruz FIOCRUZ - Laboratory of Respiratory Viruses and Measles (LVRS)	Motta, F.C.; Born, P.S.; Resende, P.C.; Siqueira, M.M.
EPI609743	HA	United States	2007-Apr-18	A/Michigan/07/2007		Other Database Import	Bedford,T.; Riley,S.; Barr,I.G.; Broor,S.; Chadha,M.; Cox,N.J.; Daniels,R.S.; Gunasekaran,C.P.; Hurt,A.C.; Kelso,A.; Klimov,A.; Lewis,N.S.; Li,X.; McCauley,J.W.; Odagiri,T.; Potdar,V.; Rambaut,A.; Shu,Y.; Skepner,E.; Smith,D.J.; Suchard,M.A.; Tashiro,M.; Wang,D.; Xu,X.; Lemey,P.; Russell,C.A.
EPI609723	HA	Argentina	2007-Jun-15	A/Argentina/335/2007		Other Database Import	Bedford,T.; Riley,S.; Barr,I.G.; Broor,S.; Chadha,M.; Cox,N.J.; Daniels,R.S.; Gunasekaran,C.P.; Hurt,A.C.; Kelso,A.; Klimov,A.; Lewis,N.S.; Li,X.; McCauley,J.W.; Odagiri,T.; Potdar,V.; Rambaut,A.; Shu,Y.; Skepner,E.; Smith,D.J.; Suchard,M.A.; Tashiro,M.; Wang,D.; Xu,X.; Lemey,P.; Russell,C.A.
EPI609694	HA	India	2007-Jul-24	A/Kolkutta/0713780/2007		Other Database Import	Bedford,T.; Riley,S.; Barr,I.G.; Broor,S.; Chadha,M.; Cox,N.J.; Daniels,R.S.; Gunasekaran,C.P.; Hurt,A.C.; Kelso,A.; Klimov,A.; Lewis,N.S.; Li,X.; McCauley,J.W.; Odagiri,T.; Potdar,V.; Rambaut,A.; Shu,Y.; Skepner,E.; Smith,D.J.; Suchard,M.A.; Tashiro,M.; Wang,D.; Xu,X.; Lemey,P.; Russell,C.A.
EPI609526	HA	Singapore	2007-Oct-31	A/Singapore/65/2007		Other Database Import	Bedford,T.; Riley,S.; Barr,I.G.; Broor,S.; Chadha,M.; Cox,N.J.; Daniels,R.S.; Gunasekaran,C.P.; Hurt,A.C.; Kelso,A.; Klimov,A.; Lewis,N.S.; Li,X.; McCauley,J.W.; Odagiri,T.; Potdar,V.; Rambaut,A.; Shu,Y.; Skepner,E.; Smith,D.J.; Suchard,M.A.; Tashiro,M.; Wang,D.; Xu,X.; Lemey,P.; Russell,C.A.
EPI609473	HA	Hong Kong (SAR)	2007-Nov-26	A/Hong Kong/4758/2007		Other Database Import	Bedford,T.; Riley,S.; Barr,I.G.; Broor,S.; Chadha,M.; Cox,N.J.; Daniels,R.S.; Gunasekaran,C.P.; Hurt,A.C.; Kelso,A.; Klimov,A.; Lewis,N.S.; Li,X.; McCauley,J.W.; Odagiri,T.; Potdar,V.; Rambaut,A.; Shu,Y.; Skepner,E.; Smith,D.J.; Suchard,M.A.; Tashiro,M.; Wang,D.; Xu,X.; Lemey,P.; Russell,C.A.
EPI609459	HA	United States	2007-Nov-06	A/Texas/63/2007		Other Database Import	Bedford,T.; Riley,S.; Barr,I.G.; Broor,S.; Chadha,M.; Cox,N.J.; Daniels,R.S.; Gunasekaran,C.P.; Hurt,A.C.; Kelso,A.; Klimov,A.; Lewis,N.S.; Li,X.; McCauley,J.W.; Odagiri,T.; Potdar,V.; Rambaut,A.; Shu,Y.; Skepner,E.; Smith,D.J.; Suchard,M.A.; Tashiro,M.; Wang,D.; Xu,X.; Lemey,P.; Russell,C.A.
EPI609440	HA	United States	2007-Mar-14	A/Wyoming/04/2007		Other Database Import	Bedford,T.; Riley,S.; Barr,I.G.; Broor,S.; Chadha,M.; Cox,N.J.; Daniels,R.S.; Gunasekaran,C.P.; Hurt,A.C.; Kelso,A.; Klimov,A.; Lewis,N.S.; Li,X.; McCauley,J.W.; Odagiri,T.; Potdar,V.; Rambaut,A.; Shu,Y.; Skepner,E.; Smith,D.J.; Suchard,M.A.; Tashiro,M.; Wang,D.; Xu,X.; Lemey,P.; Russell,C.A.
EPI609272	HA	China	2007-Jan-23	A/Jiangsu Xuzhougulou/149/2007		Other Database Import	Bedford,T.; Riley,S.; Barr,I.G.; Broor,S.; Chadha,M.; Cox,N.J.; Daniels,R.S.; Gunasekaran,C.P.; Hurt,A.C.; Kelso,A.; Klimov,A.; Lewis,N.S.; Li,X.; McCauley,J.W.; Odagiri,T.; Potdar,V.; Rambaut,A.; Shu,Y.; Skepner,E.; Smith,D.J.; Suchard,M.A.; Tashiro,M.; Wang,D.; Xu,X.; Lemey,P.; Russell,C.A.
EPI609266	HA	China	2007-Apr-20	A/Hunan Yuetang/35/2007		Other Database Import	Bedford,T.; Riley,S.; Barr,I.G.; Broor,S.; Chadha,M.; Cox,N.J.; Daniels,R.S.; Gunasekaran,C.P.; Hurt,A.C.; Kelso,A.; Klimov,A.; Lewis,N.S.; Li,X.; McCauley,J.W.; Odagiri,T.; Potdar,V.; Rambaut,A.; Shu,Y.; Skepner,E.; Smith,D.J.; Suchard,M.A.; Tashiro,M.; Wang,D.; Xu,X.; Lemey,P.; Russell,C.A.
EPI609081	HA	Argentina	2007-Mar-21	A/Argentina/3689/2007		Other Database Import	Bedford,T.; Riley,S.; Barr,I.G.; Broor,S.; Chadha,M.; Cox,N.J.; Daniels,R.S.; Gunasekaran,C.P.; Hurt,A.C.; Kelso,A.; Klimov,A.; Lewis,N.S.; Li,X.; McCauley,J.W.; Odagiri,T.; Potdar,V.; Rambaut,A.; Shu,Y.; Skepner,E.; Smith,D.J.; Suchard,M.A.; Tashiro,M.; Wang,D.; Xu,X.; Lemey,P.; Russell,C.A.
EPI609062	HA	Bulgaria	2007-Jun-01	A/Sofia/319/2007		Other Database Import	Bedford,T.; Riley,S.; Barr,I.G.; Broor,S.; Chadha,M.; Cox,N.J.; Daniels,R.S.; Gunasekaran,C.P.; Hurt,A.C.; Kelso,A.; Klimov,A.; Lewis,N.S.; Li,X.; McCauley,J.W.; Odagiri,T.; Potdar,V.; Rambaut,A.; Shu,Y.; Skepner,E.; Smith,D.J.; Suchard,M.A.; Tashiro,M.; Wang,D.; Xu,X.; Lemey,P.; Russell,C.A.
EPI609016	HA	India	2007-Jul-23	A/Pune/077597/2007		Other Database Import	Bedford,T.; Riley,S.; Barr,I.G.; Broor,S.; Chadha,M.; Cox,N.J.; Daniels,R.S.; Gunasekaran,C.P.; Hurt,A.C.; Kelso,A.; Klimov,A.; Lewis,N.S.; Li,X.; McCauley,J.W.; Odagiri,T.; Potdar,V.; Rambaut,A.; Shu,Y.; Skepner,E.; Smith,D.J.; Suchard,M.A.; Tashiro,M.; Wang,D.; Xu,X.; Lemey,P.; Russell,C.A.
EPI608995	HA	Argentina	2007-Jun-27	A/Argentina/501/2007		Other Database Import	Bedford,T.; Riley,S.; Barr,I.G.; Broor,S.; Chadha,M.; Cox,N.J.; Daniels,R.S.; Gunasekaran,C.P.; Hurt,A.C.; Kelso,A.; Klimov,A.; Lewis,N.S.; Li,X.; McCauley,J.W.; Odagiri,T.; Potdar,V.; Rambaut,A.; Shu,Y.; Skepner,E.; Smith,D.J.; Suchard,M.A.; Tashiro,M.; Wang,D.; Xu,X.; Lemey,P.; Russell,C.A.
EPI608727	HA	India	2007-Jan-30	A/Vellore/0713788/2007		Other Database Import	Bedford,T.; Riley,S.; Barr,I.G.; Broor,S.; Chadha,M.; Cox,N.J.; Daniels,R.S.; Gunasekaran,C.P.; Hurt,A.C.; Kelso,A.; Klimov,A.; Lewis,N.S.; Li,X.; McCauley,J.W.; Odagiri,T.; Potdar,V.; Rambaut,A.; Shu,Y.; Skepner,E.; Smith,D.J.; Suchard,M.A.; Tashiro,M.; Wang,D.; Xu,X.; Lemey,P.; Russell,C.A.
EPI608705	HA	Argentina	2007-Jun-25	A/Argentina/402/2007		Other Database Import	Bedford,T.; Riley,S.; Barr,I.G.; Broor,S.; Chadha,M.; Cox,N.J.; Daniels,R.S.; Gunasekaran,C.P.; Hurt,A.C.; Kelso,A.; Klimov,A.; Lewis,N.S.; Li,X.; McCauley,J.W.; Odagiri,T.; Potdar,V.; Rambaut,A.; Shu,Y.; Skepner,E.; Smith,D.J.; Suchard,M.A.; Tashiro,M.; Wang,D.; Xu,X.; Lemey,P.; Russell,C.A.
EPI608690	HA	United States	2007-Jan-09	A/Florida/01/2007		Other Database Import	Bedford,T.; Riley,S.; Barr,I.G.; Broor,S.; Chadha,M.; Cox,N.J.; Daniels,R.S.; Gunasekaran,C.P.; Hurt,A.C.; Kelso,A.; Klimov,A.; Lewis,N.S.; Li,X.; McCauley,J.W.; Odagiri,T.; Potdar,V.; Rambaut,A.; Shu,Y.; Skepner,E.; Smith,D.J.; Suchard,M.A.; Tashiro,M.; Wang,D.; Xu,X.; Lemey,P.; Russell,C.A.
EPI608636	HA	United States	2007-Feb-28	A/South Carolina/01/2007		Other Database Import	Bedford,T.; Riley,S.; Barr,I.G.; Broor,S.; Chadha,M.; Cox,N.J.; Daniels,R.S.; Gunasekaran,C.P.; Hurt,A.C.; Kelso,A.; Klimov,A.; Lewis,N.S.; Li,X.; McCauley,J.W.; Odagiri,T.; Potdar,V.; Rambaut,A.; Shu,Y.; Skepner,E.; Smith,D.J.; Suchard,M.A.; Tashiro,M.; Wang,D.; Xu,X.; Lemey,P.; Russell,C.A.
EPI608619	HA	Argentina	2007-Jun-14	A/Argentina/334/2007		Other Database Import	Bedford,T.; Riley,S.; Barr,I.G.; Broor,S.; Chadha,M.; Cox,N.J.; Daniels,R.S.; Gunasekaran,C.P.; Hurt,A.C.; Kelso,A.; Klimov,A.; Lewis,N.S.; Li,X.; McCauley,J.W.; Odagiri,T.; Potdar,V.; Rambaut,A.; Shu,Y.; Skepner,E.; Smith,D.J.; Suchard,M.A.; Tashiro,M.; Wang,D.; Xu,X.; Lemey,P.; Russell,C.A.
EPI608519	HA	Chile	2007-May-18	A/Santiago/6881/2007		Other Database Import	Bedford,T.; Riley,S.; Barr,I.G.; Broor,S.; Chadha,M.; Cox,N.J.; Daniels,R.S.; Gunasekaran,C.P.; Hurt,A.C.; Kelso,A.; Klimov,A.; Lewis,N.S.; Li,X.; McCauley,J.W.; Odagiri,T.; Potdar,V.; Rambaut,A.; Shu,Y.; Skepner,E.; Smith,D.J.; Suchard,M.A.; Tashiro,M.; Wang,D.; Xu,X.; Lemey,P.; Russell,C.A.
EPI608508	HA	Vietnam	2007-Jan-12	A/Vietnam/23/2007		Other Database Import	Bedford,T.; Riley,S.; Barr,I.G.; Broor,S.; Chadha,M.; Cox,N.J.; Daniels,R.S.; Gunasekaran,C.P.; Hurt,A.C.; Kelso,A.; Klimov,A.; Lewis,N.S.; Li,X.; McCauley,J.W.; Odagiri,T.; Potdar,V.; Rambaut,A.; Shu,Y.; Skepner,E.; Smith,D.J.; Suchard,M.A.; Tashiro,M.; Wang,D.; Xu,X.; Lemey,P.; Russell,C.A.
EPI608443	HA	Venezuela, Bolivarian Republic of	2007-Aug-13	A/Venezuela/8241/2007		Other Database Import	Bedford,T.; Riley,S.; Barr,I.G.; Broor,S.; Chadha,M.; Cox,N.J.; Daniels,R.S.; Gunasekaran,C.P.; Hurt,A.C.; Kelso,A.; Klimov,A.; Lewis,N.S.; Li,X.; McCauley,J.W.; Odagiri,T.; Potdar,V.; Rambaut,A.; Shu,Y.; Skepner,E.; Smith,D.J.; Suchard,M.A.; Tashiro,M.; Wang,D.; Xu,X.; Lemey,P.; Russell,C.A.
EPI608400	HA	Argentina	2007-Jun-12	A/Argentina/3743/2007		Other Database Import	Bedford,T.; Riley,S.; Barr,I.G.; Broor,S.; Chadha,M.; Cox,N.J.; Daniels,R.S.; Gunasekaran,C.P.; Hurt,A.C.; Kelso,A.; Klimov,A.; Lewis,N.S.; Li,X.; McCauley,J.W.; Odagiri,T.; Potdar,V.; Rambaut,A.; Shu,Y.; Skepner,E.; Smith,D.J.; Suchard,M.A.; Tashiro,M.; Wang,D.; Xu,X.; Lemey,P.; Russell,C.A.
EPI608370	HA	Philippines	2007-Sep-04	A/Philippines/1646/2007		Other Database Import	Bedford,T.; Riley,S.; Barr,I.G.; Broor,S.; Chadha,M.; Cox,N.J.; Daniels,R.S.; Gunasekaran,C.P.; Hurt,A.C.; Kelso,A.; Klimov,A.; Lewis,N.S.; Li,X.; McCauley,J.W.; Odagiri,T.; Potdar,V.; Rambaut,A.; Shu,Y.; Skepner,E.; Smith,D.J.; Suchard,M.A.; Tashiro,M.; Wang,D.; Xu,X.; Lemey,P.; Russell,C.A.
EPI608174	HA	United States	2007-Nov-05	A/Texas/64/2007		Other Database Import	Bedford,T.; Riley,S.; Barr,I.G.; Broor,S.; Chadha,M.; Cox,N.J.; Daniels,R.S.; Gunasekaran,C.P.; Hurt,A.C.; Kelso,A.; Klimov,A.; Lewis,N.S.; Li,X.; McCauley,J.W.; Odagiri,T.; Potdar,V.; Rambaut,A.; Shu,Y.; Skepner,E.; Smith,D.J.; Suchard,M.A.; Tashiro,M.; Wang,D.; Xu,X.; Lemey,P.; Russell,C.A.
EPI608169	HA	Thailand	2007-Sep-20	A/Thailand/271/2007		Other Database Import	Bedford,T.; Riley,S.; Barr,I.G.; Broor,S.; Chadha,M.; Cox,N.J.; Daniels,R.S.; Gunasekaran,C.P.; Hurt,A.C.; Kelso,A.; Klimov,A.; Lewis,N.S.; Li,X.; McCauley,J.W.; Odagiri,T.; Potdar,V.; Rambaut,A.; Shu,Y.; Skepner,E.; Smith,D.J.; Suchard,M.A.; Tashiro,M.; Wang,D.; Xu,X.; Lemey,P.; Russell,C.A.
EPI608166	HA	United States	2007-Jan-17	A/Colorado/04/2007		Other Database Import	Bedford,T.; Riley,S.; Barr,I.G.; Broor,S.; Chadha,M.; Cox,N.J.; Daniels,R.S.; Gunasekaran,C.P.; Hurt,A.C.; Kelso,A.; Klimov,A.; Lewis,N.S.; Li,X.; McCauley,J.W.; Odagiri,T.; Potdar,V.; Rambaut,A.; Shu,Y.; Skepner,E.; Smith,D.J.; Suchard,M.A.; Tashiro,M.; Wang,D.; Xu,X.; Lemey,P.; Russell,C.A.
EPI607480	HA	Bangladesh	2007-May-02	A/Bangladesh/9745/2007		Other Database Import	Bedford,T.; Riley,S.; Barr,I.G.; Broor,S.; Chadha,M.; Cox,N.J.; Daniels,R.S.; Gunasekaran,C.P.; Hurt,A.C.; Kelso,A.; Klimov,A.; Lewis,N.S.; Li,X.; McCauley,J.W.; Odagiri,T.; Potdar,V.; Rambaut,A.; Shu,Y.; Skepner,E.; Smith,D.J.; Suchard,M.A.; Tashiro,M.; Wang,D.; Xu,X.; Lemey,P.; Russell,C.A.
EPI607291	HA	Argentina	2007-Jun-04	A/Argentina/117/2007		Other Database Import	Bedford,T.; Riley,S.; Barr,I.G.; Broor,S.; Chadha,M.; Cox,N.J.; Daniels,R.S.; Gunasekaran,C.P.; Hurt,A.C.; Kelso,A.; Klimov,A.; Lewis,N.S.; Li,X.; McCauley,J.W.; Odagiri,T.; Potdar,V.; Rambaut,A.; Shu,Y.; Skepner,E.; Smith,D.J.; Suchard,M.A.; Tashiro,M.; Wang,D.; Xu,X.; Lemey,P.; Russell,C.A.
EPI607285	HA	India	2007-Jan-31	A/Vellore/0713789/2007		Other Database Import	Bedford,T.; Riley,S.; Barr,I.G.; Broor,S.; Chadha,M.; Cox,N.J.; Daniels,R.S.; Gunasekaran,C.P.; Hurt,A.C.; Kelso,A.; Klimov,A.; Lewis,N.S.; Li,X.; McCauley,J.W.; Odagiri,T.; Potdar,V.; Rambaut,A.; Shu,Y.; Skepner,E.; Smith,D.J.; Suchard,M.A.; Tashiro,M.; Wang,D.; Xu,X.; Lemey,P.; Russell,C.A.
EPI607253	HA	United States	2007-Feb-01	A/New Jersey/05/2007		Other Database Import	Bedford,T.; Riley,S.; Barr,I.G.; Broor,S.; Chadha,M.; Cox,N.J.; Daniels,R.S.; Gunasekaran,C.P.; Hurt,A.C.; Kelso,A.; Klimov,A.; Lewis,N.S.; Li,X.; McCauley,J.W.; Odagiri,T.; Potdar,V.; Rambaut,A.; Shu,Y.; Skepner,E.; Smith,D.J.; Suchard,M.A.; Tashiro,M.; Wang,D.; Xu,X.; Lemey,P.; Russell,C.A.
EPI607249	HA	Argentina	2007-Jun-13	A/Argentina/389/2007		Other Database Import	Bedford,T.; Riley,S.; Barr,I.G.; Broor,S.; Chadha,M.; Cox,N.J.; Daniels,R.S.; Gunasekaran,C.P.; Hurt,A.C.; Kelso,A.; Klimov,A.; Lewis,N.S.; Li,X.; McCauley,J.W.; Odagiri,T.; Potdar,V.; Rambaut,A.; Shu,Y.; Skepner,E.; Smith,D.J.; Suchard,M.A.; Tashiro,M.; Wang,D.; Xu,X.; Lemey,P.; Russell,C.A.
EPI607228	HA	Japan	2007-Feb-25	A/Japan/688/2007		Other Database Import	Bedford,T.; Riley,S.; Barr,I.G.; Broor,S.; Chadha,M.; Cox,N.J.; Daniels,R.S.; Gunasekaran,C.P.; Hurt,A.C.; Kelso,A.; Klimov,A.; Lewis,N.S.; Li,X.; McCauley,J.W.; Odagiri,T.; Potdar,V.; Rambaut,A.; Shu,Y.; Skepner,E.; Smith,D.J.; Suchard,M.A.; Tashiro,M.; Wang,D.; Xu,X.; Lemey,P.; Russell,C.A.
EPI607164	HA	Philippines	2007-Aug-28	A/Philippines/1641/2007		Other Database Import	Bedford,T.; Riley,S.; Barr,I.G.; Broor,S.; Chadha,M.; Cox,N.J.; Daniels,R.S.; Gunasekaran,C.P.; Hurt,A.C.; Kelso,A.; Klimov,A.; Lewis,N.S.; Li,X.; McCauley,J.W.; Odagiri,T.; Potdar,V.; Rambaut,A.; Shu,Y.; Skepner,E.; Smith,D.J.; Suchard,M.A.; Tashiro,M.; Wang,D.; Xu,X.; Lemey,P.; Russell,C.A.
EPI607111	HA	India	2007-Feb-02	A/Vellore/0713791/2007		Other Database Import	Bedford,T.; Riley,S.; Barr,I.G.; Broor,S.; Chadha,M.; Cox,N.J.; Daniels,R.S.; Gunasekaran,C.P.; Hurt,A.C.; Kelso,A.; Klimov,A.; Lewis,N.S.; Li,X.; McCauley,J.W.; Odagiri,T.; Potdar,V.; Rambaut,A.; Shu,Y.; Skepner,E.; Smith,D.J.; Suchard,M.A.; Tashiro,M.; Wang,D.; Xu,X.; Lemey,P.; Russell,C.A.
EPI607069	HA	China	2007-Jan-08	A/Jilin Nanguan/112/2007		Other Database Import	Bedford,T.; Riley,S.; Barr,I.G.; Broor,S.; Chadha,M.; Cox,N.J.; Daniels,R.S.; Gunasekaran,C.P.; Hurt,A.C.; Kelso,A.; Klimov,A.; Lewis,N.S.; Li,X.; McCauley,J.W.; Odagiri,T.; Potdar,V.; Rambaut,A.; Shu,Y.; Skepner,E.; Smith,D.J.; Suchard,M.A.; Tashiro,M.; Wang,D.; Xu,X.; Lemey,P.; Russell,C.A.
EPI607037	HA	Taiwan	2007-Sep-29	A/Taiwan/707/2007		Other Database Import	Bedford,T.; Riley,S.; Barr,I.G.; Broor,S.; Chadha,M.; Cox,N.J.; Daniels,R.S.; Gunasekaran,C.P.; Hurt,A.C.; Kelso,A.; Klimov,A.; Lewis,N.S.; Li,X.; McCauley,J.W.; Odagiri,T.; Potdar,V.; Rambaut,A.; Shu,Y.; Skepner,E.; Smith,D.J.; Suchard,M.A.; Tashiro,M.; Wang,D.; Xu,X.; Lemey,P.; Russell,C.A.
EPI606974	HA	India	2007-Jul-23	A/Pune/077594/2007		Other Database Import	Bedford,T.; Riley,S.; Barr,I.G.; Broor,S.; Chadha,M.; Cox,N.J.; Daniels,R.S.; Gunasekaran,C.P.; Hurt,A.C.; Kelso,A.; Klimov,A.; Lewis,N.S.; Li,X.; McCauley,J.W.; Odagiri,T.; Potdar,V.; Rambaut,A.; Shu,Y.; Skepner,E.; Smith,D.J.; Suchard,M.A.; Tashiro,M.; Wang,D.; Xu,X.; Lemey,P.; Russell,C.A.
EPI606926	HA	Italy	2007-Jun-01	A/Trieste/25/2007		Other Database Import	Bedford,T.; Riley,S.; Barr,I.G.; Broor,S.; Chadha,M.; Cox,N.J.; Daniels,R.S.; Gunasekaran,C.P.; Hurt,A.C.; Kelso,A.; Klimov,A.; Lewis,N.S.; Li,X.; McCauley,J.W.; Odagiri,T.; Potdar,V.; Rambaut,A.; Shu,Y.; Skepner,E.; Smith,D.J.; Suchard,M.A.; Tashiro,M.; Wang,D.; Xu,X.; Lemey,P.; Russell,C.A.
EPI606823	HA	China	2007-Oct-07	A/Jilin Chaoyang/1124/2007		Other Database Import	Bedford,T.; Riley,S.; Barr,I.G.; Broor,S.; Chadha,M.; Cox,N.J.; Daniels,R.S.; Gunasekaran,C.P.; Hurt,A.C.; Kelso,A.; Klimov,A.; Lewis,N.S.; Li,X.; McCauley,J.W.; Odagiri,T.; Potdar,V.; Rambaut,A.; Shu,Y.; Skepner,E.; Smith,D.J.; Suchard,M.A.; Tashiro,M.; Wang,D.; Xu,X.; Lemey,P.; Russell,C.A.
EPI606757	HA	Argentina	2007-May-01	A/Argentina/3726/2007		Other Database Import	Bedford,T.; Riley,S.; Barr,I.G.; Broor,S.; Chadha,M.; Cox,N.J.; Daniels,R.S.; Gunasekaran,C.P.; Hurt,A.C.; Kelso,A.; Klimov,A.; Lewis,N.S.; Li,X.; McCauley,J.W.; Odagiri,T.; Potdar,V.; Rambaut,A.; Shu,Y.; Skepner,E.; Smith,D.J.; Suchard,M.A.; Tashiro,M.; Wang,D.; Xu,X.; Lemey,P.; Russell,C.A.
EPI606527	HA	United States	2007-Mar-03	A/Pennsylvania/04/2007		Other Database Import	Bedford,T.; Riley,S.; Barr,I.G.; Broor,S.; Chadha,M.; Cox,N.J.; Daniels,R.S.; Gunasekaran,C.P.; Hurt,A.C.; Kelso,A.; Klimov,A.; Lewis,N.S.; Li,X.; McCauley,J.W.; Odagiri,T.; Potdar,V.; Rambaut,A.; Shu,Y.; Skepner,E.; Smith,D.J.; Suchard,M.A.; Tashiro,M.; Wang,D.; Xu,X.; Lemey,P.; Russell,C.A.
EPI606456	HA	United States	2007-Jan-25	A/Idaho/05/2007		Other Database Import	Bedford,T.; Riley,S.; Barr,I.G.; Broor,S.; Chadha,M.; Cox,N.J.; Daniels,R.S.; Gunasekaran,C.P.; Hurt,A.C.; Kelso,A.; Klimov,A.; Lewis,N.S.; Li,X.; McCauley,J.W.; Odagiri,T.; Potdar,V.; Rambaut,A.; Shu,Y.; Skepner,E.; Smith,D.J.; Suchard,M.A.; Tashiro,M.; Wang,D.; Xu,X.; Lemey,P.; Russell,C.A.
EPI606350	HA	Argentina	2007-Jul-10	A/Argentina/3888/2007		Other Database Import	Bedford,T.; Riley,S.; Barr,I.G.; Broor,S.; Chadha,M.; Cox,N.J.; Daniels,R.S.; Gunasekaran,C.P.; Hurt,A.C.; Kelso,A.; Klimov,A.; Lewis,N.S.; Li,X.; McCauley,J.W.; Odagiri,T.; Potdar,V.; Rambaut,A.; Shu,Y.; Skepner,E.; Smith,D.J.; Suchard,M.A.; Tashiro,M.; Wang,D.; Xu,X.; Lemey,P.; Russell,C.A.
EPI606324	HA	China	2007-Jan-10	A/Beijing Xicheng/51/2007		Other Database Import	Bedford,T.; Riley,S.; Barr,I.G.; Broor,S.; Chadha,M.; Cox,N.J.; Daniels,R.S.; Gunasekaran,C.P.; Hurt,A.C.; Kelso,A.; Klimov,A.; Lewis,N.S.; Li,X.; McCauley,J.W.; Odagiri,T.; Potdar,V.; Rambaut,A.; Shu,Y.; Skepner,E.; Smith,D.J.; Suchard,M.A.; Tashiro,M.; Wang,D.; Xu,X.; Lemey,P.; Russell,C.A.
EPI606283	HA	Bangladesh	2007-Jun-06	A/Bangladesh/1695/2007		Other Database Import	Bedford,T.; Riley,S.; Barr,I.G.; Broor,S.; Chadha,M.; Cox,N.J.; Daniels,R.S.; Gunasekaran,C.P.; Hurt,A.C.; Kelso,A.; Klimov,A.; Lewis,N.S.; Li,X.; McCauley,J.W.; Odagiri,T.; Potdar,V.; Rambaut,A.; Shu,Y.; Skepner,E.; Smith,D.J.; Suchard,M.A.; Tashiro,M.; Wang,D.; Xu,X.; Lemey,P.; Russell,C.A.
EPI606269	HA	China	2007-Jan-04	A/Gansu Chengguan/11/2007		Other Database Import	Bedford,T.; Riley,S.; Barr,I.G.; Broor,S.; Chadha,M.; Cox,N.J.; Daniels,R.S.; Gunasekaran,C.P.; Hurt,A.C.; Kelso,A.; Klimov,A.; Lewis,N.S.; Li,X.; McCauley,J.W.; Odagiri,T.; Potdar,V.; Rambaut,A.; Shu,Y.; Skepner,E.; Smith,D.J.; Suchard,M.A.; Tashiro,M.; Wang,D.; Xu,X.; Lemey,P.; Russell,C.A.
EPI606267	HA	India	2007-Feb-01	A/Vellore/0713790/2007		Other Database Import	Bedford,T.; Riley,S.; Barr,I.G.; Broor,S.; Chadha,M.; Cox,N.J.; Daniels,R.S.; Gunasekaran,C.P.; Hurt,A.C.; Kelso,A.; Klimov,A.; Lewis,N.S.; Li,X.; McCauley,J.W.; Odagiri,T.; Potdar,V.; Rambaut,A.; Shu,Y.; Skepner,E.; Smith,D.J.; Suchard,M.A.; Tashiro,M.; Wang,D.; Xu,X.; Lemey,P.; Russell,C.A.
EPI606221	HA	Ukraine	2007-Mar-01	A/Dnipropetrovsk/324/2007		Other Database Import	Bedford,T.; Riley,S.; Barr,I.G.; Broor,S.; Chadha,M.; Cox,N.J.; Daniels,R.S.; Gunasekaran,C.P.; Hurt,A.C.; Kelso,A.; Klimov,A.; Lewis,N.S.; Li,X.; McCauley,J.W.; Odagiri,T.; Potdar,V.; Rambaut,A.; Shu,Y.; Skepner,E.; Smith,D.J.; Suchard,M.A.; Tashiro,M.; Wang,D.; Xu,X.; Lemey,P.; Russell,C.A.
EPI606074	HA	Chile	2007-Jul-09	A/Santiago/10086/2007		Other Database Import	Bedford,T.; Riley,S.; Barr,I.G.; Broor,S.; Chadha,M.; Cox,N.J.; Daniels,R.S.; Gunasekaran,C.P.; Hurt,A.C.; Kelso,A.; Klimov,A.; Lewis,N.S.; Li,X.; McCauley,J.W.; Odagiri,T.; Potdar,V.; Rambaut,A.; Shu,Y.; Skepner,E.; Smith,D.J.; Suchard,M.A.; Tashiro,M.; Wang,D.; Xu,X.; Lemey,P.; Russell,C.A.
EPI606045	HA	Hong Kong (SAR)	2007-Dec-24	A/Hong Kong/4768/2007		Other Database Import	Bedford,T.; Riley,S.; Barr,I.G.; Broor,S.; Chadha,M.; Cox,N.J.; Daniels,R.S.; Gunasekaran,C.P.; Hurt,A.C.; Kelso,A.; Klimov,A.; Lewis,N.S.; Li,X.; McCauley,J.W.; Odagiri,T.; Potdar,V.; Rambaut,A.; Shu,Y.; Skepner,E.; Smith,D.J.; Suchard,M.A.; Tashiro,M.; Wang,D.; Xu,X.; Lemey,P.; Russell,C.A.
EPI598110	PB2	Singapore	2007-Sep-17	A/Singapore/238T/2007		Other Database Import	Virk,R.K.; Tambyah,P.A.; Tan,B.H.
EPI598129	PB1	Singapore	2007-Sep-17	A/Singapore/238T/2007		Other Database Import	Virk,R.K.; Tambyah,P.A.; Tan,B.H.
EPI598029	HA	Singapore	2007-Sep-17	A/Singapore/238T/2007		Other Database Import	Virk,R.K.; Tambyah,P.A.; Tan,B.H.
EPI598031	NA	Singapore	2007-Sep-17	A/Singapore/238T/2007		Other Database Import	Virk,R.K.; Tambyah,P.A.; Tan,B.H.
EPI598055	NS	Singapore	2007-Sep-17	A/Singapore/238T/2007		Other Database Import	Virk,R.K.; Tambyah,P.A.; Tan,B.H.
EPI598211	PA	Singapore	2007-Sep-17	A/Singapore/238T/2007		Other Database Import	Virk,R.K.; Tambyah,P.A.; Tan,B.H.
EPI598065	MP	Singapore	2007-Sep-17	A/Singapore/238T/2007		Other Database Import	Virk,R.K.; Tambyah,P.A.; Tan,B.H.
EPI598075	NP	Singapore	2007-Sep-17	A/Singapore/238T/2007		Other Database Import	Virk,R.K.; Tambyah,P.A.; Tan,B.H.
EPI545341	HA	Australia	2007-Nov-01	A/Perth/27/2007		Other Database Import	Fonville,J.M.; Wilks,S.H.; James,S.L.; Fox,A.; Ventresca,M.; Aban,M.; Xue,L.; Jones,T.C.; Le,N.; Pham,Q.; Tran,N.; Wong,Y.; Mosterin,A.; Katzelnick,L.C.; Labonte,D.; Le,T.; van der Net,G.; Skepner,E.; Russell,C.A.; Kaplan,T.D.; Rimmelzwaan,G.F.; Masurel,N.; de Jong,J.C.; Palache,A.; Beyer,W.E.P.; Le,Q.; Nguyen,T.; Wertheim,H.F.L.; Hurt,A.C.; Osterhaus,A.D.M.E.; Barr,I.G.; Fouchier,R.A.M.; Horby,P…
EPI545338	HA	Australia	2007-Nov-01	A/Brisbane/10/2007		Other Database Import	Fonville,J.M.; Wilks,S.H.; James,S.L.; Fox,A.; Ventresca,M.; Aban,M.; Xue,L.; Jones,T.C.; Le,N.; Pham,Q.; Tran,N.; Wong,Y.; Mosterin,A.; Katzelnick,L.C.; Labonte,D.; Le,T.; van der Net,G.; Skepner,E.; Russell,C.A.; Kaplan,T.D.; Rimmelzwaan,G.F.; Masurel,N.; de Jong,J.C.; Palache,A.; Beyer,W.E.P.; Le,Q.; Nguyen,T.; Wertheim,H.F.L.; Hurt,A.C.; Osterhaus,A.D.M.E.; Barr,I.G.; Fouchier,R.A.M.; Horby,P…
EPI541892	HA	Netherlands	2007-Jan-23	A/Netherlands/038/07	National Institute for Public Health and the Environment (RIVM)	Erasmus Medical Center
EPI541891	NA	Netherlands	2007-Jan-23	A/Netherlands/038/07	National Institute for Public Health and the Environment (RIVM)	Erasmus Medical Center
EPI541889	NA	Netherlands	2007-Jan-20	A/Netherlands/004/07		Erasmus Medical Center
EPI541890	HA	Netherlands	2007-Jan-20	A/Netherlands/004/07		Erasmus Medical Center
EPI535423	MP	France	2007-Nov-08	A/Paris/358/2007		Institut Pasteur	Barbezange, Cyril
EPI535417	PB2	France	2007-Nov-08	A/Paris/358/2007		Institut Pasteur	Barbezange, Cyril
EPI535424	NS	France	2007-Nov-08	A/Paris/358/2007		Institut Pasteur	Barbezange, Cyril
EPI535418	PB1	France	2007-Nov-08	A/Paris/358/2007		Institut Pasteur	Barbezange, Cyril
EPI535420	HA	France	2007-Nov-08	A/Paris/358/2007		Institut Pasteur	Barbezange, Cyril
EPI535421	NP	France	2007-Nov-08	A/Paris/358/2007		Institut Pasteur	Barbezange, Cyril
EPI535422	NA	France	2007-Nov-08	A/Paris/358/2007		Institut Pasteur	Barbezange, Cyril
EPI535419	PA	France	2007-Nov-08	A/Paris/358/2007		Institut Pasteur	Barbezange, Cyril
EPI525189	HA	United States	2007-Mar-26	A/New York/1103/2007		Other Database Import	Wentworth,D.E.; Halpin,R.A.; Lin,X.; Bera,J.; Akopov,A.; Ransier,A.; Mohan,M.; Fedorova,N.; Tsitrin,T.; Stockwell,T.; Amedeo,P.; Appalla,L.; Bishop,B.; Edworthy,P.; Gupta,N.; Hoover,J.; Katzel,D.; Li,K.; Schobel,S.; Shrivastava,S.; Thovarai,V.; Wang,S.; Griesemer,S.B.; Bao,Y.; Sanders,R.; Zhdanov,S.; Kiryutin,B.; Lipman,D.J.; Tatusova,T.; St. George,K.
EPI525190	MP	United States	2007-Mar-26	A/New York/1103/2007		Other Database Import	Wentworth,D.E.; Halpin,R.A.; Lin,X.; Bera,J.; Akopov,A.; Ransier,A.; Mohan,M.; Fedorova,N.; Tsitrin,T.; Stockwell,T.; Amedeo,P.; Appalla,L.; Bishop,B.; Edworthy,P.; Gupta,N.; Hoover,J.; Katzel,D.; Li,K.; Schobel,S.; Shrivastava,S.; Thovarai,V.; Wang,S.; Griesemer,S.B.; Bao,Y.; Sanders,R.; Zhdanov,S.; Kiryutin,B.; Lipman,D.J.; Tatusova,T.; St. George,K.
EPI525191	NA	United States	2007-Mar-26	A/New York/1103/2007		Other Database Import	Wentworth,D.E.; Halpin,R.A.; Lin,X.; Bera,J.; Akopov,A.; Ransier,A.; Mohan,M.; Fedorova,N.; Tsitrin,T.; Stockwell,T.; Amedeo,P.; Appalla,L.; Bishop,B.; Edworthy,P.; Gupta,N.; Hoover,J.; Katzel,D.; Li,K.; Schobel,S.; Shrivastava,S.; Thovarai,V.; Wang,S.; Griesemer,S.B.; Bao,Y.; Sanders,R.; Zhdanov,S.; Kiryutin,B.; Lipman,D.J.; Tatusova,T.; St. George,K.
EPI525192	NP	United States	2007-Mar-26	A/New York/1103/2007		Other Database Import	Wentworth,D.E.; Halpin,R.A.; Lin,X.; Bera,J.; Akopov,A.; Ransier,A.; Mohan,M.; Fedorova,N.; Tsitrin,T.; Stockwell,T.; Amedeo,P.; Appalla,L.; Bishop,B.; Edworthy,P.; Gupta,N.; Hoover,J.; Katzel,D.; Li,K.; Schobel,S.; Shrivastava,S.; Thovarai,V.; Wang,S.; Griesemer,S.B.; Bao,Y.; Sanders,R.; Zhdanov,S.; Kiryutin,B.; Lipman,D.J.; Tatusova,T.; St. George,K.
EPI525193	NS	United States	2007-Mar-26	A/New York/1103/2007		Other Database Import	Wentworth,D.E.; Halpin,R.A.; Lin,X.; Bera,J.; Akopov,A.; Ransier,A.; Mohan,M.; Fedorova,N.; Tsitrin,T.; Stockwell,T.; Amedeo,P.; Appalla,L.; Bishop,B.; Edworthy,P.; Gupta,N.; Hoover,J.; Katzel,D.; Li,K.; Schobel,S.; Shrivastava,S.; Thovarai,V.; Wang,S.; Griesemer,S.B.; Bao,Y.; Sanders,R.; Zhdanov,S.; Kiryutin,B.; Lipman,D.J.; Tatusova,T.; St. George,K.
EPI525195	PB1	United States	2007-Mar-26	A/New York/1103/2007		Other Database Import	Wentworth,D.E.; Halpin,R.A.; Lin,X.; Bera,J.; Akopov,A.; Ransier,A.; Mohan,M.; Fedorova,N.; Tsitrin,T.; Stockwell,T.; Amedeo,P.; Appalla,L.; Bishop,B.; Edworthy,P.; Gupta,N.; Hoover,J.; Katzel,D.; Li,K.; Schobel,S.; Shrivastava,S.; Thovarai,V.; Wang,S.; Griesemer,S.B.; Bao,Y.; Sanders,R.; Zhdanov,S.; Kiryutin,B.; Lipman,D.J.; Tatusova,T.; St. George,K.
EPI525196	PB2	United States	2007-Mar-26	A/New York/1103/2007		Other Database Import	Wentworth,D.E.; Halpin,R.A.; Lin,X.; Bera,J.; Akopov,A.; Ransier,A.; Mohan,M.; Fedorova,N.; Tsitrin,T.; Stockwell,T.; Amedeo,P.; Appalla,L.; Bishop,B.; Edworthy,P.; Gupta,N.; Hoover,J.; Katzel,D.; Li,K.; Schobel,S.; Shrivastava,S.; Thovarai,V.; Wang,S.; Griesemer,S.B.; Bao,Y.; Sanders,R.; Zhdanov,S.; Kiryutin,B.; Lipman,D.J.; Tatusova,T.; St. George,K.
EPI525171	HA	United States	2007-Jun-06	A/New York/1100/2007		Other Database Import	Wentworth,D.E.; Halpin,R.A.; Lin,X.; Bera,J.; Akopov,A.; Ransier,A.; Mohan,M.; Fedorova,N.; Tsitrin,T.; Stockwell,T.; Amedeo,P.; Appalla,L.; Bishop,B.; Edworthy,P.; Gupta,N.; Hoover,J.; Katzel,D.; Li,K.; Schobel,S.; Shrivastava,S.; Thovarai,V.; Wang,S.; Griesemer,S.B.; Bao,Y.; Sanders,R.; Zhdanov,S.; Kiryutin,B.; Lipman,D.J.; Tatusova,T.; St. George,K.
EPI525172	MP	United States	2007-Jun-06	A/New York/1100/2007		Other Database Import	Wentworth,D.E.; Halpin,R.A.; Lin,X.; Bera,J.; Akopov,A.; Ransier,A.; Mohan,M.; Fedorova,N.; Tsitrin,T.; Stockwell,T.; Amedeo,P.; Appalla,L.; Bishop,B.; Edworthy,P.; Gupta,N.; Hoover,J.; Katzel,D.; Li,K.; Schobel,S.; Shrivastava,S.; Thovarai,V.; Wang,S.; Griesemer,S.B.; Bao,Y.; Sanders,R.; Zhdanov,S.; Kiryutin,B.; Lipman,D.J.; Tatusova,T.; St. George,K.
EPI525173	NA	United States	2007-Jun-06	A/New York/1100/2007		Other Database Import	Wentworth,D.E.; Halpin,R.A.; Lin,X.; Bera,J.; Akopov,A.; Ransier,A.; Mohan,M.; Fedorova,N.; Tsitrin,T.; Stockwell,T.; Amedeo,P.; Appalla,L.; Bishop,B.; Edworthy,P.; Gupta,N.; Hoover,J.; Katzel,D.; Li,K.; Schobel,S.; Shrivastava,S.; Thovarai,V.; Wang,S.; Griesemer,S.B.; Bao,Y.; Sanders,R.; Zhdanov,S.; Kiryutin,B.; Lipman,D.J.; Tatusova,T.; St. George,K.
EPI525174	NP	United States	2007-Jun-06	A/New York/1100/2007		Other Database Import	Wentworth,D.E.; Halpin,R.A.; Lin,X.; Bera,J.; Akopov,A.; Ransier,A.; Mohan,M.; Fedorova,N.; Tsitrin,T.; Stockwell,T.; Amedeo,P.; Appalla,L.; Bishop,B.; Edworthy,P.; Gupta,N.; Hoover,J.; Katzel,D.; Li,K.; Schobel,S.; Shrivastava,S.; Thovarai,V.; Wang,S.; Griesemer,S.B.; Bao,Y.; Sanders,R.; Zhdanov,S.; Kiryutin,B.; Lipman,D.J.; Tatusova,T.; St. George,K.
EPI525175	NS	United States	2007-Jun-06	A/New York/1100/2007		Other Database Import	Wentworth,D.E.; Halpin,R.A.; Lin,X.; Bera,J.; Akopov,A.; Ransier,A.; Mohan,M.; Fedorova,N.; Tsitrin,T.; Stockwell,T.; Amedeo,P.; Appalla,L.; Bishop,B.; Edworthy,P.; Gupta,N.; Hoover,J.; Katzel,D.; Li,K.; Schobel,S.; Shrivastava,S.; Thovarai,V.; Wang,S.; Griesemer,S.B.; Bao,Y.; Sanders,R.; Zhdanov,S.; Kiryutin,B.; Lipman,D.J.; Tatusova,T.; St. George,K.
EPI525177	PB1	United States	2007-Jun-06	A/New York/1100/2007		Other Database Import	Wentworth,D.E.; Halpin,R.A.; Lin,X.; Bera,J.; Akopov,A.; Ransier,A.; Mohan,M.; Fedorova,N.; Tsitrin,T.; Stockwell,T.; Amedeo,P.; Appalla,L.; Bishop,B.; Edworthy,P.; Gupta,N.; Hoover,J.; Katzel,D.; Li,K.; Schobel,S.; Shrivastava,S.; Thovarai,V.; Wang,S.; Griesemer,S.B.; Bao,Y.; Sanders,R.; Zhdanov,S.; Kiryutin,B.; Lipman,D.J.; Tatusova,T.; St. George,K.
EPI525178	PB2	United States	2007-Jun-06	A/New York/1100/2007		Other Database Import	Wentworth,D.E.; Halpin,R.A.; Lin,X.; Bera,J.; Akopov,A.; Ransier,A.; Mohan,M.; Fedorova,N.; Tsitrin,T.; Stockwell,T.; Amedeo,P.; Appalla,L.; Bishop,B.; Edworthy,P.; Gupta,N.; Hoover,J.; Katzel,D.; Li,K.; Schobel,S.; Shrivastava,S.; Thovarai,V.; Wang,S.; Griesemer,S.B.; Bao,Y.; Sanders,R.; Zhdanov,S.; Kiryutin,B.; Lipman,D.J.; Tatusova,T.; St. George,K.
EPI525154	HA	United States	2007-Apr-16	A/New York/1098/2007		Other Database Import	Wentworth,D.E.; Halpin,R.A.; Lin,X.; Bera,J.; Akopov,A.; Ransier,A.; Mohan,M.; Fedorova,N.; Tsitrin,T.; Stockwell,T.; Amedeo,P.; Appalla,L.; Bishop,B.; Edworthy,P.; Gupta,N.; Hoover,J.; Katzel,D.; Li,K.; Schobel,S.; Shrivastava,S.; Thovarai,V.; Wang,S.; Griesemer,S.B.; Bao,Y.; Sanders,R.; Zhdanov,S.; Kiryutin,B.; Lipman,D.J.; Tatusova,T.; St. George,K.
EPI525155	MP	United States	2007-Apr-16	A/New York/1098/2007		Other Database Import	Wentworth,D.E.; Halpin,R.A.; Lin,X.; Bera,J.; Akopov,A.; Ransier,A.; Mohan,M.; Fedorova,N.; Tsitrin,T.; Stockwell,T.; Amedeo,P.; Appalla,L.; Bishop,B.; Edworthy,P.; Gupta,N.; Hoover,J.; Katzel,D.; Li,K.; Schobel,S.; Shrivastava,S.; Thovarai,V.; Wang,S.; Griesemer,S.B.; Bao,Y.; Sanders,R.; Zhdanov,S.; Kiryutin,B.; Lipman,D.J.; Tatusova,T.; St. George,K.
EPI525156	NA	United States	2007-Apr-16	A/New York/1098/2007		Other Database Import	Wentworth,D.E.; Halpin,R.A.; Lin,X.; Bera,J.; Akopov,A.; Ransier,A.; Mohan,M.; Fedorova,N.; Tsitrin,T.; Stockwell,T.; Amedeo,P.; Appalla,L.; Bishop,B.; Edworthy,P.; Gupta,N.; Hoover,J.; Katzel,D.; Li,K.; Schobel,S.; Shrivastava,S.; Thovarai,V.; Wang,S.; Griesemer,S.B.; Bao,Y.; Sanders,R.; Zhdanov,S.; Kiryutin,B.; Lipman,D.J.; Tatusova,T.; St. George,K.
EPI525157	NP	United States	2007-Apr-16	A/New York/1098/2007		Other Database Import	Wentworth,D.E.; Halpin,R.A.; Lin,X.; Bera,J.; Akopov,A.; Ransier,A.; Mohan,M.; Fedorova,N.; Tsitrin,T.; Stockwell,T.; Amedeo,P.; Appalla,L.; Bishop,B.; Edworthy,P.; Gupta,N.; Hoover,J.; Katzel,D.; Li,K.; Schobel,S.; Shrivastava,S.; Thovarai,V.; Wang,S.; Griesemer,S.B.; Bao,Y.; Sanders,R.; Zhdanov,S.; Kiryutin,B.; Lipman,D.J.; Tatusova,T.; St. George,K.
EPI525158	NS	United States	2007-Apr-16	A/New York/1098/2007		Other Database Import	Wentworth,D.E.; Halpin,R.A.; Lin,X.; Bera,J.; Akopov,A.; Ransier,A.; Mohan,M.; Fedorova,N.; Tsitrin,T.; Stockwell,T.; Amedeo,P.; Appalla,L.; Bishop,B.; Edworthy,P.; Gupta,N.; Hoover,J.; Katzel,D.; Li,K.; Schobel,S.; Shrivastava,S.; Thovarai,V.; Wang,S.; Griesemer,S.B.; Bao,Y.; Sanders,R.; Zhdanov,S.; Kiryutin,B.; Lipman,D.J.; Tatusova,T.; St. George,K.
EPI525160	PB1	United States	2007-Apr-16	A/New York/1098/2007		Other Database Import	Wentworth,D.E.; Halpin,R.A.; Lin,X.; Bera,J.; Akopov,A.; Ransier,A.; Mohan,M.; Fedorova,N.; Tsitrin,T.; Stockwell,T.; Amedeo,P.; Appalla,L.; Bishop,B.; Edworthy,P.; Gupta,N.; Hoover,J.; Katzel,D.; Li,K.; Schobel,S.; Shrivastava,S.; Thovarai,V.; Wang,S.; Griesemer,S.B.; Bao,Y.; Sanders,R.; Zhdanov,S.; Kiryutin,B.; Lipman,D.J.; Tatusova,T.; St. George,K.
EPI525161	PB2	United States	2007-Apr-16	A/New York/1098/2007		Other Database Import	Wentworth,D.E.; Halpin,R.A.; Lin,X.; Bera,J.; Akopov,A.; Ransier,A.; Mohan,M.; Fedorova,N.; Tsitrin,T.; Stockwell,T.; Amedeo,P.; Appalla,L.; Bishop,B.; Edworthy,P.; Gupta,N.; Hoover,J.; Katzel,D.; Li,K.; Schobel,S.; Shrivastava,S.; Thovarai,V.; Wang,S.; Griesemer,S.B.; Bao,Y.; Sanders,R.; Zhdanov,S.; Kiryutin,B.; Lipman,D.J.; Tatusova,T.; St. George,K.
EPI525138	HA	United States	2007-Apr-13	A/New York/1096/2007		Other Database Import	Wentworth,D.E.; Halpin,R.A.; Lin,X.; Bera,J.; Akopov,A.; Ransier,A.; Mohan,M.; Fedorova,N.; Tsitrin,T.; Stockwell,T.; Amedeo,P.; Appalla,L.; Bishop,B.; Edworthy,P.; Gupta,N.; Hoover,J.; Katzel,D.; Li,K.; Schobel,S.; Shrivastava,S.; Thovarai,V.; Wang,S.; Griesemer,S.B.; Bao,Y.; Sanders,R.; Zhdanov,S.; Kiryutin,B.; Lipman,D.J.; Tatusova,T.; St. George,K.
EPI525139	MP	United States	2007-Apr-13	A/New York/1096/2007		Other Database Import	Wentworth,D.E.; Halpin,R.A.; Lin,X.; Bera,J.; Akopov,A.; Ransier,A.; Mohan,M.; Fedorova,N.; Tsitrin,T.; Stockwell,T.; Amedeo,P.; Appalla,L.; Bishop,B.; Edworthy,P.; Gupta,N.; Hoover,J.; Katzel,D.; Li,K.; Schobel,S.; Shrivastava,S.; Thovarai,V.; Wang,S.; Griesemer,S.B.; Bao,Y.; Sanders,R.; Zhdanov,S.; Kiryutin,B.; Lipman,D.J.; Tatusova,T.; St. George,K.
EPI525140	NA	United States	2007-Apr-13	A/New York/1096/2007		Other Database Import	Wentworth,D.E.; Halpin,R.A.; Lin,X.; Bera,J.; Akopov,A.; Ransier,A.; Mohan,M.; Fedorova,N.; Tsitrin,T.; Stockwell,T.; Amedeo,P.; Appalla,L.; Bishop,B.; Edworthy,P.; Gupta,N.; Hoover,J.; Katzel,D.; Li,K.; Schobel,S.; Shrivastava,S.; Thovarai,V.; Wang,S.; Griesemer,S.B.; Bao,Y.; Sanders,R.; Zhdanov,S.; Kiryutin,B.; Lipman,D.J.; Tatusova,T.; St. George,K.
EPI525141	NP	United States	2007-Apr-13	A/New York/1096/2007		Other Database Import	Wentworth,D.E.; Halpin,R.A.; Lin,X.; Bera,J.; Akopov,A.; Ransier,A.; Mohan,M.; Fedorova,N.; Tsitrin,T.; Stockwell,T.; Amedeo,P.; Appalla,L.; Bishop,B.; Edworthy,P.; Gupta,N.; Hoover,J.; Katzel,D.; Li,K.; Schobel,S.; Shrivastava,S.; Thovarai,V.; Wang,S.; Griesemer,S.B.; Bao,Y.; Sanders,R.; Zhdanov,S.; Kiryutin,B.; Lipman,D.J.; Tatusova,T.; St. George,K.
EPI525142	NS	United States	2007-Apr-13	A/New York/1096/2007		Other Database Import	Wentworth,D.E.; Halpin,R.A.; Lin,X.; Bera,J.; Akopov,A.; Ransier,A.; Mohan,M.; Fedorova,N.; Tsitrin,T.; Stockwell,T.; Amedeo,P.; Appalla,L.; Bishop,B.; Edworthy,P.; Gupta,N.; Hoover,J.; Katzel,D.; Li,K.; Schobel,S.; Shrivastava,S.; Thovarai,V.; Wang,S.; Griesemer,S.B.; Bao,Y.; Sanders,R.; Zhdanov,S.; Kiryutin,B.; Lipman,D.J.; Tatusova,T.; St. George,K.
EPI525144	PB1	United States	2007-Apr-13	A/New York/1096/2007		Other Database Import	Wentworth,D.E.; Halpin,R.A.; Lin,X.; Bera,J.; Akopov,A.; Ransier,A.; Mohan,M.; Fedorova,N.; Tsitrin,T.; Stockwell,T.; Amedeo,P.; Appalla,L.; Bishop,B.; Edworthy,P.; Gupta,N.; Hoover,J.; Katzel,D.; Li,K.; Schobel,S.; Shrivastava,S.; Thovarai,V.; Wang,S.; Griesemer,S.B.; Bao,Y.; Sanders,R.; Zhdanov,S.; Kiryutin,B.; Lipman,D.J.; Tatusova,T.; St. George,K.
EPI525145	PB2	United States	2007-Apr-13	A/New York/1096/2007		Other Database Import	Wentworth,D.E.; Halpin,R.A.; Lin,X.; Bera,J.; Akopov,A.; Ransier,A.; Mohan,M.; Fedorova,N.; Tsitrin,T.; Stockwell,T.; Amedeo,P.; Appalla,L.; Bishop,B.; Edworthy,P.; Gupta,N.; Hoover,J.; Katzel,D.; Li,K.; Schobel,S.; Shrivastava,S.; Thovarai,V.; Wang,S.; Griesemer,S.B.; Bao,Y.; Sanders,R.; Zhdanov,S.; Kiryutin,B.; Lipman,D.J.; Tatusova,T.; St. George,K.
EPI525104	HA	United States	2007-Mar-23	A/New York/1089/2007		Other Database Import	Wentworth,D.E.; Halpin,R.A.; Lin,X.; Bera,J.; Akopov,A.; Ransier,A.; Mohan,M.; Fedorova,N.; Tsitrin,T.; Stockwell,T.; Amedeo,P.; Appalla,L.; Bishop,B.; Edworthy,P.; Gupta,N.; Hoover,J.; Katzel,D.; Li,K.; Schobel,S.; Shrivastava,S.; Thovarai,V.; Wang,S.; Griesemer,S.B.; Bao,Y.; Sanders,R.; Zhdanov,S.; Kiryutin,B.; Lipman,D.J.; Tatusova,T.; St. George,K.
EPI525105	MP	United States	2007-Mar-23	A/New York/1089/2007		Other Database Import	Wentworth,D.E.; Halpin,R.A.; Lin,X.; Bera,J.; Akopov,A.; Ransier,A.; Mohan,M.; Fedorova,N.; Tsitrin,T.; Stockwell,T.; Amedeo,P.; Appalla,L.; Bishop,B.; Edworthy,P.; Gupta,N.; Hoover,J.; Katzel,D.; Li,K.; Schobel,S.; Shrivastava,S.; Thovarai,V.; Wang,S.; Griesemer,S.B.; Bao,Y.; Sanders,R.; Zhdanov,S.; Kiryutin,B.; Lipman,D.J.; Tatusova,T.; St. George,K.
EPI525106	NA	United States	2007-Mar-23	A/New York/1089/2007		Other Database Import	Wentworth,D.E.; Halpin,R.A.; Lin,X.; Bera,J.; Akopov,A.; Ransier,A.; Mohan,M.; Fedorova,N.; Tsitrin,T.; Stockwell,T.; Amedeo,P.; Appalla,L.; Bishop,B.; Edworthy,P.; Gupta,N.; Hoover,J.; Katzel,D.; Li,K.; Schobel,S.; Shrivastava,S.; Thovarai,V.; Wang,S.; Griesemer,S.B.; Bao,Y.; Sanders,R.; Zhdanov,S.; Kiryutin,B.; Lipman,D.J.; Tatusova,T.; St. George,K.
EPI525107	NP	United States	2007-Mar-23	A/New York/1089/2007		Other Database Import	Wentworth,D.E.; Halpin,R.A.; Lin,X.; Bera,J.; Akopov,A.; Ransier,A.; Mohan,M.; Fedorova,N.; Tsitrin,T.; Stockwell,T.; Amedeo,P.; Appalla,L.; Bishop,B.; Edworthy,P.; Gupta,N.; Hoover,J.; Katzel,D.; Li,K.; Schobel,S.; Shrivastava,S.; Thovarai,V.; Wang,S.; Griesemer,S.B.; Bao,Y.; Sanders,R.; Zhdanov,S.; Kiryutin,B.; Lipman,D.J.; Tatusova,T.; St. George,K.
EPI525108	NS	United States	2007-Mar-23	A/New York/1089/2007		Other Database Import	Wentworth,D.E.; Halpin,R.A.; Lin,X.; Bera,J.; Akopov,A.; Ransier,A.; Mohan,M.; Fedorova,N.; Tsitrin,T.; Stockwell,T.; Amedeo,P.; Appalla,L.; Bishop,B.; Edworthy,P.; Gupta,N.; Hoover,J.; Katzel,D.; Li,K.; Schobel,S.; Shrivastava,S.; Thovarai,V.; Wang,S.; Griesemer,S.B.; Bao,Y.; Sanders,R.; Zhdanov,S.; Kiryutin,B.; Lipman,D.J.; Tatusova,T.; St. George,K.
EPI525110	PB1	United States	2007-Mar-23	A/New York/1089/2007		Other Database Import	Wentworth,D.E.; Halpin,R.A.; Lin,X.; Bera,J.; Akopov,A.; Ransier,A.; Mohan,M.; Fedorova,N.; Tsitrin,T.; Stockwell,T.; Amedeo,P.; Appalla,L.; Bishop,B.; Edworthy,P.; Gupta,N.; Hoover,J.; Katzel,D.; Li,K.; Schobel,S.; Shrivastava,S.; Thovarai,V.; Wang,S.; Griesemer,S.B.; Bao,Y.; Sanders,R.; Zhdanov,S.; Kiryutin,B.; Lipman,D.J.; Tatusova,T.; St. George,K.
EPI525111	PB2	United States	2007-Mar-23	A/New York/1089/2007		Other Database Import	Wentworth,D.E.; Halpin,R.A.; Lin,X.; Bera,J.; Akopov,A.; Ransier,A.; Mohan,M.; Fedorova,N.; Tsitrin,T.; Stockwell,T.; Amedeo,P.; Appalla,L.; Bishop,B.; Edworthy,P.; Gupta,N.; Hoover,J.; Katzel,D.; Li,K.; Schobel,S.; Shrivastava,S.; Thovarai,V.; Wang,S.; Griesemer,S.B.; Bao,Y.; Sanders,R.; Zhdanov,S.; Kiryutin,B.; Lipman,D.J.; Tatusova,T.; St. George,K.
EPI525063	HA	United States	2007-Mar-05	A/New York/1084/2007		Other Database Import	Wentworth,D.E.; Halpin,R.A.; Lin,X.; Bera,J.; Akopov,A.; Ransier,A.; Mohan,M.; Fedorova,N.; Tsitrin,T.; Stockwell,T.; Amedeo,P.; Appalla,L.; Bishop,B.; Edworthy,P.; Gupta,N.; Hoover,J.; Katzel,D.; Li,K.; Schobel,S.; Shrivastava,S.; Thovarai,V.; Wang,S.; Griesemer,S.B.; Bao,Y.; Sanders,R.; Zhdanov,S.; Kiryutin,B.; Lipman,D.J.; Tatusova,T.; St. George,K.
EPI525064	MP	United States	2007-Mar-05	A/New York/1084/2007		Other Database Import	Wentworth,D.E.; Halpin,R.A.; Lin,X.; Bera,J.; Akopov,A.; Ransier,A.; Mohan,M.; Fedorova,N.; Tsitrin,T.; Stockwell,T.; Amedeo,P.; Appalla,L.; Bishop,B.; Edworthy,P.; Gupta,N.; Hoover,J.; Katzel,D.; Li,K.; Schobel,S.; Shrivastava,S.; Thovarai,V.; Wang,S.; Griesemer,S.B.; Bao,Y.; Sanders,R.; Zhdanov,S.; Kiryutin,B.; Lipman,D.J.; Tatusova,T.; St. George,K.
EPI525065	NA	United States	2007-Mar-05	A/New York/1084/2007		Other Database Import	Wentworth,D.E.; Halpin,R.A.; Lin,X.; Bera,J.; Akopov,A.; Ransier,A.; Mohan,M.; Fedorova,N.; Tsitrin,T.; Stockwell,T.; Amedeo,P.; Appalla,L.; Bishop,B.; Edworthy,P.; Gupta,N.; Hoover,J.; Katzel,D.; Li,K.; Schobel,S.; Shrivastava,S.; Thovarai,V.; Wang,S.; Griesemer,S.B.; Bao,Y.; Sanders,R.; Zhdanov,S.; Kiryutin,B.; Lipman,D.J.; Tatusova,T.; St. George,K.
EPI525066	NP	United States	2007-Mar-05	A/New York/1084/2007		Other Database Import	Wentworth,D.E.; Halpin,R.A.; Lin,X.; Bera,J.; Akopov,A.; Ransier,A.; Mohan,M.; Fedorova,N.; Tsitrin,T.; Stockwell,T.; Amedeo,P.; Appalla,L.; Bishop,B.; Edworthy,P.; Gupta,N.; Hoover,J.; Katzel,D.; Li,K.; Schobel,S.; Shrivastava,S.; Thovarai,V.; Wang,S.; Griesemer,S.B.; Bao,Y.; Sanders,R.; Zhdanov,S.; Kiryutin,B.; Lipman,D.J.; Tatusova,T.; St. George,K.
EPI525067	NS	United States	2007-Mar-05	A/New York/1084/2007		Other Database Import	Wentworth,D.E.; Halpin,R.A.; Lin,X.; Bera,J.; Akopov,A.; Ransier,A.; Mohan,M.; Fedorova,N.; Tsitrin,T.; Stockwell,T.; Amedeo,P.; Appalla,L.; Bishop,B.; Edworthy,P.; Gupta,N.; Hoover,J.; Katzel,D.; Li,K.; Schobel,S.; Shrivastava,S.; Thovarai,V.; Wang,S.; Griesemer,S.B.; Bao,Y.; Sanders,R.; Zhdanov,S.; Kiryutin,B.; Lipman,D.J.; Tatusova,T.; St. George,K.
EPI525069	PB1	United States	2007-Mar-05	A/New York/1084/2007		Other Database Import	Wentworth,D.E.; Halpin,R.A.; Lin,X.; Bera,J.; Akopov,A.; Ransier,A.; Mohan,M.; Fedorova,N.; Tsitrin,T.; Stockwell,T.; Amedeo,P.; Appalla,L.; Bishop,B.; Edworthy,P.; Gupta,N.; Hoover,J.; Katzel,D.; Li,K.; Schobel,S.; Shrivastava,S.; Thovarai,V.; Wang,S.; Griesemer,S.B.; Bao,Y.; Sanders,R.; Zhdanov,S.; Kiryutin,B.; Lipman,D.J.; Tatusova,T.; St. George,K.
EPI525070	PB2	United States	2007-Mar-05	A/New York/1084/2007		Other Database Import	Wentworth,D.E.; Halpin,R.A.; Lin,X.; Bera,J.; Akopov,A.; Ransier,A.; Mohan,M.; Fedorova,N.; Tsitrin,T.; Stockwell,T.; Amedeo,P.; Appalla,L.; Bishop,B.; Edworthy,P.; Gupta,N.; Hoover,J.; Katzel,D.; Li,K.; Schobel,S.; Shrivastava,S.; Thovarai,V.; Wang,S.; Griesemer,S.B.; Bao,Y.; Sanders,R.; Zhdanov,S.; Kiryutin,B.; Lipman,D.J.; Tatusova,T.; St. George,K.
EPI525055	HA	United States	2007-Mar-02	A/New York/1083/2007		Other Database Import	Wentworth,D.E.; Halpin,R.A.; Lin,X.; Bera,J.; Akopov,A.; Ransier,A.; Mohan,M.; Fedorova,N.; Tsitrin,T.; Stockwell,T.; Amedeo,P.; Appalla,L.; Bishop,B.; Edworthy,P.; Gupta,N.; Hoover,J.; Katzel,D.; Li,K.; Schobel,S.; Shrivastava,S.; Thovarai,V.; Wang,S.; Griesemer,S.B.; Bao,Y.; Sanders,R.; Zhdanov,S.; Kiryutin,B.; Lipman,D.J.; Tatusova,T.; St. George,K.
EPI525056	MP	United States	2007-Mar-02	A/New York/1083/2007		Other Database Import	Wentworth,D.E.; Halpin,R.A.; Lin,X.; Bera,J.; Akopov,A.; Ransier,A.; Mohan,M.; Fedorova,N.; Tsitrin,T.; Stockwell,T.; Amedeo,P.; Appalla,L.; Bishop,B.; Edworthy,P.; Gupta,N.; Hoover,J.; Katzel,D.; Li,K.; Schobel,S.; Shrivastava,S.; Thovarai,V.; Wang,S.; Griesemer,S.B.; Bao,Y.; Sanders,R.; Zhdanov,S.; Kiryutin,B.; Lipman,D.J.; Tatusova,T.; St. George,K.
EPI525057	NA	United States	2007-Mar-02	A/New York/1083/2007		Other Database Import	Wentworth,D.E.; Halpin,R.A.; Lin,X.; Bera,J.; Akopov,A.; Ransier,A.; Mohan,M.; Fedorova,N.; Tsitrin,T.; Stockwell,T.; Amedeo,P.; Appalla,L.; Bishop,B.; Edworthy,P.; Gupta,N.; Hoover,J.; Katzel,D.; Li,K.; Schobel,S.; Shrivastava,S.; Thovarai,V.; Wang,S.; Griesemer,S.B.; Bao,Y.; Sanders,R.; Zhdanov,S.; Kiryutin,B.; Lipman,D.J.; Tatusova,T.; St. George,K.
EPI525058	NP	United States	2007-Mar-02	A/New York/1083/2007		Other Database Import	Wentworth,D.E.; Halpin,R.A.; Lin,X.; Bera,J.; Akopov,A.; Ransier,A.; Mohan,M.; Fedorova,N.; Tsitrin,T.; Stockwell,T.; Amedeo,P.; Appalla,L.; Bishop,B.; Edworthy,P.; Gupta,N.; Hoover,J.; Katzel,D.; Li,K.; Schobel,S.; Shrivastava,S.; Thovarai,V.; Wang,S.; Griesemer,S.B.; Bao,Y.; Sanders,R.; Zhdanov,S.; Kiryutin,B.; Lipman,D.J.; Tatusova,T.; St. George,K.
EPI525059	NS	United States	2007-Mar-02	A/New York/1083/2007		Other Database Import	Wentworth,D.E.; Halpin,R.A.; Lin,X.; Bera,J.; Akopov,A.; Ransier,A.; Mohan,M.; Fedorova,N.; Tsitrin,T.; Stockwell,T.; Amedeo,P.; Appalla,L.; Bishop,B.; Edworthy,P.; Gupta,N.; Hoover,J.; Katzel,D.; Li,K.; Schobel,S.; Shrivastava,S.; Thovarai,V.; Wang,S.; Griesemer,S.B.; Bao,Y.; Sanders,R.; Zhdanov,S.; Kiryutin,B.; Lipman,D.J.; Tatusova,T.; St. George,K.
EPI525061	PB1	United States	2007-Mar-02	A/New York/1083/2007		Other Database Import	Wentworth,D.E.; Halpin,R.A.; Lin,X.; Bera,J.; Akopov,A.; Ransier,A.; Mohan,M.; Fedorova,N.; Tsitrin,T.; Stockwell,T.; Amedeo,P.; Appalla,L.; Bishop,B.; Edworthy,P.; Gupta,N.; Hoover,J.; Katzel,D.; Li,K.; Schobel,S.; Shrivastava,S.; Thovarai,V.; Wang,S.; Griesemer,S.B.; Bao,Y.; Sanders,R.; Zhdanov,S.; Kiryutin,B.; Lipman,D.J.; Tatusova,T.; St. George,K.
EPI525062	PB2	United States	2007-Mar-02	A/New York/1083/2007		Other Database Import	Wentworth,D.E.; Halpin,R.A.; Lin,X.; Bera,J.; Akopov,A.; Ransier,A.; Mohan,M.; Fedorova,N.; Tsitrin,T.; Stockwell,T.; Amedeo,P.; Appalla,L.; Bishop,B.; Edworthy,P.; Gupta,N.; Hoover,J.; Katzel,D.; Li,K.; Schobel,S.; Shrivastava,S.; Thovarai,V.; Wang,S.; Griesemer,S.B.; Bao,Y.; Sanders,R.; Zhdanov,S.; Kiryutin,B.; Lipman,D.J.; Tatusova,T.; St. George,K.
EPI525047	HA	United States	2007-Feb-28	A/New York/1082/2007		Other Database Import	Wentworth,D.E.; Halpin,R.A.; Lin,X.; Bera,J.; Akopov,A.; Ransier,A.; Mohan,M.; Fedorova,N.; Tsitrin,T.; Stockwell,T.; Amedeo,P.; Appalla,L.; Bishop,B.; Edworthy,P.; Gupta,N.; Hoover,J.; Katzel,D.; Li,K.; Schobel,S.; Shrivastava,S.; Thovarai,V.; Wang,S.; Griesemer,S.B.; Bao,Y.; Sanders,R.; Zhdanov,S.; Kiryutin,B.; Lipman,D.J.; Tatusova,T.; St. George,K.
EPI525048	MP	United States	2007-Feb-28	A/New York/1082/2007		Other Database Import	Wentworth,D.E.; Halpin,R.A.; Lin,X.; Bera,J.; Akopov,A.; Ransier,A.; Mohan,M.; Fedorova,N.; Tsitrin,T.; Stockwell,T.; Amedeo,P.; Appalla,L.; Bishop,B.; Edworthy,P.; Gupta,N.; Hoover,J.; Katzel,D.; Li,K.; Schobel,S.; Shrivastava,S.; Thovarai,V.; Wang,S.; Griesemer,S.B.; Bao,Y.; Sanders,R.; Zhdanov,S.; Kiryutin,B.; Lipman,D.J.; Tatusova,T.; St. George,K.
EPI525049	NA	United States	2007-Feb-28	A/New York/1082/2007		Other Database Import	Wentworth,D.E.; Halpin,R.A.; Lin,X.; Bera,J.; Akopov,A.; Ransier,A.; Mohan,M.; Fedorova,N.; Tsitrin,T.; Stockwell,T.; Amedeo,P.; Appalla,L.; Bishop,B.; Edworthy,P.; Gupta,N.; Hoover,J.; Katzel,D.; Li,K.; Schobel,S.; Shrivastava,S.; Thovarai,V.; Wang,S.; Griesemer,S.B.; Bao,Y.; Sanders,R.; Zhdanov,S.; Kiryutin,B.; Lipman,D.J.; Tatusova,T.; St. George,K.
EPI525050	NP	United States	2007-Feb-28	A/New York/1082/2007		Other Database Import	Wentworth,D.E.; Halpin,R.A.; Lin,X.; Bera,J.; Akopov,A.; Ransier,A.; Mohan,M.; Fedorova,N.; Tsitrin,T.; Stockwell,T.; Amedeo,P.; Appalla,L.; Bishop,B.; Edworthy,P.; Gupta,N.; Hoover,J.; Katzel,D.; Li,K.; Schobel,S.; Shrivastava,S.; Thovarai,V.; Wang,S.; Griesemer,S.B.; Bao,Y.; Sanders,R.; Zhdanov,S.; Kiryutin,B.; Lipman,D.J.; Tatusova,T.; St. George,K.
EPI525051	NS	United States	2007-Feb-28	A/New York/1082/2007		Other Database Import	Wentworth,D.E.; Halpin,R.A.; Lin,X.; Bera,J.; Akopov,A.; Ransier,A.; Mohan,M.; Fedorova,N.; Tsitrin,T.; Stockwell,T.; Amedeo,P.; Appalla,L.; Bishop,B.; Edworthy,P.; Gupta,N.; Hoover,J.; Katzel,D.; Li,K.; Schobel,S.; Shrivastava,S.; Thovarai,V.; Wang,S.; Griesemer,S.B.; Bao,Y.; Sanders,R.; Zhdanov,S.; Kiryutin,B.; Lipman,D.J.; Tatusova,T.; St. George,K.
EPI525053	PB1	United States	2007-Feb-28	A/New York/1082/2007		Other Database Import	Wentworth,D.E.; Halpin,R.A.; Lin,X.; Bera,J.; Akopov,A.; Ransier,A.; Mohan,M.; Fedorova,N.; Tsitrin,T.; Stockwell,T.; Amedeo,P.; Appalla,L.; Bishop,B.; Edworthy,P.; Gupta,N.; Hoover,J.; Katzel,D.; Li,K.; Schobel,S.; Shrivastava,S.; Thovarai,V.; Wang,S.; Griesemer,S.B.; Bao,Y.; Sanders,R.; Zhdanov,S.; Kiryutin,B.; Lipman,D.J.; Tatusova,T.; St. George,K.
EPI525054	PB2	United States	2007-Feb-28	A/New York/1082/2007		Other Database Import	Wentworth,D.E.; Halpin,R.A.; Lin,X.; Bera,J.; Akopov,A.; Ransier,A.; Mohan,M.; Fedorova,N.; Tsitrin,T.; Stockwell,T.; Amedeo,P.; Appalla,L.; Bishop,B.; Edworthy,P.; Gupta,N.; Hoover,J.; Katzel,D.; Li,K.; Schobel,S.; Shrivastava,S.; Thovarai,V.; Wang,S.; Griesemer,S.B.; Bao,Y.; Sanders,R.; Zhdanov,S.; Kiryutin,B.; Lipman,D.J.; Tatusova,T.; St. George,K.
EPI525015	HA	United States	2007-Feb-10	A/New York/1077/2007		Other Database Import	Wentworth,D.E.; Halpin,R.A.; Lin,X.; Bera,J.; Akopov,A.; Ransier,A.; Mohan,M.; Fedorova,N.; Tsitrin,T.; Stockwell,T.; Amedeo,P.; Appalla,L.; Bishop,B.; Edworthy,P.; Gupta,N.; Hoover,J.; Katzel,D.; Li,K.; Schobel,S.; Shrivastava,S.; Thovarai,V.; Wang,S.; Griesemer,S.B.; Bao,Y.; Sanders,R.; Zhdanov,S.; Kiryutin,B.; Lipman,D.J.; Tatusova,T.; St. George,K.
EPI525016	MP	United States	2007-Feb-10	A/New York/1077/2007		Other Database Import	Wentworth,D.E.; Halpin,R.A.; Lin,X.; Bera,J.; Akopov,A.; Ransier,A.; Mohan,M.; Fedorova,N.; Tsitrin,T.; Stockwell,T.; Amedeo,P.; Appalla,L.; Bishop,B.; Edworthy,P.; Gupta,N.; Hoover,J.; Katzel,D.; Li,K.; Schobel,S.; Shrivastava,S.; Thovarai,V.; Wang,S.; Griesemer,S.B.; Bao,Y.; Sanders,R.; Zhdanov,S.; Kiryutin,B.; Lipman,D.J.; Tatusova,T.; St. George,K.
EPI525017	NA	United States	2007-Feb-10	A/New York/1077/2007		Other Database Import	Wentworth,D.E.; Halpin,R.A.; Lin,X.; Bera,J.; Akopov,A.; Ransier,A.; Mohan,M.; Fedorova,N.; Tsitrin,T.; Stockwell,T.; Amedeo,P.; Appalla,L.; Bishop,B.; Edworthy,P.; Gupta,N.; Hoover,J.; Katzel,D.; Li,K.; Schobel,S.; Shrivastava,S.; Thovarai,V.; Wang,S.; Griesemer,S.B.; Bao,Y.; Sanders,R.; Zhdanov,S.; Kiryutin,B.; Lipman,D.J.; Tatusova,T.; St. George,K.
EPI525018	NP	United States	2007-Feb-10	A/New York/1077/2007		Other Database Import	Wentworth,D.E.; Halpin,R.A.; Lin,X.; Bera,J.; Akopov,A.; Ransier,A.; Mohan,M.; Fedorova,N.; Tsitrin,T.; Stockwell,T.; Amedeo,P.; Appalla,L.; Bishop,B.; Edworthy,P.; Gupta,N.; Hoover,J.; Katzel,D.; Li,K.; Schobel,S.; Shrivastava,S.; Thovarai,V.; Wang,S.; Griesemer,S.B.; Bao,Y.; Sanders,R.; Zhdanov,S.; Kiryutin,B.; Lipman,D.J.; Tatusova,T.; St. George,K.
EPI525019	NS	United States	2007-Feb-10	A/New York/1077/2007		Other Database Import	Wentworth,D.E.; Halpin,R.A.; Lin,X.; Bera,J.; Akopov,A.; Ransier,A.; Mohan,M.; Fedorova,N.; Tsitrin,T.; Stockwell,T.; Amedeo,P.; Appalla,L.; Bishop,B.; Edworthy,P.; Gupta,N.; Hoover,J.; Katzel,D.; Li,K.; Schobel,S.; Shrivastava,S.; Thovarai,V.; Wang,S.; Griesemer,S.B.; Bao,Y.; Sanders,R.; Zhdanov,S.; Kiryutin,B.; Lipman,D.J.; Tatusova,T.; St. George,K.
EPI525021	PB1	United States	2007-Feb-10	A/New York/1077/2007		Other Database Import	Wentworth,D.E.; Halpin,R.A.; Lin,X.; Bera,J.; Akopov,A.; Ransier,A.; Mohan,M.; Fedorova,N.; Tsitrin,T.; Stockwell,T.; Amedeo,P.; Appalla,L.; Bishop,B.; Edworthy,P.; Gupta,N.; Hoover,J.; Katzel,D.; Li,K.; Schobel,S.; Shrivastava,S.; Thovarai,V.; Wang,S.; Griesemer,S.B.; Bao,Y.; Sanders,R.; Zhdanov,S.; Kiryutin,B.; Lipman,D.J.; Tatusova,T.; St. George,K.
EPI525022	PB2	United States	2007-Feb-10	A/New York/1077/2007		Other Database Import	Wentworth,D.E.; Halpin,R.A.; Lin,X.; Bera,J.; Akopov,A.; Ransier,A.; Mohan,M.; Fedorova,N.; Tsitrin,T.; Stockwell,T.; Amedeo,P.; Appalla,L.; Bishop,B.; Edworthy,P.; Gupta,N.; Hoover,J.; Katzel,D.; Li,K.; Schobel,S.; Shrivastava,S.; Thovarai,V.; Wang,S.; Griesemer,S.B.; Bao,Y.; Sanders,R.; Zhdanov,S.; Kiryutin,B.; Lipman,D.J.; Tatusova,T.; St. George,K.
EPI504470	NA	India	2007-Jul-23	A/India/P077594/2007		Other Database Import	Potdar,V.A.; Dakhave,M.R.; Chadha,M.S.
EPI504396	NA	India	2007-Jul-23	A/India/K0713778/2007		Other Database Import	Potdar,V.A.; Dakhave,M.R.; Chadha,M.S.
EPI497790	HA	China	2007-Jan-30	A/Qingdao/F99/2007		Other Database Import	Wang,Z.-G.; Yang,T.-T.; Qing,C.
EPI497788	HA	China	2007-Feb-28	A/Qingdao/F117/2007		Other Database Import	Wang,Z.-G.; Yang,T.-T.; Qing,C.
EPI492650	NP	Singapore	2007-May-14	A/Singapore/53C/2007		Other Database Import	Virk,R.K.; Tambyah,P.A.; Tan,B.H.
EPI598121	PB1	Singapore	2007-May-14	A/Singapore/53C/2007		Other Database Import	Virk,R.K.; Tambyah,P.A.; Tan,B.H.
EPI598190	PA	Singapore	2007-May-14	A/Singapore/53C/2007		Other Database Import	Virk,R.K.; Tambyah,P.A.; Tan,B.H.
EPI598042	NA	Singapore	2007-May-14	A/Singapore/53C/2007		Other Database Import	Virk,R.K.; Tambyah,P.A.; Tan,B.H.
EPI598102	PB2	Singapore	2007-May-14	A/Singapore/53C/2007		Other Database Import	Virk,R.K.; Tambyah,P.A.; Tan,B.H.
EPI598040	HA	Singapore	2007-May-14	A/Singapore/53C/2007		Other Database Import	Virk,R.K.; Tambyah,P.A.; Tan,B.H.
EPI598053	NS	Singapore	2007-May-14	A/Singapore/53C/2007		Other Database Import	Virk,R.K.; Tambyah,P.A.; Tan,B.H.
EPI598062	MP	Singapore	2007-May-14	A/Singapore/53C/2007		Other Database Import	Virk,R.K.; Tambyah,P.A.; Tan,B.H.
EPI467480	NA	Singapore	2007-Aug-10	A/Singapore/139N/2007		Other Database Import	Virk,R.K.; Tambyah,P.A.; Tan,B.H.
EPI467474	HA	Singapore	2007-Aug-10	A/Singapore/139N/2007		Other Database Import	Virk,R.K.; Tambyah,P.A.; Tan,B.H.
EPI492675	NS	Singapore	2007-Aug-10	A/Singapore/139N/2007		Other Database Import	Virk,R.K.; Tambyah,P.A.; Tan,B.H.
EPI492674	NP	Singapore	2007-Aug-10	A/Singapore/139N/2007		Other Database Import	Virk,R.K.; Tambyah,P.A.; Tan,B.H.
EPI598088	MP	Singapore	2007-Aug-10	A/Singapore/139N/2007		Other Database Import	Virk,R.K.; Tambyah,P.A.; Tan,B.H.
EPI598128	PB1	Singapore	2007-Aug-10	A/Singapore/139N/2007		Other Database Import	Virk,R.K.; Tambyah,P.A.; Tan,B.H.
EPI598109	PB2	Singapore	2007-Aug-10	A/Singapore/139N/2007		Other Database Import	Virk,R.K.; Tambyah,P.A.; Tan,B.H.
EPI598208	PA	Singapore	2007-Aug-10	A/Singapore/139N/2007		Other Database Import	Virk,R.K.; Tambyah,P.A.; Tan,B.H.
EPI467479	NA	Singapore	2007-May-01	A/Singapore/87Z/2007		Other Database Import	Virk,R.K.; Tambyah,P.A.; Tan,B.H.
EPI467473	HA	Singapore	2007-May-01	A/Singapore/87Z/2007		Other Database Import	Virk,R.K.; Tambyah,P.A.; Tan,B.H.
EPI598093	NP	Singapore	2007-May-01	A/Singapore/87Z/2007		Other Database Import	Virk,R.K.; Tambyah,P.A.; Tan,B.H.
EPI598125	PB1	Singapore	2007-May-01	A/Singapore/87Z/2007		Other Database Import	Virk,R.K.; Tambyah,P.A.; Tan,B.H.
EPI598199	PA	Singapore	2007-May-01	A/Singapore/87Z/2007		Other Database Import	Virk,R.K.; Tambyah,P.A.; Tan,B.H.
EPI598082	NS	Singapore	2007-May-01	A/Singapore/87Z/2007		Other Database Import	Virk,R.K.; Tambyah,P.A.; Tan,B.H.
EPI598087	MP	Singapore	2007-May-01	A/Singapore/87Z/2007		Other Database Import	Virk,R.K.; Tambyah,P.A.; Tan,B.H.
EPI598106	PB2	Singapore	2007-May-01	A/Singapore/87Z/2007		Other Database Import	Virk,R.K.; Tambyah,P.A.; Tan,B.H.
EPI467478	NA	Singapore	2007-May-18	A/Singapore/78L/2007		Other Database Import	Virk,R.K.; Tambyah,P.A.; Tan,B.H.
EPI467472	HA	Singapore	2007-May-18	A/Singapore/78L/2007		Other Database Import	Virk,R.K.; Tambyah,P.A.; Tan,B.H.
EPI598196	PA	Singapore	2007-May-18	A/Singapore/78L/2007		Other Database Import	Virk,R.K.; Tambyah,P.A.; Tan,B.H.
EPI598092	NP	Singapore	2007-May-18	A/Singapore/78L/2007		Other Database Import	Virk,R.K.; Tambyah,P.A.; Tan,B.H.
EPI598124	PB1	Singapore	2007-May-18	A/Singapore/78L/2007		Other Database Import	Virk,R.K.; Tambyah,P.A.; Tan,B.H.
EPI598081	NS	Singapore	2007-May-18	A/Singapore/78L/2007		Other Database Import	Virk,R.K.; Tambyah,P.A.; Tan,B.H.
EPI598086	MP	Singapore	2007-May-18	A/Singapore/78L/2007		Other Database Import	Virk,R.K.; Tambyah,P.A.; Tan,B.H.
EPI598105	PB2	Singapore	2007-May-18	A/Singapore/78L/2007		Other Database Import	Virk,R.K.; Tambyah,P.A.; Tan,B.H.
EPI467477	NA	Singapore	2007-May-16	A/Singapore/68Q/2007		Other Database Import	Virk,R.K.; Tambyah,P.A.; Tan,B.H.
EPI467471	HA	Singapore	2007-May-16	A/Singapore/68Q/2007		Other Database Import	Virk,R.K.; Tambyah,P.A.; Tan,B.H.
EPI598091	NP	Singapore	2007-May-16	A/Singapore/68Q/2007		Other Database Import	Virk,R.K.; Tambyah,P.A.; Tan,B.H.
EPI598123	PB1	Singapore	2007-May-16	A/Singapore/68Q/2007		Other Database Import	Virk,R.K.; Tambyah,P.A.; Tan,B.H.
EPI598193	PA	Singapore	2007-May-16	A/Singapore/68Q/2007		Other Database Import	Virk,R.K.; Tambyah,P.A.; Tan,B.H.
EPI598080	NS	Singapore	2007-May-16	A/Singapore/68Q/2007		Other Database Import	Virk,R.K.; Tambyah,P.A.; Tan,B.H.
EPI598085	MP	Singapore	2007-May-16	A/Singapore/68Q/2007		Other Database Import	Virk,R.K.; Tambyah,P.A.; Tan,B.H.
EPI598104	PB2	Singapore	2007-May-16	A/Singapore/68Q/2007		Other Database Import	Virk,R.K.; Tambyah,P.A.; Tan,B.H.
EPI466985	NA	United States	2007-Jan-10	A/Washington/01/2007	Washington State Public Health Laboratory	Centers for Disease Control and Prevention
EPI466986	HA	United States	2007-Jan-10	A/Washington/01/2007	Washington State Public Health Laboratory	Centers for Disease Control and Prevention
EPI466984	MP	United States	2007-Jan-10	A/Washington/01/2007	Washington State Public Health Laboratory	Centers for Disease Control and Prevention
EPI448963	HA	Cuba	2007-Sep-18	A/Habana/203/2007		Other Database Import	Pinon,A.; Acosta,B.; Valdes,O.; Arencibia,A.; Mune,M.; Savon,C.; Gonzalez,G.; Goyenechea,A.; Oropesa,S.I.; Carreiras,A.M.; Hernandez,B.
EPI446325	NS	Taiwan	2007-Apr-04	A/Taiwan/306/2007		Other Database Import	Lin,J.H.; Chiu,S.C.; Lin,Y.C.; Cheng,J.C.; Wu,H.S.; Salemi,M.; Liu,H.F.; Lin,J.-H.; Chiu,S.-C.; Lin,Y.-C.; Cheng,J.-C.; Wu,H.-S.; Liu,H.-F.
EPI445237	NA	Taiwan	2007-Apr-04	A/Taiwan/306/2007		Other Database Import	Lin,J.H.; Chiu,S.C.; Lin,Y.C.; Cheng,J.C.; Wu,H.S.; Salemi,M.; Liu,H.F.; Lin,J.-H.; Chiu,S.-C.; Lin,Y.-C.; Cheng,J.-C.; Wu,H.-S.; Liu,H.-F.
EPI444076	PB2	Taiwan	2007-Apr-04	A/Taiwan/306/2007		Other Database Import	Lin,J.H.; Chiu,S.C.; Lin,Y.C.; Cheng,J.C.; Wu,H.S.; Salemi,M.; Liu,H.F.; Lin,J.-H.; Chiu,S.-C.; Lin,Y.-C.; Cheng,J.-C.; Wu,H.-S.; Liu,H.-F.
EPI444346	PB1	Taiwan	2007-Apr-04	A/Taiwan/306/2007		Other Database Import	Lin,J.H.; Chiu,S.C.; Lin,Y.C.; Cheng,J.C.; Wu,H.S.; Salemi,M.; Liu,H.F.; Lin,J.-H.; Chiu,S.-C.; Lin,Y.-C.; Cheng,J.-C.; Wu,H.-S.; Liu,H.-F.
EPI444780	HA	Taiwan	2007-Apr-04	A/Taiwan/306/2007		Other Database Import	Lin,J.H.; Chiu,S.C.; Lin,Y.C.; Cheng,J.C.; Wu,H.S.; Salemi,M.; Liu,H.F.; Lin,J.-H.; Chiu,S.-C.; Lin,Y.-C.; Cheng,J.-C.; Wu,H.-S.; Liu,H.-F.
EPI444994	NP	Taiwan	2007-Apr-04	A/Taiwan/306/2007		Other Database Import	Lin,J.H.; Chiu,S.C.; Lin,Y.C.; Cheng,J.C.; Wu,H.S.; Salemi,M.; Liu,H.F.; Lin,J.-H.; Chiu,S.-C.; Lin,Y.-C.; Cheng,J.-C.; Wu,H.-S.; Liu,H.-F.
EPI445503	MP	Taiwan	2007-Apr-04	A/Taiwan/306/2007		Other Database Import	Lin,J.H.; Chiu,S.C.; Lin,Y.C.; Cheng,J.C.; Wu,H.S.; Salemi,M.; Liu,H.F.; Lin,J.-H.; Chiu,S.-C.; Lin,Y.-C.; Cheng,J.-C.; Wu,H.-S.; Liu,H.-F.
EPI456807	PA	Taiwan	2007-Apr-04	A/Taiwan/306/2007		Other Database Import	Lin,J.H.; Chiu,S.C.; Lin,Y.C.; Cheng,J.C.; Wu,H.S.; Salemi,M.; Liu,H.F.; Lin,J.-H.; Chiu,S.-C.; Lin,Y.-C.; Cheng,J.-C.; Wu,H.-S.; Liu,H.-F.
EPI446324	NS	Taiwan	2007-Mar-23	A/Taiwan/304/2007		Other Database Import	Lin,J.H.; Chiu,S.C.; Lin,Y.C.; Cheng,J.C.; Wu,H.S.; Salemi,M.; Liu,H.F.; Lin,J.-H.; Chiu,S.-C.; Lin,Y.-C.; Cheng,J.-C.; Wu,H.-S.; Liu,H.-F.
EPI445236	NA	Taiwan	2007-Mar-23	A/Taiwan/304/2007		Other Database Import	Lin,J.H.; Chiu,S.C.; Lin,Y.C.; Cheng,J.C.; Wu,H.S.; Salemi,M.; Liu,H.F.; Lin,J.-H.; Chiu,S.-C.; Lin,Y.-C.; Cheng,J.-C.; Wu,H.-S.; Liu,H.-F.
EPI444075	PB2	Taiwan	2007-Mar-23	A/Taiwan/304/2007		Other Database Import	Lin,J.H.; Chiu,S.C.; Lin,Y.C.; Cheng,J.C.; Wu,H.S.; Salemi,M.; Liu,H.F.; Lin,J.-H.; Chiu,S.-C.; Lin,Y.-C.; Cheng,J.-C.; Wu,H.-S.; Liu,H.-F.
EPI444345	PB1	Taiwan	2007-Mar-23	A/Taiwan/304/2007		Other Database Import	Lin,J.H.; Chiu,S.C.; Lin,Y.C.; Cheng,J.C.; Wu,H.S.; Salemi,M.; Liu,H.F.; Lin,J.-H.; Chiu,S.-C.; Lin,Y.-C.; Cheng,J.-C.; Wu,H.-S.; Liu,H.-F.
EPI444779	HA	Taiwan	2007-Mar-23	A/Taiwan/304/2007		Other Database Import	Lin,J.H.; Chiu,S.C.; Lin,Y.C.; Cheng,J.C.; Wu,H.S.; Salemi,M.; Liu,H.F.; Lin,J.-H.; Chiu,S.-C.; Lin,Y.-C.; Cheng,J.-C.; Wu,H.-S.; Liu,H.-F.
EPI444993	NP	Taiwan	2007-Mar-23	A/Taiwan/304/2007		Other Database Import	Lin,J.H.; Chiu,S.C.; Lin,Y.C.; Cheng,J.C.; Wu,H.S.; Salemi,M.; Liu,H.F.; Lin,J.-H.; Chiu,S.-C.; Lin,Y.-C.; Cheng,J.-C.; Wu,H.-S.; Liu,H.-F.
EPI445502	MP	Taiwan	2007-Mar-23	A/Taiwan/304/2007		Other Database Import	Lin,J.H.; Chiu,S.C.; Lin,Y.C.; Cheng,J.C.; Wu,H.S.; Salemi,M.; Liu,H.F.; Lin,J.-H.; Chiu,S.-C.; Lin,Y.-C.; Cheng,J.-C.; Wu,H.-S.; Liu,H.-F.
EPI446313	NS	Taiwan	2007-Feb-23	A/Taiwan/131/2007		Other Database Import	Lin,J.H.; Chiu,S.C.; Lin,Y.C.; Cheng,J.C.; Wu,H.S.; Salemi,M.; Liu,H.F.; Lin,J.-H.; Chiu,S.-C.; Lin,Y.-C.; Cheng,J.-C.; Wu,H.-S.; Liu,H.-F.
EPI445225	NA	Taiwan	2007-Feb-23	A/Taiwan/131/2007		Other Database Import	Lin,J.H.; Chiu,S.C.; Lin,Y.C.; Cheng,J.C.; Wu,H.S.; Salemi,M.; Liu,H.F.; Lin,J.-H.; Chiu,S.-C.; Lin,Y.-C.; Cheng,J.-C.; Wu,H.-S.; Liu,H.-F.
EPI444064	PB2	Taiwan	2007-Feb-23	A/Taiwan/131/2007		Other Database Import	Lin,J.H.; Chiu,S.C.; Lin,Y.C.; Cheng,J.C.; Wu,H.S.; Salemi,M.; Liu,H.F.; Lin,J.-H.; Chiu,S.-C.; Lin,Y.-C.; Cheng,J.-C.; Wu,H.-S.; Liu,H.-F.
EPI444334	PB1	Taiwan	2007-Feb-23	A/Taiwan/131/2007		Other Database Import	Lin,J.H.; Chiu,S.C.; Lin,Y.C.; Cheng,J.C.; Wu,H.S.; Salemi,M.; Liu,H.F.; Lin,J.-H.; Chiu,S.-C.; Lin,Y.-C.; Cheng,J.-C.; Wu,H.-S.; Liu,H.-F.
EPI445491	MP	Taiwan	2007-Feb-23	A/Taiwan/131/2007		Other Database Import	Lin,J.H.; Chiu,S.C.; Lin,Y.C.; Cheng,J.C.; Wu,H.S.; Salemi,M.; Liu,H.F.; Lin,J.-H.; Chiu,S.-C.; Lin,Y.-C.; Cheng,J.-C.; Wu,H.-S.; Liu,H.-F.
EPI444768	HA	Taiwan	2007-Feb-23	A/Taiwan/131/2007		Other Database Import	Lin,J.H.; Chiu,S.C.; Lin,Y.C.; Cheng,J.C.; Wu,H.S.; Salemi,M.; Liu,H.F.; Lin,J.-H.; Chiu,S.-C.; Lin,Y.-C.; Cheng,J.-C.; Wu,H.-S.; Liu,H.-F.
EPI456821	PA	Taiwan	2007-Feb-23	A/Taiwan/131/2007		Other Database Import	Lin,J.H.; Chiu,S.C.; Lin,Y.C.; Cheng,J.C.; Wu,H.S.; Salemi,M.; Liu,H.F.; Lin,J.-H.; Chiu,S.-C.; Lin,Y.-C.; Cheng,J.-C.; Wu,H.-S.; Liu,H.-F.
EPI446312	NS	Taiwan	2007-Mar-17	A/Taiwan/302/2007		Other Database Import	Lin,J.H.; Chiu,S.C.; Lin,Y.C.; Cheng,J.C.; Wu,H.S.; Salemi,M.; Liu,H.F.; Lin,J.-H.; Chiu,S.-C.; Lin,Y.-C.; Cheng,J.-C.; Wu,H.-S.; Liu,H.-F.
EPI445224	NA	Taiwan	2007-Mar-17	A/Taiwan/302/2007		Other Database Import	Lin,J.H.; Chiu,S.C.; Lin,Y.C.; Cheng,J.C.; Wu,H.S.; Salemi,M.; Liu,H.F.; Lin,J.-H.; Chiu,S.-C.; Lin,Y.-C.; Cheng,J.-C.; Wu,H.-S.; Liu,H.-F.
EPI444063	PB2	Taiwan	2007-Mar-17	A/Taiwan/302/2007		Other Database Import	Lin,J.H.; Chiu,S.C.; Lin,Y.C.; Cheng,J.C.; Wu,H.S.; Salemi,M.; Liu,H.F.; Lin,J.-H.; Chiu,S.-C.; Lin,Y.-C.; Cheng,J.-C.; Wu,H.-S.; Liu,H.-F.
EPI444333	PB1	Taiwan	2007-Mar-17	A/Taiwan/302/2007		Other Database Import	Lin,J.H.; Chiu,S.C.; Lin,Y.C.; Cheng,J.C.; Wu,H.S.; Salemi,M.; Liu,H.F.; Lin,J.-H.; Chiu,S.-C.; Lin,Y.-C.; Cheng,J.-C.; Wu,H.-S.; Liu,H.-F.
EPI445490	MP	Taiwan	2007-Mar-17	A/Taiwan/302/2007		Other Database Import	Lin,J.H.; Chiu,S.C.; Lin,Y.C.; Cheng,J.C.; Wu,H.S.; Salemi,M.; Liu,H.F.; Lin,J.-H.; Chiu,S.-C.; Lin,Y.-C.; Cheng,J.-C.; Wu,H.-S.; Liu,H.-F.
EPI444992	NP	Taiwan	2007-Mar-17	A/Taiwan/302/2007		Other Database Import	Lin,J.H.; Chiu,S.C.; Lin,Y.C.; Cheng,J.C.; Wu,H.S.; Salemi,M.; Liu,H.F.; Lin,J.-H.; Chiu,S.-C.; Lin,Y.-C.; Cheng,J.-C.; Wu,H.-S.; Liu,H.-F.
EPI444767	HA	Taiwan	2007-Mar-17	A/Taiwan/302/2007		Other Database Import	Lin,J.H.; Chiu,S.C.; Lin,Y.C.; Cheng,J.C.; Wu,H.S.; Salemi,M.; Liu,H.F.; Lin,J.-H.; Chiu,S.-C.; Lin,Y.-C.; Cheng,J.-C.; Wu,H.-S.; Liu,H.-F.
EPI456820	PA	Taiwan	2007-Mar-17	A/Taiwan/302/2007		Other Database Import	Lin,J.H.; Chiu,S.C.; Lin,Y.C.; Cheng,J.C.; Wu,H.S.; Salemi,M.; Liu,H.F.; Lin,J.-H.; Chiu,S.-C.; Lin,Y.-C.; Cheng,J.-C.; Wu,H.-S.; Liu,H.-F.
EPI446309	NS	Taiwan	2007-Feb-08	A/Taiwan/103/2007		Other Database Import	Lin,J.H.; Chiu,S.C.; Lin,Y.C.; Cheng,J.C.; Wu,H.S.; Salemi,M.; Liu,H.F.; Lin,J.-H.; Chiu,S.-C.; Lin,Y.-C.; Cheng,J.-C.; Wu,H.-S.; Liu,H.-F.
EPI445221	NA	Taiwan	2007-Feb-08	A/Taiwan/103/2007		Other Database Import	Lin,J.H.; Chiu,S.C.; Lin,Y.C.; Cheng,J.C.; Wu,H.S.; Salemi,M.; Liu,H.F.; Lin,J.-H.; Chiu,S.-C.; Lin,Y.-C.; Cheng,J.-C.; Wu,H.-S.; Liu,H.-F.
EPI444060	PB2	Taiwan	2007-Feb-08	A/Taiwan/103/2007		Other Database Import	Lin,J.H.; Chiu,S.C.; Lin,Y.C.; Cheng,J.C.; Wu,H.S.; Salemi,M.; Liu,H.F.; Lin,J.-H.; Chiu,S.-C.; Lin,Y.-C.; Cheng,J.-C.; Wu,H.-S.; Liu,H.-F.
EPI444330	PB1	Taiwan	2007-Feb-08	A/Taiwan/103/2007		Other Database Import	Lin,J.H.; Chiu,S.C.; Lin,Y.C.; Cheng,J.C.; Wu,H.S.; Salemi,M.; Liu,H.F.; Lin,J.-H.; Chiu,S.-C.; Lin,Y.-C.; Cheng,J.-C.; Wu,H.-S.; Liu,H.-F.
EPI445487	MP	Taiwan	2007-Feb-08	A/Taiwan/103/2007		Other Database Import	Lin,J.H.; Chiu,S.C.; Lin,Y.C.; Cheng,J.C.; Wu,H.S.; Salemi,M.; Liu,H.F.; Lin,J.-H.; Chiu,S.-C.; Lin,Y.-C.; Cheng,J.-C.; Wu,H.-S.; Liu,H.-F.
EPI444989	NP	Taiwan	2007-Feb-08	A/Taiwan/103/2007		Other Database Import	Lin,J.H.; Chiu,S.C.; Lin,Y.C.; Cheng,J.C.; Wu,H.S.; Salemi,M.; Liu,H.F.; Lin,J.-H.; Chiu,S.-C.; Lin,Y.-C.; Cheng,J.-C.; Wu,H.-S.; Liu,H.-F.
EPI444764	HA	Taiwan	2007-Feb-08	A/Taiwan/103/2007		Other Database Import	Lin,J.H.; Chiu,S.C.; Lin,Y.C.; Cheng,J.C.; Wu,H.S.; Salemi,M.; Liu,H.F.; Lin,J.-H.; Chiu,S.-C.; Lin,Y.-C.; Cheng,J.-C.; Wu,H.-S.; Liu,H.-F.
EPI456812	PA	Taiwan	2007-Feb-08	A/Taiwan/103/2007		Other Database Import	Lin,J.H.; Chiu,S.C.; Lin,Y.C.; Cheng,J.C.; Wu,H.S.; Salemi,M.; Liu,H.F.; Lin,J.-H.; Chiu,S.-C.; Lin,Y.-C.; Cheng,J.-C.; Wu,H.-S.; Liu,H.-F.
EPI446306	NS	Taiwan	2007-Jan-18	A/Taiwan/19/2007		Other Database Import	Lin,J.H.; Chiu,S.C.; Lin,Y.C.; Cheng,J.C.; Wu,H.S.; Salemi,M.; Liu,H.F.; Lin,J.-H.; Chiu,S.-C.; Lin,Y.-C.; Cheng,J.-C.; Wu,H.-S.; Liu,H.-F.
EPI445218	NA	Taiwan	2007-Jan-18	A/Taiwan/19/2007		Other Database Import	Lin,J.H.; Chiu,S.C.; Lin,Y.C.; Cheng,J.C.; Wu,H.S.; Salemi,M.; Liu,H.F.; Lin,J.-H.; Chiu,S.-C.; Lin,Y.-C.; Cheng,J.-C.; Wu,H.-S.; Liu,H.-F.
EPI444057	PB2	Taiwan	2007-Jan-18	A/Taiwan/19/2007		Other Database Import	Lin,J.H.; Chiu,S.C.; Lin,Y.C.; Cheng,J.C.; Wu,H.S.; Salemi,M.; Liu,H.F.; Lin,J.-H.; Chiu,S.-C.; Lin,Y.-C.; Cheng,J.-C.; Wu,H.-S.; Liu,H.-F.
EPI444327	PB1	Taiwan	2007-Jan-18	A/Taiwan/19/2007		Other Database Import	Lin,J.H.; Chiu,S.C.; Lin,Y.C.; Cheng,J.C.; Wu,H.S.; Salemi,M.; Liu,H.F.; Lin,J.-H.; Chiu,S.-C.; Lin,Y.-C.; Cheng,J.-C.; Wu,H.-S.; Liu,H.-F.
EPI445484	MP	Taiwan	2007-Jan-18	A/Taiwan/19/2007		Other Database Import	Lin,J.H.; Chiu,S.C.; Lin,Y.C.; Cheng,J.C.; Wu,H.S.; Salemi,M.; Liu,H.F.; Lin,J.-H.; Chiu,S.-C.; Lin,Y.-C.; Cheng,J.-C.; Wu,H.-S.; Liu,H.-F.
EPI444986	NP	Taiwan	2007-Jan-18	A/Taiwan/19/2007		Other Database Import	Lin,J.H.; Chiu,S.C.; Lin,Y.C.; Cheng,J.C.; Wu,H.S.; Salemi,M.; Liu,H.F.; Lin,J.-H.; Chiu,S.-C.; Lin,Y.-C.; Cheng,J.-C.; Wu,H.-S.; Liu,H.-F.
EPI444761	HA	Taiwan	2007-Jan-18	A/Taiwan/19/2007		Other Database Import	Lin,J.H.; Chiu,S.C.; Lin,Y.C.; Cheng,J.C.; Wu,H.S.; Salemi,M.; Liu,H.F.; Lin,J.-H.; Chiu,S.-C.; Lin,Y.-C.; Cheng,J.-C.; Wu,H.-S.; Liu,H.-F.
EPI456818	PA	Taiwan	2007-Jan-18	A/Taiwan/19/2007		Other Database Import	Lin,J.H.; Chiu,S.C.; Lin,Y.C.; Cheng,J.C.; Wu,H.S.; Salemi,M.; Liu,H.F.; Lin,J.-H.; Chiu,S.-C.; Lin,Y.-C.; Cheng,J.-C.; Wu,H.-S.; Liu,H.-F.
EPI446300	NS	Taiwan	2007-Feb-04	A/Taiwan/56/2007		Other Database Import	Lin,J.H.; Chiu,S.C.; Lin,Y.C.; Cheng,J.C.; Wu,H.S.; Salemi,M.; Liu,H.F.; Lin,J.-H.; Chiu,S.-C.; Lin,Y.-C.; Cheng,J.-C.; Wu,H.-S.; Liu,H.-F.
EPI445212	NA	Taiwan	2007-Feb-04	A/Taiwan/56/2007		Other Database Import	Lin,J.H.; Chiu,S.C.; Lin,Y.C.; Cheng,J.C.; Wu,H.S.; Salemi,M.; Liu,H.F.; Lin,J.-H.; Chiu,S.-C.; Lin,Y.-C.; Cheng,J.-C.; Wu,H.-S.; Liu,H.-F.
EPI444051	PB2	Taiwan	2007-Feb-04	A/Taiwan/56/2007		Other Database Import	Lin,J.H.; Chiu,S.C.; Lin,Y.C.; Cheng,J.C.; Wu,H.S.; Salemi,M.; Liu,H.F.; Lin,J.-H.; Chiu,S.-C.; Lin,Y.-C.; Cheng,J.-C.; Wu,H.-S.; Liu,H.-F.
EPI444321	PB1	Taiwan	2007-Feb-04	A/Taiwan/56/2007		Other Database Import	Lin,J.H.; Chiu,S.C.; Lin,Y.C.; Cheng,J.C.; Wu,H.S.; Salemi,M.; Liu,H.F.; Lin,J.-H.; Chiu,S.-C.; Lin,Y.-C.; Cheng,J.-C.; Wu,H.-S.; Liu,H.-F.
EPI445478	MP	Taiwan	2007-Feb-04	A/Taiwan/56/2007		Other Database Import	Lin,J.H.; Chiu,S.C.; Lin,Y.C.; Cheng,J.C.; Wu,H.S.; Salemi,M.; Liu,H.F.; Lin,J.-H.; Chiu,S.-C.; Lin,Y.-C.; Cheng,J.-C.; Wu,H.-S.; Liu,H.-F.
EPI444756	HA	Taiwan	2007-Feb-04	A/Taiwan/56/2007		Other Database Import	Lin,J.H.; Chiu,S.C.; Lin,Y.C.; Cheng,J.C.; Wu,H.S.; Salemi,M.; Liu,H.F.; Lin,J.-H.; Chiu,S.-C.; Lin,Y.-C.; Cheng,J.-C.; Wu,H.-S.; Liu,H.-F.
EPI456827	PA	Taiwan	2007-Feb-04	A/Taiwan/56/2007		Other Database Import	Lin,J.H.; Chiu,S.C.; Lin,Y.C.; Cheng,J.C.; Wu,H.S.; Salemi,M.; Liu,H.F.; Lin,J.-H.; Chiu,S.-C.; Lin,Y.-C.; Cheng,J.-C.; Wu,H.-S.; Liu,H.-F.
EPI446297	NS	Taiwan	2007-Jan-28	A/Taiwan/34/2007		Other Database Import	Lin,J.H.; Chiu,S.C.; Lin,Y.C.; Cheng,J.C.; Wu,H.S.; Salemi,M.; Liu,H.F.; Lin,J.-H.; Chiu,S.-C.; Lin,Y.-C.; Cheng,J.-C.; Wu,H.-S.; Liu,H.-F.
EPI445475	MP	Taiwan	2007-Jan-28	A/Taiwan/34/2007		Other Database Import	Lin,J.H.; Chiu,S.C.; Lin,Y.C.; Cheng,J.C.; Wu,H.S.; Salemi,M.; Liu,H.F.; Lin,J.-H.; Chiu,S.-C.; Lin,Y.-C.; Cheng,J.-C.; Wu,H.-S.; Liu,H.-F.
EPI444048	PB2	Taiwan	2007-Jan-28	A/Taiwan/34/2007		Other Database Import	Lin,J.H.; Chiu,S.C.; Lin,Y.C.; Cheng,J.C.; Wu,H.S.; Salemi,M.; Liu,H.F.; Lin,J.-H.; Chiu,S.-C.; Lin,Y.-C.; Cheng,J.-C.; Wu,H.-S.; Liu,H.-F.
EPI445209	NA	Taiwan	2007-Jan-28	A/Taiwan/34/2007		Other Database Import	Lin,J.H.; Chiu,S.C.; Lin,Y.C.; Cheng,J.C.; Wu,H.S.; Salemi,M.; Liu,H.F.; Lin,J.-H.; Chiu,S.-C.; Lin,Y.-C.; Cheng,J.-C.; Wu,H.-S.; Liu,H.-F.
EPI444318	PB1	Taiwan	2007-Jan-28	A/Taiwan/34/2007		Other Database Import	Lin,J.H.; Chiu,S.C.; Lin,Y.C.; Cheng,J.C.; Wu,H.S.; Salemi,M.; Liu,H.F.; Lin,J.-H.; Chiu,S.-C.; Lin,Y.-C.; Cheng,J.-C.; Wu,H.-S.; Liu,H.-F.
EPI444753	HA	Taiwan	2007-Jan-28	A/Taiwan/34/2007		Other Database Import	Lin,J.H.; Chiu,S.C.; Lin,Y.C.; Cheng,J.C.; Wu,H.S.; Salemi,M.; Liu,H.F.; Lin,J.-H.; Chiu,S.-C.; Lin,Y.-C.; Cheng,J.-C.; Wu,H.-S.; Liu,H.-F.
EPI456824	PA	Taiwan	2007-Jan-28	A/Taiwan/34/2007		Other Database Import	Lin,J.H.; Chiu,S.C.; Lin,Y.C.; Cheng,J.C.; Wu,H.S.; Salemi,M.; Liu,H.F.; Lin,J.-H.; Chiu,S.-C.; Lin,Y.-C.; Cheng,J.-C.; Wu,H.-S.; Liu,H.-F.
EPI421682	NA	Japan	2007-Dec-17	A/Japan/281/2007		Other Database Import	Yates,P.J.; Mehta,N.; Horton,J.; Tisdale,M.
EPI423717	NA	Japan	2007-Dec-17	A/Japan/281/2007		Other Database Import	Yates,P.J.; Mehta,N.; Horton,J.; Tisdale,M.
EPI423718	NA	Japan	2007-Dec-17	A/Japan/281/2007		Other Database Import	Yates,P.J.; Mehta,N.; Horton,J.; Tisdale,M.
EPI423719	NA	Japan	2007-Dec-17	A/Japan/281/2007		Other Database Import	Yates,P.J.; Mehta,N.; Horton,J.; Tisdale,M.
EPI423720	NA	Japan	2007-Dec-17	A/Japan/281/2007		Other Database Import	Yates,P.J.; Mehta,N.; Horton,J.; Tisdale,M.
EPI421679	NA	Japan	2007-Dec-17	A/Japan/276/2007		Other Database Import	Yates,P.J.; Mehta,N.; Horton,J.; Tisdale,M.
EPI421558	HA	Japan	2007-Dec-17	A/Japan/276/2007		Other Database Import	Yates,P.J.; Mehta,N.; Horton,J.; Tisdale,M.
EPI421678	NA	Japan	2007-Dec-17	A/Japan/274/2007		Other Database Import	Yates,P.J.; Mehta,N.; Horton,J.; Tisdale,M.
EPI421557	HA	Japan	2007-Dec-17	A/Japan/274/2007		Other Database Import	Yates,P.J.; Mehta,N.; Horton,J.; Tisdale,M.
EPI421676	NA	Japan	2007-Dec-17	A/Japan/272/2007		Other Database Import	Yates,P.J.; Mehta,N.; Horton,J.; Tisdale,M.
EPI421555	HA	Japan	2007-Dec-17	A/Japan/272/2007		Other Database Import	Yates,P.J.; Mehta,N.; Horton,J.; Tisdale,M.
EPI421673	NA	Japan	2007-Dec-17	A/Japan/267/2007		Other Database Import	Yates,P.J.; Mehta,N.; Horton,J.; Tisdale,M.
EPI421552	HA	Japan	2007-Dec-17	A/Japan/267/2007		Other Database Import	Yates,P.J.; Mehta,N.; Horton,J.; Tisdale,M.
EPI421671	NA	Japan	2007-Dec-17	A/Japan/265/2007		Other Database Import	Yates,P.J.; Mehta,N.; Horton,J.; Tisdale,M.
EPI421550	HA	Japan	2007-Dec-17	A/Japan/265/2007		Other Database Import	Yates,P.J.; Mehta,N.; Horton,J.; Tisdale,M.
EPI421544	HA	Japan	2007-Dec-14	A/Japan/254/2007		Other Database Import	Yates,P.J.; Mehta,N.; Horton,J.; Tisdale,M.
EPI421665	NA	Japan	2007-Dec-14	A/Japan/254/2007		Other Database Import	Yates,P.J.; Mehta,N.; Horton,J.; Tisdale,M.
EPI423713	NA	Japan	2007-Dec-14	A/Japan/254/2007		Other Database Import	Yates,P.J.; Mehta,N.; Horton,J.; Tisdale,M.
EPI423714	NA	Japan	2007-Dec-14	A/Japan/254/2007		Other Database Import	Yates,P.J.; Mehta,N.; Horton,J.; Tisdale,M.
EPI423725	NA	Japan	2007-Dec-14	A/Japan/254/2007		Other Database Import	Yates,P.J.; Mehta,N.; Horton,J.; Tisdale,M.
EPI423726	NA	Japan	2007-Dec-14	A/Japan/254/2007		Other Database Import	Yates,P.J.; Mehta,N.; Horton,J.; Tisdale,M.
EPI421543	HA	Japan	2007-Dec-14	A/Japan/251/2007		Other Database Import	Yates,P.J.; Mehta,N.; Horton,J.; Tisdale,M.
EPI421664	NA	Japan	2007-Dec-14	A/Japan/251/2007		Other Database Import	Yates,P.J.; Mehta,N.; Horton,J.; Tisdale,M.
EPI421541	HA	Japan	2007-Dec-14	A/Japan/246/2007		Other Database Import	Yates,P.J.; Mehta,N.; Horton,J.; Tisdale,M.
EPI421662	NA	Japan	2007-Dec-14	A/Japan/246/2007		Other Database Import	Yates,P.J.; Mehta,N.; Horton,J.; Tisdale,M.
EPI421537	HA	Japan	2007-Dec-14	A/Japan/242/2007		Other Database Import	Yates,P.J.; Mehta,N.; Horton,J.; Tisdale,M.
EPI421658	NA	Japan	2007-Dec-14	A/Japan/242/2007		Other Database Import	Yates,P.J.; Mehta,N.; Horton,J.; Tisdale,M.
EPI421535	HA	Japan	2007-Dec-14	A/Japan/236/2007		Other Database Import	Yates,P.J.; Mehta,N.; Horton,J.; Tisdale,M.
EPI421656	NA	Japan	2007-Dec-14	A/Japan/236/2007		Other Database Import	Yates,P.J.; Mehta,N.; Horton,J.; Tisdale,M.
EPI421534	HA	Japan	2007-Nov-16	A/Japan/112/2007		Other Database Import	Yates,P.J.; Mehta,N.; Horton,J.; Tisdale,M.
EPI421655	NA	Japan	2007-Nov-16	A/Japan/112/2007		Other Database Import	Yates,P.J.; Mehta,N.; Horton,J.; Tisdale,M.
EPI421531	HA	Japan	2007-Nov-16	A/Japan/108/2007		Other Database Import	Yates,P.J.; Mehta,N.; Horton,J.; Tisdale,M.
EPI421652	NA	Japan	2007-Nov-16	A/Japan/108/2007		Other Database Import	Yates,P.J.; Mehta,N.; Horton,J.; Tisdale,M.
EPI421530	HA	Japan	2007-Nov-16	A/Japan/105/2007		Other Database Import	Yates,P.J.; Mehta,N.; Horton,J.; Tisdale,M.
EPI421651	NA	Japan	2007-Nov-16	A/Japan/105/2007		Other Database Import	Yates,P.J.; Mehta,N.; Horton,J.; Tisdale,M.
EPI421529	HA	Japan	2007-Nov-16	A/Japan/104/2007		Other Database Import	Yates,P.J.; Mehta,N.; Horton,J.; Tisdale,M.
EPI421650	NA	Japan	2007-Nov-16	A/Japan/104/2007		Other Database Import	Yates,P.J.; Mehta,N.; Horton,J.; Tisdale,M.
EPI421629	NA	Japan	2007-Sep-25	A/Japan/70/2007		Other Database Import	Yates,P.J.; Mehta,N.; Horton,J.; Tisdale,M.
EPI421507	HA	Japan	2007-Sep-25	A/Japan/70/2007		Other Database Import	Yates,P.J.; Mehta,N.; Horton,J.; Tisdale,M.
EPI421625	NA	Japan	2007-Sep-25	A/Japan/66/2007		Other Database Import	Yates,P.J.; Mehta,N.; Horton,J.; Tisdale,M.
EPI421503	HA	Japan	2007-Sep-25	A/Japan/66/2007		Other Database Import	Yates,P.J.; Mehta,N.; Horton,J.; Tisdale,M.
EPI421622	NA	Japan	2007-Sep-25	A/Japan/62/2007		Other Database Import	Yates,P.J.; Mehta,N.; Horton,J.; Tisdale,M.
EPI421500	HA	Japan	2007-Sep-25	A/Japan/62/2007		Other Database Import	Yates,P.J.; Mehta,N.; Horton,J.; Tisdale,M.
EPI423691	NA	Japan	2007-Sep-25	A/Japan/62/2007		Other Database Import	Yates,P.J.; Mehta,N.; Horton,J.; Tisdale,M.
EPI423692	NA	Japan	2007-Sep-25	A/Japan/62/2007		Other Database Import	Yates,P.J.; Mehta,N.; Horton,J.; Tisdale,M.
EPI423693	NA	Japan	2007-Sep-25	A/Japan/62/2007		Other Database Import	Yates,P.J.; Mehta,N.; Horton,J.; Tisdale,M.
EPI423694	NA	Japan	2007-Sep-25	A/Japan/62/2007		Other Database Import	Yates,P.J.; Mehta,N.; Horton,J.; Tisdale,M.
EPI423695	NA	Japan	2007-Sep-25	A/Japan/62/2007		Other Database Import	Yates,P.J.; Mehta,N.; Horton,J.; Tisdale,M.
EPI423696	NA	Japan	2007-Sep-25	A/Japan/62/2007		Other Database Import	Yates,P.J.; Mehta,N.; Horton,J.; Tisdale,M.
EPI423697	NA	Japan	2007-Sep-25	A/Japan/62/2007		Other Database Import	Yates,P.J.; Mehta,N.; Horton,J.; Tisdale,M.
EPI423698	NA	Japan	2007-Sep-25	A/Japan/62/2007		Other Database Import	Yates,P.J.; Mehta,N.; Horton,J.; Tisdale,M.
EPI423699	NA	Japan	2007-Sep-25	A/Japan/62/2007		Other Database Import	Yates,P.J.; Mehta,N.; Horton,J.; Tisdale,M.
EPI423700	NA	Japan	2007-Sep-25	A/Japan/62/2007		Other Database Import	Yates,P.J.; Mehta,N.; Horton,J.; Tisdale,M.
EPI423701	NA	Japan	2007-Sep-25	A/Japan/62/2007		Other Database Import	Yates,P.J.; Mehta,N.; Horton,J.; Tisdale,M.
EPI421618	NA	Japan	2007-Sep-25	A/Japan/57/2007		Other Database Import	Yates,P.J.; Mehta,N.; Horton,J.; Tisdale,M.
EPI421496	HA	Japan	2007-Sep-25	A/Japan/57/2007		Other Database Import	Yates,P.J.; Mehta,N.; Horton,J.; Tisdale,M.
EPI423686	NA	Japan	2007-Sep-25	A/Japan/57/2007		Other Database Import	Yates,P.J.; Mehta,N.; Horton,J.; Tisdale,M.
EPI423687	NA	Japan	2007-Sep-25	A/Japan/57/2007		Other Database Import	Yates,P.J.; Mehta,N.; Horton,J.; Tisdale,M.
EPI423688	NA	Japan	2007-Sep-25	A/Japan/57/2007		Other Database Import	Yates,P.J.; Mehta,N.; Horton,J.; Tisdale,M.
EPI423689	NA	Japan	2007-Sep-25	A/Japan/57/2007		Other Database Import	Yates,P.J.; Mehta,N.; Horton,J.; Tisdale,M.
EPI423690	NA	Japan	2007-Sep-25	A/Japan/57/2007		Other Database Import	Yates,P.J.; Mehta,N.; Horton,J.; Tisdale,M.
EPI421616	NA	Japan	2007-Sep-18	A/Japan/54/2007		Other Database Import	Yates,P.J.; Mehta,N.; Horton,J.; Tisdale,M.
EPI421494	HA	Japan	2007-Sep-18	A/Japan/54/2007		Other Database Import	Yates,P.J.; Mehta,N.; Horton,J.; Tisdale,M.
EPI421493	HA	Japan	2007-Sep-18	A/Japan/53/2007		Other Database Import	Yates,P.J.; Mehta,N.; Horton,J.; Tisdale,M.
EPI421615	NA	Japan	2007-Sep-18	A/Japan/53/2007		Other Database Import	Yates,P.J.; Mehta,N.; Horton,J.; Tisdale,M.
EPI421491	HA	Japan	2007-Sep-18	A/Japan/51/2007		Other Database Import	Yates,P.J.; Mehta,N.; Horton,J.; Tisdale,M.
EPI421613	NA	Japan	2007-Sep-18	A/Japan/51/2007		Other Database Import	Yates,P.J.; Mehta,N.; Horton,J.; Tisdale,M.
EPI421488	HA	Japan	2007-Sep-18	A/Japan/47/2007		Other Database Import	Yates,P.J.; Mehta,N.; Horton,J.; Tisdale,M.
EPI421610	NA	Japan	2007-Sep-18	A/Japan/47/2007		Other Database Import	Yates,P.J.; Mehta,N.; Horton,J.; Tisdale,M.
EPI421487	HA	Japan	2007-Sep-18	A/Japan/46/2007		Other Database Import	Yates,P.J.; Mehta,N.; Horton,J.; Tisdale,M.
EPI421609	NA	Japan	2007-Sep-18	A/Japan/46/2007		Other Database Import	Yates,P.J.; Mehta,N.; Horton,J.; Tisdale,M.
EPI423814	NA	Japan	2007-Sep-18	A/Japan/46/2007		Other Database Import	Yates,P.J.; Mehta,N.; Horton,J.; Tisdale,M.
EPI423677	NA	Japan	2007-Sep-18	A/Japan/46/2007		Other Database Import	Yates,P.J.; Mehta,N.; Horton,J.; Tisdale,M.
EPI423663	NA	Japan	2007-Sep-18	A/Japan/46/2007		Other Database Import	Yates,P.J.; Mehta,N.; Horton,J.; Tisdale,M.
EPI423664	NA	Japan	2007-Sep-18	A/Japan/46/2007		Other Database Import	Yates,P.J.; Mehta,N.; Horton,J.; Tisdale,M.
EPI423665	NA	Japan	2007-Sep-18	A/Japan/46/2007		Other Database Import	Yates,P.J.; Mehta,N.; Horton,J.; Tisdale,M.
EPI423666	NA	Japan	2007-Sep-18	A/Japan/46/2007		Other Database Import	Yates,P.J.; Mehta,N.; Horton,J.; Tisdale,M.
EPI423667	NA	Japan	2007-Sep-18	A/Japan/46/2007		Other Database Import	Yates,P.J.; Mehta,N.; Horton,J.; Tisdale,M.
EPI423668	NA	Japan	2007-Sep-18	A/Japan/46/2007		Other Database Import	Yates,P.J.; Mehta,N.; Horton,J.; Tisdale,M.
EPI423669	NA	Japan	2007-Sep-18	A/Japan/46/2007		Other Database Import	Yates,P.J.; Mehta,N.; Horton,J.; Tisdale,M.
EPI423670	NA	Japan	2007-Sep-18	A/Japan/46/2007		Other Database Import	Yates,P.J.; Mehta,N.; Horton,J.; Tisdale,M.
EPI423671	NA	Japan	2007-Sep-18	A/Japan/46/2007		Other Database Import	Yates,P.J.; Mehta,N.; Horton,J.; Tisdale,M.
EPI423672	NA	Japan	2007-Sep-18	A/Japan/46/2007		Other Database Import	Yates,P.J.; Mehta,N.; Horton,J.; Tisdale,M.
EPI423673	NA	Japan	2007-Sep-18	A/Japan/46/2007		Other Database Import	Yates,P.J.; Mehta,N.; Horton,J.; Tisdale,M.
EPI423674	NA	Japan	2007-Sep-18	A/Japan/46/2007		Other Database Import	Yates,P.J.; Mehta,N.; Horton,J.; Tisdale,M.
EPI423675	NA	Japan	2007-Sep-18	A/Japan/46/2007		Other Database Import	Yates,P.J.; Mehta,N.; Horton,J.; Tisdale,M.
EPI423676	NA	Japan	2007-Sep-18	A/Japan/46/2007		Other Database Import	Yates,P.J.; Mehta,N.; Horton,J.; Tisdale,M.
EPI423708	NA	Japan	2007-Sep-18	A/Japan/46/2007		Other Database Import	Yates,P.J.; Mehta,N.; Horton,J.; Tisdale,M.
EPI421486	HA	Japan	2007-Sep-18	A/Japan/45/2007		Other Database Import	Yates,P.J.; Mehta,N.; Horton,J.; Tisdale,M.
EPI421608	NA	Japan	2007-Sep-18	A/Japan/45/2007		Other Database Import	Yates,P.J.; Mehta,N.; Horton,J.; Tisdale,M.
EPI423721	NA	Japan	2007-Sep-18	A/Japan/45/2007		Other Database Import	Yates,P.J.; Mehta,N.; Horton,J.; Tisdale,M.
EPI423722	NA	Japan	2007-Sep-18	A/Japan/45/2007		Other Database Import	Yates,P.J.; Mehta,N.; Horton,J.; Tisdale,M.
EPI423723	NA	Japan	2007-Sep-18	A/Japan/45/2007		Other Database Import	Yates,P.J.; Mehta,N.; Horton,J.; Tisdale,M.
EPI423724	NA	Japan	2007-Sep-18	A/Japan/45/2007		Other Database Import	Yates,P.J.; Mehta,N.; Horton,J.; Tisdale,M.
EPI423758	NA	Japan	2007-Sep-18	A/Japan/45/2007		Other Database Import	Yates,P.J.; Mehta,N.; Horton,J.; Tisdale,M.
EPI423759	NA	Japan	2007-Sep-18	A/Japan/45/2007		Other Database Import	Yates,P.J.; Mehta,N.; Horton,J.; Tisdale,M.
EPI421485	HA	Japan	2007-Sep-18	A/Japan/44/2007		Other Database Import	Yates,P.J.; Mehta,N.; Horton,J.; Tisdale,M.
EPI421607	NA	Japan	2007-Sep-18	A/Japan/44/2007		Other Database Import	Yates,P.J.; Mehta,N.; Horton,J.; Tisdale,M.
EPI423762	NA	Japan	2007-Sep-18	A/Japan/44/2007		Other Database Import	Yates,P.J.; Mehta,N.; Horton,J.; Tisdale,M.
EPI423763	NA	Japan	2007-Sep-18	A/Japan/44/2007		Other Database Import	Yates,P.J.; Mehta,N.; Horton,J.; Tisdale,M.
EPI423764	NA	Japan	2007-Sep-18	A/Japan/44/2007		Other Database Import	Yates,P.J.; Mehta,N.; Horton,J.; Tisdale,M.
EPI423765	NA	Japan	2007-Sep-18	A/Japan/44/2007		Other Database Import	Yates,P.J.; Mehta,N.; Horton,J.; Tisdale,M.
EPI423766	NA	Japan	2007-Sep-18	A/Japan/44/2007		Other Database Import	Yates,P.J.; Mehta,N.; Horton,J.; Tisdale,M.
EPI423767	NA	Japan	2007-Sep-18	A/Japan/44/2007		Other Database Import	Yates,P.J.; Mehta,N.; Horton,J.; Tisdale,M.
EPI423768	NA	Japan	2007-Sep-18	A/Japan/44/2007		Other Database Import	Yates,P.J.; Mehta,N.; Horton,J.; Tisdale,M.
EPI423769	NA	Japan	2007-Sep-18	A/Japan/44/2007		Other Database Import	Yates,P.J.; Mehta,N.; Horton,J.; Tisdale,M.
EPI423770	NA	Japan	2007-Sep-18	A/Japan/44/2007		Other Database Import	Yates,P.J.; Mehta,N.; Horton,J.; Tisdale,M.
EPI423771	NA	Japan	2007-Sep-18	A/Japan/44/2007		Other Database Import	Yates,P.J.; Mehta,N.; Horton,J.; Tisdale,M.
EPI423772	NA	Japan	2007-Sep-18	A/Japan/44/2007		Other Database Import	Yates,P.J.; Mehta,N.; Horton,J.; Tisdale,M.
EPI423773	NA	Japan	2007-Sep-18	A/Japan/44/2007		Other Database Import	Yates,P.J.; Mehta,N.; Horton,J.; Tisdale,M.
EPI423774	NA	Japan	2007-Sep-18	A/Japan/44/2007		Other Database Import	Yates,P.J.; Mehta,N.; Horton,J.; Tisdale,M.
EPI423775	NA	Japan	2007-Sep-18	A/Japan/44/2007		Other Database Import	Yates,P.J.; Mehta,N.; Horton,J.; Tisdale,M.
EPI423776	NA	Japan	2007-Sep-18	A/Japan/44/2007		Other Database Import	Yates,P.J.; Mehta,N.; Horton,J.; Tisdale,M.
EPI423777	NA	Japan	2007-Sep-18	A/Japan/44/2007		Other Database Import	Yates,P.J.; Mehta,N.; Horton,J.; Tisdale,M.
EPI423778	NA	Japan	2007-Sep-18	A/Japan/44/2007		Other Database Import	Yates,P.J.; Mehta,N.; Horton,J.; Tisdale,M.
EPI423779	NA	Japan	2007-Sep-18	A/Japan/44/2007		Other Database Import	Yates,P.J.; Mehta,N.; Horton,J.; Tisdale,M.
EPI423780	NA	Japan	2007-Sep-18	A/Japan/44/2007		Other Database Import	Yates,P.J.; Mehta,N.; Horton,J.; Tisdale,M.
EPI423753	NA	Japan	2007-Sep-18	A/Japan/44/2007		Other Database Import	Yates,P.J.; Mehta,N.; Horton,J.; Tisdale,M.
EPI423754	NA	Japan	2007-Sep-18	A/Japan/44/2007		Other Database Import	Yates,P.J.; Mehta,N.; Horton,J.; Tisdale,M.
EPI400724	HA	China	2007-Nov-01	A/Guangdong/SZ97/2007		Other Database Import	Cheng,X.; Tan,Y.; He,M.; Lam,T.T.; Lu,X.; Viboud,C.; He,J.; Zhang,S.; Lu,J.; Wu,C.; Fang,S.; Wang,X.; Xie,X.; Ma,H.; Nelson,M.I.; Kung,H.F.; Holmes,E.C.; Cheng,J.
EPI400721	HA	China	2007-Nov-01	A/Guangdong/SZ94/2007		Other Database Import	Cheng,X.; Tan,Y.; He,M.; Lam,T.T.; Lu,X.; Viboud,C.; He,J.; Zhang,S.; Lu,J.; Wu,C.; Fang,S.; Wang,X.; Xie,X.; Ma,H.; Nelson,M.I.; Kung,H.F.; Holmes,E.C.; Cheng,J.
EPI400715	HA	China	2007-Nov-01	A/Guangdong/SZ84/2007		Other Database Import	Cheng,X.; Tan,Y.; He,M.; Lam,T.T.; Lu,X.; Viboud,C.; He,J.; Zhang,S.; Lu,J.; Wu,C.; Fang,S.; Wang,X.; Xie,X.; Ma,H.; Nelson,M.I.; Kung,H.F.; Holmes,E.C.; Cheng,J.
EPI400710	HA	China	2007-Nov-01	A/Guangdong/SZ71/2007		Other Database Import	Cheng,X.; Tan,Y.; He,M.; Lam,T.T.; Lu,X.; Viboud,C.; He,J.; Zhang,S.; Lu,J.; Wu,C.; Fang,S.; Wang,X.; Xie,X.; Ma,H.; Nelson,M.I.; Kung,H.F.; Holmes,E.C.; Cheng,J.
EPI400704	HA	China	2007-Nov-01	A/Guangdong/SZ65/2007		Other Database Import	Cheng,X.; Tan,Y.; He,M.; Lam,T.T.; Lu,X.; Viboud,C.; He,J.; Zhang,S.; Lu,J.; Wu,C.; Fang,S.; Wang,X.; Xie,X.; Ma,H.; Nelson,M.I.; Kung,H.F.; Holmes,E.C.; Cheng,J.
EPI400703	HA	China	2007-Nov-01	A/Guangdong/SZ64/2007		Other Database Import	Cheng,X.; Tan,Y.; He,M.; Lam,T.T.; Lu,X.; Viboud,C.; He,J.; Zhang,S.; Lu,J.; Wu,C.; Fang,S.; Wang,X.; Xie,X.; Ma,H.; Nelson,M.I.; Kung,H.F.; Holmes,E.C.; Cheng,J.
EPI400702	HA	China	2007-Nov-01	A/Guangdong/SZ62/2007		Other Database Import	Cheng,X.; Tan,Y.; He,M.; Lam,T.T.; Lu,X.; Viboud,C.; He,J.; Zhang,S.; Lu,J.; Wu,C.; Fang,S.; Wang,X.; Xie,X.; Ma,H.; Nelson,M.I.; Kung,H.F.; Holmes,E.C.; Cheng,J.
EPI400701	HA	China	2007-Nov-01	A/Guangdong/SZ61/2007		Other Database Import	Cheng,X.; Tan,Y.; He,M.; Lam,T.T.; Lu,X.; Viboud,C.; He,J.; Zhang,S.; Lu,J.; Wu,C.; Fang,S.; Wang,X.; Xie,X.; Ma,H.; Nelson,M.I.; Kung,H.F.; Holmes,E.C.; Cheng,J.
EPI400696	HA	China	2007-Nov-01	A/Guangdong/SZ56/2007		Other Database Import	Cheng,X.; Tan,Y.; He,M.; Lam,T.T.; Lu,X.; Viboud,C.; He,J.; Zhang,S.; Lu,J.; Wu,C.; Fang,S.; Wang,X.; Xie,X.; Ma,H.; Nelson,M.I.; Kung,H.F.; Holmes,E.C.; Cheng,J.
EPI400695	HA	China	2007-Nov-01	A/Guangdong/SZ55/2007		Other Database Import	Cheng,X.; Tan,Y.; He,M.; Lam,T.T.; Lu,X.; Viboud,C.; He,J.; Zhang,S.; Lu,J.; Wu,C.; Fang,S.; Wang,X.; Xie,X.; Ma,H.; Nelson,M.I.; Kung,H.F.; Holmes,E.C.; Cheng,J.
EPI400690	HA	China	2007-Nov-01	A/Guangdong/SZ5/2007		Other Database Import	Cheng,X.; Tan,Y.; He,M.; Lam,T.T.; Lu,X.; Viboud,C.; He,J.; Zhang,S.; Lu,J.; Wu,C.; Fang,S.; Wang,X.; Xie,X.; Ma,H.; Nelson,M.I.; Kung,H.F.; Holmes,E.C.; Cheng,J.
EPI400687	HA	China	2007-Nov-01	A/Guangdong/SZ47/2007		Other Database Import	Cheng,X.; Tan,Y.; He,M.; Lam,T.T.; Lu,X.; Viboud,C.; He,J.; Zhang,S.; Lu,J.; Wu,C.; Fang,S.; Wang,X.; Xie,X.; Ma,H.; Nelson,M.I.; Kung,H.F.; Holmes,E.C.; Cheng,J.
EPI400678	HA	China	2007-Nov-01	A/Guangdong/SZ39/2007		Other Database Import	Cheng,X.; Tan,Y.; He,M.; Lam,T.T.; Lu,X.; Viboud,C.; He,J.; Zhang,S.; Lu,J.; Wu,C.; Fang,S.; Wang,X.; Xie,X.; Ma,H.; Nelson,M.I.; Kung,H.F.; Holmes,E.C.; Cheng,J.
EPI400677	HA	China	2007-Nov-01	A/Guangdong/SZ38/2007		Other Database Import	Cheng,X.; Tan,Y.; He,M.; Lam,T.T.; Lu,X.; Viboud,C.; He,J.; Zhang,S.; Lu,J.; Wu,C.; Fang,S.; Wang,X.; Xie,X.; Ma,H.; Nelson,M.I.; Kung,H.F.; Holmes,E.C.; Cheng,J.
EPI400676	HA	China	2007-Nov-01	A/Guangdong/SZ37/2007		Other Database Import	Cheng,X.; Tan,Y.; He,M.; Lam,T.T.; Lu,X.; Viboud,C.; He,J.; Zhang,S.; Lu,J.; Wu,C.; Fang,S.; Wang,X.; Xie,X.; Ma,H.; Nelson,M.I.; Kung,H.F.; Holmes,E.C.; Cheng,J.
EPI400675	HA	China	2007-Nov-01	A/Guangdong/SZ36/2007		Other Database Import	Cheng,X.; Tan,Y.; He,M.; Lam,T.T.; Lu,X.; Viboud,C.; He,J.; Zhang,S.; Lu,J.; Wu,C.; Fang,S.; Wang,X.; Xie,X.; Ma,H.; Nelson,M.I.; Kung,H.F.; Holmes,E.C.; Cheng,J.
EPI400669	HA	China	2007-Nov-01	A/Guangdong/SZ29/2007		Other Database Import	Cheng,X.; Tan,Y.; He,M.; Lam,T.T.; Lu,X.; Viboud,C.; He,J.; Zhang,S.; Lu,J.; Wu,C.; Fang,S.; Wang,X.; Xie,X.; Ma,H.; Nelson,M.I.; Kung,H.F.; Holmes,E.C.; Cheng,J.
EPI400668	HA	China	2007-Nov-01	A/Guangdong/SZ27/2007		Other Database Import	Cheng,X.; Tan,Y.; He,M.; Lam,T.T.; Lu,X.; Viboud,C.; He,J.; Zhang,S.; Lu,J.; Wu,C.; Fang,S.; Wang,X.; Xie,X.; Ma,H.; Nelson,M.I.; Kung,H.F.; Holmes,E.C.; Cheng,J.
EPI400662	HA	China	2007-Nov-01	A/Guangdong/SZ23/2007		Other Database Import	Cheng,X.; Tan,Y.; He,M.; Lam,T.T.; Lu,X.; Viboud,C.; He,J.; Zhang,S.; Lu,J.; Wu,C.; Fang,S.; Wang,X.; Xie,X.; Ma,H.; Nelson,M.I.; Kung,H.F.; Holmes,E.C.; Cheng,J.
EPI400660	HA	China	2007-Nov-01	A/Guangdong/SZ220/2007		Other Database Import	Cheng,X.; Tan,Y.; He,M.; Lam,T.T.; Lu,X.; Viboud,C.; He,J.; Zhang,S.; Lu,J.; Wu,C.; Fang,S.; Wang,X.; Xie,X.; Ma,H.; Nelson,M.I.; Kung,H.F.; Holmes,E.C.; Cheng,J.
EPI400650	HA	China	2007-Nov-01	A/Guangdong/SZ207/2007		Other Database Import	Cheng,X.; Tan,Y.; He,M.; Lam,T.T.; Lu,X.; Viboud,C.; He,J.; Zhang,S.; Lu,J.; Wu,C.; Fang,S.; Wang,X.; Xie,X.; Ma,H.; Nelson,M.I.; Kung,H.F.; Holmes,E.C.; Cheng,J.
EPI400649	HA	China	2007-Nov-01	A/Guangdong/SZ206/2007		Other Database Import	Cheng,X.; Tan,Y.; He,M.; Lam,T.T.; Lu,X.; Viboud,C.; He,J.; Zhang,S.; Lu,J.; Wu,C.; Fang,S.; Wang,X.; Xie,X.; Ma,H.; Nelson,M.I.; Kung,H.F.; Holmes,E.C.; Cheng,J.
EPI400642	HA	China	2007-Nov-01	A/Guangdong/SZ199/2007		Other Database Import	Cheng,X.; Tan,Y.; He,M.; Lam,T.T.; Lu,X.; Viboud,C.; He,J.; Zhang,S.; Lu,J.; Wu,C.; Fang,S.; Wang,X.; Xie,X.; Ma,H.; Nelson,M.I.; Kung,H.F.; Holmes,E.C.; Cheng,J.
EPI400639	HA	China	2007-Nov-01	A/Guangdong/SZ196/2007		Other Database Import	Cheng,X.; Tan,Y.; He,M.; Lam,T.T.; Lu,X.; Viboud,C.; He,J.; Zhang,S.; Lu,J.; Wu,C.; Fang,S.; Wang,X.; Xie,X.; Ma,H.; Nelson,M.I.; Kung,H.F.; Holmes,E.C.; Cheng,J.
EPI400634	HA	China	2007-Nov-01	A/Guangdong/SZ190/2007		Other Database Import	Cheng,X.; Tan,Y.; He,M.; Lam,T.T.; Lu,X.; Viboud,C.; He,J.; Zhang,S.; Lu,J.; Wu,C.; Fang,S.; Wang,X.; Xie,X.; Ma,H.; Nelson,M.I.; Kung,H.F.; Holmes,E.C.; Cheng,J.
EPI400632	HA	China	2007-Nov-01	A/Guangdong/SZ189/2007		Other Database Import	Cheng,X.; Tan,Y.; He,M.; Lam,T.T.; Lu,X.; Viboud,C.; He,J.; Zhang,S.; Lu,J.; Wu,C.; Fang,S.; Wang,X.; Xie,X.; Ma,H.; Nelson,M.I.; Kung,H.F.; Holmes,E.C.; Cheng,J.
EPI400631	HA	China	2007-Nov-01	A/Guangdong/SZ188/2007		Other Database Import	Cheng,X.; Tan,Y.; He,M.; Lam,T.T.; Lu,X.; Viboud,C.; He,J.; Zhang,S.; Lu,J.; Wu,C.; Fang,S.; Wang,X.; Xie,X.; Ma,H.; Nelson,M.I.; Kung,H.F.; Holmes,E.C.; Cheng,J.
EPI400630	HA	China	2007-Nov-01	A/Guangdong/SZ187/2007		Other Database Import	Cheng,X.; Tan,Y.; He,M.; Lam,T.T.; Lu,X.; Viboud,C.; He,J.; Zhang,S.; Lu,J.; Wu,C.; Fang,S.; Wang,X.; Xie,X.; Ma,H.; Nelson,M.I.; Kung,H.F.; Holmes,E.C.; Cheng,J.
EPI400629	HA	China	2007-Nov-01	A/Guangdong/SZ186/2007		Other Database Import	Cheng,X.; Tan,Y.; He,M.; Lam,T.T.; Lu,X.; Viboud,C.; He,J.; Zhang,S.; Lu,J.; Wu,C.; Fang,S.; Wang,X.; Xie,X.; Ma,H.; Nelson,M.I.; Kung,H.F.; Holmes,E.C.; Cheng,J.
EPI400622	HA	China	2007-Nov-01	A/Guangdong/SZ178/2007		Other Database Import	Cheng,X.; Tan,Y.; He,M.; Lam,T.T.; Lu,X.; Viboud,C.; He,J.; Zhang,S.; Lu,J.; Wu,C.; Fang,S.; Wang,X.; Xie,X.; Ma,H.; Nelson,M.I.; Kung,H.F.; Holmes,E.C.; Cheng,J.
EPI400621	HA	China	2007-Nov-01	A/Guangdong/SZ177/2007		Other Database Import	Cheng,X.; Tan,Y.; He,M.; Lam,T.T.; Lu,X.; Viboud,C.; He,J.; Zhang,S.; Lu,J.; Wu,C.; Fang,S.; Wang,X.; Xie,X.; Ma,H.; Nelson,M.I.; Kung,H.F.; Holmes,E.C.; Cheng,J.
EPI400620	HA	China	2007-Nov-01	A/Guangdong/SZ176/2007		Other Database Import	Cheng,X.; Tan,Y.; He,M.; Lam,T.T.; Lu,X.; Viboud,C.; He,J.; Zhang,S.; Lu,J.; Wu,C.; Fang,S.; Wang,X.; Xie,X.; Ma,H.; Nelson,M.I.; Kung,H.F.; Holmes,E.C.; Cheng,J.
EPI400606	HA	China	2007-Nov-01	A/Guangdong/SZ163/2007		Other Database Import	Cheng,X.; Tan,Y.; He,M.; Lam,T.T.; Lu,X.; Viboud,C.; He,J.; Zhang,S.; Lu,J.; Wu,C.; Fang,S.; Wang,X.; Xie,X.; Ma,H.; Nelson,M.I.; Kung,H.F.; Holmes,E.C.; Cheng,J.
EPI400604	HA	China	2007-Nov-01	A/Guangdong/SZ161/2007		Other Database Import	Cheng,X.; Tan,Y.; He,M.; Lam,T.T.; Lu,X.; Viboud,C.; He,J.; Zhang,S.; Lu,J.; Wu,C.; Fang,S.; Wang,X.; Xie,X.; Ma,H.; Nelson,M.I.; Kung,H.F.; Holmes,E.C.; Cheng,J.
EPI400602	HA	China	2007-Nov-01	A/Guangdong/SZ16/2007		Other Database Import	Cheng,X.; Tan,Y.; He,M.; Lam,T.T.; Lu,X.; Viboud,C.; He,J.; Zhang,S.; Lu,J.; Wu,C.; Fang,S.; Wang,X.; Xie,X.; Ma,H.; Nelson,M.I.; Kung,H.F.; Holmes,E.C.; Cheng,J.
EPI400594	HA	China	2007-Nov-01	A/Guangdong/SZ147/2007		Other Database Import	Cheng,X.; Tan,Y.; He,M.; Lam,T.T.; Lu,X.; Viboud,C.; He,J.; Zhang,S.; Lu,J.; Wu,C.; Fang,S.; Wang,X.; Xie,X.; Ma,H.; Nelson,M.I.; Kung,H.F.; Holmes,E.C.; Cheng,J.
EPI400593	HA	China	2007-Nov-01	A/Guangdong/SZ146/2007		Other Database Import	Cheng,X.; Tan,Y.; He,M.; Lam,T.T.; Lu,X.; Viboud,C.; He,J.; Zhang,S.; Lu,J.; Wu,C.; Fang,S.; Wang,X.; Xie,X.; Ma,H.; Nelson,M.I.; Kung,H.F.; Holmes,E.C.; Cheng,J.
EPI400592	HA	China	2007-Nov-01	A/Guangdong/SZ145/2007		Other Database Import	Cheng,X.; Tan,Y.; He,M.; Lam,T.T.; Lu,X.; Viboud,C.; He,J.; Zhang,S.; Lu,J.; Wu,C.; Fang,S.; Wang,X.; Xie,X.; Ma,H.; Nelson,M.I.; Kung,H.F.; Holmes,E.C.; Cheng,J.
EPI400591	HA	China	2007-Nov-01	A/Guangdong/SZ144/2007		Other Database Import	Cheng,X.; Tan,Y.; He,M.; Lam,T.T.; Lu,X.; Viboud,C.; He,J.; Zhang,S.; Lu,J.; Wu,C.; Fang,S.; Wang,X.; Xie,X.; Ma,H.; Nelson,M.I.; Kung,H.F.; Holmes,E.C.; Cheng,J.
EPI400590	HA	China	2007-Nov-01	A/Guangdong/SZ143/2007		Other Database Import	Cheng,X.; Tan,Y.; He,M.; Lam,T.T.; Lu,X.; Viboud,C.; He,J.; Zhang,S.; Lu,J.; Wu,C.; Fang,S.; Wang,X.; Xie,X.; Ma,H.; Nelson,M.I.; Kung,H.F.; Holmes,E.C.; Cheng,J.
EPI400587	HA	China	2007-Nov-01	A/Guangdong/SZ140/2007		Other Database Import	Cheng,X.; Tan,Y.; He,M.; Lam,T.T.; Lu,X.; Viboud,C.; He,J.; Zhang,S.; Lu,J.; Wu,C.; Fang,S.; Wang,X.; Xie,X.; Ma,H.; Nelson,M.I.; Kung,H.F.; Holmes,E.C.; Cheng,J.
EPI400585	HA	China	2007-Nov-01	A/Guangdong/SZ133/2007		Other Database Import	Cheng,X.; Tan,Y.; He,M.; Lam,T.T.; Lu,X.; Viboud,C.; He,J.; Zhang,S.; Lu,J.; Wu,C.; Fang,S.; Wang,X.; Xie,X.; Ma,H.; Nelson,M.I.; Kung,H.F.; Holmes,E.C.; Cheng,J.
EPI400580	HA	China	2007-Nov-01	A/Guangdong/SZ128/2007		Other Database Import	Cheng,X.; Tan,Y.; He,M.; Lam,T.T.; Lu,X.; Viboud,C.; He,J.; Zhang,S.; Lu,J.; Wu,C.; Fang,S.; Wang,X.; Xie,X.; Ma,H.; Nelson,M.I.; Kung,H.F.; Holmes,E.C.; Cheng,J.
EPI400577	HA	China	2007-Nov-01	A/Guangdong/SZ125/2007		Other Database Import	Cheng,X.; Tan,Y.; He,M.; Lam,T.T.; Lu,X.; Viboud,C.; He,J.; Zhang,S.; Lu,J.; Wu,C.; Fang,S.; Wang,X.; Xie,X.; Ma,H.; Nelson,M.I.; Kung,H.F.; Holmes,E.C.; Cheng,J.
EPI400575	HA	China	2007-Nov-01	A/Guangdong/SZ123/2007		Other Database Import	Cheng,X.; Tan,Y.; He,M.; Lam,T.T.; Lu,X.; Viboud,C.; He,J.; Zhang,S.; Lu,J.; Wu,C.; Fang,S.; Wang,X.; Xie,X.; Ma,H.; Nelson,M.I.; Kung,H.F.; Holmes,E.C.; Cheng,J.
EPI400574	HA	China	2007-Nov-01	A/Guangdong/SZ12/2007		Other Database Import	Cheng,X.; Tan,Y.; He,M.; Lam,T.T.; Lu,X.; Viboud,C.; He,J.; Zhang,S.; Lu,J.; Wu,C.; Fang,S.; Wang,X.; Xie,X.; Ma,H.; Nelson,M.I.; Kung,H.F.; Holmes,E.C.; Cheng,J.
EPI400573	HA	China	2007-Nov-01	A/Guangdong/SZ114/2007		Other Database Import	Cheng,X.; Tan,Y.; He,M.; Lam,T.T.; Lu,X.; Viboud,C.; He,J.; Zhang,S.; Lu,J.; Wu,C.; Fang,S.; Wang,X.; Xie,X.; Ma,H.; Nelson,M.I.; Kung,H.F.; Holmes,E.C.; Cheng,J.
EPI400569	HA	China	2007-Nov-01	A/Guangdong/SZ110/2007		Other Database Import	Cheng,X.; Tan,Y.; He,M.; Lam,T.T.; Lu,X.; Viboud,C.; He,J.; Zhang,S.; Lu,J.; Wu,C.; Fang,S.; Wang,X.; Xie,X.; Ma,H.; Nelson,M.I.; Kung,H.F.; Holmes,E.C.; Cheng,J.
EPI400568	HA	China	2007-Nov-01	A/Guangdong/SZ11/2007		Other Database Import	Cheng,X.; Tan,Y.; He,M.; Lam,T.T.; Lu,X.; Viboud,C.; He,J.; Zhang,S.; Lu,J.; Wu,C.; Fang,S.; Wang,X.; Xie,X.; Ma,H.; Nelson,M.I.; Kung,H.F.; Holmes,E.C.; Cheng,J.
EPI400567	HA	China	2007-Nov-01	A/Guangdong/SZ109/2007		Other Database Import	Cheng,X.; Tan,Y.; He,M.; Lam,T.T.; Lu,X.; Viboud,C.; He,J.; Zhang,S.; Lu,J.; Wu,C.; Fang,S.; Wang,X.; Xie,X.; Ma,H.; Nelson,M.I.; Kung,H.F.; Holmes,E.C.; Cheng,J.
EPI400566	HA	China	2007-Nov-01	A/Guangdong/SZ108/2007		Other Database Import	Cheng,X.; Tan,Y.; He,M.; Lam,T.T.; Lu,X.; Viboud,C.; He,J.; Zhang,S.; Lu,J.; Wu,C.; Fang,S.; Wang,X.; Xie,X.; Ma,H.; Nelson,M.I.; Kung,H.F.; Holmes,E.C.; Cheng,J.
EPI400565	HA	China	2007-Nov-01	A/Guangdong/SZ107/2007		Other Database Import	Cheng,X.; Tan,Y.; He,M.; Lam,T.T.; Lu,X.; Viboud,C.; He,J.; Zhang,S.; Lu,J.; Wu,C.; Fang,S.; Wang,X.; Xie,X.; Ma,H.; Nelson,M.I.; Kung,H.F.; Holmes,E.C.; Cheng,J.
EPI400564	HA	China	2007-Nov-01	A/Guangdong/SZ105/2007		Other Database Import	Cheng,X.; Tan,Y.; He,M.; Lam,T.T.; Lu,X.; Viboud,C.; He,J.; Zhang,S.; Lu,J.; Wu,C.; Fang,S.; Wang,X.; Xie,X.; Ma,H.; Nelson,M.I.; Kung,H.F.; Holmes,E.C.; Cheng,J.
EPI400561	HA	China	2007-Nov-01	A/Guangdong/SZ102/2007		Other Database Import	Cheng,X.; Tan,Y.; He,M.; Lam,T.T.; Lu,X.; Viboud,C.; He,J.; Zhang,S.; Lu,J.; Wu,C.; Fang,S.; Wang,X.; Xie,X.; Ma,H.; Nelson,M.I.; Kung,H.F.; Holmes,E.C.; Cheng,J.
EPI400559	HA	China	2007-Nov-01	A/Guangdong/SZ100/2007		Other Database Import	Cheng,X.; Tan,Y.; He,M.; Lam,T.T.; Lu,X.; Viboud,C.; He,J.; Zhang,S.; Lu,J.; Wu,C.; Fang,S.; Wang,X.; Xie,X.; Ma,H.; Nelson,M.I.; Kung,H.F.; Holmes,E.C.; Cheng,J.
EPI400558	HA	China	2007-Nov-01	A/Guangdong/SZ10/2007		Other Database Import	Cheng,X.; Tan,Y.; He,M.; Lam,T.T.; Lu,X.; Viboud,C.; He,J.; Zhang,S.; Lu,J.; Wu,C.; Fang,S.; Wang,X.; Xie,X.; Ma,H.; Nelson,M.I.; Kung,H.F.; Holmes,E.C.; Cheng,J.
EPI395805	NA	Cuba	2007-Sep-19	A/Habana/217/2007		Other Database Import	Pinon,A.; Acosta,B.; Valdes,O.; Mune,M.; Perez,A.; Arencibia,A.; Savon,C.E.; Goyenechea,A.; Oropesa,S.I.; Gonzalez,G.; Hernandez,B.
EPI395749	MP	Cuba	2007-Oct-17	A/Habana/300/2007		Other Database Import	Pinon,A.; Acosta,B.; Valdes,O.; Mune,M.; Perez,A.; Arencibia,A.; Savon,C.E.; Goyenechea,A.; Oropesa,S.I.; Gonzalez,G.; Hernandez,B.
EPI395747	MP	Cuba	2007-Sep-18	A/Habana/199/2007		Other Database Import	Pinon,A.; Acosta,B.; Valdes,O.; Arencibia,A.; Mune,M.; Savon,C.; Gonzalez,G.; Goyenechea,A.; Oropesa,S.I.; Carreiras,A.M.; Hernandez,B.
EPI395803	NA	Cuba	2007-Sep-18	A/Habana/199/2007		Other Database Import	Pinon,A.; Acosta,B.; Valdes,O.; Arencibia,A.; Mune,M.; Savon,C.; Gonzalez,G.; Goyenechea,A.; Oropesa,S.I.; Carreiras,A.M.; Hernandez,B.
EPI448977	HA	Cuba	2007-Sep-18	A/Habana/199/2007		Other Database Import	Pinon,A.; Acosta,B.; Valdes,O.; Arencibia,A.; Mune,M.; Savon,C.; Gonzalez,G.; Goyenechea,A.; Oropesa,S.I.; Carreiras,A.M.; Hernandez,B.
EPI393801	HA	Korea, Republic of	2007-Jan-29	A/Gyeonggi/63/2007		Other Database Import	Cho,H.-G.; Choi,J.-H.; Kim,W.-H.; Hong,H.-K.; Yoon,M.-H.; Jho,E.-H.; Kang,C.; Lim,Y.-H.
EPI385928	HA	New Zealand	2007-Aug-01	A/Brisbane/10/2007		Other Database Import	Westgeest,K.B.; de Graaf,M.; Fourment,M.; Bestebroer,T.M.; van Beek,R.; Spronken,M.I.; de Jong,J.C.; Rimmelzwaan,G.F.; Russell,C.A.; Osterhaus,A.D.; Smith,G.J.; Smith,D.J.; Fouchier,R.A.
EPI385929	NA	New Zealand	2007-Aug-01	A/Brisbane/10/2007		Other Database Import	Westgeest,K.B.; de Graaf,M.; Fourment,M.; Bestebroer,T.M.; van Beek,R.; Spronken,M.I.; de Jong,J.C.; Rimmelzwaan,G.F.; Russell,C.A.; Osterhaus,A.D.; Smith,G.J.; Smith,D.J.; Fouchier,R.A.
EPI383652	HA	Italy	2007-Dec-01	A/Pavia/32/2007		Other Database Import	Piralla,A.; Gozalo-Marguello,M.; Baldanti,F.
EPI383649	HA	Italy	2007-Jan-01	A/Pavia/3/2007		Other Database Import	Piralla,A.; Gozalo-Marguello,M.; Baldanti,F.
EPI375295	HA	India	2007-Jun-14	A/India/V0713793/2007		Other Database Import	Chadha,M.S.; Broor,S.; Gunasekaran,P.; Potdar,V.A.; Krishnan,A.; Chawla-Sarkar,M.; Biswas,D.; Abraham,A.M.; Jalgaonkar,S.V.; Kaur,H.; Klimov,A.; Lal,R.B.; Moen,A.; Kant,L.; Mishra,A.C.
EPI375293	HA	India	2007-Jan-30	A/India/V0713788/2007		Other Database Import	Chadha,M.S.; Broor,S.; Gunasekaran,P.; Potdar,V.A.; Krishnan,A.; Chawla-Sarkar,M.; Biswas,D.; Abraham,A.M.; Jalgaonkar,S.V.; Kaur,H.; Klimov,A.; Lal,R.B.; Moen,A.; Kant,L.; Mishra,A.C.
EPI375285	HA	India	2007-Nov-02	A/India/P0715485/2007		Other Database Import	Chadha,M.S.; Broor,S.; Gunasekaran,P.; Potdar,V.A.; Krishnan,A.; Chawla-Sarkar,M.; Biswas,D.; Abraham,A.M.; Jalgaonkar,S.V.; Kaur,H.; Klimov,A.; Lal,R.B.; Moen,A.; Kant,L.; Mishra,A.C.; Gunashekaran,P.
EPI375284	HA	India	2007-Oct-05	A/India/P0713435/2007		Other Database Import	Chadha,M.S.; Broor,S.; Gunasekaran,P.; Potdar,V.A.; Krishnan,A.; Chawla-Sarkar,M.; Biswas,D.; Abraham,A.M.; Jalgaonkar,S.V.; Kaur,H.; Klimov,A.; Lal,R.B.; Moen,A.; Kant,L.; Mishra,A.C.; Gunashekaran,P.
EPI375135	NP	Taiwan	2007-Jan-09	A/Taiwan/4/2007		Other Database Import	Lin,J.H.; Chiu,S.C.; Cheng,J.C.; Chang,H.W.; Hsiao,K.L.; Lin,Y.C.; Wu,H.S.; Salemi,M.; Liu,H.F.; Lin,J.-H.; Chiu,S.-C.; Cheng,J.-C.; Chang,H.-W.; Hsiao,K.-L.; Lin,Y.-C.; Liu,H.-F.
EPI375134	NP	Taiwan	2007-Jun-26	A/Taiwan/539/2007		Other Database Import	Lin,J.H.; Chiu,S.C.; Cheng,J.C.; Chang,H.W.; Hsiao,K.L.; Lin,Y.C.; Wu,H.S.; Salemi,M.; Liu,H.F.; Lin,J.-H.; Chiu,S.-C.; Cheng,J.-C.; Chang,H.-W.; Hsiao,K.-L.; Lin,Y.-C.; Liu,H.-F.
EPI374985	NP	Taiwan	2007-Mar-24	A/Taiwan/303/2007		Other Database Import	Lin,J.H.; Chiu,S.C.; Cheng,J.C.; Chang,H.W.; Hsiao,K.L.; Lin,Y.C.; Wu,H.S.; Salemi,M.; Liu,H.F.; Lin,J.-H.; Chiu,S.-C.; Cheng,J.-C.; Chang,H.-W.; Hsiao,K.-L.; Lin,Y.-C.; Liu,H.-F.
EPI374980	NP	Taiwan	2007-May-31	A/Taiwan/511/2007		Other Database Import	Lin,J.H.; Chiu,S.C.; Cheng,J.C.; Chang,H.W.; Hsiao,K.L.; Lin,Y.C.; Wu,H.S.; Salemi,M.; Liu,H.F.; Lin,J.-H.; Chiu,S.-C.; Cheng,J.-C.; Chang,H.-W.; Hsiao,K.-L.; Lin,Y.-C.; Liu,H.-F.
EPI374979	NP	Taiwan	2007-Mar-11	A/Taiwan/279/2007		Other Database Import	Lin,J.H.; Chiu,S.C.; Cheng,J.C.; Chang,H.W.; Hsiao,K.L.; Lin,Y.C.; Wu,H.S.; Salemi,M.; Liu,H.F.; Lin,J.-H.; Chiu,S.-C.; Cheng,J.-C.; Chang,H.-W.; Hsiao,K.-L.; Lin,Y.-C.; Liu,H.-F.
EPI374845	HA	India	2007-Feb-02	A/India/V0713791/2007		Other Database Import	Chadha,M.S.; Broor,S.; Gunasekaran,P.; Potdar,V.A.; Krishnan,A.; Chawla-Sarkar,M.; Biswas,D.; Abraham,A.M.; Jalgaonkar,S.V.; Kaur,H.; Klimov,A.; Lal,R.B.; Moen,A.; Kant,L.; Mishra,A.C.
EPI374843	HA	India	2007-Jan-20	A/India/V0713786/2007		Other Database Import	Chadha,M.S.; Broor,S.; Gunasekaran,P.; Potdar,V.A.; Krishnan,A.; Chawla-Sarkar,M.; Biswas,D.; Abraham,A.M.; Jalgaonkar,S.V.; Kaur,H.; Klimov,A.; Lal,R.B.; Moen,A.; Kant,L.; Mishra,A.C.
EPI374838	HA	India	2007-Jun-18	A/India/P076178/2007		Other Database Import	Chadha,M.S.; Broor,S.; Gunasekaran,P.; Potdar,V.A.; Krishnan,A.; Chawla-Sarkar,M.; Biswas,D.; Abraham,A.M.; Jalgaonkar,S.V.; Kaur,H.; Klimov,A.; Lal,R.B.; Moen,A.; Kant,L.; Mishra,A.C.; Gunashekaran,P.
EPI374835	HA	India	2007-Nov-02	A/India/P0715484/2007		Other Database Import	Chadha,M.S.; Broor,S.; Gunasekaran,P.; Potdar,V.A.; Krishnan,A.; Chawla-Sarkar,M.; Biswas,D.; Abraham,A.M.; Jalgaonkar,S.V.; Kaur,H.; Klimov,A.; Lal,R.B.; Moen,A.; Kant,L.; Mishra,A.C.; Gunashekaran,P.
EPI373712	MP	Malaysia	2007-Apr-25	A/Malaysia/1770921/2007		Other Database Import	Wentworth,D.E.; Dugan,V.; Halpin,R.; Lin,X.; Bera,J.; Ghedin,E.; Fedorova,N.; Overton,L.; Tsitrin,T.; Stockwell,T.; Katzel,D.; Li,K.; Amedeo,P.; Schobel,S.; Shrivastava,S.; Wang,S.; Thovarai,V.; Bishop,B.; Edworthy,P.; Kim,M.; Chan,Y.F.; Sam,I.C.; AbuBakar,S.; Chang,L.Y.; Nor&apos;e,S.S.; Jafar,F.L.; Hassan,A.; Ahmad-Nasrah,S.N.; Bao,Y.; Sanders,R.; Dernovoy,D.; Kiryutin,B.; Lipman,D.J.; Tatusova…
EPI373713	NA	Malaysia	2007-Apr-25	A/Malaysia/1770921/2007		Other Database Import	Wentworth,D.E.; Dugan,V.; Halpin,R.; Lin,X.; Bera,J.; Ghedin,E.; Fedorova,N.; Overton,L.; Tsitrin,T.; Stockwell,T.; Katzel,D.; Li,K.; Amedeo,P.; Schobel,S.; Shrivastava,S.; Wang,S.; Thovarai,V.; Bishop,B.; Edworthy,P.; Kim,M.; Chan,Y.F.; Sam,I.C.; AbuBakar,S.; Chang,L.Y.; Nor&apos;e,S.S.; Jafar,F.L.; Hassan,A.; Ahmad-Nasrah,S.N.; Bao,Y.; Sanders,R.; Dernovoy,D.; Kiryutin,B.; Lipman,D.J.; Tatusova…
EPI373714	NP	Malaysia	2007-Apr-25	A/Malaysia/1770921/2007		Other Database Import	Wentworth,D.E.; Dugan,V.; Halpin,R.; Lin,X.; Bera,J.; Ghedin,E.; Fedorova,N.; Overton,L.; Tsitrin,T.; Stockwell,T.; Katzel,D.; Li,K.; Amedeo,P.; Schobel,S.; Shrivastava,S.; Wang,S.; Thovarai,V.; Bishop,B.; Edworthy,P.; Kim,M.; Chan,Y.F.; Sam,I.C.; AbuBakar,S.; Chang,L.Y.; Nor&apos;e,S.S.; Jafar,F.L.; Hassan,A.; Ahmad-Nasrah,S.N.; Bao,Y.; Sanders,R.; Dernovoy,D.; Kiryutin,B.; Lipman,D.J.; Tatusova…
EPI373715	NS	Malaysia	2007-Apr-25	A/Malaysia/1770921/2007		Other Database Import	Wentworth,D.E.; Dugan,V.; Halpin,R.; Lin,X.; Bera,J.; Ghedin,E.; Fedorova,N.; Overton,L.; Tsitrin,T.; Stockwell,T.; Katzel,D.; Li,K.; Amedeo,P.; Schobel,S.; Shrivastava,S.; Wang,S.; Thovarai,V.; Bishop,B.; Edworthy,P.; Kim,M.; Chan,Y.F.; Sam,I.C.; AbuBakar,S.; Chang,L.Y.; Nor&apos;e,S.S.; Jafar,F.L.; Hassan,A.; Ahmad-Nasrah,S.N.; Bao,Y.; Sanders,R.; Dernovoy,D.; Kiryutin,B.; Lipman,D.J.; Tatusova…
EPI373716	PA	Malaysia	2007-Apr-25	A/Malaysia/1770921/2007		Other Database Import	Wentworth,D.E.; Dugan,V.; Halpin,R.; Lin,X.; Bera,J.; Ghedin,E.; Fedorova,N.; Overton,L.; Tsitrin,T.; Stockwell,T.; Katzel,D.; Li,K.; Amedeo,P.; Schobel,S.; Shrivastava,S.; Wang,S.; Thovarai,V.; Bishop,B.; Edworthy,P.; Kim,M.; Chan,Y.F.; Sam,I.C.; AbuBakar,S.; Chang,L.Y.; Nor&apos;e,S.S.; Jafar,F.L.; Hassan,A.; Ahmad-Nasrah,S.N.; Bao,Y.; Sanders,R.; Dernovoy,D.; Kiryutin,B.; Lipman,D.J.; Tatusova…
EPI373717	PB1	Malaysia	2007-Apr-25	A/Malaysia/1770921/2007		Other Database Import	Wentworth,D.E.; Dugan,V.; Halpin,R.; Lin,X.; Bera,J.; Ghedin,E.; Fedorova,N.; Overton,L.; Tsitrin,T.; Stockwell,T.; Katzel,D.; Li,K.; Amedeo,P.; Schobel,S.; Shrivastava,S.; Wang,S.; Thovarai,V.; Bishop,B.; Edworthy,P.; Kim,M.; Chan,Y.F.; Sam,I.C.; AbuBakar,S.; Chang,L.Y.; Nor&apos;e,S.S.; Jafar,F.L.; Hassan,A.; Ahmad-Nasrah,S.N.; Bao,Y.; Sanders,R.; Dernovoy,D.; Kiryutin,B.; Lipman,D.J.; Tatusova…
EPI373718	PB2	Malaysia	2007-Apr-25	A/Malaysia/1770921/2007		Other Database Import	Wentworth,D.E.; Dugan,V.; Halpin,R.; Lin,X.; Bera,J.; Ghedin,E.; Fedorova,N.; Overton,L.; Tsitrin,T.; Stockwell,T.; Katzel,D.; Li,K.; Amedeo,P.; Schobel,S.; Shrivastava,S.; Wang,S.; Thovarai,V.; Bishop,B.; Edworthy,P.; Kim,M.; Chan,Y.F.; Sam,I.C.; AbuBakar,S.; Chang,L.Y.; Nor&apos;e,S.S.; Jafar,F.L.; Hassan,A.; Ahmad-Nasrah,S.N.; Bao,Y.; Sanders,R.; Dernovoy,D.; Kiryutin,B.; Lipman,D.J.; Tatusova…
EPI373711	HA	Malaysia	2007-Apr-25	A/Malaysia/1770921/2007		Other Database Import	Wentworth,D.E.; Dugan,V.; Halpin,R.; Lin,X.; Bera,J.; Ghedin,E.; Fedorova,N.; Overton,L.; Tsitrin,T.; Stockwell,T.; Katzel,D.; Li,K.; Amedeo,P.; Schobel,S.; Shrivastava,S.; Wang,S.; Thovarai,V.; Bishop,B.; Edworthy,P.; Kim,M.; Chan,Y.F.; Sam,I.C.; AbuBakar,S.; Chang,L.Y.; Nor&apos;e,S.S.; Jafar,F.L.; Hassan,A.; Ahmad-Nasrah,S.N.; Bao,Y.; Sanders,R.; Dernovoy,D.; Kiryutin,B.; Lipman,D.J.; Tatusova…
EPI373623	HA	Malaysia	2007-Apr-02	A/Malaysia/1756937/2007		Other Database Import	Wentworth,D.E.; Dugan,V.; Halpin,R.; Lin,X.; Bera,J.; Ghedin,E.; Fedorova,N.; Overton,L.; Tsitrin,T.; Stockwell,T.; Katzel,D.; Li,K.; Amedeo,P.; Schobel,S.; Shrivastava,S.; Wang,S.; Thovarai,V.; Bishop,B.; Edworthy,P.; Kim,M.; Chan,Y.F.; Sam,I.C.; AbuBakar,S.; Chang,L.Y.; Nor&apos;e,S.S.; Jafar,F.L.; Hassan,A.; Ahmad-Nasrah,S.N.; Bao,Y.; Sanders,R.; Dernovoy,D.; Kiryutin,B.; Lipman,D.J.; Tatusova…
EPI373624	MP	Malaysia	2007-Apr-02	A/Malaysia/1756937/2007		Other Database Import	Wentworth,D.E.; Dugan,V.; Halpin,R.; Lin,X.; Bera,J.; Ghedin,E.; Fedorova,N.; Overton,L.; Tsitrin,T.; Stockwell,T.; Katzel,D.; Li,K.; Amedeo,P.; Schobel,S.; Shrivastava,S.; Wang,S.; Thovarai,V.; Bishop,B.; Edworthy,P.; Kim,M.; Chan,Y.F.; Sam,I.C.; AbuBakar,S.; Chang,L.Y.; Nor&apos;e,S.S.; Jafar,F.L.; Hassan,A.; Ahmad-Nasrah,S.N.; Bao,Y.; Sanders,R.; Dernovoy,D.; Kiryutin,B.; Lipman,D.J.; Tatusova…
EPI373625	NA	Malaysia	2007-Apr-02	A/Malaysia/1756937/2007		Other Database Import	Wentworth,D.E.; Dugan,V.; Halpin,R.; Lin,X.; Bera,J.; Ghedin,E.; Fedorova,N.; Overton,L.; Tsitrin,T.; Stockwell,T.; Katzel,D.; Li,K.; Amedeo,P.; Schobel,S.; Shrivastava,S.; Wang,S.; Thovarai,V.; Bishop,B.; Edworthy,P.; Kim,M.; Chan,Y.F.; Sam,I.C.; AbuBakar,S.; Chang,L.Y.; Nor&apos;e,S.S.; Jafar,F.L.; Hassan,A.; Ahmad-Nasrah,S.N.; Bao,Y.; Sanders,R.; Dernovoy,D.; Kiryutin,B.; Lipman,D.J.; Tatusova…
EPI373626	NP	Malaysia	2007-Apr-02	A/Malaysia/1756937/2007		Other Database Import	Wentworth,D.E.; Dugan,V.; Halpin,R.; Lin,X.; Bera,J.; Ghedin,E.; Fedorova,N.; Overton,L.; Tsitrin,T.; Stockwell,T.; Katzel,D.; Li,K.; Amedeo,P.; Schobel,S.; Shrivastava,S.; Wang,S.; Thovarai,V.; Bishop,B.; Edworthy,P.; Kim,M.; Chan,Y.F.; Sam,I.C.; AbuBakar,S.; Chang,L.Y.; Nor&apos;e,S.S.; Jafar,F.L.; Hassan,A.; Ahmad-Nasrah,S.N.; Bao,Y.; Sanders,R.; Dernovoy,D.; Kiryutin,B.; Lipman,D.J.; Tatusova…
EPI373627	NS	Malaysia	2007-Apr-02	A/Malaysia/1756937/2007		Other Database Import	Wentworth,D.E.; Dugan,V.; Halpin,R.; Lin,X.; Bera,J.; Ghedin,E.; Fedorova,N.; Overton,L.; Tsitrin,T.; Stockwell,T.; Katzel,D.; Li,K.; Amedeo,P.; Schobel,S.; Shrivastava,S.; Wang,S.; Thovarai,V.; Bishop,B.; Edworthy,P.; Kim,M.; Chan,Y.F.; Sam,I.C.; AbuBakar,S.; Chang,L.Y.; Nor&apos;e,S.S.; Jafar,F.L.; Hassan,A.; Ahmad-Nasrah,S.N.; Bao,Y.; Sanders,R.; Dernovoy,D.; Kiryutin,B.; Lipman,D.J.; Tatusova…
EPI373628	PA	Malaysia	2007-Apr-02	A/Malaysia/1756937/2007		Other Database Import	Wentworth,D.E.; Dugan,V.; Halpin,R.; Lin,X.; Bera,J.; Ghedin,E.; Fedorova,N.; Overton,L.; Tsitrin,T.; Stockwell,T.; Katzel,D.; Li,K.; Amedeo,P.; Schobel,S.; Shrivastava,S.; Wang,S.; Thovarai,V.; Bishop,B.; Edworthy,P.; Kim,M.; Chan,Y.F.; Sam,I.C.; AbuBakar,S.; Chang,L.Y.; Nor&apos;e,S.S.; Jafar,F.L.; Hassan,A.; Ahmad-Nasrah,S.N.; Bao,Y.; Sanders,R.; Dernovoy,D.; Kiryutin,B.; Lipman,D.J.; Tatusova…
EPI373629	PB1	Malaysia	2007-Apr-02	A/Malaysia/1756937/2007		Other Database Import	Wentworth,D.E.; Dugan,V.; Halpin,R.; Lin,X.; Bera,J.; Ghedin,E.; Fedorova,N.; Overton,L.; Tsitrin,T.; Stockwell,T.; Katzel,D.; Li,K.; Amedeo,P.; Schobel,S.; Shrivastava,S.; Wang,S.; Thovarai,V.; Bishop,B.; Edworthy,P.; Kim,M.; Chan,Y.F.; Sam,I.C.; AbuBakar,S.; Chang,L.Y.; Nor&apos;e,S.S.; Jafar,F.L.; Hassan,A.; Ahmad-Nasrah,S.N.; Bao,Y.; Sanders,R.; Dernovoy,D.; Kiryutin,B.; Lipman,D.J.; Tatusova…
EPI373630	PB2	Malaysia	2007-Apr-02	A/Malaysia/1756937/2007		Other Database Import	Wentworth,D.E.; Dugan,V.; Halpin,R.; Lin,X.; Bera,J.; Ghedin,E.; Fedorova,N.; Overton,L.; Tsitrin,T.; Stockwell,T.; Katzel,D.; Li,K.; Amedeo,P.; Schobel,S.; Shrivastava,S.; Wang,S.; Thovarai,V.; Bishop,B.; Edworthy,P.; Kim,M.; Chan,Y.F.; Sam,I.C.; AbuBakar,S.; Chang,L.Y.; Nor&apos;e,S.S.; Jafar,F.L.; Hassan,A.; Ahmad-Nasrah,S.N.; Bao,Y.; Sanders,R.; Dernovoy,D.; Kiryutin,B.; Lipman,D.J.; Tatusova…
EPI372189	NP	Malaysia	2007-Apr-23	A/Malaysia/1769312/2007		Other Database Import	Wentworth,D.E.; Dugan,V.; Halpin,R.; Lin,X.; Bera,J.; Ghedin,E.; Fedorova,N.; Overton,L.; Tsitrin,T.; Stockwell,T.; Katzel,D.; Li,K.; Amedeo,P.; Schobel,S.; Shrivastava,S.; Wang,S.; Thovarai,V.; Bishop,B.; Edworthy,P.; Kim,M.; Chan,Y.-F.F.; Sam,I.C.; AbuBakar,S.; Chang,L.; Nor&apos;e,S.S.B.; Jafar,F.L.B.; Hassan,A.; Nasrah,S.N.A.; Bao,Y.; Sanders,R.; Dernovoy,D.; Kiryutin,B.; Lipman,D.J.; Tatusov…
EPI372188	MP	Malaysia	2007-Apr-23	A/Malaysia/1769312/2007		Other Database Import	Wentworth,D.E.; Dugan,V.; Halpin,R.; Lin,X.; Bera,J.; Ghedin,E.; Fedorova,N.; Overton,L.; Tsitrin,T.; Stockwell,T.; Katzel,D.; Li,K.; Amedeo,P.; Schobel,S.; Shrivastava,S.; Wang,S.; Thovarai,V.; Bishop,B.; Edworthy,P.; Kim,M.; Chan,Y.-F.F.; Sam,I.C.; AbuBakar,S.; Chang,L.; Nor&apos;e,S.S.B.; Jafar,F.L.B.; Hassan,A.; Nasrah,S.N.A.; Bao,Y.; Sanders,R.; Dernovoy,D.; Kiryutin,B.; Lipman,D.J.; Tatusov…
EPI372190	NS	Malaysia	2007-Apr-23	A/Malaysia/1769312/2007		Other Database Import	Wentworth,D.E.; Dugan,V.; Halpin,R.; Lin,X.; Bera,J.; Ghedin,E.; Fedorova,N.; Overton,L.; Tsitrin,T.; Stockwell,T.; Katzel,D.; Li,K.; Amedeo,P.; Schobel,S.; Shrivastava,S.; Wang,S.; Thovarai,V.; Bishop,B.; Edworthy,P.; Kim,M.; Chan,Y.-F.F.; Sam,I.C.; AbuBakar,S.; Chang,L.; Nor&apos;e,S.S.B.; Jafar,F.L.B.; Hassan,A.; Nasrah,S.N.A.; Bao,Y.; Sanders,R.; Dernovoy,D.; Kiryutin,B.; Lipman,D.J.; Tatusov…
EPI372191	PA	Malaysia	2007-Apr-23	A/Malaysia/1769312/2007		Other Database Import	Wentworth,D.E.; Dugan,V.; Halpin,R.; Lin,X.; Bera,J.; Ghedin,E.; Fedorova,N.; Overton,L.; Tsitrin,T.; Stockwell,T.; Katzel,D.; Li,K.; Amedeo,P.; Schobel,S.; Shrivastava,S.; Wang,S.; Thovarai,V.; Bishop,B.; Edworthy,P.; Kim,M.; Chan,Y.-F.F.; Sam,I.C.; AbuBakar,S.; Chang,L.; Nor&apos;e,S.S.B.; Jafar,F.L.B.; Hassan,A.; Nasrah,S.N.A.; Bao,Y.; Sanders,R.; Dernovoy,D.; Kiryutin,B.; Lipman,D.J.; Tatusov…
EPI372193	PB2	Malaysia	2007-Apr-23	A/Malaysia/1769312/2007		Other Database Import	Wentworth,D.E.; Dugan,V.; Halpin,R.; Lin,X.; Bera,J.; Ghedin,E.; Fedorova,N.; Overton,L.; Tsitrin,T.; Stockwell,T.; Katzel,D.; Li,K.; Amedeo,P.; Schobel,S.; Shrivastava,S.; Wang,S.; Thovarai,V.; Bishop,B.; Edworthy,P.; Kim,M.; Chan,Y.-F.F.; Sam,I.C.; AbuBakar,S.; Chang,L.; Nor&apos;e,S.S.B.; Jafar,F.L.B.; Hassan,A.; Nasrah,S.N.A.; Bao,Y.; Sanders,R.; Dernovoy,D.; Kiryutin,B.; Lipman,D.J.; Tatusov…
EPI372187	HA	Malaysia	2007-Apr-23	A/Malaysia/1769312/2007		Other Database Import	Wentworth,D.E.; Dugan,V.; Halpin,R.; Lin,X.; Bera,J.; Ghedin,E.; Fedorova,N.; Overton,L.; Tsitrin,T.; Stockwell,T.; Katzel,D.; Li,K.; Amedeo,P.; Schobel,S.; Shrivastava,S.; Wang,S.; Thovarai,V.; Bishop,B.; Edworthy,P.; Kim,M.; Chan,Y.-F.F.; Sam,I.C.; AbuBakar,S.; Chang,L.; Nor&apos;e,S.S.B.; Jafar,F.L.B.; Hassan,A.; Nasrah,S.N.A.; Bao,Y.; Sanders,R.; Dernovoy,D.; Kiryutin,B.; Lipman,D.J.; Tatusov…
EPI372192	PB1	Malaysia	2007-Apr-23	A/Malaysia/1769312/2007		Other Database Import	Wentworth,D.E.; Dugan,V.; Halpin,R.; Lin,X.; Bera,J.; Ghedin,E.; Fedorova,N.; Overton,L.; Tsitrin,T.; Stockwell,T.; Katzel,D.; Li,K.; Amedeo,P.; Schobel,S.; Shrivastava,S.; Wang,S.; Thovarai,V.; Bishop,B.; Edworthy,P.; Kim,M.; Chan,Y.-F.F.; Sam,I.C.; AbuBakar,S.; Chang,L.; Nor&apos;e,S.S.B.; Jafar,F.L.B.; Hassan,A.; Nasrah,S.N.A.; Bao,Y.; Sanders,R.; Dernovoy,D.; Kiryutin,B.; Lipman,D.J.; Tatusov…
EPI369692	PA	Vietnam	2007-Jan-28	A/HaNoi/TX067/2007		Other Database Import	Wentworth,D.E.; Dugan,V.; Halpin,R.; Lin,X.; Bera,J.; Ghedin,E.; Fedorova,N.; Overton,L.; Tsitrin,T.; Stockwell,T.; Katzel,D.; Li,K.; Amedeo,P.; Schobel,S.; Shrivastava,S.; Wang,S.; Thovarai,V.; Bishop,B.; Edworthy,P.; Kim,M.; Mai,L.T.Q.; Hien,N.T.; Ha,N.K.; Cuong,V.D.; Duc,D.T.; Phuong,H.V.M.; Hang,N.L.K.; Thanh,L.T.; Thach,N.C.; Huong,T.T.; Hien,P.T.; Giang,N.H.; Bao,Y.; Sanders,R.; Dernovoy,D.…
EPI369688	MP	Vietnam	2007-Jan-28	A/HaNoi/TX067/2007		Other Database Import	Wentworth,D.E.; Dugan,V.; Halpin,R.; Lin,X.; Bera,J.; Ghedin,E.; Fedorova,N.; Overton,L.; Tsitrin,T.; Stockwell,T.; Katzel,D.; Li,K.; Amedeo,P.; Schobel,S.; Shrivastava,S.; Wang,S.; Thovarai,V.; Bishop,B.; Edworthy,P.; Kim,M.; Mai,L.T.Q.; Hien,N.T.; Ha,N.K.; Cuong,V.D.; Duc,D.T.; Phuong,H.V.M.; Hang,N.L.K.; Thanh,L.T.; Thach,N.C.; Huong,T.T.; Hien,P.T.; Giang,N.H.; Bao,Y.; Sanders,R.; Dernovoy,D.…
EPI369689	NA	Vietnam	2007-Jan-28	A/HaNoi/TX067/2007		Other Database Import	Wentworth,D.E.; Dugan,V.; Halpin,R.; Lin,X.; Bera,J.; Ghedin,E.; Fedorova,N.; Overton,L.; Tsitrin,T.; Stockwell,T.; Katzel,D.; Li,K.; Amedeo,P.; Schobel,S.; Shrivastava,S.; Wang,S.; Thovarai,V.; Bishop,B.; Edworthy,P.; Kim,M.; Mai,L.T.Q.; Hien,N.T.; Ha,N.K.; Cuong,V.D.; Duc,D.T.; Phuong,H.V.M.; Hang,N.L.K.; Thanh,L.T.; Thach,N.C.; Huong,T.T.; Hien,P.T.; Giang,N.H.; Bao,Y.; Sanders,R.; Dernovoy,D.…
EPI369687	HA	Vietnam	2007-Jan-28	A/HaNoi/TX067/2007		Other Database Import	Wentworth,D.E.; Dugan,V.; Halpin,R.; Lin,X.; Bera,J.; Ghedin,E.; Fedorova,N.; Overton,L.; Tsitrin,T.; Stockwell,T.; Katzel,D.; Li,K.; Amedeo,P.; Schobel,S.; Shrivastava,S.; Wang,S.; Thovarai,V.; Bishop,B.; Edworthy,P.; Kim,M.; Mai,L.T.Q.; Hien,N.T.; Ha,N.K.; Cuong,V.D.; Duc,D.T.; Phuong,H.V.M.; Hang,N.L.K.; Thanh,L.T.; Thach,N.C.; Huong,T.T.; Hien,P.T.; Giang,N.H.; Bao,Y.; Sanders,R.; Dernovoy,D.…
EPI369694	PB2	Vietnam	2007-Jan-28	A/HaNoi/TX067/2007		Other Database Import	Wentworth,D.E.; Dugan,V.; Halpin,R.; Lin,X.; Bera,J.; Ghedin,E.; Fedorova,N.; Overton,L.; Tsitrin,T.; Stockwell,T.; Katzel,D.; Li,K.; Amedeo,P.; Schobel,S.; Shrivastava,S.; Wang,S.; Thovarai,V.; Bishop,B.; Edworthy,P.; Kim,M.; Mai,L.T.Q.; Hien,N.T.; Ha,N.K.; Cuong,V.D.; Duc,D.T.; Phuong,H.V.M.; Hang,N.L.K.; Thanh,L.T.; Thach,N.C.; Huong,T.T.; Hien,P.T.; Giang,N.H.; Bao,Y.; Sanders,R.; Dernovoy,D.…
EPI369691	NS	Vietnam	2007-Jan-28	A/HaNoi/TX067/2007		Other Database Import	Wentworth,D.E.; Dugan,V.; Halpin,R.; Lin,X.; Bera,J.; Ghedin,E.; Fedorova,N.; Overton,L.; Tsitrin,T.; Stockwell,T.; Katzel,D.; Li,K.; Amedeo,P.; Schobel,S.; Shrivastava,S.; Wang,S.; Thovarai,V.; Bishop,B.; Edworthy,P.; Kim,M.; Mai,L.T.Q.; Hien,N.T.; Ha,N.K.; Cuong,V.D.; Duc,D.T.; Phuong,H.V.M.; Hang,N.L.K.; Thanh,L.T.; Thach,N.C.; Huong,T.T.; Hien,P.T.; Giang,N.H.; Bao,Y.; Sanders,R.; Dernovoy,D.…
EPI369693	PB1	Vietnam	2007-Jan-28	A/HaNoi/TX067/2007		Other Database Import	Wentworth,D.E.; Dugan,V.; Halpin,R.; Lin,X.; Bera,J.; Ghedin,E.; Fedorova,N.; Overton,L.; Tsitrin,T.; Stockwell,T.; Katzel,D.; Li,K.; Amedeo,P.; Schobel,S.; Shrivastava,S.; Wang,S.; Thovarai,V.; Bishop,B.; Edworthy,P.; Kim,M.; Mai,L.T.Q.; Hien,N.T.; Ha,N.K.; Cuong,V.D.; Duc,D.T.; Phuong,H.V.M.; Hang,N.L.K.; Thanh,L.T.; Thach,N.C.; Huong,T.T.; Hien,P.T.; Giang,N.H.; Bao,Y.; Sanders,R.; Dernovoy,D.…
EPI369690	NP	Vietnam	2007-Jan-28	A/HaNoi/TX067/2007		Other Database Import	Wentworth,D.E.; Dugan,V.; Halpin,R.; Lin,X.; Bera,J.; Ghedin,E.; Fedorova,N.; Overton,L.; Tsitrin,T.; Stockwell,T.; Katzel,D.; Li,K.; Amedeo,P.; Schobel,S.; Shrivastava,S.; Wang,S.; Thovarai,V.; Bishop,B.; Edworthy,P.; Kim,M.; Mai,L.T.Q.; Hien,N.T.; Ha,N.K.; Cuong,V.D.; Duc,D.T.; Phuong,H.V.M.; Hang,N.L.K.; Thanh,L.T.; Thach,N.C.; Huong,T.T.; Hien,P.T.; Giang,N.H.; Bao,Y.; Sanders,R.; Dernovoy,D.…
EPI369676	PA	Vietnam	2007-Jan-12	A/HaNoi/TX022/2007		Other Database Import	Wentworth,D.E.; Dugan,V.; Halpin,R.; Lin,X.; Bera,J.; Ghedin,E.; Fedorova,N.; Overton,L.; Tsitrin,T.; Stockwell,T.; Katzel,D.; Li,K.; Amedeo,P.; Schobel,S.; Shrivastava,S.; Wang,S.; Thovarai,V.; Bishop,B.; Edworthy,P.; Kim,M.; Mai,L.T.Q.; Hien,N.T.; Ha,N.K.; Cuong,V.D.; Duc,D.T.; Phuong,H.V.M.; Hang,N.L.K.; Thanh,L.T.; Thach,N.C.; Huong,T.T.; Hien,P.T.; Giang,N.H.; Bao,Y.; Sanders,R.; Dernovoy,D.…
EPI369678	PB2	Vietnam	2007-Jan-12	A/HaNoi/TX022/2007		Other Database Import	Wentworth,D.E.; Dugan,V.; Halpin,R.; Lin,X.; Bera,J.; Ghedin,E.; Fedorova,N.; Overton,L.; Tsitrin,T.; Stockwell,T.; Katzel,D.; Li,K.; Amedeo,P.; Schobel,S.; Shrivastava,S.; Wang,S.; Thovarai,V.; Bishop,B.; Edworthy,P.; Kim,M.; Mai,L.T.Q.; Hien,N.T.; Ha,N.K.; Cuong,V.D.; Duc,D.T.; Phuong,H.V.M.; Hang,N.L.K.; Thanh,L.T.; Thach,N.C.; Huong,T.T.; Hien,P.T.; Giang,N.H.; Bao,Y.; Sanders,R.; Dernovoy,D.…
EPI369673	NA	Vietnam	2007-Jan-12	A/HaNoi/TX022/2007		Other Database Import	Wentworth,D.E.; Dugan,V.; Halpin,R.; Lin,X.; Bera,J.; Ghedin,E.; Fedorova,N.; Overton,L.; Tsitrin,T.; Stockwell,T.; Katzel,D.; Li,K.; Amedeo,P.; Schobel,S.; Shrivastava,S.; Wang,S.; Thovarai,V.; Bishop,B.; Edworthy,P.; Kim,M.; Mai,L.T.Q.; Hien,N.T.; Ha,N.K.; Cuong,V.D.; Duc,D.T.; Phuong,H.V.M.; Hang,N.L.K.; Thanh,L.T.; Thach,N.C.; Huong,T.T.; Hien,P.T.; Giang,N.H.; Bao,Y.; Sanders,R.; Dernovoy,D.…
EPI369671	HA	Vietnam	2007-Jan-12	A/HaNoi/TX022/2007		Other Database Import	Wentworth,D.E.; Dugan,V.; Halpin,R.; Lin,X.; Bera,J.; Ghedin,E.; Fedorova,N.; Overton,L.; Tsitrin,T.; Stockwell,T.; Katzel,D.; Li,K.; Amedeo,P.; Schobel,S.; Shrivastava,S.; Wang,S.; Thovarai,V.; Bishop,B.; Edworthy,P.; Kim,M.; Mai,L.T.Q.; Hien,N.T.; Ha,N.K.; Cuong,V.D.; Duc,D.T.; Phuong,H.V.M.; Hang,N.L.K.; Thanh,L.T.; Thach,N.C.; Huong,T.T.; Hien,P.T.; Giang,N.H.; Bao,Y.; Sanders,R.; Dernovoy,D.…
EPI369674	NP	Vietnam	2007-Jan-12	A/HaNoi/TX022/2007		Other Database Import	Wentworth,D.E.; Dugan,V.; Halpin,R.; Lin,X.; Bera,J.; Ghedin,E.; Fedorova,N.; Overton,L.; Tsitrin,T.; Stockwell,T.; Katzel,D.; Li,K.; Amedeo,P.; Schobel,S.; Shrivastava,S.; Wang,S.; Thovarai,V.; Bishop,B.; Edworthy,P.; Kim,M.; Mai,L.T.Q.; Hien,N.T.; Ha,N.K.; Cuong,V.D.; Duc,D.T.; Phuong,H.V.M.; Hang,N.L.K.; Thanh,L.T.; Thach,N.C.; Huong,T.T.; Hien,P.T.; Giang,N.H.; Bao,Y.; Sanders,R.; Dernovoy,D.…
EPI369675	NS	Vietnam	2007-Jan-12	A/HaNoi/TX022/2007		Other Database Import	Wentworth,D.E.; Dugan,V.; Halpin,R.; Lin,X.; Bera,J.; Ghedin,E.; Fedorova,N.; Overton,L.; Tsitrin,T.; Stockwell,T.; Katzel,D.; Li,K.; Amedeo,P.; Schobel,S.; Shrivastava,S.; Wang,S.; Thovarai,V.; Bishop,B.; Edworthy,P.; Kim,M.; Mai,L.T.Q.; Hien,N.T.; Ha,N.K.; Cuong,V.D.; Duc,D.T.; Phuong,H.V.M.; Hang,N.L.K.; Thanh,L.T.; Thach,N.C.; Huong,T.T.; Hien,P.T.; Giang,N.H.; Bao,Y.; Sanders,R.; Dernovoy,D.…
EPI369677	PB1	Vietnam	2007-Jan-12	A/HaNoi/TX022/2007		Other Database Import	Wentworth,D.E.; Dugan,V.; Halpin,R.; Lin,X.; Bera,J.; Ghedin,E.; Fedorova,N.; Overton,L.; Tsitrin,T.; Stockwell,T.; Katzel,D.; Li,K.; Amedeo,P.; Schobel,S.; Shrivastava,S.; Wang,S.; Thovarai,V.; Bishop,B.; Edworthy,P.; Kim,M.; Mai,L.T.Q.; Hien,N.T.; Ha,N.K.; Cuong,V.D.; Duc,D.T.; Phuong,H.V.M.; Hang,N.L.K.; Thanh,L.T.; Thach,N.C.; Huong,T.T.; Hien,P.T.; Giang,N.H.; Bao,Y.; Sanders,R.; Dernovoy,D.…
EPI369672	MP	Vietnam	2007-Jan-12	A/HaNoi/TX022/2007		Other Database Import	Wentworth,D.E.; Dugan,V.; Halpin,R.; Lin,X.; Bera,J.; Ghedin,E.; Fedorova,N.; Overton,L.; Tsitrin,T.; Stockwell,T.; Katzel,D.; Li,K.; Amedeo,P.; Schobel,S.; Shrivastava,S.; Wang,S.; Thovarai,V.; Bishop,B.; Edworthy,P.; Kim,M.; Mai,L.T.Q.; Hien,N.T.; Ha,N.K.; Cuong,V.D.; Duc,D.T.; Phuong,H.V.M.; Hang,N.L.K.; Thanh,L.T.; Thach,N.C.; Huong,T.T.; Hien,P.T.; Giang,N.H.; Bao,Y.; Sanders,R.; Dernovoy,D.…
EPI369610	NP	Vietnam	2007-Jul-27	A/HaNoi/Q545/2007		Other Database Import	Wentworth,D.E.; Dugan,V.; Halpin,R.; Lin,X.; Bera,J.; Ghedin,E.; Fedorova,N.; Overton,L.; Tsitrin,T.; Stockwell,T.; Katzel,D.; Li,K.; Amedeo,P.; Schobel,S.; Shrivastava,S.; Wang,S.; Thovarai,V.; Bishop,B.; Edworthy,P.; Kim,M.; Mai,L.T.Q.; Hien,N.T.; Ha,N.K.; Cuong,V.D.; Duc,D.T.; Phuong,H.V.M.; Hang,N.L.K.; Thanh,L.T.; Thach,N.C.; Huong,T.T.; Hien,P.T.; Giang,N.H.; Bao,Y.; Sanders,R.; Dernovoy,D.…
EPI369613	PB1	Vietnam	2007-Jul-27	A/HaNoi/Q545/2007		Other Database Import	Wentworth,D.E.; Dugan,V.; Halpin,R.; Lin,X.; Bera,J.; Ghedin,E.; Fedorova,N.; Overton,L.; Tsitrin,T.; Stockwell,T.; Katzel,D.; Li,K.; Amedeo,P.; Schobel,S.; Shrivastava,S.; Wang,S.; Thovarai,V.; Bishop,B.; Edworthy,P.; Kim,M.; Mai,L.T.Q.; Hien,N.T.; Ha,N.K.; Cuong,V.D.; Duc,D.T.; Phuong,H.V.M.; Hang,N.L.K.; Thanh,L.T.; Thach,N.C.; Huong,T.T.; Hien,P.T.; Giang,N.H.; Bao,Y.; Sanders,R.; Dernovoy,D.…
EPI369607	HA	Vietnam	2007-Jul-27	A/HaNoi/Q545/2007		Other Database Import	Wentworth,D.E.; Dugan,V.; Halpin,R.; Lin,X.; Bera,J.; Ghedin,E.; Fedorova,N.; Overton,L.; Tsitrin,T.; Stockwell,T.; Katzel,D.; Li,K.; Amedeo,P.; Schobel,S.; Shrivastava,S.; Wang,S.; Thovarai,V.; Bishop,B.; Edworthy,P.; Kim,M.; Mai,L.T.Q.; Hien,N.T.; Ha,N.K.; Cuong,V.D.; Duc,D.T.; Phuong,H.V.M.; Hang,N.L.K.; Thanh,L.T.; Thach,N.C.; Huong,T.T.; Hien,P.T.; Giang,N.H.; Bao,Y.; Sanders,R.; Dernovoy,D.…
EPI369608	MP	Vietnam	2007-Jul-27	A/HaNoi/Q545/2007		Other Database Import	Wentworth,D.E.; Dugan,V.; Halpin,R.; Lin,X.; Bera,J.; Ghedin,E.; Fedorova,N.; Overton,L.; Tsitrin,T.; Stockwell,T.; Katzel,D.; Li,K.; Amedeo,P.; Schobel,S.; Shrivastava,S.; Wang,S.; Thovarai,V.; Bishop,B.; Edworthy,P.; Kim,M.; Mai,L.T.Q.; Hien,N.T.; Ha,N.K.; Cuong,V.D.; Duc,D.T.; Phuong,H.V.M.; Hang,N.L.K.; Thanh,L.T.; Thach,N.C.; Huong,T.T.; Hien,P.T.; Giang,N.H.; Bao,Y.; Sanders,R.; Dernovoy,D.…
EPI369611	NS	Vietnam	2007-Jul-27	A/HaNoi/Q545/2007		Other Database Import	Wentworth,D.E.; Dugan,V.; Halpin,R.; Lin,X.; Bera,J.; Ghedin,E.; Fedorova,N.; Overton,L.; Tsitrin,T.; Stockwell,T.; Katzel,D.; Li,K.; Amedeo,P.; Schobel,S.; Shrivastava,S.; Wang,S.; Thovarai,V.; Bishop,B.; Edworthy,P.; Kim,M.; Mai,L.T.Q.; Hien,N.T.; Ha,N.K.; Cuong,V.D.; Duc,D.T.; Phuong,H.V.M.; Hang,N.L.K.; Thanh,L.T.; Thach,N.C.; Huong,T.T.; Hien,P.T.; Giang,N.H.; Bao,Y.; Sanders,R.; Dernovoy,D.…
EPI369612	PA	Vietnam	2007-Jul-27	A/HaNoi/Q545/2007		Other Database Import	Wentworth,D.E.; Dugan,V.; Halpin,R.; Lin,X.; Bera,J.; Ghedin,E.; Fedorova,N.; Overton,L.; Tsitrin,T.; Stockwell,T.; Katzel,D.; Li,K.; Amedeo,P.; Schobel,S.; Shrivastava,S.; Wang,S.; Thovarai,V.; Bishop,B.; Edworthy,P.; Kim,M.; Mai,L.T.Q.; Hien,N.T.; Ha,N.K.; Cuong,V.D.; Duc,D.T.; Phuong,H.V.M.; Hang,N.L.K.; Thanh,L.T.; Thach,N.C.; Huong,T.T.; Hien,P.T.; Giang,N.H.; Bao,Y.; Sanders,R.; Dernovoy,D.…
EPI369614	PB2	Vietnam	2007-Jul-27	A/HaNoi/Q545/2007		Other Database Import	Wentworth,D.E.; Dugan,V.; Halpin,R.; Lin,X.; Bera,J.; Ghedin,E.; Fedorova,N.; Overton,L.; Tsitrin,T.; Stockwell,T.; Katzel,D.; Li,K.; Amedeo,P.; Schobel,S.; Shrivastava,S.; Wang,S.; Thovarai,V.; Bishop,B.; Edworthy,P.; Kim,M.; Mai,L.T.Q.; Hien,N.T.; Ha,N.K.; Cuong,V.D.; Duc,D.T.; Phuong,H.V.M.; Hang,N.L.K.; Thanh,L.T.; Thach,N.C.; Huong,T.T.; Hien,P.T.; Giang,N.H.; Bao,Y.; Sanders,R.; Dernovoy,D.…
EPI369609	NA	Vietnam	2007-Jul-27	A/HaNoi/Q545/2007		Other Database Import	Wentworth,D.E.; Dugan,V.; Halpin,R.; Lin,X.; Bera,J.; Ghedin,E.; Fedorova,N.; Overton,L.; Tsitrin,T.; Stockwell,T.; Katzel,D.; Li,K.; Amedeo,P.; Schobel,S.; Shrivastava,S.; Wang,S.; Thovarai,V.; Bishop,B.; Edworthy,P.; Kim,M.; Mai,L.T.Q.; Hien,N.T.; Ha,N.K.; Cuong,V.D.; Duc,D.T.; Phuong,H.V.M.; Hang,N.L.K.; Thanh,L.T.; Thach,N.C.; Huong,T.T.; Hien,P.T.; Giang,N.H.; Bao,Y.; Sanders,R.; Dernovoy,D.…
EPI369599	HA	Vietnam	2007-Jul-12	A/HaNoi/Q499/2007		Other Database Import	Wentworth,D.E.; Dugan,V.; Halpin,R.; Lin,X.; Bera,J.; Ghedin,E.; Fedorova,N.; Overton,L.; Tsitrin,T.; Stockwell,T.; Katzel,D.; Li,K.; Amedeo,P.; Schobel,S.; Shrivastava,S.; Wang,S.; Thovarai,V.; Bishop,B.; Edworthy,P.; Kim,M.; Mai,L.T.Q.; Hien,N.T.; Ha,N.K.; Cuong,V.D.; Duc,D.T.; Phuong,H.V.M.; Hang,N.L.K.; Thanh,L.T.; Thach,N.C.; Huong,T.T.; Hien,P.T.; Giang,N.H.; Bao,Y.; Sanders,R.; Dernovoy,D.…
EPI369601	NA	Vietnam	2007-Jul-12	A/HaNoi/Q499/2007		Other Database Import	Wentworth,D.E.; Dugan,V.; Halpin,R.; Lin,X.; Bera,J.; Ghedin,E.; Fedorova,N.; Overton,L.; Tsitrin,T.; Stockwell,T.; Katzel,D.; Li,K.; Amedeo,P.; Schobel,S.; Shrivastava,S.; Wang,S.; Thovarai,V.; Bishop,B.; Edworthy,P.; Kim,M.; Mai,L.T.Q.; Hien,N.T.; Ha,N.K.; Cuong,V.D.; Duc,D.T.; Phuong,H.V.M.; Hang,N.L.K.; Thanh,L.T.; Thach,N.C.; Huong,T.T.; Hien,P.T.; Giang,N.H.; Bao,Y.; Sanders,R.; Dernovoy,D.…
EPI369603	NS	Vietnam	2007-Jul-12	A/HaNoi/Q499/2007		Other Database Import	Wentworth,D.E.; Dugan,V.; Halpin,R.; Lin,X.; Bera,J.; Ghedin,E.; Fedorova,N.; Overton,L.; Tsitrin,T.; Stockwell,T.; Katzel,D.; Li,K.; Amedeo,P.; Schobel,S.; Shrivastava,S.; Wang,S.; Thovarai,V.; Bishop,B.; Edworthy,P.; Kim,M.; Mai,L.T.Q.; Hien,N.T.; Ha,N.K.; Cuong,V.D.; Duc,D.T.; Phuong,H.V.M.; Hang,N.L.K.; Thanh,L.T.; Thach,N.C.; Huong,T.T.; Hien,P.T.; Giang,N.H.; Bao,Y.; Sanders,R.; Dernovoy,D.…
EPI369604	PA	Vietnam	2007-Jul-12	A/HaNoi/Q499/2007		Other Database Import	Wentworth,D.E.; Dugan,V.; Halpin,R.; Lin,X.; Bera,J.; Ghedin,E.; Fedorova,N.; Overton,L.; Tsitrin,T.; Stockwell,T.; Katzel,D.; Li,K.; Amedeo,P.; Schobel,S.; Shrivastava,S.; Wang,S.; Thovarai,V.; Bishop,B.; Edworthy,P.; Kim,M.; Mai,L.T.Q.; Hien,N.T.; Ha,N.K.; Cuong,V.D.; Duc,D.T.; Phuong,H.V.M.; Hang,N.L.K.; Thanh,L.T.; Thach,N.C.; Huong,T.T.; Hien,P.T.; Giang,N.H.; Bao,Y.; Sanders,R.; Dernovoy,D.…
EPI369606	PB2	Vietnam	2007-Jul-12	A/HaNoi/Q499/2007		Other Database Import	Wentworth,D.E.; Dugan,V.; Halpin,R.; Lin,X.; Bera,J.; Ghedin,E.; Fedorova,N.; Overton,L.; Tsitrin,T.; Stockwell,T.; Katzel,D.; Li,K.; Amedeo,P.; Schobel,S.; Shrivastava,S.; Wang,S.; Thovarai,V.; Bishop,B.; Edworthy,P.; Kim,M.; Mai,L.T.Q.; Hien,N.T.; Ha,N.K.; Cuong,V.D.; Duc,D.T.; Phuong,H.V.M.; Hang,N.L.K.; Thanh,L.T.; Thach,N.C.; Huong,T.T.; Hien,P.T.; Giang,N.H.; Bao,Y.; Sanders,R.; Dernovoy,D.…
EPI369600	MP	Vietnam	2007-Jul-12	A/HaNoi/Q499/2007		Other Database Import	Wentworth,D.E.; Dugan,V.; Halpin,R.; Lin,X.; Bera,J.; Ghedin,E.; Fedorova,N.; Overton,L.; Tsitrin,T.; Stockwell,T.; Katzel,D.; Li,K.; Amedeo,P.; Schobel,S.; Shrivastava,S.; Wang,S.; Thovarai,V.; Bishop,B.; Edworthy,P.; Kim,M.; Mai,L.T.Q.; Hien,N.T.; Ha,N.K.; Cuong,V.D.; Duc,D.T.; Phuong,H.V.M.; Hang,N.L.K.; Thanh,L.T.; Thach,N.C.; Huong,T.T.; Hien,P.T.; Giang,N.H.; Bao,Y.; Sanders,R.; Dernovoy,D.…
EPI369605	PB1	Vietnam	2007-Jul-12	A/HaNoi/Q499/2007		Other Database Import	Wentworth,D.E.; Dugan,V.; Halpin,R.; Lin,X.; Bera,J.; Ghedin,E.; Fedorova,N.; Overton,L.; Tsitrin,T.; Stockwell,T.; Katzel,D.; Li,K.; Amedeo,P.; Schobel,S.; Shrivastava,S.; Wang,S.; Thovarai,V.; Bishop,B.; Edworthy,P.; Kim,M.; Mai,L.T.Q.; Hien,N.T.; Ha,N.K.; Cuong,V.D.; Duc,D.T.; Phuong,H.V.M.; Hang,N.L.K.; Thanh,L.T.; Thach,N.C.; Huong,T.T.; Hien,P.T.; Giang,N.H.; Bao,Y.; Sanders,R.; Dernovoy,D.…
EPI369602	NP	Vietnam	2007-Jul-12	A/HaNoi/Q499/2007		Other Database Import	Wentworth,D.E.; Dugan,V.; Halpin,R.; Lin,X.; Bera,J.; Ghedin,E.; Fedorova,N.; Overton,L.; Tsitrin,T.; Stockwell,T.; Katzel,D.; Li,K.; Amedeo,P.; Schobel,S.; Shrivastava,S.; Wang,S.; Thovarai,V.; Bishop,B.; Edworthy,P.; Kim,M.; Mai,L.T.Q.; Hien,N.T.; Ha,N.K.; Cuong,V.D.; Duc,D.T.; Phuong,H.V.M.; Hang,N.L.K.; Thanh,L.T.; Thach,N.C.; Huong,T.T.; Hien,P.T.; Giang,N.H.; Bao,Y.; Sanders,R.; Dernovoy,D.…
EPI369591	HA	Vietnam	2007-Jul-10	A/HaNoi/Q492/2007		Other Database Import	Wentworth,D.E.; Dugan,V.; Halpin,R.; Lin,X.; Bera,J.; Ghedin,E.; Fedorova,N.; Overton,L.; Tsitrin,T.; Stockwell,T.; Katzel,D.; Li,K.; Amedeo,P.; Schobel,S.; Shrivastava,S.; Wang,S.; Thovarai,V.; Bishop,B.; Edworthy,P.; Kim,M.; Mai,L.T.Q.; Hien,N.T.; Ha,N.K.; Cuong,V.D.; Duc,D.T.; Phuong,H.V.M.; Hang,N.L.K.; Thanh,L.T.; Thach,N.C.; Huong,T.T.; Hien,P.T.; Giang,N.H.; Bao,Y.; Sanders,R.; Dernovoy,D.…
EPI369593	NA	Vietnam	2007-Jul-10	A/HaNoi/Q492/2007		Other Database Import	Wentworth,D.E.; Dugan,V.; Halpin,R.; Lin,X.; Bera,J.; Ghedin,E.; Fedorova,N.; Overton,L.; Tsitrin,T.; Stockwell,T.; Katzel,D.; Li,K.; Amedeo,P.; Schobel,S.; Shrivastava,S.; Wang,S.; Thovarai,V.; Bishop,B.; Edworthy,P.; Kim,M.; Mai,L.T.Q.; Hien,N.T.; Ha,N.K.; Cuong,V.D.; Duc,D.T.; Phuong,H.V.M.; Hang,N.L.K.; Thanh,L.T.; Thach,N.C.; Huong,T.T.; Hien,P.T.; Giang,N.H.; Bao,Y.; Sanders,R.; Dernovoy,D.…
EPI369597	PB1	Vietnam	2007-Jul-10	A/HaNoi/Q492/2007		Other Database Import	Wentworth,D.E.; Dugan,V.; Halpin,R.; Lin,X.; Bera,J.; Ghedin,E.; Fedorova,N.; Overton,L.; Tsitrin,T.; Stockwell,T.; Katzel,D.; Li,K.; Amedeo,P.; Schobel,S.; Shrivastava,S.; Wang,S.; Thovarai,V.; Bishop,B.; Edworthy,P.; Kim,M.; Mai,L.T.Q.; Hien,N.T.; Ha,N.K.; Cuong,V.D.; Duc,D.T.; Phuong,H.V.M.; Hang,N.L.K.; Thanh,L.T.; Thach,N.C.; Huong,T.T.; Hien,P.T.; Giang,N.H.; Bao,Y.; Sanders,R.; Dernovoy,D.…
EPI369594	NP	Vietnam	2007-Jul-10	A/HaNoi/Q492/2007		Other Database Import	Wentworth,D.E.; Dugan,V.; Halpin,R.; Lin,X.; Bera,J.; Ghedin,E.; Fedorova,N.; Overton,L.; Tsitrin,T.; Stockwell,T.; Katzel,D.; Li,K.; Amedeo,P.; Schobel,S.; Shrivastava,S.; Wang,S.; Thovarai,V.; Bishop,B.; Edworthy,P.; Kim,M.; Mai,L.T.Q.; Hien,N.T.; Ha,N.K.; Cuong,V.D.; Duc,D.T.; Phuong,H.V.M.; Hang,N.L.K.; Thanh,L.T.; Thach,N.C.; Huong,T.T.; Hien,P.T.; Giang,N.H.; Bao,Y.; Sanders,R.; Dernovoy,D.…
EPI369595	NS	Vietnam	2007-Jul-10	A/HaNoi/Q492/2007		Other Database Import	Wentworth,D.E.; Dugan,V.; Halpin,R.; Lin,X.; Bera,J.; Ghedin,E.; Fedorova,N.; Overton,L.; Tsitrin,T.; Stockwell,T.; Katzel,D.; Li,K.; Amedeo,P.; Schobel,S.; Shrivastava,S.; Wang,S.; Thovarai,V.; Bishop,B.; Edworthy,P.; Kim,M.; Mai,L.T.Q.; Hien,N.T.; Ha,N.K.; Cuong,V.D.; Duc,D.T.; Phuong,H.V.M.; Hang,N.L.K.; Thanh,L.T.; Thach,N.C.; Huong,T.T.; Hien,P.T.; Giang,N.H.; Bao,Y.; Sanders,R.; Dernovoy,D.…
EPI369598	PB2	Vietnam	2007-Jul-10	A/HaNoi/Q492/2007		Other Database Import	Wentworth,D.E.; Dugan,V.; Halpin,R.; Lin,X.; Bera,J.; Ghedin,E.; Fedorova,N.; Overton,L.; Tsitrin,T.; Stockwell,T.; Katzel,D.; Li,K.; Amedeo,P.; Schobel,S.; Shrivastava,S.; Wang,S.; Thovarai,V.; Bishop,B.; Edworthy,P.; Kim,M.; Mai,L.T.Q.; Hien,N.T.; Ha,N.K.; Cuong,V.D.; Duc,D.T.; Phuong,H.V.M.; Hang,N.L.K.; Thanh,L.T.; Thach,N.C.; Huong,T.T.; Hien,P.T.; Giang,N.H.; Bao,Y.; Sanders,R.; Dernovoy,D.…
EPI369592	MP	Vietnam	2007-Jul-10	A/HaNoi/Q492/2007		Other Database Import	Wentworth,D.E.; Dugan,V.; Halpin,R.; Lin,X.; Bera,J.; Ghedin,E.; Fedorova,N.; Overton,L.; Tsitrin,T.; Stockwell,T.; Katzel,D.; Li,K.; Amedeo,P.; Schobel,S.; Shrivastava,S.; Wang,S.; Thovarai,V.; Bishop,B.; Edworthy,P.; Kim,M.; Mai,L.T.Q.; Hien,N.T.; Ha,N.K.; Cuong,V.D.; Duc,D.T.; Phuong,H.V.M.; Hang,N.L.K.; Thanh,L.T.; Thach,N.C.; Huong,T.T.; Hien,P.T.; Giang,N.H.; Bao,Y.; Sanders,R.; Dernovoy,D.…
EPI369596	PA	Vietnam	2007-Jul-10	A/HaNoi/Q492/2007		Other Database Import	Wentworth,D.E.; Dugan,V.; Halpin,R.; Lin,X.; Bera,J.; Ghedin,E.; Fedorova,N.; Overton,L.; Tsitrin,T.; Stockwell,T.; Katzel,D.; Li,K.; Amedeo,P.; Schobel,S.; Shrivastava,S.; Wang,S.; Thovarai,V.; Bishop,B.; Edworthy,P.; Kim,M.; Mai,L.T.Q.; Hien,N.T.; Ha,N.K.; Cuong,V.D.; Duc,D.T.; Phuong,H.V.M.; Hang,N.L.K.; Thanh,L.T.; Thach,N.C.; Huong,T.T.; Hien,P.T.; Giang,N.H.; Bao,Y.; Sanders,R.; Dernovoy,D.…
EPI369583	HA	Vietnam	2007-Jun-29	A/HaNoi/Q464/2007		Other Database Import	Wentworth,D.E.; Dugan,V.; Halpin,R.; Lin,X.; Bera,J.; Ghedin,E.; Fedorova,N.; Overton,L.; Tsitrin,T.; Stockwell,T.; Katzel,D.; Li,K.; Amedeo,P.; Schobel,S.; Shrivastava,S.; Wang,S.; Thovarai,V.; Bishop,B.; Edworthy,P.; Kim,M.; Mai,L.T.Q.; Hien,N.T.; Ha,N.K.; Cuong,V.D.; Duc,D.T.; Phuong,H.V.M.; Hang,N.L.K.; Thanh,L.T.; Thach,N.C.; Huong,T.T.; Hien,P.T.; Giang,N.H.; Bao,Y.; Sanders,R.; Dernovoy,D.…
EPI369586	NP	Vietnam	2007-Jun-29	A/HaNoi/Q464/2007		Other Database Import	Wentworth,D.E.; Dugan,V.; Halpin,R.; Lin,X.; Bera,J.; Ghedin,E.; Fedorova,N.; Overton,L.; Tsitrin,T.; Stockwell,T.; Katzel,D.; Li,K.; Amedeo,P.; Schobel,S.; Shrivastava,S.; Wang,S.; Thovarai,V.; Bishop,B.; Edworthy,P.; Kim,M.; Mai,L.T.Q.; Hien,N.T.; Ha,N.K.; Cuong,V.D.; Duc,D.T.; Phuong,H.V.M.; Hang,N.L.K.; Thanh,L.T.; Thach,N.C.; Huong,T.T.; Hien,P.T.; Giang,N.H.; Bao,Y.; Sanders,R.; Dernovoy,D.…
EPI369587	NS	Vietnam	2007-Jun-29	A/HaNoi/Q464/2007		Other Database Import	Wentworth,D.E.; Dugan,V.; Halpin,R.; Lin,X.; Bera,J.; Ghedin,E.; Fedorova,N.; Overton,L.; Tsitrin,T.; Stockwell,T.; Katzel,D.; Li,K.; Amedeo,P.; Schobel,S.; Shrivastava,S.; Wang,S.; Thovarai,V.; Bishop,B.; Edworthy,P.; Kim,M.; Mai,L.T.Q.; Hien,N.T.; Ha,N.K.; Cuong,V.D.; Duc,D.T.; Phuong,H.V.M.; Hang,N.L.K.; Thanh,L.T.; Thach,N.C.; Huong,T.T.; Hien,P.T.; Giang,N.H.; Bao,Y.; Sanders,R.; Dernovoy,D.…
EPI369588	PA	Vietnam	2007-Jun-29	A/HaNoi/Q464/2007		Other Database Import	Wentworth,D.E.; Dugan,V.; Halpin,R.; Lin,X.; Bera,J.; Ghedin,E.; Fedorova,N.; Overton,L.; Tsitrin,T.; Stockwell,T.; Katzel,D.; Li,K.; Amedeo,P.; Schobel,S.; Shrivastava,S.; Wang,S.; Thovarai,V.; Bishop,B.; Edworthy,P.; Kim,M.; Mai,L.T.Q.; Hien,N.T.; Ha,N.K.; Cuong,V.D.; Duc,D.T.; Phuong,H.V.M.; Hang,N.L.K.; Thanh,L.T.; Thach,N.C.; Huong,T.T.; Hien,P.T.; Giang,N.H.; Bao,Y.; Sanders,R.; Dernovoy,D.…
EPI369589	PB1	Vietnam	2007-Jun-29	A/HaNoi/Q464/2007		Other Database Import	Wentworth,D.E.; Dugan,V.; Halpin,R.; Lin,X.; Bera,J.; Ghedin,E.; Fedorova,N.; Overton,L.; Tsitrin,T.; Stockwell,T.; Katzel,D.; Li,K.; Amedeo,P.; Schobel,S.; Shrivastava,S.; Wang,S.; Thovarai,V.; Bishop,B.; Edworthy,P.; Kim,M.; Mai,L.T.Q.; Hien,N.T.; Ha,N.K.; Cuong,V.D.; Duc,D.T.; Phuong,H.V.M.; Hang,N.L.K.; Thanh,L.T.; Thach,N.C.; Huong,T.T.; Hien,P.T.; Giang,N.H.; Bao,Y.; Sanders,R.; Dernovoy,D.…
EPI369584	MP	Vietnam	2007-Jun-29	A/HaNoi/Q464/2007		Other Database Import	Wentworth,D.E.; Dugan,V.; Halpin,R.; Lin,X.; Bera,J.; Ghedin,E.; Fedorova,N.; Overton,L.; Tsitrin,T.; Stockwell,T.; Katzel,D.; Li,K.; Amedeo,P.; Schobel,S.; Shrivastava,S.; Wang,S.; Thovarai,V.; Bishop,B.; Edworthy,P.; Kim,M.; Mai,L.T.Q.; Hien,N.T.; Ha,N.K.; Cuong,V.D.; Duc,D.T.; Phuong,H.V.M.; Hang,N.L.K.; Thanh,L.T.; Thach,N.C.; Huong,T.T.; Hien,P.T.; Giang,N.H.; Bao,Y.; Sanders,R.; Dernovoy,D.…
EPI369585	NA	Vietnam	2007-Jun-29	A/HaNoi/Q464/2007		Other Database Import	Wentworth,D.E.; Dugan,V.; Halpin,R.; Lin,X.; Bera,J.; Ghedin,E.; Fedorova,N.; Overton,L.; Tsitrin,T.; Stockwell,T.; Katzel,D.; Li,K.; Amedeo,P.; Schobel,S.; Shrivastava,S.; Wang,S.; Thovarai,V.; Bishop,B.; Edworthy,P.; Kim,M.; Mai,L.T.Q.; Hien,N.T.; Ha,N.K.; Cuong,V.D.; Duc,D.T.; Phuong,H.V.M.; Hang,N.L.K.; Thanh,L.T.; Thach,N.C.; Huong,T.T.; Hien,P.T.; Giang,N.H.; Bao,Y.; Sanders,R.; Dernovoy,D.…
EPI369590	PB2	Vietnam	2007-Jun-29	A/HaNoi/Q464/2007		Other Database Import	Wentworth,D.E.; Dugan,V.; Halpin,R.; Lin,X.; Bera,J.; Ghedin,E.; Fedorova,N.; Overton,L.; Tsitrin,T.; Stockwell,T.; Katzel,D.; Li,K.; Amedeo,P.; Schobel,S.; Shrivastava,S.; Wang,S.; Thovarai,V.; Bishop,B.; Edworthy,P.; Kim,M.; Mai,L.T.Q.; Hien,N.T.; Ha,N.K.; Cuong,V.D.; Duc,D.T.; Phuong,H.V.M.; Hang,N.L.K.; Thanh,L.T.; Thach,N.C.; Huong,T.T.; Hien,P.T.; Giang,N.H.; Bao,Y.; Sanders,R.; Dernovoy,D.…
EPI369576	MP	Vietnam	2007-Mar-30	A/HaNoi/Q220/2007		Other Database Import	Wentworth,D.E.; Dugan,V.; Halpin,R.; Lin,X.; Bera,J.; Ghedin,E.; Fedorova,N.; Overton,L.; Tsitrin,T.; Stockwell,T.; Katzel,D.; Li,K.; Amedeo,P.; Schobel,S.; Shrivastava,S.; Wang,S.; Thovarai,V.; Bishop,B.; Edworthy,P.; Kim,M.; Mai,L.T.Q.; Hien,N.T.; Ha,N.K.; Cuong,V.D.; Duc,D.T.; Phuong,H.V.M.; Hang,N.L.K.; Thanh,L.T.; Thach,N.C.; Huong,T.T.; Hien,P.T.; Giang,N.H.; Bao,Y.; Sanders,R.; Dernovoy,D.…
EPI369578	NP	Vietnam	2007-Mar-30	A/HaNoi/Q220/2007		Other Database Import	Wentworth,D.E.; Dugan,V.; Halpin,R.; Lin,X.; Bera,J.; Ghedin,E.; Fedorova,N.; Overton,L.; Tsitrin,T.; Stockwell,T.; Katzel,D.; Li,K.; Amedeo,P.; Schobel,S.; Shrivastava,S.; Wang,S.; Thovarai,V.; Bishop,B.; Edworthy,P.; Kim,M.; Mai,L.T.Q.; Hien,N.T.; Ha,N.K.; Cuong,V.D.; Duc,D.T.; Phuong,H.V.M.; Hang,N.L.K.; Thanh,L.T.; Thach,N.C.; Huong,T.T.; Hien,P.T.; Giang,N.H.; Bao,Y.; Sanders,R.; Dernovoy,D.…
EPI369579	NS	Vietnam	2007-Mar-30	A/HaNoi/Q220/2007		Other Database Import	Wentworth,D.E.; Dugan,V.; Halpin,R.; Lin,X.; Bera,J.; Ghedin,E.; Fedorova,N.; Overton,L.; Tsitrin,T.; Stockwell,T.; Katzel,D.; Li,K.; Amedeo,P.; Schobel,S.; Shrivastava,S.; Wang,S.; Thovarai,V.; Bishop,B.; Edworthy,P.; Kim,M.; Mai,L.T.Q.; Hien,N.T.; Ha,N.K.; Cuong,V.D.; Duc,D.T.; Phuong,H.V.M.; Hang,N.L.K.; Thanh,L.T.; Thach,N.C.; Huong,T.T.; Hien,P.T.; Giang,N.H.; Bao,Y.; Sanders,R.; Dernovoy,D.…
EPI369582	PB2	Vietnam	2007-Mar-30	A/HaNoi/Q220/2007		Other Database Import	Wentworth,D.E.; Dugan,V.; Halpin,R.; Lin,X.; Bera,J.; Ghedin,E.; Fedorova,N.; Overton,L.; Tsitrin,T.; Stockwell,T.; Katzel,D.; Li,K.; Amedeo,P.; Schobel,S.; Shrivastava,S.; Wang,S.; Thovarai,V.; Bishop,B.; Edworthy,P.; Kim,M.; Mai,L.T.Q.; Hien,N.T.; Ha,N.K.; Cuong,V.D.; Duc,D.T.; Phuong,H.V.M.; Hang,N.L.K.; Thanh,L.T.; Thach,N.C.; Huong,T.T.; Hien,P.T.; Giang,N.H.; Bao,Y.; Sanders,R.; Dernovoy,D.…
EPI369575	HA	Vietnam	2007-Mar-30	A/HaNoi/Q220/2007		Other Database Import	Wentworth,D.E.; Dugan,V.; Halpin,R.; Lin,X.; Bera,J.; Ghedin,E.; Fedorova,N.; Overton,L.; Tsitrin,T.; Stockwell,T.; Katzel,D.; Li,K.; Amedeo,P.; Schobel,S.; Shrivastava,S.; Wang,S.; Thovarai,V.; Bishop,B.; Edworthy,P.; Kim,M.; Mai,L.T.Q.; Hien,N.T.; Ha,N.K.; Cuong,V.D.; Duc,D.T.; Phuong,H.V.M.; Hang,N.L.K.; Thanh,L.T.; Thach,N.C.; Huong,T.T.; Hien,P.T.; Giang,N.H.; Bao,Y.; Sanders,R.; Dernovoy,D.…
EPI369577	NA	Vietnam	2007-Mar-30	A/HaNoi/Q220/2007		Other Database Import	Wentworth,D.E.; Dugan,V.; Halpin,R.; Lin,X.; Bera,J.; Ghedin,E.; Fedorova,N.; Overton,L.; Tsitrin,T.; Stockwell,T.; Katzel,D.; Li,K.; Amedeo,P.; Schobel,S.; Shrivastava,S.; Wang,S.; Thovarai,V.; Bishop,B.; Edworthy,P.; Kim,M.; Mai,L.T.Q.; Hien,N.T.; Ha,N.K.; Cuong,V.D.; Duc,D.T.; Phuong,H.V.M.; Hang,N.L.K.; Thanh,L.T.; Thach,N.C.; Huong,T.T.; Hien,P.T.; Giang,N.H.; Bao,Y.; Sanders,R.; Dernovoy,D.…
EPI369580	PA	Vietnam	2007-Mar-30	A/HaNoi/Q220/2007		Other Database Import	Wentworth,D.E.; Dugan,V.; Halpin,R.; Lin,X.; Bera,J.; Ghedin,E.; Fedorova,N.; Overton,L.; Tsitrin,T.; Stockwell,T.; Katzel,D.; Li,K.; Amedeo,P.; Schobel,S.; Shrivastava,S.; Wang,S.; Thovarai,V.; Bishop,B.; Edworthy,P.; Kim,M.; Mai,L.T.Q.; Hien,N.T.; Ha,N.K.; Cuong,V.D.; Duc,D.T.; Phuong,H.V.M.; Hang,N.L.K.; Thanh,L.T.; Thach,N.C.; Huong,T.T.; Hien,P.T.; Giang,N.H.; Bao,Y.; Sanders,R.; Dernovoy,D.…
EPI369581	PB1	Vietnam	2007-Mar-30	A/HaNoi/Q220/2007		Other Database Import	Wentworth,D.E.; Dugan,V.; Halpin,R.; Lin,X.; Bera,J.; Ghedin,E.; Fedorova,N.; Overton,L.; Tsitrin,T.; Stockwell,T.; Katzel,D.; Li,K.; Amedeo,P.; Schobel,S.; Shrivastava,S.; Wang,S.; Thovarai,V.; Bishop,B.; Edworthy,P.; Kim,M.; Mai,L.T.Q.; Hien,N.T.; Ha,N.K.; Cuong,V.D.; Duc,D.T.; Phuong,H.V.M.; Hang,N.L.K.; Thanh,L.T.; Thach,N.C.; Huong,T.T.; Hien,P.T.; Giang,N.H.; Bao,Y.; Sanders,R.; Dernovoy,D.…
EPI369562	NP	Vietnam	2007-Mar-06	A/HaNoi/Q148/2007		Other Database Import	Wentworth,D.E.; Dugan,V.; Halpin,R.; Lin,X.; Bera,J.; Ghedin,E.; Fedorova,N.; Overton,L.; Tsitrin,T.; Stockwell,T.; Katzel,D.; Li,K.; Amedeo,P.; Schobel,S.; Shrivastava,S.; Wang,S.; Thovarai,V.; Bishop,B.; Edworthy,P.; Kim,M.; Mai,L.T.Q.; Hien,N.T.; Ha,N.K.; Cuong,V.D.; Duc,D.T.; Phuong,H.V.M.; Hang,N.L.K.; Thanh,L.T.; Thach,N.C.; Huong,T.T.; Hien,P.T.; Giang,N.H.; Bao,Y.; Sanders,R.; Dernovoy,D.…
EPI369564	PA	Vietnam	2007-Mar-06	A/HaNoi/Q148/2007		Other Database Import	Wentworth,D.E.; Dugan,V.; Halpin,R.; Lin,X.; Bera,J.; Ghedin,E.; Fedorova,N.; Overton,L.; Tsitrin,T.; Stockwell,T.; Katzel,D.; Li,K.; Amedeo,P.; Schobel,S.; Shrivastava,S.; Wang,S.; Thovarai,V.; Bishop,B.; Edworthy,P.; Kim,M.; Mai,L.T.Q.; Hien,N.T.; Ha,N.K.; Cuong,V.D.; Duc,D.T.; Phuong,H.V.M.; Hang,N.L.K.; Thanh,L.T.; Thach,N.C.; Huong,T.T.; Hien,P.T.; Giang,N.H.; Bao,Y.; Sanders,R.; Dernovoy,D.…
EPI369566	PB2	Vietnam	2007-Mar-06	A/HaNoi/Q148/2007		Other Database Import	Wentworth,D.E.; Dugan,V.; Halpin,R.; Lin,X.; Bera,J.; Ghedin,E.; Fedorova,N.; Overton,L.; Tsitrin,T.; Stockwell,T.; Katzel,D.; Li,K.; Amedeo,P.; Schobel,S.; Shrivastava,S.; Wang,S.; Thovarai,V.; Bishop,B.; Edworthy,P.; Kim,M.; Mai,L.T.Q.; Hien,N.T.; Ha,N.K.; Cuong,V.D.; Duc,D.T.; Phuong,H.V.M.; Hang,N.L.K.; Thanh,L.T.; Thach,N.C.; Huong,T.T.; Hien,P.T.; Giang,N.H.; Bao,Y.; Sanders,R.; Dernovoy,D.…
EPI369565	PB1	Vietnam	2007-Mar-06	A/HaNoi/Q148/2007		Other Database Import	Wentworth,D.E.; Dugan,V.; Halpin,R.; Lin,X.; Bera,J.; Ghedin,E.; Fedorova,N.; Overton,L.; Tsitrin,T.; Stockwell,T.; Katzel,D.; Li,K.; Amedeo,P.; Schobel,S.; Shrivastava,S.; Wang,S.; Thovarai,V.; Bishop,B.; Edworthy,P.; Kim,M.; Mai,L.T.Q.; Hien,N.T.; Ha,N.K.; Cuong,V.D.; Duc,D.T.; Phuong,H.V.M.; Hang,N.L.K.; Thanh,L.T.; Thach,N.C.; Huong,T.T.; Hien,P.T.; Giang,N.H.; Bao,Y.; Sanders,R.; Dernovoy,D.…
EPI369559	HA	Vietnam	2007-Mar-06	A/HaNoi/Q148/2007		Other Database Import	Wentworth,D.E.; Dugan,V.; Halpin,R.; Lin,X.; Bera,J.; Ghedin,E.; Fedorova,N.; Overton,L.; Tsitrin,T.; Stockwell,T.; Katzel,D.; Li,K.; Amedeo,P.; Schobel,S.; Shrivastava,S.; Wang,S.; Thovarai,V.; Bishop,B.; Edworthy,P.; Kim,M.; Mai,L.T.Q.; Hien,N.T.; Ha,N.K.; Cuong,V.D.; Duc,D.T.; Phuong,H.V.M.; Hang,N.L.K.; Thanh,L.T.; Thach,N.C.; Huong,T.T.; Hien,P.T.; Giang,N.H.; Bao,Y.; Sanders,R.; Dernovoy,D.…
EPI369560	MP	Vietnam	2007-Mar-06	A/HaNoi/Q148/2007		Other Database Import	Wentworth,D.E.; Dugan,V.; Halpin,R.; Lin,X.; Bera,J.; Ghedin,E.; Fedorova,N.; Overton,L.; Tsitrin,T.; Stockwell,T.; Katzel,D.; Li,K.; Amedeo,P.; Schobel,S.; Shrivastava,S.; Wang,S.; Thovarai,V.; Bishop,B.; Edworthy,P.; Kim,M.; Mai,L.T.Q.; Hien,N.T.; Ha,N.K.; Cuong,V.D.; Duc,D.T.; Phuong,H.V.M.; Hang,N.L.K.; Thanh,L.T.; Thach,N.C.; Huong,T.T.; Hien,P.T.; Giang,N.H.; Bao,Y.; Sanders,R.; Dernovoy,D.…
EPI369561	NA	Vietnam	2007-Mar-06	A/HaNoi/Q148/2007		Other Database Import	Wentworth,D.E.; Dugan,V.; Halpin,R.; Lin,X.; Bera,J.; Ghedin,E.; Fedorova,N.; Overton,L.; Tsitrin,T.; Stockwell,T.; Katzel,D.; Li,K.; Amedeo,P.; Schobel,S.; Shrivastava,S.; Wang,S.; Thovarai,V.; Bishop,B.; Edworthy,P.; Kim,M.; Mai,L.T.Q.; Hien,N.T.; Ha,N.K.; Cuong,V.D.; Duc,D.T.; Phuong,H.V.M.; Hang,N.L.K.; Thanh,L.T.; Thach,N.C.; Huong,T.T.; Hien,P.T.; Giang,N.H.; Bao,Y.; Sanders,R.; Dernovoy,D.…
EPI369563	NS	Vietnam	2007-Mar-06	A/HaNoi/Q148/2007		Other Database Import	Wentworth,D.E.; Dugan,V.; Halpin,R.; Lin,X.; Bera,J.; Ghedin,E.; Fedorova,N.; Overton,L.; Tsitrin,T.; Stockwell,T.; Katzel,D.; Li,K.; Amedeo,P.; Schobel,S.; Shrivastava,S.; Wang,S.; Thovarai,V.; Bishop,B.; Edworthy,P.; Kim,M.; Mai,L.T.Q.; Hien,N.T.; Ha,N.K.; Cuong,V.D.; Duc,D.T.; Phuong,H.V.M.; Hang,N.L.K.; Thanh,L.T.; Thach,N.C.; Huong,T.T.; Hien,P.T.; Giang,N.H.; Bao,Y.; Sanders,R.; Dernovoy,D.…
EPI369521	NA	Vietnam	2007-Mar-02	A/HaNoi/N71/2007		Other Database Import	Wentworth,D.E.; Dugan,V.; Halpin,R.; Lin,X.; Bera,J.; Ghedin,E.; Fedorova,N.; Overton,L.; Tsitrin,T.; Stockwell,T.; Katzel,D.; Li,K.; Amedeo,P.; Schobel,S.; Shrivastava,S.; Wang,S.; Thovarai,V.; Bishop,B.; Edworthy,P.; Kim,M.; Mai,L.T.Q.; Hien,N.T.; Ha,N.K.; Cuong,V.D.; Duc,D.T.; Phuong,H.V.M.; Hang,N.L.K.; Thanh,L.T.; Thach,N.C.; Huong,T.T.; Hien,P.T.; Giang,N.H.; Bao,Y.; Sanders,R.; Dernovoy,D.…
EPI369522	NP	Vietnam	2007-Mar-02	A/HaNoi/N71/2007		Other Database Import	Wentworth,D.E.; Dugan,V.; Halpin,R.; Lin,X.; Bera,J.; Ghedin,E.; Fedorova,N.; Overton,L.; Tsitrin,T.; Stockwell,T.; Katzel,D.; Li,K.; Amedeo,P.; Schobel,S.; Shrivastava,S.; Wang,S.; Thovarai,V.; Bishop,B.; Edworthy,P.; Kim,M.; Mai,L.T.Q.; Hien,N.T.; Ha,N.K.; Cuong,V.D.; Duc,D.T.; Phuong,H.V.M.; Hang,N.L.K.; Thanh,L.T.; Thach,N.C.; Huong,T.T.; Hien,P.T.; Giang,N.H.; Bao,Y.; Sanders,R.; Dernovoy,D.…
EPI369523	NS	Vietnam	2007-Mar-02	A/HaNoi/N71/2007		Other Database Import	Wentworth,D.E.; Dugan,V.; Halpin,R.; Lin,X.; Bera,J.; Ghedin,E.; Fedorova,N.; Overton,L.; Tsitrin,T.; Stockwell,T.; Katzel,D.; Li,K.; Amedeo,P.; Schobel,S.; Shrivastava,S.; Wang,S.; Thovarai,V.; Bishop,B.; Edworthy,P.; Kim,M.; Mai,L.T.Q.; Hien,N.T.; Ha,N.K.; Cuong,V.D.; Duc,D.T.; Phuong,H.V.M.; Hang,N.L.K.; Thanh,L.T.; Thach,N.C.; Huong,T.T.; Hien,P.T.; Giang,N.H.; Bao,Y.; Sanders,R.; Dernovoy,D.…
EPI369524	PA	Vietnam	2007-Mar-02	A/HaNoi/N71/2007		Other Database Import	Wentworth,D.E.; Dugan,V.; Halpin,R.; Lin,X.; Bera,J.; Ghedin,E.; Fedorova,N.; Overton,L.; Tsitrin,T.; Stockwell,T.; Katzel,D.; Li,K.; Amedeo,P.; Schobel,S.; Shrivastava,S.; Wang,S.; Thovarai,V.; Bishop,B.; Edworthy,P.; Kim,M.; Mai,L.T.Q.; Hien,N.T.; Ha,N.K.; Cuong,V.D.; Duc,D.T.; Phuong,H.V.M.; Hang,N.L.K.; Thanh,L.T.; Thach,N.C.; Huong,T.T.; Hien,P.T.; Giang,N.H.; Bao,Y.; Sanders,R.; Dernovoy,D.…
EPI369525	PB1	Vietnam	2007-Mar-02	A/HaNoi/N71/2007		Other Database Import	Wentworth,D.E.; Dugan,V.; Halpin,R.; Lin,X.; Bera,J.; Ghedin,E.; Fedorova,N.; Overton,L.; Tsitrin,T.; Stockwell,T.; Katzel,D.; Li,K.; Amedeo,P.; Schobel,S.; Shrivastava,S.; Wang,S.; Thovarai,V.; Bishop,B.; Edworthy,P.; Kim,M.; Mai,L.T.Q.; Hien,N.T.; Ha,N.K.; Cuong,V.D.; Duc,D.T.; Phuong,H.V.M.; Hang,N.L.K.; Thanh,L.T.; Thach,N.C.; Huong,T.T.; Hien,P.T.; Giang,N.H.; Bao,Y.; Sanders,R.; Dernovoy,D.…
EPI369520	MP	Vietnam	2007-Mar-02	A/HaNoi/N71/2007		Other Database Import	Wentworth,D.E.; Dugan,V.; Halpin,R.; Lin,X.; Bera,J.; Ghedin,E.; Fedorova,N.; Overton,L.; Tsitrin,T.; Stockwell,T.; Katzel,D.; Li,K.; Amedeo,P.; Schobel,S.; Shrivastava,S.; Wang,S.; Thovarai,V.; Bishop,B.; Edworthy,P.; Kim,M.; Mai,L.T.Q.; Hien,N.T.; Ha,N.K.; Cuong,V.D.; Duc,D.T.; Phuong,H.V.M.; Hang,N.L.K.; Thanh,L.T.; Thach,N.C.; Huong,T.T.; Hien,P.T.; Giang,N.H.; Bao,Y.; Sanders,R.; Dernovoy,D.…
EPI369519	HA	Vietnam	2007-Mar-02	A/HaNoi/N71/2007		Other Database Import	Wentworth,D.E.; Dugan,V.; Halpin,R.; Lin,X.; Bera,J.; Ghedin,E.; Fedorova,N.; Overton,L.; Tsitrin,T.; Stockwell,T.; Katzel,D.; Li,K.; Amedeo,P.; Schobel,S.; Shrivastava,S.; Wang,S.; Thovarai,V.; Bishop,B.; Edworthy,P.; Kim,M.; Mai,L.T.Q.; Hien,N.T.; Ha,N.K.; Cuong,V.D.; Duc,D.T.; Phuong,H.V.M.; Hang,N.L.K.; Thanh,L.T.; Thach,N.C.; Huong,T.T.; Hien,P.T.; Giang,N.H.; Bao,Y.; Sanders,R.; Dernovoy,D.…
EPI369526	PB2	Vietnam	2007-Mar-02	A/HaNoi/N71/2007		Other Database Import	Wentworth,D.E.; Dugan,V.; Halpin,R.; Lin,X.; Bera,J.; Ghedin,E.; Fedorova,N.; Overton,L.; Tsitrin,T.; Stockwell,T.; Katzel,D.; Li,K.; Amedeo,P.; Schobel,S.; Shrivastava,S.; Wang,S.; Thovarai,V.; Bishop,B.; Edworthy,P.; Kim,M.; Mai,L.T.Q.; Hien,N.T.; Ha,N.K.; Cuong,V.D.; Duc,D.T.; Phuong,H.V.M.; Hang,N.L.K.; Thanh,L.T.; Thach,N.C.; Huong,T.T.; Hien,P.T.; Giang,N.H.; Bao,Y.; Sanders,R.; Dernovoy,D.…
EPI369512	MP	Vietnam	2007-Oct-17	A/HaNoi/N317/2007		Other Database Import	Wentworth,D.E.; Dugan,V.; Halpin,R.; Lin,X.; Bera,J.; Ghedin,E.; Fedorova,N.; Overton,L.; Tsitrin,T.; Stockwell,T.; Katzel,D.; Li,K.; Amedeo,P.; Schobel,S.; Shrivastava,S.; Wang,S.; Thovarai,V.; Bishop,B.; Edworthy,P.; Kim,M.; Mai,L.T.Q.; Hien,N.T.; Ha,N.K.; Cuong,V.D.; Duc,D.T.; Phuong,H.V.M.; Hang,N.L.K.; Thanh,L.T.; Thach,N.C.; Huong,T.T.; Hien,P.T.; Giang,N.H.; Bao,Y.; Sanders,R.; Dernovoy,D.…
EPI369518	PB2	Vietnam	2007-Oct-17	A/HaNoi/N317/2007		Other Database Import	Wentworth,D.E.; Dugan,V.; Halpin,R.; Lin,X.; Bera,J.; Ghedin,E.; Fedorova,N.; Overton,L.; Tsitrin,T.; Stockwell,T.; Katzel,D.; Li,K.; Amedeo,P.; Schobel,S.; Shrivastava,S.; Wang,S.; Thovarai,V.; Bishop,B.; Edworthy,P.; Kim,M.; Mai,L.T.Q.; Hien,N.T.; Ha,N.K.; Cuong,V.D.; Duc,D.T.; Phuong,H.V.M.; Hang,N.L.K.; Thanh,L.T.; Thach,N.C.; Huong,T.T.; Hien,P.T.; Giang,N.H.; Bao,Y.; Sanders,R.; Dernovoy,D.…
EPI369514	NP	Vietnam	2007-Oct-17	A/HaNoi/N317/2007		Other Database Import	Wentworth,D.E.; Dugan,V.; Halpin,R.; Lin,X.; Bera,J.; Ghedin,E.; Fedorova,N.; Overton,L.; Tsitrin,T.; Stockwell,T.; Katzel,D.; Li,K.; Amedeo,P.; Schobel,S.; Shrivastava,S.; Wang,S.; Thovarai,V.; Bishop,B.; Edworthy,P.; Kim,M.; Mai,L.T.Q.; Hien,N.T.; Ha,N.K.; Cuong,V.D.; Duc,D.T.; Phuong,H.V.M.; Hang,N.L.K.; Thanh,L.T.; Thach,N.C.; Huong,T.T.; Hien,P.T.; Giang,N.H.; Bao,Y.; Sanders,R.; Dernovoy,D.…
EPI369513	NA	Vietnam	2007-Oct-17	A/HaNoi/N317/2007		Other Database Import	Wentworth,D.E.; Dugan,V.; Halpin,R.; Lin,X.; Bera,J.; Ghedin,E.; Fedorova,N.; Overton,L.; Tsitrin,T.; Stockwell,T.; Katzel,D.; Li,K.; Amedeo,P.; Schobel,S.; Shrivastava,S.; Wang,S.; Thovarai,V.; Bishop,B.; Edworthy,P.; Kim,M.; Mai,L.T.Q.; Hien,N.T.; Ha,N.K.; Cuong,V.D.; Duc,D.T.; Phuong,H.V.M.; Hang,N.L.K.; Thanh,L.T.; Thach,N.C.; Huong,T.T.; Hien,P.T.; Giang,N.H.; Bao,Y.; Sanders,R.; Dernovoy,D.…
EPI369516	PA	Vietnam	2007-Oct-17	A/HaNoi/N317/2007		Other Database Import	Wentworth,D.E.; Dugan,V.; Halpin,R.; Lin,X.; Bera,J.; Ghedin,E.; Fedorova,N.; Overton,L.; Tsitrin,T.; Stockwell,T.; Katzel,D.; Li,K.; Amedeo,P.; Schobel,S.; Shrivastava,S.; Wang,S.; Thovarai,V.; Bishop,B.; Edworthy,P.; Kim,M.; Mai,L.T.Q.; Hien,N.T.; Ha,N.K.; Cuong,V.D.; Duc,D.T.; Phuong,H.V.M.; Hang,N.L.K.; Thanh,L.T.; Thach,N.C.; Huong,T.T.; Hien,P.T.; Giang,N.H.; Bao,Y.; Sanders,R.; Dernovoy,D.…
EPI369517	PB1	Vietnam	2007-Oct-17	A/HaNoi/N317/2007		Other Database Import	Wentworth,D.E.; Dugan,V.; Halpin,R.; Lin,X.; Bera,J.; Ghedin,E.; Fedorova,N.; Overton,L.; Tsitrin,T.; Stockwell,T.; Katzel,D.; Li,K.; Amedeo,P.; Schobel,S.; Shrivastava,S.; Wang,S.; Thovarai,V.; Bishop,B.; Edworthy,P.; Kim,M.; Mai,L.T.Q.; Hien,N.T.; Ha,N.K.; Cuong,V.D.; Duc,D.T.; Phuong,H.V.M.; Hang,N.L.K.; Thanh,L.T.; Thach,N.C.; Huong,T.T.; Hien,P.T.; Giang,N.H.; Bao,Y.; Sanders,R.; Dernovoy,D.…
EPI369515	NS	Vietnam	2007-Oct-17	A/HaNoi/N317/2007		Other Database Import	Wentworth,D.E.; Dugan,V.; Halpin,R.; Lin,X.; Bera,J.; Ghedin,E.; Fedorova,N.; Overton,L.; Tsitrin,T.; Stockwell,T.; Katzel,D.; Li,K.; Amedeo,P.; Schobel,S.; Shrivastava,S.; Wang,S.; Thovarai,V.; Bishop,B.; Edworthy,P.; Kim,M.; Mai,L.T.Q.; Hien,N.T.; Ha,N.K.; Cuong,V.D.; Duc,D.T.; Phuong,H.V.M.; Hang,N.L.K.; Thanh,L.T.; Thach,N.C.; Huong,T.T.; Hien,P.T.; Giang,N.H.; Bao,Y.; Sanders,R.; Dernovoy,D.…
EPI369511	HA	Vietnam	2007-Oct-17	A/HaNoi/N317/2007		Other Database Import	Wentworth,D.E.; Dugan,V.; Halpin,R.; Lin,X.; Bera,J.; Ghedin,E.; Fedorova,N.; Overton,L.; Tsitrin,T.; Stockwell,T.; Katzel,D.; Li,K.; Amedeo,P.; Schobel,S.; Shrivastava,S.; Wang,S.; Thovarai,V.; Bishop,B.; Edworthy,P.; Kim,M.; Mai,L.T.Q.; Hien,N.T.; Ha,N.K.; Cuong,V.D.; Duc,D.T.; Phuong,H.V.M.; Hang,N.L.K.; Thanh,L.T.; Thach,N.C.; Huong,T.T.; Hien,P.T.; Giang,N.H.; Bao,Y.; Sanders,R.; Dernovoy,D.…
EPI369493	PB1	Vietnam	2007-Mar-06	A/HaNoi/N073/2007		Other Database Import	Wentworth,D.E.; Dugan,V.; Halpin,R.; Lin,X.; Bera,J.; Ghedin,E.; Fedorova,N.; Overton,L.; Tsitrin,T.; Stockwell,T.; Katzel,D.; Li,K.; Amedeo,P.; Schobel,S.; Shrivastava,S.; Wang,S.; Thovarai,V.; Bishop,B.; Edworthy,P.; Kim,M.; Mai,L.T.Q.; Hien,N.T.; Ha,N.K.; Cuong,V.D.; Duc,D.T.; Phuong,H.V.M.; Hang,N.L.K.; Thanh,L.T.; Thach,N.C.; Huong,T.T.; Hien,P.T.; Giang,N.H.; Bao,Y.; Sanders,R.; Dernovoy,D.…
EPI369494	PB2	Vietnam	2007-Mar-06	A/HaNoi/N073/2007		Other Database Import	Wentworth,D.E.; Dugan,V.; Halpin,R.; Lin,X.; Bera,J.; Ghedin,E.; Fedorova,N.; Overton,L.; Tsitrin,T.; Stockwell,T.; Katzel,D.; Li,K.; Amedeo,P.; Schobel,S.; Shrivastava,S.; Wang,S.; Thovarai,V.; Bishop,B.; Edworthy,P.; Kim,M.; Mai,L.T.Q.; Hien,N.T.; Ha,N.K.; Cuong,V.D.; Duc,D.T.; Phuong,H.V.M.; Hang,N.L.K.; Thanh,L.T.; Thach,N.C.; Huong,T.T.; Hien,P.T.; Giang,N.H.; Bao,Y.; Sanders,R.; Dernovoy,D.…
EPI369487	MP	Vietnam	2007-Mar-06	A/HaNoi/N073/2007		Other Database Import	Wentworth,D.E.; Dugan,V.; Halpin,R.; Lin,X.; Bera,J.; Ghedin,E.; Fedorova,N.; Overton,L.; Tsitrin,T.; Stockwell,T.; Katzel,D.; Li,K.; Amedeo,P.; Schobel,S.; Shrivastava,S.; Wang,S.; Thovarai,V.; Bishop,B.; Edworthy,P.; Kim,M.; Mai,L.T.Q.; Hien,N.T.; Ha,N.K.; Cuong,V.D.; Duc,D.T.; Phuong,H.V.M.; Hang,N.L.K.; Thanh,L.T.; Thach,N.C.; Huong,T.T.; Hien,P.T.; Giang,N.H.; Bao,Y.; Sanders,R.; Dernovoy,D.…
EPI369490	NP	Vietnam	2007-Mar-06	A/HaNoi/N073/2007		Other Database Import	Wentworth,D.E.; Dugan,V.; Halpin,R.; Lin,X.; Bera,J.; Ghedin,E.; Fedorova,N.; Overton,L.; Tsitrin,T.; Stockwell,T.; Katzel,D.; Li,K.; Amedeo,P.; Schobel,S.; Shrivastava,S.; Wang,S.; Thovarai,V.; Bishop,B.; Edworthy,P.; Kim,M.; Mai,L.T.Q.; Hien,N.T.; Ha,N.K.; Cuong,V.D.; Duc,D.T.; Phuong,H.V.M.; Hang,N.L.K.; Thanh,L.T.; Thach,N.C.; Huong,T.T.; Hien,P.T.; Giang,N.H.; Bao,Y.; Sanders,R.; Dernovoy,D.…
EPI369492	PA	Vietnam	2007-Mar-06	A/HaNoi/N073/2007		Other Database Import	Wentworth,D.E.; Dugan,V.; Halpin,R.; Lin,X.; Bera,J.; Ghedin,E.; Fedorova,N.; Overton,L.; Tsitrin,T.; Stockwell,T.; Katzel,D.; Li,K.; Amedeo,P.; Schobel,S.; Shrivastava,S.; Wang,S.; Thovarai,V.; Bishop,B.; Edworthy,P.; Kim,M.; Mai,L.T.Q.; Hien,N.T.; Ha,N.K.; Cuong,V.D.; Duc,D.T.; Phuong,H.V.M.; Hang,N.L.K.; Thanh,L.T.; Thach,N.C.; Huong,T.T.; Hien,P.T.; Giang,N.H.; Bao,Y.; Sanders,R.; Dernovoy,D.…
EPI369486	HA	Vietnam	2007-Mar-06	A/HaNoi/N073/2007		Other Database Import	Wentworth,D.E.; Dugan,V.; Halpin,R.; Lin,X.; Bera,J.; Ghedin,E.; Fedorova,N.; Overton,L.; Tsitrin,T.; Stockwell,T.; Katzel,D.; Li,K.; Amedeo,P.; Schobel,S.; Shrivastava,S.; Wang,S.; Thovarai,V.; Bishop,B.; Edworthy,P.; Kim,M.; Mai,L.T.Q.; Hien,N.T.; Ha,N.K.; Cuong,V.D.; Duc,D.T.; Phuong,H.V.M.; Hang,N.L.K.; Thanh,L.T.; Thach,N.C.; Huong,T.T.; Hien,P.T.; Giang,N.H.; Bao,Y.; Sanders,R.; Dernovoy,D.…
EPI369488	NA	Vietnam	2007-Mar-06	A/HaNoi/N073/2007		Other Database Import	Wentworth,D.E.; Dugan,V.; Halpin,R.; Lin,X.; Bera,J.; Ghedin,E.; Fedorova,N.; Overton,L.; Tsitrin,T.; Stockwell,T.; Katzel,D.; Li,K.; Amedeo,P.; Schobel,S.; Shrivastava,S.; Wang,S.; Thovarai,V.; Bishop,B.; Edworthy,P.; Kim,M.; Mai,L.T.Q.; Hien,N.T.; Ha,N.K.; Cuong,V.D.; Duc,D.T.; Phuong,H.V.M.; Hang,N.L.K.; Thanh,L.T.; Thach,N.C.; Huong,T.T.; Hien,P.T.; Giang,N.H.; Bao,Y.; Sanders,R.; Dernovoy,D.…
EPI369491	NS	Vietnam	2007-Mar-06	A/HaNoi/N073/2007		Other Database Import	Wentworth,D.E.; Dugan,V.; Halpin,R.; Lin,X.; Bera,J.; Ghedin,E.; Fedorova,N.; Overton,L.; Tsitrin,T.; Stockwell,T.; Katzel,D.; Li,K.; Amedeo,P.; Schobel,S.; Shrivastava,S.; Wang,S.; Thovarai,V.; Bishop,B.; Edworthy,P.; Kim,M.; Mai,L.T.Q.; Hien,N.T.; Ha,N.K.; Cuong,V.D.; Duc,D.T.; Phuong,H.V.M.; Hang,N.L.K.; Thanh,L.T.; Thach,N.C.; Huong,T.T.; Hien,P.T.; Giang,N.H.; Bao,Y.; Sanders,R.; Dernovoy,D.…
EPI369466	NS	Vietnam	2007-Sep-13	A/LangSon/LS281/2007		Other Database Import	Wentworth,D.E.; Dugan,V.; Halpin,R.; Lin,X.; Bera,J.; Ghedin,E.; Fedorova,N.; Overton,L.; Tsitrin,T.; Stockwell,T.; Katzel,D.; Li,K.; Amedeo,P.; Schobel,S.; Shrivastava,S.; Wang,S.; Thovarai,V.; Bishop,B.; Edworthy,P.; Kim,M.; Mai,L.T.Q.; Hien,N.T.; Ha,N.K.; Cuong,V.D.; Duc,D.T.; Phuong,H.V.M.; Hang,N.L.K.; Thanh,L.T.; Thach,N.C.; Huong,T.T.; Hien,P.T.; Giang,N.H.; Bao,Y.; Sanders,R.; Dernovoy,D.…
EPI369469	PB2	Vietnam	2007-Sep-13	A/LangSon/LS281/2007		Other Database Import	Wentworth,D.E.; Dugan,V.; Halpin,R.; Lin,X.; Bera,J.; Ghedin,E.; Fedorova,N.; Overton,L.; Tsitrin,T.; Stockwell,T.; Katzel,D.; Li,K.; Amedeo,P.; Schobel,S.; Shrivastava,S.; Wang,S.; Thovarai,V.; Bishop,B.; Edworthy,P.; Kim,M.; Mai,L.T.Q.; Hien,N.T.; Ha,N.K.; Cuong,V.D.; Duc,D.T.; Phuong,H.V.M.; Hang,N.L.K.; Thanh,L.T.; Thach,N.C.; Huong,T.T.; Hien,P.T.; Giang,N.H.; Bao,Y.; Sanders,R.; Dernovoy,D.…
EPI369468	PB1	Vietnam	2007-Sep-13	A/LangSon/LS281/2007		Other Database Import	Wentworth,D.E.; Dugan,V.; Halpin,R.; Lin,X.; Bera,J.; Ghedin,E.; Fedorova,N.; Overton,L.; Tsitrin,T.; Stockwell,T.; Katzel,D.; Li,K.; Amedeo,P.; Schobel,S.; Shrivastava,S.; Wang,S.; Thovarai,V.; Bishop,B.; Edworthy,P.; Kim,M.; Mai,L.T.Q.; Hien,N.T.; Ha,N.K.; Cuong,V.D.; Duc,D.T.; Phuong,H.V.M.; Hang,N.L.K.; Thanh,L.T.; Thach,N.C.; Huong,T.T.; Hien,P.T.; Giang,N.H.; Bao,Y.; Sanders,R.; Dernovoy,D.…
EPI369462	HA	Vietnam	2007-Sep-13	A/LangSon/LS281/2007		Other Database Import	Wentworth,D.E.; Dugan,V.; Halpin,R.; Lin,X.; Bera,J.; Ghedin,E.; Fedorova,N.; Overton,L.; Tsitrin,T.; Stockwell,T.; Katzel,D.; Li,K.; Amedeo,P.; Schobel,S.; Shrivastava,S.; Wang,S.; Thovarai,V.; Bishop,B.; Edworthy,P.; Kim,M.; Mai,L.T.Q.; Hien,N.T.; Ha,N.K.; Cuong,V.D.; Duc,D.T.; Phuong,H.V.M.; Hang,N.L.K.; Thanh,L.T.; Thach,N.C.; Huong,T.T.; Hien,P.T.; Giang,N.H.; Bao,Y.; Sanders,R.; Dernovoy,D.…
EPI369463	MP	Vietnam	2007-Sep-13	A/LangSon/LS281/2007		Other Database Import	Wentworth,D.E.; Dugan,V.; Halpin,R.; Lin,X.; Bera,J.; Ghedin,E.; Fedorova,N.; Overton,L.; Tsitrin,T.; Stockwell,T.; Katzel,D.; Li,K.; Amedeo,P.; Schobel,S.; Shrivastava,S.; Wang,S.; Thovarai,V.; Bishop,B.; Edworthy,P.; Kim,M.; Mai,L.T.Q.; Hien,N.T.; Ha,N.K.; Cuong,V.D.; Duc,D.T.; Phuong,H.V.M.; Hang,N.L.K.; Thanh,L.T.; Thach,N.C.; Huong,T.T.; Hien,P.T.; Giang,N.H.; Bao,Y.; Sanders,R.; Dernovoy,D.…
EPI369465	NP	Vietnam	2007-Sep-13	A/LangSon/LS281/2007		Other Database Import	Wentworth,D.E.; Dugan,V.; Halpin,R.; Lin,X.; Bera,J.; Ghedin,E.; Fedorova,N.; Overton,L.; Tsitrin,T.; Stockwell,T.; Katzel,D.; Li,K.; Amedeo,P.; Schobel,S.; Shrivastava,S.; Wang,S.; Thovarai,V.; Bishop,B.; Edworthy,P.; Kim,M.; Mai,L.T.Q.; Hien,N.T.; Ha,N.K.; Cuong,V.D.; Duc,D.T.; Phuong,H.V.M.; Hang,N.L.K.; Thanh,L.T.; Thach,N.C.; Huong,T.T.; Hien,P.T.; Giang,N.H.; Bao,Y.; Sanders,R.; Dernovoy,D.…
EPI369467	PA	Vietnam	2007-Sep-13	A/LangSon/LS281/2007		Other Database Import	Wentworth,D.E.; Dugan,V.; Halpin,R.; Lin,X.; Bera,J.; Ghedin,E.; Fedorova,N.; Overton,L.; Tsitrin,T.; Stockwell,T.; Katzel,D.; Li,K.; Amedeo,P.; Schobel,S.; Shrivastava,S.; Wang,S.; Thovarai,V.; Bishop,B.; Edworthy,P.; Kim,M.; Mai,L.T.Q.; Hien,N.T.; Ha,N.K.; Cuong,V.D.; Duc,D.T.; Phuong,H.V.M.; Hang,N.L.K.; Thanh,L.T.; Thach,N.C.; Huong,T.T.; Hien,P.T.; Giang,N.H.; Bao,Y.; Sanders,R.; Dernovoy,D.…
EPI369464	NA	Vietnam	2007-Sep-13	A/LangSon/LS281/2007		Other Database Import	Wentworth,D.E.; Dugan,V.; Halpin,R.; Lin,X.; Bera,J.; Ghedin,E.; Fedorova,N.; Overton,L.; Tsitrin,T.; Stockwell,T.; Katzel,D.; Li,K.; Amedeo,P.; Schobel,S.; Shrivastava,S.; Wang,S.; Thovarai,V.; Bishop,B.; Edworthy,P.; Kim,M.; Mai,L.T.Q.; Hien,N.T.; Ha,N.K.; Cuong,V.D.; Duc,D.T.; Phuong,H.V.M.; Hang,N.L.K.; Thanh,L.T.; Thach,N.C.; Huong,T.T.; Hien,P.T.; Giang,N.H.; Bao,Y.; Sanders,R.; Dernovoy,D.…
EPI369454	MP	Vietnam	2007-Jul-24	A/LangSon/LS218/2007		Other Database Import	Wentworth,D.E.; Dugan,V.; Halpin,R.; Lin,X.; Bera,J.; Ghedin,E.; Fedorova,N.; Overton,L.; Tsitrin,T.; Stockwell,T.; Katzel,D.; Li,K.; Amedeo,P.; Schobel,S.; Shrivastava,S.; Wang,S.; Thovarai,V.; Bishop,B.; Edworthy,P.; Kim,M.; Mai,L.T.Q.; Hien,N.T.; Ha,N.K.; Cuong,V.D.; Duc,D.T.; Phuong,H.V.M.; Hang,N.L.K.; Thanh,L.T.; Thach,N.C.; Huong,T.T.; Hien,P.T.; Giang,N.H.; Bao,Y.; Sanders,R.; Dernovoy,D.…
EPI369457	NP	Vietnam	2007-Jul-24	A/LangSon/LS218/2007		Other Database Import	Wentworth,D.E.; Dugan,V.; Halpin,R.; Lin,X.; Bera,J.; Ghedin,E.; Fedorova,N.; Overton,L.; Tsitrin,T.; Stockwell,T.; Katzel,D.; Li,K.; Amedeo,P.; Schobel,S.; Shrivastava,S.; Wang,S.; Thovarai,V.; Bishop,B.; Edworthy,P.; Kim,M.; Mai,L.T.Q.; Hien,N.T.; Ha,N.K.; Cuong,V.D.; Duc,D.T.; Phuong,H.V.M.; Hang,N.L.K.; Thanh,L.T.; Thach,N.C.; Huong,T.T.; Hien,P.T.; Giang,N.H.; Bao,Y.; Sanders,R.; Dernovoy,D.…
EPI369459	NS	Vietnam	2007-Jul-24	A/LangSon/LS218/2007		Other Database Import	Wentworth,D.E.; Dugan,V.; Halpin,R.; Lin,X.; Bera,J.; Ghedin,E.; Fedorova,N.; Overton,L.; Tsitrin,T.; Stockwell,T.; Katzel,D.; Li,K.; Amedeo,P.; Schobel,S.; Shrivastava,S.; Wang,S.; Thovarai,V.; Bishop,B.; Edworthy,P.; Kim,M.; Mai,L.T.Q.; Hien,N.T.; Ha,N.K.; Cuong,V.D.; Duc,D.T.; Phuong,H.V.M.; Hang,N.L.K.; Thanh,L.T.; Thach,N.C.; Huong,T.T.; Hien,P.T.; Giang,N.H.; Bao,Y.; Sanders,R.; Dernovoy,D.…
EPI369472	PA	Vietnam	2007-Jul-24	A/LangSon/LS218/2007		Other Database Import	Wentworth,D.E.; Dugan,V.; Halpin,R.; Lin,X.; Bera,J.; Ghedin,E.; Fedorova,N.; Overton,L.; Tsitrin,T.; Stockwell,T.; Katzel,D.; Li,K.; Amedeo,P.; Schobel,S.; Shrivastava,S.; Wang,S.; Thovarai,V.; Bishop,B.; Edworthy,P.; Kim,M.; Mai,L.T.Q.; Hien,N.T.; Ha,N.K.; Cuong,V.D.; Duc,D.T.; Phuong,H.V.M.; Hang,N.L.K.; Thanh,L.T.; Thach,N.C.; Huong,T.T.; Hien,P.T.; Giang,N.H.; Bao,Y.; Sanders,R.; Dernovoy,D.…
EPI369453	NA	Vietnam	2007-Jul-24	A/LangSon/LS218/2007		Other Database Import	Wentworth,D.E.; Dugan,V.; Halpin,R.; Lin,X.; Bera,J.; Ghedin,E.; Fedorova,N.; Overton,L.; Tsitrin,T.; Stockwell,T.; Katzel,D.; Li,K.; Amedeo,P.; Schobel,S.; Shrivastava,S.; Wang,S.; Thovarai,V.; Bishop,B.; Edworthy,P.; Kim,M.; Mai,L.T.Q.; Hien,N.T.; Ha,N.K.; Cuong,V.D.; Duc,D.T.; Phuong,H.V.M.; Hang,N.L.K.; Thanh,L.T.; Thach,N.C.; Huong,T.T.; Hien,P.T.; Giang,N.H.; Bao,Y.; Sanders,R.; Dernovoy,D.…
EPI369452	HA	Vietnam	2007-Jul-24	A/LangSon/LS218/2007		Other Database Import	Wentworth,D.E.; Dugan,V.; Halpin,R.; Lin,X.; Bera,J.; Ghedin,E.; Fedorova,N.; Overton,L.; Tsitrin,T.; Stockwell,T.; Katzel,D.; Li,K.; Amedeo,P.; Schobel,S.; Shrivastava,S.; Wang,S.; Thovarai,V.; Bishop,B.; Edworthy,P.; Kim,M.; Mai,L.T.Q.; Hien,N.T.; Ha,N.K.; Cuong,V.D.; Duc,D.T.; Phuong,H.V.M.; Hang,N.L.K.; Thanh,L.T.; Thach,N.C.; Huong,T.T.; Hien,P.T.; Giang,N.H.; Bao,Y.; Sanders,R.; Dernovoy,D.…
EPI369460	PB1	Vietnam	2007-Jul-24	A/LangSon/LS218/2007		Other Database Import	Wentworth,D.E.; Dugan,V.; Halpin,R.; Lin,X.; Bera,J.; Ghedin,E.; Fedorova,N.; Overton,L.; Tsitrin,T.; Stockwell,T.; Katzel,D.; Li,K.; Amedeo,P.; Schobel,S.; Shrivastava,S.; Wang,S.; Thovarai,V.; Bishop,B.; Edworthy,P.; Kim,M.; Mai,L.T.Q.; Hien,N.T.; Ha,N.K.; Cuong,V.D.; Duc,D.T.; Phuong,H.V.M.; Hang,N.L.K.; Thanh,L.T.; Thach,N.C.; Huong,T.T.; Hien,P.T.; Giang,N.H.; Bao,Y.; Sanders,R.; Dernovoy,D.…
EPI369461	PB2	Vietnam	2007-Jul-24	A/LangSon/LS218/2007		Other Database Import	Wentworth,D.E.; Dugan,V.; Halpin,R.; Lin,X.; Bera,J.; Ghedin,E.; Fedorova,N.; Overton,L.; Tsitrin,T.; Stockwell,T.; Katzel,D.; Li,K.; Amedeo,P.; Schobel,S.; Shrivastava,S.; Wang,S.; Thovarai,V.; Bishop,B.; Edworthy,P.; Kim,M.; Mai,L.T.Q.; Hien,N.T.; Ha,N.K.; Cuong,V.D.; Duc,D.T.; Phuong,H.V.M.; Hang,N.L.K.; Thanh,L.T.; Thach,N.C.; Huong,T.T.; Hien,P.T.; Giang,N.H.; Bao,Y.; Sanders,R.; Dernovoy,D.…
EPI369430	NA	Vietnam	2007-Dec-06	A/Hue/H519/2007		Other Database Import	Wentworth,D.E.; Dugan,V.; Halpin,R.; Lin,X.; Bera,J.; Ghedin,E.; Fedorova,N.; Overton,L.; Tsitrin,T.; Stockwell,T.; Katzel,D.; Li,K.; Amedeo,P.; Schobel,S.; Shrivastava,S.; Wang,S.; Thovarai,V.; Bishop,B.; Edworthy,P.; Kim,M.; Mai,L.T.Q.; Hien,N.T.; Ha,N.K.; Cuong,V.D.; Duc,D.T.; Phuong,H.V.M.; Hang,N.L.K.; Thanh,L.T.; Thach,N.C.; Huong,T.T.; Hien,P.T.; Giang,N.H.; Bao,Y.; Sanders,R.; Dernovoy,D.…
EPI369435	PB2	Vietnam	2007-Dec-06	A/Hue/H519/2007		Other Database Import	Wentworth,D.E.; Dugan,V.; Halpin,R.; Lin,X.; Bera,J.; Ghedin,E.; Fedorova,N.; Overton,L.; Tsitrin,T.; Stockwell,T.; Katzel,D.; Li,K.; Amedeo,P.; Schobel,S.; Shrivastava,S.; Wang,S.; Thovarai,V.; Bishop,B.; Edworthy,P.; Kim,M.; Mai,L.T.Q.; Hien,N.T.; Ha,N.K.; Cuong,V.D.; Duc,D.T.; Phuong,H.V.M.; Hang,N.L.K.; Thanh,L.T.; Thach,N.C.; Huong,T.T.; Hien,P.T.; Giang,N.H.; Bao,Y.; Sanders,R.; Dernovoy,D.…
EPI369432	NS	Vietnam	2007-Dec-06	A/Hue/H519/2007		Other Database Import	Wentworth,D.E.; Dugan,V.; Halpin,R.; Lin,X.; Bera,J.; Ghedin,E.; Fedorova,N.; Overton,L.; Tsitrin,T.; Stockwell,T.; Katzel,D.; Li,K.; Amedeo,P.; Schobel,S.; Shrivastava,S.; Wang,S.; Thovarai,V.; Bishop,B.; Edworthy,P.; Kim,M.; Mai,L.T.Q.; Hien,N.T.; Ha,N.K.; Cuong,V.D.; Duc,D.T.; Phuong,H.V.M.; Hang,N.L.K.; Thanh,L.T.; Thach,N.C.; Huong,T.T.; Hien,P.T.; Giang,N.H.; Bao,Y.; Sanders,R.; Dernovoy,D.…
EPI369429	MP	Vietnam	2007-Dec-06	A/Hue/H519/2007		Other Database Import	Wentworth,D.E.; Dugan,V.; Halpin,R.; Lin,X.; Bera,J.; Ghedin,E.; Fedorova,N.; Overton,L.; Tsitrin,T.; Stockwell,T.; Katzel,D.; Li,K.; Amedeo,P.; Schobel,S.; Shrivastava,S.; Wang,S.; Thovarai,V.; Bishop,B.; Edworthy,P.; Kim,M.; Mai,L.T.Q.; Hien,N.T.; Ha,N.K.; Cuong,V.D.; Duc,D.T.; Phuong,H.V.M.; Hang,N.L.K.; Thanh,L.T.; Thach,N.C.; Huong,T.T.; Hien,P.T.; Giang,N.H.; Bao,Y.; Sanders,R.; Dernovoy,D.…
EPI369431	NP	Vietnam	2007-Dec-06	A/Hue/H519/2007		Other Database Import	Wentworth,D.E.; Dugan,V.; Halpin,R.; Lin,X.; Bera,J.; Ghedin,E.; Fedorova,N.; Overton,L.; Tsitrin,T.; Stockwell,T.; Katzel,D.; Li,K.; Amedeo,P.; Schobel,S.; Shrivastava,S.; Wang,S.; Thovarai,V.; Bishop,B.; Edworthy,P.; Kim,M.; Mai,L.T.Q.; Hien,N.T.; Ha,N.K.; Cuong,V.D.; Duc,D.T.; Phuong,H.V.M.; Hang,N.L.K.; Thanh,L.T.; Thach,N.C.; Huong,T.T.; Hien,P.T.; Giang,N.H.; Bao,Y.; Sanders,R.; Dernovoy,D.…
EPI369433	PA	Vietnam	2007-Dec-06	A/Hue/H519/2007		Other Database Import	Wentworth,D.E.; Dugan,V.; Halpin,R.; Lin,X.; Bera,J.; Ghedin,E.; Fedorova,N.; Overton,L.; Tsitrin,T.; Stockwell,T.; Katzel,D.; Li,K.; Amedeo,P.; Schobel,S.; Shrivastava,S.; Wang,S.; Thovarai,V.; Bishop,B.; Edworthy,P.; Kim,M.; Mai,L.T.Q.; Hien,N.T.; Ha,N.K.; Cuong,V.D.; Duc,D.T.; Phuong,H.V.M.; Hang,N.L.K.; Thanh,L.T.; Thach,N.C.; Huong,T.T.; Hien,P.T.; Giang,N.H.; Bao,Y.; Sanders,R.; Dernovoy,D.…
EPI369434	PB1	Vietnam	2007-Dec-06	A/Hue/H519/2007		Other Database Import	Wentworth,D.E.; Dugan,V.; Halpin,R.; Lin,X.; Bera,J.; Ghedin,E.; Fedorova,N.; Overton,L.; Tsitrin,T.; Stockwell,T.; Katzel,D.; Li,K.; Amedeo,P.; Schobel,S.; Shrivastava,S.; Wang,S.; Thovarai,V.; Bishop,B.; Edworthy,P.; Kim,M.; Mai,L.T.Q.; Hien,N.T.; Ha,N.K.; Cuong,V.D.; Duc,D.T.; Phuong,H.V.M.; Hang,N.L.K.; Thanh,L.T.; Thach,N.C.; Huong,T.T.; Hien,P.T.; Giang,N.H.; Bao,Y.; Sanders,R.; Dernovoy,D.…
EPI369428	HA	Vietnam	2007-Dec-06	A/Hue/H519/2007		Other Database Import	Wentworth,D.E.; Dugan,V.; Halpin,R.; Lin,X.; Bera,J.; Ghedin,E.; Fedorova,N.; Overton,L.; Tsitrin,T.; Stockwell,T.; Katzel,D.; Li,K.; Amedeo,P.; Schobel,S.; Shrivastava,S.; Wang,S.; Thovarai,V.; Bishop,B.; Edworthy,P.; Kim,M.; Mai,L.T.Q.; Hien,N.T.; Ha,N.K.; Cuong,V.D.; Duc,D.T.; Phuong,H.V.M.; Hang,N.L.K.; Thanh,L.T.; Thach,N.C.; Huong,T.T.; Hien,P.T.; Giang,N.H.; Bao,Y.; Sanders,R.; Dernovoy,D.…
EPI369421	MP	Vietnam	2007-Dec-04	A/Hue/H515/2007		Other Database Import	Wentworth,D.E.; Dugan,V.; Halpin,R.; Lin,X.; Bera,J.; Ghedin,E.; Fedorova,N.; Overton,L.; Tsitrin,T.; Stockwell,T.; Katzel,D.; Li,K.; Amedeo,P.; Schobel,S.; Shrivastava,S.; Wang,S.; Thovarai,V.; Bishop,B.; Edworthy,P.; Kim,M.; Mai,L.T.Q.; Hien,N.T.; Ha,N.K.; Cuong,V.D.; Duc,D.T.; Phuong,H.V.M.; Hang,N.L.K.; Thanh,L.T.; Thach,N.C.; Huong,T.T.; Hien,P.T.; Giang,N.H.; Bao,Y.; Sanders,R.; Dernovoy,D.…
EPI369423	NP	Vietnam	2007-Dec-04	A/Hue/H515/2007		Other Database Import	Wentworth,D.E.; Dugan,V.; Halpin,R.; Lin,X.; Bera,J.; Ghedin,E.; Fedorova,N.; Overton,L.; Tsitrin,T.; Stockwell,T.; Katzel,D.; Li,K.; Amedeo,P.; Schobel,S.; Shrivastava,S.; Wang,S.; Thovarai,V.; Bishop,B.; Edworthy,P.; Kim,M.; Mai,L.T.Q.; Hien,N.T.; Ha,N.K.; Cuong,V.D.; Duc,D.T.; Phuong,H.V.M.; Hang,N.L.K.; Thanh,L.T.; Thach,N.C.; Huong,T.T.; Hien,P.T.; Giang,N.H.; Bao,Y.; Sanders,R.; Dernovoy,D.…
EPI369420	HA	Vietnam	2007-Dec-04	A/Hue/H515/2007		Other Database Import	Wentworth,D.E.; Dugan,V.; Halpin,R.; Lin,X.; Bera,J.; Ghedin,E.; Fedorova,N.; Overton,L.; Tsitrin,T.; Stockwell,T.; Katzel,D.; Li,K.; Amedeo,P.; Schobel,S.; Shrivastava,S.; Wang,S.; Thovarai,V.; Bishop,B.; Edworthy,P.; Kim,M.; Mai,L.T.Q.; Hien,N.T.; Ha,N.K.; Cuong,V.D.; Duc,D.T.; Phuong,H.V.M.; Hang,N.L.K.; Thanh,L.T.; Thach,N.C.; Huong,T.T.; Hien,P.T.; Giang,N.H.; Bao,Y.; Sanders,R.; Dernovoy,D.…
EPI369422	NA	Vietnam	2007-Dec-04	A/Hue/H515/2007		Other Database Import	Wentworth,D.E.; Dugan,V.; Halpin,R.; Lin,X.; Bera,J.; Ghedin,E.; Fedorova,N.; Overton,L.; Tsitrin,T.; Stockwell,T.; Katzel,D.; Li,K.; Amedeo,P.; Schobel,S.; Shrivastava,S.; Wang,S.; Thovarai,V.; Bishop,B.; Edworthy,P.; Kim,M.; Mai,L.T.Q.; Hien,N.T.; Ha,N.K.; Cuong,V.D.; Duc,D.T.; Phuong,H.V.M.; Hang,N.L.K.; Thanh,L.T.; Thach,N.C.; Huong,T.T.; Hien,P.T.; Giang,N.H.; Bao,Y.; Sanders,R.; Dernovoy,D.…
EPI369425	PA	Vietnam	2007-Dec-04	A/Hue/H515/2007		Other Database Import	Wentworth,D.E.; Dugan,V.; Halpin,R.; Lin,X.; Bera,J.; Ghedin,E.; Fedorova,N.; Overton,L.; Tsitrin,T.; Stockwell,T.; Katzel,D.; Li,K.; Amedeo,P.; Schobel,S.; Shrivastava,S.; Wang,S.; Thovarai,V.; Bishop,B.; Edworthy,P.; Kim,M.; Mai,L.T.Q.; Hien,N.T.; Ha,N.K.; Cuong,V.D.; Duc,D.T.; Phuong,H.V.M.; Hang,N.L.K.; Thanh,L.T.; Thach,N.C.; Huong,T.T.; Hien,P.T.; Giang,N.H.; Bao,Y.; Sanders,R.; Dernovoy,D.…
EPI369426	PB1	Vietnam	2007-Dec-04	A/Hue/H515/2007		Other Database Import	Wentworth,D.E.; Dugan,V.; Halpin,R.; Lin,X.; Bera,J.; Ghedin,E.; Fedorova,N.; Overton,L.; Tsitrin,T.; Stockwell,T.; Katzel,D.; Li,K.; Amedeo,P.; Schobel,S.; Shrivastava,S.; Wang,S.; Thovarai,V.; Bishop,B.; Edworthy,P.; Kim,M.; Mai,L.T.Q.; Hien,N.T.; Ha,N.K.; Cuong,V.D.; Duc,D.T.; Phuong,H.V.M.; Hang,N.L.K.; Thanh,L.T.; Thach,N.C.; Huong,T.T.; Hien,P.T.; Giang,N.H.; Bao,Y.; Sanders,R.; Dernovoy,D.…
EPI369424	NS	Vietnam	2007-Dec-04	A/Hue/H515/2007		Other Database Import	Wentworth,D.E.; Dugan,V.; Halpin,R.; Lin,X.; Bera,J.; Ghedin,E.; Fedorova,N.; Overton,L.; Tsitrin,T.; Stockwell,T.; Katzel,D.; Li,K.; Amedeo,P.; Schobel,S.; Shrivastava,S.; Wang,S.; Thovarai,V.; Bishop,B.; Edworthy,P.; Kim,M.; Mai,L.T.Q.; Hien,N.T.; Ha,N.K.; Cuong,V.D.; Duc,D.T.; Phuong,H.V.M.; Hang,N.L.K.; Thanh,L.T.; Thach,N.C.; Huong,T.T.; Hien,P.T.; Giang,N.H.; Bao,Y.; Sanders,R.; Dernovoy,D.…
EPI369427	PB2	Vietnam	2007-Dec-04	A/Hue/H515/2007		Other Database Import	Wentworth,D.E.; Dugan,V.; Halpin,R.; Lin,X.; Bera,J.; Ghedin,E.; Fedorova,N.; Overton,L.; Tsitrin,T.; Stockwell,T.; Katzel,D.; Li,K.; Amedeo,P.; Schobel,S.; Shrivastava,S.; Wang,S.; Thovarai,V.; Bishop,B.; Edworthy,P.; Kim,M.; Mai,L.T.Q.; Hien,N.T.; Ha,N.K.; Cuong,V.D.; Duc,D.T.; Phuong,H.V.M.; Hang,N.L.K.; Thanh,L.T.; Thach,N.C.; Huong,T.T.; Hien,P.T.; Giang,N.H.; Bao,Y.; Sanders,R.; Dernovoy,D.…
EPI369417	PA	Vietnam	2007-Nov-30	A/Hue/H511/2007		Other Database Import	Wentworth,D.E.; Dugan,V.; Halpin,R.; Lin,X.; Bera,J.; Ghedin,E.; Fedorova,N.; Overton,L.; Tsitrin,T.; Stockwell,T.; Katzel,D.; Li,K.; Amedeo,P.; Schobel,S.; Shrivastava,S.; Wang,S.; Thovarai,V.; Bishop,B.; Edworthy,P.; Kim,M.; Mai,L.T.Q.; Hien,N.T.; Ha,N.K.; Cuong,V.D.; Duc,D.T.; Phuong,H.V.M.; Hang,N.L.K.; Thanh,L.T.; Thach,N.C.; Huong,T.T.; Hien,P.T.; Giang,N.H.; Bao,Y.; Sanders,R.; Dernovoy,D.…
EPI369414	NA	Vietnam	2007-Nov-30	A/Hue/H511/2007		Other Database Import	Wentworth,D.E.; Dugan,V.; Halpin,R.; Lin,X.; Bera,J.; Ghedin,E.; Fedorova,N.; Overton,L.; Tsitrin,T.; Stockwell,T.; Katzel,D.; Li,K.; Amedeo,P.; Schobel,S.; Shrivastava,S.; Wang,S.; Thovarai,V.; Bishop,B.; Edworthy,P.; Kim,M.; Mai,L.T.Q.; Hien,N.T.; Ha,N.K.; Cuong,V.D.; Duc,D.T.; Phuong,H.V.M.; Hang,N.L.K.; Thanh,L.T.; Thach,N.C.; Huong,T.T.; Hien,P.T.; Giang,N.H.; Bao,Y.; Sanders,R.; Dernovoy,D.…
EPI369415	NP	Vietnam	2007-Nov-30	A/Hue/H511/2007		Other Database Import	Wentworth,D.E.; Dugan,V.; Halpin,R.; Lin,X.; Bera,J.; Ghedin,E.; Fedorova,N.; Overton,L.; Tsitrin,T.; Stockwell,T.; Katzel,D.; Li,K.; Amedeo,P.; Schobel,S.; Shrivastava,S.; Wang,S.; Thovarai,V.; Bishop,B.; Edworthy,P.; Kim,M.; Mai,L.T.Q.; Hien,N.T.; Ha,N.K.; Cuong,V.D.; Duc,D.T.; Phuong,H.V.M.; Hang,N.L.K.; Thanh,L.T.; Thach,N.C.; Huong,T.T.; Hien,P.T.; Giang,N.H.; Bao,Y.; Sanders,R.; Dernovoy,D.…
EPI369412	HA	Vietnam	2007-Nov-30	A/Hue/H511/2007		Other Database Import	Wentworth,D.E.; Dugan,V.; Halpin,R.; Lin,X.; Bera,J.; Ghedin,E.; Fedorova,N.; Overton,L.; Tsitrin,T.; Stockwell,T.; Katzel,D.; Li,K.; Amedeo,P.; Schobel,S.; Shrivastava,S.; Wang,S.; Thovarai,V.; Bishop,B.; Edworthy,P.; Kim,M.; Mai,L.T.Q.; Hien,N.T.; Ha,N.K.; Cuong,V.D.; Duc,D.T.; Phuong,H.V.M.; Hang,N.L.K.; Thanh,L.T.; Thach,N.C.; Huong,T.T.; Hien,P.T.; Giang,N.H.; Bao,Y.; Sanders,R.; Dernovoy,D.…
EPI369416	NS	Vietnam	2007-Nov-30	A/Hue/H511/2007		Other Database Import	Wentworth,D.E.; Dugan,V.; Halpin,R.; Lin,X.; Bera,J.; Ghedin,E.; Fedorova,N.; Overton,L.; Tsitrin,T.; Stockwell,T.; Katzel,D.; Li,K.; Amedeo,P.; Schobel,S.; Shrivastava,S.; Wang,S.; Thovarai,V.; Bishop,B.; Edworthy,P.; Kim,M.; Mai,L.T.Q.; Hien,N.T.; Ha,N.K.; Cuong,V.D.; Duc,D.T.; Phuong,H.V.M.; Hang,N.L.K.; Thanh,L.T.; Thach,N.C.; Huong,T.T.; Hien,P.T.; Giang,N.H.; Bao,Y.; Sanders,R.; Dernovoy,D.…
EPI369419	PB2	Vietnam	2007-Nov-30	A/Hue/H511/2007		Other Database Import	Wentworth,D.E.; Dugan,V.; Halpin,R.; Lin,X.; Bera,J.; Ghedin,E.; Fedorova,N.; Overton,L.; Tsitrin,T.; Stockwell,T.; Katzel,D.; Li,K.; Amedeo,P.; Schobel,S.; Shrivastava,S.; Wang,S.; Thovarai,V.; Bishop,B.; Edworthy,P.; Kim,M.; Mai,L.T.Q.; Hien,N.T.; Ha,N.K.; Cuong,V.D.; Duc,D.T.; Phuong,H.V.M.; Hang,N.L.K.; Thanh,L.T.; Thach,N.C.; Huong,T.T.; Hien,P.T.; Giang,N.H.; Bao,Y.; Sanders,R.; Dernovoy,D.…
EPI369413	MP	Vietnam	2007-Nov-30	A/Hue/H511/2007		Other Database Import	Wentworth,D.E.; Dugan,V.; Halpin,R.; Lin,X.; Bera,J.; Ghedin,E.; Fedorova,N.; Overton,L.; Tsitrin,T.; Stockwell,T.; Katzel,D.; Li,K.; Amedeo,P.; Schobel,S.; Shrivastava,S.; Wang,S.; Thovarai,V.; Bishop,B.; Edworthy,P.; Kim,M.; Mai,L.T.Q.; Hien,N.T.; Ha,N.K.; Cuong,V.D.; Duc,D.T.; Phuong,H.V.M.; Hang,N.L.K.; Thanh,L.T.; Thach,N.C.; Huong,T.T.; Hien,P.T.; Giang,N.H.; Bao,Y.; Sanders,R.; Dernovoy,D.…
EPI369418	PB1	Vietnam	2007-Nov-30	A/Hue/H511/2007		Other Database Import	Wentworth,D.E.; Dugan,V.; Halpin,R.; Lin,X.; Bera,J.; Ghedin,E.; Fedorova,N.; Overton,L.; Tsitrin,T.; Stockwell,T.; Katzel,D.; Li,K.; Amedeo,P.; Schobel,S.; Shrivastava,S.; Wang,S.; Thovarai,V.; Bishop,B.; Edworthy,P.; Kim,M.; Mai,L.T.Q.; Hien,N.T.; Ha,N.K.; Cuong,V.D.; Duc,D.T.; Phuong,H.V.M.; Hang,N.L.K.; Thanh,L.T.; Thach,N.C.; Huong,T.T.; Hien,P.T.; Giang,N.H.; Bao,Y.; Sanders,R.; Dernovoy,D.…
EPI369382	NP	Vietnam	2007-Feb-09	A/HaNoi/BM38/2007		Other Database Import	Wentworth,D.E.; Dugan,V.; Halpin,R.; Lin,X.; Bera,J.; Ghedin,E.; Fedorova,N.; Overton,L.; Tsitrin,T.; Stockwell,T.; Katzel,D.; Li,K.; Amedeo,P.; Schobel,S.; Shrivastava,S.; Wang,S.; Thovarai,V.; Bishop,B.; Edworthy,P.; Kim,M.; Mai,L.T.Q.; Hien,N.T.; Ha,N.K.; Cuong,V.D.; Duc,D.T.; Phuong,H.V.M.; Hang,N.L.K.; Thanh,L.T.; Thach,N.C.; Huong,T.T.; Hien,P.T.; Giang,N.H.; Bao,Y.; Sanders,R.; Dernovoy,D.…
EPI369384	NS	Vietnam	2007-Feb-09	A/HaNoi/BM38/2007		Other Database Import	Wentworth,D.E.; Dugan,V.; Halpin,R.; Lin,X.; Bera,J.; Ghedin,E.; Fedorova,N.; Overton,L.; Tsitrin,T.; Stockwell,T.; Katzel,D.; Li,K.; Amedeo,P.; Schobel,S.; Shrivastava,S.; Wang,S.; Thovarai,V.; Bishop,B.; Edworthy,P.; Kim,M.; Mai,L.T.Q.; Hien,N.T.; Ha,N.K.; Cuong,V.D.; Duc,D.T.; Phuong,H.V.M.; Hang,N.L.K.; Thanh,L.T.; Thach,N.C.; Huong,T.T.; Hien,P.T.; Giang,N.H.; Bao,Y.; Sanders,R.; Dernovoy,D.…
EPI369386	PB1	Vietnam	2007-Feb-09	A/HaNoi/BM38/2007		Other Database Import	Wentworth,D.E.; Dugan,V.; Halpin,R.; Lin,X.; Bera,J.; Ghedin,E.; Fedorova,N.; Overton,L.; Tsitrin,T.; Stockwell,T.; Katzel,D.; Li,K.; Amedeo,P.; Schobel,S.; Shrivastava,S.; Wang,S.; Thovarai,V.; Bishop,B.; Edworthy,P.; Kim,M.; Mai,L.T.Q.; Hien,N.T.; Ha,N.K.; Cuong,V.D.; Duc,D.T.; Phuong,H.V.M.; Hang,N.L.K.; Thanh,L.T.; Thach,N.C.; Huong,T.T.; Hien,P.T.; Giang,N.H.; Bao,Y.; Sanders,R.; Dernovoy,D.…
EPI369380	HA	Vietnam	2007-Feb-09	A/HaNoi/BM38/2007		Other Database Import	Wentworth,D.E.; Dugan,V.; Halpin,R.; Lin,X.; Bera,J.; Ghedin,E.; Fedorova,N.; Overton,L.; Tsitrin,T.; Stockwell,T.; Katzel,D.; Li,K.; Amedeo,P.; Schobel,S.; Shrivastava,S.; Wang,S.; Thovarai,V.; Bishop,B.; Edworthy,P.; Kim,M.; Mai,L.T.Q.; Hien,N.T.; Ha,N.K.; Cuong,V.D.; Duc,D.T.; Phuong,H.V.M.; Hang,N.L.K.; Thanh,L.T.; Thach,N.C.; Huong,T.T.; Hien,P.T.; Giang,N.H.; Bao,Y.; Sanders,R.; Dernovoy,D.…
EPI369381	MP	Vietnam	2007-Feb-09	A/HaNoi/BM38/2007		Other Database Import	Wentworth,D.E.; Dugan,V.; Halpin,R.; Lin,X.; Bera,J.; Ghedin,E.; Fedorova,N.; Overton,L.; Tsitrin,T.; Stockwell,T.; Katzel,D.; Li,K.; Amedeo,P.; Schobel,S.; Shrivastava,S.; Wang,S.; Thovarai,V.; Bishop,B.; Edworthy,P.; Kim,M.; Mai,L.T.Q.; Hien,N.T.; Ha,N.K.; Cuong,V.D.; Duc,D.T.; Phuong,H.V.M.; Hang,N.L.K.; Thanh,L.T.; Thach,N.C.; Huong,T.T.; Hien,P.T.; Giang,N.H.; Bao,Y.; Sanders,R.; Dernovoy,D.…
EPI369383	NA	Vietnam	2007-Feb-09	A/HaNoi/BM38/2007		Other Database Import	Wentworth,D.E.; Dugan,V.; Halpin,R.; Lin,X.; Bera,J.; Ghedin,E.; Fedorova,N.; Overton,L.; Tsitrin,T.; Stockwell,T.; Katzel,D.; Li,K.; Amedeo,P.; Schobel,S.; Shrivastava,S.; Wang,S.; Thovarai,V.; Bishop,B.; Edworthy,P.; Kim,M.; Mai,L.T.Q.; Hien,N.T.; Ha,N.K.; Cuong,V.D.; Duc,D.T.; Phuong,H.V.M.; Hang,N.L.K.; Thanh,L.T.; Thach,N.C.; Huong,T.T.; Hien,P.T.; Giang,N.H.; Bao,Y.; Sanders,R.; Dernovoy,D.…
EPI369387	PB2	Vietnam	2007-Feb-09	A/HaNoi/BM38/2007		Other Database Import	Wentworth,D.E.; Dugan,V.; Halpin,R.; Lin,X.; Bera,J.; Ghedin,E.; Fedorova,N.; Overton,L.; Tsitrin,T.; Stockwell,T.; Katzel,D.; Li,K.; Amedeo,P.; Schobel,S.; Shrivastava,S.; Wang,S.; Thovarai,V.; Bishop,B.; Edworthy,P.; Kim,M.; Mai,L.T.Q.; Hien,N.T.; Ha,N.K.; Cuong,V.D.; Duc,D.T.; Phuong,H.V.M.; Hang,N.L.K.; Thanh,L.T.; Thach,N.C.; Huong,T.T.; Hien,P.T.; Giang,N.H.; Bao,Y.; Sanders,R.; Dernovoy,D.…
EPI369385	PA	Vietnam	2007-Feb-09	A/HaNoi/BM38/2007		Other Database Import	Wentworth,D.E.; Dugan,V.; Halpin,R.; Lin,X.; Bera,J.; Ghedin,E.; Fedorova,N.; Overton,L.; Tsitrin,T.; Stockwell,T.; Katzel,D.; Li,K.; Amedeo,P.; Schobel,S.; Shrivastava,S.; Wang,S.; Thovarai,V.; Bishop,B.; Edworthy,P.; Kim,M.; Mai,L.T.Q.; Hien,N.T.; Ha,N.K.; Cuong,V.D.; Duc,D.T.; Phuong,H.V.M.; Hang,N.L.K.; Thanh,L.T.; Thach,N.C.; Huong,T.T.; Hien,P.T.; Giang,N.H.; Bao,Y.; Sanders,R.; Dernovoy,D.…
EPI363250	HA	China	2007-Feb-07	A/Zhejiang-Jianggan/168/2007		Other Database Import	Du,X.; Dong,L.; Lan,Y.; Peng,Y.; Wu,A.; Zhang,Y.; Huang,W.; Wang,D.; Wang,M.; Guo,Y.; Shu,Y.; Jiang,T.; Zhao,X.; Wei,H.; Chen,Y.; Li,X.; Tan,M.; Guo,J.
EPI363249	HA	China	2007-Jan-31	A/Zhejiang-Jianggan/152/2007		Other Database Import	Du,X.; Dong,L.; Lan,Y.; Peng,Y.; Wu,A.; Zhang,Y.; Huang,W.; Wang,D.; Wang,M.; Guo,Y.; Shu,Y.; Jiang,T.; Zhao,X.; Wei,H.; Chen,Y.; Li,X.; Tan,M.; Guo,J.
EPI363245	HA	China	2007-Apr-02	A/Yunnan-Anning/145/2007		Other Database Import	Du,X.; Dong,L.; Lan,Y.; Peng,Y.; Wu,A.; Zhang,Y.; Huang,W.; Wang,D.; Wang,M.; Guo,Y.; Shu,Y.; Jiang,T.; Zhao,X.; Wei,H.; Chen,Y.; Li,X.; Tan,M.; Guo,J.
EPI363244	HA	China	2007-Jan-02	A/Tianjin-Hexi/12/2007		Other Database Import	Du,X.; Dong,L.; Lan,Y.; Peng,Y.; Wu,A.; Zhang,Y.; Huang,W.; Wang,D.; Wang,M.; Guo,Y.; Shu,Y.; Jiang,T.; Zhao,X.; Wei,H.; Chen,Y.; Li,X.; Tan,M.; Guo,J.
EPI363243	HA	China	2007-Jan-02	A/Tianjin-Hedong/13/2007		Other Database Import	Du,X.; Dong,L.; Lan,Y.; Peng,Y.; Wu,A.; Zhang,Y.; Huang,W.; Wang,D.; Wang,M.; Guo,Y.; Shu,Y.; Jiang,T.; Zhao,X.; Wei,H.; Chen,Y.; Li,X.; Tan,M.; Guo,J.
EPI363242	HA	China	2007-Jan-02	A/Tianjin-Hedong/114/2007		Other Database Import	Du,X.; Dong,L.; Lan,Y.; Peng,Y.; Wu,A.; Zhang,Y.; Huang,W.; Wang,D.; Wang,M.; Guo,Y.; Shu,Y.; Jiang,T.; Zhao,X.; Wei,H.; Chen,Y.; Li,X.; Tan,M.; Guo,J.
EPI363238	HA	China	2007-Jan-16	A/Shanxi-Xinghualing/141/2007		Other Database Import	Du,X.; Dong,L.; Lan,Y.; Peng,Y.; Wu,A.; Zhang,Y.; Huang,W.; Wang,D.; Wang,M.; Guo,Y.; Shu,Y.; Jiang,T.; Zhao,X.; Wei,H.; Chen,Y.; Li,X.; Tan,M.; Guo,J.
EPI363235	HA	China	2007-Jan-16	A/Shanxi-Chengqu/145/2007		Other Database Import	Du,X.; Dong,L.; Lan,Y.; Peng,Y.; Wu,A.; Zhang,Y.; Huang,W.; Wang,D.; Wang,M.; Guo,Y.; Shu,Y.; Jiang,T.; Zhao,X.; Wei,H.; Chen,Y.; Li,X.; Tan,M.; Guo,J.
EPI363234	HA	China	2007-Mar-28	A/Shanxi-Chengqu/1156/2007		Other Database Import	Du,X.; Dong,L.; Lan,Y.; Peng,Y.; Wu,A.; Zhang,Y.; Huang,W.; Wang,D.; Wang,M.; Guo,Y.; Shu,Y.; Jiang,T.; Zhao,X.; Wei,H.; Chen,Y.; Li,X.; Tan,M.; Guo,J.
EPI363233	HA	China	2007-Feb-13	A/Shanxi-Chengqu/1134/2007		Other Database Import	Du,X.; Dong,L.; Lan,Y.; Peng,Y.; Wu,A.; Zhang,Y.; Huang,W.; Wang,D.; Wang,M.; Guo,Y.; Shu,Y.; Jiang,T.; Zhao,X.; Wei,H.; Chen,Y.; Li,X.; Tan,M.; Guo,J.
EPI363232	HA	China	2007-Feb-10	A/Shanxi-Chengqu/1127/2007		Other Database Import	Du,X.; Dong,L.; Lan,Y.; Peng,Y.; Wu,A.; Zhang,Y.; Huang,W.; Wang,D.; Wang,M.; Guo,Y.; Shu,Y.; Jiang,T.; Zhao,X.; Wei,H.; Chen,Y.; Li,X.; Tan,M.; Guo,J.
EPI363228	HA	China	2007-Jan-18	A/Shanghai-Jingan/112/2007		Other Database Import	Du,X.; Dong,L.; Lan,Y.; Peng,Y.; Wu,A.; Zhang,Y.; Huang,W.; Wang,D.; Wang,M.; Guo,Y.; Shu,Y.; Jiang,T.; Zhao,X.; Wei,H.; Chen,Y.; Li,X.; Tan,M.; Guo,J.
EPI363227	HA	China	2007-Mar-13	A/Shandong-Huaiyin/1158/2007		Other Database Import	Du,X.; Dong,L.; Lan,Y.; Peng,Y.; Wu,A.; Zhang,Y.; Huang,W.; Wang,D.; Wang,M.; Guo,Y.; Shu,Y.; Jiang,T.; Zhao,X.; Wei,H.; Chen,Y.; Li,X.; Tan,M.; Guo,J.
EPI363226	HA	China	2007-Mar-06	A/Shandong-Huaiyin/1152/2007		Other Database Import	Du,X.; Dong,L.; Lan,Y.; Peng,Y.; Wu,A.; Zhang,Y.; Huang,W.; Wang,D.; Wang,M.; Guo,Y.; Shu,Y.; Jiang,T.; Zhao,X.; Wei,H.; Chen,Y.; Li,X.; Tan,M.; Guo,J.
EPI363224	HA	China	2007-Mar-15	A/Qinghai-Gangcha/113/2007		Other Database Import	Du,X.; Dong,L.; Lan,Y.; Peng,Y.; Wu,A.; Zhang,Y.; Huang,W.; Wang,D.; Wang,M.; Guo,Y.; Shu,Y.; Jiang,T.; Zhao,X.; Wei,H.; Chen,Y.; Li,X.; Tan,M.; Guo,J.
EPI363223	HA	China	2007-Apr-12	A/Qinghai-Gangcha/1129/2007		Other Database Import	Du,X.; Dong,L.; Lan,Y.; Peng,Y.; Wu,A.; Zhang,Y.; Huang,W.; Wang,D.; Wang,M.; Guo,Y.; Shu,Y.; Jiang,T.; Zhao,X.; Wei,H.; Chen,Y.; Li,X.; Tan,M.; Guo,J.
EPI363222	HA	China	2007-Apr-12	A/Qinghai-Gangcha/1126/2007		Other Database Import	Du,X.; Dong,L.; Lan,Y.; Peng,Y.; Wu,A.; Zhang,Y.; Huang,W.; Wang,D.; Wang,M.; Guo,Y.; Shu,Y.; Jiang,T.; Zhao,X.; Wei,H.; Chen,Y.; Li,X.; Tan,M.; Guo,J.
EPI363221	HA	China	2007-Mar-15	A/Qinghai-Gangcha/112/2007		Other Database Import	Du,X.; Dong,L.; Lan,Y.; Peng,Y.; Wu,A.; Zhang,Y.; Huang,W.; Wang,D.; Wang,M.; Guo,Y.; Shu,Y.; Jiang,T.; Zhao,X.; Wei,H.; Chen,Y.; Li,X.; Tan,M.; Guo,J.
EPI363217	HA	China	2007-Jan-12	A/Jilin-Chaoyang/133/2007		Other Database Import	Du,X.; Dong,L.; Lan,Y.; Peng,Y.; Wu,A.; Zhang,Y.; Huang,W.; Wang,D.; Wang,M.; Guo,Y.; Shu,Y.; Jiang,T.; Zhao,X.; Wei,H.; Chen,Y.; Li,X.; Tan,M.; Guo,J.
EPI363213	HA	China	2007-Jan-11	A/Jiangsu-Xuanwu/35/2007		Other Database Import	Du,X.; Dong,L.; Lan,Y.; Peng,Y.; Wu,A.; Zhang,Y.; Huang,W.; Wang,D.; Wang,M.; Guo,Y.; Shu,Y.; Jiang,T.; Zhao,X.; Wei,H.; Chen,Y.; Li,X.; Tan,M.; Guo,J.
EPI363212	HA	China	2007-Jan-11	A/Jiangsu-Xuanwu/33/2007		Other Database Import	Du,X.; Dong,L.; Lan,Y.; Peng,Y.; Wu,A.; Zhang,Y.; Huang,W.; Wang,D.; Wang,M.; Guo,Y.; Shu,Y.; Jiang,T.; Zhao,X.; Wei,H.; Chen,Y.; Li,X.; Tan,M.; Guo,J.
EPI363211	HA	China	2007-Jan-11	A/Jiangsu-Xuanwu/31/2007		Other Database Import	Du,X.; Dong,L.; Lan,Y.; Peng,Y.; Wu,A.; Zhang,Y.; Huang,W.; Wang,D.; Wang,M.; Guo,Y.; Shu,Y.; Jiang,T.; Zhao,X.; Wei,H.; Chen,Y.; Li,X.; Tan,M.; Guo,J.
EPI363206	HA	China	2007-Mar-16	A/Jiangsu-Changshu/327/2007		Other Database Import	Du,X.; Dong,L.; Lan,Y.; Peng,Y.; Wu,A.; Zhang,Y.; Huang,W.; Wang,D.; Wang,M.; Guo,Y.; Shu,Y.; Jiang,T.; Zhao,X.; Wei,H.; Chen,Y.; Li,X.; Tan,M.; Guo,J.
EPI363205	HA	China	2007-Jan-16	A/Hunan-Yuhua/127/2007		Other Database Import	Du,X.; Dong,L.; Lan,Y.; Peng,Y.; Wu,A.; Zhang,Y.; Huang,W.; Wang,D.; Wang,M.; Guo,Y.; Shu,Y.; Jiang,T.; Zhao,X.; Wei,H.; Chen,Y.; Li,X.; Tan,M.; Guo,J.
EPI363203	HA	China	2007-Mar-24	A/Hunan-Yuhua/1212/2007		Other Database Import	Du,X.; Dong,L.; Lan,Y.; Peng,Y.; Wu,A.; Zhang,Y.; Huang,W.; Wang,D.; Wang,M.; Guo,Y.; Shu,Y.; Jiang,T.; Zhao,X.; Wei,H.; Chen,Y.; Li,X.; Tan,M.; Guo,J.
EPI363199	HA	China	2007-Mar-15	A/Hunan-Wugang/38/2007		Other Database Import	Du,X.; Dong,L.; Lan,Y.; Peng,Y.; Wu,A.; Zhang,Y.; Huang,W.; Wang,D.; Wang,M.; Guo,Y.; Shu,Y.; Jiang,T.; Zhao,X.; Wei,H.; Chen,Y.; Li,X.; Tan,M.; Guo,J.
EPI363197	HA	China	2007-Mar-01	A/Hunan-Kaifu/198/2007		Other Database Import	Du,X.; Dong,L.; Lan,Y.; Peng,Y.; Wu,A.; Zhang,Y.; Huang,W.; Wang,D.; Wang,M.; Guo,Y.; Shu,Y.; Jiang,T.; Zhao,X.; Wei,H.; Chen,Y.; Li,X.; Tan,M.; Guo,J.
EPI363196	HA	China	2007-Apr-05	A/Hunan-Kaifu/1140/2007		Other Database Import	Du,X.; Dong,L.; Lan,Y.; Peng,Y.; Wu,A.; Zhang,Y.; Huang,W.; Wang,D.; Wang,M.; Guo,Y.; Shu,Y.; Jiang,T.; Zhao,X.; Wei,H.; Chen,Y.; Li,X.; Tan,M.; Guo,J.
EPI363193	HA	China	2007-Mar-20	A/Hunan-Furong/178/2007		Other Database Import	Du,X.; Dong,L.; Lan,Y.; Peng,Y.; Wu,A.; Zhang,Y.; Huang,W.; Wang,D.; Wang,M.; Guo,Y.; Shu,Y.; Jiang,T.; Zhao,X.; Wei,H.; Chen,Y.; Li,X.; Tan,M.; Guo,J.
EPI363189	HA	China	2007-Mar-06	A/Hunan-Beihu/1106/2007		Other Database Import	Du,X.; Dong,L.; Lan,Y.; Peng,Y.; Wu,A.; Zhang,Y.; Huang,W.; Wang,D.; Wang,M.; Guo,Y.; Shu,Y.; Jiang,T.; Zhao,X.; Wei,H.; Chen,Y.; Li,X.; Tan,M.; Guo,J.
EPI363187	HA	China	2007-Jan-17	A/Hunan/ly13/2007		Other Database Import	Du,X.; Dong,L.; Lan,Y.; Peng,Y.; Wu,A.; Zhang,Y.; Huang,W.; Wang,D.; Wang,M.; Guo,Y.; Shu,Y.; Jiang,T.; Zhao,X.; Wei,H.; Chen,Y.; Li,X.; Tan,M.; Guo,J.
EPI363185	HA	China	2007-Jan-19	A/Hubei-Shashi/320/2007		Other Database Import	Du,X.; Dong,L.; Lan,Y.; Peng,Y.; Wu,A.; Zhang,Y.; Huang,W.; Wang,D.; Wang,M.; Guo,Y.; Shu,Y.; Jiang,T.; Zhao,X.; Wei,H.; Chen,Y.; Li,X.; Tan,M.; Guo,J.
EPI363179	HA	China	2007-Apr-01	A/Hubei-Maijian/311/2007		Other Database Import	Du,X.; Dong,L.; Lan,Y.; Peng,Y.; Wu,A.; Zhang,Y.; Huang,W.; Wang,D.; Wang,M.; Guo,Y.; Shu,Y.; Jiang,T.; Zhao,X.; Wei,H.; Chen,Y.; Li,X.; Tan,M.; Guo,J.
EPI363174	HA	China	2007-Feb-05	A/Hubei-Jiangan/145/2007		Other Database Import	Du,X.; Dong,L.; Lan,Y.; Peng,Y.; Wu,A.; Zhang,Y.; Huang,W.; Wang,D.; Wang,M.; Guo,Y.; Shu,Y.; Jiang,T.; Zhao,X.; Wei,H.; Chen,Y.; Li,X.; Tan,M.; Guo,J.
EPI363169	HA	China	2007-Jan-13	A/Hebei-Xinshi/122/2007		Other Database Import	Du,X.; Dong,L.; Lan,Y.; Peng,Y.; Wu,A.; Zhang,Y.; Huang,W.; Wang,D.; Wang,M.; Guo,Y.; Shu,Y.; Jiang,T.; Zhao,X.; Wei,H.; Chen,Y.; Li,X.; Tan,M.; Guo,J.
EPI363163	HA	China	2007-Jan-30	A/Gansu-Chengguan/1190/2007		Other Database Import	Du,X.; Dong,L.; Lan,Y.; Peng,Y.; Wu,A.; Zhang,Y.; Huang,W.; Wang,D.; Wang,M.; Guo,Y.; Shu,Y.; Jiang,T.; Zhao,X.; Wei,H.; Chen,Y.; Li,X.; Tan,M.; Guo,J.
EPI363162	HA	China	2007-Jan-18	A/Gansu-Chengguan/1115/2007		Other Database Import	Du,X.; Dong,L.; Lan,Y.; Peng,Y.; Wu,A.; Zhang,Y.; Huang,W.; Wang,D.; Wang,M.; Guo,Y.; Shu,Y.; Jiang,T.; Zhao,X.; Wei,H.; Chen,Y.; Li,X.; Tan,M.; Guo,J.
EPI363161	HA	China	2007-Jan-18	A/Gansu-Chengguan/1109/2007		Other Database Import	Du,X.; Dong,L.; Lan,Y.; Peng,Y.; Wu,A.; Zhang,Y.; Huang,W.; Wang,D.; Wang,M.; Guo,Y.; Shu,Y.; Jiang,T.; Zhao,X.; Wei,H.; Chen,Y.; Li,X.; Tan,M.; Guo,J.
EPI363160	HA	China	2007-Feb-12	A/Chongqing-Banan/116/2007		Other Database Import	Du,X.; Dong,L.; Lan,Y.; Peng,Y.; Wu,A.; Zhang,Y.; Huang,W.; Wang,D.; Wang,M.; Guo,Y.; Shu,Y.; Jiang,T.; Zhao,X.; Wei,H.; Chen,Y.; Li,X.; Tan,M.; Guo,J.
EPI363157	HA	China	2007-Jan-15	A/Beijing-Xicheng/158/2007		Other Database Import	Du,X.; Dong,L.; Lan,Y.; Peng,Y.; Wu,A.; Zhang,Y.; Huang,W.; Wang,D.; Wang,M.; Guo,Y.; Shu,Y.; Jiang,T.; Zhao,X.; Wei,H.; Chen,Y.; Li,X.; Tan,M.; Guo,J.
EPI363156	HA	China	2007-Jan-15	A/Beijing-Xicheng/148/2007		Other Database Import	Du,X.; Dong,L.; Lan,Y.; Peng,Y.; Wu,A.; Zhang,Y.; Huang,W.; Wang,D.; Wang,M.; Guo,Y.; Shu,Y.; Jiang,T.; Zhao,X.; Wei,H.; Chen,Y.; Li,X.; Tan,M.; Guo,J.
EPI362341	NP	Australia	2007-Jan-01	A/Brisbane/10/2007		Other Database Import	Wentworth,D.E.; Dugan,V.; Halpin,R.; Lin,X.; Bera,J.; Ghedin,E.; Fedorova,N.; Overton,L.; Tsitrin,T.; Stockwell,T.; Amedeo,P.; Bishop,B.; Chen,H.; Edworthy,P.; Gupta,N.; Katzel,D.; Li,K.; Schobel,S.; Shrivastava,S.; Thovarai,V.; Wang,S.; Westgeest,K.B.; van Beek,R.; Bestebroer,T.M.; de Jong,J.C.; Rimmelzwaan,G.F.; Osterhaus,A.D.M.E.; Fouchier,R.A.M.; Bao,Y.; Sanders,R.; Dernovoy,D.; Kiryutin,B.; …
EPI362338	HA	Australia	2007-Jan-01	A/Brisbane/10/2007		Other Database Import	Wentworth,D.E.; Dugan,V.; Halpin,R.; Lin,X.; Bera,J.; Ghedin,E.; Fedorova,N.; Overton,L.; Tsitrin,T.; Stockwell,T.; Amedeo,P.; Bishop,B.; Chen,H.; Edworthy,P.; Gupta,N.; Katzel,D.; Li,K.; Schobel,S.; Shrivastava,S.; Thovarai,V.; Wang,S.; Westgeest,K.B.; van Beek,R.; Bestebroer,T.M.; de Jong,J.C.; Rimmelzwaan,G.F.; Osterhaus,A.D.M.E.; Fouchier,R.A.M.; Bao,Y.; Sanders,R.; Dernovoy,D.; Kiryutin,B.; …
EPI362339	MP	Australia	2007-Jan-01	A/Brisbane/10/2007		Other Database Import	Wentworth,D.E.; Dugan,V.; Halpin,R.; Lin,X.; Bera,J.; Ghedin,E.; Fedorova,N.; Overton,L.; Tsitrin,T.; Stockwell,T.; Amedeo,P.; Bishop,B.; Chen,H.; Edworthy,P.; Gupta,N.; Katzel,D.; Li,K.; Schobel,S.; Shrivastava,S.; Thovarai,V.; Wang,S.; Westgeest,K.B.; van Beek,R.; Bestebroer,T.M.; de Jong,J.C.; Rimmelzwaan,G.F.; Osterhaus,A.D.M.E.; Fouchier,R.A.M.; Bao,Y.; Sanders,R.; Dernovoy,D.; Kiryutin,B.; …
EPI362340	NA	Australia	2007-Jan-01	A/Brisbane/10/2007		Other Database Import	Wentworth,D.E.; Dugan,V.; Halpin,R.; Lin,X.; Bera,J.; Ghedin,E.; Fedorova,N.; Overton,L.; Tsitrin,T.; Stockwell,T.; Amedeo,P.; Bishop,B.; Chen,H.; Edworthy,P.; Gupta,N.; Katzel,D.; Li,K.; Schobel,S.; Shrivastava,S.; Thovarai,V.; Wang,S.; Westgeest,K.B.; van Beek,R.; Bestebroer,T.M.; de Jong,J.C.; Rimmelzwaan,G.F.; Osterhaus,A.D.M.E.; Fouchier,R.A.M.; Bao,Y.; Sanders,R.; Dernovoy,D.; Kiryutin,B.; …
EPI362342	NS	Australia	2007-Jan-01	A/Brisbane/10/2007		Other Database Import	Wentworth,D.E.; Dugan,V.; Halpin,R.; Lin,X.; Bera,J.; Ghedin,E.; Fedorova,N.; Overton,L.; Tsitrin,T.; Stockwell,T.; Amedeo,P.; Bishop,B.; Chen,H.; Edworthy,P.; Gupta,N.; Katzel,D.; Li,K.; Schobel,S.; Shrivastava,S.; Thovarai,V.; Wang,S.; Westgeest,K.B.; van Beek,R.; Bestebroer,T.M.; de Jong,J.C.; Rimmelzwaan,G.F.; Osterhaus,A.D.M.E.; Fouchier,R.A.M.; Bao,Y.; Sanders,R.; Dernovoy,D.; Kiryutin,B.; …
EPI358852	HA	United Kingdom	2007-Nov-30	A/England/749016/2007		Other Database Import	Galiano,M.; Johnson,B.F.; Myers,R.; Ellis,J.; Daniels,R.; Zambon,M.
EPI358851	HA	United Kingdom	2007-Jul-28	A/England/544/2007		Other Database Import	Galiano,M.; Johnson,B.F.; Myers,R.; Ellis,J.; Daniels,R.; Zambon,M.
EPI358850	HA	United Kingdom	2007-Jul-28	A/England/543/2007		Other Database Import	Galiano,M.; Johnson,B.F.; Myers,R.; Ellis,J.; Daniels,R.; Zambon,M.
EPI358848	HA	United Kingdom	2007-Mar-07	A/England/469/2007		Other Database Import	Galiano,M.; Johnson,B.F.; Myers,R.; Ellis,J.; Daniels,R.; Zambon,M.
EPI358841	HA	United Kingdom	2007-Feb-05	A/England/184/2007		Other Database Import	Galiano,M.; Johnson,B.F.; Myers,R.; Ellis,J.; Daniels,R.; Zambon,M.
EPI358837	HA	United Kingdom	2007-Jan-13	A/England/122/2007		Other Database Import	Galiano,M.; Johnson,B.F.; Myers,R.; Ellis,J.; Daniels,R.; Zambon,M.
EPI358834	HA	United Kingdom	2007-Jan-22	A/England/7048689/2007		Other Database Import	Galiano,M.; Johnson,B.F.; Myers,R.; Ellis,J.; Daniels,R.; Zambon,M.
EPI358831	HA	United Kingdom	2007-Jan-11	A/England/36/2007		Other Database Import	Galiano,M.; Johnson,B.F.; Myers,R.; Ellis,J.; Daniels,R.; Zambon,M.
EPI358828	HA	United Kingdom	2007-Jan-02	A/England/4/2007		Other Database Import	Galiano,M.; Johnson,B.F.; Myers,R.; Ellis,J.; Daniels,R.; Zambon,M.
EPI358120	HA	Russian Federation	2007-Dec-01	A/Astrahan/10/2007		Other Database Import	Nakowitsch,S.; Waltenberger,A.; Wressnigg,N.; Romanova,J.; Wolschek,M.
EPI357860	NS	India	2007-Jul-01	A/KOL/960/2007		Other Database Import	Sarkar,M.; Chanda,S.; Chakrabarti,S.; Mazumdar,J.; Ganguly,A.; Chadha,M.S.; Mishra,A.C.; Chawla-Sarkar,M.; Sarkar-Dutta,M.
EPI357907	PB1	India	2007-Jul-01	A/KOL/960/2007		Other Database Import	Sarkar,M.; Chanda,S.; Chakrabarti,S.; Mazumdar,J.; Ganguly,A.; Chadha,M.S.; Mishra,A.C.; Chawla-Sarkar,M.; Sarkar-Dutta,M.
EPI357859	NS	India	2007-Jun-01	A/KOL/595/2007		Other Database Import	Sarkar,M.; Chanda,S.; Chakrabarti,S.; Mazumdar,J.; Ganguly,A.; Chadha,M.S.; Mishra,A.C.; Chawla-Sarkar,M.; Sarkar-Dutta,M.
EPI357909	PB1	India	2007-Jun-01	A/KOL/595/2007		Other Database Import	Sarkar,M.; Chanda,S.; Chakrabarti,S.; Mazumdar,J.; Ganguly,A.; Chadha,M.S.; Mishra,A.C.; Chawla-Sarkar,M.; Sarkar-Dutta,M.
EPI357857	NS	India	2007-Jun-01	A/KOL/600/2007		Other Database Import	Sarkar,M.; Chanda,S.; Chakrabarti,S.; Mazumdar,J.; Ganguly,A.; Chadha,M.S.; Mishra,A.C.; Chawla-Sarkar,M.; Sarkar-Dutta,M.
EPI357905	PB1	India	2007-Jun-01	A/KOL/600/2007		Other Database Import	Sarkar,M.; Chanda,S.; Chakrabarti,S.; Mazumdar,J.; Ganguly,A.; Chadha,M.S.; Mishra,A.C.; Chawla-Sarkar,M.; Sarkar-Dutta,M.
EPI357079	MP	Vietnam	2007-Jul-09	A/TayNguyen/HCM955/2007		Other Database Import	Wentworth,D.E.; Dugan,V.; Halpin,R.; Lin,X.; Bera,J.; Ghedin,E.; Fedorova,N.; Overton,L.; Tsitrin,T.; Stockwell,T.; Katzel,D.; Li,K.; Amedeo,P.; Schobel,S.; Shrivastava,S.; Wang,S.; Thovarai,V.; Bishop,B.; Edworthy,P.; Kim,M.; Mai,L.T.Q.; Hien,N.T.; Ha,N.K.; Cuong,V.D.; Duc,D.T.; Phuong,H.V.M.; Hang,N.L.K.; Thanh,L.T.; Thach,N.C.; Huong,T.T.; Hien,P.T.; Giang,N.H.; Bao,Y.; Sanders,R.; Dernovoy,D.…
EPI357083	PA	Vietnam	2007-Jul-09	A/TayNguyen/HCM955/2007		Other Database Import	Wentworth,D.E.; Dugan,V.; Halpin,R.; Lin,X.; Bera,J.; Ghedin,E.; Fedorova,N.; Overton,L.; Tsitrin,T.; Stockwell,T.; Katzel,D.; Li,K.; Amedeo,P.; Schobel,S.; Shrivastava,S.; Wang,S.; Thovarai,V.; Bishop,B.; Edworthy,P.; Kim,M.; Mai,L.T.Q.; Hien,N.T.; Ha,N.K.; Cuong,V.D.; Duc,D.T.; Phuong,H.V.M.; Hang,N.L.K.; Thanh,L.T.; Thach,N.C.; Huong,T.T.; Hien,P.T.; Giang,N.H.; Bao,Y.; Sanders,R.; Dernovoy,D.…
EPI357080	NA	Vietnam	2007-Jul-09	A/TayNguyen/HCM955/2007		Other Database Import	Wentworth,D.E.; Dugan,V.; Halpin,R.; Lin,X.; Bera,J.; Ghedin,E.; Fedorova,N.; Overton,L.; Tsitrin,T.; Stockwell,T.; Katzel,D.; Li,K.; Amedeo,P.; Schobel,S.; Shrivastava,S.; Wang,S.; Thovarai,V.; Bishop,B.; Edworthy,P.; Kim,M.; Mai,L.T.Q.; Hien,N.T.; Ha,N.K.; Cuong,V.D.; Duc,D.T.; Phuong,H.V.M.; Hang,N.L.K.; Thanh,L.T.; Thach,N.C.; Huong,T.T.; Hien,P.T.; Giang,N.H.; Bao,Y.; Sanders,R.; Dernovoy,D.…
EPI357081	NP	Vietnam	2007-Jul-09	A/TayNguyen/HCM955/2007		Other Database Import	Wentworth,D.E.; Dugan,V.; Halpin,R.; Lin,X.; Bera,J.; Ghedin,E.; Fedorova,N.; Overton,L.; Tsitrin,T.; Stockwell,T.; Katzel,D.; Li,K.; Amedeo,P.; Schobel,S.; Shrivastava,S.; Wang,S.; Thovarai,V.; Bishop,B.; Edworthy,P.; Kim,M.; Mai,L.T.Q.; Hien,N.T.; Ha,N.K.; Cuong,V.D.; Duc,D.T.; Phuong,H.V.M.; Hang,N.L.K.; Thanh,L.T.; Thach,N.C.; Huong,T.T.; Hien,P.T.; Giang,N.H.; Bao,Y.; Sanders,R.; Dernovoy,D.…
EPI357082	NS	Vietnam	2007-Jul-09	A/TayNguyen/HCM955/2007		Other Database Import	Wentworth,D.E.; Dugan,V.; Halpin,R.; Lin,X.; Bera,J.; Ghedin,E.; Fedorova,N.; Overton,L.; Tsitrin,T.; Stockwell,T.; Katzel,D.; Li,K.; Amedeo,P.; Schobel,S.; Shrivastava,S.; Wang,S.; Thovarai,V.; Bishop,B.; Edworthy,P.; Kim,M.; Mai,L.T.Q.; Hien,N.T.; Ha,N.K.; Cuong,V.D.; Duc,D.T.; Phuong,H.V.M.; Hang,N.L.K.; Thanh,L.T.; Thach,N.C.; Huong,T.T.; Hien,P.T.; Giang,N.H.; Bao,Y.; Sanders,R.; Dernovoy,D.…
EPI357084	PB1	Vietnam	2007-Jul-09	A/TayNguyen/HCM955/2007		Other Database Import	Wentworth,D.E.; Dugan,V.; Halpin,R.; Lin,X.; Bera,J.; Ghedin,E.; Fedorova,N.; Overton,L.; Tsitrin,T.; Stockwell,T.; Katzel,D.; Li,K.; Amedeo,P.; Schobel,S.; Shrivastava,S.; Wang,S.; Thovarai,V.; Bishop,B.; Edworthy,P.; Kim,M.; Mai,L.T.Q.; Hien,N.T.; Ha,N.K.; Cuong,V.D.; Duc,D.T.; Phuong,H.V.M.; Hang,N.L.K.; Thanh,L.T.; Thach,N.C.; Huong,T.T.; Hien,P.T.; Giang,N.H.; Bao,Y.; Sanders,R.; Dernovoy,D.…
EPI357085	PB2	Vietnam	2007-Jul-09	A/TayNguyen/HCM955/2007		Other Database Import	Wentworth,D.E.; Dugan,V.; Halpin,R.; Lin,X.; Bera,J.; Ghedin,E.; Fedorova,N.; Overton,L.; Tsitrin,T.; Stockwell,T.; Katzel,D.; Li,K.; Amedeo,P.; Schobel,S.; Shrivastava,S.; Wang,S.; Thovarai,V.; Bishop,B.; Edworthy,P.; Kim,M.; Mai,L.T.Q.; Hien,N.T.; Ha,N.K.; Cuong,V.D.; Duc,D.T.; Phuong,H.V.M.; Hang,N.L.K.; Thanh,L.T.; Thach,N.C.; Huong,T.T.; Hien,P.T.; Giang,N.H.; Bao,Y.; Sanders,R.; Dernovoy,D.…
EPI355639	PB1	Vietnam	2007-Aug-06	A/HaNoi/TX327/2007		Other Database Import	Wentworth,D.E.; Dugan,V.; Halpin,R.; Lin,X.; Bera,J.; Ghedin,E.; Fedorova,N.; Overton,L.; Tsitrin,T.; Stockwell,T.; Katzel,D.; Li,K.; Amedeo,P.; Schobel,S.; Shrivastava,S.; Wang,S.; Thovarai,V.; Bishop,B.; Edworthy,P.; Kim,M.; Mai,L.T.Q.; Hien,N.T.; Ha,N.K.; Cuong,V.D.; Duc,D.T.; Phuong,H.V.M.; Hang,N.L.K.; Thanh,L.T.; Thach,N.C.; Huong,T.T.; Hien,P.T.; Giang,N.H.; Bao,Y.; Sanders,R.; Dernovoy,D.…
EPI355638	PA	Vietnam	2007-Aug-06	A/HaNoi/TX327/2007		Other Database Import	Wentworth,D.E.; Dugan,V.; Halpin,R.; Lin,X.; Bera,J.; Ghedin,E.; Fedorova,N.; Overton,L.; Tsitrin,T.; Stockwell,T.; Katzel,D.; Li,K.; Amedeo,P.; Schobel,S.; Shrivastava,S.; Wang,S.; Thovarai,V.; Bishop,B.; Edworthy,P.; Kim,M.; Mai,L.T.Q.; Hien,N.T.; Ha,N.K.; Cuong,V.D.; Duc,D.T.; Phuong,H.V.M.; Hang,N.L.K.; Thanh,L.T.; Thach,N.C.; Huong,T.T.; Hien,P.T.; Giang,N.H.; Bao,Y.; Sanders,R.; Dernovoy,D.…
EPI355634	MP	Vietnam	2007-Aug-06	A/HaNoi/TX327/2007		Other Database Import	Wentworth,D.E.; Dugan,V.; Halpin,R.; Lin,X.; Bera,J.; Ghedin,E.; Fedorova,N.; Overton,L.; Tsitrin,T.; Stockwell,T.; Katzel,D.; Li,K.; Amedeo,P.; Schobel,S.; Shrivastava,S.; Wang,S.; Thovarai,V.; Bishop,B.; Edworthy,P.; Kim,M.; Mai,L.T.Q.; Hien,N.T.; Ha,N.K.; Cuong,V.D.; Duc,D.T.; Phuong,H.V.M.; Hang,N.L.K.; Thanh,L.T.; Thach,N.C.; Huong,T.T.; Hien,P.T.; Giang,N.H.; Bao,Y.; Sanders,R.; Dernovoy,D.…
EPI355636	NP	Vietnam	2007-Aug-06	A/HaNoi/TX327/2007		Other Database Import	Wentworth,D.E.; Dugan,V.; Halpin,R.; Lin,X.; Bera,J.; Ghedin,E.; Fedorova,N.; Overton,L.; Tsitrin,T.; Stockwell,T.; Katzel,D.; Li,K.; Amedeo,P.; Schobel,S.; Shrivastava,S.; Wang,S.; Thovarai,V.; Bishop,B.; Edworthy,P.; Kim,M.; Mai,L.T.Q.; Hien,N.T.; Ha,N.K.; Cuong,V.D.; Duc,D.T.; Phuong,H.V.M.; Hang,N.L.K.; Thanh,L.T.; Thach,N.C.; Huong,T.T.; Hien,P.T.; Giang,N.H.; Bao,Y.; Sanders,R.; Dernovoy,D.…
EPI355637	NS	Vietnam	2007-Aug-06	A/HaNoi/TX327/2007		Other Database Import	Wentworth,D.E.; Dugan,V.; Halpin,R.; Lin,X.; Bera,J.; Ghedin,E.; Fedorova,N.; Overton,L.; Tsitrin,T.; Stockwell,T.; Katzel,D.; Li,K.; Amedeo,P.; Schobel,S.; Shrivastava,S.; Wang,S.; Thovarai,V.; Bishop,B.; Edworthy,P.; Kim,M.; Mai,L.T.Q.; Hien,N.T.; Ha,N.K.; Cuong,V.D.; Duc,D.T.; Phuong,H.V.M.; Hang,N.L.K.; Thanh,L.T.; Thach,N.C.; Huong,T.T.; Hien,P.T.; Giang,N.H.; Bao,Y.; Sanders,R.; Dernovoy,D.…
EPI355633	HA	Vietnam	2007-Aug-06	A/HaNoi/TX327/2007		Other Database Import	Wentworth,D.E.; Dugan,V.; Halpin,R.; Lin,X.; Bera,J.; Ghedin,E.; Fedorova,N.; Overton,L.; Tsitrin,T.; Stockwell,T.; Katzel,D.; Li,K.; Amedeo,P.; Schobel,S.; Shrivastava,S.; Wang,S.; Thovarai,V.; Bishop,B.; Edworthy,P.; Kim,M.; Mai,L.T.Q.; Hien,N.T.; Ha,N.K.; Cuong,V.D.; Duc,D.T.; Phuong,H.V.M.; Hang,N.L.K.; Thanh,L.T.; Thach,N.C.; Huong,T.T.; Hien,P.T.; Giang,N.H.; Bao,Y.; Sanders,R.; Dernovoy,D.…
EPI355635	NA	Vietnam	2007-Aug-06	A/HaNoi/TX327/2007		Other Database Import	Wentworth,D.E.; Dugan,V.; Halpin,R.; Lin,X.; Bera,J.; Ghedin,E.; Fedorova,N.; Overton,L.; Tsitrin,T.; Stockwell,T.; Katzel,D.; Li,K.; Amedeo,P.; Schobel,S.; Shrivastava,S.; Wang,S.; Thovarai,V.; Bishop,B.; Edworthy,P.; Kim,M.; Mai,L.T.Q.; Hien,N.T.; Ha,N.K.; Cuong,V.D.; Duc,D.T.; Phuong,H.V.M.; Hang,N.L.K.; Thanh,L.T.; Thach,N.C.; Huong,T.T.; Hien,P.T.; Giang,N.H.; Bao,Y.; Sanders,R.; Dernovoy,D.…
EPI355628	NA	Vietnam	2007-Aug-02	A/HaNoi/TX322/2007		Other Database Import	Wentworth,D.E.; Dugan,V.; Halpin,R.; Lin,X.; Bera,J.; Ghedin,E.; Fedorova,N.; Overton,L.; Tsitrin,T.; Stockwell,T.; Katzel,D.; Li,K.; Amedeo,P.; Schobel,S.; Shrivastava,S.; Wang,S.; Thovarai,V.; Bishop,B.; Edworthy,P.; Kim,M.; Mai,L.T.Q.; Hien,N.T.; Ha,N.K.; Cuong,V.D.; Duc,D.T.; Phuong,H.V.M.; Hang,N.L.K.; Thanh,L.T.; Thach,N.C.; Huong,T.T.; Hien,P.T.; Giang,N.H.; Bao,Y.; Sanders,R.; Dernovoy,D.…
EPI355632	PB2	Vietnam	2007-Aug-02	A/HaNoi/TX322/2007		Other Database Import	Wentworth,D.E.; Dugan,V.; Halpin,R.; Lin,X.; Bera,J.; Ghedin,E.; Fedorova,N.; Overton,L.; Tsitrin,T.; Stockwell,T.; Katzel,D.; Li,K.; Amedeo,P.; Schobel,S.; Shrivastava,S.; Wang,S.; Thovarai,V.; Bishop,B.; Edworthy,P.; Kim,M.; Mai,L.T.Q.; Hien,N.T.; Ha,N.K.; Cuong,V.D.; Duc,D.T.; Phuong,H.V.M.; Hang,N.L.K.; Thanh,L.T.; Thach,N.C.; Huong,T.T.; Hien,P.T.; Giang,N.H.; Bao,Y.; Sanders,R.; Dernovoy,D.…
EPI355627	MP	Vietnam	2007-Aug-02	A/HaNoi/TX322/2007		Other Database Import	Wentworth,D.E.; Dugan,V.; Halpin,R.; Lin,X.; Bera,J.; Ghedin,E.; Fedorova,N.; Overton,L.; Tsitrin,T.; Stockwell,T.; Katzel,D.; Li,K.; Amedeo,P.; Schobel,S.; Shrivastava,S.; Wang,S.; Thovarai,V.; Bishop,B.; Edworthy,P.; Kim,M.; Mai,L.T.Q.; Hien,N.T.; Ha,N.K.; Cuong,V.D.; Duc,D.T.; Phuong,H.V.M.; Hang,N.L.K.; Thanh,L.T.; Thach,N.C.; Huong,T.T.; Hien,P.T.; Giang,N.H.; Bao,Y.; Sanders,R.; Dernovoy,D.…
EPI355629	NS	Vietnam	2007-Aug-02	A/HaNoi/TX322/2007		Other Database Import	Wentworth,D.E.; Dugan,V.; Halpin,R.; Lin,X.; Bera,J.; Ghedin,E.; Fedorova,N.; Overton,L.; Tsitrin,T.; Stockwell,T.; Katzel,D.; Li,K.; Amedeo,P.; Schobel,S.; Shrivastava,S.; Wang,S.; Thovarai,V.; Bishop,B.; Edworthy,P.; Kim,M.; Mai,L.T.Q.; Hien,N.T.; Ha,N.K.; Cuong,V.D.; Duc,D.T.; Phuong,H.V.M.; Hang,N.L.K.; Thanh,L.T.; Thach,N.C.; Huong,T.T.; Hien,P.T.; Giang,N.H.; Bao,Y.; Sanders,R.; Dernovoy,D.…
EPI355630	PA	Vietnam	2007-Aug-02	A/HaNoi/TX322/2007		Other Database Import	Wentworth,D.E.; Dugan,V.; Halpin,R.; Lin,X.; Bera,J.; Ghedin,E.; Fedorova,N.; Overton,L.; Tsitrin,T.; Stockwell,T.; Katzel,D.; Li,K.; Amedeo,P.; Schobel,S.; Shrivastava,S.; Wang,S.; Thovarai,V.; Bishop,B.; Edworthy,P.; Kim,M.; Mai,L.T.Q.; Hien,N.T.; Ha,N.K.; Cuong,V.D.; Duc,D.T.; Phuong,H.V.M.; Hang,N.L.K.; Thanh,L.T.; Thach,N.C.; Huong,T.T.; Hien,P.T.; Giang,N.H.; Bao,Y.; Sanders,R.; Dernovoy,D.…
EPI355631	PB1	Vietnam	2007-Aug-02	A/HaNoi/TX322/2007		Other Database Import	Wentworth,D.E.; Dugan,V.; Halpin,R.; Lin,X.; Bera,J.; Ghedin,E.; Fedorova,N.; Overton,L.; Tsitrin,T.; Stockwell,T.; Katzel,D.; Li,K.; Amedeo,P.; Schobel,S.; Shrivastava,S.; Wang,S.; Thovarai,V.; Bishop,B.; Edworthy,P.; Kim,M.; Mai,L.T.Q.; Hien,N.T.; Ha,N.K.; Cuong,V.D.; Duc,D.T.; Phuong,H.V.M.; Hang,N.L.K.; Thanh,L.T.; Thach,N.C.; Huong,T.T.; Hien,P.T.; Giang,N.H.; Bao,Y.; Sanders,R.; Dernovoy,D.…
EPI355626	HA	Vietnam	2007-Aug-02	A/HaNoi/TX322/2007		Other Database Import	Wentworth,D.E.; Dugan,V.; Halpin,R.; Lin,X.; Bera,J.; Ghedin,E.; Fedorova,N.; Overton,L.; Tsitrin,T.; Stockwell,T.; Katzel,D.; Li,K.; Amedeo,P.; Schobel,S.; Shrivastava,S.; Wang,S.; Thovarai,V.; Bishop,B.; Edworthy,P.; Kim,M.; Mai,L.T.Q.; Hien,N.T.; Ha,N.K.; Cuong,V.D.; Duc,D.T.; Phuong,H.V.M.; Hang,N.L.K.; Thanh,L.T.; Thach,N.C.; Huong,T.T.; Hien,P.T.; Giang,N.H.; Bao,Y.; Sanders,R.; Dernovoy,D.…
EPI355611	PA	Vietnam	2007-Jan-23	A/HaNoi/TX050/2007		Other Database Import	Wentworth,D.E.; Dugan,V.; Halpin,R.; Lin,X.; Bera,J.; Ghedin,E.; Fedorova,N.; Overton,L.; Tsitrin,T.; Stockwell,T.; Katzel,D.; Li,K.; Amedeo,P.; Schobel,S.; Shrivastava,S.; Wang,S.; Thovarai,V.; Bishop,B.; Edworthy,P.; Kim,M.; Mai,L.T.Q.; Hien,N.T.; Ha,N.K.; Cuong,V.D.; Duc,D.T.; Phuong,H.V.M.; Hang,N.L.K.; Thanh,L.T.; Thach,N.C.; Huong,T.T.; Hien,P.T.; Giang,N.H.; Bao,Y.; Sanders,R.; Dernovoy,D.…
EPI355608	NA	Vietnam	2007-Jan-23	A/HaNoi/TX050/2007		Other Database Import	Wentworth,D.E.; Dugan,V.; Halpin,R.; Lin,X.; Bera,J.; Ghedin,E.; Fedorova,N.; Overton,L.; Tsitrin,T.; Stockwell,T.; Katzel,D.; Li,K.; Amedeo,P.; Schobel,S.; Shrivastava,S.; Wang,S.; Thovarai,V.; Bishop,B.; Edworthy,P.; Kim,M.; Mai,L.T.Q.; Hien,N.T.; Ha,N.K.; Cuong,V.D.; Duc,D.T.; Phuong,H.V.M.; Hang,N.L.K.; Thanh,L.T.; Thach,N.C.; Huong,T.T.; Hien,P.T.; Giang,N.H.; Bao,Y.; Sanders,R.; Dernovoy,D.…
EPI355609	NP	Vietnam	2007-Jan-23	A/HaNoi/TX050/2007		Other Database Import	Wentworth,D.E.; Dugan,V.; Halpin,R.; Lin,X.; Bera,J.; Ghedin,E.; Fedorova,N.; Overton,L.; Tsitrin,T.; Stockwell,T.; Katzel,D.; Li,K.; Amedeo,P.; Schobel,S.; Shrivastava,S.; Wang,S.; Thovarai,V.; Bishop,B.; Edworthy,P.; Kim,M.; Mai,L.T.Q.; Hien,N.T.; Ha,N.K.; Cuong,V.D.; Duc,D.T.; Phuong,H.V.M.; Hang,N.L.K.; Thanh,L.T.; Thach,N.C.; Huong,T.T.; Hien,P.T.; Giang,N.H.; Bao,Y.; Sanders,R.; Dernovoy,D.…
EPI355607	MP	Vietnam	2007-Jan-23	A/HaNoi/TX050/2007		Other Database Import	Wentworth,D.E.; Dugan,V.; Halpin,R.; Lin,X.; Bera,J.; Ghedin,E.; Fedorova,N.; Overton,L.; Tsitrin,T.; Stockwell,T.; Katzel,D.; Li,K.; Amedeo,P.; Schobel,S.; Shrivastava,S.; Wang,S.; Thovarai,V.; Bishop,B.; Edworthy,P.; Kim,M.; Mai,L.T.Q.; Hien,N.T.; Ha,N.K.; Cuong,V.D.; Duc,D.T.; Phuong,H.V.M.; Hang,N.L.K.; Thanh,L.T.; Thach,N.C.; Huong,T.T.; Hien,P.T.; Giang,N.H.; Bao,Y.; Sanders,R.; Dernovoy,D.…
EPI355610	NS	Vietnam	2007-Jan-23	A/HaNoi/TX050/2007		Other Database Import	Wentworth,D.E.; Dugan,V.; Halpin,R.; Lin,X.; Bera,J.; Ghedin,E.; Fedorova,N.; Overton,L.; Tsitrin,T.; Stockwell,T.; Katzel,D.; Li,K.; Amedeo,P.; Schobel,S.; Shrivastava,S.; Wang,S.; Thovarai,V.; Bishop,B.; Edworthy,P.; Kim,M.; Mai,L.T.Q.; Hien,N.T.; Ha,N.K.; Cuong,V.D.; Duc,D.T.; Phuong,H.V.M.; Hang,N.L.K.; Thanh,L.T.; Thach,N.C.; Huong,T.T.; Hien,P.T.; Giang,N.H.; Bao,Y.; Sanders,R.; Dernovoy,D.…
EPI355612	PB2	Vietnam	2007-Jan-23	A/HaNoi/TX050/2007		Other Database Import	Wentworth,D.E.; Dugan,V.; Halpin,R.; Lin,X.; Bera,J.; Ghedin,E.; Fedorova,N.; Overton,L.; Tsitrin,T.; Stockwell,T.; Katzel,D.; Li,K.; Amedeo,P.; Schobel,S.; Shrivastava,S.; Wang,S.; Thovarai,V.; Bishop,B.; Edworthy,P.; Kim,M.; Mai,L.T.Q.; Hien,N.T.; Ha,N.K.; Cuong,V.D.; Duc,D.T.; Phuong,H.V.M.; Hang,N.L.K.; Thanh,L.T.; Thach,N.C.; Huong,T.T.; Hien,P.T.; Giang,N.H.; Bao,Y.; Sanders,R.; Dernovoy,D.…
EPI355606	HA	Vietnam	2007-Jan-23	A/HaNoi/TX050/2007		Other Database Import	Wentworth,D.E.; Dugan,V.; Halpin,R.; Lin,X.; Bera,J.; Ghedin,E.; Fedorova,N.; Overton,L.; Tsitrin,T.; Stockwell,T.; Katzel,D.; Li,K.; Amedeo,P.; Schobel,S.; Shrivastava,S.; Wang,S.; Thovarai,V.; Bishop,B.; Edworthy,P.; Kim,M.; Mai,L.T.Q.; Hien,N.T.; Ha,N.K.; Cuong,V.D.; Duc,D.T.; Phuong,H.V.M.; Hang,N.L.K.; Thanh,L.T.; Thach,N.C.; Huong,T.T.; Hien,P.T.; Giang,N.H.; Bao,Y.; Sanders,R.; Dernovoy,D.…
EPI355567	NS	Vietnam	2007-Jun-18	A/HaNoi/Q430/2007		Other Database Import	Wentworth,D.E.; Dugan,V.; Halpin,R.; Lin,X.; Bera,J.; Ghedin,E.; Fedorova,N.; Overton,L.; Tsitrin,T.; Stockwell,T.; Katzel,D.; Li,K.; Amedeo,P.; Schobel,S.; Shrivastava,S.; Wang,S.; Thovarai,V.; Bishop,B.; Edworthy,P.; Kim,M.; Mai,L.T.Q.; Hien,N.T.; Ha,N.K.; Cuong,V.D.; Duc,D.T.; Phuong,H.V.M.; Hang,N.L.K.; Thanh,L.T.; Thach,N.C.; Huong,T.T.; Hien,P.T.; Giang,N.H.; Bao,Y.; Sanders,R.; Dernovoy,D.…
EPI355564	HA	Vietnam	2007-Jun-18	A/HaNoi/Q430/2007		Other Database Import	Wentworth,D.E.; Dugan,V.; Halpin,R.; Lin,X.; Bera,J.; Ghedin,E.; Fedorova,N.; Overton,L.; Tsitrin,T.; Stockwell,T.; Katzel,D.; Li,K.; Amedeo,P.; Schobel,S.; Shrivastava,S.; Wang,S.; Thovarai,V.; Bishop,B.; Edworthy,P.; Kim,M.; Mai,L.T.Q.; Hien,N.T.; Ha,N.K.; Cuong,V.D.; Duc,D.T.; Phuong,H.V.M.; Hang,N.L.K.; Thanh,L.T.; Thach,N.C.; Huong,T.T.; Hien,P.T.; Giang,N.H.; Bao,Y.; Sanders,R.; Dernovoy,D.…
EPI355565	MP	Vietnam	2007-Jun-18	A/HaNoi/Q430/2007		Other Database Import	Wentworth,D.E.; Dugan,V.; Halpin,R.; Lin,X.; Bera,J.; Ghedin,E.; Fedorova,N.; Overton,L.; Tsitrin,T.; Stockwell,T.; Katzel,D.; Li,K.; Amedeo,P.; Schobel,S.; Shrivastava,S.; Wang,S.; Thovarai,V.; Bishop,B.; Edworthy,P.; Kim,M.; Mai,L.T.Q.; Hien,N.T.; Ha,N.K.; Cuong,V.D.; Duc,D.T.; Phuong,H.V.M.; Hang,N.L.K.; Thanh,L.T.; Thach,N.C.; Huong,T.T.; Hien,P.T.; Giang,N.H.; Bao,Y.; Sanders,R.; Dernovoy,D.…
EPI355568	PA	Vietnam	2007-Jun-18	A/HaNoi/Q430/2007		Other Database Import	Wentworth,D.E.; Dugan,V.; Halpin,R.; Lin,X.; Bera,J.; Ghedin,E.; Fedorova,N.; Overton,L.; Tsitrin,T.; Stockwell,T.; Katzel,D.; Li,K.; Amedeo,P.; Schobel,S.; Shrivastava,S.; Wang,S.; Thovarai,V.; Bishop,B.; Edworthy,P.; Kim,M.; Mai,L.T.Q.; Hien,N.T.; Ha,N.K.; Cuong,V.D.; Duc,D.T.; Phuong,H.V.M.; Hang,N.L.K.; Thanh,L.T.; Thach,N.C.; Huong,T.T.; Hien,P.T.; Giang,N.H.; Bao,Y.; Sanders,R.; Dernovoy,D.…
EPI355569	PB1	Vietnam	2007-Jun-18	A/HaNoi/Q430/2007		Other Database Import	Wentworth,D.E.; Dugan,V.; Halpin,R.; Lin,X.; Bera,J.; Ghedin,E.; Fedorova,N.; Overton,L.; Tsitrin,T.; Stockwell,T.; Katzel,D.; Li,K.; Amedeo,P.; Schobel,S.; Shrivastava,S.; Wang,S.; Thovarai,V.; Bishop,B.; Edworthy,P.; Kim,M.; Mai,L.T.Q.; Hien,N.T.; Ha,N.K.; Cuong,V.D.; Duc,D.T.; Phuong,H.V.M.; Hang,N.L.K.; Thanh,L.T.; Thach,N.C.; Huong,T.T.; Hien,P.T.; Giang,N.H.; Bao,Y.; Sanders,R.; Dernovoy,D.…
EPI355570	PB2	Vietnam	2007-Jun-18	A/HaNoi/Q430/2007		Other Database Import	Wentworth,D.E.; Dugan,V.; Halpin,R.; Lin,X.; Bera,J.; Ghedin,E.; Fedorova,N.; Overton,L.; Tsitrin,T.; Stockwell,T.; Katzel,D.; Li,K.; Amedeo,P.; Schobel,S.; Shrivastava,S.; Wang,S.; Thovarai,V.; Bishop,B.; Edworthy,P.; Kim,M.; Mai,L.T.Q.; Hien,N.T.; Ha,N.K.; Cuong,V.D.; Duc,D.T.; Phuong,H.V.M.; Hang,N.L.K.; Thanh,L.T.; Thach,N.C.; Huong,T.T.; Hien,P.T.; Giang,N.H.; Bao,Y.; Sanders,R.; Dernovoy,D.…
EPI355566	NP	Vietnam	2007-Jun-18	A/HaNoi/Q430/2007		Other Database Import	Wentworth,D.E.; Dugan,V.; Halpin,R.; Lin,X.; Bera,J.; Ghedin,E.; Fedorova,N.; Overton,L.; Tsitrin,T.; Stockwell,T.; Katzel,D.; Li,K.; Amedeo,P.; Schobel,S.; Shrivastava,S.; Wang,S.; Thovarai,V.; Bishop,B.; Edworthy,P.; Kim,M.; Mai,L.T.Q.; Hien,N.T.; Ha,N.K.; Cuong,V.D.; Duc,D.T.; Phuong,H.V.M.; Hang,N.L.K.; Thanh,L.T.; Thach,N.C.; Huong,T.T.; Hien,P.T.; Giang,N.H.; Bao,Y.; Sanders,R.; Dernovoy,D.…
EPI355553	NA	Vietnam	2007-Feb-12	A/HaNoi/Q118/2007		Other Database Import	Wentworth,D.E.; Dugan,V.; Halpin,R.; Lin,X.; Bera,J.; Ghedin,E.; Fedorova,N.; Overton,L.; Tsitrin,T.; Stockwell,T.; Katzel,D.; Li,K.; Amedeo,P.; Schobel,S.; Shrivastava,S.; Wang,S.; Thovarai,V.; Bishop,B.; Edworthy,P.; Kim,M.; Mai,L.T.Q.; Hien,N.T.; Ha,N.K.; Cuong,V.D.; Duc,D.T.; Phuong,H.V.M.; Hang,N.L.K.; Thanh,L.T.; Thach,N.C.; Huong,T.T.; Hien,P.T.; Giang,N.H.; Bao,Y.; Sanders,R.; Dernovoy,D.…
EPI355552	MP	Vietnam	2007-Feb-12	A/HaNoi/Q118/2007		Other Database Import	Wentworth,D.E.; Dugan,V.; Halpin,R.; Lin,X.; Bera,J.; Ghedin,E.; Fedorova,N.; Overton,L.; Tsitrin,T.; Stockwell,T.; Katzel,D.; Li,K.; Amedeo,P.; Schobel,S.; Shrivastava,S.; Wang,S.; Thovarai,V.; Bishop,B.; Edworthy,P.; Kim,M.; Mai,L.T.Q.; Hien,N.T.; Ha,N.K.; Cuong,V.D.; Duc,D.T.; Phuong,H.V.M.; Hang,N.L.K.; Thanh,L.T.; Thach,N.C.; Huong,T.T.; Hien,P.T.; Giang,N.H.; Bao,Y.; Sanders,R.; Dernovoy,D.…
EPI355554	NP	Vietnam	2007-Feb-12	A/HaNoi/Q118/2007		Other Database Import	Wentworth,D.E.; Dugan,V.; Halpin,R.; Lin,X.; Bera,J.; Ghedin,E.; Fedorova,N.; Overton,L.; Tsitrin,T.; Stockwell,T.; Katzel,D.; Li,K.; Amedeo,P.; Schobel,S.; Shrivastava,S.; Wang,S.; Thovarai,V.; Bishop,B.; Edworthy,P.; Kim,M.; Mai,L.T.Q.; Hien,N.T.; Ha,N.K.; Cuong,V.D.; Duc,D.T.; Phuong,H.V.M.; Hang,N.L.K.; Thanh,L.T.; Thach,N.C.; Huong,T.T.; Hien,P.T.; Giang,N.H.; Bao,Y.; Sanders,R.; Dernovoy,D.…
EPI355555	NS	Vietnam	2007-Feb-12	A/HaNoi/Q118/2007		Other Database Import	Wentworth,D.E.; Dugan,V.; Halpin,R.; Lin,X.; Bera,J.; Ghedin,E.; Fedorova,N.; Overton,L.; Tsitrin,T.; Stockwell,T.; Katzel,D.; Li,K.; Amedeo,P.; Schobel,S.; Shrivastava,S.; Wang,S.; Thovarai,V.; Bishop,B.; Edworthy,P.; Kim,M.; Mai,L.T.Q.; Hien,N.T.; Ha,N.K.; Cuong,V.D.; Duc,D.T.; Phuong,H.V.M.; Hang,N.L.K.; Thanh,L.T.; Thach,N.C.; Huong,T.T.; Hien,P.T.; Giang,N.H.; Bao,Y.; Sanders,R.; Dernovoy,D.…
EPI355557	PB2	Vietnam	2007-Feb-12	A/HaNoi/Q118/2007		Other Database Import	Wentworth,D.E.; Dugan,V.; Halpin,R.; Lin,X.; Bera,J.; Ghedin,E.; Fedorova,N.; Overton,L.; Tsitrin,T.; Stockwell,T.; Katzel,D.; Li,K.; Amedeo,P.; Schobel,S.; Shrivastava,S.; Wang,S.; Thovarai,V.; Bishop,B.; Edworthy,P.; Kim,M.; Mai,L.T.Q.; Hien,N.T.; Ha,N.K.; Cuong,V.D.; Duc,D.T.; Phuong,H.V.M.; Hang,N.L.K.; Thanh,L.T.; Thach,N.C.; Huong,T.T.; Hien,P.T.; Giang,N.H.; Bao,Y.; Sanders,R.; Dernovoy,D.…
EPI355556	PB1	Vietnam	2007-Feb-12	A/HaNoi/Q118/2007		Other Database Import	Wentworth,D.E.; Dugan,V.; Halpin,R.; Lin,X.; Bera,J.; Ghedin,E.; Fedorova,N.; Overton,L.; Tsitrin,T.; Stockwell,T.; Katzel,D.; Li,K.; Amedeo,P.; Schobel,S.; Shrivastava,S.; Wang,S.; Thovarai,V.; Bishop,B.; Edworthy,P.; Kim,M.; Mai,L.T.Q.; Hien,N.T.; Ha,N.K.; Cuong,V.D.; Duc,D.T.; Phuong,H.V.M.; Hang,N.L.K.; Thanh,L.T.; Thach,N.C.; Huong,T.T.; Hien,P.T.; Giang,N.H.; Bao,Y.; Sanders,R.; Dernovoy,D.…
EPI355551	HA	Vietnam	2007-Feb-12	A/HaNoi/Q118/2007		Other Database Import	Wentworth,D.E.; Dugan,V.; Halpin,R.; Lin,X.; Bera,J.; Ghedin,E.; Fedorova,N.; Overton,L.; Tsitrin,T.; Stockwell,T.; Katzel,D.; Li,K.; Amedeo,P.; Schobel,S.; Shrivastava,S.; Wang,S.; Thovarai,V.; Bishop,B.; Edworthy,P.; Kim,M.; Mai,L.T.Q.; Hien,N.T.; Ha,N.K.; Cuong,V.D.; Duc,D.T.; Phuong,H.V.M.; Hang,N.L.K.; Thanh,L.T.; Thach,N.C.; Huong,T.T.; Hien,P.T.; Giang,N.H.; Bao,Y.; Sanders,R.; Dernovoy,D.…
EPI355526	NP	Vietnam	2007-Jan-04	A/HaNoi/Q011/2007		Other Database Import	Wentworth,D.E.; Dugan,V.; Halpin,R.; Lin,X.; Bera,J.; Ghedin,E.; Fedorova,N.; Overton,L.; Tsitrin,T.; Stockwell,T.; Katzel,D.; Li,K.; Amedeo,P.; Schobel,S.; Shrivastava,S.; Wang,S.; Thovarai,V.; Bishop,B.; Edworthy,P.; Kim,M.; Mai,L.T.Q.; Hien,N.T.; Ha,N.K.; Cuong,V.D.; Duc,D.T.; Phuong,H.V.M.; Hang,N.L.K.; Thanh,L.T.; Thach,N.C.; Huong,T.T.; Hien,P.T.; Giang,N.H.; Bao,Y.; Sanders,R.; Dernovoy,D.…
EPI355523	MP	Vietnam	2007-Jan-04	A/HaNoi/Q011/2007		Other Database Import	Wentworth,D.E.; Dugan,V.; Halpin,R.; Lin,X.; Bera,J.; Ghedin,E.; Fedorova,N.; Overton,L.; Tsitrin,T.; Stockwell,T.; Katzel,D.; Li,K.; Amedeo,P.; Schobel,S.; Shrivastava,S.; Wang,S.; Thovarai,V.; Bishop,B.; Edworthy,P.; Kim,M.; Mai,L.T.Q.; Hien,N.T.; Ha,N.K.; Cuong,V.D.; Duc,D.T.; Phuong,H.V.M.; Hang,N.L.K.; Thanh,L.T.; Thach,N.C.; Huong,T.T.; Hien,P.T.; Giang,N.H.; Bao,Y.; Sanders,R.; Dernovoy,D.…
EPI355524	NA	Vietnam	2007-Jan-04	A/HaNoi/Q011/2007		Other Database Import	Wentworth,D.E.; Dugan,V.; Halpin,R.; Lin,X.; Bera,J.; Ghedin,E.; Fedorova,N.; Overton,L.; Tsitrin,T.; Stockwell,T.; Katzel,D.; Li,K.; Amedeo,P.; Schobel,S.; Shrivastava,S.; Wang,S.; Thovarai,V.; Bishop,B.; Edworthy,P.; Kim,M.; Mai,L.T.Q.; Hien,N.T.; Ha,N.K.; Cuong,V.D.; Duc,D.T.; Phuong,H.V.M.; Hang,N.L.K.; Thanh,L.T.; Thach,N.C.; Huong,T.T.; Hien,P.T.; Giang,N.H.; Bao,Y.; Sanders,R.; Dernovoy,D.…
EPI355527	NS	Vietnam	2007-Jan-04	A/HaNoi/Q011/2007		Other Database Import	Wentworth,D.E.; Dugan,V.; Halpin,R.; Lin,X.; Bera,J.; Ghedin,E.; Fedorova,N.; Overton,L.; Tsitrin,T.; Stockwell,T.; Katzel,D.; Li,K.; Amedeo,P.; Schobel,S.; Shrivastava,S.; Wang,S.; Thovarai,V.; Bishop,B.; Edworthy,P.; Kim,M.; Mai,L.T.Q.; Hien,N.T.; Ha,N.K.; Cuong,V.D.; Duc,D.T.; Phuong,H.V.M.; Hang,N.L.K.; Thanh,L.T.; Thach,N.C.; Huong,T.T.; Hien,P.T.; Giang,N.H.; Bao,Y.; Sanders,R.; Dernovoy,D.…
EPI355528	PA	Vietnam	2007-Jan-04	A/HaNoi/Q011/2007		Other Database Import	Wentworth,D.E.; Dugan,V.; Halpin,R.; Lin,X.; Bera,J.; Ghedin,E.; Fedorova,N.; Overton,L.; Tsitrin,T.; Stockwell,T.; Katzel,D.; Li,K.; Amedeo,P.; Schobel,S.; Shrivastava,S.; Wang,S.; Thovarai,V.; Bishop,B.; Edworthy,P.; Kim,M.; Mai,L.T.Q.; Hien,N.T.; Ha,N.K.; Cuong,V.D.; Duc,D.T.; Phuong,H.V.M.; Hang,N.L.K.; Thanh,L.T.; Thach,N.C.; Huong,T.T.; Hien,P.T.; Giang,N.H.; Bao,Y.; Sanders,R.; Dernovoy,D.…
EPI355529	PB1	Vietnam	2007-Jan-04	A/HaNoi/Q011/2007		Other Database Import	Wentworth,D.E.; Dugan,V.; Halpin,R.; Lin,X.; Bera,J.; Ghedin,E.; Fedorova,N.; Overton,L.; Tsitrin,T.; Stockwell,T.; Katzel,D.; Li,K.; Amedeo,P.; Schobel,S.; Shrivastava,S.; Wang,S.; Thovarai,V.; Bishop,B.; Edworthy,P.; Kim,M.; Mai,L.T.Q.; Hien,N.T.; Ha,N.K.; Cuong,V.D.; Duc,D.T.; Phuong,H.V.M.; Hang,N.L.K.; Thanh,L.T.; Thach,N.C.; Huong,T.T.; Hien,P.T.; Giang,N.H.; Bao,Y.; Sanders,R.; Dernovoy,D.…
EPI355530	PB2	Vietnam	2007-Jan-04	A/HaNoi/Q011/2007		Other Database Import	Wentworth,D.E.; Dugan,V.; Halpin,R.; Lin,X.; Bera,J.; Ghedin,E.; Fedorova,N.; Overton,L.; Tsitrin,T.; Stockwell,T.; Katzel,D.; Li,K.; Amedeo,P.; Schobel,S.; Shrivastava,S.; Wang,S.; Thovarai,V.; Bishop,B.; Edworthy,P.; Kim,M.; Mai,L.T.Q.; Hien,N.T.; Ha,N.K.; Cuong,V.D.; Duc,D.T.; Phuong,H.V.M.; Hang,N.L.K.; Thanh,L.T.; Thach,N.C.; Huong,T.T.; Hien,P.T.; Giang,N.H.; Bao,Y.; Sanders,R.; Dernovoy,D.…
EPI355519	NP	Vietnam	2007-Mar-10	A/HaNoi/N078/2007		Other Database Import	Wentworth,D.E.; Dugan,V.; Halpin,R.; Lin,X.; Bera,J.; Ghedin,E.; Fedorova,N.; Overton,L.; Tsitrin,T.; Stockwell,T.; Katzel,D.; Li,K.; Amedeo,P.; Schobel,S.; Shrivastava,S.; Wang,S.; Thovarai,V.; Bishop,B.; Edworthy,P.; Kim,M.; Mai,L.T.Q.; Hien,N.T.; Ha,N.K.; Cuong,V.D.; Duc,D.T.; Phuong,H.V.M.; Hang,N.L.K.; Thanh,L.T.; Thach,N.C.; Huong,T.T.; Hien,P.T.; Giang,N.H.; Bao,Y.; Sanders,R.; Dernovoy,D.…
EPI355518	NA	Vietnam	2007-Mar-10	A/HaNoi/N078/2007		Other Database Import	Wentworth,D.E.; Dugan,V.; Halpin,R.; Lin,X.; Bera,J.; Ghedin,E.; Fedorova,N.; Overton,L.; Tsitrin,T.; Stockwell,T.; Katzel,D.; Li,K.; Amedeo,P.; Schobel,S.; Shrivastava,S.; Wang,S.; Thovarai,V.; Bishop,B.; Edworthy,P.; Kim,M.; Mai,L.T.Q.; Hien,N.T.; Ha,N.K.; Cuong,V.D.; Duc,D.T.; Phuong,H.V.M.; Hang,N.L.K.; Thanh,L.T.; Thach,N.C.; Huong,T.T.; Hien,P.T.; Giang,N.H.; Bao,Y.; Sanders,R.; Dernovoy,D.…
EPI355520	NS	Vietnam	2007-Mar-10	A/HaNoi/N078/2007		Other Database Import	Wentworth,D.E.; Dugan,V.; Halpin,R.; Lin,X.; Bera,J.; Ghedin,E.; Fedorova,N.; Overton,L.; Tsitrin,T.; Stockwell,T.; Katzel,D.; Li,K.; Amedeo,P.; Schobel,S.; Shrivastava,S.; Wang,S.; Thovarai,V.; Bishop,B.; Edworthy,P.; Kim,M.; Mai,L.T.Q.; Hien,N.T.; Ha,N.K.; Cuong,V.D.; Duc,D.T.; Phuong,H.V.M.; Hang,N.L.K.; Thanh,L.T.; Thach,N.C.; Huong,T.T.; Hien,P.T.; Giang,N.H.; Bao,Y.; Sanders,R.; Dernovoy,D.…
EPI355521	PA	Vietnam	2007-Mar-10	A/HaNoi/N078/2007		Other Database Import	Wentworth,D.E.; Dugan,V.; Halpin,R.; Lin,X.; Bera,J.; Ghedin,E.; Fedorova,N.; Overton,L.; Tsitrin,T.; Stockwell,T.; Katzel,D.; Li,K.; Amedeo,P.; Schobel,S.; Shrivastava,S.; Wang,S.; Thovarai,V.; Bishop,B.; Edworthy,P.; Kim,M.; Mai,L.T.Q.; Hien,N.T.; Ha,N.K.; Cuong,V.D.; Duc,D.T.; Phuong,H.V.M.; Hang,N.L.K.; Thanh,L.T.; Thach,N.C.; Huong,T.T.; Hien,P.T.; Giang,N.H.; Bao,Y.; Sanders,R.; Dernovoy,D.…
EPI355522	PB1	Vietnam	2007-Mar-10	A/HaNoi/N078/2007		Other Database Import	Wentworth,D.E.; Dugan,V.; Halpin,R.; Lin,X.; Bera,J.; Ghedin,E.; Fedorova,N.; Overton,L.; Tsitrin,T.; Stockwell,T.; Katzel,D.; Li,K.; Amedeo,P.; Schobel,S.; Shrivastava,S.; Wang,S.; Thovarai,V.; Bishop,B.; Edworthy,P.; Kim,M.; Mai,L.T.Q.; Hien,N.T.; Ha,N.K.; Cuong,V.D.; Duc,D.T.; Phuong,H.V.M.; Hang,N.L.K.; Thanh,L.T.; Thach,N.C.; Huong,T.T.; Hien,P.T.; Giang,N.H.; Bao,Y.; Sanders,R.; Dernovoy,D.…
EPI355381	HA	Vietnam	2007-Mar-10	A/HaNoi/N078/2007		Other Database Import	Wentworth,D.E.; Dugan,V.; Halpin,R.; Lin,X.; Bera,J.; Ghedin,E.; Fedorova,N.; Overton,L.; Tsitrin,T.; Stockwell,T.; Katzel,D.; Li,K.; Amedeo,P.; Schobel,S.; Shrivastava,S.; Wang,S.; Thovarai,V.; Bishop,B.; Edworthy,P.; Kim,M.; Mai,L.T.Q.; Hien,N.T.; Ha,N.K.; Cuong,V.D.; Duc,D.T.; Phuong,H.V.M.; Hang,N.L.K.; Thanh,L.T.; Thach,N.C.; Huong,T.T.; Hien,P.T.; Giang,N.H.; Bao,Y.; Sanders,R.; Dernovoy,D.…
EPI355382	MP	Vietnam	2007-Mar-10	A/HaNoi/N078/2007		Other Database Import	Wentworth,D.E.; Dugan,V.; Halpin,R.; Lin,X.; Bera,J.; Ghedin,E.; Fedorova,N.; Overton,L.; Tsitrin,T.; Stockwell,T.; Katzel,D.; Li,K.; Amedeo,P.; Schobel,S.; Shrivastava,S.; Wang,S.; Thovarai,V.; Bishop,B.; Edworthy,P.; Kim,M.; Mai,L.T.Q.; Hien,N.T.; Ha,N.K.; Cuong,V.D.; Duc,D.T.; Phuong,H.V.M.; Hang,N.L.K.; Thanh,L.T.; Thach,N.C.; Huong,T.T.; Hien,P.T.; Giang,N.H.; Bao,Y.; Sanders,R.; Dernovoy,D.…
EPI355347	HA	Vietnam	2007-Jan-01	A/HungYen/HY3/2007		Other Database Import	Wentworth,D.E.; Dugan,V.; Halpin,R.; Lin,X.; Bera,J.; Ghedin,E.; Fedorova,N.; Overton,L.; Tsitrin,T.; Stockwell,T.; Katzel,D.; Li,K.; Amedeo,P.; Schobel,S.; Shrivastava,S.; Wang,S.; Thovarai,V.; Bishop,B.; Edworthy,P.; Kim,M.; Mai,L.T.Q.; Hien,N.T.; Ha,N.K.; Cuong,V.D.; Duc,D.T.; Phuong,H.V.M.; Hang,N.L.K.; Thanh,L.T.; Thach,N.C.; Huong,T.T.; Hien,P.T.; Giang,N.H.; Bao,Y.; Sanders,R.; Dernovoy,D.…
EPI355348	MP	Vietnam	2007-Jan-01	A/HungYen/HY3/2007		Other Database Import	Wentworth,D.E.; Dugan,V.; Halpin,R.; Lin,X.; Bera,J.; Ghedin,E.; Fedorova,N.; Overton,L.; Tsitrin,T.; Stockwell,T.; Katzel,D.; Li,K.; Amedeo,P.; Schobel,S.; Shrivastava,S.; Wang,S.; Thovarai,V.; Bishop,B.; Edworthy,P.; Kim,M.; Mai,L.T.Q.; Hien,N.T.; Ha,N.K.; Cuong,V.D.; Duc,D.T.; Phuong,H.V.M.; Hang,N.L.K.; Thanh,L.T.; Thach,N.C.; Huong,T.T.; Hien,P.T.; Giang,N.H.; Bao,Y.; Sanders,R.; Dernovoy,D.…
EPI355352	PB2	Vietnam	2007-Jan-01	A/HungYen/HY3/2007		Other Database Import	Wentworth,D.E.; Dugan,V.; Halpin,R.; Lin,X.; Bera,J.; Ghedin,E.; Fedorova,N.; Overton,L.; Tsitrin,T.; Stockwell,T.; Katzel,D.; Li,K.; Amedeo,P.; Schobel,S.; Shrivastava,S.; Wang,S.; Thovarai,V.; Bishop,B.; Edworthy,P.; Kim,M.; Mai,L.T.Q.; Hien,N.T.; Ha,N.K.; Cuong,V.D.; Duc,D.T.; Phuong,H.V.M.; Hang,N.L.K.; Thanh,L.T.; Thach,N.C.; Huong,T.T.; Hien,P.T.; Giang,N.H.; Bao,Y.; Sanders,R.; Dernovoy,D.…
EPI355349	NP	Vietnam	2007-Jan-01	A/HungYen/HY3/2007		Other Database Import	Wentworth,D.E.; Dugan,V.; Halpin,R.; Lin,X.; Bera,J.; Ghedin,E.; Fedorova,N.; Overton,L.; Tsitrin,T.; Stockwell,T.; Katzel,D.; Li,K.; Amedeo,P.; Schobel,S.; Shrivastava,S.; Wang,S.; Thovarai,V.; Bishop,B.; Edworthy,P.; Kim,M.; Mai,L.T.Q.; Hien,N.T.; Ha,N.K.; Cuong,V.D.; Duc,D.T.; Phuong,H.V.M.; Hang,N.L.K.; Thanh,L.T.; Thach,N.C.; Huong,T.T.; Hien,P.T.; Giang,N.H.; Bao,Y.; Sanders,R.; Dernovoy,D.…
EPI355350	NS	Vietnam	2007-Jan-01	A/HungYen/HY3/2007		Other Database Import	Wentworth,D.E.; Dugan,V.; Halpin,R.; Lin,X.; Bera,J.; Ghedin,E.; Fedorova,N.; Overton,L.; Tsitrin,T.; Stockwell,T.; Katzel,D.; Li,K.; Amedeo,P.; Schobel,S.; Shrivastava,S.; Wang,S.; Thovarai,V.; Bishop,B.; Edworthy,P.; Kim,M.; Mai,L.T.Q.; Hien,N.T.; Ha,N.K.; Cuong,V.D.; Duc,D.T.; Phuong,H.V.M.; Hang,N.L.K.; Thanh,L.T.; Thach,N.C.; Huong,T.T.; Hien,P.T.; Giang,N.H.; Bao,Y.; Sanders,R.; Dernovoy,D.…
EPI355351	PB1	Vietnam	2007-Jan-01	A/HungYen/HY3/2007		Other Database Import	Wentworth,D.E.; Dugan,V.; Halpin,R.; Lin,X.; Bera,J.; Ghedin,E.; Fedorova,N.; Overton,L.; Tsitrin,T.; Stockwell,T.; Katzel,D.; Li,K.; Amedeo,P.; Schobel,S.; Shrivastava,S.; Wang,S.; Thovarai,V.; Bishop,B.; Edworthy,P.; Kim,M.; Mai,L.T.Q.; Hien,N.T.; Ha,N.K.; Cuong,V.D.; Duc,D.T.; Phuong,H.V.M.; Hang,N.L.K.; Thanh,L.T.; Thach,N.C.; Huong,T.T.; Hien,P.T.; Giang,N.H.; Bao,Y.; Sanders,R.; Dernovoy,D.…
EPI355332	NP	Vietnam	2007-Oct-03	A/HoaBinh/HB378/2007		Other Database Import	Wentworth,D.E.; Dugan,V.; Halpin,R.; Lin,X.; Bera,J.; Ghedin,E.; Fedorova,N.; Overton,L.; Tsitrin,T.; Stockwell,T.; Katzel,D.; Li,K.; Amedeo,P.; Schobel,S.; Shrivastava,S.; Wang,S.; Thovarai,V.; Bishop,B.; Edworthy,P.; Kim,M.; Mai,L.T.Q.; Hien,N.T.; Ha,N.K.; Cuong,V.D.; Duc,D.T.; Phuong,H.V.M.; Hang,N.L.K.; Thanh,L.T.; Thach,N.C.; Huong,T.T.; Hien,P.T.; Giang,N.H.; Bao,Y.; Sanders,R.; Dernovoy,D.…
EPI355336	PB1	Vietnam	2007-Oct-03	A/HoaBinh/HB378/2007		Other Database Import	Wentworth,D.E.; Dugan,V.; Halpin,R.; Lin,X.; Bera,J.; Ghedin,E.; Fedorova,N.; Overton,L.; Tsitrin,T.; Stockwell,T.; Katzel,D.; Li,K.; Amedeo,P.; Schobel,S.; Shrivastava,S.; Wang,S.; Thovarai,V.; Bishop,B.; Edworthy,P.; Kim,M.; Mai,L.T.Q.; Hien,N.T.; Ha,N.K.; Cuong,V.D.; Duc,D.T.; Phuong,H.V.M.; Hang,N.L.K.; Thanh,L.T.; Thach,N.C.; Huong,T.T.; Hien,P.T.; Giang,N.H.; Bao,Y.; Sanders,R.; Dernovoy,D.…
EPI355331	MP	Vietnam	2007-Oct-03	A/HoaBinh/HB378/2007		Other Database Import	Wentworth,D.E.; Dugan,V.; Halpin,R.; Lin,X.; Bera,J.; Ghedin,E.; Fedorova,N.; Overton,L.; Tsitrin,T.; Stockwell,T.; Katzel,D.; Li,K.; Amedeo,P.; Schobel,S.; Shrivastava,S.; Wang,S.; Thovarai,V.; Bishop,B.; Edworthy,P.; Kim,M.; Mai,L.T.Q.; Hien,N.T.; Ha,N.K.; Cuong,V.D.; Duc,D.T.; Phuong,H.V.M.; Hang,N.L.K.; Thanh,L.T.; Thach,N.C.; Huong,T.T.; Hien,P.T.; Giang,N.H.; Bao,Y.; Sanders,R.; Dernovoy,D.…
EPI355335	PA	Vietnam	2007-Oct-03	A/HoaBinh/HB378/2007		Other Database Import	Wentworth,D.E.; Dugan,V.; Halpin,R.; Lin,X.; Bera,J.; Ghedin,E.; Fedorova,N.; Overton,L.; Tsitrin,T.; Stockwell,T.; Katzel,D.; Li,K.; Amedeo,P.; Schobel,S.; Shrivastava,S.; Wang,S.; Thovarai,V.; Bishop,B.; Edworthy,P.; Kim,M.; Mai,L.T.Q.; Hien,N.T.; Ha,N.K.; Cuong,V.D.; Duc,D.T.; Phuong,H.V.M.; Hang,N.L.K.; Thanh,L.T.; Thach,N.C.; Huong,T.T.; Hien,P.T.; Giang,N.H.; Bao,Y.; Sanders,R.; Dernovoy,D.…
EPI355330	HA	Vietnam	2007-Oct-03	A/HoaBinh/HB378/2007		Other Database Import	Wentworth,D.E.; Dugan,V.; Halpin,R.; Lin,X.; Bera,J.; Ghedin,E.; Fedorova,N.; Overton,L.; Tsitrin,T.; Stockwell,T.; Katzel,D.; Li,K.; Amedeo,P.; Schobel,S.; Shrivastava,S.; Wang,S.; Thovarai,V.; Bishop,B.; Edworthy,P.; Kim,M.; Mai,L.T.Q.; Hien,N.T.; Ha,N.K.; Cuong,V.D.; Duc,D.T.; Phuong,H.V.M.; Hang,N.L.K.; Thanh,L.T.; Thach,N.C.; Huong,T.T.; Hien,P.T.; Giang,N.H.; Bao,Y.; Sanders,R.; Dernovoy,D.…
EPI355333	NS	Vietnam	2007-Oct-03	A/HoaBinh/HB378/2007		Other Database Import	Wentworth,D.E.; Dugan,V.; Halpin,R.; Lin,X.; Bera,J.; Ghedin,E.; Fedorova,N.; Overton,L.; Tsitrin,T.; Stockwell,T.; Katzel,D.; Li,K.; Amedeo,P.; Schobel,S.; Shrivastava,S.; Wang,S.; Thovarai,V.; Bishop,B.; Edworthy,P.; Kim,M.; Mai,L.T.Q.; Hien,N.T.; Ha,N.K.; Cuong,V.D.; Duc,D.T.; Phuong,H.V.M.; Hang,N.L.K.; Thanh,L.T.; Thach,N.C.; Huong,T.T.; Hien,P.T.; Giang,N.H.; Bao,Y.; Sanders,R.; Dernovoy,D.…
EPI355337	PB2	Vietnam	2007-Oct-03	A/HoaBinh/HB378/2007		Other Database Import	Wentworth,D.E.; Dugan,V.; Halpin,R.; Lin,X.; Bera,J.; Ghedin,E.; Fedorova,N.; Overton,L.; Tsitrin,T.; Stockwell,T.; Katzel,D.; Li,K.; Amedeo,P.; Schobel,S.; Shrivastava,S.; Wang,S.; Thovarai,V.; Bishop,B.; Edworthy,P.; Kim,M.; Mai,L.T.Q.; Hien,N.T.; Ha,N.K.; Cuong,V.D.; Duc,D.T.; Phuong,H.V.M.; Hang,N.L.K.; Thanh,L.T.; Thach,N.C.; Huong,T.T.; Hien,P.T.; Giang,N.H.; Bao,Y.; Sanders,R.; Dernovoy,D.…
EPI355326	PA	Vietnam	2007-Oct-01	A/Hue/H020/2007		Other Database Import	Wentworth,D.E.; Dugan,V.; Halpin,R.; Lin,X.; Bera,J.; Ghedin,E.; Fedorova,N.; Overton,L.; Tsitrin,T.; Stockwell,T.; Katzel,D.; Li,K.; Amedeo,P.; Schobel,S.; Shrivastava,S.; Wang,S.; Thovarai,V.; Bishop,B.; Edworthy,P.; Kim,M.; Mai,L.T.Q.; Hien,N.T.; Ha,N.K.; Cuong,V.D.; Duc,D.T.; Phuong,H.V.M.; Hang,N.L.K.; Thanh,L.T.; Thach,N.C.; Huong,T.T.; Hien,P.T.; Giang,N.H.; Bao,Y.; Sanders,R.; Dernovoy,D.…
EPI355322	HA	Vietnam	2007-Oct-01	A/Hue/H020/2007		Other Database Import	Wentworth,D.E.; Dugan,V.; Halpin,R.; Lin,X.; Bera,J.; Ghedin,E.; Fedorova,N.; Overton,L.; Tsitrin,T.; Stockwell,T.; Katzel,D.; Li,K.; Amedeo,P.; Schobel,S.; Shrivastava,S.; Wang,S.; Thovarai,V.; Bishop,B.; Edworthy,P.; Kim,M.; Mai,L.T.Q.; Hien,N.T.; Ha,N.K.; Cuong,V.D.; Duc,D.T.; Phuong,H.V.M.; Hang,N.L.K.; Thanh,L.T.; Thach,N.C.; Huong,T.T.; Hien,P.T.; Giang,N.H.; Bao,Y.; Sanders,R.; Dernovoy,D.…
EPI355325	NS	Vietnam	2007-Oct-01	A/Hue/H020/2007		Other Database Import	Wentworth,D.E.; Dugan,V.; Halpin,R.; Lin,X.; Bera,J.; Ghedin,E.; Fedorova,N.; Overton,L.; Tsitrin,T.; Stockwell,T.; Katzel,D.; Li,K.; Amedeo,P.; Schobel,S.; Shrivastava,S.; Wang,S.; Thovarai,V.; Bishop,B.; Edworthy,P.; Kim,M.; Mai,L.T.Q.; Hien,N.T.; Ha,N.K.; Cuong,V.D.; Duc,D.T.; Phuong,H.V.M.; Hang,N.L.K.; Thanh,L.T.; Thach,N.C.; Huong,T.T.; Hien,P.T.; Giang,N.H.; Bao,Y.; Sanders,R.; Dernovoy,D.…
EPI355323	MP	Vietnam	2007-Oct-01	A/Hue/H020/2007		Other Database Import	Wentworth,D.E.; Dugan,V.; Halpin,R.; Lin,X.; Bera,J.; Ghedin,E.; Fedorova,N.; Overton,L.; Tsitrin,T.; Stockwell,T.; Katzel,D.; Li,K.; Amedeo,P.; Schobel,S.; Shrivastava,S.; Wang,S.; Thovarai,V.; Bishop,B.; Edworthy,P.; Kim,M.; Mai,L.T.Q.; Hien,N.T.; Ha,N.K.; Cuong,V.D.; Duc,D.T.; Phuong,H.V.M.; Hang,N.L.K.; Thanh,L.T.; Thach,N.C.; Huong,T.T.; Hien,P.T.; Giang,N.H.; Bao,Y.; Sanders,R.; Dernovoy,D.…
EPI355324	NP	Vietnam	2007-Oct-01	A/Hue/H020/2007		Other Database Import	Wentworth,D.E.; Dugan,V.; Halpin,R.; Lin,X.; Bera,J.; Ghedin,E.; Fedorova,N.; Overton,L.; Tsitrin,T.; Stockwell,T.; Katzel,D.; Li,K.; Amedeo,P.; Schobel,S.; Shrivastava,S.; Wang,S.; Thovarai,V.; Bishop,B.; Edworthy,P.; Kim,M.; Mai,L.T.Q.; Hien,N.T.; Ha,N.K.; Cuong,V.D.; Duc,D.T.; Phuong,H.V.M.; Hang,N.L.K.; Thanh,L.T.; Thach,N.C.; Huong,T.T.; Hien,P.T.; Giang,N.H.; Bao,Y.; Sanders,R.; Dernovoy,D.…
EPI355327	PB1	Vietnam	2007-Oct-01	A/Hue/H020/2007		Other Database Import	Wentworth,D.E.; Dugan,V.; Halpin,R.; Lin,X.; Bera,J.; Ghedin,E.; Fedorova,N.; Overton,L.; Tsitrin,T.; Stockwell,T.; Katzel,D.; Li,K.; Amedeo,P.; Schobel,S.; Shrivastava,S.; Wang,S.; Thovarai,V.; Bishop,B.; Edworthy,P.; Kim,M.; Mai,L.T.Q.; Hien,N.T.; Ha,N.K.; Cuong,V.D.; Duc,D.T.; Phuong,H.V.M.; Hang,N.L.K.; Thanh,L.T.; Thach,N.C.; Huong,T.T.; Hien,P.T.; Giang,N.H.; Bao,Y.; Sanders,R.; Dernovoy,D.…
EPI355328	PB2	Vietnam	2007-Oct-01	A/Hue/H020/2007		Other Database Import	Wentworth,D.E.; Dugan,V.; Halpin,R.; Lin,X.; Bera,J.; Ghedin,E.; Fedorova,N.; Overton,L.; Tsitrin,T.; Stockwell,T.; Katzel,D.; Li,K.; Amedeo,P.; Schobel,S.; Shrivastava,S.; Wang,S.; Thovarai,V.; Bishop,B.; Edworthy,P.; Kim,M.; Mai,L.T.Q.; Hien,N.T.; Ha,N.K.; Cuong,V.D.; Duc,D.T.; Phuong,H.V.M.; Hang,N.L.K.; Thanh,L.T.; Thach,N.C.; Huong,T.T.; Hien,P.T.; Giang,N.H.; Bao,Y.; Sanders,R.; Dernovoy,D.…
EPI347404	HA	Cameroon	2007-Dec-18	A/Cameroon/57/2007	Centre Pasteur du Cameroun	National Institute for Medical Research
EPI342059	MP	United States	2007-Mar-06	A/Massachusetts/06/2007	Massachusetts Department of Public Health	Centers for Disease Control and Prevention
EPI342060	NA	United States	2007-Mar-06	A/Massachusetts/06/2007	Massachusetts Department of Public Health	Centers for Disease Control and Prevention
EPI342061	HA	United States	2007-Mar-06	A/Massachusetts/06/2007	Massachusetts Department of Public Health	Centers for Disease Control and Prevention
EPI336948	HA	United States	2007-Feb-26	A/Vermont/UR06-0448/2007		Other Database Import	The NIAID Influenza Genome Sequencing Consortium
EPI336949	NA	United States	2007-Feb-26	A/Vermont/UR06-0448/2007		Other Database Import	The NIAID Influenza Genome Sequencing Consortium
EPI336950	NP	United States	2007-Feb-26	A/Vermont/UR06-0448/2007		Other Database Import	The NIAID Influenza Genome Sequencing Consortium
EPI336951	NS	United States	2007-Feb-26	A/Vermont/UR06-0448/2007		Other Database Import	The NIAID Influenza Genome Sequencing Consortium
EPI336952	PA	United States	2007-Feb-26	A/Vermont/UR06-0448/2007		Other Database Import	The NIAID Influenza Genome Sequencing Consortium
EPI336953	PB2	United States	2007-Feb-26	A/Vermont/UR06-0448/2007		Other Database Import	The NIAID Influenza Genome Sequencing Consortium
EPI336954	MP	United States	2007-Feb-26	A/Vermont/UR06-0448/2007		Other Database Import	The NIAID Influenza Genome Sequencing Consortium
EPI336955	PB1	United States	2007-Feb-26	A/Vermont/UR06-0448/2007		Other Database Import	The NIAID Influenza Genome Sequencing Consortium
EPI326372	NA	China	2007-Apr-07	A/Guangdong/15/2007		Other Database Import	Huang,P.; Liang,L.
EPI326373	HA	China	2007-Apr-07	A/Guangdong/15/2007		Other Database Import	Huang,P.; Liang,L.
EPI326370	NA	China	2007-Apr-10	A/Guangdong/17/2007		Other Database Import	Huang,P.; Liang,L.
EPI326371	HA	China	2007-Apr-10	A/Guangdong/17/2007		Other Database Import	Huang,P.; Liang,L.
EPI318333	PA	Australia	2007-Aug-11	A/Sydney/0017/2007		Other Database Import	Wong,K.Y.; Bull,R.; Stelzer-Braid,S.; Fennell,M.; Rawlinson,W.
EPI318379	PB2	Australia	2007-Aug-11	A/Sydney/0017/2007		Other Database Import	Wong,K.Y.; Bull,R.; Stelzer-Braid,S.; Fennell,M.; Rawlinson,W.
EPI318310	NP	Australia	2007-Aug-11	A/Sydney/0017/2007		Other Database Import	Wong,K.Y.; Bull,R.; Stelzer-Braid,S.; Fennell,M.; Rawlinson,W.
EPI318356	PB1	Australia	2007-Aug-11	A/Sydney/0017/2007		Other Database Import	Wong,K.Y.; Bull,R.; Stelzer-Braid,S.; Fennell,M.; Rawlinson,W.
EPI318332	PA	Australia	2007-Jan-24	A/Sydney/867S/2007		Other Database Import	Wong,K.Y.; Bull,R.; Stelzer-Braid,S.; Fennell,M.; Rawlinson,W.
EPI318378	PB2	Australia	2007-Jan-24	A/Sydney/867S/2007		Other Database Import	Wong,K.Y.; Bull,R.; Stelzer-Braid,S.; Fennell,M.; Rawlinson,W.
EPI318309	NP	Australia	2007-Jan-24	A/Sydney/867S/2007		Other Database Import	Wong,K.Y.; Bull,R.; Stelzer-Braid,S.; Fennell,M.; Rawlinson,W.
EPI318355	PB1	Australia	2007-Jan-24	A/Sydney/867S/2007		Other Database Import	Wong,K.Y.; Bull,R.; Stelzer-Braid,S.; Fennell,M.; Rawlinson,W.
EPI273207	NA	Taiwan	2007-Mar-11	A/Taiwan/214/2007		Other Database Import	Lin,J.-H.; Chiu,S.-C.; Liu,H.-F.
EPI273242	NP	Taiwan	2007-Mar-11	A/Taiwan/214/2007		Other Database Import	Lin,J.-H.; Chiu,S.-C.; Liu,H.-F.
EPI273277	NS	Taiwan	2007-Mar-11	A/Taiwan/214/2007		Other Database Import	Lin,J.-H.; Chiu,S.-C.; Liu,H.-F.
EPI273102	PB2	Taiwan	2007-Mar-11	A/Taiwan/214/2007		Other Database Import	Lin,J.-H.; Chiu,S.-C.; Liu,H.-F.
EPI273137	HA	Taiwan	2007-Mar-11	A/Taiwan/214/2007		Other Database Import	Lin,J.-H.; Chiu,S.-C.; Liu,H.-F.
EPI273312	PA	Taiwan	2007-Mar-11	A/Taiwan/214/2007		Other Database Import	Lin,J.-H.; Chiu,S.-C.; Liu,H.-F.
EPI273347	PB1	Taiwan	2007-Mar-11	A/Taiwan/214/2007		Other Database Import	Lin,J.-H.; Chiu,S.-C.; Liu,H.-F.
EPI273172	MP	Taiwan	2007-Mar-11	A/Taiwan/214/2007		Other Database Import	Lin,J.-H.; Chiu,S.-C.; Liu,H.-F.
EPI273204	NA	Taiwan	2007-Jan-16	A/Taiwan/18/2007		Other Database Import	Lin,J.-H.; Chiu,S.-C.; Liu,H.-F.
EPI273239	NP	Taiwan	2007-Jan-16	A/Taiwan/18/2007		Other Database Import	Lin,J.-H.; Chiu,S.-C.; Liu,H.-F.
EPI273274	NS	Taiwan	2007-Jan-16	A/Taiwan/18/2007		Other Database Import	Lin,J.-H.; Chiu,S.-C.; Liu,H.-F.
EPI273099	PB2	Taiwan	2007-Jan-16	A/Taiwan/18/2007		Other Database Import	Lin,J.-H.; Chiu,S.-C.; Liu,H.-F.
EPI273134	HA	Taiwan	2007-Jan-16	A/Taiwan/18/2007		Other Database Import	Lin,J.-H.; Chiu,S.-C.; Liu,H.-F.
EPI273310	PA	Taiwan	2007-Jan-16	A/Taiwan/18/2007		Other Database Import	Lin,J.-H.; Chiu,S.-C.; Liu,H.-F.
EPI273344	PB1	Taiwan	2007-Jan-16	A/Taiwan/18/2007		Other Database Import	Lin,J.-H.; Chiu,S.-C.; Liu,H.-F.
EPI273169	MP	Taiwan	2007-Jan-16	A/Taiwan/18/2007		Other Database Import	Lin,J.-H.; Chiu,S.-C.; Liu,H.-F.
EPI273203	NA	Taiwan	2007-Jan-11	A/Taiwan/7/2007		Other Database Import	Lin,J.-H.; Chiu,S.-C.; Liu,H.-F.
EPI273238	NP	Taiwan	2007-Jan-11	A/Taiwan/7/2007		Other Database Import	Lin,J.-H.; Chiu,S.-C.; Liu,H.-F.
EPI273273	NS	Taiwan	2007-Jan-11	A/Taiwan/7/2007		Other Database Import	Lin,J.-H.; Chiu,S.-C.; Liu,H.-F.
EPI273098	PB2	Taiwan	2007-Jan-11	A/Taiwan/7/2007		Other Database Import	Lin,J.-H.; Chiu,S.-C.; Liu,H.-F.
EPI273133	HA	Taiwan	2007-Jan-11	A/Taiwan/7/2007		Other Database Import	Lin,J.-H.; Chiu,S.-C.; Liu,H.-F.
EPI273308	PA	Taiwan	2007-Jan-11	A/Taiwan/7/2007		Other Database Import	Lin,J.-H.; Chiu,S.-C.; Liu,H.-F.
EPI273343	PB1	Taiwan	2007-Jan-11	A/Taiwan/7/2007		Other Database Import	Lin,J.-H.; Chiu,S.-C.; Liu,H.-F.
EPI273168	MP	Taiwan	2007-Jan-11	A/Taiwan/7/2007		Other Database Import	Lin,J.-H.; Chiu,S.-C.; Liu,H.-F.
EPI273202	NA	Taiwan	2007-Jan-11	A/Taiwan/5/2007		Other Database Import	Lin,J.-H.; Chiu,S.-C.; Liu,H.-F.
EPI273237	NP	Taiwan	2007-Jan-11	A/Taiwan/5/2007		Other Database Import	Lin,J.-H.; Chiu,S.-C.; Liu,H.-F.
EPI273272	NS	Taiwan	2007-Jan-11	A/Taiwan/5/2007		Other Database Import	Lin,J.-H.; Chiu,S.-C.; Liu,H.-F.
EPI273097	PB2	Taiwan	2007-Jan-11	A/Taiwan/5/2007		Other Database Import	Lin,J.-H.; Chiu,S.-C.; Liu,H.-F.
EPI273132	HA	Taiwan	2007-Jan-11	A/Taiwan/5/2007		Other Database Import	Lin,J.-H.; Chiu,S.-C.; Liu,H.-F.
EPI273307	PA	Taiwan	2007-Jan-11	A/Taiwan/5/2007		Other Database Import	Lin,J.-H.; Chiu,S.-C.; Liu,H.-F.
EPI273342	PB1	Taiwan	2007-Jan-11	A/Taiwan/5/2007		Other Database Import	Lin,J.-H.; Chiu,S.-C.; Liu,H.-F.
EPI273167	MP	Taiwan	2007-Jan-11	A/Taiwan/5/2007		Other Database Import	Lin,J.-H.; Chiu,S.-C.; Liu,H.-F.
EPI270770	NS	Italy	2007-Jan-01	A/Pavia/15/2007		Other Database Import	Campanini,G.; Piralla,A.; Paolucci,S.; Rovida,F.; Percivalle,E.; Maga,G.; Baldanti,F.
EPI383669	HA	Italy	2007-Jan-01	A/Pavia/15/2007		Other Database Import	Campanini,G.; Piralla,A.; Paolucci,S.; Rovida,F.; Percivalle,E.; Maga,G.; Baldanti,F.
EPI270769	NS	Italy	2007-Jan-01	A/Pavia/14/2007		Other Database Import	Campanini,G.; Piralla,A.; Paolucci,S.; Rovida,F.; Percivalle,E.; Maga,G.; Baldanti,F.
EPI270768	NS	Italy	2007-Jan-01	A/Pavia/12/2007		Other Database Import	Campanini,G.; Piralla,A.; Paolucci,S.; Rovida,F.; Percivalle,E.; Maga,G.; Baldanti,F.
EPI383666	HA	Italy	2007-Jan-01	A/Pavia/12/2007		Other Database Import	Campanini,G.; Piralla,A.; Paolucci,S.; Rovida,F.; Percivalle,E.; Maga,G.; Baldanti,F.
EPI270763	NS	Italy	2007-Jan-01	A/Pavia/7/2007		Other Database Import	Campanini,G.; Piralla,A.; Paolucci,S.; Rovida,F.; Percivalle,E.; Maga,G.; Baldanti,F.
EPI383667	HA	Italy	2007-Jan-01	A/Pavia/7/2007		Other Database Import	Campanini,G.; Piralla,A.; Paolucci,S.; Rovida,F.; Percivalle,E.; Maga,G.; Baldanti,F.
EPI270725	NS	Italy	2007-Jan-01	A/Pavia/31/2007		Other Database Import	Campanini,G.; Piralla,A.; Paolucci,S.; Rovida,F.; Percivalle,E.; Maga,G.; Baldanti,F.
EPI383674	HA	Italy	2007-Jan-01	A/Pavia/31/2007		Other Database Import	Campanini,G.; Piralla,A.; Paolucci,S.; Rovida,F.; Percivalle,E.; Maga,G.; Baldanti,F.
EPI269722	NA	China	2007-Sep-20	A/Shanghai/N12/2007		Other Database Import	Wang,W.; Sheng,J.; Ren,P.; Zhang,J.; Lin,X.; Hou,L.; Deubel,V.
EPI269775	HA	China	2007-Sep-20	A/Shanghai/N12/2007		Other Database Import	Wang,W.; Sheng,J.; Ren,P.; Zhang,J.; Lin,X.; Hou,L.; Deubel,V.
EPI269720	NA	China	2007-Sep-06	A/Shanghai/N10/2007		Other Database Import	Wang,W.; Sheng,J.; Ren,P.; Zhang,J.; Lin,X.; Hou,L.; Deubel,V.
EPI269773	HA	China	2007-Sep-06	A/Shanghai/N10/2007		Other Database Import	Wang,W.; Sheng,J.; Ren,P.; Zhang,J.; Lin,X.; Hou,L.; Deubel,V.
EPI269719	NA	China	2007-Sep-03	A/Shanghai/N09/2007		Other Database Import	Wang,W.; Sheng,J.; Ren,P.; Zhang,J.; Lin,X.; Hou,L.; Deubel,V.
EPI269772	HA	China	2007-Sep-03	A/Shanghai/N09/2007		Other Database Import	Wang,W.; Sheng,J.; Ren,P.; Zhang,J.; Lin,X.; Hou,L.; Deubel,V.
EPI269717	NA	China	2007-Aug-27	A/Shanghai/N07/2007		Other Database Import	Wang,W.; Sheng,J.; Ren,P.; Zhang,J.; Lin,X.; Hou,L.; Deubel,V.
EPI269770	HA	China	2007-Aug-27	A/Shanghai/N07/2007		Other Database Import	Wang,W.; Sheng,J.; Ren,P.; Zhang,J.; Lin,X.; Hou,L.; Deubel,V.
EPI269714	NA	China	2007-Jul-12	A/Shanghai/N04/2007		Other Database Import	Wang,W.; Sheng,J.; Ren,P.; Zhang,J.; Lin,X.; Hou,L.; Deubel,V.
EPI269767	HA	China	2007-Jul-12	A/Shanghai/N04/2007		Other Database Import	Wang,W.; Sheng,J.; Ren,P.; Zhang,J.; Lin,X.; Hou,L.; Deubel,V.
EPI269712	NA	China	2007-Feb-05	A/Shanghai/N02/2007		Other Database Import	Wang,W.; Sheng,J.; Ren,P.; Zhang,J.; Lin,X.; Hou,L.; Deubel,V.
EPI269765	HA	China	2007-Feb-05	A/Shanghai/N02/2007		Other Database Import	Wang,W.; Sheng,J.; Ren,P.; Zhang,J.; Lin,X.; Hou,L.; Deubel,V.
EPI266337	HA	Australia	2007-Feb-06	A/Brisbane/10/2007		Other Database Import	Stevens,J.; Chen,L.-M.; Carney,P.J.; Garten,R.; Foust,A.; Le,J.; Pokorny,B.A.; Manojkumar,R.; Silverman,J.; Devis,R.; Rhea,K.; Xu,X.; Bucher,D.J.; Paulson,J.; Cox,N.J.; Klimov,A.; Donis,R.O.
EPI254262	HA	Korea, Republic of	2007-Jan-25	A/Jeonbuk/2218/2007		Other Database Import	Kang,S.; Yang,I.S.; Lee,J.-Y.; Park,Y.; Oh,H.-B.; Kang,C.; Kim,K.H.
EPI254261	HA	Korea, Republic of	2007-Jan-21	A/Jeonbuk/2217/2007		Other Database Import	Kang,S.; Yang,I.S.; Lee,J.-Y.; Park,Y.; Oh,H.-B.; Kang,C.; Kim,K.H.
EPI254260	HA	Korea, Republic of	2007-Jan-25	A/Jeonbuk/2214/2007		Other Database Import	Kang,S.; Yang,I.S.; Lee,J.-Y.; Park,Y.; Oh,H.-B.; Kang,C.; Kim,K.H.
EPI254257	HA	Korea, Republic of	2007-Jan-20	A/Jeonbuk/2189/2007		Other Database Import	Kang,S.; Yang,I.S.; Lee,J.-Y.; Park,Y.; Oh,H.-B.; Kang,C.; Kim,K.H.
EPI254256	HA	Korea, Republic of	2007-Jan-16	A/Jeonbuk/2173/2007		Other Database Import	Kang,S.; Yang,I.S.; Lee,J.-Y.; Park,Y.; Oh,H.-B.; Kang,C.; Kim,K.H.
EPI254254	HA	Korea, Republic of	2007-Jan-15	A/Jeonbuk/2153/2007		Other Database Import	Kang,S.; Yang,I.S.; Lee,J.-Y.; Park,Y.; Oh,H.-B.; Kang,C.; Kim,K.H.
EPI254253	HA	Korea, Republic of	2007-Jan-15	A/Jeonbuk/2152/2007		Other Database Import	Kang,S.; Yang,I.S.; Lee,J.-Y.; Park,Y.; Oh,H.-B.; Kang,C.; Kim,K.H.
EPI254247	HA	Korea, Republic of	2007-Jan-13	A/Jeonbuk/1657/2007		Other Database Import	Kang,S.; Yang,I.S.; Lee,J.-Y.; Park,Y.; Oh,H.-B.; Kang,C.; Kim,K.H.
EPI254245	HA	Korea, Republic of	2007-Jan-06	A/Jeonbuk/1429/2007		Other Database Import	Kang,S.; Yang,I.S.; Lee,J.-Y.; Park,Y.; Oh,H.-B.; Kang,C.; Kim,K.H.
EPI254231	HA	Korea, Republic of	2007-Jan-22	A/Jeju/2338/2007		Other Database Import	Kang,S.; Yang,I.S.; Lee,J.-Y.; Park,Y.; Oh,H.-B.; Kang,C.; Kim,K.H.
EPI254227	HA	Korea, Republic of	2007-Jan-15	A/Jeju/1965/2007		Other Database Import	Kang,S.; Yang,I.S.; Lee,J.-Y.; Park,Y.; Oh,H.-B.; Kang,C.; Kim,K.H.
EPI254213	HA	Korea, Republic of	2007-Jan-20	A/Incheon/2050/2007		Other Database Import	Kang,S.; Yang,I.S.; Lee,J.-Y.; Park,Y.; Oh,H.-B.; Kang,C.; Kim,K.H.
EPI254211	HA	Korea, Republic of	2007-Jan-16	A/Incheon/2012/2007		Other Database Import	Kang,S.; Yang,I.S.; Lee,J.-Y.; Park,Y.; Oh,H.-B.; Kang,C.; Kim,K.H.
EPI254206	HA	Korea, Republic of	2007-Jan-13	A/Incheon/1602/2007		Other Database Import	Kang,S.; Yang,I.S.; Lee,J.-Y.; Park,Y.; Oh,H.-B.; Kang,C.; Kim,K.H.
EPI254202	HA	Korea, Republic of	2007-Jan-11	A/Incheon/1584/2007		Other Database Import	Kang,S.; Yang,I.S.; Lee,J.-Y.; Park,Y.; Oh,H.-B.; Kang,C.; Kim,K.H.
EPI254201	HA	Korea, Republic of	2007-Jan-10	A/Incheon/1574/2007		Other Database Import	Kang,S.; Yang,I.S.; Lee,J.-Y.; Park,Y.; Oh,H.-B.; Kang,C.; Kim,K.H.
EPI254196	HA	Korea, Republic of	2007-Jan-02	A/Incheon/1356/2007		Other Database Import	Kang,S.; Yang,I.S.; Lee,J.-Y.; Park,Y.; Oh,H.-B.; Kang,C.; Kim,K.H.
EPI254174	HA	Korea, Republic of	2007-Jan-02	A/Gyeongbuk/1258/2007		Other Database Import	Kang,S.; Yang,I.S.; Lee,J.-Y.; Park,Y.; Oh,H.-B.; Kang,C.; Kim,K.H.
EPI254158	HA	Korea, Republic of	2007-Feb-01	A/Daejeon/2419/2007		Other Database Import	Kang,S.; Yang,I.S.; Lee,J.-Y.; Park,Y.; Oh,H.-B.; Kang,C.; Kim,K.H.
EPI254156	HA	Korea, Republic of	2007-Jan-02	A/Daejeon/1323/2007		Other Database Import	Kang,S.; Yang,I.S.; Lee,J.-Y.; Park,Y.; Oh,H.-B.; Kang,C.; Kim,K.H.
EPI254130	HA	Korea, Republic of	2007-Jan-19	A/Chungnam/1934/2007		Other Database Import	Kang,S.; Yang,I.S.; Lee,J.-Y.; Park,Y.; Oh,H.-B.; Kang,C.; Kim,K.H.
EPI254129	HA	Korea, Republic of	2007-Jan-18	A/Chungnam/1930/2007		Other Database Import	Kang,S.; Yang,I.S.; Lee,J.-Y.; Park,Y.; Oh,H.-B.; Kang,C.; Kim,K.H.
EPI254128	HA	Korea, Republic of	2007-Jan-16	A/Chungnam/1902/2007		Other Database Import	Kang,S.; Yang,I.S.; Lee,J.-Y.; Park,Y.; Oh,H.-B.; Kang,C.; Kim,K.H.
EPI254122	HA	Korea, Republic of	2007-Jan-02	A/Chungbuk/1471/2007		Other Database Import	Kang,S.; Yang,I.S.; Lee,J.-Y.; Park,Y.; Oh,H.-B.; Kang,C.; Kim,K.H.
EPI251303	MP	China	2007-Jan-19	A/Zhejiang-Wuxing/19/2007		Other Database Import	Shu,Y.; Huang,W.; Zhao,X.; Li,Z.; Wang,W.; Li,X.; Yang,L.; Lan,Y.; Zhang,Y.; Dong,L.; Wang,D.; Guo,J.; Wang,M.; Guo,Y.; Wen,L.
EPI251301	MP	China	2007-Feb-07	A/Zhejiang-Jianggan/168/2007		Other Database Import	Shu,Y.; Huang,W.; Zhao,X.; Li,Z.; Wang,W.; Li,X.; Yang,L.; Lan,Y.; Zhang,Y.; Dong,L.; Wang,D.; Guo,J.; Wang,M.; Guo,Y.; Wen,L.
EPI251300	MP	China	2007-Jan-31	A/Zhejiang-Jianggan/152/2007		Other Database Import	Shu,Y.; Huang,W.; Zhao,X.; Li,Z.; Wang,W.; Li,X.; Yang,L.; Lan,Y.; Zhang,Y.; Dong,L.; Wang,D.; Guo,J.; Wang,M.; Guo,Y.; Wen,L.
EPI251298	MP	China	2007-Feb-07	A/Zhejiang-Xiacheng/143/2007		Other Database Import	Shu,Y.; Huang,W.; Zhao,X.; Li,Z.; Wang,W.; Li,X.; Yang,L.; Lan,Y.; Zhang,Y.; Dong,L.; Wang,D.; Guo,J.; Wang,M.; Guo,Y.; Wen,L.
EPI251293	MP	China	2007-Feb-07	A/Yunnan-Xishan/115/2007		Other Database Import	Shu,Y.; Huang,W.; Zhao,X.; Li,Z.; Wang,W.; Li,X.; Yang,L.; Lan,Y.; Zhang,Y.; Dong,L.; Wang,D.; Guo,J.; Wang,M.; Guo,Y.; Wen,L.
EPI251291	MP	China	2007-Apr-02	A/Yunnan-Anning/145/2007		Other Database Import	Shu,Y.; Huang,W.; Zhao,X.; Li,Z.; Wang,W.; Li,X.; Yang,L.; Lan,Y.; Zhang,Y.; Dong,L.; Wang,D.; Guo,J.; Wang,M.; Guo,Y.; Wen,L.
EPI251290	MP	China	2007-Jan-23	A/Tianjin-Jinnan/121/2007		Other Database Import	Shu,Y.; Huang,W.; Zhao,X.; Li,Z.; Wang,W.; Li,X.; Yang,L.; Lan,Y.; Zhang,Y.; Dong,L.; Wang,D.; Guo,J.; Wang,M.; Guo,Y.; Wen,L.
EPI251287	MP	China	2007-Feb-27	A/Tianjin-Hexi/161/2007		Other Database Import	Shu,Y.; Huang,W.; Zhao,X.; Li,Z.; Wang,W.; Li,X.; Yang,L.; Lan,Y.; Zhang,Y.; Dong,L.; Wang,D.; Guo,J.; Wang,M.; Guo,Y.; Wen,L.
EPI251284	MP	China	2007-Jan-30	A/Tianjin-Hedong/167/2007		Other Database Import	Shu,Y.; Huang,W.; Zhao,X.; Li,Z.; Wang,W.; Li,X.; Yang,L.; Lan,Y.; Zhang,Y.; Dong,L.; Wang,D.; Guo,J.; Wang,M.; Guo,Y.; Wen,L.
EPI251282	MP	China	2007-Jan-02	A/Tianjin-Hedong/114/2007		Other Database Import	Shu,Y.; Huang,W.; Zhao,X.; Li,Z.; Wang,W.; Li,X.; Yang,L.; Lan,Y.; Zhang,Y.; Dong,L.; Wang,D.; Guo,J.; Wang,M.; Guo,Y.; Wen,L.
EPI251276	MP	China	2007-Jan-17	A/Sichuan-Pengxi/56/2007		Other Database Import	Shu,Y.; Huang,W.; Zhao,X.; Li,Z.; Wang,W.; Li,X.; Yang,L.; Lan,Y.; Zhang,Y.; Dong,L.; Wang,D.; Guo,J.; Wang,M.; Guo,Y.; Wen,L.
EPI251274	MP	China	2007-Jan-17	A/Sichuan-Pengxi/51/2007		Other Database Import	Shu,Y.; Huang,W.; Zhao,X.; Li,Z.; Wang,W.; Li,X.; Yang,L.; Lan,Y.; Zhang,Y.; Dong,L.; Wang,D.; Guo,J.; Wang,M.; Guo,Y.; Wen,L.
EPI251273	MP	China	2007-Jan-12	A/Shanxi-Yingze/511/2007		Other Database Import	Shu,Y.; Huang,W.; Zhao,X.; Li,Z.; Wang,W.; Li,X.; Yang,L.; Lan,Y.; Zhang,Y.; Dong,L.; Wang,D.; Guo,J.; Wang,M.; Guo,Y.; Wen,L.
EPI251271	MP	China	2007-Jan-18	A/Shanxi-Yingze/112/2007		Other Database Import	Shu,Y.; Huang,W.; Zhao,X.; Li,Z.; Wang,W.; Li,X.; Yang,L.; Lan,Y.; Zhang,Y.; Dong,L.; Wang,D.; Guo,J.; Wang,M.; Guo,Y.; Wen,L.
EPI251270	MP	China	2007-Jan-16	A/Shanxi-Xinghualing/141/2007		Other Database Import	Shu,Y.; Huang,W.; Zhao,X.; Li,Z.; Wang,W.; Li,X.; Yang,L.; Lan,Y.; Zhang,Y.; Dong,L.; Wang,D.; Guo,J.; Wang,M.; Guo,Y.; Wen,L.
EPI251267	MP	China	2007-Jan-01	A/Shanxi-Qindu/1124/2007		Other Database Import	Shu,Y.; Huang,W.; Zhao,X.; Li,Z.; Wang,W.; Li,X.; Yang,L.; Lan,Y.; Zhang,Y.; Dong,L.; Wang,D.; Guo,J.; Wang,M.; Guo,Y.; Wen,L.
EPI251265	MP	China	2007-Jan-01	A/Shanxi-Liuze/58/2007		Other Database Import	Shu,Y.; Huang,W.; Zhao,X.; Li,Z.; Wang,W.; Li,X.; Yang,L.; Lan,Y.; Zhang,Y.; Dong,L.; Wang,D.; Guo,J.; Wang,M.; Guo,Y.; Wen,L.
EPI251261	MP	China	2007-Mar-28	A/Shanxi-Chengqu/1156/2007		Other Database Import	Shu,Y.; Huang,W.; Zhao,X.; Li,Z.; Wang,W.; Li,X.; Yang,L.; Lan,Y.; Zhang,Y.; Dong,L.; Wang,D.; Guo,J.; Wang,M.; Guo,Y.; Wen,L.
EPI251257	MP	China	2007-Jan-12	A/Shaanxi-Beilin/187/2007		Other Database Import	Shu,Y.; Huang,W.; Zhao,X.; Li,Z.; Wang,W.; Li,X.; Yang,L.; Lan,Y.; Zhang,Y.; Dong,L.; Wang,D.; Guo,J.; Wang,M.; Guo,Y.; Wen,L.
EPI251256	MP	China	2007-Feb-06	A/Shaanxi-Beilin/1239/2007		Other Database Import	Shu,Y.; Huang,W.; Zhao,X.; Li,Z.; Wang,W.; Li,X.; Yang,L.; Lan,Y.; Zhang,Y.; Dong,L.; Wang,D.; Guo,J.; Wang,M.; Guo,Y.; Wen,L.
EPI251251	MP	China	2007-Jan-01	A/Shanghai-Jingan/112/2007		Other Database Import	Shu,Y.; Huang,W.; Zhao,X.; Li,Z.; Wang,W.; Li,X.; Yang,L.; Lan,Y.; Zhang,Y.; Dong,L.; Wang,D.; Guo,J.; Wang,M.; Guo,Y.; Wen,L.
EPI251250	MP	China	2007-Feb-03	A/Shandong-Taishan/1107/2007		Other Database Import	Shu,Y.; Huang,W.; Zhao,X.; Li,Z.; Wang,W.; Li,X.; Yang,L.; Lan,Y.; Zhang,Y.; Dong,L.; Wang,D.; Guo,J.; Wang,M.; Guo,Y.; Wen,L.
EPI251247	MP	China	2007-Jan-22	A/Shandong-Huaiyin/126/2007		Other Database Import	Shu,Y.; Huang,W.; Zhao,X.; Li,Z.; Wang,W.; Li,X.; Yang,L.; Lan,Y.; Zhang,Y.; Dong,L.; Wang,D.; Guo,J.; Wang,M.; Guo,Y.; Wen,L.
EPI251246	MP	China	2007-Mar-14	A/Shandong-Huaiyin/1164/2007		Other Database Import	Shu,Y.; Huang,W.; Zhao,X.; Li,Z.; Wang,W.; Li,X.; Yang,L.; Lan,Y.; Zhang,Y.; Dong,L.; Wang,D.; Guo,J.; Wang,M.; Guo,Y.; Wen,L.
EPI251245	MP	China	2007-Mar-13	A/Shandong-Huaiyin/1158/2007		Other Database Import	Shu,Y.; Huang,W.; Zhao,X.; Li,Z.; Wang,W.; Li,X.; Yang,L.; Lan,Y.; Zhang,Y.; Dong,L.; Wang,D.; Guo,J.; Wang,M.; Guo,Y.; Wen,L.
EPI251237	MP	China	2007-Mar-15	A/Qinghai-Gangcha/112/2007		Other Database Import	Shu,Y.; Huang,W.; Zhao,X.; Li,Z.; Wang,W.; Li,X.; Yang,L.; Lan,Y.; Zhang,Y.; Dong,L.; Wang,D.; Guo,J.; Wang,M.; Guo,Y.; Wen,L.
EPI251236	MP	China	2007-Apr-03	A/Qinghai-Gangcha/1117/2007		Other Database Import	Shu,Y.; Huang,W.; Zhao,X.; Li,Z.; Wang,W.; Li,X.; Yang,L.; Lan,Y.; Zhang,Y.; Dong,L.; Wang,D.; Guo,J.; Wang,M.; Guo,Y.; Wen,L.
EPI251235	MP	China	2007-Mar-07	A/Qinghai-Chengzhong/256/2007		Other Database Import	Shu,Y.; Huang,W.; Zhao,X.; Li,Z.; Wang,W.; Li,X.; Yang,L.; Lan,Y.; Zhang,Y.; Dong,L.; Wang,D.; Guo,J.; Wang,M.; Guo,Y.; Wen,L.
EPI251234	MP	China	2007-Mar-07	A/Qinghai-Chengzhong/255/2007		Other Database Import	Shu,Y.; Huang,W.; Zhao,X.; Li,Z.; Wang,W.; Li,X.; Yang,L.; Lan,Y.; Zhang,Y.; Dong,L.; Wang,D.; Guo,J.; Wang,M.; Guo,Y.; Wen,L.
EPI251231	MP	China	2007-Jan-15	A/Ningxia-Dawukou/154/2007		Other Database Import	Shu,Y.; Huang,W.; Zhao,X.; Li,Z.; Wang,W.; Li,X.; Yang,L.; Lan,Y.; Zhang,Y.; Dong,L.; Wang,D.; Guo,J.; Wang,M.; Guo,Y.; Wen,L.
EPI251230	MP	China	2007-Jan-07	A/Ningxia-Dawukou/132/2007		Other Database Import	Shu,Y.; Huang,W.; Zhao,X.; Li,Z.; Wang,W.; Li,X.; Yang,L.; Lan,Y.; Zhang,Y.; Dong,L.; Wang,D.; Guo,J.; Wang,M.; Guo,Y.; Wen,L.
EPI251228	MP	China	2007-Jan-01	A/Liaoning-Xiguang/139/2007		Other Database Import	Shu,Y.; Huang,W.; Zhao,X.; Li,Z.; Wang,W.; Li,X.; Yang,L.; Lan,Y.; Zhang,Y.; Dong,L.; Wang,D.; Guo,J.; Wang,M.; Guo,Y.; Wen,L.
EPI251227	MP	China	2007-Jan-01	A/Liaoning/1/2007		Other Database Import	Shu,Y.; Huang,W.; Zhao,X.; Li,Z.; Wang,W.; Li,X.; Yang,L.; Lan,Y.; Zhang,Y.; Dong,L.; Wang,D.; Guo,J.; Wang,M.; Guo,Y.; Wen,L.
EPI251225	MP	China	2007-Jan-01	A/Jilin-Chaoyang/133/2007		Other Database Import	Shu,Y.; Huang,W.; Zhao,X.; Li,Z.; Wang,W.; Li,X.; Yang,L.; Lan,Y.; Zhang,Y.; Dong,L.; Wang,D.; Guo,J.; Wang,M.; Guo,Y.; Wen,L.
EPI251220	MP	China	2007-May-31	A/Jiangxi-Donghu/1303/2007		Other Database Import	Shu,Y.; Huang,W.; Zhao,X.; Li,Z.; Wang,W.; Li,X.; Yang,L.; Lan,Y.; Zhang,Y.; Dong,L.; Wang,D.; Guo,J.; Wang,M.; Guo,Y.; Wen,L.
EPI251218	MP	China	2007-Jan-16	A/Jiangsu-Yunlong/357/2007		Other Database Import	Shu,Y.; Huang,W.; Zhao,X.; Li,Z.; Wang,W.; Li,X.; Yang,L.; Lan,Y.; Zhang,Y.; Dong,L.; Wang,D.; Guo,J.; Wang,M.; Guo,Y.; Wen,L.
EPI251217	MP	China	2007-Feb-08	A/Jiangsu-Xuzhougulou/180/2007		Other Database Import	Shu,Y.; Huang,W.; Zhao,X.; Li,Z.; Wang,W.; Li,X.; Yang,L.; Lan,Y.; Zhang,Y.; Dong,L.; Wang,D.; Guo,J.; Wang,M.; Guo,Y.; Wen,L.
EPI251214	MP	China	2007-Jan-14	A/Jiangsu-Xuzhougulou/113/2007		Other Database Import	Shu,Y.; Huang,W.; Zhao,X.; Li,Z.; Wang,W.; Li,X.; Yang,L.; Lan,Y.; Zhang,Y.; Dong,L.; Wang,D.; Guo,J.; Wang,M.; Guo,Y.; Wen,L.
EPI251211	MP	China	2007-Jan-11	A/Jiangsu-Xuanwu/31/2007		Other Database Import	Shu,Y.; Huang,W.; Zhao,X.; Li,Z.; Wang,W.; Li,X.; Yang,L.; Lan,Y.; Zhang,Y.; Dong,L.; Wang,D.; Guo,J.; Wang,M.; Guo,Y.; Wen,L.
EPI251206	MP	China	2007-Feb-03	A/Jiangsu-Pingjiang/51/2007		Other Database Import	Shu,Y.; Huang,W.; Zhao,X.; Li,Z.; Wang,W.; Li,X.; Yang,L.; Lan,Y.; Zhang,Y.; Dong,L.; Wang,D.; Guo,J.; Wang,M.; Guo,Y.; Wen,L.
EPI251205	MP	China	2007-Jan-01	A/Jiangsu-Jaingdu/319/2007		Other Database Import	Shu,Y.; Huang,W.; Zhao,X.; Li,Z.; Wang,W.; Li,X.; Yang,L.; Lan,Y.; Zhang,Y.; Dong,L.; Wang,D.; Guo,J.; Wang,M.; Guo,Y.; Wen,L.
EPI251204	MP	China	2007-Jan-01	A/Jiangsu-Chongzhou/58/2007		Other Database Import	Shu,Y.; Huang,W.; Zhao,X.; Li,Z.; Wang,W.; Li,X.; Yang,L.; Lan,Y.; Zhang,Y.; Dong,L.; Wang,D.; Guo,J.; Wang,M.; Guo,Y.; Wen,L.
EPI251203	MP	China	2007-Mar-16	A/Jiangsu-Changshu/327/2007		Other Database Import	Shu,Y.; Huang,W.; Zhao,X.; Li,Z.; Wang,W.; Li,X.; Yang,L.; Lan,Y.; Zhang,Y.; Dong,L.; Wang,D.; Guo,J.; Wang,M.; Guo,Y.; Wen,L.
EPI251195	MP	China	2007-Mar-09	A/Hunan-Yuhua/1167/2007		Other Database Import	Shu,Y.; Huang,W.; Zhao,X.; Li,Z.; Wang,W.; Li,X.; Yang,L.; Lan,Y.; Zhang,Y.; Dong,L.; Wang,D.; Guo,J.; Wang,M.; Guo,Y.; Wen,L.
EPI251194	MP	China	2007-Apr-20	A/Hunan-Yizhang/58/2007		Other Database Import	Shu,Y.; Huang,W.; Zhao,X.; Li,Z.; Wang,W.; Li,X.; Yang,L.; Lan,Y.; Zhang,Y.; Dong,L.; Wang,D.; Guo,J.; Wang,M.; Guo,Y.; Wen,L.
EPI251186	MP	China	2007-Jan-25	A/Hunan-Kaifu/127/2007		Other Database Import	Shu,Y.; Huang,W.; Zhao,X.; Li,Z.; Wang,W.; Li,X.; Yang,L.; Lan,Y.; Zhang,Y.; Dong,L.; Wang,D.; Guo,J.; Wang,M.; Guo,Y.; Wen,L.
EPI251185	MP	China	2007-Apr-03	A/Hunan-Kaifu/1136/2007		Other Database Import	Shu,Y.; Huang,W.; Zhao,X.; Li,Z.; Wang,W.; Li,X.; Yang,L.; Lan,Y.; Zhang,Y.; Dong,L.; Wang,D.; Guo,J.; Wang,M.; Guo,Y.; Wen,L.
EPI251184	MP	China	2007-Mar-26	A/Hunan-Kaifu/1124/2007		Other Database Import	Shu,Y.; Huang,W.; Zhao,X.; Li,Z.; Wang,W.; Li,X.; Yang,L.; Lan,Y.; Zhang,Y.; Dong,L.; Wang,D.; Guo,J.; Wang,M.; Guo,Y.; Wen,L.
EPI251181	MP	China	2007-Mar-04	A/Hunan-Furong/169/2007		Other Database Import	Shu,Y.; Huang,W.; Zhao,X.; Li,Z.; Wang,W.; Li,X.; Yang,L.; Lan,Y.; Zhang,Y.; Dong,L.; Wang,D.; Guo,J.; Wang,M.; Guo,Y.; Wen,L.
EPI251178	MP	China	2007-Apr-27	A/Hunan-Beihu/1245/2007		Other Database Import	Shu,Y.; Huang,W.; Zhao,X.; Li,Z.; Wang,W.; Li,X.; Yang,L.; Lan,Y.; Zhang,Y.; Dong,L.; Wang,D.; Guo,J.; Wang,M.; Guo,Y.; Wen,L.
EPI251174	MP	China	2007-Jan-01	A/Hunan/ly13/2007		Other Database Import	Shu,Y.; Huang,W.; Zhao,X.; Li,Z.; Wang,W.; Li,X.; Yang,L.; Lan,Y.; Zhang,Y.; Dong,L.; Wang,D.; Guo,J.; Wang,M.; Guo,Y.; Wen,L.
EPI251173	MP	China	2007-Jan-01	A/Hunan/ly12/2007		Other Database Import	Shu,Y.; Huang,W.; Zhao,X.; Li,Z.; Wang,W.; Li,X.; Yang,L.; Lan,Y.; Zhang,Y.; Dong,L.; Wang,D.; Guo,J.; Wang,M.; Guo,Y.; Wen,L.
EPI251168	MP	China	2007-Jan-04	A/Hubei-Maojian/11/2007		Other Database Import	Shu,Y.; Huang,W.; Zhao,X.; Li,Z.; Wang,W.; Li,X.; Yang,L.; Lan,Y.; Zhang,Y.; Dong,L.; Wang,D.; Guo,J.; Wang,M.; Guo,Y.; Wen,L.
EPI251167	MP	China	2007-Jan-01	A/Hubei-Maijian/311/2007		Other Database Import	Shu,Y.; Huang,W.; Zhao,X.; Li,Z.; Wang,W.; Li,X.; Yang,L.; Lan,Y.; Zhang,Y.; Dong,L.; Wang,D.; Guo,J.; Wang,M.; Guo,Y.; Wen,L.
EPI251164	MP	China	2007-Feb-05	A/Hubei-Jiangan/145/2007		Other Database Import	Shu,Y.; Huang,W.; Zhao,X.; Li,Z.; Wang,W.; Li,X.; Yang,L.; Lan,Y.; Zhang,Y.; Dong,L.; Wang,D.; Guo,J.; Wang,M.; Guo,Y.; Wen,L.
EPI251160	MP	China	2007-Jan-01	A/Hubei-Jiangan/1253/2007		Other Database Import	Shu,Y.; Huang,W.; Zhao,X.; Li,Z.; Wang,W.; Li,X.; Yang,L.; Lan,Y.; Zhang,Y.; Dong,L.; Wang,D.; Guo,J.; Wang,M.; Guo,Y.; Wen,L.
EPI251159	MP	China	2007-Jun-11	A/Hubei-Jiangan/1158/2007		Other Database Import	Shu,Y.; Huang,W.; Zhao,X.; Li,Z.; Wang,W.; Li,X.; Yang,L.; Lan,Y.; Zhang,Y.; Dong,L.; Wang,D.; Guo,J.; Wang,M.; Guo,Y.; Wen,L.
EPI251157	MP	China	2007-Feb-05	A/Henan-Ruyang/141/2007		Other Database Import	Shu,Y.; Huang,W.; Zhao,X.; Li,Z.; Wang,W.; Li,X.; Yang,L.; Lan,Y.; Zhang,Y.; Dong,L.; Wang,D.; Guo,J.; Wang,M.; Guo,Y.; Wen,L.
EPI251151	MP	China	2007-Jan-03	A/Hebei-Nanshi/15/2007		Other Database Import	Shu,Y.; Huang,W.; Zhao,X.; Li,Z.; Wang,W.; Li,X.; Yang,L.; Lan,Y.; Zhang,Y.; Dong,L.; Wang,D.; Guo,J.; Wang,M.; Guo,Y.; Wen,L.
EPI251149	MP	China	2007-Jan-01	A/Hebei-Nanshi/12/2007		Other Database Import	Shu,Y.; Huang,W.; Zhao,X.; Li,Z.; Wang,W.; Li,X.; Yang,L.; Lan,Y.; Zhang,Y.; Dong,L.; Wang,D.; Guo,J.; Wang,M.; Guo,Y.; Wen,L.
EPI251148	MP	China	2007-Jan-01	A/Hainan/C79/2007		Other Database Import	Shu,Y.; Huang,W.; Zhao,X.; Li,Z.; Wang,W.; Li,X.; Yang,L.; Lan,Y.; Zhang,Y.; Dong,L.; Wang,D.; Guo,J.; Wang,M.; Guo,Y.; Wen,L.
EPI251147	MP	China	2007-Jan-01	A/Hainan/c41/2007		Other Database Import	Shu,Y.; Huang,W.; Zhao,X.; Li,Z.; Wang,W.; Li,X.; Yang,L.; Lan,Y.; Zhang,Y.; Dong,L.; Wang,D.; Guo,J.; Wang,M.; Guo,Y.; Wen,L.
EPI251146	MP	China	2007-Feb-13	A/Guangdong-Luohu/171/2007		Other Database Import	Shu,Y.; Huang,W.; Zhao,X.; Li,Z.; Wang,W.; Li,X.; Yang,L.; Lan,Y.; Zhang,Y.; Dong,L.; Wang,D.; Guo,J.; Wang,M.; Guo,Y.; Wen,L.
EPI251141	MP	China	2007-Feb-08	A/Gansu-Qinzhou/180/2007		Other Database Import	Shu,Y.; Huang,W.; Zhao,X.; Li,Z.; Wang,W.; Li,X.; Yang,L.; Lan,Y.; Zhang,Y.; Dong,L.; Wang,D.; Guo,J.; Wang,M.; Guo,Y.; Wen,L.
EPI251140	MP	China	2007-Jan-12	A/Gansu-Qinzhou/134/2007		Other Database Import	Shu,Y.; Huang,W.; Zhao,X.; Li,Z.; Wang,W.; Li,X.; Yang,L.; Lan,Y.; Zhang,Y.; Dong,L.; Wang,D.; Guo,J.; Wang,M.; Guo,Y.; Wen,L.
EPI251138	MP	China	2007-Feb-09	A/Gansu-Chengguan/1245/2007		Other Database Import	Shu,Y.; Huang,W.; Zhao,X.; Li,Z.; Wang,W.; Li,X.; Yang,L.; Lan,Y.; Zhang,Y.; Dong,L.; Wang,D.; Guo,J.; Wang,M.; Guo,Y.; Wen,L.
EPI251126	MP	China	2007-Feb-06	A/Beijing-Xuanwu/181/2007		Other Database Import	Shu,Y.; Huang,W.; Zhao,X.; Li,Z.; Wang,W.; Li,X.; Yang,L.; Lan,Y.; Zhang,Y.; Dong,L.; Wang,D.; Guo,J.; Wang,M.; Guo,Y.; Wen,L.
EPI251122	MP	China	2007-Jan-15	A/Beijing-Xicheng/158/2007		Other Database Import	Shu,Y.; Huang,W.; Zhao,X.; Li,Z.; Wang,W.; Li,X.; Yang,L.; Lan,Y.; Zhang,Y.; Dong,L.; Wang,D.; Guo,J.; Wang,M.; Guo,Y.; Wen,L.
EPI251118	MP	China	2007-Jan-23	A/Anhui-Luyang/114/2007		Other Database Import	Shu,Y.; Huang,W.; Zhao,X.; Li,Z.; Wang,W.; Li,X.; Yang,L.; Lan,Y.; Zhang,Y.; Dong,L.; Wang,D.; Guo,J.; Wang,M.; Guo,Y.; Wen,L.
EPI251112	MP	China	2007-Mar-13	A/Anhui-Baohe/1245/2007		Other Database Import	Shu,Y.; Huang,W.; Zhao,X.; Li,Z.; Wang,W.; Li,X.; Yang,L.; Lan,Y.; Zhang,Y.; Dong,L.; Wang,D.; Guo,J.; Wang,M.; Guo,Y.; Wen,L.
EPI251111	MP	China	2007-Feb-12	A/Anhui-Baohe/1169/2007		Other Database Import	Shu,Y.; Huang,W.; Zhao,X.; Li,Z.; Wang,W.; Li,X.; Yang,L.; Lan,Y.; Zhang,Y.; Dong,L.; Wang,D.; Guo,J.; Wang,M.; Guo,Y.; Wen,L.
EPI249504	HA	Japan	2007-Mar-10	A/Niigata/Y27/2007		Other Database Import	Zaraket,H.; Saito,R.; Suzuki,H.; Suzuki,Y.; Li,D.; Caperig-Dapat,I.
EPI249503	HA	Japan	2007-Feb-10	A/Niigata/Y09/2007		Other Database Import	Zaraket,H.; Saito,R.; Suzuki,H.; Suzuki,Y.; Li,D.; Caperig-Dapat,I.
EPI249491	HA	Japan	2007-Mar-23	A/Nagasaki/N98/2007		Other Database Import	Zaraket,H.; Saito,R.; Suzuki,H.; Suzuki,Y.; Li,D.; Caperig-Dapat,I.
EPI249488	HA	Japan	2007-Mar-23	A/Nagasaki/N66/2007		Other Database Import	Zaraket,H.; Saito,R.; Suzuki,H.; Suzuki,Y.; Li,D.; Caperig-Dapat,I.
EPI249483	HA	Japan	2007-Mar-12	A/Nagasaki/N42/2007		Other Database Import	Zaraket,H.; Saito,R.; Suzuki,H.; Suzuki,Y.; Li,D.; Caperig-Dapat,I.
EPI249475	HA	Japan	2007-May-25	A/Nagasaki/N227/2007		Other Database Import	Zaraket,H.; Saito,R.; Suzuki,H.; Suzuki,Y.; Li,D.; Caperig-Dapat,I.
EPI249469	HA	Japan	2007-Mar-30	A/Nagasaki/N141/2007		Other Database Import	Zaraket,H.; Saito,R.; Suzuki,H.; Suzuki,Y.; Li,D.; Caperig-Dapat,I.
EPI249468	HA	Japan	2007-Mar-30	A/Nagasaki/N140/2007		Other Database Import	Zaraket,H.; Saito,R.; Suzuki,H.; Suzuki,Y.; Li,D.; Caperig-Dapat,I.
EPI249467	HA	Japan	2007-Jan-23	A/Nagasaki/N14/2007		Other Database Import	Zaraket,H.; Saito,R.; Suzuki,H.; Suzuki,Y.; Li,D.; Caperig-Dapat,I.
EPI249465	HA	Japan	2007-Mar-22	A/Nagasaki/N052/2007		Other Database Import	Zaraket,H.; Saito,R.; Suzuki,H.; Suzuki,Y.; Li,D.; Caperig-Dapat,I.
EPI249444	HA	Japan	2007-Feb-19	A/Kyoto/K94/2007		Other Database Import	Zaraket,H.; Saito,R.; Suzuki,H.; Suzuki,Y.; Li,D.; Caperig-Dapat,I.
EPI249442	HA	Japan	2007-Feb-13	A/Kyoto/K75/2007		Other Database Import	Zaraket,H.; Saito,R.; Suzuki,H.; Suzuki,Y.; Li,D.; Caperig-Dapat,I.
EPI249440	HA	Japan	2007-Apr-06	A/Kyoto/K337/2007		Other Database Import	Zaraket,H.; Saito,R.; Suzuki,H.; Suzuki,Y.; Li,D.; Caperig-Dapat,I.
EPI249439	HA	Japan	2007-Apr-06	A/Kyoto/K332/2007		Other Database Import	Zaraket,H.; Saito,R.; Suzuki,H.; Suzuki,Y.; Li,D.; Caperig-Dapat,I.
EPI249438	HA	Japan	2007-Apr-06	A/Kyoto/K330/2007		Other Database Import	Zaraket,H.; Saito,R.; Suzuki,H.; Suzuki,Y.; Li,D.; Caperig-Dapat,I.
EPI249434	HA	Japan	2007-Feb-21	A/Kyoto/K132/2007		Other Database Import	Zaraket,H.; Saito,R.; Suzuki,H.; Suzuki,Y.; Li,D.; Caperig-Dapat,I.
EPI249432	HA	Japan	2007-Feb-01	A/Kyoto/K12/2007		Other Database Import	Zaraket,H.; Saito,R.; Suzuki,H.; Suzuki,Y.; Li,D.; Caperig-Dapat,I.
EPI249429	HA	Japan	2007-Jan-12	A/Kyoto/K01/2007		Other Database Import	Zaraket,H.; Saito,R.; Suzuki,H.; Suzuki,Y.; Li,D.; Caperig-Dapat,I.
EPI249427	HA	Japan	2007-Apr-23	A/Gunma/G90/2007		Other Database Import	Zaraket,H.; Saito,R.; Suzuki,H.; Suzuki,Y.; Li,D.; Caperig-Dapat,I.
EPI249426	HA	Japan	2007-Apr-21	A/Gunma/G86/2007		Other Database Import	Zaraket,H.; Saito,R.; Suzuki,H.; Suzuki,Y.; Li,D.; Caperig-Dapat,I.
EPI249423	HA	Japan	2007-Feb-22	A/Gunma/G07/2007		Other Database Import	Zaraket,H.; Saito,R.; Suzuki,H.; Suzuki,Y.; Li,D.; Caperig-Dapat,I.
EPI249421	HA	Japan	2007-Feb-19	A/Gunma/G04/2007		Other Database Import	Zaraket,H.; Saito,R.; Suzuki,H.; Suzuki,Y.; Li,D.; Caperig-Dapat,I.
EPI241266	PB2	Japan	2007-Jan-01	A/Tokyo/Ut-Sk-1/2007		Other Database Import	Li,C.; Hatta,M.; Nidom,C.A.; Muramoto,Y.; Watanabe,S.; Neumann,G.; Kawaoka,Y.
EPI241267	PB1	Japan	2007-Jan-01	A/Tokyo/Ut-Sk-1/2007		Other Database Import	Li,C.; Hatta,M.; Nidom,C.A.; Muramoto,Y.; Watanabe,S.; Neumann,G.; Kawaoka,Y.
EPI241268	PA	Japan	2007-Jan-01	A/Tokyo/Ut-Sk-1/2007		Other Database Import	Li,C.; Hatta,M.; Nidom,C.A.; Muramoto,Y.; Watanabe,S.; Neumann,G.; Kawaoka,Y.
EPI241269	HA	Japan	2007-Jan-01	A/Tokyo/Ut-Sk-1/2007		Other Database Import	Li,C.; Hatta,M.; Nidom,C.A.; Muramoto,Y.; Watanabe,S.; Neumann,G.; Kawaoka,Y.
EPI241270	NP	Japan	2007-Jan-01	A/Tokyo/Ut-Sk-1/2007		Other Database Import	Li,C.; Hatta,M.; Nidom,C.A.; Muramoto,Y.; Watanabe,S.; Neumann,G.; Kawaoka,Y.
EPI241271	NA	Japan	2007-Jan-01	A/Tokyo/Ut-Sk-1/2007		Other Database Import	Li,C.; Hatta,M.; Nidom,C.A.; Muramoto,Y.; Watanabe,S.; Neumann,G.; Kawaoka,Y.
EPI241272	MP	Japan	2007-Jan-01	A/Tokyo/Ut-Sk-1/2007		Other Database Import	Li,C.; Hatta,M.; Nidom,C.A.; Muramoto,Y.; Watanabe,S.; Neumann,G.; Kawaoka,Y.
EPI241273	NS	Japan	2007-Jan-01	A/Tokyo/Ut-Sk-1/2007		Other Database Import	Li,C.; Hatta,M.; Nidom,C.A.; Muramoto,Y.; Watanabe,S.; Neumann,G.; Kawaoka,Y.
EPI234403	NA	Cambodia	2007-Aug-16	A/Cambodia/R453/2007		Other Database Import	Buchy,P.
EPI234361	MP	Cambodia	2007-Aug-16	A/Cambodia/R453/2007		Other Database Import	Buchy,P.
EPI234318	HA	Cambodia	2007-Aug-16	A/Cambodia/R453/2007		Other Database Import	Buchy,P.
EPI221695	HA	China	2007-Jul-30	A/Zhuhai/547/2007		Other Database Import	Lin,Y.X.; Zhang,L.R.; Wei,Q.D.
EPI221689	NP	United States	2007-Jan-01	A/Wisconsin/3/2007		Other Database Import	Laurie,K.L.; Ernest,J.; Poo,Y.P.; Mosse,J.A.; Barr,I.G.
EPI221690	PA	United States	2007-Jan-01	A/Wisconsin/3/2007		Other Database Import	Laurie,K.L.; Ernest,J.; Poo,Y.P.; Mosse,J.A.; Barr,I.G.
EPI221680	NA	Mongolia	2007-Jan-01	A/Ulaanbaatar/1380/2007		Other Database Import	Odagiri,T.
EPI221657	NA	Thailand	2007-Jan-01	A/Thailand/380/2007		Other Database Import	Bai,G.R.
EPI221658	MP	Thailand	2007-Jan-01	A/Thailand/380/2007		Other Database Import	Bai,G.R.
EPI221656	HA	Thailand	2007-Jan-01	A/Thailand/380/2007		Other Database Import	Bai,G.R.
EPI221647	HA	Thailand	2007-Jan-01	A/Thailand/340/2007		Other Database Import	Bai,G.R.
EPI221648	NA	Thailand	2007-Jan-01	A/Thailand/340/2007		Other Database Import	Bai,G.R.
EPI221649	MP	Thailand	2007-Jan-01	A/Thailand/340/2007		Other Database Import	Bai,G.R.
EPI221618	NA	Greece	2007-Jan-12	A/Serres/17/2007		Other Database Import	Melidou,A.
EPI221587	HA	Korea, Republic of	2007-Feb-12	A/Gwangju/2698/2007		Other Database Import	Choi,W.; Kim,S.J.; Lee,N.J.; Kwon,M.; Yang,I.S.; Cheong,S.-G.; Kwon,D.; Lee,J.-Y.; Oh,H.-B.; Kang,C.
EPI221566	NS	Korea, Republic of	2007-Nov-21	A/Cheongju/H395/2007		Other Database Import	Baek,Y.H.; Lee,J.; Song,M.-S.; Pascua,P.N.Q.; Han,H.-S.; Lee,O.-J.; Choi,Y.-K.
EPI221567	HA	Korea, Republic of	2007-Nov-21	A/Cheongju/H395/2007		Other Database Import	Baek,Y.H.; Lee,J.; Song,M.-S.; Pascua,P.N.Q.; Han,H.-S.; Lee,O.-J.; Choi,Y.-K.
EPI221568	NA	Korea, Republic of	2007-Nov-21	A/Cheongju/H395/2007		Other Database Import	Baek,Y.H.; Lee,J.; Song,M.-S.; Pascua,P.N.Q.; Han,H.-S.; Lee,O.-J.; Choi,Y.-K.
EPI221552	HA	Korea, Republic of	2007-Sep-19	A/Cheongju/H380/2007		Other Database Import	Baek,Y.H.; Lee,J.; Song,M.-S.; Pascua,P.N.Q.; Han,H.-S.; Lee,O.-J.; Choi,Y.-K.
EPI221553	NA	Korea, Republic of	2007-Sep-19	A/Cheongju/H380/2007		Other Database Import	Baek,Y.H.; Lee,J.; Song,M.-S.; Pascua,P.N.Q.; Han,H.-S.; Lee,O.-J.; Choi,Y.-K.
EPI221554	MP	Korea, Republic of	2007-Sep-19	A/Cheongju/H380/2007		Other Database Import	Baek,Y.H.; Lee,J.; Song,M.-S.; Pascua,P.N.Q.; Han,H.-S.; Lee,O.-J.; Choi,Y.-K.
EPI221539	HA	United States	2007-Dec-15	A/Boston/14/2008		Other Database Import	The NIAID Influenza Genome Sequencing Consortium
EPI221540	MP	United States	2007-Dec-15	A/Boston/14/2008		Other Database Import	The NIAID Influenza Genome Sequencing Consortium
EPI221541	NA	United States	2007-Dec-15	A/Boston/14/2008		Other Database Import	The NIAID Influenza Genome Sequencing Consortium
EPI221542	NP	United States	2007-Dec-15	A/Boston/14/2008		Other Database Import	The NIAID Influenza Genome Sequencing Consortium
EPI221543	NS	United States	2007-Dec-15	A/Boston/14/2008		Other Database Import	The NIAID Influenza Genome Sequencing Consortium
EPI221544	PA	United States	2007-Dec-15	A/Boston/14/2008		Other Database Import	The NIAID Influenza Genome Sequencing Consortium
EPI221545	PB1	United States	2007-Dec-15	A/Boston/14/2008		Other Database Import	The NIAID Influenza Genome Sequencing Consortium
EPI221546	PB2	United States	2007-Dec-15	A/Boston/14/2008		Other Database Import	The NIAID Influenza Genome Sequencing Consortium
EPI215056	HA	Tunisia	2007-Feb-08	A/Tunisia/1851/2007	Hopital Charles Nicolle	National Institute for Medical Research
EPI179765	HA	Nicaragua	2007-Jun-20	A/Managua/2347.01/2007		Other Database Import
EPI179766	MP	Nicaragua	2007-Jun-20	A/Managua/2347.01/2007		Other Database Import
EPI179767	NA	Nicaragua	2007-Jun-20	A/Managua/2347.01/2007		Other Database Import
EPI179768	NP	Nicaragua	2007-Jun-20	A/Managua/2347.01/2007		Other Database Import
EPI179769	NS	Nicaragua	2007-Jun-20	A/Managua/2347.01/2007		Other Database Import
EPI179770	PA	Nicaragua	2007-Jun-20	A/Managua/2347.01/2007		Other Database Import
EPI179771	PB1	Nicaragua	2007-Jun-20	A/Managua/2347.01/2007		Other Database Import
EPI179772	PB2	Nicaragua	2007-Jun-20	A/Managua/2347.01/2007		Other Database Import
EPI179758	MP	Nicaragua	2007-Jun-13	A/Managua/68.01/2007		Other Database Import
EPI179759	NA	Nicaragua	2007-Jun-13	A/Managua/68.01/2007		Other Database Import
EPI179760	NP	Nicaragua	2007-Jun-13	A/Managua/68.01/2007		Other Database Import
EPI179761	NS	Nicaragua	2007-Jun-13	A/Managua/68.01/2007		Other Database Import
EPI179762	PA	Nicaragua	2007-Jun-13	A/Managua/68.01/2007		Other Database Import
EPI179763	PB1	Nicaragua	2007-Jun-13	A/Managua/68.01/2007		Other Database Import
EPI179764	PB2	Nicaragua	2007-Jun-13	A/Managua/68.01/2007		Other Database Import
EPI179757	HA	Nicaragua	2007-Jun-13	A/Managua/68.01/2007		Other Database Import
EPI179693	HA	Taiwan	2007-Jul-03	A/Taiwan/1452/2007		Other Database Import
EPI179694	MP	Taiwan	2007-Jul-03	A/Taiwan/1452/2007		Other Database Import
EPI179695	NA	Taiwan	2007-Jul-03	A/Taiwan/1452/2007		Other Database Import
EPI179696	NP	Taiwan	2007-Jul-03	A/Taiwan/1452/2007		Other Database Import
EPI179697	NS	Taiwan	2007-Jul-03	A/Taiwan/1452/2007		Other Database Import
EPI179698	PA	Taiwan	2007-Jul-03	A/Taiwan/1452/2007		Other Database Import
EPI179699	PB1	Taiwan	2007-Jul-03	A/Taiwan/1452/2007		Other Database Import
EPI179700	PB2	Taiwan	2007-Jul-03	A/Taiwan/1452/2007		Other Database Import
EPI179685	HA	Taiwan	2007-Oct-22	A/Taiwan/72106/2007		Other Database Import
EPI179686	MP	Taiwan	2007-Oct-22	A/Taiwan/72106/2007		Other Database Import
EPI179687	NA	Taiwan	2007-Oct-22	A/Taiwan/72106/2007		Other Database Import
EPI179688	NP	Taiwan	2007-Oct-22	A/Taiwan/72106/2007		Other Database Import
EPI179689	NS	Taiwan	2007-Oct-22	A/Taiwan/72106/2007		Other Database Import
EPI179690	PA	Taiwan	2007-Oct-22	A/Taiwan/72106/2007		Other Database Import
EPI179691	PB1	Taiwan	2007-Oct-22	A/Taiwan/72106/2007		Other Database Import
EPI179692	PB2	Taiwan	2007-Oct-22	A/Taiwan/72106/2007		Other Database Import
EPI178326	NA	United States	2007-Dec-05	A/Oklahoma/5545/2007		Other Database Import
EPI178316	HA	United States	2007-Dec-05	A/Oklahoma/5545/2007		Other Database Import
EPI178305	HA	Myanmar	2007-Aug-14	A/Myanmar/M260/2007		Other Database Import
EPI178306	NA	Myanmar	2007-Aug-14	A/Myanmar/M260/2007		Other Database Import
EPI178303	HA	Myanmar	2007-Aug-13	A/Myanmar/M248/2007		Other Database Import
EPI178304	NA	Myanmar	2007-Aug-13	A/Myanmar/M248/2007		Other Database Import
EPI178301	HA	Myanmar	2007-Aug-11	A/Myanmar/M238/2007		Other Database Import
EPI178302	NA	Myanmar	2007-Aug-11	A/Myanmar/M238/2007		Other Database Import
EPI178190	HA	Taiwan	2007-Jan-02	A/Taiwan/70002/2007		Other Database Import
EPI178191	MP	Taiwan	2007-Jan-02	A/Taiwan/70002/2007		Other Database Import
EPI178192	NA	Taiwan	2007-Jan-02	A/Taiwan/70002/2007		Other Database Import
EPI178193	NP	Taiwan	2007-Jan-02	A/Taiwan/70002/2007		Other Database Import
EPI178194	NS	Taiwan	2007-Jan-02	A/Taiwan/70002/2007		Other Database Import
EPI178195	PA	Taiwan	2007-Jan-02	A/Taiwan/70002/2007		Other Database Import
EPI178196	PB1	Taiwan	2007-Jan-02	A/Taiwan/70002/2007		Other Database Import
EPI178197	PB2	Taiwan	2007-Jan-02	A/Taiwan/70002/2007		Other Database Import
EPI176789	PB1	Nicaragua	2007-Jun-28	A/Managua/419.01/2007		Other Database Import
EPI176790	PB2	Nicaragua	2007-Jun-28	A/Managua/419.01/2007		Other Database Import
EPI176783	HA	Nicaragua	2007-Jun-28	A/Managua/419.01/2007		Other Database Import
EPI176784	MP	Nicaragua	2007-Jun-28	A/Managua/419.01/2007		Other Database Import
EPI176785	NA	Nicaragua	2007-Jun-28	A/Managua/419.01/2007		Other Database Import
EPI176786	NP	Nicaragua	2007-Jun-28	A/Managua/419.01/2007		Other Database Import
EPI176787	NS	Nicaragua	2007-Jun-28	A/Managua/419.01/2007		Other Database Import
EPI176788	PA	Nicaragua	2007-Jun-28	A/Managua/419.01/2007		Other Database Import
EPI176523	NA	Myanmar	2007-Aug-14	A/Myanmar/M260/2007		Niigata University
EPI176524	HA	Myanmar	2007-Aug-14	A/Myanmar/M260/2007		Niigata University
EPI176125	HA	Nicaragua	2007-Jun-24	A/Managua/1507.01/2007		Other Database Import
EPI176126	MP	Nicaragua	2007-Jun-24	A/Managua/1507.01/2007		Other Database Import
EPI176127	NA	Nicaragua	2007-Jun-24	A/Managua/1507.01/2007		Other Database Import
EPI176128	NP	Nicaragua	2007-Jun-24	A/Managua/1507.01/2007		Other Database Import
EPI176129	NS	Nicaragua	2007-Jun-24	A/Managua/1507.01/2007		Other Database Import
EPI176130	PA	Nicaragua	2007-Jun-24	A/Managua/1507.01/2007		Other Database Import
EPI176131	PB1	Nicaragua	2007-Jun-24	A/Managua/1507.01/2007		Other Database Import
EPI176132	PB2	Nicaragua	2007-Jun-24	A/Managua/1507.01/2007		Other Database Import
EPI173648	HA	Japan	2007-May-14	A/Aichi/78/2007		Other Database Import
EPI173646	HA	Japan	2007-May-01	A/Aichi/71/2007		Other Database Import
EPI173645	HA	Japan	2007-May-03	A/Aichi/70/2007		Other Database Import
EPI173636	HA	Japan	2007-Jan-15	A/Aichi/8/2007		Other Database Import
EPI173635	HA	Japan	2007-Jan-17	A/Aichi/9/2007		Other Database Import
EPI173629	HA	Japan	2007-Apr-19	A/Aichi/57/2007		Other Database Import
EPI173628	HA	Japan	2007-Apr-07	A/Aichi/64/2007		Other Database Import
EPI173627	HA	Japan	2007-Mar-25	A/Aichi/66/2007		Other Database Import
EPI173434	HA	Japan	2007-Mar-07	A/Okinawa/21/2007		Other Database Import
EPI173433	HA	Japan	2007-Mar-07	A/Okinawa/17/2007		Other Database Import
EPI173432	HA	Japan	2007-Feb-20	A/Okinawa/12/2007		Other Database Import
EPI173429	HA	Japan	2007-Jan-29	A/Okinawa/5/2007		Other Database Import
EPI173428	HA	Japan	2007-Jan-25	A/Okinawa/1/2007		Other Database Import
EPI173124	MP	Iran, Islamic Republic of	2007-Jan-27	A/Kermanshah/580/2007		Other Database Import
EPI174930	PB2	Iran, Islamic Republic of	2007-Jan-27	A/Kermanshah/580/2007		Other Database Import
EPI174945	NA	Iran, Islamic Republic of	2007-Jan-27	A/Kermanshah/580/2007		Other Database Import
EPI174955	HA	Iran, Islamic Republic of	2007-Jan-27	A/Kermanshah/580/2007		Other Database Import
EPI174915	NS	Iran, Islamic Republic of	2007-Jan-27	A/Kermanshah/580/2007		Other Database Import
EPI173123	MP	Iran, Islamic Republic of	2007-Feb-26	A/Tehran/556/2007		Other Database Import
EPI174929	PB2	Iran, Islamic Republic of	2007-Feb-26	A/Tehran/556/2007		Other Database Import
EPI174944	NA	Iran, Islamic Republic of	2007-Feb-26	A/Tehran/556/2007		Other Database Import
EPI174954	HA	Iran, Islamic Republic of	2007-Feb-26	A/Tehran/556/2007		Other Database Import
EPI174914	NS	Iran, Islamic Republic of	2007-Feb-26	A/Tehran/556/2007		Other Database Import
EPI173122	MP	Iran, Islamic Republic of	2007-Jan-19	A/Esfahan/501/2007		Other Database Import
EPI174928	PB2	Iran, Islamic Republic of	2007-Jan-19	A/Esfahan/501/2007		Other Database Import
EPI174943	NA	Iran, Islamic Republic of	2007-Jan-19	A/Esfahan/501/2007		Other Database Import
EPI174953	HA	Iran, Islamic Republic of	2007-Jan-19	A/Esfahan/501/2007		Other Database Import
EPI174913	NS	Iran, Islamic Republic of	2007-Jan-19	A/Esfahan/501/2007		Other Database Import
EPI173121	MP	Iran, Islamic Republic of	2007-Jan-21	A/Tehran/487/2007		Other Database Import
EPI174942	NA	Iran, Islamic Republic of	2007-Jan-21	A/Tehran/487/2007		Other Database Import
EPI174952	HA	Iran, Islamic Republic of	2007-Jan-21	A/Tehran/487/2007		Other Database Import
EPI174912	NS	Iran, Islamic Republic of	2007-Jan-21	A/Tehran/487/2007		Other Database Import
EPI174927	PB2	Iran, Islamic Republic of	2007-Jan-21	A/Tehran/487/2007		Other Database Import
EPI171670	HA	Uruguay	2007-Jan-01	A/Human/Uruguay/7/2007		Other Database Import
EPI171209	NA	Israel	2007-Jun-17	A/Israel/PD6755/2007		Other Database Import
EPI170936	HA	Japan	2007-Mar-28	A/Niigata/F441/2007		Other Database Import
EPI170935	HA	Japan	2007-Mar-22	A/Niigata/F434/2007		Other Database Import
EPI170932	HA	Japan	2007-Mar-16	A/Niigata/F387/2007		Other Database Import
EPI170931	HA	Japan	2007-Mar-12	A/Niigata/F362/2007		Other Database Import
EPI170930	HA	Japan	2007-Mar-07	A/Niigata/F275/2007		Other Database Import
EPI170927	HA	Japan	2007-Mar-03	A/Niigata/F183/2007		Other Database Import
EPI170925	HA	Japan	2007-Mar-01	A/Niigata/F156/2007		Other Database Import
EPI170916	HA	Japan	2007-Feb-14	A/Niigata/F02/2007		Other Database Import
EPI168431	HA	Japan	2007-Jan-01	A/Sendai-H/F424/2007		Other Database Import
EPI168428	HA	Japan	2007-Jan-01	A/Sendai-H/F361/2007		Other Database Import
EPI168423	HA	Japan	2007-Jan-01	A/Sendai-H/F133/2007		Other Database Import
EPI168422	HA	Japan	2007-Jan-01	A/Sendai-H/F116/2007		Other Database Import
EPI168378	MP	Japan	2007-Jan-01	A/Sendai-H/271/2007		Other Database Import	Furuse,Y.; Suzuki,A.; Nishimura,H.; Oshitani,H.
EPI168388	NS	Japan	2007-Jan-01	A/Sendai-H/271/2007		Other Database Import	Furuse,Y.; Suzuki,A.; Nishimura,H.; Oshitani,H.
EPI168319	PB2	Japan	2007-Jan-01	A/Sendai-H/271/2007		Other Database Import	Furuse,Y.; Suzuki,A.; Nishimura,H.; Oshitani,H.
EPI168329	PB1	Japan	2007-Jan-01	A/Sendai-H/271/2007		Other Database Import	Furuse,Y.; Suzuki,A.; Nishimura,H.; Oshitani,H.
EPI168348	HA	Japan	2007-Jan-01	A/Sendai-H/271/2007		Other Database Import	Furuse,Y.; Suzuki,A.; Nishimura,H.; Oshitani,H.
EPI168358	NP	Japan	2007-Jan-01	A/Sendai-H/271/2007		Other Database Import	Furuse,Y.; Suzuki,A.; Nishimura,H.; Oshitani,H.
EPI168368	NA	Japan	2007-Jan-01	A/Sendai-H/271/2007		Other Database Import	Furuse,Y.; Suzuki,A.; Nishimura,H.; Oshitani,H.
EPI168307	HA	Japan	2007-Jan-01	A/Sendai-H/799/2007		Other Database Import
EPI168306	HA	Japan	2007-Jan-01	A/Sendai-H/774/2007		Other Database Import
EPI168305	HA	Japan	2007-Jan-01	A/Sendai-H/763/2007		Other Database Import
EPI168303	HA	Japan	2007-Jan-01	A/Sendai-H/590/2007		Other Database Import
EPI168302	HA	Japan	2007-Jan-01	A/Sendai-H/505/2007		Other Database Import
EPI168301	HA	Japan	2007-Jan-01	A/Sendai-H/497/2007		Other Database Import
EPI168299	HA	Japan	2007-Jan-01	A/Sendai-H/349/2007		Other Database Import
EPI167266	HA	Canada	2007-Jan-01	A/British Columbia/0055/2007		Other Database Import
EPI167259	HA	Canada	2007-Jan-01	A/British Columbia/0230/2007		Other Database Import
EPI167258	HA	Canada	2007-Jan-01	A/British Columbia/0335/2007		Other Database Import
EPI167257	HA	Canada	2007-Jan-01	A/British Columbia/0343/2007		Other Database Import
EPI167255	HA	Canada	2007-Jan-01	A/British Columbia/0433/2007		Other Database Import
EPI167254	HA	Canada	2007-Jan-01	A/British Columbia/0441/2007		Other Database Import
EPI167253	HA	Canada	2007-Jan-01	A/British Columbia/0442/2007		Other Database Import
EPI167252	HA	Canada	2007-Jan-01	A/British Columbia/0456/2007		Other Database Import
EPI167247	HA	Canada	2007-Jan-01	A/British Columbia/0617/2007		Other Database Import
EPI167244	HA	Canada	2007-Jan-01	A/British Columbia/0629/2007		Other Database Import
EPI167239	HA	Canada	2007-Jan-01	A/Quebec/1031/2007		Other Database Import
EPI167237	HA	Canada	2007-Jan-01	A/Quebec/1039/2007		Other Database Import
EPI166708	NS	China	2007-Jun-14	A/Guangzhou/84/2007		Other Database Import
EPI166707	NS	China	2007-Jun-06	A/Guangzhou/67/2007		Other Database Import
EPI166703	NS	China	2007-May-28	A/Guangzhou/145/2007		Other Database Import
EPI165784	HA	China	2007-Aug-22	A/Ningbo/794/2007		Other Database Import
EPI165780	HA	China	2007-Apr-05	A/Ningbo/336/2007		Other Database Import
EPI165187	NA	Myanmar	2007-Aug-02	A/Myanmar/M187/2007		Other Database Import
EPI165220	HA	Myanmar	2007-Aug-02	A/Myanmar/M187/2007		Other Database Import
EPI165186	NA	Myanmar	2007-Aug-02	A/Myanmar/M178/2007		Other Database Import
EPI165219	HA	Myanmar	2007-Aug-02	A/Myanmar/M178/2007		Other Database Import
EPI165179	NA	Myanmar	2007-Jul-23	A/Myanmar/M107/2007		Other Database Import
EPI165212	HA	Myanmar	2007-Jul-23	A/Myanmar/M107/2007		Other Database Import
EPI165178	NA	Myanmar	2007-Jan-01	A/Myanmar/M054/2007		Other Database Import
EPI163683	HA	China	2007-Jul-02	A/Jiangxi/826/2007		Other Database Import
EPI163681	HA	China	2007-May-23	A/Jiangxi/590/2007		Other Database Import
EPI163678	HA	China	2007-Feb-15	A/Jiangxi/145/2007		Other Database Import
EPI163228	NA	Honduras	2007-Nov-18	A/Honduras/1038/2007		Centers for Disease Control and Prevention
EPI163229	HA	Honduras	2007-Nov-18	A/Honduras/1038/2007		Centers for Disease Control and Prevention
EPI175142	MP	Honduras	2007-Nov-18	A/Honduras/1038/2007		Centers for Disease Control and Prevention
EPI162816	NA	Japan	2007-Nov-27	A/YAMANASHI/183/2007		National Institute of Infectious Diseases (NIID)
EPI162796	NA	Japan	2007-Dec-20	A/TOYAMA/205/2007		National Institute of Infectious Diseases (NIID)
EPI162793	NA	Japan	2007-Dec-03	A/TOYAMA/177/2007		National Institute of Infectious Diseases (NIID)
EPI162736	NA	France	2007-Jan-01	A/Paris/0267/07		National Institute of Infectious Diseases (NIID)
EPI162714	NA	Japan	2007-Dec-12	A/NAGANO-C/6024/2007		National Institute of Infectious Diseases (NIID)
EPI162700	NA	Madagascar	2007-Aug-05	A/Madagascar/1236/2007		National Institute of Infectious Diseases (NIID)
EPI162686	NA	Japan	2007-Nov-29	A/KANAGAWA/81/2007		National Institute of Infectious Diseases (NIID)
EPI162680	NA	China	2007-Oct-06	A/Jilinchaoyang/1123/2007		National Institute of Infectious Diseases (NIID)
EPI162649	NA	Japan	2007-Dec-19	A/FUKUOKA-C/24/2007		National Institute of Infectious Diseases (NIID)
EPI162628	NA	Australia	2007-Jan-01	A/Brisbane/202/2007		National Institute of Infectious Diseases (NIID)
EPI162500	HA	Australia	2007-Jan-01	A/Victoria/500/2007		Other Database Import
EPI162501	MP	Australia	2007-Jan-01	A/Victoria/500/2007		Other Database Import
EPI162320	NA	Venezuela, Bolivarian Republic of	2007-Aug-13	A/Venezuela/8241/2007		Centers for Disease Control and Prevention
EPI162321	HA	Venezuela, Bolivarian Republic of	2007-Aug-13	A/Venezuela/8241/2007		Centers for Disease Control and Prevention
EPI175316	MP	Venezuela, Bolivarian Republic of	2007-Aug-13	A/Venezuela/8241/2007		Centers for Disease Control and Prevention
EPI162181	NA	Australia	2007-Jan-01	A/Brisbane/10/07		Centers for Disease Control and Prevention
EPI162182	HA	Australia	2007-Jan-01	A/Brisbane/10/07		Centers for Disease Control and Prevention
EPI162183	NA	Australia	2007-Jan-01	A/Brisbane/10/07		Centers for Disease Control and Prevention
EPI162184	HA	Australia	2007-Jan-01	A/Brisbane/10/07		Centers for Disease Control and Prevention
EPI162185	NA	Australia	2007-Jan-01	A/Brisbane/10/07		Centers for Disease Control and Prevention
EPI162186	HA	Australia	2007-Jan-01	A/Brisbane/10/07		Centers for Disease Control and Prevention
EPI162187	NA	Australia	2007-Jan-01	A/Brisbane/10/07		Centers for Disease Control and Prevention
EPI162188	HA	Australia	2007-Jan-01	A/Brisbane/10/07		Centers for Disease Control and Prevention
EPI162189	NA	Australia	2007-Jan-01	A/Brisbane/10/07		Centers for Disease Control and Prevention
EPI162190	HA	Australia	2007-Jan-01	A/Brisbane/10/07		Centers for Disease Control and Prevention
EPI162164	MP	Nicaragua	2007-Jun-13	A/Managua/68.01/2007		Centers for Disease Control and Prevention
EPI162165	NA	Nicaragua	2007-Jun-13	A/Managua/68.01/2007		Centers for Disease Control and Prevention
EPI162166	HA	Nicaragua	2007-Jun-13	A/Managua/68.01/2007		Centers for Disease Control and Prevention
EPI160194	HA	Nicaragua	2007-Jun-13	A/Managua/5/2007		Other Database Import
EPI160195	MP	Nicaragua	2007-Jun-13	A/Managua/5/2007		Other Database Import
EPI160196	NA	Nicaragua	2007-Jun-13	A/Managua/5/2007		Other Database Import
EPI160197	NP	Nicaragua	2007-Jun-13	A/Managua/5/2007		Other Database Import
EPI160198	NS	Nicaragua	2007-Jun-13	A/Managua/5/2007		Other Database Import
EPI160199	PA	Nicaragua	2007-Jun-13	A/Managua/5/2007		Other Database Import
EPI160200	PB1	Nicaragua	2007-Jun-13	A/Managua/5/2007		Other Database Import
EPI160201	PB2	Nicaragua	2007-Jun-13	A/Managua/5/2007		Other Database Import
EPI160189	NP	Nicaragua	2007-Jun-21	A/Managua/17/2007		Other Database Import
EPI160190	NS	Nicaragua	2007-Jun-21	A/Managua/17/2007		Other Database Import
EPI160191	PA	Nicaragua	2007-Jun-21	A/Managua/17/2007		Other Database Import
EPI160192	PB1	Nicaragua	2007-Jun-21	A/Managua/17/2007		Other Database Import
EPI160193	PB2	Nicaragua	2007-Jun-21	A/Managua/17/2007		Other Database Import
EPI160186	HA	Nicaragua	2007-Jun-21	A/Managua/17/2007		Other Database Import
EPI160187	MP	Nicaragua	2007-Jun-21	A/Managua/17/2007		Other Database Import
EPI160188	NA	Nicaragua	2007-Jun-21	A/Managua/17/2007		Other Database Import
EPI158242	MP	Thailand	2007-Oct-18	A/Thailand/786/2007		Centers for Disease Control and Prevention
EPI158243	HA	Thailand	2007-Oct-18	A/Thailand/786/2007		Centers for Disease Control and Prevention
EPI158244	NA	Thailand	2007-Oct-18	A/Thailand/786/2007		Centers for Disease Control and Prevention
EPI162313	MP	Thailand	2007-Oct-18	A/Thailand/786/2007		Centers for Disease Control and Prevention
EPI162314	NA	Thailand	2007-Oct-18	A/Thailand/786/2007		Centers for Disease Control and Prevention
EPI162315	HA	Thailand	2007-Oct-18	A/Thailand/786/2007		Centers for Disease Control and Prevention
EPI158230	MP	Thailand	2007-Sep-13	A/Thailand/677/2007		Centers for Disease Control and Prevention
EPI158231	HA	Thailand	2007-Sep-13	A/Thailand/677/2007		Centers for Disease Control and Prevention
EPI158232	NA	Thailand	2007-Sep-13	A/Thailand/677/2007		Centers for Disease Control and Prevention
EPI162301	MP	Thailand	2007-Sep-13	A/Thailand/677/2007		Centers for Disease Control and Prevention
EPI162302	NA	Thailand	2007-Sep-13	A/Thailand/677/2007		Centers for Disease Control and Prevention
EPI162303	HA	Thailand	2007-Sep-13	A/Thailand/677/2007		Centers for Disease Control and Prevention
EPI158206	MP	Taiwan	2007-Oct-20	A/Taiwan/825/2007		Centers for Disease Control and Prevention
EPI158207	HA	Taiwan	2007-Oct-20	A/Taiwan/825/2007		Centers for Disease Control and Prevention
EPI158208	NA	Taiwan	2007-Oct-20	A/Taiwan/825/2007		Centers for Disease Control and Prevention
EPI162286	MP	Taiwan	2007-Oct-20	A/Taiwan/825/2007		Centers for Disease Control and Prevention
EPI162287	NA	Taiwan	2007-Oct-20	A/Taiwan/825/2007		Centers for Disease Control and Prevention
EPI162288	HA	Taiwan	2007-Oct-20	A/Taiwan/825/2007		Centers for Disease Control and Prevention
EPI158192	MP	Taiwan	2007-Oct-03	A/Taiwan/760/2007		Centers for Disease Control and Prevention
EPI158193	HA	Taiwan	2007-Oct-03	A/Taiwan/760/2007		Centers for Disease Control and Prevention
EPI158194	NA	Taiwan	2007-Oct-03	A/Taiwan/760/2007		Centers for Disease Control and Prevention
EPI162272	MP	Taiwan	2007-Oct-03	A/Taiwan/760/2007		Centers for Disease Control and Prevention
EPI162273	NA	Taiwan	2007-Oct-03	A/Taiwan/760/2007		Centers for Disease Control and Prevention
EPI162274	HA	Taiwan	2007-Oct-03	A/Taiwan/760/2007		Centers for Disease Control and Prevention
EPI158189	MP	Taiwan	2007-Sep-29	A/Taiwan/707/2007		Centers for Disease Control and Prevention
EPI158190	HA	Taiwan	2007-Sep-29	A/Taiwan/707/2007		Centers for Disease Control and Prevention
EPI158191	NA	Taiwan	2007-Sep-29	A/Taiwan/707/2007		Centers for Disease Control and Prevention
EPI162269	MP	Taiwan	2007-Sep-29	A/Taiwan/707/2007		Centers for Disease Control and Prevention
EPI162270	NA	Taiwan	2007-Sep-29	A/Taiwan/707/2007		Centers for Disease Control and Prevention
EPI162271	HA	Taiwan	2007-Sep-29	A/Taiwan/707/2007		Centers for Disease Control and Prevention
EPI158128	MP	Singapore	2007-Oct-31	A/Singapore/65/2007		Centers for Disease Control and Prevention
EPI158129	HA	Singapore	2007-Oct-31	A/Singapore/65/2007		Centers for Disease Control and Prevention
EPI158130	NA	Singapore	2007-Oct-31	A/Singapore/65/2007		Centers for Disease Control and Prevention
EPI162257	MP	Singapore	2007-Oct-31	A/Singapore/65/2007		Centers for Disease Control and Prevention
EPI162258	NA	Singapore	2007-Oct-31	A/Singapore/65/2007		Centers for Disease Control and Prevention
EPI162259	HA	Singapore	2007-Oct-31	A/Singapore/65/2007		Centers for Disease Control and Prevention
EPI157956	HA	Martinique	2007-Feb-09	A/Martinique/12/2007		Centers for Disease Control and Prevention
EPI157957	NA	Martinique	2007-Feb-09	A/Martinique/12/2007		Centers for Disease Control and Prevention
EPI162122	NA	Martinique	2007-Feb-09	A/Martinique/12/2007		Centers for Disease Control and Prevention
EPI162123	HA	Martinique	2007-Feb-09	A/Martinique/12/2007		Centers for Disease Control and Prevention
EPI175202	MP	Martinique	2007-Feb-09	A/Martinique/12/2007		Centers for Disease Control and Prevention
EPI157943	MP	Nicaragua	2007-Jan-01	A/Managua/2760_01/2007		Centers for Disease Control and Prevention
EPI157944	NA	Nicaragua	2007-Jan-01	A/Managua/2760_01/2007		Centers for Disease Control and Prevention
EPI157875	HA	Kenya	2007-Aug-20	A/Kenya/242/2007		Centers for Disease Control and Prevention
EPI157876	NA	Kenya	2007-Aug-20	A/Kenya/242/2007		Centers for Disease Control and Prevention
EPI162081	NA	Kenya	2007-Aug-20	A/Kenya/242/2007		Centers for Disease Control and Prevention
EPI162082	HA	Kenya	2007-Aug-20	A/Kenya/242/2007		Centers for Disease Control and Prevention
EPI175194	MP	Kenya	2007-Aug-20	A/Kenya/242/2007		Centers for Disease Control and Prevention
EPI157858	MP	China	2007-Oct-07	A/Jilin/Chaoyang1124/2007		Centers for Disease Control and Prevention
EPI157859	HA	China	2007-Oct-07	A/Jilin/Chaoyang1124/2007		Centers for Disease Control and Prevention
EPI157860	NA	China	2007-Oct-07	A/Jilin/Chaoyang1124/2007		Centers for Disease Control and Prevention
EPI161935	MP	China	2007-Oct-07	A/Jilin/Chaoyang1124/2007		Centers for Disease Control and Prevention
EPI161936	NA	China	2007-Oct-07	A/Jilin/Chaoyang1124/2007		Centers for Disease Control and Prevention
EPI161937	HA	China	2007-Oct-07	A/Jilin/Chaoyang1124/2007		Centers for Disease Control and Prevention
EPI157669	MP	Honduras	2007-Oct-11	A/Honduras/6453/2007		Centers for Disease Control and Prevention
EPI157670	HA	Honduras	2007-Oct-11	A/Honduras/6453/2007		Centers for Disease Control and Prevention
EPI157671	NA	Honduras	2007-Oct-11	A/Honduras/6453/2007		Centers for Disease Control and Prevention
EPI162070	MP	Honduras	2007-Oct-11	A/Honduras/6453/2007		Centers for Disease Control and Prevention
EPI162071	NA	Honduras	2007-Oct-11	A/Honduras/6453/2007		Centers for Disease Control and Prevention
EPI162072	HA	Honduras	2007-Oct-11	A/Honduras/6453/2007		Centers for Disease Control and Prevention
EPI157664	HA	Honduras	2007-Oct-05	A/Honduras/6374/2007		Centers for Disease Control and Prevention
EPI157665	NA	Honduras	2007-Oct-05	A/Honduras/6374/2007		Centers for Disease Control and Prevention
EPI162065	NA	Honduras	2007-Oct-05	A/Honduras/6374/2007		Centers for Disease Control and Prevention
EPI162066	HA	Honduras	2007-Oct-05	A/Honduras/6374/2007		Centers for Disease Control and Prevention
EPI175143	MP	Honduras	2007-Oct-05	A/Honduras/6374/2007		Centers for Disease Control and Prevention
EPI157657	MP	Honduras	2007-Aug-26	A/Honduras/5560/2007		Centers for Disease Control and Prevention
EPI157658	HA	Honduras	2007-Aug-26	A/Honduras/5560/2007		Centers for Disease Control and Prevention
EPI157659	NA	Honduras	2007-Aug-26	A/Honduras/5560/2007		Centers for Disease Control and Prevention
EPI162059	MP	Honduras	2007-Aug-26	A/Honduras/5560/2007		Centers for Disease Control and Prevention
EPI162060	NA	Honduras	2007-Aug-26	A/Honduras/5560/2007		Centers for Disease Control and Prevention
EPI162061	HA	Honduras	2007-Aug-26	A/Honduras/5560/2007		Centers for Disease Control and Prevention
EPI157643	HA	French Guiana	2007-Jul-02	A/Guyane/32/2007		Centers for Disease Control and Prevention
EPI157644	NA	French Guiana	2007-Jul-02	A/Guyane/32/2007		Centers for Disease Control and Prevention
EPI162031	NA	French Guiana	2007-Jul-02	A/Guyane/32/2007		Centers for Disease Control and Prevention
EPI162032	HA	French Guiana	2007-Jul-02	A/Guyane/32/2007		Centers for Disease Control and Prevention
EPI175136	MP	French Guiana	2007-Jul-02	A/Guyane/32/2007		Centers for Disease Control and Prevention
EPI157638	HA	French Guiana	2007-May-11	A/Guyane/25/2007		Centers for Disease Control and Prevention
EPI157639	NA	French Guiana	2007-May-11	A/Guyane/25/2007		Centers for Disease Control and Prevention
EPI162026	NA	French Guiana	2007-May-11	A/Guyane/25/2007		Centers for Disease Control and Prevention
EPI162027	HA	French Guiana	2007-May-11	A/Guyane/25/2007		Centers for Disease Control and Prevention
EPI175135	MP	French Guiana	2007-May-11	A/Guyane/25/2007		Centers for Disease Control and Prevention
EPI157631	HA	Guatemala	2007-Aug-18	A/Guatemala/7562/2007		Centers for Disease Control and Prevention
EPI157632	NA	Guatemala	2007-Aug-18	A/Guatemala/7562/2007		Centers for Disease Control and Prevention
EPI162057	NA	Guatemala	2007-Aug-18	A/Guatemala/7562/2007		Centers for Disease Control and Prevention
EPI162058	HA	Guatemala	2007-Aug-18	A/Guatemala/7562/2007		Centers for Disease Control and Prevention
EPI175133	MP	Guatemala	2007-Aug-18	A/Guatemala/7562/2007		Centers for Disease Control and Prevention
EPI157594	NA	China	2007-Jul-26	A/Fujian/Gulou1713/2007		Centers for Disease Control and Prevention
EPI157593	HA	China	2007-Jul-26	A/Fujian/Gulou1713/2007		Centers for Disease Control and Prevention
EPI161880	NA	China	2007-Jul-26	A/Fujian/Gulou1713/2007		Centers for Disease Control and Prevention
EPI161881	HA	China	2007-Jul-26	A/Fujian/Gulou1713/2007		Centers for Disease Control and Prevention
EPI175127	MP	China	2007-Jul-26	A/Fujian/Gulou1713/2007		Centers for Disease Control and Prevention
EPI157551	HA	Costa Rica	2007-May-25	A/Costa Rica/4082/2007		Centers for Disease Control and Prevention
EPI157552	NA	Costa Rica	2007-May-25	A/Costa Rica/4082/2007		Centers for Disease Control and Prevention
EPI161989	NA	Costa Rica	2007-May-25	A/Costa Rica/4082/2007		Centers for Disease Control and Prevention
EPI161990	HA	Costa Rica	2007-May-25	A/Costa Rica/4082/2007		Centers for Disease Control and Prevention
EPI175121	MP	Costa Rica	2007-May-25	A/Costa Rica/4082/2007		Centers for Disease Control and Prevention
EPI157491	MP	Cambodia	2007-Aug-08	A/Cambodia/0356/2007		Centers for Disease Control and Prevention
EPI157492	HA	Cambodia	2007-Aug-08	A/Cambodia/0356/2007		Centers for Disease Control and Prevention
EPI157493	NA	Cambodia	2007-Aug-08	A/Cambodia/0356/2007		Centers for Disease Control and Prevention
EPI161853	MP	Cambodia	2007-Aug-08	A/Cambodia/0356/2007		Centers for Disease Control and Prevention
EPI161854	NA	Cambodia	2007-Aug-08	A/Cambodia/0356/2007		Centers for Disease Control and Prevention
EPI161855	HA	Cambodia	2007-Aug-08	A/Cambodia/0356/2007		Centers for Disease Control and Prevention
EPI157488	MP	Cambodia	2007-Aug-03	A/Cambodia/0344/2007		Centers for Disease Control and Prevention
EPI157489	HA	Cambodia	2007-Aug-03	A/Cambodia/0344/2007		Centers for Disease Control and Prevention
EPI157490	NA	Cambodia	2007-Aug-03	A/Cambodia/0344/2007		Centers for Disease Control and Prevention
EPI161850	MP	Cambodia	2007-Aug-03	A/Cambodia/0344/2007		Centers for Disease Control and Prevention
EPI161851	NA	Cambodia	2007-Aug-03	A/Cambodia/0344/2007		Centers for Disease Control and Prevention
EPI161852	HA	Cambodia	2007-Aug-03	A/Cambodia/0344/2007		Centers for Disease Control and Prevention
EPI157477	MP	Canada	2007-Sep-27	A/British Columbia/1287/2007		Centers for Disease Control and Prevention
EPI157478	NA	Canada	2007-Sep-27	A/British Columbia/1287/2007		Centers for Disease Control and Prevention
EPI161870	MP	Canada	2007-Sep-27	A/British Columbia/1287/2007		Centers for Disease Control and Prevention
EPI161871	NA	Canada	2007-Sep-27	A/British Columbia/1287/2007		Centers for Disease Control and Prevention
EPI233255	HA	Canada	2007-Sep-27	A/British Columbia/1287/2007		Centers for Disease Control and Prevention
EPI157468	MP	Australia	2007-Jan-01	A/Brisbane/10/2007		Centers for Disease Control and Prevention
EPI157469	HA	Australia	2007-Jan-01	A/Brisbane/10/2007		Centers for Disease Control and Prevention
EPI157470	NA	Australia	2007-Jan-01	A/Brisbane/10/2007		Centers for Disease Control and Prevention
EPI157390	MP	Argentina	2007-Jun-12	A/Argentina/449/2007		Centers for Disease Control and Prevention
EPI157391	HA	Argentina	2007-Jun-12	A/Argentina/449/2007		Centers for Disease Control and Prevention
EPI157392	NA	Argentina	2007-Jun-12	A/Argentina/449/2007		Centers for Disease Control and Prevention
EPI161821	MP	Argentina	2007-Jun-12	A/Argentina/449/2007		Centers for Disease Control and Prevention
EPI161822	NA	Argentina	2007-Jun-12	A/Argentina/449/2007		Centers for Disease Control and Prevention
EPI161823	HA	Argentina	2007-Jun-12	A/Argentina/449/2007		Centers for Disease Control and Prevention
EPI157387	MP	Argentina	2007-Jun-12	A/Argentina/445/2007		Centers for Disease Control and Prevention
EPI157388	HA	Argentina	2007-Jun-12	A/Argentina/445/2007		Centers for Disease Control and Prevention
EPI157389	NA	Argentina	2007-Jun-12	A/Argentina/445/2007		Centers for Disease Control and Prevention
EPI161818	MP	Argentina	2007-Jun-12	A/Argentina/445/2007		Centers for Disease Control and Prevention
EPI161819	NA	Argentina	2007-Jun-12	A/Argentina/445/2007		Centers for Disease Control and Prevention
EPI161820	HA	Argentina	2007-Jun-12	A/Argentina/445/2007		Centers for Disease Control and Prevention
EPI157383	MP	Argentina	2007-Jun-13	A/Argentina/389/2007		Centers for Disease Control and Prevention
EPI157384	HA	Argentina	2007-Jun-13	A/Argentina/389/2007		Centers for Disease Control and Prevention
EPI157385	NA	Argentina	2007-Jun-13	A/Argentina/389/2007		Centers for Disease Control and Prevention
EPI161815	MP	Argentina	2007-Jun-13	A/Argentina/389/2007		Centers for Disease Control and Prevention
EPI161816	NA	Argentina	2007-Jun-13	A/Argentina/389/2007		Centers for Disease Control and Prevention
EPI161817	HA	Argentina	2007-Jun-13	A/Argentina/389/2007		Centers for Disease Control and Prevention
EPI152543	HA	Uruguay	2007-Jan-01	A/Uruguay/716/2007		Centers for Disease Control and Prevention
EPI152545	NA	Uruguay	2007-Jan-01	A/Uruguay/716/2007		Centers for Disease Control and Prevention
EPI152547	MP	Uruguay	2007-Jan-01	A/Uruguay/716/2007		Centers for Disease Control and Prevention
EPI126033	NA	Australia	2007-Jan-01	A/Brisbane/10/2007		Other Database Import
EPI125925	HA	Australia	2007-Jan-01	A/Brisbane/10/2007		Other Database Import
EPI156704	NA	Myanmar	2007-Aug-02	A/Myanmar/M187/2007		Niigata University
EPI156705	HA	Myanmar	2007-Aug-02	A/Myanmar/M187/2007		Niigata University
EPI156702	NA	Myanmar	2007-Aug-02	A/Myanmar/M178/2007		Niigata University
EPI156703	HA	Myanmar	2007-Aug-02	A/Myanmar/M178/2007		Niigata University
EPI156698	NA	Myanmar	2007-Aug-01	A/Myanmar/M173/2007		Niigata University
EPI156699	HA	Myanmar	2007-Aug-01	A/Myanmar/M173/2007		Niigata University
EPI156688	NA	Myanmar	2007-Jul-23	A/Myanmar/M107/2007		Niigata University
EPI156689	HA	Myanmar	2007-Jul-23	A/Myanmar/M107/2007		Niigata University
EPI156058	NA	El Salvador	2007-Aug-15	A/El Salvador/507/2007		Centers for Disease Control and Prevention
EPI156059	MP	El Salvador	2007-Aug-15	A/El Salvador/507/2007		Centers for Disease Control and Prevention
EPI156060	HA	El Salvador	2007-Aug-15	A/El Salvador/507/2007		Centers for Disease Control and Prevention
EPI156043	NA	Australia	2007-Jan-01	A/Brisbane/10/2007		Centers for Disease Control and Prevention
EPI156044	HA	Australia	2007-Jan-01	A/Brisbane/10/2007		Centers for Disease Control and Prevention
EPI156023	NA	Peru	2007-May-09	A/Peru/8307/2007		Centers for Disease Control and Prevention
EPI156024	MP	Peru	2007-May-09	A/Peru/8307/2007		Centers for Disease Control and Prevention
EPI156025	HA	Peru	2007-May-09	A/Peru/8307/2007		Centers for Disease Control and Prevention
EPI156009	NA	Chile	2007-Jul-09	A/Santiago/10086/2007		Centers for Disease Control and Prevention
EPI156010	MP	Chile	2007-Jul-09	A/Santiago/10086/2007		Centers for Disease Control and Prevention
EPI156011	HA	Chile	2007-Jul-09	A/Santiago/10086/2007		Centers for Disease Control and Prevention
EPI155921	NA	Uruguay	2007-May-29	A/Uruguay/0707/2007		Centers for Disease Control and Prevention
EPI155922	HA	Uruguay	2007-May-29	A/Uruguay/0707/2007		Centers for Disease Control and Prevention
EPI155919	NA	Kenya	2007-Jan-01	A/Kenya/2444/2007		Centers for Disease Control and Prevention
EPI155920	HA	Kenya	2007-Jan-01	A/Kenya/2444/2007		Centers for Disease Control and Prevention
EPI155915	NA	Greece	2007-Jan-01	A/Serres/77/2007		Centers for Disease Control and Prevention
EPI155916	HA	Greece	2007-Jan-01	A/Serres/77/2007		Centers for Disease Control and Prevention
EPI155913	NA	Croatia	2007-Jan-01	A/Zagreb/1216/2007		Centers for Disease Control and Prevention
EPI155914	HA	Croatia	2007-Jan-01	A/Zagreb/1216/2007		Centers for Disease Control and Prevention
EPI155878	NA	Singapore	2007-Mar-27	A/Singapore/24/2007		Centers for Disease Control and Prevention
EPI155879	MP	Singapore	2007-Mar-27	A/Singapore/24/2007		Centers for Disease Control and Prevention
EPI155880	HA	Singapore	2007-Mar-27	A/Singapore/24/2007		Centers for Disease Control and Prevention
EPI155853	NA	Argentina	2007-Jun-27	A/Argentina/501/2007		Centers for Disease Control and Prevention
EPI155854	HA	Argentina	2007-Jun-27	A/Argentina/501/2007		Centers for Disease Control and Prevention
EPI155849	NA	Argentina	2007-Jun-21	A/Argentina/426/2007		Centers for Disease Control and Prevention
EPI155850	HA	Argentina	2007-Jun-21	A/Argentina/426/2007		Centers for Disease Control and Prevention
EPI155830	NA	Argentina	2007-May-28	A/Argentina/3797/2007		Centers for Disease Control and Prevention
EPI155831	HA	Argentina	2007-May-28	A/Argentina/3797/2007		Centers for Disease Control and Prevention
EPI155805	NA	Brazil	2007-Jan-01	A/Brazil/80/2007		Centers for Disease Control and Prevention
EPI155806	HA	Brazil	2007-Jan-01	A/Brazil/80/2007		Centers for Disease Control and Prevention
EPI159111	NA	Brazil	2007-Jan-01	A/Brazil/80/2007		Centers for Disease Control and Prevention
EPI155782	NA	China	2007-Jan-23	A/Jiangsu/Xuzhougulou149/2007		Centers for Disease Control and Prevention
EPI155783	HA	China	2007-Jan-23	A/Jiangsu/Xuzhougulou149/2007		Centers for Disease Control and Prevention
EPI155743	NA	Chile	2007-May-18	A/Santiago/6881/2007		Centers for Disease Control and Prevention
EPI155744	HA	Chile	2007-May-18	A/Santiago/6881/2007		Centers for Disease Control and Prevention
EPI155741	NA	Chile	2007-May-09	A/Santiago/6421/2007		Centers for Disease Control and Prevention
EPI155742	HA	Chile	2007-May-09	A/Santiago/6421/2007		Centers for Disease Control and Prevention
EPI155723	NA	Ukraine	2007-Feb-27	A/Dnipropetrovsk/429/2007		Centers for Disease Control and Prevention
EPI155724	HA	Ukraine	2007-Feb-27	A/Dnipropetrovsk/429/2007		Centers for Disease Control and Prevention
EPI155677	NA	Belarus	2007-Feb-28	A/Ivacevichi/115/2007		Centers for Disease Control and Prevention
EPI155678	HA	Belarus	2007-Feb-28	A/Ivacevichi/115/2007		Centers for Disease Control and Prevention
EPI155635	NA	Japan	2007-Feb-25	A/Japan/688/2007		Centers for Disease Control and Prevention
EPI155636	HA	Japan	2007-Feb-25	A/Japan/688/2007		Centers for Disease Control and Prevention
EPI155629	NA	China	2007-Jan-03	A/Tianjin/Jinnan15/2007		Centers for Disease Control and Prevention
EPI155630	HA	China	2007-Jan-03	A/Tianjin/Jinnan15/2007		Centers for Disease Control and Prevention
EPI155613	NA	China	2007-Jan-10	A/Beijing/Xicheng51/2007		Centers for Disease Control and Prevention
EPI155614	HA	China	2007-Jan-10	A/Beijing/Xicheng51/2007		Centers for Disease Control and Prevention
EPI155601	NA	China	2007-Jan-12	A/Shanxi/Yingze511/2007		Centers for Disease Control and Prevention
EPI155602	HA	China	2007-Jan-12	A/Shanxi/Yingze511/2007		Centers for Disease Control and Prevention
EPI155597	NA	China	2007-Jan-03	A/Hunan/Furong13/2007		Centers for Disease Control and Prevention
EPI155598	HA	China	2007-Jan-03	A/Hunan/Furong13/2007		Centers for Disease Control and Prevention
EPI155582	NA	China	2007-Jan-10	A/Hebei/Qiaodong51/2007		Centers for Disease Control and Prevention
EPI155583	HA	China	2007-Jan-10	A/Hebei/Qiaodong51/2007		Centers for Disease Control and Prevention
EPI155544	NA	Russian Federation	2007-Apr-02	A/Ulan Ude/01/2007		Centers for Disease Control and Prevention
EPI155545	HA	Russian Federation	2007-Apr-02	A/Ulan Ude/01/2007		Centers for Disease Control and Prevention
EPI155515	NA	Russian Federation	2007-Feb-21	A/Moscow/17/2007		Centers for Disease Control and Prevention
EPI155516	HA	Russian Federation	2007-Feb-21	A/Moscow/17/2007		Centers for Disease Control and Prevention
EPI155506	NA	Russian Federation	2007-Feb-19	A/Moscow/13/2007		Centers for Disease Control and Prevention
EPI155507	HA	Russian Federation	2007-Feb-19	A/Moscow/13/2007		Centers for Disease Control and Prevention
EPI155496	NA	Japan	2007-Feb-25	A/Japan/7626/2007		Centers for Disease Control and Prevention
EPI155497	HA	Japan	2007-Feb-25	A/Japan/7626/2007		Centers for Disease Control and Prevention
EPI155438	NA	Canada	2007-Jan-29	A/Canada/281/2007		Centers for Disease Control and Prevention
EPI155439	HA	Canada	2007-Jan-29	A/Canada/281/2007		Centers for Disease Control and Prevention
EPI159091	NA	Canada	2007-Jan-29	A/Canada/281/2007		Centers for Disease Control and Prevention
EPI155382	NA	Korea, Republic of	2007-Jan-07	A/Korea/122/2007		Centers for Disease Control and Prevention
EPI155383	HA	Korea, Republic of	2007-Jan-07	A/Korea/122/2007		Centers for Disease Control and Prevention
EPI155344	NA	France	2007-Jan-04	A/Lyon/27/2007		Centers for Disease Control and Prevention
EPI155345	HA	France	2007-Jan-04	A/Lyon/27/2007		Centers for Disease Control and Prevention
EPI155342	NA	France	2007-Jan-03	A/Lyon/22/2007		Centers for Disease Control and Prevention
EPI155343	HA	France	2007-Jan-03	A/Lyon/22/2007		Centers for Disease Control and Prevention
EPI154444	HA	Nicaragua	2007-Jun-27	A/Managua/25/2007		Other Database Import
EPI154445	MP	Nicaragua	2007-Jun-27	A/Managua/25/2007		Other Database Import
EPI154446	NA	Nicaragua	2007-Jun-27	A/Managua/25/2007		Other Database Import
EPI154447	NP	Nicaragua	2007-Jun-27	A/Managua/25/2007		Other Database Import
EPI154448	NS	Nicaragua	2007-Jun-27	A/Managua/25/2007		Other Database Import
EPI154449	PA	Nicaragua	2007-Jun-27	A/Managua/25/2007		Other Database Import
EPI154450	PB1	Nicaragua	2007-Jun-27	A/Managua/25/2007		Other Database Import
EPI154451	PB2	Nicaragua	2007-Jun-27	A/Managua/25/2007		Other Database Import
EPI154146	HA	Nicaragua	2007-Jun-05	A/Managua/7/2007		Other Database Import
EPI154147	MP	Nicaragua	2007-Jun-05	A/Managua/7/2007		Other Database Import
EPI154148	NA	Nicaragua	2007-Jun-05	A/Managua/7/2007		Other Database Import
EPI154149	NP	Nicaragua	2007-Jun-05	A/Managua/7/2007		Other Database Import
EPI154150	NS	Nicaragua	2007-Jun-05	A/Managua/7/2007		Other Database Import
EPI154151	PA	Nicaragua	2007-Jun-05	A/Managua/7/2007		Other Database Import
EPI154152	PB1	Nicaragua	2007-Jun-05	A/Managua/7/2007		Other Database Import
EPI154153	PB2	Nicaragua	2007-Jun-05	A/Managua/7/2007		Other Database Import
EPI154114	HA	Nicaragua	2007-Jun-14	A/Managua/2/2007		Other Database Import
EPI154115	MP	Nicaragua	2007-Jun-14	A/Managua/2/2007		Other Database Import
EPI154116	NA	Nicaragua	2007-Jun-14	A/Managua/2/2007		Other Database Import
EPI154117	NP	Nicaragua	2007-Jun-14	A/Managua/2/2007		Other Database Import
EPI154118	NS	Nicaragua	2007-Jun-14	A/Managua/2/2007		Other Database Import
EPI154119	PA	Nicaragua	2007-Jun-14	A/Managua/2/2007		Other Database Import
EPI154120	PB1	Nicaragua	2007-Jun-14	A/Managua/2/2007		Other Database Import
EPI154121	PB2	Nicaragua	2007-Jun-14	A/Managua/2/2007		Other Database Import
EPI154106	HA	Nicaragua	2007-Jun-21	A/Managua/18/2007		Other Database Import
EPI154107	MP	Nicaragua	2007-Jun-21	A/Managua/18/2007		Other Database Import
EPI154108	NA	Nicaragua	2007-Jun-21	A/Managua/18/2007		Other Database Import
EPI154109	NP	Nicaragua	2007-Jun-21	A/Managua/18/2007		Other Database Import
EPI154110	NS	Nicaragua	2007-Jun-21	A/Managua/18/2007		Other Database Import
EPI154111	PA	Nicaragua	2007-Jun-21	A/Managua/18/2007		Other Database Import
EPI154112	PB1	Nicaragua	2007-Jun-21	A/Managua/18/2007		Other Database Import
EPI154113	PB2	Nicaragua	2007-Jun-21	A/Managua/18/2007		Other Database Import
EPI154098	HA	Nicaragua	2007-Jun-23	A/Managua/34/2007		Other Database Import
EPI154099	MP	Nicaragua	2007-Jun-23	A/Managua/34/2007		Other Database Import
EPI154100	NA	Nicaragua	2007-Jun-23	A/Managua/34/2007		Other Database Import
EPI154101	NP	Nicaragua	2007-Jun-23	A/Managua/34/2007		Other Database Import
EPI154102	NS	Nicaragua	2007-Jun-23	A/Managua/34/2007		Other Database Import
EPI154103	PA	Nicaragua	2007-Jun-23	A/Managua/34/2007		Other Database Import
EPI154104	PB1	Nicaragua	2007-Jun-23	A/Managua/34/2007		Other Database Import
EPI154105	PB2	Nicaragua	2007-Jun-23	A/Managua/34/2007		Other Database Import
EPI154050	HA	Nicaragua	2007-Jun-27	A/Managua/32/2007		Other Database Import
EPI154051	MP	Nicaragua	2007-Jun-27	A/Managua/32/2007		Other Database Import
EPI154052	NA	Nicaragua	2007-Jun-27	A/Managua/32/2007		Other Database Import
EPI154053	NP	Nicaragua	2007-Jun-27	A/Managua/32/2007		Other Database Import
EPI154054	NS	Nicaragua	2007-Jun-27	A/Managua/32/2007		Other Database Import
EPI154055	PA	Nicaragua	2007-Jun-27	A/Managua/32/2007		Other Database Import
EPI154056	PB1	Nicaragua	2007-Jun-27	A/Managua/32/2007		Other Database Import
EPI154057	PB2	Nicaragua	2007-Jun-27	A/Managua/32/2007		Other Database Import
EPI154034	HA	Nicaragua	2007-Jun-22	A/Managua/20/2007		Other Database Import
EPI154035	MP	Nicaragua	2007-Jun-22	A/Managua/20/2007		Other Database Import
EPI154036	NA	Nicaragua	2007-Jun-22	A/Managua/20/2007		Other Database Import
EPI154037	NP	Nicaragua	2007-Jun-22	A/Managua/20/2007		Other Database Import
EPI154038	NS	Nicaragua	2007-Jun-22	A/Managua/20/2007		Other Database Import
EPI154039	PA	Nicaragua	2007-Jun-22	A/Managua/20/2007		Other Database Import
EPI154040	PB1	Nicaragua	2007-Jun-22	A/Managua/20/2007		Other Database Import
EPI154041	PB2	Nicaragua	2007-Jun-22	A/Managua/20/2007		Other Database Import
EPI153476	HA	Greece	2007-Jan-25	A/Thessaloniki/40/2007		Other Database Import	Melidou,A.
EPI222883	NA	Greece	2007-Jan-25	A/Thessaloniki/40/2007		Other Database Import	Melidou,A.
EPI153475	HA	Greece	2007-Jan-12	A/Evros/17/2007		Other Database Import
EPI153136	HA	United States	2007-Sep-26	A/Texas/AF1681/2007		Other Database Import
EPI153135	HA	United States	2007-Aug-23	A/Texas/AF1680/2007		Other Database Import
EPI153134	HA	United States	2007-Jan-01	A/Texas/AF1664/2007		Other Database Import
EPI153133	HA	United States	2007-Jan-01	A/Texas/AF1656/2007		Other Database Import
EPI153130	HA	United States	2007-Jan-01	A/Texas/AF1640/2007		Other Database Import
EPI153127	HA	Honduras	2007-Sep-02	A/Honduras/AF1427/2007		Other Database Import
EPI153125	HA	Honduras	2007-Oct-07	A/Honduras/AF1425/2007		Other Database Import
EPI153120	HA	Honduras	2007-Jan-01	A/Honduras/AF1420/2007		Other Database Import
EPI153067	HA	Taiwan	2007-Oct-11	A/Taiwan/834/2007		Other Database Import
EPI153068	MP	Taiwan	2007-Oct-11	A/Taiwan/834/2007		Other Database Import
EPI153065	HA	Australia	2007-Aug-12	A/South Australia/355/2007		Other Database Import
EPI153066	MP	Australia	2007-Aug-12	A/South Australia/355/2007		Other Database Import
EPI153063	HA	Thailand	2007-Aug-01	A/Thailand/568/2007		Other Database Import
EPI153064	MP	Thailand	2007-Aug-01	A/Thailand/568/2007		Other Database Import
EPI153061	HA	Australia	2007-Aug-29	A/Darwin/20/2007		Other Database Import
EPI153062	MP	Australia	2007-Aug-29	A/Darwin/20/2007		Other Database Import
EPI153059	HA	Australia	2007-Aug-23	A/Perth/142/2007		Other Database Import
EPI153060	MP	Australia	2007-Aug-23	A/Perth/142/2007		Other Database Import
EPI153057	HA	New Zealand	2007-May-23	A/Christchurch/1/2007		Other Database Import
EPI153058	MP	New Zealand	2007-May-23	A/Christchurch/1/2007		Other Database Import
EPI153055	HA	Australia	2007-Jul-30	A/Victoria/248/2007		Other Database Import
EPI153056	MP	Australia	2007-Jul-30	A/Victoria/248/2007		Other Database Import
EPI153045	HA	Malaysia	2007-May-15	A/Malaysia/0540/2007		Other Database Import
EPI153046	MP	Malaysia	2007-May-15	A/Malaysia/0540/2007		Other Database Import
EPI153041	HA	Malaysia	2007-Mar-09	A/Malaysia/337/2007		Other Database Import
EPI153042	MP	Malaysia	2007-Mar-09	A/Malaysia/337/2007		Other Database Import
EPI153039	HA	Philippines	2007-Feb-27	A/Philippines/725/2007		Other Database Import
EPI153040	MP	Philippines	2007-Feb-27	A/Philippines/725/2007		Other Database Import
EPI153037	HA	Taiwan	2007-Feb-04	A/Taiwan/56/2007		Other Database Import
EPI153038	MP	Taiwan	2007-Feb-04	A/Taiwan/56/2007		Other Database Import
EPI153035	HA	Macao	2007-Feb-27	A/Macau/200/2007		Other Database Import
EPI153036	MP	Macao	2007-Feb-27	A/Macau/200/2007		Other Database Import
EPI153029	HA	Thailand	2007-Jan-07	A/Thailand/31/2007		Other Database Import
EPI153030	MP	Thailand	2007-Jan-07	A/Thailand/31/2007		Other Database Import
EPI158287	HA	Uruguay	2007-Jan-01	A/Uruguay/716/2007		Centers for Disease Control and Prevention
EPI158288	NA	Uruguay	2007-Jan-01	A/Uruguay/716/2007		Centers for Disease Control and Prevention
EPI158289	HA	Uruguay	2007-Jan-01	A/Uruguay/716/2007		Centers for Disease Control and Prevention
EPI158290	NA	Uruguay	2007-Jan-01	A/Uruguay/716/2007		Centers for Disease Control and Prevention
EPI158291	HA	Uruguay	2007-Jan-01	A/Uruguay/716/2007		Centers for Disease Control and Prevention
EPI158292	NA	Uruguay	2007-Jan-01	A/Uruguay/716/2007		Centers for Disease Control and Prevention
EPI142011	HA	Peru	2007-Jan-01	A/Iquitos/IQE5489/2007		Other Database Import
EPI142005	HA	Peru	2007-Jan-01	A/Tumbes/FST1093/2007		Other Database Import
EPI142004	HA	Peru	2007-Jan-01	A/Tumbes/FST1084/2007		Other Database Import
EPI141957	HA	Nicaragua	2007-Jan-01	A/Managua/FLU7502/2007		Other Database Import
EPI141956	HA	Nicaragua	2007-Jan-01	A/Mangua/FLU7499/2007		Other Database Import
EPI141955	HA	Nicaragua	2007-Jan-01	A/Managua/FLU7497/2007		Other Database Import
EPI141942	HA	Ecuador	2007-Jan-01	A/Quito/FLU7267/2007		Other Database Import
EPI141936	HA	Peru	2007-Jan-01	A/Arequipa/FLU7196/2007		Other Database Import
EPI141920	HA	Ecuador	2007-Jan-01	A/Quito/FLU6888/2007		Other Database Import
EPI141918	HA	Ecuador	2007-Jan-01	A/Quito/FLU6866/2007		Other Database Import
EPI141917	HA	Peru	2007-Jan-01	A/Tumbes/FLU6805/2007		Other Database Import
EPI141916	HA	Peru	2007-Jan-01	A/Tumbes/FLU6780/2007		Other Database Import
EPI141915	HA	Peru	2007-Jan-01	A/Cusco/FLU6766/2007		Other Database Import
EPI141914	HA	Peru	2007-Jan-01	A/Cusco/FLU6759/2007		Other Database Import
EPI141907	HA	Peru	2007-Jan-01	A/Iquitos/FLU6521/2007		Other Database Import
EPI141906	HA	Peru	2007-Jan-01	A/Lima/FLU6503/2007		Other Database Import
EPI141903	HA	Peru	2007-Jan-01	A/Cusco/FLU6093/2007		Other Database Import
EPI141901	HA	Peru	2007-Jan-01	A/Piura/FLU5748/2007		Other Database Import
EPI141753	HA	Peru	2007-Jan-01	A/Junin/FLU9269/2007		Other Database Import
EPI141748	HA	Peru	2007-Jan-01	A/Junin/FLU9256/2007		Other Database Import
EPI141747	HA	Peru	2007-Jan-01	A/Piura/FLU9298/2007		Other Database Import
EPI141300	HA	France	2007-Jan-01	A/Champagne-Ardenne/14/2007		Other Database Import
EPI141294	HA	France	2007-Jan-01	A/Champagne-Ardenne/08/2007		Other Database Import
EPI141293	HA	France	2007-Jan-01	A/Champagne-Ardenne/07/2007		Other Database Import
EPI141291	HA	France	2007-Jan-01	A/Champagne-Ardenne/05/2007		Other Database Import
EPI138764	NA	United States	2007-Nov-21	A/Wisconsin/33/2007		Centers for Disease Control and Prevention
EPI138784	HA	United States	2007-Nov-21	A/Wisconsin/33/2007		Centers for Disease Control and Prevention
EPI152559	MP	United States	2007-Nov-21	A/Wisconsin/33/2007		Centers for Disease Control and Prevention
EPI138770	NA	United States	2007-Nov-28	A/Wisconsin/34/2007		Centers for Disease Control and Prevention
EPI138749	HA	United States	2007-Nov-28	A/Wisconsin/34/2007		Centers for Disease Control and Prevention
EPI152611	MP	United States	2007-Nov-28	A/Wisconsin/34/2007		Centers for Disease Control and Prevention
EPI134515	NA	United States	2007-Dec-10	A/California/33/2007		Centers for Disease Control and Prevention
EPI134609	HA	United States	2007-Dec-10	A/California/33/2007		Centers for Disease Control and Prevention
EPI152612	MP	United States	2007-Dec-10	A/California/33/2007		Centers for Disease Control and Prevention
EPI134479	NA	United States	2007-Apr-22	A/Hawaii/13/2007		Centers for Disease Control and Prevention
EPI134579	HA	United States	2007-Apr-22	A/Hawaii/13/2007		Centers for Disease Control and Prevention
EPI152608	MP	United States	2007-Apr-22	A/Hawaii/13/2007		Centers for Disease Control and Prevention
EPI134453	NA	United States	2007-Nov-05	A/Texas/64/2007		Centers for Disease Control and Prevention
EPI134593	HA	United States	2007-Nov-05	A/Texas/64/2007		Centers for Disease Control and Prevention
EPI152588	MP	United States	2007-Nov-05	A/Texas/64/2007		Centers for Disease Control and Prevention
EPI134451	NA	United States	2007-Jan-01	A/Kentucky/01/2007		Centers for Disease Control and Prevention
EPI134597	HA	United States	2007-Jan-01	A/Kentucky/01/2007		Centers for Disease Control and Prevention
EPI152622	MP	United States	2007-Jan-01	A/Kentucky/01/2007		Centers for Disease Control and Prevention
EPI134581	HA	United States	2007-Aug-16	A/Georgia/07/2007		Centers for Disease Control and Prevention
EPI134435	NA	United States	2007-Aug-16	A/Georgia/07/2007		Centers for Disease Control and Prevention
EPI134575	HA	United States	2007-Jul-25	A/New Jersey/14/2007		Centers for Disease Control and Prevention
EPI134433	NA	United States	2007-Jul-25	A/New Jersey/14/2007		Centers for Disease Control and Prevention
EPI152567	MP	United States	2007-Jul-25	A/New Jersey/14/2007		Centers for Disease Control and Prevention
EPI134527	NA	United States	2007-Dec-13	A/Virginia/04/2007		Centers for Disease Control and Prevention
EPI134088	HA	United States	2007-Dec-13	A/Virginia/04/2007		Centers for Disease Control and Prevention
EPI152629	MP	United States	2007-Dec-13	A/Virginia/04/2007		Centers for Disease Control and Prevention
EPI134523	NA	United States	2007-Dec-11	A/Texas/95/2007		Centers for Disease Control and Prevention
EPI134086	HA	United States	2007-Dec-11	A/Texas/95/2007		Centers for Disease Control and Prevention
EPI152595	MP	United States	2007-Dec-11	A/Texas/95/2007		Centers for Disease Control and Prevention
EPI134525	NA	United States	2007-Nov-26	A/North Carolina/05/2007		Centers for Disease Control and Prevention
EPI134084	HA	United States	2007-Nov-26	A/North Carolina/05/2007		Centers for Disease Control and Prevention
EPI152628	MP	United States	2007-Nov-26	A/North Carolina/05/2007		Centers for Disease Control and Prevention
EPI134491	NA	United States	2007-Aug-08	A/Montana/08/2007		Centers for Disease Control and Prevention
EPI134082	HA	United States	2007-Aug-08	A/Montana/08/2007		Centers for Disease Control and Prevention
EPI152624	MP	United States	2007-Aug-08	A/Montana/08/2007		Centers for Disease Control and Prevention
EPI134511	NA	United States	2007-Nov-14	A/Florida/11/2007		Centers for Disease Control and Prevention
EPI134072	HA	United States	2007-Nov-14	A/Florida/11/2007		Centers for Disease Control and Prevention
EPI152581	MP	United States	2007-Nov-14	A/Florida/11/2007		Centers for Disease Control and Prevention
EPI134070	HA	United States	2007-Dec-10	A/Texas/91/2007		Centers for Disease Control and Prevention
EPI134096	NA	United States	2007-Dec-10	A/Texas/91/2007		Centers for Disease Control and Prevention
EPI152589	MP	United States	2007-Dec-10	A/Texas/91/2007		Centers for Disease Control and Prevention
EPI134064	HA	United States	2007-Dec-19	A/New Jersey/19/2007		Centers for Disease Control and Prevention
EPI134092	NA	United States	2007-Dec-19	A/New Jersey/19/2007		Centers for Disease Control and Prevention
EPI175240	MP	United States	2007-Dec-19	A/New Jersey/19/2007		Centers for Disease Control and Prevention
EPI134505	NA	United States	2007-Dec-09	A/Texas/83/2007		Centers for Disease Control and Prevention
EPI134060	HA	United States	2007-Dec-09	A/Texas/83/2007		Centers for Disease Control and Prevention
EPI152560	MP	United States	2007-Dec-09	A/Texas/83/2007		Centers for Disease Control and Prevention
EPI134577	HA	United States	2007-Apr-22	A/Hawaii/12/2007		Centers for Disease Control and Prevention
EPI134048	NA	United States	2007-Apr-22	A/Hawaii/12/2007		Centers for Disease Control and Prevention
EPI152614	MP	United States	2007-Apr-22	A/Hawaii/12/2007		Centers for Disease Control and Prevention
EPI134417	NA	United States	2007-Jun-09	A/Texas/12/2007		Centers for Disease Control and Prevention
EPI133928	HA	United States	2007-Jun-09	A/Texas/12/2007		Centers for Disease Control and Prevention
EPI134038	NA	United States	2007-Oct-13	A/Texas/37/2007		Centers for Disease Control and Prevention
EPI133846	HA	United States	2007-Oct-13	A/Texas/37/2007		Centers for Disease Control and Prevention
EPI152570	MP	United States	2007-Oct-13	A/Texas/37/2007		Centers for Disease Control and Prevention
EPI134467	NA	United States	2007-Nov-11	A/Texas/66/2007		Centers for Disease Control and Prevention
EPI133844	HA	United States	2007-Nov-11	A/Texas/66/2007		Centers for Disease Control and Prevention
EPI152540	MP	United States	2007-Nov-11	A/Texas/66/2007		Centers for Disease Control and Prevention
EPI134054	NA	United States	2007-Jan-01	A/North Carolina/04/2007		Centers for Disease Control and Prevention
EPI133842	HA	United States	2007-Jan-01	A/North Carolina/04/2007		Centers for Disease Control and Prevention
EPI152563	MP	United States	2007-Jan-01	A/North Carolina/04/2007		Centers for Disease Control and Prevention
EPI134056	NA	United States	2007-Aug-03	A/Michigan/10/2007		Centers for Disease Control and Prevention
EPI133828	HA	United States	2007-Aug-03	A/Michigan/10/2007		Centers for Disease Control and Prevention
EPI152606	MP	United States	2007-Aug-03	A/Michigan/10/2007		Centers for Disease Control and Prevention
EPI134429	NA	United States	2007-Aug-08	A/Georgia/06/2007		Centers for Disease Control and Prevention
EPI133824	HA	United States	2007-Aug-08	A/Georgia/06/2007		Centers for Disease Control and Prevention
EPI133633	HA	Australia	2007-Apr-02	A/Darwin/3/2007		Other Database Import
EPI132877	HA	United States	2007-Sep-19	A/USA/AF1147/2007		Other Database Import
EPI132867	HA	Honduras	2007-Oct-07	A/Honduras/AF1129/2007		Other Database Import
EPI132863	HA	United States	2007-Dec-28	A/USA/AF1117/2007		Other Database Import
EPI132857	HA	United States	2007-Dec-26	A/USA/AF1107/2007		Other Database Import
EPI132105	HA	Italy	2007-Feb-14	A/Milan/22/2007		Other Database Import
EPI132101	HA	Italy	2007-Mar-22	A/Milan/20/2007		Other Database Import
EPI132071	HA	Italy	2007-Jan-19	A/Milan/07/2007		Other Database Import
EPI132069	HA	Italy	2007-Jan-24	A/Milan/08/2007		Other Database Import
EPI132063	HA	Italy	2007-Feb-05	A/Milan/11/2007		Other Database Import
EPI127311	HA	Korea, Republic of	2007-Jan-01	A/Busan/06/2007		Other Database Import
EPI127309	HA	Korea, Republic of	2007-Jan-01	A/Busan/05/2007		Other Database Import
EPI126683	HA	France	2007-Jan-01	A/Corsica/42/2007		Other Database Import
EPI126681	HA	France	2007-Jan-01	A/Corsica/41/2007		Other Database Import
EPI126677	HA	France	2007-Jan-01	A/Corsica/39/2007		Other Database Import
EPI126671	HA	France	2007-Jan-01	A/Corsica/36/2007		Other Database Import
EPI126659	HA	France	2007-Jan-01	A/Corsica/30/2007		Other Database Import
EPI126657	HA	France	2007-Jan-01	A/Corsica/29/2007		Other Database Import
EPI126649	HA	France	2007-Jan-01	A/Corsica/25/2007		Other Database Import
EPI126647	HA	France	2007-Jan-01	A/Corsica/24/2007		Other Database Import
EPI126645	HA	France	2007-Jan-01	A/Corsica/23/2007		Other Database Import
EPI126639	HA	France	2007-Jan-01	A/Corsica/20/2007		Other Database Import
EPI126637	HA	France	2007-Jan-01	A/Corsica/19/2007		Other Database Import
EPI126627	HA	France	2007-Jan-01	A/Corsica/14/2007		Other Database Import
EPI126625	HA	France	2007-Jan-01	A/Corsica/13/2007		Other Database Import
EPI126623	HA	France	2007-Jan-01	A/Corsica/12/2007		Other Database Import
EPI126615	HA	France	2007-Jan-01	A/Corsica/8/2007		Other Database Import
EPI126611	HA	France	2007-Jan-01	A/Corsica/6/2007		Other Database Import
EPI126603	HA	France	2007-Jan-01	A/Corsica/2/2007		Other Database Import
EPI126601	HA	France	2007-Jan-01	A/Corsica/1/2007		Other Database Import
EPI126143	HA	Kenya	2007-Jan-01	A/Kenya/AF4041/2007		Other Database Import
EPI126073	HA	Kenya	2007-Jan-01	A/Kenya/AF5617/2007		Other Database Import
EPI126041	NA	United States	2007-Mar-26	A/Minnesota/16/2007		Centers for Disease Control and Prevention
EPI125953	HA	United States	2007-Mar-26	A/Minnesota/16/2007		Centers for Disease Control and Prevention
EPI126045	NA	United States	2007-Mar-17	A/Minnesota/17/2007		Centers for Disease Control and Prevention
EPI125949	HA	United States	2007-Mar-17	A/Minnesota/17/2007		Centers for Disease Control and Prevention
EPI125943	HA	United States	2007-May-31	A/Texas/11/2007		Centers for Disease Control and Prevention
EPI126015	NA	United States	2007-May-31	A/Texas/11/2007		Centers for Disease Control and Prevention
EPI126021	NA	United States	2007-Mar-19	A/Delaware/11/2007		Centers for Disease Control and Prevention
EPI125939	HA	United States	2007-Mar-19	A/Delaware/11/2007		Centers for Disease Control and Prevention
EPI125933	HA	United States	2007-Mar-04	A/Washington/20/2007		Centers for Disease Control and Prevention
EPI126019	NA	United States	2007-Mar-04	A/Washington/20/2007		Centers for Disease Control and Prevention
EPI125931	HA	United States	2007-Feb-04	A/Minnesota/08/2007		Centers for Disease Control and Prevention
EPI126037	NA	United States	2007-May-14	A/Idaho/10/2007		Centers for Disease Control and Prevention
EPI125929	HA	United States	2007-May-14	A/Idaho/10/2007		Centers for Disease Control and Prevention
EPI125921	HA	United States	2007-Jan-21	A/South Dakota/02/2007		Centers for Disease Control and Prevention
EPI126053	NA	United States	2007-Feb-01	A/Vermont/01/2007		Centers for Disease Control and Prevention
EPI125919	HA	United States	2007-Feb-01	A/Vermont/01/2007		Centers for Disease Control and Prevention
EPI125909	HA	United States	2007-Apr-27	A/Minnesota/18/2007		Centers for Disease Control and Prevention
EPI125761	HA	United States	2007-Mar-14	A/Virginia/01/2007		Centers for Disease Control and Prevention
EPI125759	HA	United States	2007-Mar-22	A/North Carolina/03/2007		Centers for Disease Control and Prevention
EPI125757	HA	United States	2007-Feb-14	A/Minnesota/09/2007		Centers for Disease Control and Prevention
EPI125755	HA	United States	2007-Feb-22	A/Missouri/03/2007		Centers for Disease Control and Prevention
EPI125753	HA	United States	2007-Feb-09	A/Memphis/07/2007		Centers for Disease Control and Prevention
EPI125743	HA	United States	2007-Jan-01	A/Idaho/03/2007		Centers for Disease Control and Prevention
EPI125739	HA	United States	2007-Jan-21	A/Wisconsin/03/2007		Centers for Disease Control and Prevention
EPI125735	HA	United States	2007-Feb-01	A/New York/03/2007		Centers for Disease Control and Prevention
EPI125711	HA	United States	2007-Jan-16	A/Georgia/02/2007		Centers for Disease Control and Prevention
EPI125709	HA	United States	2007-Jan-17	A/Colorado/04/2007		Centers for Disease Control and Prevention
EPI125707	HA	United States	2007-Jan-09	A/Colorado/03/2007		Centers for Disease Control and Prevention
EPI125701	HA	United States	2007-Jan-01	A/Idaho/01/2007		Centers for Disease Control and Prevention
EPI123303	HA	United States	2007-Jan-18	A/North Carolina/02/2007		Centers for Disease Control and Prevention
EPI123142	NA	United States	2007-Jan-18	A/North Carolina/02/2007		Centers for Disease Control and Prevention
EPI123132	NA	United States	2007-Jan-09	A/Florida/01/2007		Centers for Disease Control and Prevention
EPI123299	HA	United States	2007-Jan-09	A/Florida/01/2007		Centers for Disease Control and Prevention
EPI76872	HA	United States	2007-Jan-17	A/Kentucky/UR06-0044/2007		Other Database Import
EPI76874	MP	United States	2007-Jan-17	A/Kentucky/UR06-0044/2007		Other Database Import
EPI76877	NA	United States	2007-Jan-17	A/Kentucky/UR06-0044/2007		Other Database Import
EPI76879	NP	United States	2007-Jan-17	A/Kentucky/UR06-0044/2007		Other Database Import
EPI76881	NS	United States	2007-Jan-17	A/Kentucky/UR06-0044/2007		Other Database Import
EPI76884	PA	United States	2007-Jan-17	A/Kentucky/UR06-0044/2007		Other Database Import
EPI76886	PB1	United States	2007-Jan-17	A/Kentucky/UR06-0044/2007		Other Database Import
EPI76889	PB2	United States	2007-Jan-17	A/Kentucky/UR06-0044/2007		Other Database Import
EPI75523	HA	United States	2007-Mar-12	A/Virginia/UR06-0580/2007		Other Database Import
EPI75525	MP	United States	2007-Mar-12	A/Virginia/UR06-0580/2007		Other Database Import
EPI75528	NA	United States	2007-Mar-12	A/Virginia/UR06-0580/2007		Other Database Import
EPI75530	NP	United States	2007-Mar-12	A/Virginia/UR06-0580/2007		Other Database Import
EPI75532	NS	United States	2007-Mar-12	A/Virginia/UR06-0580/2007		Other Database Import
EPI75535	PA	United States	2007-Mar-12	A/Virginia/UR06-0580/2007		Other Database Import
EPI75537	PB1	United States	2007-Mar-12	A/Virginia/UR06-0580/2007		Other Database Import
EPI75540	PB2	United States	2007-Mar-12	A/Virginia/UR06-0580/2007		Other Database Import
EPI74858	HA	United States	2007-Mar-06	A/Illinois/UR06-0546/2007		Other Database Import
EPI74860	MP	United States	2007-Mar-06	A/Illinois/UR06-0546/2007		Other Database Import
EPI74863	NA	United States	2007-Mar-06	A/Illinois/UR06-0546/2007		Other Database Import
EPI74865	NP	United States	2007-Mar-06	A/Illinois/UR06-0546/2007		Other Database Import
EPI74867	NS	United States	2007-Mar-06	A/Illinois/UR06-0546/2007		Other Database Import
EPI74870	PA	United States	2007-Mar-06	A/Illinois/UR06-0546/2007		Other Database Import
EPI74872	PB1	United States	2007-Mar-06	A/Illinois/UR06-0546/2007		Other Database Import
EPI74875	PB2	United States	2007-Mar-06	A/Illinois/UR06-0546/2007		Other Database Import
EPI74763	HA	United States	2007-Jan-08	A/Colorado/UR06-0024/2007		Other Database Import
EPI74765	MP	United States	2007-Jan-08	A/Colorado/UR06-0024/2007		Other Database Import
EPI74768	NA	United States	2007-Jan-08	A/Colorado/UR06-0024/2007		Other Database Import
EPI74770	NP	United States	2007-Jan-08	A/Colorado/UR06-0024/2007		Other Database Import
EPI74772	NS	United States	2007-Jan-08	A/Colorado/UR06-0024/2007		Other Database Import
EPI74775	PA	United States	2007-Jan-08	A/Colorado/UR06-0024/2007		Other Database Import
EPI74777	PB1	United States	2007-Jan-08	A/Colorado/UR06-0024/2007		Other Database Import
EPI74780	PB2	United States	2007-Jan-08	A/Colorado/UR06-0024/2007		Other Database Import
EPI73928	HA	United States	2007-Mar-01	A/Vermont/UR06-0469/2007		Other Database Import
EPI73930	MP	United States	2007-Mar-01	A/Vermont/UR06-0469/2007		Other Database Import
EPI73933	NA	United States	2007-Mar-01	A/Vermont/UR06-0469/2007		Other Database Import
EPI73935	NP	United States	2007-Mar-01	A/Vermont/UR06-0469/2007		Other Database Import
EPI73937	NS	United States	2007-Mar-01	A/Vermont/UR06-0469/2007		Other Database Import
EPI73940	PA	United States	2007-Mar-01	A/Vermont/UR06-0469/2007		Other Database Import
EPI73942	PB1	United States	2007-Mar-01	A/Vermont/UR06-0469/2007		Other Database Import
EPI73945	PB2	United States	2007-Mar-01	A/Vermont/UR06-0469/2007		Other Database Import
EPI73758	HA	United States	2007-Feb-13	A/Oregon/UR06-0272/2007		Other Database Import
EPI73760	MP	United States	2007-Feb-13	A/Oregon/UR06-0272/2007		Other Database Import
EPI73763	NA	United States	2007-Feb-13	A/Oregon/UR06-0272/2007		Other Database Import
EPI73765	NP	United States	2007-Feb-13	A/Oregon/UR06-0272/2007		Other Database Import
EPI73767	NS	United States	2007-Feb-13	A/Oregon/UR06-0272/2007		Other Database Import
EPI73770	PA	United States	2007-Feb-13	A/Oregon/UR06-0272/2007		Other Database Import
EPI73772	PB1	United States	2007-Feb-13	A/Oregon/UR06-0272/2007		Other Database Import
EPI73775	PB2	United States	2007-Feb-13	A/Oregon/UR06-0272/2007		Other Database Import
EPI73720	HA	United States	2007-Feb-19	A/Oregon/UR06-0389/2007		Other Database Import
EPI73722	MP	United States	2007-Feb-19	A/Oregon/UR06-0389/2007		Other Database Import
EPI73725	NA	United States	2007-Feb-19	A/Oregon/UR06-0389/2007		Other Database Import
EPI73727	NP	United States	2007-Feb-19	A/Oregon/UR06-0389/2007		Other Database Import
EPI73729	NS	United States	2007-Feb-19	A/Oregon/UR06-0389/2007		Other Database Import
EPI73732	PA	United States	2007-Feb-19	A/Oregon/UR06-0389/2007		Other Database Import
EPI73734	PB1	United States	2007-Feb-19	A/Oregon/UR06-0389/2007		Other Database Import
EPI73737	PB2	United States	2007-Feb-19	A/Oregon/UR06-0389/2007		Other Database Import
EPI73644	HA	United States	2007-Feb-13	A/Oregon/UR06-0273/2007		Other Database Import
EPI73646	MP	United States	2007-Feb-13	A/Oregon/UR06-0273/2007		Other Database Import
EPI73649	NA	United States	2007-Feb-13	A/Oregon/UR06-0273/2007		Other Database Import
EPI73651	NP	United States	2007-Feb-13	A/Oregon/UR06-0273/2007		Other Database Import
EPI73653	NS	United States	2007-Feb-13	A/Oregon/UR06-0273/2007		Other Database Import
EPI73656	PA	United States	2007-Feb-13	A/Oregon/UR06-0273/2007		Other Database Import
EPI73658	PB1	United States	2007-Feb-13	A/Oregon/UR06-0273/2007		Other Database Import
EPI73661	PB2	United States	2007-Feb-13	A/Oregon/UR06-0273/2007		Other Database Import
EPI73055	HA	United States	2007-Feb-26	A/Oregon/UR06-0450/2007		Other Database Import
EPI73057	MP	United States	2007-Feb-26	A/Oregon/UR06-0450/2007		Other Database Import
EPI73060	NA	United States	2007-Feb-26	A/Oregon/UR06-0450/2007		Other Database Import
EPI73062	NP	United States	2007-Feb-26	A/Oregon/UR06-0450/2007		Other Database Import
EPI73064	NS	United States	2007-Feb-26	A/Oregon/UR06-0450/2007		Other Database Import
EPI73067	PA	United States	2007-Feb-26	A/Oregon/UR06-0450/2007		Other Database Import
EPI73069	PB1	United States	2007-Feb-26	A/Oregon/UR06-0450/2007		Other Database Import
EPI73072	PB2	United States	2007-Feb-26	A/Oregon/UR06-0450/2007		Other Database Import
EPI72865	HA	United States	2007-Mar-06	A/Illinois/UR06-0528/2007		Other Database Import
EPI72867	MP	United States	2007-Mar-06	A/Illinois/UR06-0528/2007		Other Database Import
EPI72870	NA	United States	2007-Mar-06	A/Illinois/UR06-0528/2007		Other Database Import
EPI72872	NP	United States	2007-Mar-06	A/Illinois/UR06-0528/2007		Other Database Import
EPI72874	NS	United States	2007-Mar-06	A/Illinois/UR06-0528/2007		Other Database Import
EPI72877	PA	United States	2007-Mar-06	A/Illinois/UR06-0528/2007		Other Database Import
EPI72879	PB1	United States	2007-Mar-06	A/Illinois/UR06-0528/2007		Other Database Import
EPI72882	PB2	United States	2007-Mar-06	A/Illinois/UR06-0528/2007		Other Database Import
EPI72675	HA	United States	2007-Feb-14	A/Colorado/UR06-0279/2007		Other Database Import
EPI72677	MP	United States	2007-Feb-14	A/Colorado/UR06-0279/2007		Other Database Import
EPI72680	NA	United States	2007-Feb-14	A/Colorado/UR06-0279/2007		Other Database Import
EPI72682	NP	United States	2007-Feb-14	A/Colorado/UR06-0279/2007		Other Database Import
EPI72684	NS	United States	2007-Feb-14	A/Colorado/UR06-0279/2007		Other Database Import
EPI72687	PA	United States	2007-Feb-14	A/Colorado/UR06-0279/2007		Other Database Import
EPI72689	PB1	United States	2007-Feb-14	A/Colorado/UR06-0279/2007		Other Database Import
EPI72692	PB2	United States	2007-Feb-14	A/Colorado/UR06-0279/2007		Other Database Import
EPI72530	NP	United States	2007-Feb-08	A/Washington/UR06-0225/2007		Other Database Import
EPI72532	NS	United States	2007-Feb-08	A/Washington/UR06-0225/2007		Other Database Import
EPI72535	PA	United States	2007-Feb-08	A/Washington/UR06-0225/2007		Other Database Import
EPI72537	PB1	United States	2007-Feb-08	A/Washington/UR06-0225/2007		Other Database Import
EPI72540	PB2	United States	2007-Feb-08	A/Washington/UR06-0225/2007		Other Database Import
EPI72523	HA	United States	2007-Feb-08	A/Washington/UR06-0225/2007		Other Database Import
EPI72525	MP	United States	2007-Feb-08	A/Washington/UR06-0225/2007		Other Database Import
EPI72528	NA	United States	2007-Feb-08	A/Washington/UR06-0225/2007		Other Database Import
EPI71744	HA	United States	2007-Mar-09	A/Texas/UR06-0566/2007		Other Database Import
EPI71746	MP	United States	2007-Mar-09	A/Texas/UR06-0566/2007		Other Database Import
EPI71749	NA	United States	2007-Mar-09	A/Texas/UR06-0566/2007		Other Database Import
EPI71751	NP	United States	2007-Mar-09	A/Texas/UR06-0566/2007		Other Database Import
EPI71753	NS	United States	2007-Mar-09	A/Texas/UR06-0566/2007		Other Database Import
EPI71756	PA	United States	2007-Mar-09	A/Texas/UR06-0566/2007		Other Database Import
EPI71758	PB1	United States	2007-Mar-09	A/Texas/UR06-0566/2007		Other Database Import
EPI71761	PB2	United States	2007-Mar-09	A/Texas/UR06-0566/2007		Other Database Import
EPI71554	HA	United States	2007-Mar-13	A/California/UR06-0589/2007		Other Database Import
EPI71556	MP	United States	2007-Mar-13	A/California/UR06-0589/2007		Other Database Import
EPI71559	NA	United States	2007-Mar-13	A/California/UR06-0589/2007		Other Database Import
EPI71561	NP	United States	2007-Mar-13	A/California/UR06-0589/2007		Other Database Import
EPI71563	NS	United States	2007-Mar-13	A/California/UR06-0589/2007		Other Database Import
EPI71566	PA	United States	2007-Mar-13	A/California/UR06-0589/2007		Other Database Import
EPI71568	PB1	United States	2007-Mar-13	A/California/UR06-0589/2007		Other Database Import
EPI71571	PB2	United States	2007-Mar-13	A/California/UR06-0589/2007		Other Database Import
EPI71454	PB1	United States	2007-Jan-08	A/Colorado/UR06-0023/2007		Other Database Import
EPI71457	PB2	United States	2007-Jan-08	A/Colorado/UR06-0023/2007		Other Database Import
EPI71440	HA	United States	2007-Jan-08	A/Colorado/UR06-0023/2007		Other Database Import
EPI71442	MP	United States	2007-Jan-08	A/Colorado/UR06-0023/2007		Other Database Import
EPI71445	NA	United States	2007-Jan-08	A/Colorado/UR06-0023/2007		Other Database Import
EPI71447	NP	United States	2007-Jan-08	A/Colorado/UR06-0023/2007		Other Database Import
EPI71449	NS	United States	2007-Jan-08	A/Colorado/UR06-0023/2007		Other Database Import
EPI71452	PA	United States	2007-Jan-08	A/Colorado/UR06-0023/2007		Other Database Import
EPI70963	HA	United States	2007-Feb-27	A/Colorado/UR06-0453/2007		Other Database Import
EPI70965	MP	United States	2007-Feb-27	A/Colorado/UR06-0453/2007		Other Database Import
EPI70968	NA	United States	2007-Feb-27	A/Colorado/UR06-0453/2007		Other Database Import
EPI70970	NP	United States	2007-Feb-27	A/Colorado/UR06-0453/2007		Other Database Import
EPI70972	NS	United States	2007-Feb-27	A/Colorado/UR06-0453/2007		Other Database Import
EPI70975	PA	United States	2007-Feb-27	A/Colorado/UR06-0453/2007		Other Database Import
EPI70977	PB1	United States	2007-Feb-27	A/Colorado/UR06-0453/2007		Other Database Import
EPI70980	PB2	United States	2007-Feb-27	A/Colorado/UR06-0453/2007		Other Database Import
EPI70887	HA	United States	2007-Feb-27	A/Illinois/UR06-0436/2007		Other Database Import
EPI70889	MP	United States	2007-Feb-27	A/Illinois/UR06-0436/2007		Other Database Import
EPI70892	NA	United States	2007-Feb-27	A/Illinois/UR06-0436/2007		Other Database Import
EPI70894	NP	United States	2007-Feb-27	A/Illinois/UR06-0436/2007		Other Database Import
EPI70896	NS	United States	2007-Feb-27	A/Illinois/UR06-0436/2007		Other Database Import
EPI70899	PA	United States	2007-Feb-27	A/Illinois/UR06-0436/2007		Other Database Import
EPI70901	PB1	United States	2007-Feb-27	A/Illinois/UR06-0436/2007		Other Database Import
EPI70904	PB2	United States	2007-Feb-27	A/Illinois/UR06-0436/2007		Other Database Import
EPI70782	NS	United States	2007-Feb-26	A/Texas/UR06-0418/2007		Other Database Import
EPI70785	PA	United States	2007-Feb-26	A/Texas/UR06-0418/2007		Other Database Import
EPI70787	PB1	United States	2007-Feb-26	A/Texas/UR06-0418/2007		Other Database Import
EPI70790	PB2	United States	2007-Feb-26	A/Texas/UR06-0418/2007		Other Database Import
EPI70773	HA	United States	2007-Feb-26	A/Texas/UR06-0418/2007		Other Database Import
EPI70775	MP	United States	2007-Feb-26	A/Texas/UR06-0418/2007		Other Database Import
EPI70778	NA	United States	2007-Feb-26	A/Texas/UR06-0418/2007		Other Database Import
EPI70780	NP	United States	2007-Feb-26	A/Texas/UR06-0418/2007		Other Database Import
EPI70754	HA	United States	2007-Mar-05	A/New York/UR06-0510/2007		Other Database Import
EPI70756	MP	United States	2007-Mar-05	A/New York/UR06-0510/2007		Other Database Import
EPI70759	NA	United States	2007-Mar-05	A/New York/UR06-0510/2007		Other Database Import
EPI70761	NP	United States	2007-Mar-05	A/New York/UR06-0510/2007		Other Database Import
EPI70763	NS	United States	2007-Mar-05	A/New York/UR06-0510/2007		Other Database Import
EPI70766	PA	United States	2007-Mar-05	A/New York/UR06-0510/2007		Other Database Import
EPI70768	PB1	United States	2007-Mar-05	A/New York/UR06-0510/2007		Other Database Import
EPI70771	PB2	United States	2007-Mar-05	A/New York/UR06-0510/2007		Other Database Import
EPI70545	HA	United States	2007-Feb-02	A/Florida/UR06-0150/2007		Other Database Import
EPI70547	MP	United States	2007-Feb-02	A/Florida/UR06-0150/2007		Other Database Import
EPI70550	NA	United States	2007-Feb-02	A/Florida/UR06-0150/2007		Other Database Import
EPI70552	NP	United States	2007-Feb-02	A/Florida/UR06-0150/2007		Other Database Import
EPI70554	NS	United States	2007-Feb-02	A/Florida/UR06-0150/2007		Other Database Import
EPI70557	PA	United States	2007-Feb-02	A/Florida/UR06-0150/2007		Other Database Import
EPI70559	PB1	United States	2007-Feb-02	A/Florida/UR06-0150/2007		Other Database Import
EPI70562	PB2	United States	2007-Feb-02	A/Florida/UR06-0150/2007		Other Database Import
EPI70507	HA	United States	2007-Jan-29	A/California/UR06-0118/2007		Other Database Import
EPI70509	MP	United States	2007-Jan-29	A/California/UR06-0118/2007		Other Database Import
EPI70512	NA	United States	2007-Jan-29	A/California/UR06-0118/2007		Other Database Import
EPI70514	NP	United States	2007-Jan-29	A/California/UR06-0118/2007		Other Database Import
EPI70516	NS	United States	2007-Jan-29	A/California/UR06-0118/2007		Other Database Import
EPI70519	PA	United States	2007-Jan-29	A/California/UR06-0118/2007		Other Database Import
EPI70521	PB1	United States	2007-Jan-29	A/California/UR06-0118/2007		Other Database Import
EPI70524	PB2	United States	2007-Jan-29	A/California/UR06-0118/2007		Other Database Import
EPI70450	HA	United States	2007-Feb-27	A/New York/UR06-0437/2007		Other Database Import
EPI70452	MP	United States	2007-Feb-27	A/New York/UR06-0437/2007		Other Database Import
EPI70455	NA	United States	2007-Feb-27	A/New York/UR06-0437/2007		Other Database Import
EPI70457	NP	United States	2007-Feb-27	A/New York/UR06-0437/2007		Other Database Import
EPI70459	NS	United States	2007-Feb-27	A/New York/UR06-0437/2007		Other Database Import
EPI70462	PA	United States	2007-Feb-27	A/New York/UR06-0437/2007		Other Database Import
EPI70464	PB1	United States	2007-Feb-27	A/New York/UR06-0437/2007		Other Database Import
EPI70467	PB2	United States	2007-Feb-27	A/New York/UR06-0437/2007		Other Database Import
EPI70431	HA	United States	2007-Mar-01	A/Illinois/UR06-0478/2007		Other Database Import
EPI70433	MP	United States	2007-Mar-01	A/Illinois/UR06-0478/2007		Other Database Import
EPI70436	NA	United States	2007-Mar-01	A/Illinois/UR06-0478/2007		Other Database Import
EPI70438	NP	United States	2007-Mar-01	A/Illinois/UR06-0478/2007		Other Database Import
EPI70440	NS	United States	2007-Mar-01	A/Illinois/UR06-0478/2007		Other Database Import
EPI70443	PA	United States	2007-Mar-01	A/Illinois/UR06-0478/2007		Other Database Import
EPI70445	PB1	United States	2007-Mar-01	A/Illinois/UR06-0478/2007		Other Database Import
EPI70448	PB2	United States	2007-Mar-01	A/Illinois/UR06-0478/2007		Other Database Import
EPI70203	HA	United States	2007-Mar-08	A/Colorado/UR06-0557/2007		Other Database Import
EPI70205	MP	United States	2007-Mar-08	A/Colorado/UR06-0557/2007		Other Database Import
EPI70208	NA	United States	2007-Mar-08	A/Colorado/UR06-0557/2007		Other Database Import
EPI70210	NP	United States	2007-Mar-08	A/Colorado/UR06-0557/2007		Other Database Import
EPI70212	NS	United States	2007-Mar-08	A/Colorado/UR06-0557/2007		Other Database Import
EPI70215	PA	United States	2007-Mar-08	A/Colorado/UR06-0557/2007		Other Database Import
EPI70217	PB1	United States	2007-Mar-08	A/Colorado/UR06-0557/2007		Other Database Import
EPI70220	PB2	United States	2007-Mar-08	A/Colorado/UR06-0557/2007		Other Database Import
EPI70184	HA	United States	2007-Feb-28	A/Vermont/UR06-0471/2007		Other Database Import
EPI70186	MP	United States	2007-Feb-28	A/Vermont/UR06-0471/2007		Other Database Import
EPI70189	NA	United States	2007-Feb-28	A/Vermont/UR06-0471/2007		Other Database Import
EPI70191	NP	United States	2007-Feb-28	A/Vermont/UR06-0471/2007		Other Database Import
EPI70193	NS	United States	2007-Feb-28	A/Vermont/UR06-0471/2007		Other Database Import
EPI70196	PA	United States	2007-Feb-28	A/Vermont/UR06-0471/2007		Other Database Import
EPI70198	PB1	United States	2007-Feb-28	A/Vermont/UR06-0471/2007		Other Database Import
EPI70201	PB2	United States	2007-Feb-28	A/Vermont/UR06-0471/2007		Other Database Import
EPI68588	MP	United States	2007-Feb-09	A/USA/AF1097/2007		Other Database Import
EPI68585	MP	United States	2007-Mar-14	A/USA/AF1096/2007		Other Database Import
EPI68579	MP	Korea, Republic of	2007-Jan-10	A/South Korea/AF1094/2007		Other Database Import
EPI68576	MP	Korea, Republic of	2007-Jan-09	A/South Korea/AF1093/2007		Other Database Import
EPI68573	MP	Korea, Republic of	2007-Jan-02	A/South Korea/AF1092/2007		Other Database Import
EPI68565	NA	United States	2007-Jan-05	A/USA/AF1090/2007		Other Database Import
EPI68567	MP	United States	2007-Jan-05	A/USA/AF1090/2007		Other Database Import
EPI68560	NA	United States	2007-Jan-01	A/USA/AF1089/2007		Other Database Import
EPI68562	MP	United States	2007-Jan-01	A/USA/AF1089/2007		Other Database Import
EPI68558	NA	United States	2007-Mar-01	A/USA/AF1088/2007		Other Database Import
EPI63878	HA	United States	2007-Mar-11	A/USA/AF1083/2007		Other Database Import
EPI63876	HA	India	2007-Feb-11	A/India/AF1082/2007		Other Database Import
EPI63870	HA	Hungary	2007-Feb-20	A/Hungary/AF1079/2007		Other Database Import
EPI63868	HA	Hungary	2007-Feb-20	A/Hungary/AF1078/2007		Other Database Import
EPI63864	HA	Hungary	2007-Feb-20	A/Hungary/AF1076/2007		Other Database Import
EPI63828	HA	Kenya	2007-Mar-26	A/Kenya/AF1058/2007		Other Database Import
EPI63826	HA	Kenya	2007-Mar-26	A/Kenya/AF1057/2007		Other Database Import
EPI63824	HA	Kenya	2007-Mar-26	A/Kenya/AF1056/2007		Other Database Import
EPI63818	HA	United States	2007-Apr-16	A/USA/AF1053/2007		Other Database Import
EPI63816	HA	United States	2007-Apr-16	A/USA/AF1052/2007		Other Database Import
EPI63814	HA	United States	2007-Apr-16	A/USA/AF1051/2007		Other Database Import
EPI63812	HA	United States	2007-Apr-09	A/USA/AF1050/2007		Other Database Import
EPI63810	HA	United States	2007-Apr-02	A/USA/AF1049/2007		Other Database Import
EPI63800	HA	United States	2007-Feb-12	A/USA/AF1044/2007		Other Database Import
EPI63798	HA	Guam	2007-Apr-25	A/Guam/AF1043/2007		Other Database Import
EPI63784	HA	United States	2007-Apr-02	A/USA/AF1036/2007		Other Database Import
EPI63782	HA	United States	2007-Mar-19	A/USA/AF1035/2007		Other Database Import
EPI63778	HA	United States	2007-Mar-19	A/USA/AF1033/2007		Other Database Import
EPI63774	HA	United States	2007-Mar-12	A/USA/AF1031/2007		Other Database Import
EPI63768	HA	United States	2007-Mar-12	A/USA/AF1028/2007		Other Database Import
EPI63764	HA	United States	2007-Mar-05	A/USA/AF1026/2007		Other Database Import
EPI63754	HA	Germany	2007-Jan-01	A/Germany/AF1010/2007		Other Database Import
EPI63742	HA	Germany	2007-Jan-01	A/Germany/AF1016/2007		Other Database Import
EPI63740	HA	Germany	2007-Jan-01	A/Germany/AF1015/2007		Other Database Import
EPI63728	HA	Germany	2007-Jan-01	A/Germany/AF1008/2007		Other Database Import
EPI63726	HA	Germany	2007-Jan-01	A/Germany/AF1007/2007		Other Database Import
EPI63724	HA	Germany	2007-Jan-01	A/Germany/AF1006/2007		Other Database Import
EPI961195	HA	Taiwan	2007-Jan-01	A/Taiwan/N661/2007		Other Database Import	Wang,Y.-F.; Chang,C.-F.; Tsai,H.-P.; Chi,C.-Y.; Su,I.-J.; Wang,J.-R.
EPI961192	HA	Taiwan	2007-Feb-01	A/Taiwan/M147/2007		Other Database Import	Wang,Y.-F.; Chang,C.-F.; Tsai,H.-P.; Chi,C.-Y.; Su,I.-J.; Wang,J.-R.
EPI736941	HA	China	2007-Dec-17	A/Shandong-Huaiyin/1322/2007		Other Database Import	Liu,T.; Wang,X.; Li,Z.
EPI703305	PB2	Thailand	2007-Sep-10	A/Thailand/SP07043/2007		Other Database Import	Khemnu,N.; Gaywee,J.; Bodhidatta,L.; Wacharapluesadee,S.; Sirisopana,N.; Swierczewski,B.E.; Mason,C.J.
EPI703306	PB1	Thailand	2007-Sep-10	A/Thailand/SP07043/2007		Other Database Import	Khemnu,N.; Gaywee,J.; Bodhidatta,L.; Wacharapluesadee,S.; Sirisopana,N.; Swierczewski,B.E.; Mason,C.J.
EPI703310	NA	Thailand	2007-Sep-10	A/Thailand/SP07043/2007		Other Database Import	Khemnu,N.; Gaywee,J.; Bodhidatta,L.; Wacharapluesadee,S.; Sirisopana,N.; Swierczewski,B.E.; Mason,C.J.
EPI703311	MP	Thailand	2007-Sep-10	A/Thailand/SP07043/2007		Other Database Import	Khemnu,N.; Gaywee,J.; Bodhidatta,L.; Wacharapluesadee,S.; Sirisopana,N.; Swierczewski,B.E.; Mason,C.J.
EPI703312	NS	Thailand	2007-Sep-10	A/Thailand/SP07043/2007		Other Database Import	Khemnu,N.; Gaywee,J.; Bodhidatta,L.; Wacharapluesadee,S.; Sirisopana,N.; Swierczewski,B.E.; Mason,C.J.
EPI703307	PA	Thailand	2007-Sep-10	A/Thailand/SP07043/2007		Other Database Import	Khemnu,N.; Gaywee,J.; Bodhidatta,L.; Wacharapluesadee,S.; Sirisopana,N.; Swierczewski,B.E.; Mason,C.J.
EPI703308	HA	Thailand	2007-Sep-10	A/Thailand/SP07043/2007		Other Database Import	Khemnu,N.; Gaywee,J.; Bodhidatta,L.; Wacharapluesadee,S.; Sirisopana,N.; Swierczewski,B.E.; Mason,C.J.
EPI703309	NP	Thailand	2007-Sep-10	A/Thailand/SP07043/2007		Other Database Import	Khemnu,N.; Gaywee,J.; Bodhidatta,L.; Wacharapluesadee,S.; Sirisopana,N.; Swierczewski,B.E.; Mason,C.J.
EPI703251	PB2	Thailand	2007-Dec-21	A/Thailand/SN07100/2007		Other Database Import	Khemnu,N.; Gaywee,J.; Bodhidatta,L.; Wacharapluesadee,S.; Sirisopana,N.; Swierczewski,B.E.; Mason,C.J.
EPI703252	PB1	Thailand	2007-Dec-21	A/Thailand/SN07100/2007		Other Database Import	Khemnu,N.; Gaywee,J.; Bodhidatta,L.; Wacharapluesadee,S.; Sirisopana,N.; Swierczewski,B.E.; Mason,C.J.
EPI703253	PA	Thailand	2007-Dec-21	A/Thailand/SN07100/2007		Other Database Import	Khemnu,N.; Gaywee,J.; Bodhidatta,L.; Wacharapluesadee,S.; Sirisopana,N.; Swierczewski,B.E.; Mason,C.J.
EPI703254	HA	Thailand	2007-Dec-21	A/Thailand/SN07100/2007		Other Database Import	Khemnu,N.; Gaywee,J.; Bodhidatta,L.; Wacharapluesadee,S.; Sirisopana,N.; Swierczewski,B.E.; Mason,C.J.
EPI703255	NP	Thailand	2007-Dec-21	A/Thailand/SN07100/2007		Other Database Import	Khemnu,N.; Gaywee,J.; Bodhidatta,L.; Wacharapluesadee,S.; Sirisopana,N.; Swierczewski,B.E.; Mason,C.J.
EPI703256	NA	Thailand	2007-Dec-21	A/Thailand/SN07100/2007		Other Database Import	Khemnu,N.; Gaywee,J.; Bodhidatta,L.; Wacharapluesadee,S.; Sirisopana,N.; Swierczewski,B.E.; Mason,C.J.
EPI703257	MP	Thailand	2007-Dec-21	A/Thailand/SN07100/2007		Other Database Import	Khemnu,N.; Gaywee,J.; Bodhidatta,L.; Wacharapluesadee,S.; Sirisopana,N.; Swierczewski,B.E.; Mason,C.J.
EPI703258	NS	Thailand	2007-Dec-21	A/Thailand/SN07100/2007		Other Database Import	Khemnu,N.; Gaywee,J.; Bodhidatta,L.; Wacharapluesadee,S.; Sirisopana,N.; Swierczewski,B.E.; Mason,C.J.
EPI646523	HA	Brazil	2007-Jun-01	A/Rio_de_Janeiro/149/2006	Instituto Oswaldo Cruz FIOCRUZ - Laboratory of Respiratory Viruses and Measles (LVRS)	Instituto Oswaldo Cruz FIOCRUZ - Laboratory of Respiratory Viruses and Measles (LVRS)	Motta, F.C.; Born, P.S.; Resende, P.C.; Siqueira, M.M.
EPI646522	HA	Brazil	2007-Aug-01	A/Rio_de_Janeiro/219/2007	Instituto Oswaldo Cruz FIOCRUZ - Laboratory of Respiratory Viruses and Measles (LVRS)	Instituto Oswaldo Cruz FIOCRUZ - Laboratory of Respiratory Viruses and Measles (LVRS)	Motta, F.C.; Born, P.S.; Resende, P.C.; Siqueira, M.M.
EPI646508	HA	Brazil	2007-Apr-01	A/Bahia/45/2007	Instituto Oswaldo Cruz FIOCRUZ - Laboratory of Respiratory Viruses and Measles (LVRS)	Instituto Oswaldo Cruz FIOCRUZ - Laboratory of Respiratory Viruses and Measles (LVRS)	Motta, F.C.; Born, P.S.; Resende, P.C.; Siqueira, M.M.
EPI646505	HA	Brazil	2007-Jul-01	A/Minas_Gerais/202/2007	Instituto Oswaldo Cruz FIOCRUZ - Laboratory of Respiratory Viruses and Measles (LVRS)	Instituto Oswaldo Cruz FIOCRUZ - Laboratory of Respiratory Viruses and Measles (LVRS)	Motta, F.C.; Born, P.S.; Resende, P.C.; Siqueira, M.M.
EPI646503	HA	Brazil	2007-May-01	A/Minas_Gerais/216/2007	Instituto Oswaldo Cruz FIOCRUZ - Laboratory of Respiratory Viruses and Measles (LVRS)	Instituto Oswaldo Cruz FIOCRUZ - Laboratory of Respiratory Viruses and Measles (LVRS)	Motta, F.C.; Born, P.S.; Resende, P.C.; Siqueira, M.M.
EPI646502	HA	Brazil	2007-May-01	A/Parana/112/2007	Instituto Oswaldo Cruz FIOCRUZ - Laboratory of Respiratory Viruses and Measles (LVRS)	Instituto Oswaldo Cruz FIOCRUZ - Laboratory of Respiratory Viruses and Measles (LVRS)	Motta, F.C.; Born, P.S.; Resende, P.C.; Siqueira, M.M.
EPI646501	HA	Brazil	2007-May-01	A/Parana/120/2007	Instituto Oswaldo Cruz FIOCRUZ - Laboratory of Respiratory Viruses and Measles (LVRS)	Instituto Oswaldo Cruz FIOCRUZ - Laboratory of Respiratory Viruses and Measles (LVRS)	Motta, F.C.; Born, P.S.; Resende, P.C.; Siqueira, M.M.
EPI646500	HA	Brazil	2007-May-01	A/Parana/126/2007	Instituto Oswaldo Cruz FIOCRUZ - Laboratory of Respiratory Viruses and Measles (LVRS)	Instituto Oswaldo Cruz FIOCRUZ - Laboratory of Respiratory Viruses and Measles (LVRS)	Motta, F.C.; Born, P.S.; Resende, P.C.; Siqueira, M.M.
EPI646499	HA	Brazil	2007-May-01	A/Parana/129/2007	Instituto Oswaldo Cruz FIOCRUZ - Laboratory of Respiratory Viruses and Measles (LVRS)	Instituto Oswaldo Cruz FIOCRUZ - Laboratory of Respiratory Viruses and Measles (LVRS)	Motta, F.C.; Born, P.S.; Resende, P.C.; Siqueira, M.M.
EPI646498	HA	Brazil	2007-Jun-01	A/Parana/145/2007	Instituto Oswaldo Cruz FIOCRUZ - Laboratory of Respiratory Viruses and Measles (LVRS)	Instituto Oswaldo Cruz FIOCRUZ - Laboratory of Respiratory Viruses and Measles (LVRS)	Motta, F.C.; Born, P.S.; Resende, P.C.; Siqueira, M.M.
EPI646497	HA	Brazil	2007-Jun-01	A/Parana/149/2007	Instituto Oswaldo Cruz FIOCRUZ - Laboratory of Respiratory Viruses and Measles (LVRS)	Instituto Oswaldo Cruz FIOCRUZ - Laboratory of Respiratory Viruses and Measles (LVRS)	Motta, F.C.; Born, P.S.; Resende, P.C.; Siqueira, M.M.
EPI646494	HA	Brazil	2007-Jun-01	A/Parana/161/2007	Instituto Oswaldo Cruz FIOCRUZ - Laboratory of Respiratory Viruses and Measles (LVRS)	Instituto Oswaldo Cruz FIOCRUZ - Laboratory of Respiratory Viruses and Measles (LVRS)	Motta, F.C.; Born, P.S.; Resende, P.C.; Siqueira, M.M.
EPI646492	HA	Brazil	2007-Mar-01	A/Rio_de_Janeiro/14/2007	Instituto Oswaldo Cruz FIOCRUZ - Laboratory of Respiratory Viruses and Measles (LVRS)	Instituto Oswaldo Cruz FIOCRUZ - Laboratory of Respiratory Viruses and Measles (LVRS)	Motta, F.C.; Born, P.S.; Resende, P.C.; Siqueira, M.M.
EPI646490	HA	Brazil	2007-Apr-01	A/Rio_de_Janeiro/21/2007	Instituto Oswaldo Cruz FIOCRUZ - Laboratory of Respiratory Viruses and Measles (LVRS)	Instituto Oswaldo Cruz FIOCRUZ - Laboratory of Respiratory Viruses and Measles (LVRS)	Motta, F.C.; Born, P.S.; Resende, P.C.; Siqueira, M.M.
EPI646486	HA	Brazil	2007-May-01	A/Rio_de_Janeiro/95/2007	Instituto Oswaldo Cruz FIOCRUZ - Laboratory of Respiratory Viruses and Measles (LVRS)	Instituto Oswaldo Cruz FIOCRUZ - Laboratory of Respiratory Viruses and Measles (LVRS)	Motta, F.C.; Born, P.S.; Resende, P.C.; Siqueira, M.M.
EPI646480	HA	Brazil	2007-Apr-01	A/Bahia/65/2007	Instituto Oswaldo Cruz FIOCRUZ - Laboratory of Respiratory Viruses and Measles (LVRS)	Instituto Oswaldo Cruz FIOCRUZ - Laboratory of Respiratory Viruses and Measles (LVRS)	Motta, F.C.; Born, P.S.; Resende, P.C.; Siqueira, M.M.
EPI646479	HA	Brazil	2007-Apr-01	A/Bahia/70/2007	Instituto Oswaldo Cruz FIOCRUZ - Laboratory of Respiratory Viruses and Measles (LVRS)	Instituto Oswaldo Cruz FIOCRUZ - Laboratory of Respiratory Viruses and Measles (LVRS)	Motta, F.C.; Born, P.S.; Resende, P.C.; Siqueira, M.M.
EPI646477	HA	Brazil	2007-Jun-01	A/Parana/199/2007	Instituto Oswaldo Cruz FIOCRUZ - Laboratory of Respiratory Viruses and Measles (LVRS)	Instituto Oswaldo Cruz FIOCRUZ - Laboratory of Respiratory Viruses and Measles (LVRS)	Motta, F.C.; Born, P.S.; Resende, P.C.; Siqueira, M.M.
EPI646474	HA	Brazil	2007-Jul-01	A/Parana/296/2007	Instituto Oswaldo Cruz FIOCRUZ - Laboratory of Respiratory Viruses and Measles (LVRS)	Instituto Oswaldo Cruz FIOCRUZ - Laboratory of Respiratory Viruses and Measles (LVRS)	Motta, F.C.; Born, P.S.; Resende, P.C.; Siqueira, M.M.
EPI646473	HA	Brazil	2007-Jul-01	A/Parana/297/2007	Instituto Oswaldo Cruz FIOCRUZ - Laboratory of Respiratory Viruses and Measles (LVRS)	Instituto Oswaldo Cruz FIOCRUZ - Laboratory of Respiratory Viruses and Measles (LVRS)	Motta, F.C.; Born, P.S.; Resende, P.C.; Siqueira, M.M.
EPI646472	HA	Brazil	2007-Jun-01	A/Parana/314/2007	Instituto Oswaldo Cruz FIOCRUZ - Laboratory of Respiratory Viruses and Measles (LVRS)	Instituto Oswaldo Cruz FIOCRUZ - Laboratory of Respiratory Viruses and Measles (LVRS)	Motta, F.C.; Born, P.S.; Resende, P.C.; Siqueira, M.M.
EPI635468	HA	Egypt	2007-Mar-02	A/Egypt/119(S)/2007		Other Database Import	Schweiger,B.; Thabit,A.G.; Badary,M.S.; Brune,W.; Osmann,A.H.; Embarek Mohamed,M.S.
EPI635466	HA	Egypt	2007-Jan-10	A/Egypt/62(S)/2007		Other Database Import	Schweiger,B.; Thabit,A.G.; Badary,M.S.; Brune,W.; Osmann,A.H.; Embarek Mohamed,M.S.
EPI635470	NA	Egypt	2007-Jan-10	A/Egypt/62(S)/2007		Other Database Import	Schweiger,B.; Thabit,A.G.; Badary,M.S.; Brune,W.; Osmann,A.H.; Embarek Mohamed,M.S.
EPI609741	HA	India	2007-Jun-18	A/Pune/076176/2007		Other Database Import	Bedford,T.; Riley,S.; Barr,I.G.; Broor,S.; Chadha,M.; Cox,N.J.; Daniels,R.S.; Gunasekaran,C.P.; Hurt,A.C.; Kelso,A.; Klimov,A.; Lewis,N.S.; Li,X.; McCauley,J.W.; Odagiri,T.; Potdar,V.; Rambaut,A.; Shu,Y.; Skepner,E.; Smith,D.J.; Suchard,M.A.; Tashiro,M.; Wang,D.; Xu,X.; Lemey,P.; Russell,C.A.
EPI609726	HA	Uruguay	2007-May-29	A/Uruguay/0707/2007		Other Database Import	Bedford,T.; Riley,S.; Barr,I.G.; Broor,S.; Chadha,M.; Cox,N.J.; Daniels,R.S.; Gunasekaran,C.P.; Hurt,A.C.; Kelso,A.; Klimov,A.; Lewis,N.S.; Li,X.; McCauley,J.W.; Odagiri,T.; Potdar,V.; Rambaut,A.; Shu,Y.; Skepner,E.; Smith,D.J.; Suchard,M.A.; Tashiro,M.; Wang,D.; Xu,X.; Lemey,P.; Russell,C.A.
EPI609613	HA	Argentina	2007-Jun-26	A/Argentina/405/2007		Other Database Import	Bedford,T.; Riley,S.; Barr,I.G.; Broor,S.; Chadha,M.; Cox,N.J.; Daniels,R.S.; Gunasekaran,C.P.; Hurt,A.C.; Kelso,A.; Klimov,A.; Lewis,N.S.; Li,X.; McCauley,J.W.; Odagiri,T.; Potdar,V.; Rambaut,A.; Shu,Y.; Skepner,E.; Smith,D.J.; Suchard,M.A.; Tashiro,M.; Wang,D.; Xu,X.; Lemey,P.; Russell,C.A.
EPI609559	HA	China	2007-Oct-12	A/Jilin Chaoyang/1125/2007		Other Database Import	Bedford,T.; Riley,S.; Barr,I.G.; Broor,S.; Chadha,M.; Cox,N.J.; Daniels,R.S.; Gunasekaran,C.P.; Hurt,A.C.; Kelso,A.; Klimov,A.; Lewis,N.S.; Li,X.; McCauley,J.W.; Odagiri,T.; Potdar,V.; Rambaut,A.; Shu,Y.; Skepner,E.; Smith,D.J.; Suchard,M.A.; Tashiro,M.; Wang,D.; Xu,X.; Lemey,P.; Russell,C.A.
EPI609525	HA	United States	2007-Mar-26	A/Wisconsin/27/2007		Other Database Import	Bedford,T.; Riley,S.; Barr,I.G.; Broor,S.; Chadha,M.; Cox,N.J.; Daniels,R.S.; Gunasekaran,C.P.; Hurt,A.C.; Kelso,A.; Klimov,A.; Lewis,N.S.; Li,X.; McCauley,J.W.; Odagiri,T.; Potdar,V.; Rambaut,A.; Shu,Y.; Skepner,E.; Smith,D.J.; Suchard,M.A.; Tashiro,M.; Wang,D.; Xu,X.; Lemey,P.; Russell,C.A.
EPI609464	HA	Thailand	2007-Sep-13	A/Thailand/677/2007		Other Database Import	Bedford,T.; Riley,S.; Barr,I.G.; Broor,S.; Chadha,M.; Cox,N.J.; Daniels,R.S.; Gunasekaran,C.P.; Hurt,A.C.; Kelso,A.; Klimov,A.; Lewis,N.S.; Li,X.; McCauley,J.W.; Odagiri,T.; Potdar,V.; Rambaut,A.; Shu,Y.; Skepner,E.; Smith,D.J.; Suchard,M.A.; Tashiro,M.; Wang,D.; Xu,X.; Lemey,P.; Russell,C.A.
EPI609450	HA	China	2007-Jan-12	A/Shanxi Yingze/511/2007		Other Database Import	Bedford,T.; Riley,S.; Barr,I.G.; Broor,S.; Chadha,M.; Cox,N.J.; Daniels,R.S.; Gunasekaran,C.P.; Hurt,A.C.; Kelso,A.; Klimov,A.; Lewis,N.S.; Li,X.; McCauley,J.W.; Odagiri,T.; Potdar,V.; Rambaut,A.; Shu,Y.; Skepner,E.; Smith,D.J.; Suchard,M.A.; Tashiro,M.; Wang,D.; Xu,X.; Lemey,P.; Russell,C.A.
EPI609447	HA	United States	2007-Sep-10	A/New York/13/2007		Other Database Import	Bedford,T.; Riley,S.; Barr,I.G.; Broor,S.; Chadha,M.; Cox,N.J.; Daniels,R.S.; Gunasekaran,C.P.; Hurt,A.C.; Kelso,A.; Klimov,A.; Lewis,N.S.; Li,X.; McCauley,J.W.; Odagiri,T.; Potdar,V.; Rambaut,A.; Shu,Y.; Skepner,E.; Smith,D.J.; Suchard,M.A.; Tashiro,M.; Wang,D.; Xu,X.; Lemey,P.; Russell,C.A.
EPI609413	HA	Hong Kong (SAR)	2007-Jun-08	A/Hong Kong/2657/2007		Other Database Import	Bedford,T.; Riley,S.; Barr,I.G.; Broor,S.; Chadha,M.; Cox,N.J.; Daniels,R.S.; Gunasekaran,C.P.; Hurt,A.C.; Kelso,A.; Klimov,A.; Lewis,N.S.; Li,X.; McCauley,J.W.; Odagiri,T.; Potdar,V.; Rambaut,A.; Shu,Y.; Skepner,E.; Smith,D.J.; Suchard,M.A.; Tashiro,M.; Wang,D.; Xu,X.; Lemey,P.; Russell,C.A.
EPI609364	HA	Greece	2007-Jun-01	A/Serres/77/2007		Other Database Import	Bedford,T.; Riley,S.; Barr,I.G.; Broor,S.; Chadha,M.; Cox,N.J.; Daniels,R.S.; Gunasekaran,C.P.; Hurt,A.C.; Kelso,A.; Klimov,A.; Lewis,N.S.; Li,X.; McCauley,J.W.; Odagiri,T.; Potdar,V.; Rambaut,A.; Shu,Y.; Skepner,E.; Smith,D.J.; Suchard,M.A.; Tashiro,M.; Wang,D.; Xu,X.; Lemey,P.; Russell,C.A.
EPI609347	HA	United States	2007-Dec-19	A/New Jersey/19/2007		Other Database Import	Bedford,T.; Riley,S.; Barr,I.G.; Broor,S.; Chadha,M.; Cox,N.J.; Daniels,R.S.; Gunasekaran,C.P.; Hurt,A.C.; Kelso,A.; Klimov,A.; Lewis,N.S.; Li,X.; McCauley,J.W.; Odagiri,T.; Potdar,V.; Rambaut,A.; Shu,Y.; Skepner,E.; Smith,D.J.; Suchard,M.A.; Tashiro,M.; Wang,D.; Xu,X.; Lemey,P.; Russell,C.A.
EPI609331	HA	India	2007-Jun-14	A/Vellore/0713793/2007		Other Database Import	Bedford,T.; Riley,S.; Barr,I.G.; Broor,S.; Chadha,M.; Cox,N.J.; Daniels,R.S.; Gunasekaran,C.P.; Hurt,A.C.; Kelso,A.; Klimov,A.; Lewis,N.S.; Li,X.; McCauley,J.W.; Odagiri,T.; Potdar,V.; Rambaut,A.; Shu,Y.; Skepner,E.; Smith,D.J.; Suchard,M.A.; Tashiro,M.; Wang,D.; Xu,X.; Lemey,P.; Russell,C.A.
EPI609285	HA	Argentina	2007-Jun-21	A/Argentina/426/2007		Other Database Import	Bedford,T.; Riley,S.; Barr,I.G.; Broor,S.; Chadha,M.; Cox,N.J.; Daniels,R.S.; Gunasekaran,C.P.; Hurt,A.C.; Kelso,A.; Klimov,A.; Lewis,N.S.; Li,X.; McCauley,J.W.; Odagiri,T.; Potdar,V.; Rambaut,A.; Shu,Y.; Skepner,E.; Smith,D.J.; Suchard,M.A.; Tashiro,M.; Wang,D.; Xu,X.; Lemey,P.; Russell,C.A.
EPI609251	HA	United States	2007-Mar-14	A/Virginia/01/2007		Other Database Import	Bedford,T.; Riley,S.; Barr,I.G.; Broor,S.; Chadha,M.; Cox,N.J.; Daniels,R.S.; Gunasekaran,C.P.; Hurt,A.C.; Kelso,A.; Klimov,A.; Lewis,N.S.; Li,X.; McCauley,J.W.; Odagiri,T.; Potdar,V.; Rambaut,A.; Shu,Y.; Skepner,E.; Smith,D.J.; Suchard,M.A.; Tashiro,M.; Wang,D.; Xu,X.; Lemey,P.; Russell,C.A.
EPI609202	HA	Taiwan	2007-Oct-20	A/Taiwan/825/2007		Other Database Import	Bedford,T.; Riley,S.; Barr,I.G.; Broor,S.; Chadha,M.; Cox,N.J.; Daniels,R.S.; Gunasekaran,C.P.; Hurt,A.C.; Kelso,A.; Klimov,A.; Lewis,N.S.; Li,X.; McCauley,J.W.; Odagiri,T.; Potdar,V.; Rambaut,A.; Shu,Y.; Skepner,E.; Smith,D.J.; Suchard,M.A.; Tashiro,M.; Wang,D.; Xu,X.; Lemey,P.; Russell,C.A.
EPI609181	HA	China	2007-Jan-13	A/Hebei Yunhe/33/2007		Other Database Import	Bedford,T.; Riley,S.; Barr,I.G.; Broor,S.; Chadha,M.; Cox,N.J.; Daniels,R.S.; Gunasekaran,C.P.; Hurt,A.C.; Kelso,A.; Klimov,A.; Lewis,N.S.; Li,X.; McCauley,J.W.; Odagiri,T.; Potdar,V.; Rambaut,A.; Shu,Y.; Skepner,E.; Smith,D.J.; Suchard,M.A.; Tashiro,M.; Wang,D.; Xu,X.; Lemey,P.; Russell,C.A.
EPI609100	HA	Hong Kong (SAR)	2007-May-28	A/Hong Kong/2571/2007		Other Database Import	Bedford,T.; Riley,S.; Barr,I.G.; Broor,S.; Chadha,M.; Cox,N.J.; Daniels,R.S.; Gunasekaran,C.P.; Hurt,A.C.; Kelso,A.; Klimov,A.; Lewis,N.S.; Li,X.; McCauley,J.W.; Odagiri,T.; Potdar,V.; Rambaut,A.; Shu,Y.; Skepner,E.; Smith,D.J.; Suchard,M.A.; Tashiro,M.; Wang,D.; Xu,X.; Lemey,P.; Russell,C.A.
EPI609095	HA	India	2007-Oct-05	A/Pune/0713435/2007		Other Database Import	Bedford,T.; Riley,S.; Barr,I.G.; Broor,S.; Chadha,M.; Cox,N.J.; Daniels,R.S.; Gunasekaran,C.P.; Hurt,A.C.; Kelso,A.; Klimov,A.; Lewis,N.S.; Li,X.; McCauley,J.W.; Odagiri,T.; Potdar,V.; Rambaut,A.; Shu,Y.; Skepner,E.; Smith,D.J.; Suchard,M.A.; Tashiro,M.; Wang,D.; Xu,X.; Lemey,P.; Russell,C.A.
EPI609058	HA	Argentina	2007-Jun-06	A/Argentina/146/2007		Other Database Import	Bedford,T.; Riley,S.; Barr,I.G.; Broor,S.; Chadha,M.; Cox,N.J.; Daniels,R.S.; Gunasekaran,C.P.; Hurt,A.C.; Kelso,A.; Klimov,A.; Lewis,N.S.; Li,X.; McCauley,J.W.; Odagiri,T.; Potdar,V.; Rambaut,A.; Shu,Y.; Skepner,E.; Smith,D.J.; Suchard,M.A.; Tashiro,M.; Wang,D.; Xu,X.; Lemey,P.; Russell,C.A.
EPI608660	HA	China	2007-Jul-17	A/Hunan Furong/1217/2007		Other Database Import	Bedford,T.; Riley,S.; Barr,I.G.; Broor,S.; Chadha,M.; Cox,N.J.; Daniels,R.S.; Gunasekaran,C.P.; Hurt,A.C.; Kelso,A.; Klimov,A.; Lewis,N.S.; Li,X.; McCauley,J.W.; Odagiri,T.; Potdar,V.; Rambaut,A.; Shu,Y.; Skepner,E.; Smith,D.J.; Suchard,M.A.; Tashiro,M.; Wang,D.; Xu,X.; Lemey,P.; Russell,C.A.
EPI608634	HA	Argentina	2007-Jun-12	A/Argentina/449/2007		Other Database Import	Bedford,T.; Riley,S.; Barr,I.G.; Broor,S.; Chadha,M.; Cox,N.J.; Daniels,R.S.; Gunasekaran,C.P.; Hurt,A.C.; Kelso,A.; Klimov,A.; Lewis,N.S.; Li,X.; McCauley,J.W.; Odagiri,T.; Potdar,V.; Rambaut,A.; Shu,Y.; Skepner,E.; Smith,D.J.; Suchard,M.A.; Tashiro,M.; Wang,D.; Xu,X.; Lemey,P.; Russell,C.A.
EPI608523	HA	United States	2007-Mar-19	A/Delaware/11/2007		Other Database Import	Bedford,T.; Riley,S.; Barr,I.G.; Broor,S.; Chadha,M.; Cox,N.J.; Daniels,R.S.; Gunasekaran,C.P.; Hurt,A.C.; Kelso,A.; Klimov,A.; Lewis,N.S.; Li,X.; McCauley,J.W.; Odagiri,T.; Potdar,V.; Rambaut,A.; Shu,Y.; Skepner,E.; Smith,D.J.; Suchard,M.A.; Tashiro,M.; Wang,D.; Xu,X.; Lemey,P.; Russell,C.A.
EPI608379	HA	China	2007-Jan-08	A/Gansu Baiyin/39/2007		Other Database Import	Bedford,T.; Riley,S.; Barr,I.G.; Broor,S.; Chadha,M.; Cox,N.J.; Daniels,R.S.; Gunasekaran,C.P.; Hurt,A.C.; Kelso,A.; Klimov,A.; Lewis,N.S.; Li,X.; McCauley,J.W.; Odagiri,T.; Potdar,V.; Rambaut,A.; Shu,Y.; Skepner,E.; Smith,D.J.; Suchard,M.A.; Tashiro,M.; Wang,D.; Xu,X.; Lemey,P.; Russell,C.A.
EPI608277	HA	Peru	2007-May-09	A/Peru/8307/2007		Other Database Import	Bedford,T.; Riley,S.; Barr,I.G.; Broor,S.; Chadha,M.; Cox,N.J.; Daniels,R.S.; Gunasekaran,C.P.; Hurt,A.C.; Kelso,A.; Klimov,A.; Lewis,N.S.; Li,X.; McCauley,J.W.; Odagiri,T.; Potdar,V.; Rambaut,A.; Shu,Y.; Skepner,E.; Smith,D.J.; Suchard,M.A.; Tashiro,M.; Wang,D.; Xu,X.; Lemey,P.; Russell,C.A.
EPI608219	HA	Chile	2007-May-09	A/Santiago/6421/2007		Other Database Import	Bedford,T.; Riley,S.; Barr,I.G.; Broor,S.; Chadha,M.; Cox,N.J.; Daniels,R.S.; Gunasekaran,C.P.; Hurt,A.C.; Kelso,A.; Klimov,A.; Lewis,N.S.; Li,X.; McCauley,J.W.; Odagiri,T.; Potdar,V.; Rambaut,A.; Shu,Y.; Skepner,E.; Smith,D.J.; Suchard,M.A.; Tashiro,M.; Wang,D.; Xu,X.; Lemey,P.; Russell,C.A.
EPI608159	HA	Taiwan	2007-Sep-18	A/Taiwan/821/2007		Other Database Import	Bedford,T.; Riley,S.; Barr,I.G.; Broor,S.; Chadha,M.; Cox,N.J.; Daniels,R.S.; Gunasekaran,C.P.; Hurt,A.C.; Kelso,A.; Klimov,A.; Lewis,N.S.; Li,X.; McCauley,J.W.; Odagiri,T.; Potdar,V.; Rambaut,A.; Shu,Y.; Skepner,E.; Smith,D.J.; Suchard,M.A.; Tashiro,M.; Wang,D.; Xu,X.; Lemey,P.; Russell,C.A.
EPI608124	HA	Argentina	2007-Jun-27	A/Argentina/503/2007		Other Database Import	Bedford,T.; Riley,S.; Barr,I.G.; Broor,S.; Chadha,M.; Cox,N.J.; Daniels,R.S.; Gunasekaran,C.P.; Hurt,A.C.; Kelso,A.; Klimov,A.; Lewis,N.S.; Li,X.; McCauley,J.W.; Odagiri,T.; Potdar,V.; Rambaut,A.; Shu,Y.; Skepner,E.; Smith,D.J.; Suchard,M.A.; Tashiro,M.; Wang,D.; Xu,X.; Lemey,P.; Russell,C.A.
EPI607515	HA	United States	2007-Nov-06	A/North Carolina/06/2007		Other Database Import	Bedford,T.; Riley,S.; Barr,I.G.; Broor,S.; Chadha,M.; Cox,N.J.; Daniels,R.S.; Gunasekaran,C.P.; Hurt,A.C.; Kelso,A.; Klimov,A.; Lewis,N.S.; Li,X.; McCauley,J.W.; Odagiri,T.; Potdar,V.; Rambaut,A.; Shu,Y.; Skepner,E.; Smith,D.J.; Suchard,M.A.; Tashiro,M.; Wang,D.; Xu,X.; Lemey,P.; Russell,C.A.
[truncated: 3,163 more rows]
