# Supplementary material for: Parallel evolution of influenza across multiple spatiotemporal scales
Source: eLife. 2017 Jun 27;6:e26875. doi: 10.7554/eLife.26875 (PMC5487208; doi:10.7554/eLife.26875)
Supplement: Supplementary file 1. — DOI: http://dx.doi.org/10.7554/eLife.26875.022 [file elife-26875-supp1.zip › acknowledgements/2008.xls]

## Sheet: Acknowledge Table
We acknowledge the authors, originating and submitting laboratories of the sequences from GISAID’s EpiFlu™ Database on which this research is based. The list is detailed below.
All submitters of data may be contacted directly via the GISAID website www.gisaid.org
Segment ID	Segment	Country	Collection date	Isolate name	Originating Lab	Submitting Lab	Authors
EPI940498	HA	Taiwan	2008-Dec-30	A/Taiwan/90012/2008		Other Database Import	Lin,C.-W.
EPI781697	HA	Kenya	2008-Jul-01	A/Kenya/01/2008		Other Database Import	Wadegu,M.O.; Mukunzi,S.O.; Majanja,J.M.; Opot,B.H.; Osuna,F.A.; Achilla,R.A.; Coldren,R.; Bulimo,W.D.
EPI781672	MP	Kenya	2008-Jul-01	A/Kenya/01/2008		Other Database Import	Wadegu,M.O.; Mukunzi,S.O.; Majanja,J.M.; Opot,B.H.; Osuna,F.A.; Achilla,R.A.; Coldren,R.; Bulimo,W.D.
EPI767134	HA	China	2008-Jan-24	A/Shandong-Lixia/125/2008		Other Database Import	Liu,T.; Wang,X.; Li,Z.; Wu,J.
EPI767133	HA	China	2008-Jan-19	A/Shandong-Taian/164/2008		Other Database Import	Liu,T.; Wang,X.; Li,Z.; Wu,J.
EPI736943	HA	China	2008-Jan-12	A/Shandong-Lixia/12/2008		Other Database Import	Liu,T.; Wang,X.; Li,Z.
EPI736942	HA	China	2008-Jan-20	A/Shandong-Huaiyin/184/2008		Other Database Import	Liu,T.; Wang,X.; Li,Z.
EPI703318	NA	Thailand	2008-Jun-23	A/Thailand/SP07127/2008		Other Database Import	Khemnu,N.; Gaywee,J.; Bodhidatta,L.; Wacharapluesadee,S.; Sirisopana,N.; Swierczewski,B.E.; Mason,C.J.
EPI703319	MP	Thailand	2008-Jun-23	A/Thailand/SP07127/2008		Other Database Import	Khemnu,N.; Gaywee,J.; Bodhidatta,L.; Wacharapluesadee,S.; Sirisopana,N.; Swierczewski,B.E.; Mason,C.J.
EPI703320	NS	Thailand	2008-Jun-23	A/Thailand/SP07127/2008		Other Database Import	Khemnu,N.; Gaywee,J.; Bodhidatta,L.; Wacharapluesadee,S.; Sirisopana,N.; Swierczewski,B.E.; Mason,C.J.
EPI703313	PB2	Thailand	2008-Jun-23	A/Thailand/SP07127/2008		Other Database Import	Khemnu,N.; Gaywee,J.; Bodhidatta,L.; Wacharapluesadee,S.; Sirisopana,N.; Swierczewski,B.E.; Mason,C.J.
EPI703314	PB1	Thailand	2008-Jun-23	A/Thailand/SP07127/2008		Other Database Import	Khemnu,N.; Gaywee,J.; Bodhidatta,L.; Wacharapluesadee,S.; Sirisopana,N.; Swierczewski,B.E.; Mason,C.J.
EPI703316	HA	Thailand	2008-Jun-23	A/Thailand/SP07127/2008		Other Database Import	Khemnu,N.; Gaywee,J.; Bodhidatta,L.; Wacharapluesadee,S.; Sirisopana,N.; Swierczewski,B.E.; Mason,C.J.
EPI703317	NP	Thailand	2008-Jun-23	A/Thailand/SP07127/2008		Other Database Import	Khemnu,N.; Gaywee,J.; Bodhidatta,L.; Wacharapluesadee,S.; Sirisopana,N.; Swierczewski,B.E.; Mason,C.J.
EPI703315	PA	Thailand	2008-Jun-23	A/Thailand/SP07127/2008		Other Database Import	Khemnu,N.; Gaywee,J.; Bodhidatta,L.; Wacharapluesadee,S.; Sirisopana,N.; Swierczewski,B.E.; Mason,C.J.
EPI703121	PB2	Thailand	2008-Oct-13	A/Thailand/KS08204/2008		Other Database Import	Khemnu,N.; Gaywee,J.; Bodhidatta,L.; Wacharapluesadee,S.; Sirisopana,N.; Swierczewski,B.E.; Mason,C.J.
EPI703122	PB1	Thailand	2008-Oct-13	A/Thailand/KS08204/2008		Other Database Import	Khemnu,N.; Gaywee,J.; Bodhidatta,L.; Wacharapluesadee,S.; Sirisopana,N.; Swierczewski,B.E.; Mason,C.J.
EPI703123	PA	Thailand	2008-Oct-13	A/Thailand/KS08204/2008		Other Database Import	Khemnu,N.; Gaywee,J.; Bodhidatta,L.; Wacharapluesadee,S.; Sirisopana,N.; Swierczewski,B.E.; Mason,C.J.
EPI703124	HA	Thailand	2008-Oct-13	A/Thailand/KS08204/2008		Other Database Import	Khemnu,N.; Gaywee,J.; Bodhidatta,L.; Wacharapluesadee,S.; Sirisopana,N.; Swierczewski,B.E.; Mason,C.J.
EPI703125	NP	Thailand	2008-Oct-13	A/Thailand/KS08204/2008		Other Database Import	Khemnu,N.; Gaywee,J.; Bodhidatta,L.; Wacharapluesadee,S.; Sirisopana,N.; Swierczewski,B.E.; Mason,C.J.
EPI703126	NA	Thailand	2008-Oct-13	A/Thailand/KS08204/2008		Other Database Import	Khemnu,N.; Gaywee,J.; Bodhidatta,L.; Wacharapluesadee,S.; Sirisopana,N.; Swierczewski,B.E.; Mason,C.J.
EPI703127	MP	Thailand	2008-Oct-13	A/Thailand/KS08204/2008		Other Database Import	Khemnu,N.; Gaywee,J.; Bodhidatta,L.; Wacharapluesadee,S.; Sirisopana,N.; Swierczewski,B.E.; Mason,C.J.
EPI703128	NS	Thailand	2008-Oct-13	A/Thailand/KS08204/2008		Other Database Import	Khemnu,N.; Gaywee,J.; Bodhidatta,L.; Wacharapluesadee,S.; Sirisopana,N.; Swierczewski,B.E.; Mason,C.J.
EPI615149	HA	China	2008-Dec-31	A/JiangxiDonghu/1473/2008		Other Database Import	Tian,G.; Xiong,L.J.; Yong,S.; Ying,X.
EPI609691	HA	India	2008-Jun-19	A/Kolkutta/089056/2008		Other Database Import	Bedford,T.; Riley,S.; Barr,I.G.; Broor,S.; Chadha,M.; Cox,N.J.; Daniels,R.S.; Gunasekaran,C.P.; Hurt,A.C.; Kelso,A.; Klimov,A.; Lewis,N.S.; Li,X.; McCauley,J.W.; Odagiri,T.; Potdar,V.; Rambaut,A.; Shu,Y.; Skepner,E.; Smith,D.J.; Suchard,M.A.; Tashiro,M.; Wang,D.; Xu,X.; Lemey,P.; Russell,C.A.
EPI609609	HA	India	2008-Dec-23	A/Chennai/091336/2008		Other Database Import	Bedford,T.; Riley,S.; Barr,I.G.; Broor,S.; Chadha,M.; Cox,N.J.; Daniels,R.S.; Gunasekaran,C.P.; Hurt,A.C.; Kelso,A.; Klimov,A.; Lewis,N.S.; Li,X.; McCauley,J.W.; Odagiri,T.; Potdar,V.; Rambaut,A.; Shu,Y.; Skepner,E.; Smith,D.J.; Suchard,M.A.; Tashiro,M.; Wang,D.; Xu,X.; Lemey,P.; Russell,C.A.
EPI609577	HA	Australia	2008-Jul-05	A/Victoria/500/2008		Other Database Import	Bedford,T.; Riley,S.; Barr,I.G.; Broor,S.; Chadha,M.; Cox,N.J.; Daniels,R.S.; Gunasekaran,C.P.; Hurt,A.C.; Kelso,A.; Klimov,A.; Lewis,N.S.; Li,X.; McCauley,J.W.; Odagiri,T.; Potdar,V.; Rambaut,A.; Shu,Y.; Skepner,E.; Smith,D.J.; Suchard,M.A.; Tashiro,M.; Wang,D.; Xu,X.; Lemey,P.; Russell,C.A.
EPI609540	HA	India	2008-Feb-29	A/Pune/083571/2008		Other Database Import	Bedford,T.; Riley,S.; Barr,I.G.; Broor,S.; Chadha,M.; Cox,N.J.; Daniels,R.S.; Gunasekaran,C.P.; Hurt,A.C.; Kelso,A.; Klimov,A.; Lewis,N.S.; Li,X.; McCauley,J.W.; Odagiri,T.; Potdar,V.; Rambaut,A.; Shu,Y.; Skepner,E.; Smith,D.J.; Suchard,M.A.; Tashiro,M.; Wang,D.; Xu,X.; Lemey,P.; Russell,C.A.
EPI609469	HA	Singapore	2008-Feb-05	A/Singapore/215/2008		Other Database Import	Bedford,T.; Riley,S.; Barr,I.G.; Broor,S.; Chadha,M.; Cox,N.J.; Daniels,R.S.; Gunasekaran,C.P.; Hurt,A.C.; Kelso,A.; Klimov,A.; Lewis,N.S.; Li,X.; McCauley,J.W.; Odagiri,T.; Potdar,V.; Rambaut,A.; Shu,Y.; Skepner,E.; Smith,D.J.; Suchard,M.A.; Tashiro,M.; Wang,D.; Xu,X.; Lemey,P.; Russell,C.A.
EPI609421	HA	India	2008-May-15	A/India/7886/2008		Other Database Import	Bedford,T.; Riley,S.; Barr,I.G.; Broor,S.; Chadha,M.; Cox,N.J.; Daniels,R.S.; Gunasekaran,C.P.; Hurt,A.C.; Kelso,A.; Klimov,A.; Lewis,N.S.; Li,X.; McCauley,J.W.; Odagiri,T.; Potdar,V.; Rambaut,A.; Shu,Y.; Skepner,E.; Smith,D.J.; Suchard,M.A.; Tashiro,M.; Wang,D.; Xu,X.; Lemey,P.; Russell,C.A.
EPI609384	HA	China	2008-Apr-01	A/Tianjin Hongqiao/148/2008		Other Database Import	Bedford,T.; Riley,S.; Barr,I.G.; Broor,S.; Chadha,M.; Cox,N.J.; Daniels,R.S.; Gunasekaran,C.P.; Hurt,A.C.; Kelso,A.; Klimov,A.; Lewis,N.S.; Li,X.; McCauley,J.W.; Odagiri,T.; Potdar,V.; Rambaut,A.; Shu,Y.; Skepner,E.; Smith,D.J.; Suchard,M.A.; Tashiro,M.; Wang,D.; Xu,X.; Lemey,P.; Russell,C.A.
EPI609357	HA	China	2008-Jan-15	A/Jiangsu Beitang/18/2008		Other Database Import	Bedford,T.; Riley,S.; Barr,I.G.; Broor,S.; Chadha,M.; Cox,N.J.; Daniels,R.S.; Gunasekaran,C.P.; Hurt,A.C.; Kelso,A.; Klimov,A.; Lewis,N.S.; Li,X.; McCauley,J.W.; Odagiri,T.; Potdar,V.; Rambaut,A.; Shu,Y.; Skepner,E.; Smith,D.J.; Suchard,M.A.; Tashiro,M.; Wang,D.; Xu,X.; Lemey,P.; Russell,C.A.
EPI609280	HA	China	2008-Aug-20	A/Hunan Changde Wuling/2418/2008		Other Database Import	Bedford,T.; Riley,S.; Barr,I.G.; Broor,S.; Chadha,M.; Cox,N.J.; Daniels,R.S.; Gunasekaran,C.P.; Hurt,A.C.; Kelso,A.; Klimov,A.; Lewis,N.S.; Li,X.; McCauley,J.W.; Odagiri,T.; Potdar,V.; Rambaut,A.; Shu,Y.; Skepner,E.; Smith,D.J.; Suchard,M.A.; Tashiro,M.; Wang,D.; Xu,X.; Lemey,P.; Russell,C.A.
EPI609204	HA	India	2008-Jul-14	A/Delhi/0811474/2008		Other Database Import	Bedford,T.; Riley,S.; Barr,I.G.; Broor,S.; Chadha,M.; Cox,N.J.; Daniels,R.S.; Gunasekaran,C.P.; Hurt,A.C.; Kelso,A.; Klimov,A.; Lewis,N.S.; Li,X.; McCauley,J.W.; Odagiri,T.; Potdar,V.; Rambaut,A.; Shu,Y.; Skepner,E.; Smith,D.J.; Suchard,M.A.; Tashiro,M.; Wang,D.; Xu,X.; Lemey,P.; Russell,C.A.
EPI609161	HA	France	2008-Dec-15	A/Paris/777/2008		Other Database Import	Bedford,T.; Riley,S.; Barr,I.G.; Broor,S.; Chadha,M.; Cox,N.J.; Daniels,R.S.; Gunasekaran,C.P.; Hurt,A.C.; Kelso,A.; Klimov,A.; Lewis,N.S.; Li,X.; McCauley,J.W.; Odagiri,T.; Potdar,V.; Rambaut,A.; Shu,Y.; Skepner,E.; Smith,D.J.; Suchard,M.A.; Tashiro,M.; Wang,D.; Xu,X.; Lemey,P.; Russell,C.A.
EPI609085	HA	Taiwan	2008-Oct-25	A/Taiwan/611/2008		Other Database Import	Bedford,T.; Riley,S.; Barr,I.G.; Broor,S.; Chadha,M.; Cox,N.J.; Daniels,R.S.; Gunasekaran,C.P.; Hurt,A.C.; Kelso,A.; Klimov,A.; Lewis,N.S.; Li,X.; McCauley,J.W.; Odagiri,T.; Potdar,V.; Rambaut,A.; Shu,Y.; Skepner,E.; Smith,D.J.; Suchard,M.A.; Tashiro,M.; Wang,D.; Xu,X.; Lemey,P.; Russell,C.A.
EPI609043	HA	Hong Kong (SAR)	2008-Feb-09	A/Hong Kong/184/2008		Other Database Import	Bedford,T.; Riley,S.; Barr,I.G.; Broor,S.; Chadha,M.; Cox,N.J.; Daniels,R.S.; Gunasekaran,C.P.; Hurt,A.C.; Kelso,A.; Klimov,A.; Lewis,N.S.; Li,X.; McCauley,J.W.; Odagiri,T.; Potdar,V.; Rambaut,A.; Shu,Y.; Skepner,E.; Smith,D.J.; Suchard,M.A.; Tashiro,M.; Wang,D.; Xu,X.; Lemey,P.; Russell,C.A.
EPI608999	HA	Singapore	2008-May-02	A/Singapore/21/2008		Other Database Import	Bedford,T.; Riley,S.; Barr,I.G.; Broor,S.; Chadha,M.; Cox,N.J.; Daniels,R.S.; Gunasekaran,C.P.; Hurt,A.C.; Kelso,A.; Klimov,A.; Lewis,N.S.; Li,X.; McCauley,J.W.; Odagiri,T.; Potdar,V.; Rambaut,A.; Shu,Y.; Skepner,E.; Smith,D.J.; Suchard,M.A.; Tashiro,M.; Wang,D.; Xu,X.; Lemey,P.; Russell,C.A.
EPI608717	HA	Korea, Republic of	2008-Dec-08	A/Korea/7719/2008		Other Database Import	Bedford,T.; Riley,S.; Barr,I.G.; Broor,S.; Chadha,M.; Cox,N.J.; Daniels,R.S.; Gunasekaran,C.P.; Hurt,A.C.; Kelso,A.; Klimov,A.; Lewis,N.S.; Li,X.; McCauley,J.W.; Odagiri,T.; Potdar,V.; Rambaut,A.; Shu,Y.; Skepner,E.; Smith,D.J.; Suchard,M.A.; Tashiro,M.; Wang,D.; Xu,X.; Lemey,P.; Russell,C.A.
EPI608681	HA	New Zealand	2008-Aug-05	A/Christchurch/05/2008		Other Database Import	Bedford,T.; Riley,S.; Barr,I.G.; Broor,S.; Chadha,M.; Cox,N.J.; Daniels,R.S.; Gunasekaran,C.P.; Hurt,A.C.; Kelso,A.; Klimov,A.; Lewis,N.S.; Li,X.; McCauley,J.W.; Odagiri,T.; Potdar,V.; Rambaut,A.; Shu,Y.; Skepner,E.; Smith,D.J.; Suchard,M.A.; Tashiro,M.; Wang,D.; Xu,X.; Lemey,P.; Russell,C.A.
EPI608661	HA	United States	2008-Jan-25	A/New Jersey/07/2008		Other Database Import	Bedford,T.; Riley,S.; Barr,I.G.; Broor,S.; Chadha,M.; Cox,N.J.; Daniels,R.S.; Gunasekaran,C.P.; Hurt,A.C.; Kelso,A.; Klimov,A.; Lewis,N.S.; Li,X.; McCauley,J.W.; Odagiri,T.; Potdar,V.; Rambaut,A.; Shu,Y.; Skepner,E.; Smith,D.J.; Suchard,M.A.; Tashiro,M.; Wang,D.; Xu,X.; Lemey,P.; Russell,C.A.
EPI608627	HA	Australia	2008-Apr-29	A/Sydney/2/2008		Other Database Import	Bedford,T.; Riley,S.; Barr,I.G.; Broor,S.; Chadha,M.; Cox,N.J.; Daniels,R.S.; Gunasekaran,C.P.; Hurt,A.C.; Kelso,A.; Klimov,A.; Lewis,N.S.; Li,X.; McCauley,J.W.; Odagiri,T.; Potdar,V.; Rambaut,A.; Shu,Y.; Skepner,E.; Smith,D.J.; Suchard,M.A.; Tashiro,M.; Wang,D.; Xu,X.; Lemey,P.; Russell,C.A.
EPI608624	HA	United States	2008-Oct-29	A/Massachusetts/06/2008		Other Database Import	Bedford,T.; Riley,S.; Barr,I.G.; Broor,S.; Chadha,M.; Cox,N.J.; Daniels,R.S.; Gunasekaran,C.P.; Hurt,A.C.; Kelso,A.; Klimov,A.; Lewis,N.S.; Li,X.; McCauley,J.W.; Odagiri,T.; Potdar,V.; Rambaut,A.; Shu,Y.; Skepner,E.; Smith,D.J.; Suchard,M.A.; Tashiro,M.; Wang,D.; Xu,X.; Lemey,P.; Russell,C.A.
EPI608602	HA	United States	2008-Jan-02	A/Louisiana/01/2008		Other Database Import	Bedford,T.; Riley,S.; Barr,I.G.; Broor,S.; Chadha,M.; Cox,N.J.; Daniels,R.S.; Gunasekaran,C.P.; Hurt,A.C.; Kelso,A.; Klimov,A.; Lewis,N.S.; Li,X.; McCauley,J.W.; Odagiri,T.; Potdar,V.; Rambaut,A.; Shu,Y.; Skepner,E.; Smith,D.J.; Suchard,M.A.; Tashiro,M.; Wang,D.; Xu,X.; Lemey,P.; Russell,C.A.
EPI608590	HA	Australia	2008-Feb-24	A/Brisbane/10/2008		Other Database Import	Bedford,T.; Riley,S.; Barr,I.G.; Broor,S.; Chadha,M.; Cox,N.J.; Daniels,R.S.; Gunasekaran,C.P.; Hurt,A.C.; Kelso,A.; Klimov,A.; Lewis,N.S.; Li,X.; McCauley,J.W.; Odagiri,T.; Potdar,V.; Rambaut,A.; Shu,Y.; Skepner,E.; Smith,D.J.; Suchard,M.A.; Tashiro,M.; Wang,D.; Xu,X.; Lemey,P.; Russell,C.A.
EPI608452	HA	United Kingdom	2008-Dec-30	A/England/687/2008		Other Database Import	Bedford,T.; Riley,S.; Barr,I.G.; Broor,S.; Chadha,M.; Cox,N.J.; Daniels,R.S.; Gunasekaran,C.P.; Hurt,A.C.; Kelso,A.; Klimov,A.; Lewis,N.S.; Li,X.; McCauley,J.W.; Odagiri,T.; Potdar,V.; Rambaut,A.; Shu,Y.; Skepner,E.; Smith,D.J.; Suchard,M.A.; Tashiro,M.; Wang,D.; Xu,X.; Lemey,P.; Russell,C.A.
EPI608436	HA	India	2008-Mar-25	A/Chennai/087876/2008		Other Database Import	Bedford,T.; Riley,S.; Barr,I.G.; Broor,S.; Chadha,M.; Cox,N.J.; Daniels,R.S.; Gunasekaran,C.P.; Hurt,A.C.; Kelso,A.; Klimov,A.; Lewis,N.S.; Li,X.; McCauley,J.W.; Odagiri,T.; Potdar,V.; Rambaut,A.; Shu,Y.; Skepner,E.; Smith,D.J.; Suchard,M.A.; Tashiro,M.; Wang,D.; Xu,X.; Lemey,P.; Russell,C.A.
EPI608426	HA	Sweden	2008-Dec-02	A/Sweden/5/2008		Other Database Import	Bedford,T.; Riley,S.; Barr,I.G.; Broor,S.; Chadha,M.; Cox,N.J.; Daniels,R.S.; Gunasekaran,C.P.; Hurt,A.C.; Kelso,A.; Klimov,A.; Lewis,N.S.; Li,X.; McCauley,J.W.; Odagiri,T.; Potdar,V.; Rambaut,A.; Shu,Y.; Skepner,E.; Smith,D.J.; Suchard,M.A.; Tashiro,M.; Wang,D.; Xu,X.; Lemey,P.; Russell,C.A.
EPI608359	HA	Australia	2008-May-09	A/Sydney/3/2008		Other Database Import	Bedford,T.; Riley,S.; Barr,I.G.; Broor,S.; Chadha,M.; Cox,N.J.; Daniels,R.S.; Gunasekaran,C.P.; Hurt,A.C.; Kelso,A.; Klimov,A.; Lewis,N.S.; Li,X.; McCauley,J.W.; Odagiri,T.; Potdar,V.; Rambaut,A.; Shu,Y.; Skepner,E.; Smith,D.J.; Suchard,M.A.; Tashiro,M.; Wang,D.; Xu,X.; Lemey,P.; Russell,C.A.
EPI608322	HA	India	2008-Jun-11	A/Kolkutta/089051/2008		Other Database Import	Bedford,T.; Riley,S.; Barr,I.G.; Broor,S.; Chadha,M.; Cox,N.J.; Daniels,R.S.; Gunasekaran,C.P.; Hurt,A.C.; Kelso,A.; Klimov,A.; Lewis,N.S.; Li,X.; McCauley,J.W.; Odagiri,T.; Potdar,V.; Rambaut,A.; Shu,Y.; Skepner,E.; Smith,D.J.; Suchard,M.A.; Tashiro,M.; Wang,D.; Xu,X.; Lemey,P.; Russell,C.A.
EPI608278	HA	Philippines	2008-Apr-08	A/Philippines/1713/2008		Other Database Import	Bedford,T.; Riley,S.; Barr,I.G.; Broor,S.; Chadha,M.; Cox,N.J.; Daniels,R.S.; Gunasekaran,C.P.; Hurt,A.C.; Kelso,A.; Klimov,A.; Lewis,N.S.; Li,X.; McCauley,J.W.; Odagiri,T.; Potdar,V.; Rambaut,A.; Shu,Y.; Skepner,E.; Smith,D.J.; Suchard,M.A.; Tashiro,M.; Wang,D.; Xu,X.; Lemey,P.; Russell,C.A.
EPI608273	HA	Hong Kong (SAR)	2008-Feb-05	A/Hong Kong/156/2008		Other Database Import	Bedford,T.; Riley,S.; Barr,I.G.; Broor,S.; Chadha,M.; Cox,N.J.; Daniels,R.S.; Gunasekaran,C.P.; Hurt,A.C.; Kelso,A.; Klimov,A.; Lewis,N.S.; Li,X.; McCauley,J.W.; Odagiri,T.; Potdar,V.; Rambaut,A.; Shu,Y.; Skepner,E.; Smith,D.J.; Suchard,M.A.; Tashiro,M.; Wang,D.; Xu,X.; Lemey,P.; Russell,C.A.
EPI608251	HA	Australia	2008-Jun-23	A/Brisbane/24/2008		Other Database Import	Bedford,T.; Riley,S.; Barr,I.G.; Broor,S.; Chadha,M.; Cox,N.J.; Daniels,R.S.; Gunasekaran,C.P.; Hurt,A.C.; Kelso,A.; Klimov,A.; Lewis,N.S.; Li,X.; McCauley,J.W.; Odagiri,T.; Potdar,V.; Rambaut,A.; Shu,Y.; Skepner,E.; Smith,D.J.; Suchard,M.A.; Tashiro,M.; Wang,D.; Xu,X.; Lemey,P.; Russell,C.A.
EPI608246	HA	France	2008-Dec-01	A/Paris/458/2008		Other Database Import	Bedford,T.; Riley,S.; Barr,I.G.; Broor,S.; Chadha,M.; Cox,N.J.; Daniels,R.S.; Gunasekaran,C.P.; Hurt,A.C.; Kelso,A.; Klimov,A.; Lewis,N.S.; Li,X.; McCauley,J.W.; Odagiri,T.; Potdar,V.; Rambaut,A.; Shu,Y.; Skepner,E.; Smith,D.J.; Suchard,M.A.; Tashiro,M.; Wang,D.; Xu,X.; Lemey,P.; Russell,C.A.
EPI608231	HA	Thailand	2008-Nov-03	A/Thailand/947/2008		Other Database Import	Bedford,T.; Riley,S.; Barr,I.G.; Broor,S.; Chadha,M.; Cox,N.J.; Daniels,R.S.; Gunasekaran,C.P.; Hurt,A.C.; Kelso,A.; Klimov,A.; Lewis,N.S.; Li,X.; McCauley,J.W.; Odagiri,T.; Potdar,V.; Rambaut,A.; Shu,Y.; Skepner,E.; Smith,D.J.; Suchard,M.A.; Tashiro,M.; Wang,D.; Xu,X.; Lemey,P.; Russell,C.A.
EPI608209	HA	Singapore	2008-Sep-15	A/Singapore/N593/2008		Other Database Import	Bedford,T.; Riley,S.; Barr,I.G.; Broor,S.; Chadha,M.; Cox,N.J.; Daniels,R.S.; Gunasekaran,C.P.; Hurt,A.C.; Kelso,A.; Klimov,A.; Lewis,N.S.; Li,X.; McCauley,J.W.; Odagiri,T.; Potdar,V.; Rambaut,A.; Shu,Y.; Skepner,E.; Smith,D.J.; Suchard,M.A.; Tashiro,M.; Wang,D.; Xu,X.; Lemey,P.; Russell,C.A.
EPI608146	HA	China	2008-Apr-14	A/Tianjin Jinnan/173/2008		Other Database Import	Bedford,T.; Riley,S.; Barr,I.G.; Broor,S.; Chadha,M.; Cox,N.J.; Daniels,R.S.; Gunasekaran,C.P.; Hurt,A.C.; Kelso,A.; Klimov,A.; Lewis,N.S.; Li,X.; McCauley,J.W.; Odagiri,T.; Potdar,V.; Rambaut,A.; Shu,Y.; Skepner,E.; Smith,D.J.; Suchard,M.A.; Tashiro,M.; Wang,D.; Xu,X.; Lemey,P.; Russell,C.A.
EPI608144	HA	India	2008-Jun-30	A/Kolkutta/089060/2008		Other Database Import	Bedford,T.; Riley,S.; Barr,I.G.; Broor,S.; Chadha,M.; Cox,N.J.; Daniels,R.S.; Gunasekaran,C.P.; Hurt,A.C.; Kelso,A.; Klimov,A.; Lewis,N.S.; Li,X.; McCauley,J.W.; Odagiri,T.; Potdar,V.; Rambaut,A.; Shu,Y.; Skepner,E.; Smith,D.J.; Suchard,M.A.; Tashiro,M.; Wang,D.; Xu,X.; Lemey,P.; Russell,C.A.
EPI608129	HA	Australia	2008-Jul-18	A/Sydney/13/2008		Other Database Import	Bedford,T.; Riley,S.; Barr,I.G.; Broor,S.; Chadha,M.; Cox,N.J.; Daniels,R.S.; Gunasekaran,C.P.; Hurt,A.C.; Kelso,A.; Klimov,A.; Lewis,N.S.; Li,X.; McCauley,J.W.; Odagiri,T.; Potdar,V.; Rambaut,A.; Shu,Y.; Skepner,E.; Smith,D.J.; Suchard,M.A.; Tashiro,M.; Wang,D.; Xu,X.; Lemey,P.; Russell,C.A.
EPI607482	HA	France	2008-Nov-10	A/Paris/288/2008		Other Database Import	Bedford,T.; Riley,S.; Barr,I.G.; Broor,S.; Chadha,M.; Cox,N.J.; Daniels,R.S.; Gunasekaran,C.P.; Hurt,A.C.; Kelso,A.; Klimov,A.; Lewis,N.S.; Li,X.; McCauley,J.W.; Odagiri,T.; Potdar,V.; Rambaut,A.; Shu,Y.; Skepner,E.; Smith,D.J.; Suchard,M.A.; Tashiro,M.; Wang,D.; Xu,X.; Lemey,P.; Russell,C.A.
EPI607298	HA	Brazil	2008-Mar-28	A/Brazil/1619/2008		Other Database Import	Bedford,T.; Riley,S.; Barr,I.G.; Broor,S.; Chadha,M.; Cox,N.J.; Daniels,R.S.; Gunasekaran,C.P.; Hurt,A.C.; Kelso,A.; Klimov,A.; Lewis,N.S.; Li,X.; McCauley,J.W.; Odagiri,T.; Potdar,V.; Rambaut,A.; Shu,Y.; Skepner,E.; Smith,D.J.; Suchard,M.A.; Tashiro,M.; Wang,D.; Xu,X.; Lemey,P.; Russell,C.A.
EPI607232	HA	Taiwan	2008-Jun-06	A/Taiwan/415/2008		Other Database Import	Bedford,T.; Riley,S.; Barr,I.G.; Broor,S.; Chadha,M.; Cox,N.J.; Daniels,R.S.; Gunasekaran,C.P.; Hurt,A.C.; Kelso,A.; Klimov,A.; Lewis,N.S.; Li,X.; McCauley,J.W.; Odagiri,T.; Potdar,V.; Rambaut,A.; Shu,Y.; Skepner,E.; Smith,D.J.; Suchard,M.A.; Tashiro,M.; Wang,D.; Xu,X.; Lemey,P.; Russell,C.A.
EPI607227	HA	Italy	2008-Dec-22	A/Firenze/24/2008		Other Database Import	Bedford,T.; Riley,S.; Barr,I.G.; Broor,S.; Chadha,M.; Cox,N.J.; Daniels,R.S.; Gunasekaran,C.P.; Hurt,A.C.; Kelso,A.; Klimov,A.; Lewis,N.S.; Li,X.; McCauley,J.W.; Odagiri,T.; Potdar,V.; Rambaut,A.; Shu,Y.; Skepner,E.; Smith,D.J.; Suchard,M.A.; Tashiro,M.; Wang,D.; Xu,X.; Lemey,P.; Russell,C.A.
EPI607206	HA	United States	2008-Oct-16	A/Idaho/18/2008		Other Database Import	Bedford,T.; Riley,S.; Barr,I.G.; Broor,S.; Chadha,M.; Cox,N.J.; Daniels,R.S.; Gunasekaran,C.P.; Hurt,A.C.; Kelso,A.; Klimov,A.; Lewis,N.S.; Li,X.; McCauley,J.W.; Odagiri,T.; Potdar,V.; Rambaut,A.; Shu,Y.; Skepner,E.; Smith,D.J.; Suchard,M.A.; Tashiro,M.; Wang,D.; Xu,X.; Lemey,P.; Russell,C.A.
EPI607074	HA	India	2008-Jul-02	A/Kolkutta/0810436/2008		Other Database Import	Bedford,T.; Riley,S.; Barr,I.G.; Broor,S.; Chadha,M.; Cox,N.J.; Daniels,R.S.; Gunasekaran,C.P.; Hurt,A.C.; Kelso,A.; Klimov,A.; Lewis,N.S.; Li,X.; McCauley,J.W.; Odagiri,T.; Potdar,V.; Rambaut,A.; Shu,Y.; Skepner,E.; Smith,D.J.; Suchard,M.A.; Tashiro,M.; Wang,D.; Xu,X.; Lemey,P.; Russell,C.A.
EPI607055	HA	Thailand	2008-Mar-21	A/Thailand/419/2008		Other Database Import	Bedford,T.; Riley,S.; Barr,I.G.; Broor,S.; Chadha,M.; Cox,N.J.; Daniels,R.S.; Gunasekaran,C.P.; Hurt,A.C.; Kelso,A.; Klimov,A.; Lewis,N.S.; Li,X.; McCauley,J.W.; Odagiri,T.; Potdar,V.; Rambaut,A.; Shu,Y.; Skepner,E.; Smith,D.J.; Suchard,M.A.; Tashiro,M.; Wang,D.; Xu,X.; Lemey,P.; Russell,C.A.
EPI607020	HA	Hong Kong (SAR)	2008-Jan-19	A/Hong Kong/52/2008		Other Database Import	Bedford,T.; Riley,S.; Barr,I.G.; Broor,S.; Chadha,M.; Cox,N.J.; Daniels,R.S.; Gunasekaran,C.P.; Hurt,A.C.; Kelso,A.; Klimov,A.; Lewis,N.S.; Li,X.; McCauley,J.W.; Odagiri,T.; Potdar,V.; Rambaut,A.; Shu,Y.; Skepner,E.; Smith,D.J.; Suchard,M.A.; Tashiro,M.; Wang,D.; Xu,X.; Lemey,P.; Russell,C.A.
EPI606971	HA	United Kingdom	2008-Dec-10	A/England/695/2008		Other Database Import	Bedford,T.; Riley,S.; Barr,I.G.; Broor,S.; Chadha,M.; Cox,N.J.; Daniels,R.S.; Gunasekaran,C.P.; Hurt,A.C.; Kelso,A.; Klimov,A.; Lewis,N.S.; Li,X.; McCauley,J.W.; Odagiri,T.; Potdar,V.; Rambaut,A.; Shu,Y.; Skepner,E.; Smith,D.J.; Suchard,M.A.; Tashiro,M.; Wang,D.; Xu,X.; Lemey,P.; Russell,C.A.
EPI606957	HA	Hong Kong (SAR)	2008-Oct-08	A/Hong Kong/3134/2008		Other Database Import	Bedford,T.; Riley,S.; Barr,I.G.; Broor,S.; Chadha,M.; Cox,N.J.; Daniels,R.S.; Gunasekaran,C.P.; Hurt,A.C.; Kelso,A.; Klimov,A.; Lewis,N.S.; Li,X.; McCauley,J.W.; Odagiri,T.; Potdar,V.; Rambaut,A.; Shu,Y.; Skepner,E.; Smith,D.J.; Suchard,M.A.; Tashiro,M.; Wang,D.; Xu,X.; Lemey,P.; Russell,C.A.
EPI606955	HA	Hong Kong (SAR)	2008-Jul-26	A/Hong Kong/1868/2008		Other Database Import	Bedford,T.; Riley,S.; Barr,I.G.; Broor,S.; Chadha,M.; Cox,N.J.; Daniels,R.S.; Gunasekaran,C.P.; Hurt,A.C.; Kelso,A.; Klimov,A.; Lewis,N.S.; Li,X.; McCauley,J.W.; Odagiri,T.; Potdar,V.; Rambaut,A.; Shu,Y.; Skepner,E.; Smith,D.J.; Suchard,M.A.; Tashiro,M.; Wang,D.; Xu,X.; Lemey,P.; Russell,C.A.
EPI606898	HA	India	2008-Feb-26	A/Chennai/087868/2008		Other Database Import	Bedford,T.; Riley,S.; Barr,I.G.; Broor,S.; Chadha,M.; Cox,N.J.; Daniels,R.S.; Gunasekaran,C.P.; Hurt,A.C.; Kelso,A.; Klimov,A.; Lewis,N.S.; Li,X.; McCauley,J.W.; Odagiri,T.; Potdar,V.; Rambaut,A.; Shu,Y.; Skepner,E.; Smith,D.J.; Suchard,M.A.; Tashiro,M.; Wang,D.; Xu,X.; Lemey,P.; Russell,C.A.
EPI606821	HA	Bangladesh	2008-Jul-09	A/Bangladesh/3017/2008		Other Database Import	Bedford,T.; Riley,S.; Barr,I.G.; Broor,S.; Chadha,M.; Cox,N.J.; Daniels,R.S.; Gunasekaran,C.P.; Hurt,A.C.; Kelso,A.; Klimov,A.; Lewis,N.S.; Li,X.; McCauley,J.W.; Odagiri,T.; Potdar,V.; Rambaut,A.; Shu,Y.; Skepner,E.; Smith,D.J.; Suchard,M.A.; Tashiro,M.; Wang,D.; Xu,X.; Lemey,P.; Russell,C.A.
EPI606809	HA	India	2008-Apr-10	A/Vellore/0810738/2008		Other Database Import	Bedford,T.; Riley,S.; Barr,I.G.; Broor,S.; Chadha,M.; Cox,N.J.; Daniels,R.S.; Gunasekaran,C.P.; Hurt,A.C.; Kelso,A.; Klimov,A.; Lewis,N.S.; Li,X.; McCauley,J.W.; Odagiri,T.; Potdar,V.; Rambaut,A.; Shu,Y.; Skepner,E.; Smith,D.J.; Suchard,M.A.; Tashiro,M.; Wang,D.; Xu,X.; Lemey,P.; Russell,C.A.
EPI606661	HA	Hong Kong (SAR)	2008-Jan-09	A/Hong Kong/23/2008		Other Database Import	Bedford,T.; Riley,S.; Barr,I.G.; Broor,S.; Chadha,M.; Cox,N.J.; Daniels,R.S.; Gunasekaran,C.P.; Hurt,A.C.; Kelso,A.; Klimov,A.; Lewis,N.S.; Li,X.; McCauley,J.W.; Odagiri,T.; Potdar,V.; Rambaut,A.; Shu,Y.; Skepner,E.; Smith,D.J.; Suchard,M.A.; Tashiro,M.; Wang,D.; Xu,X.; Lemey,P.; Russell,C.A.
EPI606639	HA	Korea, Republic of	2008-May-10	A/Seoul/4295/2008		Other Database Import	Bedford,T.; Riley,S.; Barr,I.G.; Broor,S.; Chadha,M.; Cox,N.J.; Daniels,R.S.; Gunasekaran,C.P.; Hurt,A.C.; Kelso,A.; Klimov,A.; Lewis,N.S.; Li,X.; McCauley,J.W.; Odagiri,T.; Potdar,V.; Rambaut,A.; Shu,Y.; Skepner,E.; Smith,D.J.; Suchard,M.A.; Tashiro,M.; Wang,D.; Xu,X.; Lemey,P.; Russell,C.A.
EPI606631	HA	Switzerland	2008-Dec-31	A/Switzerland/1409281/2008		Other Database Import	Bedford,T.; Riley,S.; Barr,I.G.; Broor,S.; Chadha,M.; Cox,N.J.; Daniels,R.S.; Gunasekaran,C.P.; Hurt,A.C.; Kelso,A.; Klimov,A.; Lewis,N.S.; Li,X.; McCauley,J.W.; Odagiri,T.; Potdar,V.; Rambaut,A.; Shu,Y.; Skepner,E.; Smith,D.J.; Suchard,M.A.; Tashiro,M.; Wang,D.; Xu,X.; Lemey,P.; Russell,C.A.
EPI606584	HA	India	2008-Jul-15	A/Delhi/0811477/2008		Other Database Import	Bedford,T.; Riley,S.; Barr,I.G.; Broor,S.; Chadha,M.; Cox,N.J.; Daniels,R.S.; Gunasekaran,C.P.; Hurt,A.C.; Kelso,A.; Klimov,A.; Lewis,N.S.; Li,X.; McCauley,J.W.; Odagiri,T.; Potdar,V.; Rambaut,A.; Shu,Y.; Skepner,E.; Smith,D.J.; Suchard,M.A.; Tashiro,M.; Wang,D.; Xu,X.; Lemey,P.; Russell,C.A.
EPI606517	HA	United Kingdom	2008-Dec-09	A/England/652/2008		Other Database Import	Bedford,T.; Riley,S.; Barr,I.G.; Broor,S.; Chadha,M.; Cox,N.J.; Daniels,R.S.; Gunasekaran,C.P.; Hurt,A.C.; Kelso,A.; Klimov,A.; Lewis,N.S.; Li,X.; McCauley,J.W.; Odagiri,T.; Potdar,V.; Rambaut,A.; Shu,Y.; Skepner,E.; Smith,D.J.; Suchard,M.A.; Tashiro,M.; Wang,D.; Xu,X.; Lemey,P.; Russell,C.A.
EPI606458	HA	Korea, Republic of	2008-Apr-10	A/Daegu/4165/2008		Other Database Import	Bedford,T.; Riley,S.; Barr,I.G.; Broor,S.; Chadha,M.; Cox,N.J.; Daniels,R.S.; Gunasekaran,C.P.; Hurt,A.C.; Kelso,A.; Klimov,A.; Lewis,N.S.; Li,X.; McCauley,J.W.; Odagiri,T.; Potdar,V.; Rambaut,A.; Shu,Y.; Skepner,E.; Smith,D.J.; Suchard,M.A.; Tashiro,M.; Wang,D.; Xu,X.; Lemey,P.; Russell,C.A.
EPI606434	HA	United States	2008-Jan-16	A/Tennessee/01/2008		Other Database Import	Bedford,T.; Riley,S.; Barr,I.G.; Broor,S.; Chadha,M.; Cox,N.J.; Daniels,R.S.; Gunasekaran,C.P.; Hurt,A.C.; Kelso,A.; Klimov,A.; Lewis,N.S.; Li,X.; McCauley,J.W.; Odagiri,T.; Potdar,V.; Rambaut,A.; Shu,Y.; Skepner,E.; Smith,D.J.; Suchard,M.A.; Tashiro,M.; Wang,D.; Xu,X.; Lemey,P.; Russell,C.A.
EPI606427	HA	Australia	2008-May-22	A/Sydney/6/2008		Other Database Import	Bedford,T.; Riley,S.; Barr,I.G.; Broor,S.; Chadha,M.; Cox,N.J.; Daniels,R.S.; Gunasekaran,C.P.; Hurt,A.C.; Kelso,A.; Klimov,A.; Lewis,N.S.; Li,X.; McCauley,J.W.; Odagiri,T.; Potdar,V.; Rambaut,A.; Shu,Y.; Skepner,E.; Smith,D.J.; Suchard,M.A.; Tashiro,M.; Wang,D.; Xu,X.; Lemey,P.; Russell,C.A.
EPI606352	HA	India	2008-Jul-01	A/Kolkutta/089063/2008		Other Database Import	Bedford,T.; Riley,S.; Barr,I.G.; Broor,S.; Chadha,M.; Cox,N.J.; Daniels,R.S.; Gunasekaran,C.P.; Hurt,A.C.; Kelso,A.; Klimov,A.; Lewis,N.S.; Li,X.; McCauley,J.W.; Odagiri,T.; Potdar,V.; Rambaut,A.; Shu,Y.; Skepner,E.; Smith,D.J.; Suchard,M.A.; Tashiro,M.; Wang,D.; Xu,X.; Lemey,P.; Russell,C.A.
EPI606315	HA	India	2008-Mar-31	A/Chennai/087880/2008		Other Database Import	Bedford,T.; Riley,S.; Barr,I.G.; Broor,S.; Chadha,M.; Cox,N.J.; Daniels,R.S.; Gunasekaran,C.P.; Hurt,A.C.; Kelso,A.; Klimov,A.; Lewis,N.S.; Li,X.; McCauley,J.W.; Odagiri,T.; Potdar,V.; Rambaut,A.; Shu,Y.; Skepner,E.; Smith,D.J.; Suchard,M.A.; Tashiro,M.; Wang,D.; Xu,X.; Lemey,P.; Russell,C.A.
EPI606288	HA	Australia	2008-Jul-21	A/Sydney/17/2008		Other Database Import	Bedford,T.; Riley,S.; Barr,I.G.; Broor,S.; Chadha,M.; Cox,N.J.; Daniels,R.S.; Gunasekaran,C.P.; Hurt,A.C.; Kelso,A.; Klimov,A.; Lewis,N.S.; Li,X.; McCauley,J.W.; Odagiri,T.; Potdar,V.; Rambaut,A.; Shu,Y.; Skepner,E.; Smith,D.J.; Suchard,M.A.; Tashiro,M.; Wang,D.; Xu,X.; Lemey,P.; Russell,C.A.
EPI606231	HA	Luxembourg	2008-Dec-01	A/Luxembourg/1378/2008		Other Database Import	Bedford,T.; Riley,S.; Barr,I.G.; Broor,S.; Chadha,M.; Cox,N.J.; Daniels,R.S.; Gunasekaran,C.P.; Hurt,A.C.; Kelso,A.; Klimov,A.; Lewis,N.S.; Li,X.; McCauley,J.W.; Odagiri,T.; Potdar,V.; Rambaut,A.; Shu,Y.; Skepner,E.; Smith,D.J.; Suchard,M.A.; Tashiro,M.; Wang,D.; Xu,X.; Lemey,P.; Russell,C.A.
EPI606157	HA	United States	2008-Jan-17	A/Texas/03/2008		Other Database Import	Bedford,T.; Riley,S.; Barr,I.G.; Broor,S.; Chadha,M.; Cox,N.J.; Daniels,R.S.; Gunasekaran,C.P.; Hurt,A.C.; Kelso,A.; Klimov,A.; Lewis,N.S.; Li,X.; McCauley,J.W.; Odagiri,T.; Potdar,V.; Rambaut,A.; Shu,Y.; Skepner,E.; Smith,D.J.; Suchard,M.A.; Tashiro,M.; Wang,D.; Xu,X.; Lemey,P.; Russell,C.A.
EPI606141	HA	Singapore	2008-Nov-25	A/Singapore/619/2008		Other Database Import	Bedford,T.; Riley,S.; Barr,I.G.; Broor,S.; Chadha,M.; Cox,N.J.; Daniels,R.S.; Gunasekaran,C.P.; Hurt,A.C.; Kelso,A.; Klimov,A.; Lewis,N.S.; Li,X.; McCauley,J.W.; Odagiri,T.; Potdar,V.; Rambaut,A.; Shu,Y.; Skepner,E.; Smith,D.J.; Suchard,M.A.; Tashiro,M.; Wang,D.; Xu,X.; Lemey,P.; Russell,C.A.
EPI606135	HA	India	2008-Jul-02	A/Kolkutta/0810433/2008		Other Database Import	Bedford,T.; Riley,S.; Barr,I.G.; Broor,S.; Chadha,M.; Cox,N.J.; Daniels,R.S.; Gunasekaran,C.P.; Hurt,A.C.; Kelso,A.; Klimov,A.; Lewis,N.S.; Li,X.; McCauley,J.W.; Odagiri,T.; Potdar,V.; Rambaut,A.; Shu,Y.; Skepner,E.; Smith,D.J.; Suchard,M.A.; Tashiro,M.; Wang,D.; Xu,X.; Lemey,P.; Russell,C.A.
EPI606128	HA	Hong Kong (SAR)	2008-Jan-28	A/Hong Kong/105/2008		Other Database Import	Bedford,T.; Riley,S.; Barr,I.G.; Broor,S.; Chadha,M.; Cox,N.J.; Daniels,R.S.; Gunasekaran,C.P.; Hurt,A.C.; Kelso,A.; Klimov,A.; Lewis,N.S.; Li,X.; McCauley,J.W.; Odagiri,T.; Potdar,V.; Rambaut,A.; Shu,Y.; Skepner,E.; Smith,D.J.; Suchard,M.A.; Tashiro,M.; Wang,D.; Xu,X.; Lemey,P.; Russell,C.A.
EPI606114	HA	Hong Kong (SAR)	2008-Feb-25	A/Hong Kong/393/2008		Other Database Import	Bedford,T.; Riley,S.; Barr,I.G.; Broor,S.; Chadha,M.; Cox,N.J.; Daniels,R.S.; Gunasekaran,C.P.; Hurt,A.C.; Kelso,A.; Klimov,A.; Lewis,N.S.; Li,X.; McCauley,J.W.; Odagiri,T.; Potdar,V.; Rambaut,A.; Shu,Y.; Skepner,E.; Smith,D.J.; Suchard,M.A.; Tashiro,M.; Wang,D.; Xu,X.; Lemey,P.; Russell,C.A.
EPI606103	HA	Taiwan	2008-Aug-21	A/Taiwan/471/2008		Other Database Import	Bedford,T.; Riley,S.; Barr,I.G.; Broor,S.; Chadha,M.; Cox,N.J.; Daniels,R.S.; Gunasekaran,C.P.; Hurt,A.C.; Kelso,A.; Klimov,A.; Lewis,N.S.; Li,X.; McCauley,J.W.; Odagiri,T.; Potdar,V.; Rambaut,A.; Shu,Y.; Skepner,E.; Smith,D.J.; Suchard,M.A.; Tashiro,M.; Wang,D.; Xu,X.; Lemey,P.; Russell,C.A.
EPI606102	HA	Hong Kong (SAR)	2008-Jan-15	A/Hong Kong/39/2008		Other Database Import	Bedford,T.; Riley,S.; Barr,I.G.; Broor,S.; Chadha,M.; Cox,N.J.; Daniels,R.S.; Gunasekaran,C.P.; Hurt,A.C.; Kelso,A.; Klimov,A.; Lewis,N.S.; Li,X.; McCauley,J.W.; Odagiri,T.; Potdar,V.; Rambaut,A.; Shu,Y.; Skepner,E.; Smith,D.J.; Suchard,M.A.; Tashiro,M.; Wang,D.; Xu,X.; Lemey,P.; Russell,C.A.
EPI606073	HA	Singapore	2008-May-15	A/Singapore/22/2008		Other Database Import	Bedford,T.; Riley,S.; Barr,I.G.; Broor,S.; Chadha,M.; Cox,N.J.; Daniels,R.S.; Gunasekaran,C.P.; Hurt,A.C.; Kelso,A.; Klimov,A.; Lewis,N.S.; Li,X.; McCauley,J.W.; Odagiri,T.; Potdar,V.; Rambaut,A.; Shu,Y.; Skepner,E.; Smith,D.J.; Suchard,M.A.; Tashiro,M.; Wang,D.; Xu,X.; Lemey,P.; Russell,C.A.
EPI606067	HA	Sweden	2008-Oct-24	A/Stockholm/25/2008		Other Database Import	Bedford,T.; Riley,S.; Barr,I.G.; Broor,S.; Chadha,M.; Cox,N.J.; Daniels,R.S.; Gunasekaran,C.P.; Hurt,A.C.; Kelso,A.; Klimov,A.; Lewis,N.S.; Li,X.; McCauley,J.W.; Odagiri,T.; Potdar,V.; Rambaut,A.; Shu,Y.; Skepner,E.; Smith,D.J.; Suchard,M.A.; Tashiro,M.; Wang,D.; Xu,X.; Lemey,P.; Russell,C.A.
EPI606050	HA	Korea, Republic of	2008-Apr-12	A/Chungbuk/4137/2008		Other Database Import	Bedford,T.; Riley,S.; Barr,I.G.; Broor,S.; Chadha,M.; Cox,N.J.; Daniels,R.S.; Gunasekaran,C.P.; Hurt,A.C.; Kelso,A.; Klimov,A.; Lewis,N.S.; Li,X.; McCauley,J.W.; Odagiri,T.; Potdar,V.; Rambaut,A.; Shu,Y.; Skepner,E.; Smith,D.J.; Suchard,M.A.; Tashiro,M.; Wang,D.; Xu,X.; Lemey,P.; Russell,C.A.
EPI605973	HA	Philippines	2008-Nov-26	A/Philippines/3803/2008		Other Database Import	Bedford,T.; Riley,S.; Barr,I.G.; Broor,S.; Chadha,M.; Cox,N.J.; Daniels,R.S.; Gunasekaran,C.P.; Hurt,A.C.; Kelso,A.; Klimov,A.; Lewis,N.S.; Li,X.; McCauley,J.W.; Odagiri,T.; Potdar,V.; Rambaut,A.; Shu,Y.; Skepner,E.; Smith,D.J.; Suchard,M.A.; Tashiro,M.; Wang,D.; Xu,X.; Lemey,P.; Russell,C.A.
EPI605933	HA	United Kingdom	2008-Dec-19	A/England/699/2008		Other Database Import	Bedford,T.; Riley,S.; Barr,I.G.; Broor,S.; Chadha,M.; Cox,N.J.; Daniels,R.S.; Gunasekaran,C.P.; Hurt,A.C.; Kelso,A.; Klimov,A.; Lewis,N.S.; Li,X.; McCauley,J.W.; Odagiri,T.; Potdar,V.; Rambaut,A.; Shu,Y.; Skepner,E.; Smith,D.J.; Suchard,M.A.; Tashiro,M.; Wang,D.; Xu,X.; Lemey,P.; Russell,C.A.
EPI605932	HA	Thailand	2008-Feb-26	A/Thailand/356/2008		Other Database Import	Bedford,T.; Riley,S.; Barr,I.G.; Broor,S.; Chadha,M.; Cox,N.J.; Daniels,R.S.; Gunasekaran,C.P.; Hurt,A.C.; Kelso,A.; Klimov,A.; Lewis,N.S.; Li,X.; McCauley,J.W.; Odagiri,T.; Potdar,V.; Rambaut,A.; Shu,Y.; Skepner,E.; Smith,D.J.; Suchard,M.A.; Tashiro,M.; Wang,D.; Xu,X.; Lemey,P.; Russell,C.A.
EPI576189	HA	Germany	2008-Dec-22	A/Berlin/63/2008		Robert Koch Institute	Wedde, M.; Schweiger, B.
EPI545347	HA	Vietnam	2008-Nov-01	A/Hanoi/EL134/2008		Other Database Import	Fonville,J.M.; Wilks,S.H.; James,S.L.; Fox,A.; Ventresca,M.; Aban,M.; Xue,L.; Jones,T.C.; Le,N.; Pham,Q.; Tran,N.; Wong,Y.; Mosterin,A.; Katzelnick,L.C.; Labonte,D.; Le,T.; van der Net,G.; Skepner,E.; Russell,C.A.; Kaplan,T.D.; Rimmelzwaan,G.F.; Masurel,N.; de Jong,J.C.; Palache,A.; Beyer,W.E.P.; Le,Q.; Nguyen,T.; Wertheim,H.F.L.; Hurt,A.C.; Osterhaus,A.D.M.E.; Barr,I.G.; Fouchier,R.A.M.; Horby,P…
EPI541895	NA	Netherlands	2008-Feb-18	A/Netherlands/177/08		Erasmus Medical Center
EPI541896	HA	Netherlands	2008-Feb-18	A/Netherlands/177/08		Erasmus Medical Center
EPI541893	NA	Netherlands	2008-Sep-27	A/Netherlands/377/08		Erasmus Medical Center
EPI541894	HA	Netherlands	2008-Sep-27	A/Netherlands/377/08		Erasmus Medical Center
EPI525578	HA	United States	2008-Mar-28	A/New York/1156/2008		Other Database Import	Wentworth,D.E.; Halpin,R.A.; Lin,X.; Bera,J.; Akopov,A.; Ransier,A.; Mohan,M.; Fedorova,N.; Tsitrin,T.; Stockwell,T.; Amedeo,P.; Appalla,L.; Bishop,B.; Edworthy,P.; Gupta,N.; Hoover,J.; Katzel,D.; Li,K.; Schobel,S.; Shrivastava,S.; Thovarai,V.; Wang,S.; Griesemer,S.B.; Bao,Y.; Sanders,R.; Zhdanov,S.; Kiryutin,B.; Lipman,D.J.; Tatusova,T.; St. George,K.
EPI525579	MP	United States	2008-Mar-28	A/New York/1156/2008		Other Database Import	Wentworth,D.E.; Halpin,R.A.; Lin,X.; Bera,J.; Akopov,A.; Ransier,A.; Mohan,M.; Fedorova,N.; Tsitrin,T.; Stockwell,T.; Amedeo,P.; Appalla,L.; Bishop,B.; Edworthy,P.; Gupta,N.; Hoover,J.; Katzel,D.; Li,K.; Schobel,S.; Shrivastava,S.; Thovarai,V.; Wang,S.; Griesemer,S.B.; Bao,Y.; Sanders,R.; Zhdanov,S.; Kiryutin,B.; Lipman,D.J.; Tatusova,T.; St. George,K.
EPI525580	NA	United States	2008-Mar-28	A/New York/1156/2008		Other Database Import	Wentworth,D.E.; Halpin,R.A.; Lin,X.; Bera,J.; Akopov,A.; Ransier,A.; Mohan,M.; Fedorova,N.; Tsitrin,T.; Stockwell,T.; Amedeo,P.; Appalla,L.; Bishop,B.; Edworthy,P.; Gupta,N.; Hoover,J.; Katzel,D.; Li,K.; Schobel,S.; Shrivastava,S.; Thovarai,V.; Wang,S.; Griesemer,S.B.; Bao,Y.; Sanders,R.; Zhdanov,S.; Kiryutin,B.; Lipman,D.J.; Tatusova,T.; St. George,K.
EPI525581	NP	United States	2008-Mar-28	A/New York/1156/2008		Other Database Import	Wentworth,D.E.; Halpin,R.A.; Lin,X.; Bera,J.; Akopov,A.; Ransier,A.; Mohan,M.; Fedorova,N.; Tsitrin,T.; Stockwell,T.; Amedeo,P.; Appalla,L.; Bishop,B.; Edworthy,P.; Gupta,N.; Hoover,J.; Katzel,D.; Li,K.; Schobel,S.; Shrivastava,S.; Thovarai,V.; Wang,S.; Griesemer,S.B.; Bao,Y.; Sanders,R.; Zhdanov,S.; Kiryutin,B.; Lipman,D.J.; Tatusova,T.; St. George,K.
EPI525582	NS	United States	2008-Mar-28	A/New York/1156/2008		Other Database Import	Wentworth,D.E.; Halpin,R.A.; Lin,X.; Bera,J.; Akopov,A.; Ransier,A.; Mohan,M.; Fedorova,N.; Tsitrin,T.; Stockwell,T.; Amedeo,P.; Appalla,L.; Bishop,B.; Edworthy,P.; Gupta,N.; Hoover,J.; Katzel,D.; Li,K.; Schobel,S.; Shrivastava,S.; Thovarai,V.; Wang,S.; Griesemer,S.B.; Bao,Y.; Sanders,R.; Zhdanov,S.; Kiryutin,B.; Lipman,D.J.; Tatusova,T.; St. George,K.
EPI525584	PB1	United States	2008-Mar-28	A/New York/1156/2008		Other Database Import	Wentworth,D.E.; Halpin,R.A.; Lin,X.; Bera,J.; Akopov,A.; Ransier,A.; Mohan,M.; Fedorova,N.; Tsitrin,T.; Stockwell,T.; Amedeo,P.; Appalla,L.; Bishop,B.; Edworthy,P.; Gupta,N.; Hoover,J.; Katzel,D.; Li,K.; Schobel,S.; Shrivastava,S.; Thovarai,V.; Wang,S.; Griesemer,S.B.; Bao,Y.; Sanders,R.; Zhdanov,S.; Kiryutin,B.; Lipman,D.J.; Tatusova,T.; St. George,K.
EPI525585	PB2	United States	2008-Mar-28	A/New York/1156/2008		Other Database Import	Wentworth,D.E.; Halpin,R.A.; Lin,X.; Bera,J.; Akopov,A.; Ransier,A.; Mohan,M.; Fedorova,N.; Tsitrin,T.; Stockwell,T.; Amedeo,P.; Appalla,L.; Bishop,B.; Edworthy,P.; Gupta,N.; Hoover,J.; Katzel,D.; Li,K.; Schobel,S.; Shrivastava,S.; Thovarai,V.; Wang,S.; Griesemer,S.B.; Bao,Y.; Sanders,R.; Zhdanov,S.; Kiryutin,B.; Lipman,D.J.; Tatusova,T.; St. George,K.
EPI525530	HA	United States	2008-Mar-03	A/New York/1150/2008		Other Database Import	Wentworth,D.E.; Halpin,R.A.; Lin,X.; Bera,J.; Akopov,A.; Ransier,A.; Mohan,M.; Fedorova,N.; Tsitrin,T.; Stockwell,T.; Amedeo,P.; Appalla,L.; Bishop,B.; Edworthy,P.; Gupta,N.; Hoover,J.; Katzel,D.; Li,K.; Schobel,S.; Shrivastava,S.; Thovarai,V.; Wang,S.; Griesemer,S.B.; Bao,Y.; Sanders,R.; Zhdanov,S.; Kiryutin,B.; Lipman,D.J.; Tatusova,T.; St. George,K.
EPI525531	MP	United States	2008-Mar-03	A/New York/1150/2008		Other Database Import	Wentworth,D.E.; Halpin,R.A.; Lin,X.; Bera,J.; Akopov,A.; Ransier,A.; Mohan,M.; Fedorova,N.; Tsitrin,T.; Stockwell,T.; Amedeo,P.; Appalla,L.; Bishop,B.; Edworthy,P.; Gupta,N.; Hoover,J.; Katzel,D.; Li,K.; Schobel,S.; Shrivastava,S.; Thovarai,V.; Wang,S.; Griesemer,S.B.; Bao,Y.; Sanders,R.; Zhdanov,S.; Kiryutin,B.; Lipman,D.J.; Tatusova,T.; St. George,K.
EPI525532	NA	United States	2008-Mar-03	A/New York/1150/2008		Other Database Import	Wentworth,D.E.; Halpin,R.A.; Lin,X.; Bera,J.; Akopov,A.; Ransier,A.; Mohan,M.; Fedorova,N.; Tsitrin,T.; Stockwell,T.; Amedeo,P.; Appalla,L.; Bishop,B.; Edworthy,P.; Gupta,N.; Hoover,J.; Katzel,D.; Li,K.; Schobel,S.; Shrivastava,S.; Thovarai,V.; Wang,S.; Griesemer,S.B.; Bao,Y.; Sanders,R.; Zhdanov,S.; Kiryutin,B.; Lipman,D.J.; Tatusova,T.; St. George,K.
EPI525533	NP	United States	2008-Mar-03	A/New York/1150/2008		Other Database Import	Wentworth,D.E.; Halpin,R.A.; Lin,X.; Bera,J.; Akopov,A.; Ransier,A.; Mohan,M.; Fedorova,N.; Tsitrin,T.; Stockwell,T.; Amedeo,P.; Appalla,L.; Bishop,B.; Edworthy,P.; Gupta,N.; Hoover,J.; Katzel,D.; Li,K.; Schobel,S.; Shrivastava,S.; Thovarai,V.; Wang,S.; Griesemer,S.B.; Bao,Y.; Sanders,R.; Zhdanov,S.; Kiryutin,B.; Lipman,D.J.; Tatusova,T.; St. George,K.
EPI525534	NS	United States	2008-Mar-03	A/New York/1150/2008		Other Database Import	Wentworth,D.E.; Halpin,R.A.; Lin,X.; Bera,J.; Akopov,A.; Ransier,A.; Mohan,M.; Fedorova,N.; Tsitrin,T.; Stockwell,T.; Amedeo,P.; Appalla,L.; Bishop,B.; Edworthy,P.; Gupta,N.; Hoover,J.; Katzel,D.; Li,K.; Schobel,S.; Shrivastava,S.; Thovarai,V.; Wang,S.; Griesemer,S.B.; Bao,Y.; Sanders,R.; Zhdanov,S.; Kiryutin,B.; Lipman,D.J.; Tatusova,T.; St. George,K.
EPI525536	PB1	United States	2008-Mar-03	A/New York/1150/2008		Other Database Import	Wentworth,D.E.; Halpin,R.A.; Lin,X.; Bera,J.; Akopov,A.; Ransier,A.; Mohan,M.; Fedorova,N.; Tsitrin,T.; Stockwell,T.; Amedeo,P.; Appalla,L.; Bishop,B.; Edworthy,P.; Gupta,N.; Hoover,J.; Katzel,D.; Li,K.; Schobel,S.; Shrivastava,S.; Thovarai,V.; Wang,S.; Griesemer,S.B.; Bao,Y.; Sanders,R.; Zhdanov,S.; Kiryutin,B.; Lipman,D.J.; Tatusova,T.; St. George,K.
EPI525537	PB2	United States	2008-Mar-03	A/New York/1150/2008		Other Database Import	Wentworth,D.E.; Halpin,R.A.; Lin,X.; Bera,J.; Akopov,A.; Ransier,A.; Mohan,M.; Fedorova,N.; Tsitrin,T.; Stockwell,T.; Amedeo,P.; Appalla,L.; Bishop,B.; Edworthy,P.; Gupta,N.; Hoover,J.; Katzel,D.; Li,K.; Schobel,S.; Shrivastava,S.; Thovarai,V.; Wang,S.; Griesemer,S.B.; Bao,Y.; Sanders,R.; Zhdanov,S.; Kiryutin,B.; Lipman,D.J.; Tatusova,T.; St. George,K.
EPI525507	MP	United States	2008-Feb-19	A/New York/1146/2008		Other Database Import	Wentworth,D.E.; Halpin,R.A.; Lin,X.; Bera,J.; Akopov,A.; Ransier,A.; Mohan,M.; Fedorova,N.; Tsitrin,T.; Stockwell,T.; Amedeo,P.; Appalla,L.; Bishop,B.; Edworthy,P.; Gupta,N.; Hoover,J.; Katzel,D.; Li,K.; Schobel,S.; Shrivastava,S.; Thovarai,V.; Wang,S.; Griesemer,S.B.; Bao,Y.; Sanders,R.; Zhdanov,S.; Kiryutin,B.; Lipman,D.J.; Tatusova,T.; St. George,K.
EPI525508	NA	United States	2008-Feb-19	A/New York/1146/2008		Other Database Import	Wentworth,D.E.; Halpin,R.A.; Lin,X.; Bera,J.; Akopov,A.; Ransier,A.; Mohan,M.; Fedorova,N.; Tsitrin,T.; Stockwell,T.; Amedeo,P.; Appalla,L.; Bishop,B.; Edworthy,P.; Gupta,N.; Hoover,J.; Katzel,D.; Li,K.; Schobel,S.; Shrivastava,S.; Thovarai,V.; Wang,S.; Griesemer,S.B.; Bao,Y.; Sanders,R.; Zhdanov,S.; Kiryutin,B.; Lipman,D.J.; Tatusova,T.; St. George,K.
EPI525509	NP	United States	2008-Feb-19	A/New York/1146/2008		Other Database Import	Wentworth,D.E.; Halpin,R.A.; Lin,X.; Bera,J.; Akopov,A.; Ransier,A.; Mohan,M.; Fedorova,N.; Tsitrin,T.; Stockwell,T.; Amedeo,P.; Appalla,L.; Bishop,B.; Edworthy,P.; Gupta,N.; Hoover,J.; Katzel,D.; Li,K.; Schobel,S.; Shrivastava,S.; Thovarai,V.; Wang,S.; Griesemer,S.B.; Bao,Y.; Sanders,R.; Zhdanov,S.; Kiryutin,B.; Lipman,D.J.; Tatusova,T.; St. George,K.
EPI525510	NS	United States	2008-Feb-19	A/New York/1146/2008		Other Database Import	Wentworth,D.E.; Halpin,R.A.; Lin,X.; Bera,J.; Akopov,A.; Ransier,A.; Mohan,M.; Fedorova,N.; Tsitrin,T.; Stockwell,T.; Amedeo,P.; Appalla,L.; Bishop,B.; Edworthy,P.; Gupta,N.; Hoover,J.; Katzel,D.; Li,K.; Schobel,S.; Shrivastava,S.; Thovarai,V.; Wang,S.; Griesemer,S.B.; Bao,Y.; Sanders,R.; Zhdanov,S.; Kiryutin,B.; Lipman,D.J.; Tatusova,T.; St. George,K.
EPI525512	PB1	United States	2008-Feb-19	A/New York/1146/2008		Other Database Import	Wentworth,D.E.; Halpin,R.A.; Lin,X.; Bera,J.; Akopov,A.; Ransier,A.; Mohan,M.; Fedorova,N.; Tsitrin,T.; Stockwell,T.; Amedeo,P.; Appalla,L.; Bishop,B.; Edworthy,P.; Gupta,N.; Hoover,J.; Katzel,D.; Li,K.; Schobel,S.; Shrivastava,S.; Thovarai,V.; Wang,S.; Griesemer,S.B.; Bao,Y.; Sanders,R.; Zhdanov,S.; Kiryutin,B.; Lipman,D.J.; Tatusova,T.; St. George,K.
EPI525513	PB2	United States	2008-Feb-19	A/New York/1146/2008		Other Database Import	Wentworth,D.E.; Halpin,R.A.; Lin,X.; Bera,J.; Akopov,A.; Ransier,A.; Mohan,M.; Fedorova,N.; Tsitrin,T.; Stockwell,T.; Amedeo,P.; Appalla,L.; Bishop,B.; Edworthy,P.; Gupta,N.; Hoover,J.; Katzel,D.; Li,K.; Schobel,S.; Shrivastava,S.; Thovarai,V.; Wang,S.; Griesemer,S.B.; Bao,Y.; Sanders,R.; Zhdanov,S.; Kiryutin,B.; Lipman,D.J.; Tatusova,T.; St. George,K.
EPI525506	HA	United States	2008-Feb-19	A/New York/1146/2008		Other Database Import	Wentworth,D.E.; Halpin,R.A.; Lin,X.; Bera,J.; Akopov,A.; Ransier,A.; Mohan,M.; Fedorova,N.; Tsitrin,T.; Stockwell,T.; Amedeo,P.; Appalla,L.; Bishop,B.; Edworthy,P.; Gupta,N.; Hoover,J.; Katzel,D.; Li,K.; Schobel,S.; Shrivastava,S.; Thovarai,V.; Wang,S.; Griesemer,S.B.; Bao,Y.; Sanders,R.; Zhdanov,S.; Kiryutin,B.; Lipman,D.J.; Tatusova,T.; St. George,K.
EPI525498	HA	United States	2008-Feb-19	A/New York/1145/2008		Other Database Import	Wentworth,D.E.; Halpin,R.A.; Lin,X.; Bera,J.; Akopov,A.; Ransier,A.; Mohan,M.; Fedorova,N.; Tsitrin,T.; Stockwell,T.; Amedeo,P.; Appalla,L.; Bishop,B.; Edworthy,P.; Gupta,N.; Hoover,J.; Katzel,D.; Li,K.; Schobel,S.; Shrivastava,S.; Thovarai,V.; Wang,S.; Griesemer,S.B.; Bao,Y.; Sanders,R.; Zhdanov,S.; Kiryutin,B.; Lipman,D.J.; Tatusova,T.; St. George,K.
EPI525499	MP	United States	2008-Feb-19	A/New York/1145/2008		Other Database Import	Wentworth,D.E.; Halpin,R.A.; Lin,X.; Bera,J.; Akopov,A.; Ransier,A.; Mohan,M.; Fedorova,N.; Tsitrin,T.; Stockwell,T.; Amedeo,P.; Appalla,L.; Bishop,B.; Edworthy,P.; Gupta,N.; Hoover,J.; Katzel,D.; Li,K.; Schobel,S.; Shrivastava,S.; Thovarai,V.; Wang,S.; Griesemer,S.B.; Bao,Y.; Sanders,R.; Zhdanov,S.; Kiryutin,B.; Lipman,D.J.; Tatusova,T.; St. George,K.
EPI525500	NA	United States	2008-Feb-19	A/New York/1145/2008		Other Database Import	Wentworth,D.E.; Halpin,R.A.; Lin,X.; Bera,J.; Akopov,A.; Ransier,A.; Mohan,M.; Fedorova,N.; Tsitrin,T.; Stockwell,T.; Amedeo,P.; Appalla,L.; Bishop,B.; Edworthy,P.; Gupta,N.; Hoover,J.; Katzel,D.; Li,K.; Schobel,S.; Shrivastava,S.; Thovarai,V.; Wang,S.; Griesemer,S.B.; Bao,Y.; Sanders,R.; Zhdanov,S.; Kiryutin,B.; Lipman,D.J.; Tatusova,T.; St. George,K.
EPI525501	NP	United States	2008-Feb-19	A/New York/1145/2008		Other Database Import	Wentworth,D.E.; Halpin,R.A.; Lin,X.; Bera,J.; Akopov,A.; Ransier,A.; Mohan,M.; Fedorova,N.; Tsitrin,T.; Stockwell,T.; Amedeo,P.; Appalla,L.; Bishop,B.; Edworthy,P.; Gupta,N.; Hoover,J.; Katzel,D.; Li,K.; Schobel,S.; Shrivastava,S.; Thovarai,V.; Wang,S.; Griesemer,S.B.; Bao,Y.; Sanders,R.; Zhdanov,S.; Kiryutin,B.; Lipman,D.J.; Tatusova,T.; St. George,K.
EPI525502	NS	United States	2008-Feb-19	A/New York/1145/2008		Other Database Import	Wentworth,D.E.; Halpin,R.A.; Lin,X.; Bera,J.; Akopov,A.; Ransier,A.; Mohan,M.; Fedorova,N.; Tsitrin,T.; Stockwell,T.; Amedeo,P.; Appalla,L.; Bishop,B.; Edworthy,P.; Gupta,N.; Hoover,J.; Katzel,D.; Li,K.; Schobel,S.; Shrivastava,S.; Thovarai,V.; Wang,S.; Griesemer,S.B.; Bao,Y.; Sanders,R.; Zhdanov,S.; Kiryutin,B.; Lipman,D.J.; Tatusova,T.; St. George,K.
EPI525504	PB1	United States	2008-Feb-19	A/New York/1145/2008		Other Database Import	Wentworth,D.E.; Halpin,R.A.; Lin,X.; Bera,J.; Akopov,A.; Ransier,A.; Mohan,M.; Fedorova,N.; Tsitrin,T.; Stockwell,T.; Amedeo,P.; Appalla,L.; Bishop,B.; Edworthy,P.; Gupta,N.; Hoover,J.; Katzel,D.; Li,K.; Schobel,S.; Shrivastava,S.; Thovarai,V.; Wang,S.; Griesemer,S.B.; Bao,Y.; Sanders,R.; Zhdanov,S.; Kiryutin,B.; Lipman,D.J.; Tatusova,T.; St. George,K.
EPI525505	PB2	United States	2008-Feb-19	A/New York/1145/2008		Other Database Import	Wentworth,D.E.; Halpin,R.A.; Lin,X.; Bera,J.; Akopov,A.; Ransier,A.; Mohan,M.; Fedorova,N.; Tsitrin,T.; Stockwell,T.; Amedeo,P.; Appalla,L.; Bishop,B.; Edworthy,P.; Gupta,N.; Hoover,J.; Katzel,D.; Li,K.; Schobel,S.; Shrivastava,S.; Thovarai,V.; Wang,S.; Griesemer,S.B.; Bao,Y.; Sanders,R.; Zhdanov,S.; Kiryutin,B.; Lipman,D.J.; Tatusova,T.; St. George,K.
EPI525490	HA	United States	2008-Feb-19	A/New York/1144/2008		Other Database Import	Wentworth,D.E.; Halpin,R.A.; Lin,X.; Bera,J.; Akopov,A.; Ransier,A.; Mohan,M.; Fedorova,N.; Tsitrin,T.; Stockwell,T.; Amedeo,P.; Appalla,L.; Bishop,B.; Edworthy,P.; Gupta,N.; Hoover,J.; Katzel,D.; Li,K.; Schobel,S.; Shrivastava,S.; Thovarai,V.; Wang,S.; Griesemer,S.B.; Bao,Y.; Sanders,R.; Zhdanov,S.; Kiryutin,B.; Lipman,D.J.; Tatusova,T.; St. George,K.
EPI525491	MP	United States	2008-Feb-19	A/New York/1144/2008		Other Database Import	Wentworth,D.E.; Halpin,R.A.; Lin,X.; Bera,J.; Akopov,A.; Ransier,A.; Mohan,M.; Fedorova,N.; Tsitrin,T.; Stockwell,T.; Amedeo,P.; Appalla,L.; Bishop,B.; Edworthy,P.; Gupta,N.; Hoover,J.; Katzel,D.; Li,K.; Schobel,S.; Shrivastava,S.; Thovarai,V.; Wang,S.; Griesemer,S.B.; Bao,Y.; Sanders,R.; Zhdanov,S.; Kiryutin,B.; Lipman,D.J.; Tatusova,T.; St. George,K.
EPI525492	NA	United States	2008-Feb-19	A/New York/1144/2008		Other Database Import	Wentworth,D.E.; Halpin,R.A.; Lin,X.; Bera,J.; Akopov,A.; Ransier,A.; Mohan,M.; Fedorova,N.; Tsitrin,T.; Stockwell,T.; Amedeo,P.; Appalla,L.; Bishop,B.; Edworthy,P.; Gupta,N.; Hoover,J.; Katzel,D.; Li,K.; Schobel,S.; Shrivastava,S.; Thovarai,V.; Wang,S.; Griesemer,S.B.; Bao,Y.; Sanders,R.; Zhdanov,S.; Kiryutin,B.; Lipman,D.J.; Tatusova,T.; St. George,K.
EPI525493	NP	United States	2008-Feb-19	A/New York/1144/2008		Other Database Import	Wentworth,D.E.; Halpin,R.A.; Lin,X.; Bera,J.; Akopov,A.; Ransier,A.; Mohan,M.; Fedorova,N.; Tsitrin,T.; Stockwell,T.; Amedeo,P.; Appalla,L.; Bishop,B.; Edworthy,P.; Gupta,N.; Hoover,J.; Katzel,D.; Li,K.; Schobel,S.; Shrivastava,S.; Thovarai,V.; Wang,S.; Griesemer,S.B.; Bao,Y.; Sanders,R.; Zhdanov,S.; Kiryutin,B.; Lipman,D.J.; Tatusova,T.; St. George,K.
EPI525494	NS	United States	2008-Feb-19	A/New York/1144/2008		Other Database Import	Wentworth,D.E.; Halpin,R.A.; Lin,X.; Bera,J.; Akopov,A.; Ransier,A.; Mohan,M.; Fedorova,N.; Tsitrin,T.; Stockwell,T.; Amedeo,P.; Appalla,L.; Bishop,B.; Edworthy,P.; Gupta,N.; Hoover,J.; Katzel,D.; Li,K.; Schobel,S.; Shrivastava,S.; Thovarai,V.; Wang,S.; Griesemer,S.B.; Bao,Y.; Sanders,R.; Zhdanov,S.; Kiryutin,B.; Lipman,D.J.; Tatusova,T.; St. George,K.
EPI525496	PB1	United States	2008-Feb-19	A/New York/1144/2008		Other Database Import	Wentworth,D.E.; Halpin,R.A.; Lin,X.; Bera,J.; Akopov,A.; Ransier,A.; Mohan,M.; Fedorova,N.; Tsitrin,T.; Stockwell,T.; Amedeo,P.; Appalla,L.; Bishop,B.; Edworthy,P.; Gupta,N.; Hoover,J.; Katzel,D.; Li,K.; Schobel,S.; Shrivastava,S.; Thovarai,V.; Wang,S.; Griesemer,S.B.; Bao,Y.; Sanders,R.; Zhdanov,S.; Kiryutin,B.; Lipman,D.J.; Tatusova,T.; St. George,K.
EPI525497	PB2	United States	2008-Feb-19	A/New York/1144/2008		Other Database Import	Wentworth,D.E.; Halpin,R.A.; Lin,X.; Bera,J.; Akopov,A.; Ransier,A.; Mohan,M.; Fedorova,N.; Tsitrin,T.; Stockwell,T.; Amedeo,P.; Appalla,L.; Bishop,B.; Edworthy,P.; Gupta,N.; Hoover,J.; Katzel,D.; Li,K.; Schobel,S.; Shrivastava,S.; Thovarai,V.; Wang,S.; Griesemer,S.B.; Bao,Y.; Sanders,R.; Zhdanov,S.; Kiryutin,B.; Lipman,D.J.; Tatusova,T.; St. George,K.
EPI525482	HA	United States	2008-Feb-18	A/New York/1143/2008		Other Database Import	Wentworth,D.E.; Halpin,R.A.; Lin,X.; Bera,J.; Akopov,A.; Ransier,A.; Mohan,M.; Fedorova,N.; Tsitrin,T.; Stockwell,T.; Amedeo,P.; Appalla,L.; Bishop,B.; Edworthy,P.; Gupta,N.; Hoover,J.; Katzel,D.; Li,K.; Schobel,S.; Shrivastava,S.; Thovarai,V.; Wang,S.; Griesemer,S.B.; Bao,Y.; Sanders,R.; Zhdanov,S.; Kiryutin,B.; Lipman,D.J.; Tatusova,T.; St. George,K.
EPI525483	MP	United States	2008-Feb-18	A/New York/1143/2008		Other Database Import	Wentworth,D.E.; Halpin,R.A.; Lin,X.; Bera,J.; Akopov,A.; Ransier,A.; Mohan,M.; Fedorova,N.; Tsitrin,T.; Stockwell,T.; Amedeo,P.; Appalla,L.; Bishop,B.; Edworthy,P.; Gupta,N.; Hoover,J.; Katzel,D.; Li,K.; Schobel,S.; Shrivastava,S.; Thovarai,V.; Wang,S.; Griesemer,S.B.; Bao,Y.; Sanders,R.; Zhdanov,S.; Kiryutin,B.; Lipman,D.J.; Tatusova,T.; St. George,K.
EPI525484	NA	United States	2008-Feb-18	A/New York/1143/2008		Other Database Import	Wentworth,D.E.; Halpin,R.A.; Lin,X.; Bera,J.; Akopov,A.; Ransier,A.; Mohan,M.; Fedorova,N.; Tsitrin,T.; Stockwell,T.; Amedeo,P.; Appalla,L.; Bishop,B.; Edworthy,P.; Gupta,N.; Hoover,J.; Katzel,D.; Li,K.; Schobel,S.; Shrivastava,S.; Thovarai,V.; Wang,S.; Griesemer,S.B.; Bao,Y.; Sanders,R.; Zhdanov,S.; Kiryutin,B.; Lipman,D.J.; Tatusova,T.; St. George,K.
EPI525485	NP	United States	2008-Feb-18	A/New York/1143/2008		Other Database Import	Wentworth,D.E.; Halpin,R.A.; Lin,X.; Bera,J.; Akopov,A.; Ransier,A.; Mohan,M.; Fedorova,N.; Tsitrin,T.; Stockwell,T.; Amedeo,P.; Appalla,L.; Bishop,B.; Edworthy,P.; Gupta,N.; Hoover,J.; Katzel,D.; Li,K.; Schobel,S.; Shrivastava,S.; Thovarai,V.; Wang,S.; Griesemer,S.B.; Bao,Y.; Sanders,R.; Zhdanov,S.; Kiryutin,B.; Lipman,D.J.; Tatusova,T.; St. George,K.
EPI525486	NS	United States	2008-Feb-18	A/New York/1143/2008		Other Database Import	Wentworth,D.E.; Halpin,R.A.; Lin,X.; Bera,J.; Akopov,A.; Ransier,A.; Mohan,M.; Fedorova,N.; Tsitrin,T.; Stockwell,T.; Amedeo,P.; Appalla,L.; Bishop,B.; Edworthy,P.; Gupta,N.; Hoover,J.; Katzel,D.; Li,K.; Schobel,S.; Shrivastava,S.; Thovarai,V.; Wang,S.; Griesemer,S.B.; Bao,Y.; Sanders,R.; Zhdanov,S.; Kiryutin,B.; Lipman,D.J.; Tatusova,T.; St. George,K.
EPI525488	PB1	United States	2008-Feb-18	A/New York/1143/2008		Other Database Import	Wentworth,D.E.; Halpin,R.A.; Lin,X.; Bera,J.; Akopov,A.; Ransier,A.; Mohan,M.; Fedorova,N.; Tsitrin,T.; Stockwell,T.; Amedeo,P.; Appalla,L.; Bishop,B.; Edworthy,P.; Gupta,N.; Hoover,J.; Katzel,D.; Li,K.; Schobel,S.; Shrivastava,S.; Thovarai,V.; Wang,S.; Griesemer,S.B.; Bao,Y.; Sanders,R.; Zhdanov,S.; Kiryutin,B.; Lipman,D.J.; Tatusova,T.; St. George,K.
EPI525489	PB2	United States	2008-Feb-18	A/New York/1143/2008		Other Database Import	Wentworth,D.E.; Halpin,R.A.; Lin,X.; Bera,J.; Akopov,A.; Ransier,A.; Mohan,M.; Fedorova,N.; Tsitrin,T.; Stockwell,T.; Amedeo,P.; Appalla,L.; Bishop,B.; Edworthy,P.; Gupta,N.; Hoover,J.; Katzel,D.; Li,K.; Schobel,S.; Shrivastava,S.; Thovarai,V.; Wang,S.; Griesemer,S.B.; Bao,Y.; Sanders,R.; Zhdanov,S.; Kiryutin,B.; Lipman,D.J.; Tatusova,T.; St. George,K.
EPI525466	HA	United States	2008-Feb-13	A/New York/1141/2008		Other Database Import	Wentworth,D.E.; Halpin,R.A.; Lin,X.; Bera,J.; Akopov,A.; Ransier,A.; Mohan,M.; Fedorova,N.; Tsitrin,T.; Stockwell,T.; Amedeo,P.; Appalla,L.; Bishop,B.; Edworthy,P.; Gupta,N.; Hoover,J.; Katzel,D.; Li,K.; Schobel,S.; Shrivastava,S.; Thovarai,V.; Wang,S.; Griesemer,S.B.; Bao,Y.; Sanders,R.; Zhdanov,S.; Kiryutin,B.; Lipman,D.J.; Tatusova,T.; St. George,K.
EPI525467	MP	United States	2008-Feb-13	A/New York/1141/2008		Other Database Import	Wentworth,D.E.; Halpin,R.A.; Lin,X.; Bera,J.; Akopov,A.; Ransier,A.; Mohan,M.; Fedorova,N.; Tsitrin,T.; Stockwell,T.; Amedeo,P.; Appalla,L.; Bishop,B.; Edworthy,P.; Gupta,N.; Hoover,J.; Katzel,D.; Li,K.; Schobel,S.; Shrivastava,S.; Thovarai,V.; Wang,S.; Griesemer,S.B.; Bao,Y.; Sanders,R.; Zhdanov,S.; Kiryutin,B.; Lipman,D.J.; Tatusova,T.; St. George,K.
EPI525468	NA	United States	2008-Feb-13	A/New York/1141/2008		Other Database Import	Wentworth,D.E.; Halpin,R.A.; Lin,X.; Bera,J.; Akopov,A.; Ransier,A.; Mohan,M.; Fedorova,N.; Tsitrin,T.; Stockwell,T.; Amedeo,P.; Appalla,L.; Bishop,B.; Edworthy,P.; Gupta,N.; Hoover,J.; Katzel,D.; Li,K.; Schobel,S.; Shrivastava,S.; Thovarai,V.; Wang,S.; Griesemer,S.B.; Bao,Y.; Sanders,R.; Zhdanov,S.; Kiryutin,B.; Lipman,D.J.; Tatusova,T.; St. George,K.
EPI525469	NP	United States	2008-Feb-13	A/New York/1141/2008		Other Database Import	Wentworth,D.E.; Halpin,R.A.; Lin,X.; Bera,J.; Akopov,A.; Ransier,A.; Mohan,M.; Fedorova,N.; Tsitrin,T.; Stockwell,T.; Amedeo,P.; Appalla,L.; Bishop,B.; Edworthy,P.; Gupta,N.; Hoover,J.; Katzel,D.; Li,K.; Schobel,S.; Shrivastava,S.; Thovarai,V.; Wang,S.; Griesemer,S.B.; Bao,Y.; Sanders,R.; Zhdanov,S.; Kiryutin,B.; Lipman,D.J.; Tatusova,T.; St. George,K.
EPI525470	NS	United States	2008-Feb-13	A/New York/1141/2008		Other Database Import	Wentworth,D.E.; Halpin,R.A.; Lin,X.; Bera,J.; Akopov,A.; Ransier,A.; Mohan,M.; Fedorova,N.; Tsitrin,T.; Stockwell,T.; Amedeo,P.; Appalla,L.; Bishop,B.; Edworthy,P.; Gupta,N.; Hoover,J.; Katzel,D.; Li,K.; Schobel,S.; Shrivastava,S.; Thovarai,V.; Wang,S.; Griesemer,S.B.; Bao,Y.; Sanders,R.; Zhdanov,S.; Kiryutin,B.; Lipman,D.J.; Tatusova,T.; St. George,K.
EPI525472	PB1	United States	2008-Feb-13	A/New York/1141/2008		Other Database Import	Wentworth,D.E.; Halpin,R.A.; Lin,X.; Bera,J.; Akopov,A.; Ransier,A.; Mohan,M.; Fedorova,N.; Tsitrin,T.; Stockwell,T.; Amedeo,P.; Appalla,L.; Bishop,B.; Edworthy,P.; Gupta,N.; Hoover,J.; Katzel,D.; Li,K.; Schobel,S.; Shrivastava,S.; Thovarai,V.; Wang,S.; Griesemer,S.B.; Bao,Y.; Sanders,R.; Zhdanov,S.; Kiryutin,B.; Lipman,D.J.; Tatusova,T.; St. George,K.
EPI525473	PB2	United States	2008-Feb-13	A/New York/1141/2008		Other Database Import	Wentworth,D.E.; Halpin,R.A.; Lin,X.; Bera,J.; Akopov,A.; Ransier,A.; Mohan,M.; Fedorova,N.; Tsitrin,T.; Stockwell,T.; Amedeo,P.; Appalla,L.; Bishop,B.; Edworthy,P.; Gupta,N.; Hoover,J.; Katzel,D.; Li,K.; Schobel,S.; Shrivastava,S.; Thovarai,V.; Wang,S.; Griesemer,S.B.; Bao,Y.; Sanders,R.; Zhdanov,S.; Kiryutin,B.; Lipman,D.J.; Tatusova,T.; St. George,K.
EPI525442	HA	United States	2008-Feb-06	A/New York/1138/2008		Other Database Import	Wentworth,D.E.; Halpin,R.A.; Lin,X.; Bera,J.; Akopov,A.; Ransier,A.; Mohan,M.; Fedorova,N.; Tsitrin,T.; Stockwell,T.; Amedeo,P.; Appalla,L.; Bishop,B.; Edworthy,P.; Gupta,N.; Hoover,J.; Katzel,D.; Li,K.; Schobel,S.; Shrivastava,S.; Thovarai,V.; Wang,S.; Griesemer,S.B.; Bao,Y.; Sanders,R.; Zhdanov,S.; Kiryutin,B.; Lipman,D.J.; Tatusova,T.; St. George,K.
EPI525443	MP	United States	2008-Feb-06	A/New York/1138/2008		Other Database Import	Wentworth,D.E.; Halpin,R.A.; Lin,X.; Bera,J.; Akopov,A.; Ransier,A.; Mohan,M.; Fedorova,N.; Tsitrin,T.; Stockwell,T.; Amedeo,P.; Appalla,L.; Bishop,B.; Edworthy,P.; Gupta,N.; Hoover,J.; Katzel,D.; Li,K.; Schobel,S.; Shrivastava,S.; Thovarai,V.; Wang,S.; Griesemer,S.B.; Bao,Y.; Sanders,R.; Zhdanov,S.; Kiryutin,B.; Lipman,D.J.; Tatusova,T.; St. George,K.
EPI525444	NA	United States	2008-Feb-06	A/New York/1138/2008		Other Database Import	Wentworth,D.E.; Halpin,R.A.; Lin,X.; Bera,J.; Akopov,A.; Ransier,A.; Mohan,M.; Fedorova,N.; Tsitrin,T.; Stockwell,T.; Amedeo,P.; Appalla,L.; Bishop,B.; Edworthy,P.; Gupta,N.; Hoover,J.; Katzel,D.; Li,K.; Schobel,S.; Shrivastava,S.; Thovarai,V.; Wang,S.; Griesemer,S.B.; Bao,Y.; Sanders,R.; Zhdanov,S.; Kiryutin,B.; Lipman,D.J.; Tatusova,T.; St. George,K.
EPI525445	NP	United States	2008-Feb-06	A/New York/1138/2008		Other Database Import	Wentworth,D.E.; Halpin,R.A.; Lin,X.; Bera,J.; Akopov,A.; Ransier,A.; Mohan,M.; Fedorova,N.; Tsitrin,T.; Stockwell,T.; Amedeo,P.; Appalla,L.; Bishop,B.; Edworthy,P.; Gupta,N.; Hoover,J.; Katzel,D.; Li,K.; Schobel,S.; Shrivastava,S.; Thovarai,V.; Wang,S.; Griesemer,S.B.; Bao,Y.; Sanders,R.; Zhdanov,S.; Kiryutin,B.; Lipman,D.J.; Tatusova,T.; St. George,K.
EPI525446	NS	United States	2008-Feb-06	A/New York/1138/2008		Other Database Import	Wentworth,D.E.; Halpin,R.A.; Lin,X.; Bera,J.; Akopov,A.; Ransier,A.; Mohan,M.; Fedorova,N.; Tsitrin,T.; Stockwell,T.; Amedeo,P.; Appalla,L.; Bishop,B.; Edworthy,P.; Gupta,N.; Hoover,J.; Katzel,D.; Li,K.; Schobel,S.; Shrivastava,S.; Thovarai,V.; Wang,S.; Griesemer,S.B.; Bao,Y.; Sanders,R.; Zhdanov,S.; Kiryutin,B.; Lipman,D.J.; Tatusova,T.; St. George,K.
EPI525448	PB1	United States	2008-Feb-06	A/New York/1138/2008		Other Database Import	Wentworth,D.E.; Halpin,R.A.; Lin,X.; Bera,J.; Akopov,A.; Ransier,A.; Mohan,M.; Fedorova,N.; Tsitrin,T.; Stockwell,T.; Amedeo,P.; Appalla,L.; Bishop,B.; Edworthy,P.; Gupta,N.; Hoover,J.; Katzel,D.; Li,K.; Schobel,S.; Shrivastava,S.; Thovarai,V.; Wang,S.; Griesemer,S.B.; Bao,Y.; Sanders,R.; Zhdanov,S.; Kiryutin,B.; Lipman,D.J.; Tatusova,T.; St. George,K.
EPI525449	PB2	United States	2008-Feb-06	A/New York/1138/2008		Other Database Import	Wentworth,D.E.; Halpin,R.A.; Lin,X.; Bera,J.; Akopov,A.; Ransier,A.; Mohan,M.; Fedorova,N.; Tsitrin,T.; Stockwell,T.; Amedeo,P.; Appalla,L.; Bishop,B.; Edworthy,P.; Gupta,N.; Hoover,J.; Katzel,D.; Li,K.; Schobel,S.; Shrivastava,S.; Thovarai,V.; Wang,S.; Griesemer,S.B.; Bao,Y.; Sanders,R.; Zhdanov,S.; Kiryutin,B.; Lipman,D.J.; Tatusova,T.; St. George,K.
EPI525433	HA	United States	2008-Feb-05	A/New York/1136/2008		Other Database Import	Wentworth,D.E.; Halpin,R.A.; Lin,X.; Bera,J.; Akopov,A.; Ransier,A.; Mohan,M.; Fedorova,N.; Tsitrin,T.; Stockwell,T.; Amedeo,P.; Appalla,L.; Bishop,B.; Edworthy,P.; Gupta,N.; Hoover,J.; Katzel,D.; Li,K.; Schobel,S.; Shrivastava,S.; Thovarai,V.; Wang,S.; Griesemer,S.B.; Bao,Y.; Sanders,R.; Zhdanov,S.; Kiryutin,B.; Lipman,D.J.; Tatusova,T.; St. George,K.
EPI525434	MP	United States	2008-Feb-05	A/New York/1136/2008		Other Database Import	Wentworth,D.E.; Halpin,R.A.; Lin,X.; Bera,J.; Akopov,A.; Ransier,A.; Mohan,M.; Fedorova,N.; Tsitrin,T.; Stockwell,T.; Amedeo,P.; Appalla,L.; Bishop,B.; Edworthy,P.; Gupta,N.; Hoover,J.; Katzel,D.; Li,K.; Schobel,S.; Shrivastava,S.; Thovarai,V.; Wang,S.; Griesemer,S.B.; Bao,Y.; Sanders,R.; Zhdanov,S.; Kiryutin,B.; Lipman,D.J.; Tatusova,T.; St. George,K.
EPI525435	NA	United States	2008-Feb-05	A/New York/1136/2008		Other Database Import	Wentworth,D.E.; Halpin,R.A.; Lin,X.; Bera,J.; Akopov,A.; Ransier,A.; Mohan,M.; Fedorova,N.; Tsitrin,T.; Stockwell,T.; Amedeo,P.; Appalla,L.; Bishop,B.; Edworthy,P.; Gupta,N.; Hoover,J.; Katzel,D.; Li,K.; Schobel,S.; Shrivastava,S.; Thovarai,V.; Wang,S.; Griesemer,S.B.; Bao,Y.; Sanders,R.; Zhdanov,S.; Kiryutin,B.; Lipman,D.J.; Tatusova,T.; St. George,K.
EPI525436	NP	United States	2008-Feb-05	A/New York/1136/2008		Other Database Import	Wentworth,D.E.; Halpin,R.A.; Lin,X.; Bera,J.; Akopov,A.; Ransier,A.; Mohan,M.; Fedorova,N.; Tsitrin,T.; Stockwell,T.; Amedeo,P.; Appalla,L.; Bishop,B.; Edworthy,P.; Gupta,N.; Hoover,J.; Katzel,D.; Li,K.; Schobel,S.; Shrivastava,S.; Thovarai,V.; Wang,S.; Griesemer,S.B.; Bao,Y.; Sanders,R.; Zhdanov,S.; Kiryutin,B.; Lipman,D.J.; Tatusova,T.; St. George,K.
EPI525437	NS	United States	2008-Feb-05	A/New York/1136/2008		Other Database Import	Wentworth,D.E.; Halpin,R.A.; Lin,X.; Bera,J.; Akopov,A.; Ransier,A.; Mohan,M.; Fedorova,N.; Tsitrin,T.; Stockwell,T.; Amedeo,P.; Appalla,L.; Bishop,B.; Edworthy,P.; Gupta,N.; Hoover,J.; Katzel,D.; Li,K.; Schobel,S.; Shrivastava,S.; Thovarai,V.; Wang,S.; Griesemer,S.B.; Bao,Y.; Sanders,R.; Zhdanov,S.; Kiryutin,B.; Lipman,D.J.; Tatusova,T.; St. George,K.
EPI525439	PB1	United States	2008-Feb-05	A/New York/1136/2008		Other Database Import	Wentworth,D.E.; Halpin,R.A.; Lin,X.; Bera,J.; Akopov,A.; Ransier,A.; Mohan,M.; Fedorova,N.; Tsitrin,T.; Stockwell,T.; Amedeo,P.; Appalla,L.; Bishop,B.; Edworthy,P.; Gupta,N.; Hoover,J.; Katzel,D.; Li,K.; Schobel,S.; Shrivastava,S.; Thovarai,V.; Wang,S.; Griesemer,S.B.; Bao,Y.; Sanders,R.; Zhdanov,S.; Kiryutin,B.; Lipman,D.J.; Tatusova,T.; St. George,K.
EPI525440	PB2	United States	2008-Feb-05	A/New York/1136/2008		Other Database Import	Wentworth,D.E.; Halpin,R.A.; Lin,X.; Bera,J.; Akopov,A.; Ransier,A.; Mohan,M.; Fedorova,N.; Tsitrin,T.; Stockwell,T.; Amedeo,P.; Appalla,L.; Bishop,B.; Edworthy,P.; Gupta,N.; Hoover,J.; Katzel,D.; Li,K.; Schobel,S.; Shrivastava,S.; Thovarai,V.; Wang,S.; Griesemer,S.B.; Bao,Y.; Sanders,R.; Zhdanov,S.; Kiryutin,B.; Lipman,D.J.; Tatusova,T.; St. George,K.
EPI525382	HA	United States	2008-Jan-24	A/New York/1129/2008		Other Database Import	Wentworth,D.E.; Halpin,R.A.; Lin,X.; Bera,J.; Akopov,A.; Ransier,A.; Mohan,M.; Fedorova,N.; Tsitrin,T.; Stockwell,T.; Amedeo,P.; Appalla,L.; Bishop,B.; Edworthy,P.; Gupta,N.; Hoover,J.; Katzel,D.; Li,K.; Schobel,S.; Shrivastava,S.; Thovarai,V.; Wang,S.; Griesemer,S.B.; Bao,Y.; Sanders,R.; Zhdanov,S.; Kiryutin,B.; Lipman,D.J.; Tatusova,T.; St. George,K.
EPI525383	MP	United States	2008-Jan-24	A/New York/1129/2008		Other Database Import	Wentworth,D.E.; Halpin,R.A.; Lin,X.; Bera,J.; Akopov,A.; Ransier,A.; Mohan,M.; Fedorova,N.; Tsitrin,T.; Stockwell,T.; Amedeo,P.; Appalla,L.; Bishop,B.; Edworthy,P.; Gupta,N.; Hoover,J.; Katzel,D.; Li,K.; Schobel,S.; Shrivastava,S.; Thovarai,V.; Wang,S.; Griesemer,S.B.; Bao,Y.; Sanders,R.; Zhdanov,S.; Kiryutin,B.; Lipman,D.J.; Tatusova,T.; St. George,K.
EPI525384	NA	United States	2008-Jan-24	A/New York/1129/2008		Other Database Import	Wentworth,D.E.; Halpin,R.A.; Lin,X.; Bera,J.; Akopov,A.; Ransier,A.; Mohan,M.; Fedorova,N.; Tsitrin,T.; Stockwell,T.; Amedeo,P.; Appalla,L.; Bishop,B.; Edworthy,P.; Gupta,N.; Hoover,J.; Katzel,D.; Li,K.; Schobel,S.; Shrivastava,S.; Thovarai,V.; Wang,S.; Griesemer,S.B.; Bao,Y.; Sanders,R.; Zhdanov,S.; Kiryutin,B.; Lipman,D.J.; Tatusova,T.; St. George,K.
EPI525385	NP	United States	2008-Jan-24	A/New York/1129/2008		Other Database Import	Wentworth,D.E.; Halpin,R.A.; Lin,X.; Bera,J.; Akopov,A.; Ransier,A.; Mohan,M.; Fedorova,N.; Tsitrin,T.; Stockwell,T.; Amedeo,P.; Appalla,L.; Bishop,B.; Edworthy,P.; Gupta,N.; Hoover,J.; Katzel,D.; Li,K.; Schobel,S.; Shrivastava,S.; Thovarai,V.; Wang,S.; Griesemer,S.B.; Bao,Y.; Sanders,R.; Zhdanov,S.; Kiryutin,B.; Lipman,D.J.; Tatusova,T.; St. George,K.
EPI525386	NS	United States	2008-Jan-24	A/New York/1129/2008		Other Database Import	Wentworth,D.E.; Halpin,R.A.; Lin,X.; Bera,J.; Akopov,A.; Ransier,A.; Mohan,M.; Fedorova,N.; Tsitrin,T.; Stockwell,T.; Amedeo,P.; Appalla,L.; Bishop,B.; Edworthy,P.; Gupta,N.; Hoover,J.; Katzel,D.; Li,K.; Schobel,S.; Shrivastava,S.; Thovarai,V.; Wang,S.; Griesemer,S.B.; Bao,Y.; Sanders,R.; Zhdanov,S.; Kiryutin,B.; Lipman,D.J.; Tatusova,T.; St. George,K.
EPI525391	PB1	United States	2008-Jan-24	A/New York/1129/2008		Other Database Import	Wentworth,D.E.; Halpin,R.A.; Lin,X.; Bera,J.; Akopov,A.; Ransier,A.; Mohan,M.; Fedorova,N.; Tsitrin,T.; Stockwell,T.; Amedeo,P.; Appalla,L.; Bishop,B.; Edworthy,P.; Gupta,N.; Hoover,J.; Katzel,D.; Li,K.; Schobel,S.; Shrivastava,S.; Thovarai,V.; Wang,S.; Griesemer,S.B.; Bao,Y.; Sanders,R.; Zhdanov,S.; Kiryutin,B.; Lipman,D.J.; Tatusova,T.; St. George,K.
EPI525392	PB2	United States	2008-Jan-24	A/New York/1129/2008		Other Database Import	Wentworth,D.E.; Halpin,R.A.; Lin,X.; Bera,J.; Akopov,A.; Ransier,A.; Mohan,M.; Fedorova,N.; Tsitrin,T.; Stockwell,T.; Amedeo,P.; Appalla,L.; Bishop,B.; Edworthy,P.; Gupta,N.; Hoover,J.; Katzel,D.; Li,K.; Schobel,S.; Shrivastava,S.; Thovarai,V.; Wang,S.; Griesemer,S.B.; Bao,Y.; Sanders,R.; Zhdanov,S.; Kiryutin,B.; Lipman,D.J.; Tatusova,T.; St. George,K.
EPI504486	NA	India	2008-Mar-08	A/India/P083677/2008		Other Database Import	Potdar,V.A.; Dakhave,M.R.; Chadha,M.S.
EPI504433	NA	India	2008-Jun-30	A/India/K089061/2008		Other Database Import	Potdar,V.A.; Dakhave,M.R.; Chadha,M.S.
EPI504432	NA	India	2008-Jun-19	A/India/K089056/2008		Other Database Import	Potdar,V.A.; Dakhave,M.R.; Chadha,M.S.
EPI504400	NA	India	2008-May-21	A/India/K089048/2008		Other Database Import	Potdar,V.A.; Dakhave,M.R.; Chadha,M.S.
EPI504398	NA	India	2008-Jun-23	A/India/K089057/2008		Other Database Import	Potdar,V.A.; Dakhave,M.R.; Chadha,M.S.
EPI504369	NA	India	2008-Jul-15	A/India/D0811477/2008		Other Database Import	Potdar,V.A.; Dakhave,M.R.; Chadha,M.S.
EPI504296	NA	India	2008-Mar-19	A/India/C087874/2008		Other Database Import	Potdar,V.A.; Dakhave,M.R.; Chadha,M.S.
EPI504289	NA	India	2008-Nov-28	A/India/C0817309/2008		Other Database Import	Potdar,V.A.; Dakhave,M.R.; Chadha,M.S.
EPI504288	NA	India	2008-Dec-15	A/India/C091335/2008		Other Database Import	Potdar,V.A.; Dakhave,M.R.; Chadha,M.S.
EPI504274	NA	India	2008-Dec-23	A/India/C091337/2008		Other Database Import	Potdar,V.A.; Dakhave,M.R.; Chadha,M.S.
EPI504273	NA	India	2008-Nov-18	A/India/C0817302/2008		Other Database Import	Potdar,V.A.; Dakhave,M.R.; Chadha,M.S.
EPI504268	NA	India	2008-Oct-13	A/India/C0817271/2008		Other Database Import	Potdar,V.A.; Dakhave,M.R.; Chadha,M.S.
EPI504262	NA	India	2008-Mar-28	A/India/C087878/2008		Other Database Import	Potdar,V.A.; Dakhave,M.R.; Chadha,M.S.
EPI504254	NA	India	2008-Feb-26	A/India/C087868/2008		Other Database Import	Potdar,V.A.; Dakhave,M.R.; Chadha,M.S.
EPI504252	NA	India	2008-Feb-07	A/India/C087866/2008		Other Database Import	Potdar,V.A.; Dakhave,M.R.; Chadha,M.S.
EPI504251	NA	India	2008-Feb-05	A/India/C087865/2008		Other Database Import	Potdar,V.A.; Dakhave,M.R.; Chadha,M.S.
EPI504250	NA	India	2008-Feb-05	A/India/C087864/2008		Other Database Import	Potdar,V.A.; Dakhave,M.R.; Chadha,M.S.
EPI504249	NA	India	2008-Feb-07	A/India/C087863/2008		Other Database Import	Potdar,V.A.; Dakhave,M.R.; Chadha,M.S.
EPI497772	HA	China	2008-Mar-08	A/Qingdao/S57/2008		Other Database Import	Wang,Z.-G.; Yang,T.-T.; Qing,C.
EPI497771	HA	China	2008-Mar-02	A/Qingdao/F194/2008		Other Database Import	Wang,Z.-G.; Yang,T.-T.; Qing,C.
EPI471571	HA	Italy	2008-Dec-23	A/Milan/09/2008		Other Database Import	Pariani,E.; Ranghiero,A.; Anselmi,G.; Amendola,A.; Zanetti,A.
EPI471570	HA	Italy	2008-Dec-23	A/Milan/08/2008		Other Database Import	Pariani,E.; Ranghiero,A.; Anselmi,G.; Amendola,A.; Zanetti,A.
EPI463996	PA	Mexico	2008-Dec-01	A/Mexico/24014/2008		Other Database Import	Wentworth,D.E.; Dugan,V.; Halpin,R.; Lin,X.; Bera,J.; Wester,E.; Ghedin,E.; Fedorova,N.; Tsitrin,T.; Stockwell,T.; Amedeo,P.; Bishop,B.; Edworthy,P.; Gupta,N.; Katzel,D.; Li,K.; Schobel,S.; Shrivastava,S.; Thovarai,V.; Wang,S.; Noyola,D.E.; Comas-Garcia,A.; Garcia-Sepulveda,C.A.; Ochoa-Perez,U.; Godoy-Lozano,E.; Contreras-Trevino,H.I.; Aranda-Romo,S.; Durham-Gonzalez,A.; Contreras-Vidales,S.; Her…
EPI463954	HA	Mexico	2008-Dec-01	A/Mexico/24014/2008		Other Database Import	Wentworth,D.E.; Dugan,V.; Halpin,R.; Lin,X.; Bera,J.; Wester,E.; Ghedin,E.; Fedorova,N.; Tsitrin,T.; Stockwell,T.; Amedeo,P.; Bishop,B.; Edworthy,P.; Gupta,N.; Katzel,D.; Li,K.; Schobel,S.; Shrivastava,S.; Thovarai,V.; Wang,S.; Noyola,D.E.; Comas-Garcia,A.; Garcia-Sepulveda,C.A.; Ochoa-Perez,U.; Godoy-Lozano,E.; Contreras-Trevino,H.I.; Aranda-Romo,S.; Durham-Gonzalez,A.; Contreras-Vidales,S.; Her…
EPI463955	MP	Mexico	2008-Dec-01	A/Mexico/24014/2008		Other Database Import	Wentworth,D.E.; Dugan,V.; Halpin,R.; Lin,X.; Bera,J.; Wester,E.; Ghedin,E.; Fedorova,N.; Tsitrin,T.; Stockwell,T.; Amedeo,P.; Bishop,B.; Edworthy,P.; Gupta,N.; Katzel,D.; Li,K.; Schobel,S.; Shrivastava,S.; Thovarai,V.; Wang,S.; Noyola,D.E.; Comas-Garcia,A.; Garcia-Sepulveda,C.A.; Ochoa-Perez,U.; Godoy-Lozano,E.; Contreras-Trevino,H.I.; Aranda-Romo,S.; Durham-Gonzalez,A.; Contreras-Vidales,S.; Her…
EPI463956	NA	Mexico	2008-Dec-01	A/Mexico/24014/2008		Other Database Import	Wentworth,D.E.; Dugan,V.; Halpin,R.; Lin,X.; Bera,J.; Wester,E.; Ghedin,E.; Fedorova,N.; Tsitrin,T.; Stockwell,T.; Amedeo,P.; Bishop,B.; Edworthy,P.; Gupta,N.; Katzel,D.; Li,K.; Schobel,S.; Shrivastava,S.; Thovarai,V.; Wang,S.; Noyola,D.E.; Comas-Garcia,A.; Garcia-Sepulveda,C.A.; Ochoa-Perez,U.; Godoy-Lozano,E.; Contreras-Trevino,H.I.; Aranda-Romo,S.; Durham-Gonzalez,A.; Contreras-Vidales,S.; Her…
EPI463957	NP	Mexico	2008-Dec-01	A/Mexico/24014/2008		Other Database Import	Wentworth,D.E.; Dugan,V.; Halpin,R.; Lin,X.; Bera,J.; Wester,E.; Ghedin,E.; Fedorova,N.; Tsitrin,T.; Stockwell,T.; Amedeo,P.; Bishop,B.; Edworthy,P.; Gupta,N.; Katzel,D.; Li,K.; Schobel,S.; Shrivastava,S.; Thovarai,V.; Wang,S.; Noyola,D.E.; Comas-Garcia,A.; Garcia-Sepulveda,C.A.; Ochoa-Perez,U.; Godoy-Lozano,E.; Contreras-Trevino,H.I.; Aranda-Romo,S.; Durham-Gonzalez,A.; Contreras-Vidales,S.; Her…
EPI463964	NS	Mexico	2008-Dec-01	A/Mexico/24014/2008		Other Database Import	Wentworth,D.E.; Dugan,V.; Halpin,R.; Lin,X.; Bera,J.; Wester,E.; Ghedin,E.; Fedorova,N.; Tsitrin,T.; Stockwell,T.; Amedeo,P.; Bishop,B.; Edworthy,P.; Gupta,N.; Katzel,D.; Li,K.; Schobel,S.; Shrivastava,S.; Thovarai,V.; Wang,S.; Noyola,D.E.; Comas-Garcia,A.; Garcia-Sepulveda,C.A.; Ochoa-Perez,U.; Godoy-Lozano,E.; Contreras-Trevino,H.I.; Aranda-Romo,S.; Durham-Gonzalez,A.; Contreras-Vidales,S.; Her…
EPI463966	PB1	Mexico	2008-Dec-01	A/Mexico/24014/2008		Other Database Import	Wentworth,D.E.; Dugan,V.; Halpin,R.; Lin,X.; Bera,J.; Wester,E.; Ghedin,E.; Fedorova,N.; Tsitrin,T.; Stockwell,T.; Amedeo,P.; Bishop,B.; Edworthy,P.; Gupta,N.; Katzel,D.; Li,K.; Schobel,S.; Shrivastava,S.; Thovarai,V.; Wang,S.; Noyola,D.E.; Comas-Garcia,A.; Garcia-Sepulveda,C.A.; Ochoa-Perez,U.; Godoy-Lozano,E.; Contreras-Trevino,H.I.; Aranda-Romo,S.; Durham-Gonzalez,A.; Contreras-Vidales,S.; Her…
EPI463967	PB2	Mexico	2008-Dec-01	A/Mexico/24014/2008		Other Database Import	Wentworth,D.E.; Dugan,V.; Halpin,R.; Lin,X.; Bera,J.; Wester,E.; Ghedin,E.; Fedorova,N.; Tsitrin,T.; Stockwell,T.; Amedeo,P.; Bishop,B.; Edworthy,P.; Gupta,N.; Katzel,D.; Li,K.; Schobel,S.; Shrivastava,S.; Thovarai,V.; Wang,S.; Noyola,D.E.; Comas-Garcia,A.; Garcia-Sepulveda,C.A.; Ochoa-Perez,U.; Godoy-Lozano,E.; Contreras-Trevino,H.I.; Aranda-Romo,S.; Durham-Gonzalez,A.; Contreras-Vidales,S.; Her…
EPI463934	PA	Mexico	2008-Nov-01	A/Mexico/24010/2008		Other Database Import	Wentworth,D.E.; Dugan,V.; Halpin,R.; Lin,X.; Bera,J.; Wester,E.; Ghedin,E.; Fedorova,N.; Tsitrin,T.; Stockwell,T.; Amedeo,P.; Bishop,B.; Edworthy,P.; Gupta,N.; Katzel,D.; Li,K.; Schobel,S.; Shrivastava,S.; Thovarai,V.; Wang,S.; Noyola,D.E.; Comas-Garcia,A.; Garcia-Sepulveda,C.A.; Ochoa-Perez,U.; Godoy-Lozano,E.; Contreras-Trevino,H.I.; Aranda-Romo,S.; Durham-Gonzalez,A.; Contreras-Vidales,S.; Her…
EPI463909	HA	Mexico	2008-Nov-01	A/Mexico/24010/2008		Other Database Import	Wentworth,D.E.; Dugan,V.; Halpin,R.; Lin,X.; Bera,J.; Wester,E.; Ghedin,E.; Fedorova,N.; Tsitrin,T.; Stockwell,T.; Amedeo,P.; Bishop,B.; Edworthy,P.; Gupta,N.; Katzel,D.; Li,K.; Schobel,S.; Shrivastava,S.; Thovarai,V.; Wang,S.; Noyola,D.E.; Comas-Garcia,A.; Garcia-Sepulveda,C.A.; Ochoa-Perez,U.; Godoy-Lozano,E.; Contreras-Trevino,H.I.; Aranda-Romo,S.; Durham-Gonzalez,A.; Contreras-Vidales,S.; Her…
EPI463910	MP	Mexico	2008-Nov-01	A/Mexico/24010/2008		Other Database Import	Wentworth,D.E.; Dugan,V.; Halpin,R.; Lin,X.; Bera,J.; Wester,E.; Ghedin,E.; Fedorova,N.; Tsitrin,T.; Stockwell,T.; Amedeo,P.; Bishop,B.; Edworthy,P.; Gupta,N.; Katzel,D.; Li,K.; Schobel,S.; Shrivastava,S.; Thovarai,V.; Wang,S.; Noyola,D.E.; Comas-Garcia,A.; Garcia-Sepulveda,C.A.; Ochoa-Perez,U.; Godoy-Lozano,E.; Contreras-Trevino,H.I.; Aranda-Romo,S.; Durham-Gonzalez,A.; Contreras-Vidales,S.; Her…
EPI463911	NA	Mexico	2008-Nov-01	A/Mexico/24010/2008		Other Database Import	Wentworth,D.E.; Dugan,V.; Halpin,R.; Lin,X.; Bera,J.; Wester,E.; Ghedin,E.; Fedorova,N.; Tsitrin,T.; Stockwell,T.; Amedeo,P.; Bishop,B.; Edworthy,P.; Gupta,N.; Katzel,D.; Li,K.; Schobel,S.; Shrivastava,S.; Thovarai,V.; Wang,S.; Noyola,D.E.; Comas-Garcia,A.; Garcia-Sepulveda,C.A.; Ochoa-Perez,U.; Godoy-Lozano,E.; Contreras-Trevino,H.I.; Aranda-Romo,S.; Durham-Gonzalez,A.; Contreras-Vidales,S.; Her…
EPI463912	NP	Mexico	2008-Nov-01	A/Mexico/24010/2008		Other Database Import	Wentworth,D.E.; Dugan,V.; Halpin,R.; Lin,X.; Bera,J.; Wester,E.; Ghedin,E.; Fedorova,N.; Tsitrin,T.; Stockwell,T.; Amedeo,P.; Bishop,B.; Edworthy,P.; Gupta,N.; Katzel,D.; Li,K.; Schobel,S.; Shrivastava,S.; Thovarai,V.; Wang,S.; Noyola,D.E.; Comas-Garcia,A.; Garcia-Sepulveda,C.A.; Ochoa-Perez,U.; Godoy-Lozano,E.; Contreras-Trevino,H.I.; Aranda-Romo,S.; Durham-Gonzalez,A.; Contreras-Vidales,S.; Her…
EPI463913	NS	Mexico	2008-Nov-01	A/Mexico/24010/2008		Other Database Import	Wentworth,D.E.; Dugan,V.; Halpin,R.; Lin,X.; Bera,J.; Wester,E.; Ghedin,E.; Fedorova,N.; Tsitrin,T.; Stockwell,T.; Amedeo,P.; Bishop,B.; Edworthy,P.; Gupta,N.; Katzel,D.; Li,K.; Schobel,S.; Shrivastava,S.; Thovarai,V.; Wang,S.; Noyola,D.E.; Comas-Garcia,A.; Garcia-Sepulveda,C.A.; Ochoa-Perez,U.; Godoy-Lozano,E.; Contreras-Trevino,H.I.; Aranda-Romo,S.; Durham-Gonzalez,A.; Contreras-Vidales,S.; Her…
EPI463915	PB1	Mexico	2008-Nov-01	A/Mexico/24010/2008		Other Database Import	Wentworth,D.E.; Dugan,V.; Halpin,R.; Lin,X.; Bera,J.; Wester,E.; Ghedin,E.; Fedorova,N.; Tsitrin,T.; Stockwell,T.; Amedeo,P.; Bishop,B.; Edworthy,P.; Gupta,N.; Katzel,D.; Li,K.; Schobel,S.; Shrivastava,S.; Thovarai,V.; Wang,S.; Noyola,D.E.; Comas-Garcia,A.; Garcia-Sepulveda,C.A.; Ochoa-Perez,U.; Godoy-Lozano,E.; Contreras-Trevino,H.I.; Aranda-Romo,S.; Durham-Gonzalez,A.; Contreras-Vidales,S.; Her…
EPI463916	PB2	Mexico	2008-Nov-01	A/Mexico/24010/2008		Other Database Import	Wentworth,D.E.; Dugan,V.; Halpin,R.; Lin,X.; Bera,J.; Wester,E.; Ghedin,E.; Fedorova,N.; Tsitrin,T.; Stockwell,T.; Amedeo,P.; Bishop,B.; Edworthy,P.; Gupta,N.; Katzel,D.; Li,K.; Schobel,S.; Shrivastava,S.; Thovarai,V.; Wang,S.; Noyola,D.E.; Comas-Garcia,A.; Garcia-Sepulveda,C.A.; Ochoa-Perez,U.; Godoy-Lozano,E.; Contreras-Trevino,H.I.; Aranda-Romo,S.; Durham-Gonzalez,A.; Contreras-Vidales,S.; Her…
EPI446328	NS	Taiwan	2008-Jul-16	A/Taiwan/422/2008		Other Database Import	Lin,J.H.; Chiu,S.C.; Lin,Y.C.; Cheng,J.C.; Wu,H.S.; Salemi,M.; Liu,H.F.; Lin,J.-H.; Chiu,S.-C.; Lin,Y.-C.; Cheng,J.-C.; Wu,H.-S.; Liu,H.-F.
EPI445240	NA	Taiwan	2008-Jul-16	A/Taiwan/422/2008		Other Database Import	Lin,J.H.; Chiu,S.C.; Lin,Y.C.; Cheng,J.C.; Wu,H.S.; Salemi,M.; Liu,H.F.; Lin,J.-H.; Chiu,S.-C.; Lin,Y.-C.; Cheng,J.-C.; Wu,H.-S.; Liu,H.-F.
EPI444079	PB2	Taiwan	2008-Jul-16	A/Taiwan/422/2008		Other Database Import	Lin,J.H.; Chiu,S.C.; Lin,Y.C.; Cheng,J.C.; Wu,H.S.; Salemi,M.; Liu,H.F.; Lin,J.-H.; Chiu,S.-C.; Lin,Y.-C.; Cheng,J.-C.; Wu,H.-S.; Liu,H.-F.
EPI444975	HA	Taiwan	2008-Jul-16	A/Taiwan/422/2008		Other Database Import	Lin,J.H.; Chiu,S.C.; Lin,Y.C.; Cheng,J.C.; Wu,H.S.; Salemi,M.; Liu,H.F.; Lin,J.-H.; Chiu,S.-C.; Lin,Y.-C.; Cheng,J.-C.; Wu,H.-S.; Liu,H.-F.
EPI444349	PB1	Taiwan	2008-Jul-16	A/Taiwan/422/2008		Other Database Import	Lin,J.H.; Chiu,S.C.; Lin,Y.C.; Cheng,J.C.; Wu,H.S.; Salemi,M.; Liu,H.F.; Lin,J.-H.; Chiu,S.-C.; Lin,Y.-C.; Cheng,J.-C.; Wu,H.-S.; Liu,H.-F.
EPI445506	MP	Taiwan	2008-Jul-16	A/Taiwan/422/2008		Other Database Import	Lin,J.H.; Chiu,S.C.; Lin,Y.C.; Cheng,J.C.; Wu,H.S.; Salemi,M.; Liu,H.F.; Lin,J.-H.; Chiu,S.-C.; Lin,Y.-C.; Cheng,J.-C.; Wu,H.-S.; Liu,H.-F.
EPI444997	NP	Taiwan	2008-Jul-16	A/Taiwan/422/2008		Other Database Import	Lin,J.H.; Chiu,S.C.; Lin,Y.C.; Cheng,J.C.; Wu,H.S.; Salemi,M.; Liu,H.F.; Lin,J.-H.; Chiu,S.-C.; Lin,Y.-C.; Cheng,J.-C.; Wu,H.-S.; Liu,H.-F.
EPI456792	PA	Taiwan	2008-Jul-16	A/Taiwan/422/2008		Other Database Import	Lin,J.H.; Chiu,S.C.; Lin,Y.C.; Cheng,J.C.; Wu,H.S.; Salemi,M.; Liu,H.F.; Lin,J.-H.; Chiu,S.-C.; Lin,Y.-C.; Cheng,J.-C.; Wu,H.-S.; Liu,H.-F.
EPI446327	NS	Taiwan	2008-Jan-17	A/Taiwan/21/2008		Other Database Import	Lin,J.H.; Chiu,S.C.; Lin,Y.C.; Cheng,J.C.; Wu,H.S.; Salemi,M.; Liu,H.F.; Lin,J.-H.; Chiu,S.-C.; Lin,Y.-C.; Cheng,J.-C.; Wu,H.-S.; Liu,H.-F.
EPI445239	NA	Taiwan	2008-Jan-17	A/Taiwan/21/2008		Other Database Import	Lin,J.H.; Chiu,S.C.; Lin,Y.C.; Cheng,J.C.; Wu,H.S.; Salemi,M.; Liu,H.F.; Lin,J.-H.; Chiu,S.-C.; Lin,Y.-C.; Cheng,J.-C.; Wu,H.-S.; Liu,H.-F.
EPI444078	PB2	Taiwan	2008-Jan-17	A/Taiwan/21/2008		Other Database Import	Lin,J.H.; Chiu,S.C.; Lin,Y.C.; Cheng,J.C.; Wu,H.S.; Salemi,M.; Liu,H.F.; Lin,J.-H.; Chiu,S.-C.; Lin,Y.-C.; Cheng,J.-C.; Wu,H.-S.; Liu,H.-F.
EPI444348	PB1	Taiwan	2008-Jan-17	A/Taiwan/21/2008		Other Database Import	Lin,J.H.; Chiu,S.C.; Lin,Y.C.; Cheng,J.C.; Wu,H.S.; Salemi,M.; Liu,H.F.; Lin,J.-H.; Chiu,S.-C.; Lin,Y.-C.; Cheng,J.-C.; Wu,H.-S.; Liu,H.-F.
EPI444782	HA	Taiwan	2008-Jan-17	A/Taiwan/21/2008		Other Database Import	Lin,J.H.; Chiu,S.C.; Lin,Y.C.; Cheng,J.C.; Wu,H.S.; Salemi,M.; Liu,H.F.; Lin,J.-H.; Chiu,S.-C.; Lin,Y.-C.; Cheng,J.-C.; Wu,H.-S.; Liu,H.-F.
EPI444996	NP	Taiwan	2008-Jan-17	A/Taiwan/21/2008		Other Database Import	Lin,J.H.; Chiu,S.C.; Lin,Y.C.; Cheng,J.C.; Wu,H.S.; Salemi,M.; Liu,H.F.; Lin,J.-H.; Chiu,S.-C.; Lin,Y.-C.; Cheng,J.-C.; Wu,H.-S.; Liu,H.-F.
EPI445505	MP	Taiwan	2008-Jan-17	A/Taiwan/21/2008		Other Database Import	Lin,J.H.; Chiu,S.C.; Lin,Y.C.; Cheng,J.C.; Wu,H.S.; Salemi,M.; Liu,H.F.; Lin,J.-H.; Chiu,S.-C.; Lin,Y.-C.; Cheng,J.-C.; Wu,H.-S.; Liu,H.-F.
EPI456796	PA	Taiwan	2008-Jan-17	A/Taiwan/21/2008		Other Database Import	Lin,J.H.; Chiu,S.C.; Lin,Y.C.; Cheng,J.C.; Wu,H.S.; Salemi,M.; Liu,H.F.; Lin,J.-H.; Chiu,S.-C.; Lin,Y.-C.; Cheng,J.-C.; Wu,H.-S.; Liu,H.-F.
EPI446326	NS	Taiwan	2008-Jan-04	A/Taiwan/4/2008		Other Database Import	Lin,J.H.; Chiu,S.C.; Lin,Y.C.; Cheng,J.C.; Wu,H.S.; Salemi,M.; Liu,H.F.; Lin,J.-H.; Chiu,S.-C.; Lin,Y.-C.; Cheng,J.-C.; Wu,H.-S.; Liu,H.-F.
EPI445238	NA	Taiwan	2008-Jan-04	A/Taiwan/4/2008		Other Database Import	Lin,J.H.; Chiu,S.C.; Lin,Y.C.; Cheng,J.C.; Wu,H.S.; Salemi,M.; Liu,H.F.; Lin,J.-H.; Chiu,S.-C.; Lin,Y.-C.; Cheng,J.-C.; Wu,H.-S.; Liu,H.-F.
EPI444077	PB2	Taiwan	2008-Jan-04	A/Taiwan/4/2008		Other Database Import	Lin,J.H.; Chiu,S.C.; Lin,Y.C.; Cheng,J.C.; Wu,H.S.; Salemi,M.; Liu,H.F.; Lin,J.-H.; Chiu,S.-C.; Lin,Y.-C.; Cheng,J.-C.; Wu,H.-S.; Liu,H.-F.
EPI444347	PB1	Taiwan	2008-Jan-04	A/Taiwan/4/2008		Other Database Import	Lin,J.H.; Chiu,S.C.; Lin,Y.C.; Cheng,J.C.; Wu,H.S.; Salemi,M.; Liu,H.F.; Lin,J.-H.; Chiu,S.-C.; Lin,Y.-C.; Cheng,J.-C.; Wu,H.-S.; Liu,H.-F.
EPI444781	HA	Taiwan	2008-Jan-04	A/Taiwan/4/2008		Other Database Import	Lin,J.H.; Chiu,S.C.; Lin,Y.C.; Cheng,J.C.; Wu,H.S.; Salemi,M.; Liu,H.F.; Lin,J.-H.; Chiu,S.-C.; Lin,Y.-C.; Cheng,J.-C.; Wu,H.-S.; Liu,H.-F.
EPI444995	NP	Taiwan	2008-Jan-04	A/Taiwan/4/2008		Other Database Import	Lin,J.H.; Chiu,S.C.; Lin,Y.C.; Cheng,J.C.; Wu,H.S.; Salemi,M.; Liu,H.F.; Lin,J.-H.; Chiu,S.-C.; Lin,Y.-C.; Cheng,J.-C.; Wu,H.-S.; Liu,H.-F.
EPI445504	MP	Taiwan	2008-Jan-04	A/Taiwan/4/2008		Other Database Import	Lin,J.H.; Chiu,S.C.; Lin,Y.C.; Cheng,J.C.; Wu,H.S.; Salemi,M.; Liu,H.F.; Lin,J.-H.; Chiu,S.-C.; Lin,Y.-C.; Cheng,J.-C.; Wu,H.-S.; Liu,H.-F.
EPI456791	PA	Taiwan	2008-Jan-04	A/Taiwan/4/2008		Other Database Import	Lin,J.H.; Chiu,S.C.; Lin,Y.C.; Cheng,J.C.; Wu,H.S.; Salemi,M.; Liu,H.F.; Lin,J.-H.; Chiu,S.-C.; Lin,Y.-C.; Cheng,J.-C.; Wu,H.-S.; Liu,H.-F.
EPI446329	NS	Taiwan	2008-Jul-16	A/Taiwan/424/2008		Other Database Import	Lin,J.H.; Chiu,S.C.; Lin,Y.C.; Cheng,J.C.; Wu,H.S.; Salemi,M.; Liu,H.F.; Lin,J.-H.; Chiu,S.-C.; Lin,Y.-C.; Cheng,J.-C.; Wu,H.-S.; Liu,H.-F.
EPI445241	NA	Taiwan	2008-Jul-16	A/Taiwan/424/2008		Other Database Import	Lin,J.H.; Chiu,S.C.; Lin,Y.C.; Cheng,J.C.; Wu,H.S.; Salemi,M.; Liu,H.F.; Lin,J.-H.; Chiu,S.-C.; Lin,Y.-C.; Cheng,J.-C.; Wu,H.-S.; Liu,H.-F.
EPI444070	PB2	Taiwan	2008-Jul-16	A/Taiwan/424/2008		Other Database Import	Lin,J.H.; Chiu,S.C.; Lin,Y.C.; Cheng,J.C.; Wu,H.S.; Salemi,M.; Liu,H.F.; Lin,J.-H.; Chiu,S.-C.; Lin,Y.-C.; Cheng,J.-C.; Wu,H.-S.; Liu,H.-F.
EPI444350	PB1	Taiwan	2008-Jul-16	A/Taiwan/424/2008		Other Database Import	Lin,J.H.; Chiu,S.C.; Lin,Y.C.; Cheng,J.C.; Wu,H.S.; Salemi,M.; Liu,H.F.; Lin,J.-H.; Chiu,S.-C.; Lin,Y.-C.; Cheng,J.-C.; Wu,H.-S.; Liu,H.-F.
EPI444783	HA	Taiwan	2008-Jul-16	A/Taiwan/424/2008		Other Database Import	Lin,J.H.; Chiu,S.C.; Lin,Y.C.; Cheng,J.C.; Wu,H.S.; Salemi,M.; Liu,H.F.; Lin,J.-H.; Chiu,S.-C.; Lin,Y.-C.; Cheng,J.-C.; Wu,H.-S.; Liu,H.-F.
EPI444998	NP	Taiwan	2008-Jul-16	A/Taiwan/424/2008		Other Database Import	Lin,J.H.; Chiu,S.C.; Lin,Y.C.; Cheng,J.C.; Wu,H.S.; Salemi,M.; Liu,H.F.; Lin,J.-H.; Chiu,S.-C.; Lin,Y.-C.; Cheng,J.-C.; Wu,H.-S.; Liu,H.-F.
EPI445507	MP	Taiwan	2008-Jul-16	A/Taiwan/424/2008		Other Database Import	Lin,J.H.; Chiu,S.C.; Lin,Y.C.; Cheng,J.C.; Wu,H.S.; Salemi,M.; Liu,H.F.; Lin,J.-H.; Chiu,S.-C.; Lin,Y.-C.; Cheng,J.-C.; Wu,H.-S.; Liu,H.-F.
EPI456793	PA	Taiwan	2008-Jul-16	A/Taiwan/424/2008		Other Database Import	Lin,J.H.; Chiu,S.C.; Lin,Y.C.; Cheng,J.C.; Wu,H.S.; Salemi,M.; Liu,H.F.; Lin,J.-H.; Chiu,S.-C.; Lin,Y.-C.; Cheng,J.-C.; Wu,H.-S.; Liu,H.-F.
EPI446316	NS	Taiwan	2008-Dec-20	A/Taiwan/686/2008		Other Database Import	Lin,J.H.; Chiu,S.C.; Lin,Y.C.; Cheng,J.C.; Wu,H.S.; Salemi,M.; Liu,H.F.; Lin,J.-H.; Chiu,S.-C.; Lin,Y.-C.; Cheng,J.-C.; Wu,H.-S.; Liu,H.-F.
EPI445228	NA	Taiwan	2008-Dec-20	A/Taiwan/686/2008		Other Database Import	Lin,J.H.; Chiu,S.C.; Lin,Y.C.; Cheng,J.C.; Wu,H.S.; Salemi,M.; Liu,H.F.; Lin,J.-H.; Chiu,S.-C.; Lin,Y.-C.; Cheng,J.-C.; Wu,H.-S.; Liu,H.-F.
EPI444067	PB2	Taiwan	2008-Dec-20	A/Taiwan/686/2008		Other Database Import	Lin,J.H.; Chiu,S.C.; Lin,Y.C.; Cheng,J.C.; Wu,H.S.; Salemi,M.; Liu,H.F.; Lin,J.-H.; Chiu,S.-C.; Lin,Y.-C.; Cheng,J.-C.; Wu,H.-S.; Liu,H.-F.
EPI444337	PB1	Taiwan	2008-Dec-20	A/Taiwan/686/2008		Other Database Import	Lin,J.H.; Chiu,S.C.; Lin,Y.C.; Cheng,J.C.; Wu,H.S.; Salemi,M.; Liu,H.F.; Lin,J.-H.; Chiu,S.-C.; Lin,Y.-C.; Cheng,J.-C.; Wu,H.-S.; Liu,H.-F.
EPI445494	MP	Taiwan	2008-Dec-20	A/Taiwan/686/2008		Other Database Import	Lin,J.H.; Chiu,S.C.; Lin,Y.C.; Cheng,J.C.; Wu,H.S.; Salemi,M.; Liu,H.F.; Lin,J.-H.; Chiu,S.-C.; Lin,Y.-C.; Cheng,J.-C.; Wu,H.-S.; Liu,H.-F.
EPI444771	HA	Taiwan	2008-Dec-20	A/Taiwan/686/2008		Other Database Import	Lin,J.H.; Chiu,S.C.; Lin,Y.C.; Cheng,J.C.; Wu,H.S.; Salemi,M.; Liu,H.F.; Lin,J.-H.; Chiu,S.-C.; Lin,Y.-C.; Cheng,J.-C.; Wu,H.-S.; Liu,H.-F.
EPI456808	PA	Taiwan	2008-Dec-20	A/Taiwan/686/2008		Other Database Import	Lin,J.H.; Chiu,S.C.; Lin,Y.C.; Cheng,J.C.; Wu,H.S.; Salemi,M.; Liu,H.F.; Lin,J.-H.; Chiu,S.-C.; Lin,Y.-C.; Cheng,J.-C.; Wu,H.-S.; Liu,H.-F.
EPI426999	MP	United States	2008-Dec-12	A/Massachusetts/13/2008		Other Database Import	Klimov,A.; Barnes,J.; Shaw,M.; Cox,N.; Garten,R.; Xu,X.
EPI427000	NA	United States	2008-Dec-12	A/Massachusetts/13/2008		Other Database Import	Klimov,A.; Barnes,J.; Shaw,M.; Cox,N.; Garten,R.; Xu,X.
EPI427001	HA	United States	2008-Dec-12	A/Massachusetts/13/2008		Other Database Import	Klimov,A.; Barnes,J.; Shaw,M.; Cox,N.; Garten,R.; Xu,X.
EPI400762	HA	China	2008-Nov-01	A/Guangdong/SZ4388/2008		Other Database Import	Cheng,X.; Tan,Y.; He,M.; Lam,T.T.; Lu,X.; Viboud,C.; He,J.; Zhang,S.; Lu,J.; Wu,C.; Fang,S.; Wang,X.; Xie,X.; Ma,H.; Nelson,M.I.; Kung,H.F.; Holmes,E.C.; Cheng,J.
EPI400758	HA	China	2008-Nov-01	A/Guangdong/SZ4384/2008		Other Database Import	Cheng,X.; Tan,Y.; He,M.; Lam,T.T.; Lu,X.; Viboud,C.; He,J.; Zhang,S.; Lu,J.; Wu,C.; Fang,S.; Wang,X.; Xie,X.; Ma,H.; Nelson,M.I.; Kung,H.F.; Holmes,E.C.; Cheng,J.
EPI400751	HA	China	2008-Nov-01	A/Guangdong/SZ4377/2008		Other Database Import	Cheng,X.; Tan,Y.; He,M.; Lam,T.T.; Lu,X.; Viboud,C.; He,J.; Zhang,S.; Lu,J.; Wu,C.; Fang,S.; Wang,X.; Xie,X.; Ma,H.; Nelson,M.I.; Kung,H.F.; Holmes,E.C.; Cheng,J.
EPI400750	HA	China	2008-Nov-01	A/Guangdong/SZ4376/2008		Other Database Import	Cheng,X.; Tan,Y.; He,M.; Lam,T.T.; Lu,X.; Viboud,C.; He,J.; Zhang,S.; Lu,J.; Wu,C.; Fang,S.; Wang,X.; Xie,X.; Ma,H.; Nelson,M.I.; Kung,H.F.; Holmes,E.C.; Cheng,J.
EPI400744	HA	China	2008-Nov-01	A/Guangdong/SZ4370/2008		Other Database Import	Cheng,X.; Tan,Y.; He,M.; Lam,T.T.; Lu,X.; Viboud,C.; He,J.; Zhang,S.; Lu,J.; Wu,C.; Fang,S.; Wang,X.; Xie,X.; Ma,H.; Nelson,M.I.; Kung,H.F.; Holmes,E.C.; Cheng,J.
EPI400743	HA	China	2008-Nov-01	A/Guangdong/SZ4369/2008		Other Database Import	Cheng,X.; Tan,Y.; He,M.; Lam,T.T.; Lu,X.; Viboud,C.; He,J.; Zhang,S.; Lu,J.; Wu,C.; Fang,S.; Wang,X.; Xie,X.; Ma,H.; Nelson,M.I.; Kung,H.F.; Holmes,E.C.; Cheng,J.
EPI400741	HA	China	2008-Nov-01	A/Guangdong/SZ4367/2008		Other Database Import	Cheng,X.; Tan,Y.; He,M.; Lam,T.T.; Lu,X.; Viboud,C.; He,J.; Zhang,S.; Lu,J.; Wu,C.; Fang,S.; Wang,X.; Xie,X.; Ma,H.; Nelson,M.I.; Kung,H.F.; Holmes,E.C.; Cheng,J.
EPI400739	HA	China	2008-Nov-01	A/Guangdong/SZ4365/2008		Other Database Import	Cheng,X.; Tan,Y.; He,M.; Lam,T.T.; Lu,X.; Viboud,C.; He,J.; Zhang,S.; Lu,J.; Wu,C.; Fang,S.; Wang,X.; Xie,X.; Ma,H.; Nelson,M.I.; Kung,H.F.; Holmes,E.C.; Cheng,J.
EPI400738	HA	China	2008-Nov-01	A/Guangdong/SZ4364/2008		Other Database Import	Cheng,X.; Tan,Y.; He,M.; Lam,T.T.; Lu,X.; Viboud,C.; He,J.; Zhang,S.; Lu,J.; Wu,C.; Fang,S.; Wang,X.; Xie,X.; Ma,H.; Nelson,M.I.; Kung,H.F.; Holmes,E.C.; Cheng,J.
EPI400732	HA	China	2008-Nov-01	A/Guangdong/SZ4358/2008		Other Database Import	Cheng,X.; Tan,Y.; He,M.; Lam,T.T.; Lu,X.; Viboud,C.; He,J.; Zhang,S.; Lu,J.; Wu,C.; Fang,S.; Wang,X.; Xie,X.; Ma,H.; Nelson,M.I.; Kung,H.F.; Holmes,E.C.; Cheng,J.
EPI400731	HA	China	2008-Nov-01	A/Guangdong/SZ4357/2008		Other Database Import	Cheng,X.; Tan,Y.; He,M.; Lam,T.T.; Lu,X.; Viboud,C.; He,J.; Zhang,S.; Lu,J.; Wu,C.; Fang,S.; Wang,X.; Xie,X.; Ma,H.; Nelson,M.I.; Kung,H.F.; Holmes,E.C.; Cheng,J.
EPI400730	HA	China	2008-Nov-01	A/Guangdong/SZ4356/2008		Other Database Import	Cheng,X.; Tan,Y.; He,M.; Lam,T.T.; Lu,X.; Viboud,C.; He,J.; Zhang,S.; Lu,J.; Wu,C.; Fang,S.; Wang,X.; Xie,X.; Ma,H.; Nelson,M.I.; Kung,H.F.; Holmes,E.C.; Cheng,J.
EPI400729	HA	China	2008-Nov-01	A/Guangdong/SZ4355/2008		Other Database Import	Cheng,X.; Tan,Y.; He,M.; Lam,T.T.; Lu,X.; Viboud,C.; He,J.; Zhang,S.; Lu,J.; Wu,C.; Fang,S.; Wang,X.; Xie,X.; Ma,H.; Nelson,M.I.; Kung,H.F.; Holmes,E.C.; Cheng,J.
EPI395156	HA	Vietnam	2008-Mar-09	A/Vietnam/ELI140/2008		Other Database Import	Vuong,C.D.; Nguyen,H.K.L.; Hoang,P.M.V.; Le,T.T.; Nguyen,T.C.; Ngo,G.H.; Pham,H.T.; Tran,H.T.; Nguyen,S.V.; Le,M.Q.
EPI395153	HA	Vietnam	2008-Dec-18	A/Vietnam/KH1343/2008		Other Database Import	Vuong,C.D.; Nguyen,H.K.L.; Hoang,P.M.V.; Le,T.T.; Nguyen,T.C.; Ngo,G.H.; Pham,H.T.; Tran,H.T.; Nguyen,S.V.; Le,M.Q.
EPI387586	HA	Russian Federation	2008-Mar-24	A/Penza/55/2008		Other Database Import	Siluyanova,E.V.; Alkhovskiy,S.V.; Burtseva,E.I.; Schevchenco,E.S.; Kolobukhina,L.V.; Shevchenko,E.S.; Shevchenco,E.S.; Baranov,V.I.
EPI387587	NA	Russian Federation	2008-Mar-24	A/Penza/55/2008		Other Database Import	Siluyanova,E.V.; Alkhovskiy,S.V.; Burtseva,E.I.; Schevchenco,E.S.; Kolobukhina,L.V.; Shevchenko,E.S.; Shevchenco,E.S.; Baranov,V.I.
EPI387588	MP	Russian Federation	2008-Mar-24	A/Penza/55/2008		Other Database Import	Siluyanova,E.V.; Alkhovskiy,S.V.; Burtseva,E.I.; Schevchenco,E.S.; Kolobukhina,L.V.; Shevchenko,E.S.; Shevchenco,E.S.; Baranov,V.I.
EPI375337	HA	India	2008-Jun-04	A/India/K089049/2008		Other Database Import	Chadha,M.S.; Broor,S.; Gunasekaran,P.; Potdar,V.A.; Krishnan,A.; Chawla-Sarkar,M.; Biswas,D.; Abraham,A.M.; Jalgaonkar,S.V.; Kaur,H.; Klimov,A.; Lal,R.B.; Moen,A.; Kant,L.; Mishra,A.C.; Chwala-Sarkar,M.
EPI375332	HA	India	2008-Mar-25	A/India/C087876/2008		Other Database Import	Chadha,M.S.; Broor,S.; Gunasekaran,P.; Potdar,V.A.; Krishnan,A.; Chawla-Sarkar,M.; Biswas,D.; Abraham,A.M.; Jalgaonkar,S.V.; Kaur,H.; Klimov,A.; Lal,R.B.; Moen,A.; Kant,L.; Mishra,A.C.; Dakhave,M.R.; Gunashekaran,P.
EPI375330	HA	India	2008-Mar-10	A/India/C087872/2008		Other Database Import	Chadha,M.S.; Broor,S.; Gunasekaran,P.; Potdar,V.A.; Krishnan,A.; Chawla-Sarkar,M.; Biswas,D.; Abraham,A.M.; Jalgaonkar,S.V.; Kaur,H.; Klimov,A.; Lal,R.B.; Moen,A.; Kant,L.; Mishra,A.C.; Dakhave,M.R.; Gunashekaran,P.
EPI375329	HA	India	2008-Mar-04	A/India/C087869/2008		Other Database Import	Chadha,M.S.; Broor,S.; Gunasekaran,P.; Potdar,V.A.; Krishnan,A.; Chawla-Sarkar,M.; Biswas,D.; Abraham,A.M.; Jalgaonkar,S.V.; Kaur,H.; Klimov,A.; Lal,R.B.; Moen,A.; Kant,L.; Mishra,A.C.; Dakhave,M.R.; Gunashekaran,P.
EPI375328	HA	India	2008-Feb-26	A/India/C087867/2008		Other Database Import	Chadha,M.S.; Broor,S.; Gunasekaran,P.; Potdar,V.A.; Krishnan,A.; Chawla-Sarkar,M.; Biswas,D.; Abraham,A.M.; Jalgaonkar,S.V.; Kaur,H.; Klimov,A.; Lal,R.B.; Moen,A.; Kant,L.; Mishra,A.C.; Dakhave,M.R.; Gunashekaran,P.
EPI375327	HA	India	2008-Feb-05	A/India/C087864/2008		Other Database Import	Chadha,M.S.; Broor,S.; Gunasekaran,P.; Potdar,V.A.; Krishnan,A.; Chawla-Sarkar,M.; Biswas,D.; Abraham,A.M.; Jalgaonkar,S.V.; Kaur,H.; Klimov,A.; Lal,R.B.; Moen,A.; Kant,L.; Mishra,A.C.; Dakhave,M.R.; Gunashekaran,P.
EPI375323	HA	India	2008-Nov-03	A/India/C0817285/2008		Other Database Import	Chadha,M.S.; Broor,S.; Gunasekaran,P.; Potdar,V.A.; Krishnan,A.; Chawla-Sarkar,M.; Biswas,D.; Abraham,A.M.; Jalgaonkar,S.V.; Kaur,H.; Klimov,A.; Lal,R.B.; Moen,A.; Kant,L.; Mishra,A.C.; Gunashekaran,P.
EPI375322	HA	India	2008-Oct-13	A/India/C0817271/2008		Other Database Import	Chadha,M.S.; Broor,S.; Gunasekaran,P.; Potdar,V.A.; Krishnan,A.; Chawla-Sarkar,M.; Biswas,D.; Abraham,A.M.; Jalgaonkar,S.V.; Kaur,H.; Klimov,A.; Lal,R.B.; Moen,A.; Kant,L.; Mishra,A.C.; Gunashekaran,P.
EPI375301	HA	India	2008-Jun-23	A/India/K089059/2008		Other Database Import	Chadha,M.S.; Broor,S.; Gunasekaran,P.; Potdar,V.A.; Krishnan,A.; Chawla-Sarkar,M.; Biswas,D.; Abraham,A.M.; Jalgaonkar,S.V.; Kaur,H.; Klimov,A.; Lal,R.B.; Moen,A.; Kant,L.; Mishra,A.C.; Dakhave,M.R.; Chwala-Sarkar,M.
EPI375292	HA	India	2008-Mar-08	A/India/Pach083698/2008		Other Database Import	Chadha,M.S.; Broor,S.; Gunasekaran,P.; Potdar,V.A.; Krishnan,A.; Chawla-Sarkar,M.; Biswas,D.; Abraham,A.M.; Jalgaonkar,S.V.; Kaur,H.; Klimov,A.; Lal,R.B.; Moen,A.; Kant,L.; Mishra,A.C.; Gunashekaran,P.
EPI374986	NP	Taiwan	2008-Dec-20	A/Taiwan/686/2008		Other Database Import	Lin,J.H.; Chiu,S.C.; Cheng,J.C.; Chang,H.W.; Hsiao,K.L.; Lin,Y.C.; Wu,H.S.; Salemi,M.; Liu,H.F.; Lin,J.-H.; Chiu,S.-C.; Cheng,J.-C.; Chang,H.-W.; Hsiao,K.-L.; Lin,Y.-C.; Liu,H.-F.
EPI374846	HA	India	2008-Feb-11	A/India/V083883/2008		Other Database Import	Chadha,M.S.; Broor,S.; Gunasekaran,P.; Potdar,V.A.; Krishnan,A.; Chawla-Sarkar,M.; Biswas,D.; Abraham,A.M.; Jalgaonkar,S.V.; Kaur,H.; Klimov,A.; Lal,R.B.; Moen,A.; Kant,L.; Mishra,A.C.
EPI374804	HA	India	2008-Jun-30	A/India/K089060/2008		Other Database Import	Chadha,M.S.; Broor,S.; Gunasekaran,P.; Potdar,V.A.; Krishnan,A.; Chawla-Sarkar,M.; Biswas,D.; Abraham,A.M.; Jalgaonkar,S.V.; Kaur,H.; Klimov,A.; Lal,R.B.; Moen,A.; Kant,L.; Mishra,A.C.; Dakhave,M.R.; Chwala-Sarkar,M.
EPI374803	HA	India	2008-Jun-19	A/India/K089056/2008		Other Database Import	Chadha,M.S.; Broor,S.; Gunasekaran,P.; Potdar,V.A.; Krishnan,A.; Chawla-Sarkar,M.; Biswas,D.; Abraham,A.M.; Jalgaonkar,S.V.; Kaur,H.; Klimov,A.; Lal,R.B.; Moen,A.; Kant,L.; Mishra,A.C.; Dakhave,M.R.; Chwala-Sarkar,M.
EPI374794	HA	India	2008-Mar-28	A/India/C087877/2008		Other Database Import	Chadha,M.S.; Broor,S.; Gunasekaran,P.; Potdar,V.A.; Krishnan,A.; Chawla-Sarkar,M.; Biswas,D.; Abraham,A.M.; Jalgaonkar,S.V.; Kaur,H.; Klimov,A.; Lal,R.B.; Moen,A.; Kant,L.; Mishra,A.C.; Dakhave,M.R.; Gunashekaran,P.
EPI374791	HA	India	2008-Mar-08	A/India/C087871/2008		Other Database Import	Chadha,M.S.; Broor,S.; Gunasekaran,P.; Potdar,V.A.; Krishnan,A.; Chawla-Sarkar,M.; Biswas,D.; Abraham,A.M.; Jalgaonkar,S.V.; Kaur,H.; Klimov,A.; Lal,R.B.; Moen,A.; Kant,L.; Mishra,A.C.; Dakhave,M.R.; Gunashekaran,P.
EPI374790	HA	India	2008-Feb-26	A/India/C087868/2008		Other Database Import	Chadha,M.S.; Broor,S.; Gunasekaran,P.; Potdar,V.A.; Krishnan,A.; Chawla-Sarkar,M.; Biswas,D.; Abraham,A.M.; Jalgaonkar,S.V.; Kaur,H.; Klimov,A.; Lal,R.B.; Moen,A.; Kant,L.; Mishra,A.C.; Dakhave,M.R.; Gunashekaran,P.
EPI374789	HA	India	2008-Feb-07	A/India/C087866/2008		Other Database Import	Chadha,M.S.; Broor,S.; Gunasekaran,P.; Potdar,V.A.; Krishnan,A.; Chawla-Sarkar,M.; Biswas,D.; Abraham,A.M.; Jalgaonkar,S.V.; Kaur,H.; Klimov,A.; Lal,R.B.; Moen,A.; Kant,L.; Mishra,A.C.; Dakhave,M.R.; Gunashekaran,P.
EPI374788	HA	India	2008-Jan-07	A/India/C087863/2008		Other Database Import	Chadha,M.S.; Broor,S.; Gunasekaran,P.; Potdar,V.A.; Krishnan,A.; Chawla-Sarkar,M.; Biswas,D.; Abraham,A.M.; Jalgaonkar,S.V.; Kaur,H.; Klimov,A.; Lal,R.B.; Moen,A.; Kant,L.; Mishra,A.C.; Dakhave,M.R.; Gunashekaran,P.
EPI373705	NA	Malaysia	2008-Mar-19	A/Malaysia/1965896/2008		Other Database Import	Wentworth,D.E.; Dugan,V.; Halpin,R.; Lin,X.; Bera,J.; Ghedin,E.; Fedorova,N.; Overton,L.; Tsitrin,T.; Stockwell,T.; Katzel,D.; Li,K.; Amedeo,P.; Schobel,S.; Shrivastava,S.; Wang,S.; Thovarai,V.; Bishop,B.; Edworthy,P.; Kim,M.; Chan,Y.F.; Sam,I.C.; AbuBakar,S.; Chang,L.Y.; Nor&apos;e,S.S.; Jafar,F.L.; Hassan,A.; Ahmad-Nasrah,S.N.; Bao,Y.; Sanders,R.; Dernovoy,D.; Kiryutin,B.; Lipman,D.J.; Tatusova…
EPI373706	NP	Malaysia	2008-Mar-19	A/Malaysia/1965896/2008		Other Database Import	Wentworth,D.E.; Dugan,V.; Halpin,R.; Lin,X.; Bera,J.; Ghedin,E.; Fedorova,N.; Overton,L.; Tsitrin,T.; Stockwell,T.; Katzel,D.; Li,K.; Amedeo,P.; Schobel,S.; Shrivastava,S.; Wang,S.; Thovarai,V.; Bishop,B.; Edworthy,P.; Kim,M.; Chan,Y.F.; Sam,I.C.; AbuBakar,S.; Chang,L.Y.; Nor&apos;e,S.S.; Jafar,F.L.; Hassan,A.; Ahmad-Nasrah,S.N.; Bao,Y.; Sanders,R.; Dernovoy,D.; Kiryutin,B.; Lipman,D.J.; Tatusova…
EPI373707	NS	Malaysia	2008-Mar-19	A/Malaysia/1965896/2008		Other Database Import	Wentworth,D.E.; Dugan,V.; Halpin,R.; Lin,X.; Bera,J.; Ghedin,E.; Fedorova,N.; Overton,L.; Tsitrin,T.; Stockwell,T.; Katzel,D.; Li,K.; Amedeo,P.; Schobel,S.; Shrivastava,S.; Wang,S.; Thovarai,V.; Bishop,B.; Edworthy,P.; Kim,M.; Chan,Y.F.; Sam,I.C.; AbuBakar,S.; Chang,L.Y.; Nor&apos;e,S.S.; Jafar,F.L.; Hassan,A.; Ahmad-Nasrah,S.N.; Bao,Y.; Sanders,R.; Dernovoy,D.; Kiryutin,B.; Lipman,D.J.; Tatusova…
EPI373708	PA	Malaysia	2008-Mar-19	A/Malaysia/1965896/2008		Other Database Import	Wentworth,D.E.; Dugan,V.; Halpin,R.; Lin,X.; Bera,J.; Ghedin,E.; Fedorova,N.; Overton,L.; Tsitrin,T.; Stockwell,T.; Katzel,D.; Li,K.; Amedeo,P.; Schobel,S.; Shrivastava,S.; Wang,S.; Thovarai,V.; Bishop,B.; Edworthy,P.; Kim,M.; Chan,Y.F.; Sam,I.C.; AbuBakar,S.; Chang,L.Y.; Nor&apos;e,S.S.; Jafar,F.L.; Hassan,A.; Ahmad-Nasrah,S.N.; Bao,Y.; Sanders,R.; Dernovoy,D.; Kiryutin,B.; Lipman,D.J.; Tatusova…
EPI373709	PB1	Malaysia	2008-Mar-19	A/Malaysia/1965896/2008		Other Database Import	Wentworth,D.E.; Dugan,V.; Halpin,R.; Lin,X.; Bera,J.; Ghedin,E.; Fedorova,N.; Overton,L.; Tsitrin,T.; Stockwell,T.; Katzel,D.; Li,K.; Amedeo,P.; Schobel,S.; Shrivastava,S.; Wang,S.; Thovarai,V.; Bishop,B.; Edworthy,P.; Kim,M.; Chan,Y.F.; Sam,I.C.; AbuBakar,S.; Chang,L.Y.; Nor&apos;e,S.S.; Jafar,F.L.; Hassan,A.; Ahmad-Nasrah,S.N.; Bao,Y.; Sanders,R.; Dernovoy,D.; Kiryutin,B.; Lipman,D.J.; Tatusova…
EPI373710	PB2	Malaysia	2008-Mar-19	A/Malaysia/1965896/2008		Other Database Import	Wentworth,D.E.; Dugan,V.; Halpin,R.; Lin,X.; Bera,J.; Ghedin,E.; Fedorova,N.; Overton,L.; Tsitrin,T.; Stockwell,T.; Katzel,D.; Li,K.; Amedeo,P.; Schobel,S.; Shrivastava,S.; Wang,S.; Thovarai,V.; Bishop,B.; Edworthy,P.; Kim,M.; Chan,Y.F.; Sam,I.C.; AbuBakar,S.; Chang,L.Y.; Nor&apos;e,S.S.; Jafar,F.L.; Hassan,A.; Ahmad-Nasrah,S.N.; Bao,Y.; Sanders,R.; Dernovoy,D.; Kiryutin,B.; Lipman,D.J.; Tatusova…
EPI373703	HA	Malaysia	2008-Mar-19	A/Malaysia/1965896/2008		Other Database Import	Wentworth,D.E.; Dugan,V.; Halpin,R.; Lin,X.; Bera,J.; Ghedin,E.; Fedorova,N.; Overton,L.; Tsitrin,T.; Stockwell,T.; Katzel,D.; Li,K.; Amedeo,P.; Schobel,S.; Shrivastava,S.; Wang,S.; Thovarai,V.; Bishop,B.; Edworthy,P.; Kim,M.; Chan,Y.F.; Sam,I.C.; AbuBakar,S.; Chang,L.Y.; Nor&apos;e,S.S.; Jafar,F.L.; Hassan,A.; Ahmad-Nasrah,S.N.; Bao,Y.; Sanders,R.; Dernovoy,D.; Kiryutin,B.; Lipman,D.J.; Tatusova…
EPI373704	MP	Malaysia	2008-Mar-19	A/Malaysia/1965896/2008		Other Database Import	Wentworth,D.E.; Dugan,V.; Halpin,R.; Lin,X.; Bera,J.; Ghedin,E.; Fedorova,N.; Overton,L.; Tsitrin,T.; Stockwell,T.; Katzel,D.; Li,K.; Amedeo,P.; Schobel,S.; Shrivastava,S.; Wang,S.; Thovarai,V.; Bishop,B.; Edworthy,P.; Kim,M.; Chan,Y.F.; Sam,I.C.; AbuBakar,S.; Chang,L.Y.; Nor&apos;e,S.S.; Jafar,F.L.; Hassan,A.; Ahmad-Nasrah,S.N.; Bao,Y.; Sanders,R.; Dernovoy,D.; Kiryutin,B.; Lipman,D.J.; Tatusova…
EPI369762	HA	Vietnam	2008-Dec-10	A/KhanhHoa/KH475/2008		Other Database Import	Wentworth,D.E.; Dugan,V.; Halpin,R.; Lin,X.; Bera,J.; Ghedin,E.; Fedorova,N.; Overton,L.; Tsitrin,T.; Stockwell,T.; Katzel,D.; Li,K.; Amedeo,P.; Schobel,S.; Shrivastava,S.; Wang,S.; Thovarai,V.; Bishop,B.; Edworthy,P.; Kim,M.; Mai,L.T.Q.; Hien,N.T.; Ha,N.K.; Cuong,V.D.; Duc,D.T.; Phuong,H.V.M.; Hang,N.L.K.; Thanh,L.T.; Thach,N.C.; Huong,T.T.; Hien,P.T.; Giang,N.H.; Bao,Y.; Sanders,R.; Dernovoy,D.…
EPI369766	NS	Vietnam	2008-Dec-10	A/KhanhHoa/KH475/2008		Other Database Import	Wentworth,D.E.; Dugan,V.; Halpin,R.; Lin,X.; Bera,J.; Ghedin,E.; Fedorova,N.; Overton,L.; Tsitrin,T.; Stockwell,T.; Katzel,D.; Li,K.; Amedeo,P.; Schobel,S.; Shrivastava,S.; Wang,S.; Thovarai,V.; Bishop,B.; Edworthy,P.; Kim,M.; Mai,L.T.Q.; Hien,N.T.; Ha,N.K.; Cuong,V.D.; Duc,D.T.; Phuong,H.V.M.; Hang,N.L.K.; Thanh,L.T.; Thach,N.C.; Huong,T.T.; Hien,P.T.; Giang,N.H.; Bao,Y.; Sanders,R.; Dernovoy,D.…
EPI369768	PB1	Vietnam	2008-Dec-10	A/KhanhHoa/KH475/2008		Other Database Import	Wentworth,D.E.; Dugan,V.; Halpin,R.; Lin,X.; Bera,J.; Ghedin,E.; Fedorova,N.; Overton,L.; Tsitrin,T.; Stockwell,T.; Katzel,D.; Li,K.; Amedeo,P.; Schobel,S.; Shrivastava,S.; Wang,S.; Thovarai,V.; Bishop,B.; Edworthy,P.; Kim,M.; Mai,L.T.Q.; Hien,N.T.; Ha,N.K.; Cuong,V.D.; Duc,D.T.; Phuong,H.V.M.; Hang,N.L.K.; Thanh,L.T.; Thach,N.C.; Huong,T.T.; Hien,P.T.; Giang,N.H.; Bao,Y.; Sanders,R.; Dernovoy,D.…
EPI369764	NA	Vietnam	2008-Dec-10	A/KhanhHoa/KH475/2008		Other Database Import	Wentworth,D.E.; Dugan,V.; Halpin,R.; Lin,X.; Bera,J.; Ghedin,E.; Fedorova,N.; Overton,L.; Tsitrin,T.; Stockwell,T.; Katzel,D.; Li,K.; Amedeo,P.; Schobel,S.; Shrivastava,S.; Wang,S.; Thovarai,V.; Bishop,B.; Edworthy,P.; Kim,M.; Mai,L.T.Q.; Hien,N.T.; Ha,N.K.; Cuong,V.D.; Duc,D.T.; Phuong,H.V.M.; Hang,N.L.K.; Thanh,L.T.; Thach,N.C.; Huong,T.T.; Hien,P.T.; Giang,N.H.; Bao,Y.; Sanders,R.; Dernovoy,D.…
EPI369763	MP	Vietnam	2008-Dec-10	A/KhanhHoa/KH475/2008		Other Database Import	Wentworth,D.E.; Dugan,V.; Halpin,R.; Lin,X.; Bera,J.; Ghedin,E.; Fedorova,N.; Overton,L.; Tsitrin,T.; Stockwell,T.; Katzel,D.; Li,K.; Amedeo,P.; Schobel,S.; Shrivastava,S.; Wang,S.; Thovarai,V.; Bishop,B.; Edworthy,P.; Kim,M.; Mai,L.T.Q.; Hien,N.T.; Ha,N.K.; Cuong,V.D.; Duc,D.T.; Phuong,H.V.M.; Hang,N.L.K.; Thanh,L.T.; Thach,N.C.; Huong,T.T.; Hien,P.T.; Giang,N.H.; Bao,Y.; Sanders,R.; Dernovoy,D.…
EPI369765	NP	Vietnam	2008-Dec-10	A/KhanhHoa/KH475/2008		Other Database Import	Wentworth,D.E.; Dugan,V.; Halpin,R.; Lin,X.; Bera,J.; Ghedin,E.; Fedorova,N.; Overton,L.; Tsitrin,T.; Stockwell,T.; Katzel,D.; Li,K.; Amedeo,P.; Schobel,S.; Shrivastava,S.; Wang,S.; Thovarai,V.; Bishop,B.; Edworthy,P.; Kim,M.; Mai,L.T.Q.; Hien,N.T.; Ha,N.K.; Cuong,V.D.; Duc,D.T.; Phuong,H.V.M.; Hang,N.L.K.; Thanh,L.T.; Thach,N.C.; Huong,T.T.; Hien,P.T.; Giang,N.H.; Bao,Y.; Sanders,R.; Dernovoy,D.…
EPI369767	PA	Vietnam	2008-Dec-10	A/KhanhHoa/KH475/2008		Other Database Import	Wentworth,D.E.; Dugan,V.; Halpin,R.; Lin,X.; Bera,J.; Ghedin,E.; Fedorova,N.; Overton,L.; Tsitrin,T.; Stockwell,T.; Katzel,D.; Li,K.; Amedeo,P.; Schobel,S.; Shrivastava,S.; Wang,S.; Thovarai,V.; Bishop,B.; Edworthy,P.; Kim,M.; Mai,L.T.Q.; Hien,N.T.; Ha,N.K.; Cuong,V.D.; Duc,D.T.; Phuong,H.V.M.; Hang,N.L.K.; Thanh,L.T.; Thach,N.C.; Huong,T.T.; Hien,P.T.; Giang,N.H.; Bao,Y.; Sanders,R.; Dernovoy,D.…
EPI369769	PB2	Vietnam	2008-Dec-10	A/KhanhHoa/KH475/2008		Other Database Import	Wentworth,D.E.; Dugan,V.; Halpin,R.; Lin,X.; Bera,J.; Ghedin,E.; Fedorova,N.; Overton,L.; Tsitrin,T.; Stockwell,T.; Katzel,D.; Li,K.; Amedeo,P.; Schobel,S.; Shrivastava,S.; Wang,S.; Thovarai,V.; Bishop,B.; Edworthy,P.; Kim,M.; Mai,L.T.Q.; Hien,N.T.; Ha,N.K.; Cuong,V.D.; Duc,D.T.; Phuong,H.V.M.; Hang,N.L.K.; Thanh,L.T.; Thach,N.C.; Huong,T.T.; Hien,P.T.; Giang,N.H.; Bao,Y.; Sanders,R.; Dernovoy,D.…
EPI369754	MP	Vietnam	2008-Dec-10	A/KhanhHoa/KH474/2008		Other Database Import	Wentworth,D.E.; Dugan,V.; Halpin,R.; Lin,X.; Bera,J.; Ghedin,E.; Fedorova,N.; Overton,L.; Tsitrin,T.; Stockwell,T.; Katzel,D.; Li,K.; Amedeo,P.; Schobel,S.; Shrivastava,S.; Wang,S.; Thovarai,V.; Bishop,B.; Edworthy,P.; Kim,M.; Mai,L.T.Q.; Hien,N.T.; Ha,N.K.; Cuong,V.D.; Duc,D.T.; Phuong,H.V.M.; Hang,N.L.K.; Thanh,L.T.; Thach,N.C.; Huong,T.T.; Hien,P.T.; Giang,N.H.; Bao,Y.; Sanders,R.; Dernovoy,D.…
EPI369756	NP	Vietnam	2008-Dec-10	A/KhanhHoa/KH474/2008		Other Database Import	Wentworth,D.E.; Dugan,V.; Halpin,R.; Lin,X.; Bera,J.; Ghedin,E.; Fedorova,N.; Overton,L.; Tsitrin,T.; Stockwell,T.; Katzel,D.; Li,K.; Amedeo,P.; Schobel,S.; Shrivastava,S.; Wang,S.; Thovarai,V.; Bishop,B.; Edworthy,P.; Kim,M.; Mai,L.T.Q.; Hien,N.T.; Ha,N.K.; Cuong,V.D.; Duc,D.T.; Phuong,H.V.M.; Hang,N.L.K.; Thanh,L.T.; Thach,N.C.; Huong,T.T.; Hien,P.T.; Giang,N.H.; Bao,Y.; Sanders,R.; Dernovoy,D.…
EPI369753	HA	Vietnam	2008-Dec-10	A/KhanhHoa/KH474/2008		Other Database Import	Wentworth,D.E.; Dugan,V.; Halpin,R.; Lin,X.; Bera,J.; Ghedin,E.; Fedorova,N.; Overton,L.; Tsitrin,T.; Stockwell,T.; Katzel,D.; Li,K.; Amedeo,P.; Schobel,S.; Shrivastava,S.; Wang,S.; Thovarai,V.; Bishop,B.; Edworthy,P.; Kim,M.; Mai,L.T.Q.; Hien,N.T.; Ha,N.K.; Cuong,V.D.; Duc,D.T.; Phuong,H.V.M.; Hang,N.L.K.; Thanh,L.T.; Thach,N.C.; Huong,T.T.; Hien,P.T.; Giang,N.H.; Bao,Y.; Sanders,R.; Dernovoy,D.…
EPI369757	NS	Vietnam	2008-Dec-10	A/KhanhHoa/KH474/2008		Other Database Import	Wentworth,D.E.; Dugan,V.; Halpin,R.; Lin,X.; Bera,J.; Ghedin,E.; Fedorova,N.; Overton,L.; Tsitrin,T.; Stockwell,T.; Katzel,D.; Li,K.; Amedeo,P.; Schobel,S.; Shrivastava,S.; Wang,S.; Thovarai,V.; Bishop,B.; Edworthy,P.; Kim,M.; Mai,L.T.Q.; Hien,N.T.; Ha,N.K.; Cuong,V.D.; Duc,D.T.; Phuong,H.V.M.; Hang,N.L.K.; Thanh,L.T.; Thach,N.C.; Huong,T.T.; Hien,P.T.; Giang,N.H.; Bao,Y.; Sanders,R.; Dernovoy,D.…
EPI369761	PB2	Vietnam	2008-Dec-10	A/KhanhHoa/KH474/2008		Other Database Import	Wentworth,D.E.; Dugan,V.; Halpin,R.; Lin,X.; Bera,J.; Ghedin,E.; Fedorova,N.; Overton,L.; Tsitrin,T.; Stockwell,T.; Katzel,D.; Li,K.; Amedeo,P.; Schobel,S.; Shrivastava,S.; Wang,S.; Thovarai,V.; Bishop,B.; Edworthy,P.; Kim,M.; Mai,L.T.Q.; Hien,N.T.; Ha,N.K.; Cuong,V.D.; Duc,D.T.; Phuong,H.V.M.; Hang,N.L.K.; Thanh,L.T.; Thach,N.C.; Huong,T.T.; Hien,P.T.; Giang,N.H.; Bao,Y.; Sanders,R.; Dernovoy,D.…
EPI369755	NA	Vietnam	2008-Dec-10	A/KhanhHoa/KH474/2008		Other Database Import	Wentworth,D.E.; Dugan,V.; Halpin,R.; Lin,X.; Bera,J.; Ghedin,E.; Fedorova,N.; Overton,L.; Tsitrin,T.; Stockwell,T.; Katzel,D.; Li,K.; Amedeo,P.; Schobel,S.; Shrivastava,S.; Wang,S.; Thovarai,V.; Bishop,B.; Edworthy,P.; Kim,M.; Mai,L.T.Q.; Hien,N.T.; Ha,N.K.; Cuong,V.D.; Duc,D.T.; Phuong,H.V.M.; Hang,N.L.K.; Thanh,L.T.; Thach,N.C.; Huong,T.T.; Hien,P.T.; Giang,N.H.; Bao,Y.; Sanders,R.; Dernovoy,D.…
EPI369760	PB1	Vietnam	2008-Dec-10	A/KhanhHoa/KH474/2008		Other Database Import	Wentworth,D.E.; Dugan,V.; Halpin,R.; Lin,X.; Bera,J.; Ghedin,E.; Fedorova,N.; Overton,L.; Tsitrin,T.; Stockwell,T.; Katzel,D.; Li,K.; Amedeo,P.; Schobel,S.; Shrivastava,S.; Wang,S.; Thovarai,V.; Bishop,B.; Edworthy,P.; Kim,M.; Mai,L.T.Q.; Hien,N.T.; Ha,N.K.; Cuong,V.D.; Duc,D.T.; Phuong,H.V.M.; Hang,N.L.K.; Thanh,L.T.; Thach,N.C.; Huong,T.T.; Hien,P.T.; Giang,N.H.; Bao,Y.; Sanders,R.; Dernovoy,D.…
EPI369759	PA	Vietnam	2008-Dec-10	A/KhanhHoa/KH474/2008		Other Database Import	Wentworth,D.E.; Dugan,V.; Halpin,R.; Lin,X.; Bera,J.; Ghedin,E.; Fedorova,N.; Overton,L.; Tsitrin,T.; Stockwell,T.; Katzel,D.; Li,K.; Amedeo,P.; Schobel,S.; Shrivastava,S.; Wang,S.; Thovarai,V.; Bishop,B.; Edworthy,P.; Kim,M.; Mai,L.T.Q.; Hien,N.T.; Ha,N.K.; Cuong,V.D.; Duc,D.T.; Phuong,H.V.M.; Hang,N.L.K.; Thanh,L.T.; Thach,N.C.; Huong,T.T.; Hien,P.T.; Giang,N.H.; Bao,Y.; Sanders,R.; Dernovoy,D.…
EPI369737	NA	Vietnam	2008-Jan-28	A/Hue/H39/2008		Other Database Import	Wentworth,D.E.; Dugan,V.; Halpin,R.; Lin,X.; Bera,J.; Ghedin,E.; Fedorova,N.; Overton,L.; Tsitrin,T.; Stockwell,T.; Katzel,D.; Li,K.; Amedeo,P.; Schobel,S.; Shrivastava,S.; Wang,S.; Thovarai,V.; Bishop,B.; Edworthy,P.; Kim,M.; Mai,L.T.Q.; Hien,N.T.; Ha,N.K.; Cuong,V.D.; Duc,D.T.; Phuong,H.V.M.; Hang,N.L.K.; Thanh,L.T.; Thach,N.C.; Huong,T.T.; Hien,P.T.; Giang,N.H.; Bao,Y.; Sanders,R.; Dernovoy,D.…
EPI369742	PB1	Vietnam	2008-Jan-28	A/Hue/H39/2008		Other Database Import	Wentworth,D.E.; Dugan,V.; Halpin,R.; Lin,X.; Bera,J.; Ghedin,E.; Fedorova,N.; Overton,L.; Tsitrin,T.; Stockwell,T.; Katzel,D.; Li,K.; Amedeo,P.; Schobel,S.; Shrivastava,S.; Wang,S.; Thovarai,V.; Bishop,B.; Edworthy,P.; Kim,M.; Mai,L.T.Q.; Hien,N.T.; Ha,N.K.; Cuong,V.D.; Duc,D.T.; Phuong,H.V.M.; Hang,N.L.K.; Thanh,L.T.; Thach,N.C.; Huong,T.T.; Hien,P.T.; Giang,N.H.; Bao,Y.; Sanders,R.; Dernovoy,D.…
EPI369736	MP	Vietnam	2008-Jan-28	A/Hue/H39/2008		Other Database Import	Wentworth,D.E.; Dugan,V.; Halpin,R.; Lin,X.; Bera,J.; Ghedin,E.; Fedorova,N.; Overton,L.; Tsitrin,T.; Stockwell,T.; Katzel,D.; Li,K.; Amedeo,P.; Schobel,S.; Shrivastava,S.; Wang,S.; Thovarai,V.; Bishop,B.; Edworthy,P.; Kim,M.; Mai,L.T.Q.; Hien,N.T.; Ha,N.K.; Cuong,V.D.; Duc,D.T.; Phuong,H.V.M.; Hang,N.L.K.; Thanh,L.T.; Thach,N.C.; Huong,T.T.; Hien,P.T.; Giang,N.H.; Bao,Y.; Sanders,R.; Dernovoy,D.…
EPI369735	HA	Vietnam	2008-Jan-28	A/Hue/H39/2008		Other Database Import	Wentworth,D.E.; Dugan,V.; Halpin,R.; Lin,X.; Bera,J.; Ghedin,E.; Fedorova,N.; Overton,L.; Tsitrin,T.; Stockwell,T.; Katzel,D.; Li,K.; Amedeo,P.; Schobel,S.; Shrivastava,S.; Wang,S.; Thovarai,V.; Bishop,B.; Edworthy,P.; Kim,M.; Mai,L.T.Q.; Hien,N.T.; Ha,N.K.; Cuong,V.D.; Duc,D.T.; Phuong,H.V.M.; Hang,N.L.K.; Thanh,L.T.; Thach,N.C.; Huong,T.T.; Hien,P.T.; Giang,N.H.; Bao,Y.; Sanders,R.; Dernovoy,D.…
EPI369738	NP	Vietnam	2008-Jan-28	A/Hue/H39/2008		Other Database Import	Wentworth,D.E.; Dugan,V.; Halpin,R.; Lin,X.; Bera,J.; Ghedin,E.; Fedorova,N.; Overton,L.; Tsitrin,T.; Stockwell,T.; Katzel,D.; Li,K.; Amedeo,P.; Schobel,S.; Shrivastava,S.; Wang,S.; Thovarai,V.; Bishop,B.; Edworthy,P.; Kim,M.; Mai,L.T.Q.; Hien,N.T.; Ha,N.K.; Cuong,V.D.; Duc,D.T.; Phuong,H.V.M.; Hang,N.L.K.; Thanh,L.T.; Thach,N.C.; Huong,T.T.; Hien,P.T.; Giang,N.H.; Bao,Y.; Sanders,R.; Dernovoy,D.…
EPI369741	PA	Vietnam	2008-Jan-28	A/Hue/H39/2008		Other Database Import	Wentworth,D.E.; Dugan,V.; Halpin,R.; Lin,X.; Bera,J.; Ghedin,E.; Fedorova,N.; Overton,L.; Tsitrin,T.; Stockwell,T.; Katzel,D.; Li,K.; Amedeo,P.; Schobel,S.; Shrivastava,S.; Wang,S.; Thovarai,V.; Bishop,B.; Edworthy,P.; Kim,M.; Mai,L.T.Q.; Hien,N.T.; Ha,N.K.; Cuong,V.D.; Duc,D.T.; Phuong,H.V.M.; Hang,N.L.K.; Thanh,L.T.; Thach,N.C.; Huong,T.T.; Hien,P.T.; Giang,N.H.; Bao,Y.; Sanders,R.; Dernovoy,D.…
EPI369743	PB2	Vietnam	2008-Jan-28	A/Hue/H39/2008		Other Database Import	Wentworth,D.E.; Dugan,V.; Halpin,R.; Lin,X.; Bera,J.; Ghedin,E.; Fedorova,N.; Overton,L.; Tsitrin,T.; Stockwell,T.; Katzel,D.; Li,K.; Amedeo,P.; Schobel,S.; Shrivastava,S.; Wang,S.; Thovarai,V.; Bishop,B.; Edworthy,P.; Kim,M.; Mai,L.T.Q.; Hien,N.T.; Ha,N.K.; Cuong,V.D.; Duc,D.T.; Phuong,H.V.M.; Hang,N.L.K.; Thanh,L.T.; Thach,N.C.; Huong,T.T.; Hien,P.T.; Giang,N.H.; Bao,Y.; Sanders,R.; Dernovoy,D.…
EPI369739	NS	Vietnam	2008-Jan-28	A/Hue/H39/2008		Other Database Import	Wentworth,D.E.; Dugan,V.; Halpin,R.; Lin,X.; Bera,J.; Ghedin,E.; Fedorova,N.; Overton,L.; Tsitrin,T.; Stockwell,T.; Katzel,D.; Li,K.; Amedeo,P.; Schobel,S.; Shrivastava,S.; Wang,S.; Thovarai,V.; Bishop,B.; Edworthy,P.; Kim,M.; Mai,L.T.Q.; Hien,N.T.; Ha,N.K.; Cuong,V.D.; Duc,D.T.; Phuong,H.V.M.; Hang,N.L.K.; Thanh,L.T.; Thach,N.C.; Huong,T.T.; Hien,P.T.; Giang,N.H.; Bao,Y.; Sanders,R.; Dernovoy,D.…
EPI369719	HA	Vietnam	2008-Jan-04	A/Hue/H05/2008		Other Database Import	Wentworth,D.E.; Dugan,V.; Halpin,R.; Lin,X.; Bera,J.; Ghedin,E.; Fedorova,N.; Overton,L.; Tsitrin,T.; Stockwell,T.; Katzel,D.; Li,K.; Amedeo,P.; Schobel,S.; Shrivastava,S.; Wang,S.; Thovarai,V.; Bishop,B.; Edworthy,P.; Kim,M.; Mai,L.T.Q.; Hien,N.T.; Ha,N.K.; Cuong,V.D.; Duc,D.T.; Phuong,H.V.M.; Hang,N.L.K.; Thanh,L.T.; Thach,N.C.; Huong,T.T.; Hien,P.T.; Giang,N.H.; Bao,Y.; Sanders,R.; Dernovoy,D.…
EPI369723	NS	Vietnam	2008-Jan-04	A/Hue/H05/2008		Other Database Import	Wentworth,D.E.; Dugan,V.; Halpin,R.; Lin,X.; Bera,J.; Ghedin,E.; Fedorova,N.; Overton,L.; Tsitrin,T.; Stockwell,T.; Katzel,D.; Li,K.; Amedeo,P.; Schobel,S.; Shrivastava,S.; Wang,S.; Thovarai,V.; Bishop,B.; Edworthy,P.; Kim,M.; Mai,L.T.Q.; Hien,N.T.; Ha,N.K.; Cuong,V.D.; Duc,D.T.; Phuong,H.V.M.; Hang,N.L.K.; Thanh,L.T.; Thach,N.C.; Huong,T.T.; Hien,P.T.; Giang,N.H.; Bao,Y.; Sanders,R.; Dernovoy,D.…
EPI369721	NA	Vietnam	2008-Jan-04	A/Hue/H05/2008		Other Database Import	Wentworth,D.E.; Dugan,V.; Halpin,R.; Lin,X.; Bera,J.; Ghedin,E.; Fedorova,N.; Overton,L.; Tsitrin,T.; Stockwell,T.; Katzel,D.; Li,K.; Amedeo,P.; Schobel,S.; Shrivastava,S.; Wang,S.; Thovarai,V.; Bishop,B.; Edworthy,P.; Kim,M.; Mai,L.T.Q.; Hien,N.T.; Ha,N.K.; Cuong,V.D.; Duc,D.T.; Phuong,H.V.M.; Hang,N.L.K.; Thanh,L.T.; Thach,N.C.; Huong,T.T.; Hien,P.T.; Giang,N.H.; Bao,Y.; Sanders,R.; Dernovoy,D.…
EPI369720	MP	Vietnam	2008-Jan-04	A/Hue/H05/2008		Other Database Import	Wentworth,D.E.; Dugan,V.; Halpin,R.; Lin,X.; Bera,J.; Ghedin,E.; Fedorova,N.; Overton,L.; Tsitrin,T.; Stockwell,T.; Katzel,D.; Li,K.; Amedeo,P.; Schobel,S.; Shrivastava,S.; Wang,S.; Thovarai,V.; Bishop,B.; Edworthy,P.; Kim,M.; Mai,L.T.Q.; Hien,N.T.; Ha,N.K.; Cuong,V.D.; Duc,D.T.; Phuong,H.V.M.; Hang,N.L.K.; Thanh,L.T.; Thach,N.C.; Huong,T.T.; Hien,P.T.; Giang,N.H.; Bao,Y.; Sanders,R.; Dernovoy,D.…
EPI369722	NP	Vietnam	2008-Jan-04	A/Hue/H05/2008		Other Database Import	Wentworth,D.E.; Dugan,V.; Halpin,R.; Lin,X.; Bera,J.; Ghedin,E.; Fedorova,N.; Overton,L.; Tsitrin,T.; Stockwell,T.; Katzel,D.; Li,K.; Amedeo,P.; Schobel,S.; Shrivastava,S.; Wang,S.; Thovarai,V.; Bishop,B.; Edworthy,P.; Kim,M.; Mai,L.T.Q.; Hien,N.T.; Ha,N.K.; Cuong,V.D.; Duc,D.T.; Phuong,H.V.M.; Hang,N.L.K.; Thanh,L.T.; Thach,N.C.; Huong,T.T.; Hien,P.T.; Giang,N.H.; Bao,Y.; Sanders,R.; Dernovoy,D.…
EPI369724	PA	Vietnam	2008-Jan-04	A/Hue/H05/2008		Other Database Import	Wentworth,D.E.; Dugan,V.; Halpin,R.; Lin,X.; Bera,J.; Ghedin,E.; Fedorova,N.; Overton,L.; Tsitrin,T.; Stockwell,T.; Katzel,D.; Li,K.; Amedeo,P.; Schobel,S.; Shrivastava,S.; Wang,S.; Thovarai,V.; Bishop,B.; Edworthy,P.; Kim,M.; Mai,L.T.Q.; Hien,N.T.; Ha,N.K.; Cuong,V.D.; Duc,D.T.; Phuong,H.V.M.; Hang,N.L.K.; Thanh,L.T.; Thach,N.C.; Huong,T.T.; Hien,P.T.; Giang,N.H.; Bao,Y.; Sanders,R.; Dernovoy,D.…
EPI369726	PB2	Vietnam	2008-Jan-04	A/Hue/H05/2008		Other Database Import	Wentworth,D.E.; Dugan,V.; Halpin,R.; Lin,X.; Bera,J.; Ghedin,E.; Fedorova,N.; Overton,L.; Tsitrin,T.; Stockwell,T.; Katzel,D.; Li,K.; Amedeo,P.; Schobel,S.; Shrivastava,S.; Wang,S.; Thovarai,V.; Bishop,B.; Edworthy,P.; Kim,M.; Mai,L.T.Q.; Hien,N.T.; Ha,N.K.; Cuong,V.D.; Duc,D.T.; Phuong,H.V.M.; Hang,N.L.K.; Thanh,L.T.; Thach,N.C.; Huong,T.T.; Hien,P.T.; Giang,N.H.; Bao,Y.; Sanders,R.; Dernovoy,D.…
EPI369725	PB1	Vietnam	2008-Jan-04	A/Hue/H05/2008		Other Database Import	Wentworth,D.E.; Dugan,V.; Halpin,R.; Lin,X.; Bera,J.; Ghedin,E.; Fedorova,N.; Overton,L.; Tsitrin,T.; Stockwell,T.; Katzel,D.; Li,K.; Amedeo,P.; Schobel,S.; Shrivastava,S.; Wang,S.; Thovarai,V.; Bishop,B.; Edworthy,P.; Kim,M.; Mai,L.T.Q.; Hien,N.T.; Ha,N.K.; Cuong,V.D.; Duc,D.T.; Phuong,H.V.M.; Hang,N.L.K.; Thanh,L.T.; Thach,N.C.; Huong,T.T.; Hien,P.T.; Giang,N.H.; Bao,Y.; Sanders,R.; Dernovoy,D.…
EPI369712	MP	Vietnam	2008-Nov-26	A/DaNang/DN453/2008		Other Database Import	Wentworth,D.E.; Dugan,V.; Halpin,R.; Lin,X.; Bera,J.; Ghedin,E.; Fedorova,N.; Overton,L.; Tsitrin,T.; Stockwell,T.; Katzel,D.; Li,K.; Amedeo,P.; Schobel,S.; Shrivastava,S.; Wang,S.; Thovarai,V.; Bishop,B.; Edworthy,P.; Kim,M.; Mai,L.T.Q.; Hien,N.T.; Ha,N.K.; Cuong,V.D.; Duc,D.T.; Phuong,H.V.M.; Hang,N.L.K.; Thanh,L.T.; Thach,N.C.; Huong,T.T.; Hien,P.T.; Giang,N.H.; Bao,Y.; Sanders,R.; Dernovoy,D.…
EPI369718	PB2	Vietnam	2008-Nov-26	A/DaNang/DN453/2008		Other Database Import	Wentworth,D.E.; Dugan,V.; Halpin,R.; Lin,X.; Bera,J.; Ghedin,E.; Fedorova,N.; Overton,L.; Tsitrin,T.; Stockwell,T.; Katzel,D.; Li,K.; Amedeo,P.; Schobel,S.; Shrivastava,S.; Wang,S.; Thovarai,V.; Bishop,B.; Edworthy,P.; Kim,M.; Mai,L.T.Q.; Hien,N.T.; Ha,N.K.; Cuong,V.D.; Duc,D.T.; Phuong,H.V.M.; Hang,N.L.K.; Thanh,L.T.; Thach,N.C.; Huong,T.T.; Hien,P.T.; Giang,N.H.; Bao,Y.; Sanders,R.; Dernovoy,D.…
EPI369713	NA	Vietnam	2008-Nov-26	A/DaNang/DN453/2008		Other Database Import	Wentworth,D.E.; Dugan,V.; Halpin,R.; Lin,X.; Bera,J.; Ghedin,E.; Fedorova,N.; Overton,L.; Tsitrin,T.; Stockwell,T.; Katzel,D.; Li,K.; Amedeo,P.; Schobel,S.; Shrivastava,S.; Wang,S.; Thovarai,V.; Bishop,B.; Edworthy,P.; Kim,M.; Mai,L.T.Q.; Hien,N.T.; Ha,N.K.; Cuong,V.D.; Duc,D.T.; Phuong,H.V.M.; Hang,N.L.K.; Thanh,L.T.; Thach,N.C.; Huong,T.T.; Hien,P.T.; Giang,N.H.; Bao,Y.; Sanders,R.; Dernovoy,D.…
EPI369715	NS	Vietnam	2008-Nov-26	A/DaNang/DN453/2008		Other Database Import	Wentworth,D.E.; Dugan,V.; Halpin,R.; Lin,X.; Bera,J.; Ghedin,E.; Fedorova,N.; Overton,L.; Tsitrin,T.; Stockwell,T.; Katzel,D.; Li,K.; Amedeo,P.; Schobel,S.; Shrivastava,S.; Wang,S.; Thovarai,V.; Bishop,B.; Edworthy,P.; Kim,M.; Mai,L.T.Q.; Hien,N.T.; Ha,N.K.; Cuong,V.D.; Duc,D.T.; Phuong,H.V.M.; Hang,N.L.K.; Thanh,L.T.; Thach,N.C.; Huong,T.T.; Hien,P.T.; Giang,N.H.; Bao,Y.; Sanders,R.; Dernovoy,D.…
EPI369714	NP	Vietnam	2008-Nov-26	A/DaNang/DN453/2008		Other Database Import	Wentworth,D.E.; Dugan,V.; Halpin,R.; Lin,X.; Bera,J.; Ghedin,E.; Fedorova,N.; Overton,L.; Tsitrin,T.; Stockwell,T.; Katzel,D.; Li,K.; Amedeo,P.; Schobel,S.; Shrivastava,S.; Wang,S.; Thovarai,V.; Bishop,B.; Edworthy,P.; Kim,M.; Mai,L.T.Q.; Hien,N.T.; Ha,N.K.; Cuong,V.D.; Duc,D.T.; Phuong,H.V.M.; Hang,N.L.K.; Thanh,L.T.; Thach,N.C.; Huong,T.T.; Hien,P.T.; Giang,N.H.; Bao,Y.; Sanders,R.; Dernovoy,D.…
EPI369717	PB1	Vietnam	2008-Nov-26	A/DaNang/DN453/2008		Other Database Import	Wentworth,D.E.; Dugan,V.; Halpin,R.; Lin,X.; Bera,J.; Ghedin,E.; Fedorova,N.; Overton,L.; Tsitrin,T.; Stockwell,T.; Katzel,D.; Li,K.; Amedeo,P.; Schobel,S.; Shrivastava,S.; Wang,S.; Thovarai,V.; Bishop,B.; Edworthy,P.; Kim,M.; Mai,L.T.Q.; Hien,N.T.; Ha,N.K.; Cuong,V.D.; Duc,D.T.; Phuong,H.V.M.; Hang,N.L.K.; Thanh,L.T.; Thach,N.C.; Huong,T.T.; Hien,P.T.; Giang,N.H.; Bao,Y.; Sanders,R.; Dernovoy,D.…
EPI369711	HA	Vietnam	2008-Nov-26	A/DaNang/DN453/2008		Other Database Import	Wentworth,D.E.; Dugan,V.; Halpin,R.; Lin,X.; Bera,J.; Ghedin,E.; Fedorova,N.; Overton,L.; Tsitrin,T.; Stockwell,T.; Katzel,D.; Li,K.; Amedeo,P.; Schobel,S.; Shrivastava,S.; Wang,S.; Thovarai,V.; Bishop,B.; Edworthy,P.; Kim,M.; Mai,L.T.Q.; Hien,N.T.; Ha,N.K.; Cuong,V.D.; Duc,D.T.; Phuong,H.V.M.; Hang,N.L.K.; Thanh,L.T.; Thach,N.C.; Huong,T.T.; Hien,P.T.; Giang,N.H.; Bao,Y.; Sanders,R.; Dernovoy,D.…
EPI369716	PA	Vietnam	2008-Nov-26	A/DaNang/DN453/2008		Other Database Import	Wentworth,D.E.; Dugan,V.; Halpin,R.; Lin,X.; Bera,J.; Ghedin,E.; Fedorova,N.; Overton,L.; Tsitrin,T.; Stockwell,T.; Katzel,D.; Li,K.; Amedeo,P.; Schobel,S.; Shrivastava,S.; Wang,S.; Thovarai,V.; Bishop,B.; Edworthy,P.; Kim,M.; Mai,L.T.Q.; Hien,N.T.; Ha,N.K.; Cuong,V.D.; Duc,D.T.; Phuong,H.V.M.; Hang,N.L.K.; Thanh,L.T.; Thach,N.C.; Huong,T.T.; Hien,P.T.; Giang,N.H.; Bao,Y.; Sanders,R.; Dernovoy,D.…
EPI363340	HA	China	2008-Dec-23	A/Xinjiang-Hutubi/1228/2008		Other Database Import	Du,X.; Dong,L.; Lan,Y.; Peng,Y.; Wu,A.; Zhang,Y.; Huang,W.; Wang,D.; Wang,M.; Guo,Y.; Shu,Y.; Jiang,T.; Zhao,X.; Wei,H.; Chen,Y.; Li,X.; Tan,M.; Guo,J.
EPI363339	HA	China	2008-Dec-13	A/Hebei-Nanshi/1137/2008		Other Database Import	Du,X.; Dong,L.; Lan,Y.; Peng,Y.; Wu,A.; Zhang,Y.; Huang,W.; Wang,D.; Wang,M.; Guo,Y.; Shu,Y.; Jiang,T.; Zhao,X.; Wei,H.; Chen,Y.; Li,X.; Tan,M.; Guo,J.
EPI363327	HA	China	2008-Oct-24	A/Sichuan-Jinjiang/2102/2008		Other Database Import	Du,X.; Dong,L.; Lan,Y.; Peng,Y.; Wu,A.; Zhang,Y.; Huang,W.; Wang,D.; Wang,M.; Guo,Y.; Shu,Y.; Jiang,T.; Zhao,X.; Wei,H.; Chen,Y.; Li,X.; Tan,M.; Guo,J.
EPI363326	HA	China	2008-Oct-23	A/Shanghai-Pudongxin/2164/2008		Other Database Import	Du,X.; Dong,L.; Lan,Y.; Peng,Y.; Wu,A.; Zhang,Y.; Huang,W.; Wang,D.; Wang,M.; Guo,Y.; Shu,Y.; Jiang,T.; Zhao,X.; Wei,H.; Chen,Y.; Li,X.; Tan,M.; Guo,J.
EPI363324	HA	China	2008-Oct-20	A/Wulumuqi/203/2008		Other Database Import	Du,X.; Dong,L.; Lan,Y.; Peng,Y.; Wu,A.; Zhang,Y.; Huang,W.; Wang,D.; Wang,M.; Guo,Y.; Shu,Y.; Jiang,T.; Zhao,X.; Wei,H.; Chen,Y.; Li,X.; Tan,M.; Guo,J.
EPI363322	HA	China	2008-Oct-13	A/Sichuan-Jingyang/2165/2008		Other Database Import	Du,X.; Dong,L.; Lan,Y.; Peng,Y.; Wu,A.; Zhang,Y.; Huang,W.; Wang,D.; Wang,M.; Guo,Y.; Shu,Y.; Jiang,T.; Zhao,X.; Wei,H.; Chen,Y.; Li,X.; Tan,M.; Guo,J.
EPI363319	HA	China	2008-Oct-04	A/Jiangsu-Gaoyou/5259/2008		Other Database Import	Du,X.; Dong,L.; Lan,Y.; Peng,Y.; Wu,A.; Zhang,Y.; Huang,W.; Wang,D.; Wang,M.; Guo,Y.; Shu,Y.; Jiang,T.; Zhao,X.; Wei,H.; Chen,Y.; Li,X.; Tan,M.; Guo,J.
EPI363313	HA	China	2008-Apr-01	A/Gansu-Maiji/1314/2008		Other Database Import	Du,X.; Dong,L.; Lan,Y.; Peng,Y.; Wu,A.; Zhang,Y.; Huang,W.; Wang,D.; Wang,M.; Guo,Y.; Shu,Y.; Jiang,T.; Zhao,X.; Wei,H.; Chen,Y.; Li,X.; Tan,M.; Guo,J.
EPI363311	HA	China	2008-May-01	A/Hubei-Jiangan/1175/2008		Other Database Import	Du,X.; Dong,L.; Lan,Y.; Peng,Y.; Wu,A.; Zhang,Y.; Huang,W.; Wang,D.; Wang,M.; Guo,Y.; Shu,Y.; Jiang,T.; Zhao,X.; Wei,H.; Chen,Y.; Li,X.; Tan,M.; Guo,J.
EPI363309	HA	China	2008-Jul-01	A/Yunnan-Chuxiong/1271/2008		Other Database Import	Du,X.; Dong,L.; Lan,Y.; Peng,Y.; Wu,A.; Zhang,Y.; Huang,W.; Wang,D.; Wang,M.; Guo,Y.; Shu,Y.; Jiang,T.; Zhao,X.; Wei,H.; Chen,Y.; Li,X.; Tan,M.; Guo,J.
EPI363306	HA	China	2008-Apr-01	A/Shanghai-Nanhui/148/2008		Other Database Import	Du,X.; Dong,L.; Lan,Y.; Peng,Y.; Wu,A.; Zhang,Y.; Huang,W.; Wang,D.; Wang,M.; Guo,Y.; Shu,Y.; Jiang,T.; Zhao,X.; Wei,H.; Chen,Y.; Li,X.; Tan,M.; Guo,J.
EPI363303	HA	China	2008-Mar-01	A/Ningxia-Xingqing/31/2008		Other Database Import	Du,X.; Dong,L.; Lan,Y.; Peng,Y.; Wu,A.; Zhang,Y.; Huang,W.; Wang,D.; Wang,M.; Guo,Y.; Shu,Y.; Jiang,T.; Zhao,X.; Wei,H.; Chen,Y.; Li,X.; Tan,M.; Guo,J.
EPI363301	HA	China	2008-Jan-01	A/Hubei-Maojian/137/2008		Other Database Import	Du,X.; Dong,L.; Lan,Y.; Peng,Y.; Wu,A.; Zhang,Y.; Huang,W.; Wang,D.; Wang,M.; Guo,Y.; Shu,Y.; Jiang,T.; Zhao,X.; Wei,H.; Chen,Y.; Li,X.; Tan,M.; Guo,J.
EPI363298	HA	China	2008-Apr-01	A/Jiangxi-Guixi/161/2008		Other Database Import	Du,X.; Dong,L.; Lan,Y.; Peng,Y.; Wu,A.; Zhang,Y.; Huang,W.; Wang,D.; Wang,M.; Guo,Y.; Shu,Y.; Jiang,T.; Zhao,X.; Wei,H.; Chen,Y.; Li,X.; Tan,M.; Guo,J.
EPI363297	HA	China	2008-Mar-01	A/Yunnan-Mengzi/1185/2008		Other Database Import	Du,X.; Dong,L.; Lan,Y.; Peng,Y.; Wu,A.; Zhang,Y.; Huang,W.; Wang,D.; Wang,M.; Guo,Y.; Shu,Y.; Jiang,T.; Zhao,X.; Wei,H.; Chen,Y.; Li,X.; Tan,M.; Guo,J.
EPI363295	HA	China	2008-Apr-01	A/Hubei-Wujiagang/1170/2008		Other Database Import	Du,X.; Dong,L.; Lan,Y.; Peng,Y.; Wu,A.; Zhang,Y.; Huang,W.; Wang,D.; Wang,M.; Guo,Y.; Shu,Y.; Jiang,T.; Zhao,X.; Wei,H.; Chen,Y.; Li,X.; Tan,M.; Guo,J.
EPI363289	HA	China	2008-Oct-01	A/Beijing-Xuanwu/1176/2008		Other Database Import	Du,X.; Dong,L.; Lan,Y.; Peng,Y.; Wu,A.; Zhang,Y.; Huang,W.; Wang,D.; Wang,M.; Guo,Y.; Shu,Y.; Jiang,T.; Zhao,X.; Wei,H.; Chen,Y.; Li,X.; Tan,M.; Guo,J.
EPI363288	HA	China	2008-Sep-01	A/Yunnan-Xishan/189/2008		Other Database Import	Du,X.; Dong,L.; Lan,Y.; Peng,Y.; Wu,A.; Zhang,Y.; Huang,W.; Wang,D.; Wang,M.; Guo,Y.; Shu,Y.; Jiang,T.; Zhao,X.; Wei,H.; Chen,Y.; Li,X.; Tan,M.; Guo,J.
EPI363285	HA	China	2008-May-01	A/Yunnan-Guandu/135/2008		Other Database Import	Du,X.; Dong,L.; Lan,Y.; Peng,Y.; Wu,A.; Zhang,Y.; Huang,W.; Wang,D.; Wang,M.; Guo,Y.; Shu,Y.; Jiang,T.; Zhao,X.; Wei,H.; Chen,Y.; Li,X.; Tan,M.; Guo,J.
EPI363281	HA	China	2008-Mar-01	A/Yunnan-Chuxiong/189/2008		Other Database Import	Du,X.; Dong,L.; Lan,Y.; Peng,Y.; Wu,A.; Zhang,Y.; Huang,W.; Wang,D.; Wang,M.; Guo,Y.; Shu,Y.; Jiang,T.; Zhao,X.; Wei,H.; Chen,Y.; Li,X.; Tan,M.; Guo,J.
EPI363280	HA	China	2008-Feb-01	A/Yunnan-Mengzi/191/2008		Other Database Import	Du,X.; Dong,L.; Lan,Y.; Peng,Y.; Wu,A.; Zhang,Y.; Huang,W.; Wang,D.; Wang,M.; Guo,Y.; Shu,Y.; Jiang,T.; Zhao,X.; Wei,H.; Chen,Y.; Li,X.; Tan,M.; Guo,J.
EPI363279	HA	China	2008-Feb-01	A/Shandong-Huaiyin/1141/2008		Other Database Import	Du,X.; Dong,L.; Lan,Y.; Peng,Y.; Wu,A.; Zhang,Y.; Huang,W.; Wang,D.; Wang,M.; Guo,Y.; Shu,Y.; Jiang,T.; Zhao,X.; Wei,H.; Chen,Y.; Li,X.; Tan,M.; Guo,J.
EPI363278	HA	China	2008-Apr-01	A/Hunan-Yueyanglou/313/2008		Other Database Import	Du,X.; Dong,L.; Lan,Y.; Peng,Y.; Wu,A.; Zhang,Y.; Huang,W.; Wang,D.; Wang,M.; Guo,Y.; Shu,Y.; Jiang,T.; Zhao,X.; Wei,H.; Chen,Y.; Li,X.; Tan,M.; Guo,J.
EPI363276	HA	China	2008-May-01	A/Gansu-Chengguan/1448/2008		Other Database Import	Du,X.; Dong,L.; Lan,Y.; Peng,Y.; Wu,A.; Zhang,Y.; Huang,W.; Wang,D.; Wang,M.; Guo,Y.; Shu,Y.; Jiang,T.; Zhao,X.; Wei,H.; Chen,Y.; Li,X.; Tan,M.; Guo,J.
EPI363273	HA	China	2008-Mar-24	A/Shandong-Huaiyin/1194/2008		Other Database Import	Du,X.; Dong,L.; Lan,Y.; Peng,Y.; Wu,A.; Zhang,Y.; Huang,W.; Wang,D.; Wang,M.; Guo,Y.; Shu,Y.; Jiang,T.; Zhao,X.; Wei,H.; Chen,Y.; Li,X.; Tan,M.; Guo,J.
EPI736983	HA	China	2008-Mar-24	A/Shandong-Huaiyin/1194/2008		Other Database Import	Du,X.; Dong,L.; Lan,Y.; Peng,Y.; Wu,A.; Zhang,Y.; Huang,W.; Wang,D.; Wang,M.; Guo,Y.; Shu,Y.; Jiang,T.; Zhao,X.; Wei,H.; Chen,Y.; Li,X.; Tan,M.; Guo,J.
EPI363272	HA	China	2008-Jun-01	A/Jiangsu-Gulou/1200/2008		Other Database Import	Du,X.; Dong,L.; Lan,Y.; Peng,Y.; Wu,A.; Zhang,Y.; Huang,W.; Wang,D.; Wang,M.; Guo,Y.; Shu,Y.; Jiang,T.; Zhao,X.; Wei,H.; Chen,Y.; Li,X.; Tan,M.; Guo,J.
EPI363271	HA	China	2008-Mar-01	A/Hubei-Maojian/1119/2008		Other Database Import	Du,X.; Dong,L.; Lan,Y.; Peng,Y.; Wu,A.; Zhang,Y.; Huang,W.; Wang,D.; Wang,M.; Guo,Y.; Shu,Y.; Jiang,T.; Zhao,X.; Wei,H.; Chen,Y.; Li,X.; Tan,M.; Guo,J.
EPI363268	HA	China	2008-Aug-20	A/Hunan-Wuling/2418/2008		Other Database Import	Du,X.; Dong,L.; Lan,Y.; Peng,Y.; Wu,A.; Zhang,Y.; Huang,W.; Wang,D.; Wang,M.; Guo,Y.; Shu,Y.; Jiang,T.; Zhao,X.; Wei,H.; Chen,Y.; Li,X.; Tan,M.; Guo,J.
EPI363267	HA	China	2008-Aug-13	A/Zhejiang-Haishu/1522/2008		Other Database Import	Du,X.; Dong,L.; Lan,Y.; Peng,Y.; Wu,A.; Zhang,Y.; Huang,W.; Wang,D.; Wang,M.; Guo,Y.; Shu,Y.; Jiang,T.; Zhao,X.; Wei,H.; Chen,Y.; Li,X.; Tan,M.; Guo,J.
EPI363262	HA	China	2008-Jul-04	A/Jiangsu-Beitang/1160/2008		Other Database Import	Du,X.; Dong,L.; Lan,Y.; Peng,Y.; Wu,A.; Zhang,Y.; Huang,W.; Wang,D.; Wang,M.; Guo,Y.; Shu,Y.; Jiang,T.; Zhao,X.; Wei,H.; Chen,Y.; Li,X.; Tan,M.; Guo,J.
EPI358865	HA	United Kingdom	2008-May-01	A/England/350/2008		Other Database Import	Galiano,M.; Johnson,B.F.; Myers,R.; Ellis,J.; Daniels,R.; Zambon,M.
EPI358863	HA	United Kingdom	2008-Apr-11	A/England/298/2008		Other Database Import	Galiano,M.; Johnson,B.F.; Myers,R.; Ellis,J.; Daniels,R.; Zambon,M.
EPI358858	HA	United Kingdom	2008-Feb-12	A/England/168/2008		Other Database Import	Galiano,M.; Johnson,B.F.; Myers,R.; Ellis,J.; Daniels,R.; Zambon,M.
EPI358746	HA	United Kingdom	2008-Jan-01	A/England/394/2008		Other Database Import	Galiano,M.; Johnson,B.F.; Myers,R.; Ellis,J.; Daniels,R.; Zambon,M.
EPI358745	HA	United Kingdom	2008-Jan-01	A/England/392/2008		Other Database Import	Galiano,M.; Johnson,B.F.; Myers,R.; Ellis,J.; Daniels,R.; Zambon,M.
EPI357868	NS	India	2008-Jul-01	A/KOL/1708/2008		Other Database Import	Sarkar,M.; Chanda,S.; Chakrabarti,S.; Mazumdar,J.; Ganguly,A.; Chadha,M.S.; Mishra,A.C.; Chawla-Sarkar,M.; Sarkar-Dutta,M.
EPI357917	PB1	India	2008-Jul-01	A/KOL/1708/2008		Other Database Import	Sarkar,M.; Chanda,S.; Chakrabarti,S.; Mazumdar,J.; Ganguly,A.; Chadha,M.S.; Mishra,A.C.; Chawla-Sarkar,M.; Sarkar-Dutta,M.
EPI357867	NS	India	2008-Jun-01	A/KOL/1691/2008		Other Database Import	Sarkar,M.; Chanda,S.; Chakrabarti,S.; Mazumdar,J.; Ganguly,A.; Chadha,M.S.; Mishra,A.C.; Chawla-Sarkar,M.; Sarkar-Dutta,M.
EPI357916	PB1	India	2008-Jun-01	A/KOL/1691/2008		Other Database Import	Sarkar,M.; Chanda,S.; Chakrabarti,S.; Mazumdar,J.; Ganguly,A.; Chadha,M.S.; Mishra,A.C.; Chawla-Sarkar,M.; Sarkar-Dutta,M.
EPI357866	NS	India	2008-Jun-01	A/KOL/1690/2008		Other Database Import	Sarkar,M.; Chanda,S.; Chakrabarti,S.; Mazumdar,J.; Ganguly,A.; Chadha,M.S.; Mishra,A.C.; Chawla-Sarkar,M.; Sarkar-Dutta,M.
EPI357914	PB1	India	2008-Jun-01	A/KOL/1690/2008		Other Database Import	Sarkar,M.; Chanda,S.; Chakrabarti,S.; Mazumdar,J.; Ganguly,A.; Chadha,M.S.; Mishra,A.C.; Chawla-Sarkar,M.; Sarkar-Dutta,M.
EPI357864	NS	India	2008-May-01	A/KOL/1537/2008		Other Database Import	Sarkar,M.; Chanda,S.; Chakrabarti,S.; Mazumdar,J.; Ganguly,A.; Chadha,M.S.; Mishra,A.C.; Chawla-Sarkar,M.; Sarkar-Dutta,M.
EPI357913	PB1	India	2008-May-01	A/KOL/1537/2008		Other Database Import	Sarkar,M.; Chanda,S.; Chakrabarti,S.; Mazumdar,J.; Ganguly,A.; Chadha,M.S.; Mishra,A.C.; Chawla-Sarkar,M.; Sarkar-Dutta,M.
EPI355734	HA	Vietnam	2008-Dec-22	A/KhanhHoa/KH494/2008		Other Database Import	Wentworth,D.E.; Dugan,V.; Halpin,R.; Lin,X.; Bera,J.; Ghedin,E.; Fedorova,N.; Overton,L.; Tsitrin,T.; Stockwell,T.; Katzel,D.; Li,K.; Amedeo,P.; Schobel,S.; Shrivastava,S.; Wang,S.; Thovarai,V.; Bishop,B.; Edworthy,P.; Kim,M.; Mai,L.T.Q.; Hien,N.T.; Ha,N.K.; Cuong,V.D.; Duc,D.T.; Phuong,H.V.M.; Hang,N.L.K.; Thanh,L.T.; Thach,N.C.; Huong,T.T.; Hien,P.T.; Giang,N.H.; Bao,Y.; Sanders,R.; Dernovoy,D.…
EPI355735	MP	Vietnam	2008-Dec-22	A/KhanhHoa/KH494/2008		Other Database Import	Wentworth,D.E.; Dugan,V.; Halpin,R.; Lin,X.; Bera,J.; Ghedin,E.; Fedorova,N.; Overton,L.; Tsitrin,T.; Stockwell,T.; Katzel,D.; Li,K.; Amedeo,P.; Schobel,S.; Shrivastava,S.; Wang,S.; Thovarai,V.; Bishop,B.; Edworthy,P.; Kim,M.; Mai,L.T.Q.; Hien,N.T.; Ha,N.K.; Cuong,V.D.; Duc,D.T.; Phuong,H.V.M.; Hang,N.L.K.; Thanh,L.T.; Thach,N.C.; Huong,T.T.; Hien,P.T.; Giang,N.H.; Bao,Y.; Sanders,R.; Dernovoy,D.…
EPI355738	PA	Vietnam	2008-Dec-22	A/KhanhHoa/KH494/2008		Other Database Import	Wentworth,D.E.; Dugan,V.; Halpin,R.; Lin,X.; Bera,J.; Ghedin,E.; Fedorova,N.; Overton,L.; Tsitrin,T.; Stockwell,T.; Katzel,D.; Li,K.; Amedeo,P.; Schobel,S.; Shrivastava,S.; Wang,S.; Thovarai,V.; Bishop,B.; Edworthy,P.; Kim,M.; Mai,L.T.Q.; Hien,N.T.; Ha,N.K.; Cuong,V.D.; Duc,D.T.; Phuong,H.V.M.; Hang,N.L.K.; Thanh,L.T.; Thach,N.C.; Huong,T.T.; Hien,P.T.; Giang,N.H.; Bao,Y.; Sanders,R.; Dernovoy,D.…
EPI355739	PB1	Vietnam	2008-Dec-22	A/KhanhHoa/KH494/2008		Other Database Import	Wentworth,D.E.; Dugan,V.; Halpin,R.; Lin,X.; Bera,J.; Ghedin,E.; Fedorova,N.; Overton,L.; Tsitrin,T.; Stockwell,T.; Katzel,D.; Li,K.; Amedeo,P.; Schobel,S.; Shrivastava,S.; Wang,S.; Thovarai,V.; Bishop,B.; Edworthy,P.; Kim,M.; Mai,L.T.Q.; Hien,N.T.; Ha,N.K.; Cuong,V.D.; Duc,D.T.; Phuong,H.V.M.; Hang,N.L.K.; Thanh,L.T.; Thach,N.C.; Huong,T.T.; Hien,P.T.; Giang,N.H.; Bao,Y.; Sanders,R.; Dernovoy,D.…
EPI355740	PB2	Vietnam	2008-Dec-22	A/KhanhHoa/KH494/2008		Other Database Import	Wentworth,D.E.; Dugan,V.; Halpin,R.; Lin,X.; Bera,J.; Ghedin,E.; Fedorova,N.; Overton,L.; Tsitrin,T.; Stockwell,T.; Katzel,D.; Li,K.; Amedeo,P.; Schobel,S.; Shrivastava,S.; Wang,S.; Thovarai,V.; Bishop,B.; Edworthy,P.; Kim,M.; Mai,L.T.Q.; Hien,N.T.; Ha,N.K.; Cuong,V.D.; Duc,D.T.; Phuong,H.V.M.; Hang,N.L.K.; Thanh,L.T.; Thach,N.C.; Huong,T.T.; Hien,P.T.; Giang,N.H.; Bao,Y.; Sanders,R.; Dernovoy,D.…
EPI355736	NP	Vietnam	2008-Dec-22	A/KhanhHoa/KH494/2008		Other Database Import	Wentworth,D.E.; Dugan,V.; Halpin,R.; Lin,X.; Bera,J.; Ghedin,E.; Fedorova,N.; Overton,L.; Tsitrin,T.; Stockwell,T.; Katzel,D.; Li,K.; Amedeo,P.; Schobel,S.; Shrivastava,S.; Wang,S.; Thovarai,V.; Bishop,B.; Edworthy,P.; Kim,M.; Mai,L.T.Q.; Hien,N.T.; Ha,N.K.; Cuong,V.D.; Duc,D.T.; Phuong,H.V.M.; Hang,N.L.K.; Thanh,L.T.; Thach,N.C.; Huong,T.T.; Hien,P.T.; Giang,N.H.; Bao,Y.; Sanders,R.; Dernovoy,D.…
EPI355737	NS	Vietnam	2008-Dec-22	A/KhanhHoa/KH494/2008		Other Database Import	Wentworth,D.E.; Dugan,V.; Halpin,R.; Lin,X.; Bera,J.; Ghedin,E.; Fedorova,N.; Overton,L.; Tsitrin,T.; Stockwell,T.; Katzel,D.; Li,K.; Amedeo,P.; Schobel,S.; Shrivastava,S.; Wang,S.; Thovarai,V.; Bishop,B.; Edworthy,P.; Kim,M.; Mai,L.T.Q.; Hien,N.T.; Ha,N.K.; Cuong,V.D.; Duc,D.T.; Phuong,H.V.M.; Hang,N.L.K.; Thanh,L.T.; Thach,N.C.; Huong,T.T.; Hien,P.T.; Giang,N.H.; Bao,Y.; Sanders,R.; Dernovoy,D.…
EPI347405	HA	Ghana	2008-Jul-15	A/Ghana/11/2008	University of Ghana	National Institute for Medical Research
EPI342126	NA	United States	2008-Oct-29	A/Colorado/04/2008	Colorado Department of Health Lab	Centers for Disease Control and Prevention
EPI342127	HA	United States	2008-Oct-29	A/Colorado/04/2008	Colorado Department of Health Lab	Centers for Disease Control and Prevention
EPI342124	NA	United States	2008-Oct-29	A/Colorado/04/2008	Colorado Department of Health Lab	Centers for Disease Control and Prevention
EPI342125	HA	United States	2008-Oct-29	A/Colorado/04/2008	Colorado Department of Health Lab	Centers for Disease Control and Prevention
EPI342118	MP	United States	2008-Dec-12	A/Massachusetts/13/2008	Massachusetts Department of Public Health	Centers for Disease Control and Prevention
EPI342119	NA	United States	2008-Dec-12	A/Massachusetts/13/2008	Massachusetts Department of Public Health	Centers for Disease Control and Prevention
EPI342120	HA	United States	2008-Dec-12	A/Massachusetts/13/2008	Massachusetts Department of Public Health	Centers for Disease Control and Prevention
EPI336119	NP	Mexico	2008-Feb-18	A/Mexico/UASLP-010/2008		Other Database Import	Contreras-Trevino,H.I.; Noyola,D.E.; Garcia-Sepulveda,C.A.
EPI336120	HA	Mexico	2008-Feb-18	A/Mexico/UASLP-010/2008		Other Database Import	Contreras-Trevino,H.I.; Noyola,D.E.; Garcia-Sepulveda,C.A.
EPI336116	NS	Mexico	2008-Feb-18	A/Mexico/UASLP-010/2008		Other Database Import	Contreras-Trevino,H.I.; Noyola,D.E.; Garcia-Sepulveda,C.A.
EPI336117	MP	Mexico	2008-Feb-18	A/Mexico/UASLP-010/2008		Other Database Import	Contreras-Trevino,H.I.; Noyola,D.E.; Garcia-Sepulveda,C.A.
EPI336118	NA	Mexico	2008-Feb-18	A/Mexico/UASLP-010/2008		Other Database Import	Contreras-Trevino,H.I.; Noyola,D.E.; Garcia-Sepulveda,C.A.
EPI336121	PA	Mexico	2008-Feb-18	A/Mexico/UASLP-010/2008		Other Database Import	Contreras-Trevino,H.I.; Noyola,D.E.; Garcia-Sepulveda,C.A.
EPI336122	PB1	Mexico	2008-Feb-18	A/Mexico/UASLP-010/2008		Other Database Import	Contreras-Trevino,H.I.; Noyola,D.E.; Garcia-Sepulveda,C.A.
EPI336103	NS	Mexico	2008-Jan-14	A/Mexico/UASLP-012/2008		Other Database Import	Contreras-Trevino,H.I.; Noyola,D.E.; Garcia-Sepulveda,C.A.
EPI336104	MP	Mexico	2008-Jan-14	A/Mexico/UASLP-012/2008		Other Database Import	Contreras-Trevino,H.I.; Noyola,D.E.; Garcia-Sepulveda,C.A.
EPI336108	PA	Mexico	2008-Jan-14	A/Mexico/UASLP-012/2008		Other Database Import	Contreras-Trevino,H.I.; Noyola,D.E.; Garcia-Sepulveda,C.A.
EPI336105	NA	Mexico	2008-Jan-14	A/Mexico/UASLP-012/2008		Other Database Import	Contreras-Trevino,H.I.; Noyola,D.E.; Garcia-Sepulveda,C.A.
EPI336106	NP	Mexico	2008-Jan-14	A/Mexico/UASLP-012/2008		Other Database Import	Contreras-Trevino,H.I.; Noyola,D.E.; Garcia-Sepulveda,C.A.
EPI336109	PB1	Mexico	2008-Jan-14	A/Mexico/UASLP-012/2008		Other Database Import	Contreras-Trevino,H.I.; Noyola,D.E.; Garcia-Sepulveda,C.A.
EPI336107	HA	Mexico	2008-Jan-14	A/Mexico/UASLP-012/2008		Other Database Import	Contreras-Trevino,H.I.; Noyola,D.E.; Garcia-Sepulveda,C.A.
EPI336096	NS	Mexico	2008-Jan-21	A/Mexico/UASLP-013/2008		Other Database Import	Contreras-Trevino,H.I.; Noyola,D.E.; Garcia-Sepulveda,C.A.
EPI336097	MP	Mexico	2008-Jan-21	A/Mexico/UASLP-013/2008		Other Database Import	Contreras-Trevino,H.I.; Noyola,D.E.; Garcia-Sepulveda,C.A.
EPI336098	NA	Mexico	2008-Jan-21	A/Mexico/UASLP-013/2008		Other Database Import	Contreras-Trevino,H.I.; Noyola,D.E.; Garcia-Sepulveda,C.A.
EPI336100	PA	Mexico	2008-Jan-21	A/Mexico/UASLP-013/2008		Other Database Import	Contreras-Trevino,H.I.; Noyola,D.E.; Garcia-Sepulveda,C.A.
EPI336101	PB1	Mexico	2008-Jan-21	A/Mexico/UASLP-013/2008		Other Database Import	Contreras-Trevino,H.I.; Noyola,D.E.; Garcia-Sepulveda,C.A.
EPI336102	PB2	Mexico	2008-Jan-21	A/Mexico/UASLP-013/2008		Other Database Import	Contreras-Trevino,H.I.; Noyola,D.E.; Garcia-Sepulveda,C.A.
EPI336099	NP	Mexico	2008-Jan-21	A/Mexico/UASLP-013/2008		Other Database Import	Contreras-Trevino,H.I.; Noyola,D.E.; Garcia-Sepulveda,C.A.
EPI336068	NS	Mexico	2008-Jan-03	A/Mexico/UASLP-014/2008		Other Database Import	Contreras-Trevino,H.I.; Noyola,D.E.; Garcia-Sepulveda,C.A.
EPI336069	MP	Mexico	2008-Jan-03	A/Mexico/UASLP-014/2008		Other Database Import	Contreras-Trevino,H.I.; Noyola,D.E.; Garcia-Sepulveda,C.A.
EPI336070	NA	Mexico	2008-Jan-03	A/Mexico/UASLP-014/2008		Other Database Import	Contreras-Trevino,H.I.; Noyola,D.E.; Garcia-Sepulveda,C.A.
EPI336071	NP	Mexico	2008-Jan-03	A/Mexico/UASLP-014/2008		Other Database Import	Contreras-Trevino,H.I.; Noyola,D.E.; Garcia-Sepulveda,C.A.
EPI336072	HA	Mexico	2008-Jan-03	A/Mexico/UASLP-014/2008		Other Database Import	Contreras-Trevino,H.I.; Noyola,D.E.; Garcia-Sepulveda,C.A.
EPI336073	PA	Mexico	2008-Jan-03	A/Mexico/UASLP-014/2008		Other Database Import	Contreras-Trevino,H.I.; Noyola,D.E.; Garcia-Sepulveda,C.A.
EPI336074	PB1	Mexico	2008-Jan-03	A/Mexico/UASLP-014/2008		Other Database Import	Contreras-Trevino,H.I.; Noyola,D.E.; Garcia-Sepulveda,C.A.
EPI336075	PB2	Mexico	2008-Jan-03	A/Mexico/UASLP-014/2008		Other Database Import	Contreras-Trevino,H.I.; Noyola,D.E.; Garcia-Sepulveda,C.A.
EPI326350	NA	China	2008-Oct-22	A/Guangdong/548/2008		Other Database Import	Huang,P.; Liang,L.
EPI326351	HA	China	2008-Oct-22	A/Guangdong/548/2008		Other Database Import	Huang,P.; Liang,L.
EPI325737	HA	Kyrgyzstan	2008-Dec-01	A/Kyrgyzstan/WRAIR1255P/2008		Other Database Import	Houng,H.-S.H.; Zhou,Y.; Li,T.; Gong,H.; Lyons,A.; Kuschner,R.
EPI325738	NP	Kyrgyzstan	2008-Dec-01	A/Kyrgyzstan/WRAIR1255P/2008		Other Database Import	Houng,H.-S.H.; Zhou,Y.; Li,T.; Gong,H.; Lyons,A.; Kuschner,R.
EPI325739	NA	Kyrgyzstan	2008-Dec-01	A/Kyrgyzstan/WRAIR1255P/2008		Other Database Import	Houng,H.-S.H.; Zhou,Y.; Li,T.; Gong,H.; Lyons,A.; Kuschner,R.
EPI325740	MP	Kyrgyzstan	2008-Dec-01	A/Kyrgyzstan/WRAIR1255P/2008		Other Database Import	Houng,H.-S.H.; Zhou,Y.; Li,T.; Gong,H.; Lyons,A.; Kuschner,R.
EPI325734	PB2	Kyrgyzstan	2008-Dec-01	A/Kyrgyzstan/WRAIR1255P/2008		Other Database Import	Houng,H.-S.H.; Zhou,Y.; Li,T.; Gong,H.; Lyons,A.; Kuschner,R.
EPI325735	PB1	Kyrgyzstan	2008-Dec-01	A/Kyrgyzstan/WRAIR1255P/2008		Other Database Import	Houng,H.-S.H.; Zhou,Y.; Li,T.; Gong,H.; Lyons,A.; Kuschner,R.
EPI325736	PA	Kyrgyzstan	2008-Dec-01	A/Kyrgyzstan/WRAIR1255P/2008		Other Database Import	Houng,H.-S.H.; Zhou,Y.; Li,T.; Gong,H.; Lyons,A.; Kuschner,R.
EPI325741	NS	Kyrgyzstan	2008-Dec-01	A/Kyrgyzstan/WRAIR1255P/2008		Other Database Import	Houng,H.-S.H.; Zhou,Y.; Li,T.; Gong,H.; Lyons,A.; Kuschner,R.
EPI314479	HA	France	2008-Feb-05	A/Corsica/11/2008		Other Database Import	Falchi,A.; Amoros,J.P.; Arena,C.; Varesi,L.
EPI314493	HA	France	2008-Feb-05	A/Corsica/11/2008		Other Database Import	Falchi,A.; Amoros,J.P.; Arena,C.; Varesi,L.
EPI313836	PA	Uganda	2008-Dec-12	A/Uganda/MUWRP-052/2008		Other Database Import	Ducatez,M.F.; Webby,R.J.; Byarugaba,D.K.; Erima,B.; Mworozi,E.A.; Millard,M.; Kibuuka,H.; Lukwago,L.; Bwogi,J.; Kaira,B.B.; Mimbe,D.; Schnabel,D.C.; Darnell,D.; Webster,R.G.; Wabwire-Mangen,F.
EPI313837	HA	Uganda	2008-Dec-12	A/Uganda/MUWRP-052/2008		Other Database Import	Ducatez,M.F.; Webby,R.J.; Byarugaba,D.K.; Erima,B.; Mworozi,E.A.; Millard,M.; Kibuuka,H.; Lukwago,L.; Bwogi,J.; Kaira,B.B.; Mimbe,D.; Schnabel,D.C.; Darnell,D.; Webster,R.G.; Wabwire-Mangen,F.
EPI313838	NP	Uganda	2008-Dec-12	A/Uganda/MUWRP-052/2008		Other Database Import	Ducatez,M.F.; Webby,R.J.; Byarugaba,D.K.; Erima,B.; Mworozi,E.A.; Millard,M.; Kibuuka,H.; Lukwago,L.; Bwogi,J.; Kaira,B.B.; Mimbe,D.; Schnabel,D.C.; Darnell,D.; Webster,R.G.; Wabwire-Mangen,F.
EPI313839	NA	Uganda	2008-Dec-12	A/Uganda/MUWRP-052/2008		Other Database Import	Ducatez,M.F.; Webby,R.J.; Byarugaba,D.K.; Erima,B.; Mworozi,E.A.; Millard,M.; Kibuuka,H.; Lukwago,L.; Bwogi,J.; Kaira,B.B.; Mimbe,D.; Schnabel,D.C.; Darnell,D.; Webster,R.G.; Wabwire-Mangen,F.
EPI313840	MP	Uganda	2008-Dec-12	A/Uganda/MUWRP-052/2008		Other Database Import	Ducatez,M.F.; Webby,R.J.; Byarugaba,D.K.; Erima,B.; Mworozi,E.A.; Millard,M.; Kibuuka,H.; Lukwago,L.; Bwogi,J.; Kaira,B.B.; Mimbe,D.; Schnabel,D.C.; Darnell,D.; Webster,R.G.; Wabwire-Mangen,F.
EPI313841	NS	Uganda	2008-Dec-12	A/Uganda/MUWRP-052/2008		Other Database Import	Ducatez,M.F.; Webby,R.J.; Byarugaba,D.K.; Erima,B.; Mworozi,E.A.; Millard,M.; Kibuuka,H.; Lukwago,L.; Bwogi,J.; Kaira,B.B.; Mimbe,D.; Schnabel,D.C.; Darnell,D.; Webster,R.G.; Wabwire-Mangen,F.
EPI313833	NA	Uganda	2008-Dec-11	A/Uganda/MUWRP-051/2008		Other Database Import	Ducatez,M.F.; Webby,R.J.; Byarugaba,D.K.; Erima,B.; Mworozi,E.A.; Millard,M.; Kibuuka,H.; Lukwago,L.; Bwogi,J.; Kaira,B.B.; Mimbe,D.; Schnabel,D.C.; Darnell,D.; Webster,R.G.; Wabwire-Mangen,F.
EPI313834	MP	Uganda	2008-Dec-11	A/Uganda/MUWRP-051/2008		Other Database Import	Ducatez,M.F.; Webby,R.J.; Byarugaba,D.K.; Erima,B.; Mworozi,E.A.; Millard,M.; Kibuuka,H.; Lukwago,L.; Bwogi,J.; Kaira,B.B.; Mimbe,D.; Schnabel,D.C.; Darnell,D.; Webster,R.G.; Wabwire-Mangen,F.
EPI313835	NS	Uganda	2008-Dec-11	A/Uganda/MUWRP-051/2008		Other Database Import	Ducatez,M.F.; Webby,R.J.; Byarugaba,D.K.; Erima,B.; Mworozi,E.A.; Millard,M.; Kibuuka,H.; Lukwago,L.; Bwogi,J.; Kaira,B.B.; Mimbe,D.; Schnabel,D.C.; Darnell,D.; Webster,R.G.; Wabwire-Mangen,F.
EPI313828	PB2	Uganda	2008-Dec-11	A/Uganda/MUWRP-051/2008		Other Database Import	Ducatez,M.F.; Webby,R.J.; Byarugaba,D.K.; Erima,B.; Mworozi,E.A.; Millard,M.; Kibuuka,H.; Lukwago,L.; Bwogi,J.; Kaira,B.B.; Mimbe,D.; Schnabel,D.C.; Darnell,D.; Webster,R.G.; Wabwire-Mangen,F.
EPI313829	PB1	Uganda	2008-Dec-11	A/Uganda/MUWRP-051/2008		Other Database Import	Ducatez,M.F.; Webby,R.J.; Byarugaba,D.K.; Erima,B.; Mworozi,E.A.; Millard,M.; Kibuuka,H.; Lukwago,L.; Bwogi,J.; Kaira,B.B.; Mimbe,D.; Schnabel,D.C.; Darnell,D.; Webster,R.G.; Wabwire-Mangen,F.
EPI313830	PA	Uganda	2008-Dec-11	A/Uganda/MUWRP-051/2008		Other Database Import	Ducatez,M.F.; Webby,R.J.; Byarugaba,D.K.; Erima,B.; Mworozi,E.A.; Millard,M.; Kibuuka,H.; Lukwago,L.; Bwogi,J.; Kaira,B.B.; Mimbe,D.; Schnabel,D.C.; Darnell,D.; Webster,R.G.; Wabwire-Mangen,F.
EPI313831	HA	Uganda	2008-Dec-11	A/Uganda/MUWRP-051/2008		Other Database Import	Ducatez,M.F.; Webby,R.J.; Byarugaba,D.K.; Erima,B.; Mworozi,E.A.; Millard,M.; Kibuuka,H.; Lukwago,L.; Bwogi,J.; Kaira,B.B.; Mimbe,D.; Schnabel,D.C.; Darnell,D.; Webster,R.G.; Wabwire-Mangen,F.
EPI313832	NP	Uganda	2008-Dec-11	A/Uganda/MUWRP-051/2008		Other Database Import	Ducatez,M.F.; Webby,R.J.; Byarugaba,D.K.; Erima,B.; Mworozi,E.A.; Millard,M.; Kibuuka,H.; Lukwago,L.; Bwogi,J.; Kaira,B.B.; Mimbe,D.; Schnabel,D.C.; Darnell,D.; Webster,R.G.; Wabwire-Mangen,F.
EPI313775	HA	Uganda	2008-Nov-28	A/Uganda/MUWRP-044/2008		Other Database Import	Ducatez,M.F.; Webby,R.J.; Byarugaba,D.K.; Erima,B.; Mworozi,E.A.; Millard,M.; Kibuuka,H.; Lukwago,L.; Bwogi,J.; Kaira,B.B.; Mimbe,D.; Schnabel,D.C.; Darnell,D.; Webster,R.G.; Wabwire-Mangen,F.
EPI313776	NP	Uganda	2008-Nov-28	A/Uganda/MUWRP-044/2008		Other Database Import	Ducatez,M.F.; Webby,R.J.; Byarugaba,D.K.; Erima,B.; Mworozi,E.A.; Millard,M.; Kibuuka,H.; Lukwago,L.; Bwogi,J.; Kaira,B.B.; Mimbe,D.; Schnabel,D.C.; Darnell,D.; Webster,R.G.; Wabwire-Mangen,F.
EPI313777	NA	Uganda	2008-Nov-28	A/Uganda/MUWRP-044/2008		Other Database Import	Ducatez,M.F.; Webby,R.J.; Byarugaba,D.K.; Erima,B.; Mworozi,E.A.; Millard,M.; Kibuuka,H.; Lukwago,L.; Bwogi,J.; Kaira,B.B.; Mimbe,D.; Schnabel,D.C.; Darnell,D.; Webster,R.G.; Wabwire-Mangen,F.
EPI313778	MP	Uganda	2008-Nov-28	A/Uganda/MUWRP-044/2008		Other Database Import	Ducatez,M.F.; Webby,R.J.; Byarugaba,D.K.; Erima,B.; Mworozi,E.A.; Millard,M.; Kibuuka,H.; Lukwago,L.; Bwogi,J.; Kaira,B.B.; Mimbe,D.; Schnabel,D.C.; Darnell,D.; Webster,R.G.; Wabwire-Mangen,F.
EPI313779	NS	Uganda	2008-Nov-28	A/Uganda/MUWRP-044/2008		Other Database Import	Ducatez,M.F.; Webby,R.J.; Byarugaba,D.K.; Erima,B.; Mworozi,E.A.; Millard,M.; Kibuuka,H.; Lukwago,L.; Bwogi,J.; Kaira,B.B.; Mimbe,D.; Schnabel,D.C.; Darnell,D.; Webster,R.G.; Wabwire-Mangen,F.
EPI313774	PA	Uganda	2008-Nov-28	A/Uganda/MUWRP-044/2008		Other Database Import	Ducatez,M.F.; Webby,R.J.; Byarugaba,D.K.; Erima,B.; Mworozi,E.A.; Millard,M.; Kibuuka,H.; Lukwago,L.; Bwogi,J.; Kaira,B.B.; Mimbe,D.; Schnabel,D.C.; Darnell,D.; Webster,R.G.; Wabwire-Mangen,F.
EPI313766	PB2	Uganda	2008-Nov-27	A/Uganda/MUWRP-043/2008		Other Database Import	Ducatez,M.F.; Webby,R.J.; Byarugaba,D.K.; Erima,B.; Mworozi,E.A.; Millard,M.; Kibuuka,H.; Lukwago,L.; Bwogi,J.; Kaira,B.B.; Mimbe,D.; Schnabel,D.C.; Darnell,D.; Webster,R.G.; Wabwire-Mangen,F.
EPI313767	PB1	Uganda	2008-Nov-27	A/Uganda/MUWRP-043/2008		Other Database Import	Ducatez,M.F.; Webby,R.J.; Byarugaba,D.K.; Erima,B.; Mworozi,E.A.; Millard,M.; Kibuuka,H.; Lukwago,L.; Bwogi,J.; Kaira,B.B.; Mimbe,D.; Schnabel,D.C.; Darnell,D.; Webster,R.G.; Wabwire-Mangen,F.
EPI313768	PA	Uganda	2008-Nov-27	A/Uganda/MUWRP-043/2008		Other Database Import	Ducatez,M.F.; Webby,R.J.; Byarugaba,D.K.; Erima,B.; Mworozi,E.A.; Millard,M.; Kibuuka,H.; Lukwago,L.; Bwogi,J.; Kaira,B.B.; Mimbe,D.; Schnabel,D.C.; Darnell,D.; Webster,R.G.; Wabwire-Mangen,F.
EPI313769	HA	Uganda	2008-Nov-27	A/Uganda/MUWRP-043/2008		Other Database Import	Ducatez,M.F.; Webby,R.J.; Byarugaba,D.K.; Erima,B.; Mworozi,E.A.; Millard,M.; Kibuuka,H.; Lukwago,L.; Bwogi,J.; Kaira,B.B.; Mimbe,D.; Schnabel,D.C.; Darnell,D.; Webster,R.G.; Wabwire-Mangen,F.
EPI313770	NP	Uganda	2008-Nov-27	A/Uganda/MUWRP-043/2008		Other Database Import	Ducatez,M.F.; Webby,R.J.; Byarugaba,D.K.; Erima,B.; Mworozi,E.A.; Millard,M.; Kibuuka,H.; Lukwago,L.; Bwogi,J.; Kaira,B.B.; Mimbe,D.; Schnabel,D.C.; Darnell,D.; Webster,R.G.; Wabwire-Mangen,F.
EPI313771	NA	Uganda	2008-Nov-27	A/Uganda/MUWRP-043/2008		Other Database Import	Ducatez,M.F.; Webby,R.J.; Byarugaba,D.K.; Erima,B.; Mworozi,E.A.; Millard,M.; Kibuuka,H.; Lukwago,L.; Bwogi,J.; Kaira,B.B.; Mimbe,D.; Schnabel,D.C.; Darnell,D.; Webster,R.G.; Wabwire-Mangen,F.
EPI313772	MP	Uganda	2008-Nov-27	A/Uganda/MUWRP-043/2008		Other Database Import	Ducatez,M.F.; Webby,R.J.; Byarugaba,D.K.; Erima,B.; Mworozi,E.A.; Millard,M.; Kibuuka,H.; Lukwago,L.; Bwogi,J.; Kaira,B.B.; Mimbe,D.; Schnabel,D.C.; Darnell,D.; Webster,R.G.; Wabwire-Mangen,F.
EPI313773	NS	Uganda	2008-Nov-27	A/Uganda/MUWRP-043/2008		Other Database Import	Ducatez,M.F.; Webby,R.J.; Byarugaba,D.K.; Erima,B.; Mworozi,E.A.; Millard,M.; Kibuuka,H.; Lukwago,L.; Bwogi,J.; Kaira,B.B.; Mimbe,D.; Schnabel,D.C.; Darnell,D.; Webster,R.G.; Wabwire-Mangen,F.
EPI313699	PB2	Uganda	2008-Nov-21	A/Uganda/MUWRP-034/2008		Other Database Import	Ducatez,M.F.; Webby,R.J.; Byarugaba,D.K.; Erima,B.; Mworozi,E.A.; Millard,M.; Kibuuka,H.; Lukwago,L.; Bwogi,J.; Kaira,B.B.; Mimbe,D.; Schnabel,D.C.; Darnell,D.; Webster,R.G.; Wabwire-Mangen,F.
EPI313700	PB1	Uganda	2008-Nov-21	A/Uganda/MUWRP-034/2008		Other Database Import	Ducatez,M.F.; Webby,R.J.; Byarugaba,D.K.; Erima,B.; Mworozi,E.A.; Millard,M.; Kibuuka,H.; Lukwago,L.; Bwogi,J.; Kaira,B.B.; Mimbe,D.; Schnabel,D.C.; Darnell,D.; Webster,R.G.; Wabwire-Mangen,F.
EPI313701	PA	Uganda	2008-Nov-21	A/Uganda/MUWRP-034/2008		Other Database Import	Ducatez,M.F.; Webby,R.J.; Byarugaba,D.K.; Erima,B.; Mworozi,E.A.; Millard,M.; Kibuuka,H.; Lukwago,L.; Bwogi,J.; Kaira,B.B.; Mimbe,D.; Schnabel,D.C.; Darnell,D.; Webster,R.G.; Wabwire-Mangen,F.
EPI313702	HA	Uganda	2008-Nov-21	A/Uganda/MUWRP-034/2008		Other Database Import	Ducatez,M.F.; Webby,R.J.; Byarugaba,D.K.; Erima,B.; Mworozi,E.A.; Millard,M.; Kibuuka,H.; Lukwago,L.; Bwogi,J.; Kaira,B.B.; Mimbe,D.; Schnabel,D.C.; Darnell,D.; Webster,R.G.; Wabwire-Mangen,F.
EPI313703	NP	Uganda	2008-Nov-21	A/Uganda/MUWRP-034/2008		Other Database Import	Ducatez,M.F.; Webby,R.J.; Byarugaba,D.K.; Erima,B.; Mworozi,E.A.; Millard,M.; Kibuuka,H.; Lukwago,L.; Bwogi,J.; Kaira,B.B.; Mimbe,D.; Schnabel,D.C.; Darnell,D.; Webster,R.G.; Wabwire-Mangen,F.
EPI313704	NA	Uganda	2008-Nov-21	A/Uganda/MUWRP-034/2008		Other Database Import	Ducatez,M.F.; Webby,R.J.; Byarugaba,D.K.; Erima,B.; Mworozi,E.A.; Millard,M.; Kibuuka,H.; Lukwago,L.; Bwogi,J.; Kaira,B.B.; Mimbe,D.; Schnabel,D.C.; Darnell,D.; Webster,R.G.; Wabwire-Mangen,F.
EPI313705	MP	Uganda	2008-Nov-21	A/Uganda/MUWRP-034/2008		Other Database Import	Ducatez,M.F.; Webby,R.J.; Byarugaba,D.K.; Erima,B.; Mworozi,E.A.; Millard,M.; Kibuuka,H.; Lukwago,L.; Bwogi,J.; Kaira,B.B.; Mimbe,D.; Schnabel,D.C.; Darnell,D.; Webster,R.G.; Wabwire-Mangen,F.
EPI313706	NS	Uganda	2008-Nov-21	A/Uganda/MUWRP-034/2008		Other Database Import	Ducatez,M.F.; Webby,R.J.; Byarugaba,D.K.; Erima,B.; Mworozi,E.A.; Millard,M.; Kibuuka,H.; Lukwago,L.; Bwogi,J.; Kaira,B.B.; Mimbe,D.; Schnabel,D.C.; Darnell,D.; Webster,R.G.; Wabwire-Mangen,F.
EPI313636	PB2	Uganda	2008-Nov-18	A/Uganda/MUWRP-025/2008		Other Database Import	Ducatez,M.F.; Webby,R.J.; Byarugaba,D.K.; Erima,B.; Mworozi,E.A.; Millard,M.; Kibuuka,H.; Lukwago,L.; Bwogi,J.; Kaira,B.B.; Mimbe,D.; Schnabel,D.C.; Darnell,D.; Webster,R.G.; Wabwire-Mangen,F.
EPI313637	PB1	Uganda	2008-Nov-18	A/Uganda/MUWRP-025/2008		Other Database Import	Ducatez,M.F.; Webby,R.J.; Byarugaba,D.K.; Erima,B.; Mworozi,E.A.; Millard,M.; Kibuuka,H.; Lukwago,L.; Bwogi,J.; Kaira,B.B.; Mimbe,D.; Schnabel,D.C.; Darnell,D.; Webster,R.G.; Wabwire-Mangen,F.
EPI313638	PA	Uganda	2008-Nov-18	A/Uganda/MUWRP-025/2008		Other Database Import	Ducatez,M.F.; Webby,R.J.; Byarugaba,D.K.; Erima,B.; Mworozi,E.A.; Millard,M.; Kibuuka,H.; Lukwago,L.; Bwogi,J.; Kaira,B.B.; Mimbe,D.; Schnabel,D.C.; Darnell,D.; Webster,R.G.; Wabwire-Mangen,F.
EPI313639	HA	Uganda	2008-Nov-18	A/Uganda/MUWRP-025/2008		Other Database Import	Ducatez,M.F.; Webby,R.J.; Byarugaba,D.K.; Erima,B.; Mworozi,E.A.; Millard,M.; Kibuuka,H.; Lukwago,L.; Bwogi,J.; Kaira,B.B.; Mimbe,D.; Schnabel,D.C.; Darnell,D.; Webster,R.G.; Wabwire-Mangen,F.
EPI313640	NP	Uganda	2008-Nov-18	A/Uganda/MUWRP-025/2008		Other Database Import	Ducatez,M.F.; Webby,R.J.; Byarugaba,D.K.; Erima,B.; Mworozi,E.A.; Millard,M.; Kibuuka,H.; Lukwago,L.; Bwogi,J.; Kaira,B.B.; Mimbe,D.; Schnabel,D.C.; Darnell,D.; Webster,R.G.; Wabwire-Mangen,F.
EPI313641	NA	Uganda	2008-Nov-18	A/Uganda/MUWRP-025/2008		Other Database Import	Ducatez,M.F.; Webby,R.J.; Byarugaba,D.K.; Erima,B.; Mworozi,E.A.; Millard,M.; Kibuuka,H.; Lukwago,L.; Bwogi,J.; Kaira,B.B.; Mimbe,D.; Schnabel,D.C.; Darnell,D.; Webster,R.G.; Wabwire-Mangen,F.
EPI313642	MP	Uganda	2008-Nov-18	A/Uganda/MUWRP-025/2008		Other Database Import	Ducatez,M.F.; Webby,R.J.; Byarugaba,D.K.; Erima,B.; Mworozi,E.A.; Millard,M.; Kibuuka,H.; Lukwago,L.; Bwogi,J.; Kaira,B.B.; Mimbe,D.; Schnabel,D.C.; Darnell,D.; Webster,R.G.; Wabwire-Mangen,F.
EPI313643	NS	Uganda	2008-Nov-18	A/Uganda/MUWRP-025/2008		Other Database Import	Ducatez,M.F.; Webby,R.J.; Byarugaba,D.K.; Erima,B.; Mworozi,E.A.; Millard,M.; Kibuuka,H.; Lukwago,L.; Bwogi,J.; Kaira,B.B.; Mimbe,D.; Schnabel,D.C.; Darnell,D.; Webster,R.G.; Wabwire-Mangen,F.
EPI313628	PB2	Uganda	2008-Nov-17	A/Uganda/MUWRP-024/2008		Other Database Import	Ducatez,M.F.; Webby,R.J.; Byarugaba,D.K.; Erima,B.; Mworozi,E.A.; Millard,M.; Kibuuka,H.; Lukwago,L.; Bwogi,J.; Kaira,B.B.; Mimbe,D.; Schnabel,D.C.; Darnell,D.; Webster,R.G.; Wabwire-Mangen,F.
EPI313629	PB1	Uganda	2008-Nov-17	A/Uganda/MUWRP-024/2008		Other Database Import	Ducatez,M.F.; Webby,R.J.; Byarugaba,D.K.; Erima,B.; Mworozi,E.A.; Millard,M.; Kibuuka,H.; Lukwago,L.; Bwogi,J.; Kaira,B.B.; Mimbe,D.; Schnabel,D.C.; Darnell,D.; Webster,R.G.; Wabwire-Mangen,F.
EPI313630	PA	Uganda	2008-Nov-17	A/Uganda/MUWRP-024/2008		Other Database Import	Ducatez,M.F.; Webby,R.J.; Byarugaba,D.K.; Erima,B.; Mworozi,E.A.; Millard,M.; Kibuuka,H.; Lukwago,L.; Bwogi,J.; Kaira,B.B.; Mimbe,D.; Schnabel,D.C.; Darnell,D.; Webster,R.G.; Wabwire-Mangen,F.
EPI313631	HA	Uganda	2008-Nov-17	A/Uganda/MUWRP-024/2008		Other Database Import	Ducatez,M.F.; Webby,R.J.; Byarugaba,D.K.; Erima,B.; Mworozi,E.A.; Millard,M.; Kibuuka,H.; Lukwago,L.; Bwogi,J.; Kaira,B.B.; Mimbe,D.; Schnabel,D.C.; Darnell,D.; Webster,R.G.; Wabwire-Mangen,F.
EPI313632	NP	Uganda	2008-Nov-17	A/Uganda/MUWRP-024/2008		Other Database Import	Ducatez,M.F.; Webby,R.J.; Byarugaba,D.K.; Erima,B.; Mworozi,E.A.; Millard,M.; Kibuuka,H.; Lukwago,L.; Bwogi,J.; Kaira,B.B.; Mimbe,D.; Schnabel,D.C.; Darnell,D.; Webster,R.G.; Wabwire-Mangen,F.
EPI313633	NA	Uganda	2008-Nov-17	A/Uganda/MUWRP-024/2008		Other Database Import	Ducatez,M.F.; Webby,R.J.; Byarugaba,D.K.; Erima,B.; Mworozi,E.A.; Millard,M.; Kibuuka,H.; Lukwago,L.; Bwogi,J.; Kaira,B.B.; Mimbe,D.; Schnabel,D.C.; Darnell,D.; Webster,R.G.; Wabwire-Mangen,F.
EPI313634	MP	Uganda	2008-Nov-17	A/Uganda/MUWRP-024/2008		Other Database Import	Ducatez,M.F.; Webby,R.J.; Byarugaba,D.K.; Erima,B.; Mworozi,E.A.; Millard,M.; Kibuuka,H.; Lukwago,L.; Bwogi,J.; Kaira,B.B.; Mimbe,D.; Schnabel,D.C.; Darnell,D.; Webster,R.G.; Wabwire-Mangen,F.
EPI313635	NS	Uganda	2008-Nov-17	A/Uganda/MUWRP-024/2008		Other Database Import	Ducatez,M.F.; Webby,R.J.; Byarugaba,D.K.; Erima,B.; Mworozi,E.A.; Millard,M.; Kibuuka,H.; Lukwago,L.; Bwogi,J.; Kaira,B.B.; Mimbe,D.; Schnabel,D.C.; Darnell,D.; Webster,R.G.; Wabwire-Mangen,F.
EPI313612	HA	Uganda	2008-Nov-10	A/Uganda/MUWRP-021/2008		Other Database Import	Ducatez,M.F.; Webby,R.J.; Byarugaba,D.K.; Erima,B.; Mworozi,E.A.; Millard,M.; Kibuuka,H.; Lukwago,L.; Bwogi,J.; Kaira,B.B.; Mimbe,D.; Schnabel,D.C.; Darnell,D.; Webster,R.G.; Wabwire-Mangen,F.
EPI313613	NP	Uganda	2008-Nov-10	A/Uganda/MUWRP-021/2008		Other Database Import	Ducatez,M.F.; Webby,R.J.; Byarugaba,D.K.; Erima,B.; Mworozi,E.A.; Millard,M.; Kibuuka,H.; Lukwago,L.; Bwogi,J.; Kaira,B.B.; Mimbe,D.; Schnabel,D.C.; Darnell,D.; Webster,R.G.; Wabwire-Mangen,F.
EPI313614	NA	Uganda	2008-Nov-10	A/Uganda/MUWRP-021/2008		Other Database Import	Ducatez,M.F.; Webby,R.J.; Byarugaba,D.K.; Erima,B.; Mworozi,E.A.; Millard,M.; Kibuuka,H.; Lukwago,L.; Bwogi,J.; Kaira,B.B.; Mimbe,D.; Schnabel,D.C.; Darnell,D.; Webster,R.G.; Wabwire-Mangen,F.
EPI313615	MP	Uganda	2008-Nov-10	A/Uganda/MUWRP-021/2008		Other Database Import	Ducatez,M.F.; Webby,R.J.; Byarugaba,D.K.; Erima,B.; Mworozi,E.A.; Millard,M.; Kibuuka,H.; Lukwago,L.; Bwogi,J.; Kaira,B.B.; Mimbe,D.; Schnabel,D.C.; Darnell,D.; Webster,R.G.; Wabwire-Mangen,F.
EPI313616	NS	Uganda	2008-Nov-10	A/Uganda/MUWRP-021/2008		Other Database Import	Ducatez,M.F.; Webby,R.J.; Byarugaba,D.K.; Erima,B.; Mworozi,E.A.; Millard,M.; Kibuuka,H.; Lukwago,L.; Bwogi,J.; Kaira,B.B.; Mimbe,D.; Schnabel,D.C.; Darnell,D.; Webster,R.G.; Wabwire-Mangen,F.
EPI313610	PB1	Uganda	2008-Nov-10	A/Uganda/MUWRP-021/2008		Other Database Import	Ducatez,M.F.; Webby,R.J.; Byarugaba,D.K.; Erima,B.; Mworozi,E.A.; Millard,M.; Kibuuka,H.; Lukwago,L.; Bwogi,J.; Kaira,B.B.; Mimbe,D.; Schnabel,D.C.; Darnell,D.; Webster,R.G.; Wabwire-Mangen,F.
EPI313609	PB2	Uganda	2008-Nov-10	A/Uganda/MUWRP-021/2008		Other Database Import	Ducatez,M.F.; Webby,R.J.; Byarugaba,D.K.; Erima,B.; Mworozi,E.A.; Millard,M.; Kibuuka,H.; Lukwago,L.; Bwogi,J.; Kaira,B.B.; Mimbe,D.; Schnabel,D.C.; Darnell,D.; Webster,R.G.; Wabwire-Mangen,F.
EPI313611	PA	Uganda	2008-Nov-10	A/Uganda/MUWRP-021/2008		Other Database Import	Ducatez,M.F.; Webby,R.J.; Byarugaba,D.K.; Erima,B.; Mworozi,E.A.; Millard,M.; Kibuuka,H.; Lukwago,L.; Bwogi,J.; Kaira,B.B.; Mimbe,D.; Schnabel,D.C.; Darnell,D.; Webster,R.G.; Wabwire-Mangen,F.
EPI313569	NA	Uganda	2008-Oct-31	A/Uganda/MUWRP-015/2008		Other Database Import	Ducatez,M.F.; Webby,R.J.; Byarugaba,D.K.; Erima,B.; Mworozi,E.A.; Millard,M.; Kibuuka,H.; Lukwago,L.; Bwogi,J.; Kaira,B.B.; Mimbe,D.; Schnabel,D.C.; Darnell,D.; Webster,R.G.; Wabwire-Mangen,F.
EPI313570	MP	Uganda	2008-Oct-31	A/Uganda/MUWRP-015/2008		Other Database Import	Ducatez,M.F.; Webby,R.J.; Byarugaba,D.K.; Erima,B.; Mworozi,E.A.; Millard,M.; Kibuuka,H.; Lukwago,L.; Bwogi,J.; Kaira,B.B.; Mimbe,D.; Schnabel,D.C.; Darnell,D.; Webster,R.G.; Wabwire-Mangen,F.
EPI313571	NS	Uganda	2008-Oct-31	A/Uganda/MUWRP-015/2008		Other Database Import	Ducatez,M.F.; Webby,R.J.; Byarugaba,D.K.; Erima,B.; Mworozi,E.A.; Millard,M.; Kibuuka,H.; Lukwago,L.; Bwogi,J.; Kaira,B.B.; Mimbe,D.; Schnabel,D.C.; Darnell,D.; Webster,R.G.; Wabwire-Mangen,F.
EPI313565	PB1	Uganda	2008-Oct-31	A/Uganda/MUWRP-015/2008		Other Database Import	Ducatez,M.F.; Webby,R.J.; Byarugaba,D.K.; Erima,B.; Mworozi,E.A.; Millard,M.; Kibuuka,H.; Lukwago,L.; Bwogi,J.; Kaira,B.B.; Mimbe,D.; Schnabel,D.C.; Darnell,D.; Webster,R.G.; Wabwire-Mangen,F.
EPI313564	PB2	Uganda	2008-Oct-31	A/Uganda/MUWRP-015/2008		Other Database Import	Ducatez,M.F.; Webby,R.J.; Byarugaba,D.K.; Erima,B.; Mworozi,E.A.; Millard,M.; Kibuuka,H.; Lukwago,L.; Bwogi,J.; Kaira,B.B.; Mimbe,D.; Schnabel,D.C.; Darnell,D.; Webster,R.G.; Wabwire-Mangen,F.
EPI313566	PA	Uganda	2008-Oct-31	A/Uganda/MUWRP-015/2008		Other Database Import	Ducatez,M.F.; Webby,R.J.; Byarugaba,D.K.; Erima,B.; Mworozi,E.A.; Millard,M.; Kibuuka,H.; Lukwago,L.; Bwogi,J.; Kaira,B.B.; Mimbe,D.; Schnabel,D.C.; Darnell,D.; Webster,R.G.; Wabwire-Mangen,F.
EPI313567	HA	Uganda	2008-Oct-31	A/Uganda/MUWRP-015/2008		Other Database Import	Ducatez,M.F.; Webby,R.J.; Byarugaba,D.K.; Erima,B.; Mworozi,E.A.; Millard,M.; Kibuuka,H.; Lukwago,L.; Bwogi,J.; Kaira,B.B.; Mimbe,D.; Schnabel,D.C.; Darnell,D.; Webster,R.G.; Wabwire-Mangen,F.
EPI313568	NP	Uganda	2008-Oct-31	A/Uganda/MUWRP-015/2008		Other Database Import	Ducatez,M.F.; Webby,R.J.; Byarugaba,D.K.; Erima,B.; Mworozi,E.A.; Millard,M.; Kibuuka,H.; Lukwago,L.; Bwogi,J.; Kaira,B.B.; Mimbe,D.; Schnabel,D.C.; Darnell,D.; Webster,R.G.; Wabwire-Mangen,F.
EPI313557	PB2	Uganda	2008-Oct-31	A/Uganda/MUWRP-014/2008		Other Database Import	Ducatez,M.F.; Webby,R.J.; Byarugaba,D.K.; Erima,B.; Mworozi,E.A.; Millard,M.; Kibuuka,H.; Lukwago,L.; Bwogi,J.; Kaira,B.B.; Mimbe,D.; Schnabel,D.C.; Darnell,D.; Webster,R.G.; Wabwire-Mangen,F.
EPI313558	PB1	Uganda	2008-Oct-31	A/Uganda/MUWRP-014/2008		Other Database Import	Ducatez,M.F.; Webby,R.J.; Byarugaba,D.K.; Erima,B.; Mworozi,E.A.; Millard,M.; Kibuuka,H.; Lukwago,L.; Bwogi,J.; Kaira,B.B.; Mimbe,D.; Schnabel,D.C.; Darnell,D.; Webster,R.G.; Wabwire-Mangen,F.
EPI313559	HA	Uganda	2008-Oct-31	A/Uganda/MUWRP-014/2008		Other Database Import	Ducatez,M.F.; Webby,R.J.; Byarugaba,D.K.; Erima,B.; Mworozi,E.A.; Millard,M.; Kibuuka,H.; Lukwago,L.; Bwogi,J.; Kaira,B.B.; Mimbe,D.; Schnabel,D.C.; Darnell,D.; Webster,R.G.; Wabwire-Mangen,F.
EPI313560	NP	Uganda	2008-Oct-31	A/Uganda/MUWRP-014/2008		Other Database Import	Ducatez,M.F.; Webby,R.J.; Byarugaba,D.K.; Erima,B.; Mworozi,E.A.; Millard,M.; Kibuuka,H.; Lukwago,L.; Bwogi,J.; Kaira,B.B.; Mimbe,D.; Schnabel,D.C.; Darnell,D.; Webster,R.G.; Wabwire-Mangen,F.
EPI313561	NA	Uganda	2008-Oct-31	A/Uganda/MUWRP-014/2008		Other Database Import	Ducatez,M.F.; Webby,R.J.; Byarugaba,D.K.; Erima,B.; Mworozi,E.A.; Millard,M.; Kibuuka,H.; Lukwago,L.; Bwogi,J.; Kaira,B.B.; Mimbe,D.; Schnabel,D.C.; Darnell,D.; Webster,R.G.; Wabwire-Mangen,F.
EPI313562	MP	Uganda	2008-Oct-31	A/Uganda/MUWRP-014/2008		Other Database Import	Ducatez,M.F.; Webby,R.J.; Byarugaba,D.K.; Erima,B.; Mworozi,E.A.; Millard,M.; Kibuuka,H.; Lukwago,L.; Bwogi,J.; Kaira,B.B.; Mimbe,D.; Schnabel,D.C.; Darnell,D.; Webster,R.G.; Wabwire-Mangen,F.
EPI313563	NS	Uganda	2008-Oct-31	A/Uganda/MUWRP-014/2008		Other Database Import	Ducatez,M.F.; Webby,R.J.; Byarugaba,D.K.; Erima,B.; Mworozi,E.A.; Millard,M.; Kibuuka,H.; Lukwago,L.; Bwogi,J.; Kaira,B.B.; Mimbe,D.; Schnabel,D.C.; Darnell,D.; Webster,R.G.; Wabwire-Mangen,F.
EPI313535	PA	Uganda	2008-Oct-28	A/Uganda/MUWRP-011/2008		Other Database Import	Byarugaba,D.K.; Ducatez,M.F.; Erima,B.; Mworozi,E.A.; Millard,M.; Kibuuka,H.; Lukwago,L.; Bwogi,J.; Kaira,B.B.; Mimbe,D.; Schnabel,D.C.; Krauss,S.; Darnell,D.; Webby,R.J.; Webster,R.G.; Wabwire-Mangen,F.
EPI313533	PB2	Uganda	2008-Oct-28	A/Uganda/MUWRP-011/2008		Other Database Import	Byarugaba,D.K.; Ducatez,M.F.; Erima,B.; Mworozi,E.A.; Millard,M.; Kibuuka,H.; Lukwago,L.; Bwogi,J.; Kaira,B.B.; Mimbe,D.; Schnabel,D.C.; Krauss,S.; Darnell,D.; Webby,R.J.; Webster,R.G.; Wabwire-Mangen,F.
EPI313534	PB1	Uganda	2008-Oct-28	A/Uganda/MUWRP-011/2008		Other Database Import	Byarugaba,D.K.; Ducatez,M.F.; Erima,B.; Mworozi,E.A.; Millard,M.; Kibuuka,H.; Lukwago,L.; Bwogi,J.; Kaira,B.B.; Mimbe,D.; Schnabel,D.C.; Krauss,S.; Darnell,D.; Webby,R.J.; Webster,R.G.; Wabwire-Mangen,F.
EPI313536	HA	Uganda	2008-Oct-28	A/Uganda/MUWRP-011/2008		Other Database Import	Byarugaba,D.K.; Ducatez,M.F.; Erima,B.; Mworozi,E.A.; Millard,M.; Kibuuka,H.; Lukwago,L.; Bwogi,J.; Kaira,B.B.; Mimbe,D.; Schnabel,D.C.; Krauss,S.; Darnell,D.; Webby,R.J.; Webster,R.G.; Wabwire-Mangen,F.
EPI313537	NP	Uganda	2008-Oct-28	A/Uganda/MUWRP-011/2008		Other Database Import	Byarugaba,D.K.; Ducatez,M.F.; Erima,B.; Mworozi,E.A.; Millard,M.; Kibuuka,H.; Lukwago,L.; Bwogi,J.; Kaira,B.B.; Mimbe,D.; Schnabel,D.C.; Krauss,S.; Darnell,D.; Webby,R.J.; Webster,R.G.; Wabwire-Mangen,F.
EPI313538	NA	Uganda	2008-Oct-28	A/Uganda/MUWRP-011/2008		Other Database Import	Byarugaba,D.K.; Ducatez,M.F.; Erima,B.; Mworozi,E.A.; Millard,M.; Kibuuka,H.; Lukwago,L.; Bwogi,J.; Kaira,B.B.; Mimbe,D.; Schnabel,D.C.; Krauss,S.; Darnell,D.; Webby,R.J.; Webster,R.G.; Wabwire-Mangen,F.
EPI313539	MP	Uganda	2008-Oct-28	A/Uganda/MUWRP-011/2008		Other Database Import	Byarugaba,D.K.; Ducatez,M.F.; Erima,B.; Mworozi,E.A.; Millard,M.; Kibuuka,H.; Lukwago,L.; Bwogi,J.; Kaira,B.B.; Mimbe,D.; Schnabel,D.C.; Krauss,S.; Darnell,D.; Webby,R.J.; Webster,R.G.; Wabwire-Mangen,F.
EPI313540	NS	Uganda	2008-Oct-28	A/Uganda/MUWRP-011/2008		Other Database Import	Byarugaba,D.K.; Ducatez,M.F.; Erima,B.; Mworozi,E.A.; Millard,M.; Kibuuka,H.; Lukwago,L.; Bwogi,J.; Kaira,B.B.; Mimbe,D.; Schnabel,D.C.; Krauss,S.; Darnell,D.; Webby,R.J.; Webster,R.G.; Wabwire-Mangen,F.
EPI313463	PB2	Uganda	2008-Oct-02	A/Uganda/MUWRP-001/2008		Other Database Import	Ducatez,M.F.; Webby,R.J.; Byarugaba,D.K.; Erima,B.; Mworozi,E.A.; Millard,M.; Kibuuka,H.; Lukwago,L.; Bwogi,J.; Kaira,B.B.; Mimbe,D.; Schnabel,D.C.; Darnell,D.; Webster,R.G.; Wabwire-Mangen,F.
EPI313464	PB1	Uganda	2008-Oct-02	A/Uganda/MUWRP-001/2008		Other Database Import	Ducatez,M.F.; Webby,R.J.; Byarugaba,D.K.; Erima,B.; Mworozi,E.A.; Millard,M.; Kibuuka,H.; Lukwago,L.; Bwogi,J.; Kaira,B.B.; Mimbe,D.; Schnabel,D.C.; Darnell,D.; Webster,R.G.; Wabwire-Mangen,F.
EPI313465	PA	Uganda	2008-Oct-02	A/Uganda/MUWRP-001/2008		Other Database Import	Ducatez,M.F.; Webby,R.J.; Byarugaba,D.K.; Erima,B.; Mworozi,E.A.; Millard,M.; Kibuuka,H.; Lukwago,L.; Bwogi,J.; Kaira,B.B.; Mimbe,D.; Schnabel,D.C.; Darnell,D.; Webster,R.G.; Wabwire-Mangen,F.
EPI313466	HA	Uganda	2008-Oct-02	A/Uganda/MUWRP-001/2008		Other Database Import	Ducatez,M.F.; Webby,R.J.; Byarugaba,D.K.; Erima,B.; Mworozi,E.A.; Millard,M.; Kibuuka,H.; Lukwago,L.; Bwogi,J.; Kaira,B.B.; Mimbe,D.; Schnabel,D.C.; Darnell,D.; Webster,R.G.; Wabwire-Mangen,F.
EPI313467	NP	Uganda	2008-Oct-02	A/Uganda/MUWRP-001/2008		Other Database Import	Ducatez,M.F.; Webby,R.J.; Byarugaba,D.K.; Erima,B.; Mworozi,E.A.; Millard,M.; Kibuuka,H.; Lukwago,L.; Bwogi,J.; Kaira,B.B.; Mimbe,D.; Schnabel,D.C.; Darnell,D.; Webster,R.G.; Wabwire-Mangen,F.
EPI313468	NA	Uganda	2008-Oct-02	A/Uganda/MUWRP-001/2008		Other Database Import	Ducatez,M.F.; Webby,R.J.; Byarugaba,D.K.; Erima,B.; Mworozi,E.A.; Millard,M.; Kibuuka,H.; Lukwago,L.; Bwogi,J.; Kaira,B.B.; Mimbe,D.; Schnabel,D.C.; Darnell,D.; Webster,R.G.; Wabwire-Mangen,F.
EPI313469	MP	Uganda	2008-Oct-02	A/Uganda/MUWRP-001/2008		Other Database Import	Ducatez,M.F.; Webby,R.J.; Byarugaba,D.K.; Erima,B.; Mworozi,E.A.; Millard,M.; Kibuuka,H.; Lukwago,L.; Bwogi,J.; Kaira,B.B.; Mimbe,D.; Schnabel,D.C.; Darnell,D.; Webster,R.G.; Wabwire-Mangen,F.
EPI313470	NS	Uganda	2008-Oct-02	A/Uganda/MUWRP-001/2008		Other Database Import	Ducatez,M.F.; Webby,R.J.; Byarugaba,D.K.; Erima,B.; Mworozi,E.A.; Millard,M.; Kibuuka,H.; Lukwago,L.; Bwogi,J.; Kaira,B.B.; Mimbe,D.; Schnabel,D.C.; Darnell,D.; Webster,R.G.; Wabwire-Mangen,F.
EPI304371	HA	Ghana	2008-Jul-03	A/Manhean/03/2008		Other Database Import	Asante,I.A.; Ampofo,W.K.; Kronmann,K.C.; Raczniak,G.; Mingle,J.A.; Thompson,M.
EPI296022	HA	India	2008-Jun-01	A/Kolkata/1674/2008		Other Database Import	Agrawal,A.S.; Chawla-Sarkar,M.
EPI296021	HA	India	2008-Jun-01	A/Kolkata/1641/2008		Other Database Import	Agrawal,A.S.; Chawla-Sarkar,M.
EPI296020	HA	India	2008-Jun-01	A/Kolkata/1610/2008		Other Database Import	Agrawal,A.S.; Chawla-Sarkar,M.
EPI296019	HA	India	2008-Jun-01	A/Kolkata/1591/2008		Other Database Import	Agrawal,A.S.; Chawla-Sarkar,M.
EPI295998	NA	India	2008-Jun-01	A/Kolkata/1581/2008		Other Database Import	Agrawal,A.S.; Sarkar,M.; Chawla-Sarkar,M.
EPI295997	NA	India	2008-May-01	A/Kolkata/1537/2008		Other Database Import	Agrawal,A.S.; Sarkar,M.; Chawla-Sarkar,M.
EPI300754	HA	India	2008-May-01	A/Kolkata/1537/2008		Other Database Import	Agrawal,A.S.; Sarkar,M.; Chawla-Sarkar,M.
EPI275089	NA	United States	2008-Jan-01	A/Memphis/15d/2008		Other Database Import	Carr,S.; Ilyushina,N.A.; Franks,J.S.; Adderson,E.; Gorokova,E.A.; Webster,R.G.
EPI275088	NA	United States	2008-Jan-01	A/Memphis/15c/2008		Other Database Import	Carr,S.; Ilyushina,N.A.; Franks,J.S.; Adderson,E.; Gorokova,E.A.; Webster,R.G.
EPI275086	NA	United States	2008-Jan-01	A/Memphis/15/2008		Other Database Import	Carr,S.; Ilyushina,N.A.; Franks,J.S.; Adderson,E.; Gorokova,E.A.; Webster,R.G.
EPI275087	MP	United States	2008-Jan-01	A/Memphis/15/2008		Other Database Import	Carr,S.; Ilyushina,N.A.; Franks,J.S.; Adderson,E.; Gorokova,E.A.; Webster,R.G.
EPI269797	HA	China	2008-Sep-01	A/Shanghai/N38/2008		Other Database Import	Wang,W.; Sheng,J.; Ren,P.; Zhang,J.; Lin,X.; Hou,L.; Deubel,V.
EPI269727	NA	China	2008-Mar-24	A/Shanghai/N20/2008		Other Database Import	Wang,W.; Sheng,J.; Ren,P.; Zhang,J.; Lin,X.; Hou,L.; Deubel,V.
EPI269781	HA	China	2008-Mar-24	A/Shanghai/N20/2008		Other Database Import	Wang,W.; Sheng,J.; Ren,P.; Zhang,J.; Lin,X.; Hou,L.; Deubel,V.
EPI269725	NA	China	2008-Feb-18	A/Shanghai/N15/2008		Other Database Import	Wang,W.; Sheng,J.; Ren,P.; Zhang,J.; Lin,X.; Hou,L.; Deubel,V.
EPI269778	HA	China	2008-Feb-18	A/Shanghai/N15/2008		Other Database Import	Wang,W.; Sheng,J.; Ren,P.; Zhang,J.; Lin,X.; Hou,L.; Deubel,V.
EPI266290	HA	Iran, Islamic Republic of	2008-Jan-01	A/Tehran/13a/2008		Other Database Import	Mousavi,F.; Fotouhi,F.; Tavassoti Kheiri,M.; Hosseini,M.
EPI259442	HA	Taiwan	2008-Dec-24	A/Taiwan/2428/2008		Other Database Import	Yang,J.-R.; Liu,M.-T.; Wu,H.-S.
EPI259443	NA	Taiwan	2008-Dec-24	A/Taiwan/2428/2008		Other Database Import	Yang,J.-R.; Liu,M.-T.; Wu,H.-S.
EPI259512	MP	Taiwan	2008-Dec-24	A/Taiwan/2428/2008		Other Database Import	Yang,J.-R.; Liu,M.-T.; Wu,H.-S.
EPI251333	MP	China	2008-Aug-06	A/Hubei-Shanshi/1154/2008		Other Database Import	Shu,Y.; Huang,W.; Zhao,X.; Li,Z.; Wang,W.; Li,X.; Yang,L.; Lan,Y.; Zhang,Y.; Dong,L.; Wang,D.; Guo,J.; Wang,M.; Guo,Y.; Wen,L.
EPI251329	MP	China	2008-Jul-04	A/Jiangsu-Beitang/1160/2008		Other Database Import	Shu,Y.; Huang,W.; Zhao,X.; Li,Z.; Wang,W.; Li,X.; Yang,L.; Lan,Y.; Zhang,Y.; Dong,L.; Wang,D.; Guo,J.; Wang,M.; Guo,Y.; Wen,L.
EPI251328	MP	China	2008-Jun-26	A/Fujian-Gulou/1658/2008		Other Database Import	Shu,Y.; Huang,W.; Zhao,X.; Li,Z.; Wang,W.; Li,X.; Yang,L.; Lan,Y.; Zhang,Y.; Dong,L.; Wang,D.; Guo,J.; Wang,M.; Guo,Y.; Wen,L.
EPI251327	MP	China	2008-Jun-18	A/Jiangsu-Nanchang/182/2008		Other Database Import	Shu,Y.; Huang,W.; Zhao,X.; Li,Z.; Wang,W.; Li,X.; Yang,L.; Lan,Y.; Zhang,Y.; Dong,L.; Wang,D.; Guo,J.; Wang,M.; Guo,Y.; Wen,L.
EPI251325	MP	China	2008-May-26	A/Jiangsu-Beitang/1128/2008		Other Database Import	Shu,Y.; Huang,W.; Zhao,X.; Li,Z.; Wang,W.; Li,X.; Yang,L.; Lan,Y.; Zhang,Y.; Dong,L.; Wang,D.; Guo,J.; Wang,M.; Guo,Y.; Wen,L.
EPI251322	MP	China	2008-May-13	A/Yunnan-Xishan/148/2008		Other Database Import	Shu,Y.; Huang,W.; Zhao,X.; Li,Z.; Wang,W.; Li,X.; Yang,L.; Lan,Y.; Zhang,Y.; Dong,L.; Wang,D.; Guo,J.; Wang,M.; Guo,Y.; Wen,L.
EPI251319	MP	China	2008-May-07	A/Gansu-Chengguan/1448/2008		Other Database Import	Shu,Y.; Huang,W.; Zhao,X.; Li,Z.; Wang,W.; Li,X.; Yang,L.; Lan,Y.; Zhang,Y.; Dong,L.; Wang,D.; Guo,J.; Wang,M.; Guo,Y.; Wen,L.
EPI251318	MP	China	2008-Apr-29	A/Jiangxi-Donghu/1222/2008		Other Database Import	Shu,Y.; Huang,W.; Zhao,X.; Li,Z.; Wang,W.; Li,X.; Yang,L.; Lan,Y.; Zhang,Y.; Dong,L.; Wang,D.; Guo,J.; Wang,M.; Guo,Y.; Wen,L.
EPI251317	MP	China	2008-Apr-24	A/Hunan-Yueyanglou/316/2008		Other Database Import	Shu,Y.; Huang,W.; Zhao,X.; Li,Z.; Wang,W.; Li,X.; Yang,L.; Lan,Y.; Zhang,Y.; Dong,L.; Wang,D.; Guo,J.; Wang,M.; Guo,Y.; Wen,L.
EPI251316	MP	China	2008-Apr-18	A/Gansu-Chengguan/1413/2008		Other Database Import	Shu,Y.; Huang,W.; Zhao,X.; Li,Z.; Wang,W.; Li,X.; Yang,L.; Lan,Y.; Zhang,Y.; Dong,L.; Wang,D.; Guo,J.; Wang,M.; Guo,Y.; Wen,L.
EPI251309	MP	China	2008-Apr-01	A/Chongqing-Yongchuan/1108/2008		Other Database Import	Shu,Y.; Huang,W.; Zhao,X.; Li,Z.; Wang,W.; Li,X.; Yang,L.; Lan,Y.; Zhang,Y.; Dong,L.; Wang,D.; Guo,J.; Wang,M.; Guo,Y.; Wen,L.
EPI249431	HA	Japan	2008-Jan-21	A/Kyoto/K106/2008		Other Database Import	Zaraket,H.; Saito,R.; Suzuki,H.; Suzuki,Y.; Li,D.; Caperig-Dapat,I.
EPI245721	HA	Sweden	2008-Sep-25	A/Stockholm/20/2008	Public Health Agency of Sweden	Public Health Agency of Sweden
EPI245722	NA	Sweden	2008-Sep-25	A/Stockholm/20/2008	Public Health Agency of Sweden	Public Health Agency of Sweden
EPI245723	MP	Sweden	2008-Sep-25	A/Stockholm/20/2008	Public Health Agency of Sweden	Public Health Agency of Sweden
EPI245715	HA	Sweden	2008-Oct-12	A/Stockholm/23/2008	Public Health Agency of Sweden	Public Health Agency of Sweden
EPI245716	NA	Sweden	2008-Oct-12	A/Stockholm/23/2008	Public Health Agency of Sweden	Public Health Agency of Sweden
EPI245717	MP	Sweden	2008-Oct-12	A/Stockholm/23/2008	Public Health Agency of Sweden	Public Health Agency of Sweden
EPI244748	HA	Sweden	2008-Dec-17	A/Stockholm/32/2008	Public Health Agency of Sweden	Public Health Agency of Sweden
EPI244749	NA	Sweden	2008-Dec-17	A/Stockholm/32/2008	Public Health Agency of Sweden	Public Health Agency of Sweden
EPI244750	MP	Sweden	2008-Dec-17	A/Stockholm/32/2008	Public Health Agency of Sweden	Public Health Agency of Sweden
EPI244745	HA	Sweden	2008-Dec-22	A/Stockholm/33/2008	Public Health Agency of Sweden	Public Health Agency of Sweden
EPI244746	NA	Sweden	2008-Dec-22	A/Stockholm/33/2008	Public Health Agency of Sweden	Public Health Agency of Sweden
EPI244747	MP	Sweden	2008-Dec-22	A/Stockholm/33/2008	Public Health Agency of Sweden	Public Health Agency of Sweden
EPI234372	MP	Cambodia	2008-Jul-31	A/Cambodia/S300/2008		Other Database Import	Buchy,P.
EPI234328	HA	Cambodia	2008-Oct-13	A/Cambodia/S272/2008		Other Database Import	Buchy,P.
EPI234411	NA	Cambodia	2008-Oct-13	A/Cambodia/S272/2008		Other Database Import	Buchy,P.
EPI234371	MP	Cambodia	2008-Oct-13	A/Cambodia/S272/2008		Other Database Import	Buchy,P.
EPI234327	HA	Cambodia	2008-Sep-05	A/Cambodia/S252/2008		Other Database Import	Buchy,P.
EPI234410	NA	Cambodia	2008-Sep-05	A/Cambodia/S252/2008		Other Database Import	Buchy,P.
EPI234370	MP	Cambodia	2008-Sep-05	A/Cambodia/S252/2008		Other Database Import	Buchy,P.
EPI234325	HA	Cambodia	2008-Oct-14	A/Cambodia/S231/2008		Other Database Import	Buchy,P.
EPI234408	NA	Cambodia	2008-Oct-14	A/Cambodia/S231/2008		Other Database Import	Buchy,P.
EPI234368	MP	Cambodia	2008-Oct-14	A/Cambodia/S231/2008		Other Database Import	Buchy,P.
EPI234321	HA	Cambodia	2008-Sep-17	A/Cambodia/S074/2008		Other Database Import	Buchy,P.
EPI234364	MP	Cambodia	2008-Sep-17	A/Cambodia/S074/2008		Other Database Import	Buchy,P.
EPI230951	HA	Thailand	2008-Jan-01	A/Thailand/CU370/2008		Other Database Import	Suwannakarn,K.; Thongmee,C.; Theamboonlers,A.; Poovorawan,Y.
EPI230952	NP	Thailand	2008-Jan-01	A/Thailand/CU370/2008		Other Database Import	Suwannakarn,K.; Thongmee,C.; Theamboonlers,A.; Poovorawan,Y.
EPI230953	NA	Thailand	2008-Jan-01	A/Thailand/CU370/2008		Other Database Import	Suwannakarn,K.; Thongmee,C.; Theamboonlers,A.; Poovorawan,Y.
EPI230954	MP	Thailand	2008-Jan-01	A/Thailand/CU370/2008		Other Database Import	Suwannakarn,K.; Thongmee,C.; Theamboonlers,A.; Poovorawan,Y.
EPI230955	NS	Thailand	2008-Jan-01	A/Thailand/CU370/2008		Other Database Import	Suwannakarn,K.; Thongmee,C.; Theamboonlers,A.; Poovorawan,Y.
EPI230948	PB2	Thailand	2008-Jan-01	A/Thailand/CU370/2008		Other Database Import	Suwannakarn,K.; Thongmee,C.; Theamboonlers,A.; Poovorawan,Y.
EPI230949	PB1	Thailand	2008-Jan-01	A/Thailand/CU370/2008		Other Database Import	Suwannakarn,K.; Thongmee,C.; Theamboonlers,A.; Poovorawan,Y.
EPI230950	PA	Thailand	2008-Jan-01	A/Thailand/CU370/2008		Other Database Import	Suwannakarn,K.; Thongmee,C.; Theamboonlers,A.; Poovorawan,Y.
EPI230940	PB2	Thailand	2008-Jan-01	A/Thailand/CU356/2008		Other Database Import	Suwannakarn,K.; Thongmee,C.; Theamboonlers,A.; Poovorawan,Y.
EPI230941	PB1	Thailand	2008-Jan-01	A/Thailand/CU356/2008		Other Database Import	Suwannakarn,K.; Thongmee,C.; Theamboonlers,A.; Poovorawan,Y.
EPI230942	PA	Thailand	2008-Jan-01	A/Thailand/CU356/2008		Other Database Import	Suwannakarn,K.; Thongmee,C.; Theamboonlers,A.; Poovorawan,Y.
EPI230943	HA	Thailand	2008-Jan-01	A/Thailand/CU356/2008		Other Database Import	Suwannakarn,K.; Thongmee,C.; Theamboonlers,A.; Poovorawan,Y.
EPI230944	NP	Thailand	2008-Jan-01	A/Thailand/CU356/2008		Other Database Import	Suwannakarn,K.; Thongmee,C.; Theamboonlers,A.; Poovorawan,Y.
EPI230945	NA	Thailand	2008-Jan-01	A/Thailand/CU356/2008		Other Database Import	Suwannakarn,K.; Thongmee,C.; Theamboonlers,A.; Poovorawan,Y.
EPI230946	MP	Thailand	2008-Jan-01	A/Thailand/CU356/2008		Other Database Import	Suwannakarn,K.; Thongmee,C.; Theamboonlers,A.; Poovorawan,Y.
EPI230947	NS	Thailand	2008-Jan-01	A/Thailand/CU356/2008		Other Database Import	Suwannakarn,K.; Thongmee,C.; Theamboonlers,A.; Poovorawan,Y.
EPI220235	HA	China	2008-Aug-18	A/Zhuhai/964/2008		Other Database Import	Lin,Y.X.; Zhang,L.R.; Wei,Q.D.
EPI220228	HA	China	2008-Jul-07	A/Zhuhai/676/2008		Other Database Import	Lin,Y.X.; Zhang,L.R.; Wei,Q.D.
EPI220224	HA	China	2008-May-21	A/Zhuhai/494/2008		Other Database Import	Lin,Y.X.; Zhang,L.R.; Wei,Q.D.
EPI220160	HA	Thailand	2008-Jan-01	A/Thailand/322/2008		Other Database Import	Bai,G.R.
EPI220161	NA	Thailand	2008-Jan-01	A/Thailand/322/2008		Other Database Import	Bai,G.R.
EPI220162	MP	Thailand	2008-Jan-01	A/Thailand/322/2008		Other Database Import	Bai,G.R.
EPI220138	HA	Korea, Republic of	2008-Jan-07	A/Seoul/398/2008		Other Database Import	Choi,W.; Kim,S.J.; Lee,N.J.; Kwon,M.; Yang,I.S.; Cheong,S.-G.; Kwon,D.; Lee,J.-Y.; Oh,H.-B.; Kang,C.
EPI220136	PB1	United States	2008-Feb-06	A/Pennsylvania/PIT34/2008		Other Database Import	The NIAID Influenza Genome Sequencing Consortium
EPI220137	PB2	United States	2008-Feb-06	A/Pennsylvania/PIT34/2008		Other Database Import	The NIAID Influenza Genome Sequencing Consortium
EPI220130	HA	United States	2008-Feb-06	A/Pennsylvania/PIT34/2008		Other Database Import	The NIAID Influenza Genome Sequencing Consortium
EPI220131	MP	United States	2008-Feb-06	A/Pennsylvania/PIT34/2008		Other Database Import	The NIAID Influenza Genome Sequencing Consortium
EPI220132	NA	United States	2008-Feb-06	A/Pennsylvania/PIT34/2008		Other Database Import	The NIAID Influenza Genome Sequencing Consortium
EPI220133	NP	United States	2008-Feb-06	A/Pennsylvania/PIT34/2008		Other Database Import	The NIAID Influenza Genome Sequencing Consortium
EPI220134	NS	United States	2008-Feb-06	A/Pennsylvania/PIT34/2008		Other Database Import	The NIAID Influenza Genome Sequencing Consortium
EPI220135	PA	United States	2008-Feb-06	A/Pennsylvania/PIT34/2008		Other Database Import	The NIAID Influenza Genome Sequencing Consortium
EPI220099	NA	Myanmar	2008-Sep-01	A/Myanmar/M250/2008		Other Database Import	Dapat,C.; Suzuki,Y.; Saito,R.; Saito,T.; Kyaw,Y.; Myint,Y.Y.; Lin,N.; Oo,H.N.; Oo,K.Y.; Win,N.; Naito,M.; Hasegawa,G.; Dapat,I.C.; Zaraket,H.; Baranovich,T.; Nishikawa,M.; Suzuki,H.
EPI220100	HA	Myanmar	2008-Sep-01	A/Myanmar/M250/2008		Other Database Import	Dapat,C.; Suzuki,Y.; Saito,R.; Saito,T.; Kyaw,Y.; Myint,Y.Y.; Lin,N.; Oo,H.N.; Oo,K.Y.; Win,N.; Naito,M.; Hasegawa,G.; Dapat,I.C.; Zaraket,H.; Baranovich,T.; Nishikawa,M.; Suzuki,H.
EPI220098	HA	Myanmar	2008-Aug-02	A/Myanmar/M156/2008		Other Database Import	Dapat,C.; Suzuki,Y.; Saito,R.; Saito,T.; Kyaw,Y.; Myint,Y.Y.; Lin,N.; Oo,H.N.; Oo,K.Y.; Win,N.; Naito,M.; Hasegawa,G.; Dapat,I.C.; Zaraket,H.; Baranovich,T.; Nishikawa,M.; Suzuki,H.
EPI220097	NA	Myanmar	2008-Aug-02	A/Myanmar/M156/2008		Other Database Import	Dapat,C.; Suzuki,Y.; Saito,R.; Saito,T.; Kyaw,Y.; Myint,Y.Y.; Lin,N.; Oo,H.N.; Oo,K.Y.; Win,N.; Naito,M.; Hasegawa,G.; Dapat,I.C.; Zaraket,H.; Baranovich,T.; Nishikawa,M.; Suzuki,H.
EPI220085	NA	Myanmar	2008-Jul-09	A/Myanmar/M022/2008		Other Database Import	Dapat,C.; Suzuki,Y.; Saito,R.; Saito,T.; Kyaw,Y.; Myint,Y.Y.; Lin,N.; Oo,H.N.; Oo,K.Y.; Win,N.; Naito,M.; Hasegawa,G.; Dapat,I.C.; Zaraket,H.; Baranovich,T.; Nishikawa,M.; Suzuki,H.
EPI220086	HA	Myanmar	2008-Jul-09	A/Myanmar/M022/2008		Other Database Import	Dapat,C.; Suzuki,Y.; Saito,R.; Saito,T.; Kyaw,Y.; Myint,Y.Y.; Lin,N.; Oo,H.N.; Oo,K.Y.; Win,N.; Naito,M.; Hasegawa,G.; Dapat,I.C.; Zaraket,H.; Baranovich,T.; Nishikawa,M.; Suzuki,H.
EPI219926	PB1	Korea, Republic of	2008-Feb-19	A/Cheongju/H412/2008		Other Database Import	Baek,Y.H.; Lee,J.; Song,M.-S.; Pascua,P.N.Q.; Han,H.-S.; Lee,O.-J.; Choi,Y.-K.
EPI219927	NS	Korea, Republic of	2008-Feb-19	A/Cheongju/H412/2008		Other Database Import	Baek,Y.H.; Lee,J.; Song,M.-S.; Pascua,P.N.Q.; Han,H.-S.; Lee,O.-J.; Choi,Y.-K.
EPI219928	HA	Korea, Republic of	2008-Feb-19	A/Cheongju/H412/2008		Other Database Import	Baek,Y.H.; Lee,J.; Song,M.-S.; Pascua,P.N.Q.; Han,H.-S.; Lee,O.-J.; Choi,Y.-K.
EPI219929	NA	Korea, Republic of	2008-Feb-19	A/Cheongju/H412/2008		Other Database Import	Baek,Y.H.; Lee,J.; Song,M.-S.; Pascua,P.N.Q.; Han,H.-S.; Lee,O.-J.; Choi,Y.-K.
EPI219930	NP	Korea, Republic of	2008-Feb-19	A/Cheongju/H412/2008		Other Database Import	Baek,Y.H.; Lee,J.; Song,M.-S.; Pascua,P.N.Q.; Han,H.-S.; Lee,O.-J.; Choi,Y.-K.
EPI219931	PA	Korea, Republic of	2008-Feb-19	A/Cheongju/H412/2008		Other Database Import	Baek,Y.H.; Lee,J.; Song,M.-S.; Pascua,P.N.Q.; Han,H.-S.; Lee,O.-J.; Choi,Y.-K.
EPI219932	PB2	Korea, Republic of	2008-Feb-19	A/Cheongju/H412/2008		Other Database Import	Baek,Y.H.; Lee,J.; Song,M.-S.; Pascua,P.N.Q.; Han,H.-S.; Lee,O.-J.; Choi,Y.-K.
EPI219854	HA	United States	2008-Apr-16	A/Boston/88/2008		Other Database Import	The NIAID Influenza Genome Sequencing Consortium
EPI219855	MP	United States	2008-Apr-16	A/Boston/88/2008		Other Database Import	The NIAID Influenza Genome Sequencing Consortium
EPI219856	NA	United States	2008-Apr-16	A/Boston/88/2008		Other Database Import	The NIAID Influenza Genome Sequencing Consortium
EPI219857	NP	United States	2008-Apr-16	A/Boston/88/2008		Other Database Import	The NIAID Influenza Genome Sequencing Consortium
EPI219858	NS	United States	2008-Apr-16	A/Boston/88/2008		Other Database Import	The NIAID Influenza Genome Sequencing Consortium
EPI219859	PA	United States	2008-Apr-16	A/Boston/88/2008		Other Database Import	The NIAID Influenza Genome Sequencing Consortium
EPI219860	PB1	United States	2008-Apr-16	A/Boston/88/2008		Other Database Import	The NIAID Influenza Genome Sequencing Consortium
EPI219861	PB2	United States	2008-Apr-16	A/Boston/88/2008		Other Database Import	The NIAID Influenza Genome Sequencing Consortium
EPI219846	HA	United States	2008-Mar-13	A/Boston/81/2008		Other Database Import	The NIAID Influenza Genome Sequencing Consortium
EPI219847	MP	United States	2008-Mar-13	A/Boston/81/2008		Other Database Import	The NIAID Influenza Genome Sequencing Consortium
EPI219848	NA	United States	2008-Mar-13	A/Boston/81/2008		Other Database Import	The NIAID Influenza Genome Sequencing Consortium
EPI219849	NP	United States	2008-Mar-13	A/Boston/81/2008		Other Database Import	The NIAID Influenza Genome Sequencing Consortium
EPI219850	NS	United States	2008-Mar-13	A/Boston/81/2008		Other Database Import	The NIAID Influenza Genome Sequencing Consortium
EPI219851	PA	United States	2008-Mar-13	A/Boston/81/2008		Other Database Import	The NIAID Influenza Genome Sequencing Consortium
EPI219852	PB1	United States	2008-Mar-13	A/Boston/81/2008		Other Database Import	The NIAID Influenza Genome Sequencing Consortium
EPI219853	PB2	United States	2008-Mar-13	A/Boston/81/2008		Other Database Import	The NIAID Influenza Genome Sequencing Consortium
EPI219830	HA	United States	2008-Mar-11	A/Boston/78/2008		Other Database Import	The NIAID Influenza Genome Sequencing Consortium
EPI219831	MP	United States	2008-Mar-11	A/Boston/78/2008		Other Database Import	The NIAID Influenza Genome Sequencing Consortium
EPI219832	NA	United States	2008-Mar-11	A/Boston/78/2008		Other Database Import	The NIAID Influenza Genome Sequencing Consortium
EPI219833	NP	United States	2008-Mar-11	A/Boston/78/2008		Other Database Import	The NIAID Influenza Genome Sequencing Consortium
EPI219834	NS	United States	2008-Mar-11	A/Boston/78/2008		Other Database Import	The NIAID Influenza Genome Sequencing Consortium
EPI219835	PA	United States	2008-Mar-11	A/Boston/78/2008		Other Database Import	The NIAID Influenza Genome Sequencing Consortium
EPI219836	PB1	United States	2008-Mar-11	A/Boston/78/2008		Other Database Import	The NIAID Influenza Genome Sequencing Consortium
EPI219837	PB2	United States	2008-Mar-11	A/Boston/78/2008		Other Database Import	The NIAID Influenza Genome Sequencing Consortium
EPI219805	PB2	United States	2008-Feb-27	A/Boston/64/2008		Other Database Import	The NIAID Influenza Genome Sequencing Consortium
EPI219798	HA	United States	2008-Feb-27	A/Boston/64/2008		Other Database Import	The NIAID Influenza Genome Sequencing Consortium
EPI219799	MP	United States	2008-Feb-27	A/Boston/64/2008		Other Database Import	The NIAID Influenza Genome Sequencing Consortium
EPI219800	NA	United States	2008-Feb-27	A/Boston/64/2008		Other Database Import	The NIAID Influenza Genome Sequencing Consortium
EPI219801	NP	United States	2008-Feb-27	A/Boston/64/2008		Other Database Import	The NIAID Influenza Genome Sequencing Consortium
EPI219802	NS	United States	2008-Feb-27	A/Boston/64/2008		Other Database Import	The NIAID Influenza Genome Sequencing Consortium
EPI219803	PA	United States	2008-Feb-27	A/Boston/64/2008		Other Database Import	The NIAID Influenza Genome Sequencing Consortium
EPI219804	PB1	United States	2008-Feb-27	A/Boston/64/2008		Other Database Import	The NIAID Influenza Genome Sequencing Consortium
EPI219774	HA	United States	2008-Feb-26	A/Boston/61/2008		Other Database Import	The NIAID Influenza Genome Sequencing Consortium
EPI219775	MP	United States	2008-Feb-26	A/Boston/61/2008		Other Database Import	The NIAID Influenza Genome Sequencing Consortium
EPI219776	NA	United States	2008-Feb-26	A/Boston/61/2008		Other Database Import	The NIAID Influenza Genome Sequencing Consortium
EPI219777	NP	United States	2008-Feb-26	A/Boston/61/2008		Other Database Import	The NIAID Influenza Genome Sequencing Consortium
EPI219778	NS	United States	2008-Feb-26	A/Boston/61/2008		Other Database Import	The NIAID Influenza Genome Sequencing Consortium
EPI219779	PA	United States	2008-Feb-26	A/Boston/61/2008		Other Database Import	The NIAID Influenza Genome Sequencing Consortium
EPI219780	PB1	United States	2008-Feb-26	A/Boston/61/2008		Other Database Import	The NIAID Influenza Genome Sequencing Consortium
EPI219781	PB2	United States	2008-Feb-26	A/Boston/61/2008		Other Database Import	The NIAID Influenza Genome Sequencing Consortium
EPI219758	HA	United States	2008-Feb-24	A/Boston/59/2008		Other Database Import	The NIAID Influenza Genome Sequencing Consortium
EPI219759	MP	United States	2008-Feb-24	A/Boston/59/2008		Other Database Import	The NIAID Influenza Genome Sequencing Consortium
EPI219760	NA	United States	2008-Feb-24	A/Boston/59/2008		Other Database Import	The NIAID Influenza Genome Sequencing Consortium
EPI219761	NP	United States	2008-Feb-24	A/Boston/59/2008		Other Database Import	The NIAID Influenza Genome Sequencing Consortium
EPI219762	NS	United States	2008-Feb-24	A/Boston/59/2008		Other Database Import	The NIAID Influenza Genome Sequencing Consortium
EPI219763	PA	United States	2008-Feb-24	A/Boston/59/2008		Other Database Import	The NIAID Influenza Genome Sequencing Consortium
EPI219764	PB1	United States	2008-Feb-24	A/Boston/59/2008		Other Database Import	The NIAID Influenza Genome Sequencing Consortium
EPI219765	PB2	United States	2008-Feb-24	A/Boston/59/2008		Other Database Import	The NIAID Influenza Genome Sequencing Consortium
EPI219750	HA	United States	2008-Feb-24	A/Boston/58/2008		Other Database Import	The NIAID Influenza Genome Sequencing Consortium
EPI219751	MP	United States	2008-Feb-24	A/Boston/58/2008		Other Database Import	The NIAID Influenza Genome Sequencing Consortium
EPI219752	NA	United States	2008-Feb-24	A/Boston/58/2008		Other Database Import	The NIAID Influenza Genome Sequencing Consortium
EPI219753	NP	United States	2008-Feb-24	A/Boston/58/2008		Other Database Import	The NIAID Influenza Genome Sequencing Consortium
EPI219754	NS	United States	2008-Feb-24	A/Boston/58/2008		Other Database Import	The NIAID Influenza Genome Sequencing Consortium
EPI219755	PA	United States	2008-Feb-24	A/Boston/58/2008		Other Database Import	The NIAID Influenza Genome Sequencing Consortium
EPI219756	PB1	United States	2008-Feb-24	A/Boston/58/2008		Other Database Import	The NIAID Influenza Genome Sequencing Consortium
EPI219757	PB2	United States	2008-Feb-24	A/Boston/58/2008		Other Database Import	The NIAID Influenza Genome Sequencing Consortium
EPI219734	HA	United States	2008-Feb-24	A/Boston/56/2008		Other Database Import	The NIAID Influenza Genome Sequencing Consortium
EPI219735	MP	United States	2008-Feb-24	A/Boston/56/2008		Other Database Import	The NIAID Influenza Genome Sequencing Consortium
EPI219736	NA	United States	2008-Feb-24	A/Boston/56/2008		Other Database Import	The NIAID Influenza Genome Sequencing Consortium
EPI219737	NP	United States	2008-Feb-24	A/Boston/56/2008		Other Database Import	The NIAID Influenza Genome Sequencing Consortium
EPI219738	NS	United States	2008-Feb-24	A/Boston/56/2008		Other Database Import	The NIAID Influenza Genome Sequencing Consortium
EPI219739	PA	United States	2008-Feb-24	A/Boston/56/2008		Other Database Import	The NIAID Influenza Genome Sequencing Consortium
EPI219740	PB1	United States	2008-Feb-24	A/Boston/56/2008		Other Database Import	The NIAID Influenza Genome Sequencing Consortium
EPI219741	PB2	United States	2008-Feb-24	A/Boston/56/2008		Other Database Import	The NIAID Influenza Genome Sequencing Consortium
EPI219694	HA	United States	2008-Feb-26	A/Boston/5/2008		Other Database Import	The NIAID Influenza Genome Sequencing Consortium
EPI219695	MP	United States	2008-Feb-26	A/Boston/5/2008		Other Database Import	The NIAID Influenza Genome Sequencing Consortium
EPI219696	NA	United States	2008-Feb-26	A/Boston/5/2008		Other Database Import	The NIAID Influenza Genome Sequencing Consortium
EPI219697	NP	United States	2008-Feb-26	A/Boston/5/2008		Other Database Import	The NIAID Influenza Genome Sequencing Consortium
EPI219698	NS	United States	2008-Feb-26	A/Boston/5/2008		Other Database Import	The NIAID Influenza Genome Sequencing Consortium
EPI219699	PA	United States	2008-Feb-26	A/Boston/5/2008		Other Database Import	The NIAID Influenza Genome Sequencing Consortium
EPI219700	PB1	United States	2008-Feb-26	A/Boston/5/2008		Other Database Import	The NIAID Influenza Genome Sequencing Consortium
EPI219701	PB2	United States	2008-Feb-26	A/Boston/5/2008		Other Database Import	The NIAID Influenza Genome Sequencing Consortium
EPI219670	HA	United States	2008-Feb-20	A/Boston/47/2008		Other Database Import	The NIAID Influenza Genome Sequencing Consortium
EPI219671	MP	United States	2008-Feb-20	A/Boston/47/2008		Other Database Import	The NIAID Influenza Genome Sequencing Consortium
EPI219672	NA	United States	2008-Feb-20	A/Boston/47/2008		Other Database Import	The NIAID Influenza Genome Sequencing Consortium
EPI219673	NP	United States	2008-Feb-20	A/Boston/47/2008		Other Database Import	The NIAID Influenza Genome Sequencing Consortium
EPI219674	NS	United States	2008-Feb-20	A/Boston/47/2008		Other Database Import	The NIAID Influenza Genome Sequencing Consortium
EPI219675	PA	United States	2008-Feb-20	A/Boston/47/2008		Other Database Import	The NIAID Influenza Genome Sequencing Consortium
EPI219676	PB1	United States	2008-Feb-20	A/Boston/47/2008		Other Database Import	The NIAID Influenza Genome Sequencing Consortium
EPI219677	PB2	United States	2008-Feb-20	A/Boston/47/2008		Other Database Import	The NIAID Influenza Genome Sequencing Consortium
EPI219649	NP	United States	2008-Feb-19	A/Boston/44/2008		Other Database Import	The NIAID Influenza Genome Sequencing Consortium
EPI219650	NS	United States	2008-Feb-19	A/Boston/44/2008		Other Database Import	The NIAID Influenza Genome Sequencing Consortium
EPI219651	PA	United States	2008-Feb-19	A/Boston/44/2008		Other Database Import	The NIAID Influenza Genome Sequencing Consortium
EPI219652	PB1	United States	2008-Feb-19	A/Boston/44/2008		Other Database Import	The NIAID Influenza Genome Sequencing Consortium
EPI219653	PB2	United States	2008-Feb-19	A/Boston/44/2008		Other Database Import	The NIAID Influenza Genome Sequencing Consortium
EPI219646	HA	United States	2008-Feb-19	A/Boston/44/2008		Other Database Import	The NIAID Influenza Genome Sequencing Consortium
EPI219647	MP	United States	2008-Feb-19	A/Boston/44/2008		Other Database Import	The NIAID Influenza Genome Sequencing Consortium
EPI219648	NA	United States	2008-Feb-19	A/Boston/44/2008		Other Database Import	The NIAID Influenza Genome Sequencing Consortium
EPI219622	HA	United States	2008-Feb-15	A/Boston/40/2008		Other Database Import	The NIAID Influenza Genome Sequencing Consortium
EPI219623	MP	United States	2008-Feb-15	A/Boston/40/2008		Other Database Import	The NIAID Influenza Genome Sequencing Consortium
EPI219624	NA	United States	2008-Feb-15	A/Boston/40/2008		Other Database Import	The NIAID Influenza Genome Sequencing Consortium
EPI219625	NP	United States	2008-Feb-15	A/Boston/40/2008		Other Database Import	The NIAID Influenza Genome Sequencing Consortium
EPI219626	NS	United States	2008-Feb-15	A/Boston/40/2008		Other Database Import	The NIAID Influenza Genome Sequencing Consortium
EPI219627	PA	United States	2008-Feb-15	A/Boston/40/2008		Other Database Import	The NIAID Influenza Genome Sequencing Consortium
EPI219628	PB1	United States	2008-Feb-15	A/Boston/40/2008		Other Database Import	The NIAID Influenza Genome Sequencing Consortium
EPI219629	PB2	United States	2008-Feb-15	A/Boston/40/2008		Other Database Import	The NIAID Influenza Genome Sequencing Consortium
EPI219611	PA	United States	2008-Feb-14	A/Boston/39/2008		Other Database Import	The NIAID Influenza Genome Sequencing Consortium
EPI219612	PB1	United States	2008-Feb-14	A/Boston/39/2008		Other Database Import	The NIAID Influenza Genome Sequencing Consortium
EPI219613	PB2	United States	2008-Feb-14	A/Boston/39/2008		Other Database Import	The NIAID Influenza Genome Sequencing Consortium
EPI219606	HA	United States	2008-Feb-14	A/Boston/39/2008		Other Database Import	The NIAID Influenza Genome Sequencing Consortium
EPI219607	MP	United States	2008-Feb-14	A/Boston/39/2008		Other Database Import	The NIAID Influenza Genome Sequencing Consortium
EPI219608	NA	United States	2008-Feb-14	A/Boston/39/2008		Other Database Import	The NIAID Influenza Genome Sequencing Consortium
EPI219609	NP	United States	2008-Feb-14	A/Boston/39/2008		Other Database Import	The NIAID Influenza Genome Sequencing Consortium
EPI219610	NS	United States	2008-Feb-14	A/Boston/39/2008		Other Database Import	The NIAID Influenza Genome Sequencing Consortium
EPI219566	HA	United States	2008-Feb-07	A/Boston/31/2008		Other Database Import	The NIAID Influenza Genome Sequencing Consortium
EPI219567	MP	United States	2008-Feb-07	A/Boston/31/2008		Other Database Import	The NIAID Influenza Genome Sequencing Consortium
EPI219568	NA	United States	2008-Feb-07	A/Boston/31/2008		Other Database Import	The NIAID Influenza Genome Sequencing Consortium
EPI219569	NP	United States	2008-Feb-07	A/Boston/31/2008		Other Database Import	The NIAID Influenza Genome Sequencing Consortium
EPI219570	NS	United States	2008-Feb-07	A/Boston/31/2008		Other Database Import	The NIAID Influenza Genome Sequencing Consortium
EPI219571	PA	United States	2008-Feb-07	A/Boston/31/2008		Other Database Import	The NIAID Influenza Genome Sequencing Consortium
EPI219572	PB1	United States	2008-Feb-07	A/Boston/31/2008		Other Database Import	The NIAID Influenza Genome Sequencing Consortium
EPI219573	PB2	United States	2008-Feb-07	A/Boston/31/2008		Other Database Import	The NIAID Influenza Genome Sequencing Consortium
EPI219526	HA	United States	2008-Jan-31	A/Boston/23/2008		Other Database Import	The NIAID Influenza Genome Sequencing Consortium
EPI219527	MP	United States	2008-Jan-31	A/Boston/23/2008		Other Database Import	The NIAID Influenza Genome Sequencing Consortium
EPI219528	NA	United States	2008-Jan-31	A/Boston/23/2008		Other Database Import	The NIAID Influenza Genome Sequencing Consortium
EPI219529	NP	United States	2008-Jan-31	A/Boston/23/2008		Other Database Import	The NIAID Influenza Genome Sequencing Consortium
EPI219530	NS	United States	2008-Jan-31	A/Boston/23/2008		Other Database Import	The NIAID Influenza Genome Sequencing Consortium
EPI219531	PA	United States	2008-Jan-31	A/Boston/23/2008		Other Database Import	The NIAID Influenza Genome Sequencing Consortium
EPI219532	PB1	United States	2008-Jan-31	A/Boston/23/2008		Other Database Import	The NIAID Influenza Genome Sequencing Consortium
EPI219533	PB2	United States	2008-Jan-31	A/Boston/23/2008		Other Database Import	The NIAID Influenza Genome Sequencing Consortium
EPI219505	NP	United States	2008-Feb-21	A/Boston/2/2008		Other Database Import	The NIAID Influenza Genome Sequencing Consortium
EPI219506	NS	United States	2008-Feb-21	A/Boston/2/2008		Other Database Import	The NIAID Influenza Genome Sequencing Consortium
EPI219507	PA	United States	2008-Feb-21	A/Boston/2/2008		Other Database Import	The NIAID Influenza Genome Sequencing Consortium
EPI219508	PB1	United States	2008-Feb-21	A/Boston/2/2008		Other Database Import	The NIAID Influenza Genome Sequencing Consortium
EPI219509	PB2	United States	2008-Feb-21	A/Boston/2/2008		Other Database Import	The NIAID Influenza Genome Sequencing Consortium
EPI219502	HA	United States	2008-Feb-21	A/Boston/2/2008		Other Database Import	The NIAID Influenza Genome Sequencing Consortium
EPI219503	MP	United States	2008-Feb-21	A/Boston/2/2008		Other Database Import	The NIAID Influenza Genome Sequencing Consortium
EPI219504	NA	United States	2008-Feb-21	A/Boston/2/2008		Other Database Import	The NIAID Influenza Genome Sequencing Consortium
EPI219486	HA	United States	2008-Mar-03	A/Boston/10/2008		Other Database Import	The NIAID Influenza Genome Sequencing Consortium
EPI219487	MP	United States	2008-Mar-03	A/Boston/10/2008		Other Database Import	The NIAID Influenza Genome Sequencing Consortium
EPI219488	NA	United States	2008-Mar-03	A/Boston/10/2008		Other Database Import	The NIAID Influenza Genome Sequencing Consortium
EPI219489	NP	United States	2008-Mar-03	A/Boston/10/2008		Other Database Import	The NIAID Influenza Genome Sequencing Consortium
EPI219490	NS	United States	2008-Mar-03	A/Boston/10/2008		Other Database Import	The NIAID Influenza Genome Sequencing Consortium
EPI219491	PA	United States	2008-Mar-03	A/Boston/10/2008		Other Database Import	The NIAID Influenza Genome Sequencing Consortium
EPI219492	PB1	United States	2008-Mar-03	A/Boston/10/2008		Other Database Import	The NIAID Influenza Genome Sequencing Consortium
EPI219493	PB2	United States	2008-Mar-03	A/Boston/10/2008		Other Database Import	The NIAID Influenza Genome Sequencing Consortium
EPI219478	HA	United States	2008-Feb-13	A/Boston/1/2008		Other Database Import	The NIAID Influenza Genome Sequencing Consortium
EPI219479	MP	United States	2008-Feb-13	A/Boston/1/2008		Other Database Import	The NIAID Influenza Genome Sequencing Consortium
EPI219480	NA	United States	2008-Feb-13	A/Boston/1/2008		Other Database Import	The NIAID Influenza Genome Sequencing Consortium
EPI219481	NP	United States	2008-Feb-13	A/Boston/1/2008		Other Database Import	The NIAID Influenza Genome Sequencing Consortium
EPI219482	NS	United States	2008-Feb-13	A/Boston/1/2008		Other Database Import	The NIAID Influenza Genome Sequencing Consortium
EPI219483	PA	United States	2008-Feb-13	A/Boston/1/2008		Other Database Import	The NIAID Influenza Genome Sequencing Consortium
EPI219484	PB1	United States	2008-Feb-13	A/Boston/1/2008		Other Database Import	The NIAID Influenza Genome Sequencing Consortium
EPI219485	PB2	United States	2008-Feb-13	A/Boston/1/2008		Other Database Import	The NIAID Influenza Genome Sequencing Consortium
EPI215125	NA	Algeria	2008-Dec-30	A/Algeria/G217/2009	Institut Pasteur d'Algerie	National Institute for Medical Research
EPI215126	HA	Algeria	2008-Dec-30	A/Algeria/G217/2009	Institut Pasteur d'Algerie	National Institute for Medical Research
EPI215123	NA	Algeria	2008-Dec-23	A/Algeria/G202/2009	Institut Pasteur d'Algerie	National Institute for Medical Research
EPI215124	HA	Algeria	2008-Dec-23	A/Algeria/G202/2009	Institut Pasteur d'Algerie	National Institute for Medical Research
EPI215048	NA	Sweden	2008-Oct-24	A/Stockholm/25/2008	Public Health Agency of Sweden	National Institute for Medical Research
EPI215049	HA	Sweden	2008-Oct-24	A/Stockholm/25/2008	Public Health Agency of Sweden	National Institute for Medical Research
EPI215034	NA	Italy	2008-Dec-31	A/Parma/53/2008	Istituto Superiore di Sanità	National Institute for Medical Research
EPI215035	HA	Italy	2008-Dec-31	A/Parma/53/2008	Istituto Superiore di Sanità	National Institute for Medical Research
EPI215030	NA	France	2008-Dec-15	A/Paris/777/2008	Institut Pasteur	National Institute for Medical Research
EPI215031	HA	France	2008-Dec-15	A/Paris/777/2008	Institut Pasteur	National Institute for Medical Research
EPI215029	HA	France	2008-Dec-01	A/Paris/458/2008	Institut Pasteur	National Institute for Medical Research
EPI215027	NA	Norway	2008-Dec-18	A/Norway/2314/2008	WHO National Influenza Centre	National Institute for Medical Research
EPI215028	HA	Norway	2008-Dec-18	A/Norway/2314/2008	WHO National Influenza Centre	National Institute for Medical Research
EPI215011	NA	Italy	2008-Dec-22	A/Firenze/24/08	Istituto Superiore di Sanità	National Institute for Medical Research
EPI215012	HA	Italy	2008-Dec-22	A/Firenze/24/08	Istituto Superiore di Sanità	National Institute for Medical Research
EPI214995	NA	Germany	2008-Dec-18	A/Baden-Wuerttemburg/196/2008	Robert Koch Institute	National Institute for Medical Research
EPI214996	HA	Germany	2008-Dec-18	A/Baden-Wuerttemburg/196/2008	Robert Koch Institute	National Institute for Medical Research
EPI214993	NA	Germany	2008-Dec-19	A/Baden-Wuerttemburg/194/2008	Robert Koch Institute	National Institute for Medical Research
EPI214994	HA	Germany	2008-Dec-19	A/Baden-Wuerttemburg/194/2008	Robert Koch Institute	National Institute for Medical Research
EPI211180	NA	Japan	2008-Dec-02	A/YOKOHAMA/97/2008		National Institute of Infectious Diseases (NIID)
EPI211176	NA	Japan	2008-Dec-18	A/YAMANASHI/191/2008		National Institute of Infectious Diseases (NIID)
EPI211171	NA	Japan	2008-Dec-08	A/YAMAGUCHI/35/2008		National Institute of Infectious Diseases (NIID)
EPI211164	NA	Japan	2008-Nov-15	A/WAKAYAMA/23/2008		National Institute of Infectious Diseases (NIID)
EPI211155	NA	Japan	2008-Nov-04	A/TOKUSHIMA/19/2008		National Institute of Infectious Diseases (NIID)
EPI211153	NA	Japan	2008-Sep-06	A/TOCHIGI/88/2008		National Institute of Infectious Diseases (NIID)
EPI211110	NA	Japan	2008-Nov-20	A/SHIMANE/96/2008		National Institute of Infectious Diseases (NIID)
EPI211105	NA	Japan	2008-Dec-09	A/SHIMANE/106/2008		National Institute of Infectious Diseases (NIID)
EPI211102	NA	Japan	2008-Dec-10	A/SAPPORO/85/2008		National Institute of Infectious Diseases (NIID)
EPI211101	NA	Japan	2008-Nov-26	A/SAPPORO/74/2008		National Institute of Infectious Diseases (NIID)
EPI211097	NA	Japan	2008-Nov-04	A/SAKAI/29/2008		National Institute of Infectious Diseases (NIID)
EPI211096	NA	Japan	2008-Oct-19	A/SAKAI/21/2008		National Institute of Infectious Diseases (NIID)
EPI211086	NA	Japan	2008-Dec-26	A/OKAYAMA/21/2008		National Institute of Infectious Diseases (NIID)
EPI211059	NA	Myanmar	2008-Aug-28	A/Myanmar/66/2008		National Institute of Infectious Diseases (NIID)
EPI211055	NA	Myanmar	2008-Aug-28	A/Myanmar/62/2008		National Institute of Infectious Diseases (NIID)
EPI211054	NA	Myanmar	2008-Aug-28	A/Myanmar/59/2008		National Institute of Infectious Diseases (NIID)
EPI211053	NA	Myanmar	2008-Aug-28	A/Myanmar/58/2008		National Institute of Infectious Diseases (NIID)
EPI211050	NA	Myanmar	2008-Aug-28	A/Myanmar/55/2008		National Institute of Infectious Diseases (NIID)
EPI211046	NA	Myanmar	2008-Aug-28	A/Myanmar/50/2008		National Institute of Infectious Diseases (NIID)
EPI211023	NA	Japan	2008-Sep-12	A/KOBE/42/2008		National Institute of Infectious Diseases (NIID)
EPI211020	NA	Japan	2008-Dec-04	A/KAWASAKI/8008/2008		National Institute of Infectious Diseases (NIID)
EPI211013	NA	Japan	2008-Nov-18	A/KAGOSHIMA/3/2008		National Institute of Infectious Diseases (NIID)
EPI211009	NA	China	2008-Oct-03	A/Jiangsu-gulou/1271/2008		National Institute of Infectious Diseases (NIID)
EPI211002	NA	Japan	2008-Dec-12	A/HIROSHIMA/52/2008		National Institute of Infectious Diseases (NIID)
EPI210989	NA	Japan	2008-Dec-10	A/FUKUI/92/2008		National Institute of Infectious Diseases (NIID)
EPI210988	NA	Japan	2008-Nov-27	A/FUKUI/89/2008		National Institute of Infectious Diseases (NIID)
EPI210084	HA	Iran, Islamic Republic of	2008-Dec-25	A/Ghazivin/9/2009	Tehran University of Medical Sciences	National Institute for Medical Research
EPI187692	HA	Singapore	2008-Apr-03	A/Singapore/N362/2008		National Institute of Infectious Diseases (NIID)
EPI211130	NA	Singapore	2008-Apr-03	A/Singapore/N362/2008		National Institute of Infectious Diseases (NIID)
EPI187690	HA	Singapore	2008-Apr-01	A/Singapore/N351/2008		National Institute of Infectious Diseases (NIID)
EPI211128	NA	Singapore	2008-Apr-01	A/Singapore/N351/2008		National Institute of Infectious Diseases (NIID)
EPI187400	HA	Japan	2008-Nov-05	A/YAMANASHI/140/2008		National Institute of Infectious Diseases (NIID)
EPI211175	NA	Japan	2008-Nov-05	A/YAMANASHI/140/2008		National Institute of Infectious Diseases (NIID)
EPI187388	HA	Singapore	2008-May-08	A/Singapore/N468/2008		National Institute of Infectious Diseases (NIID)
EPI211135	NA	Singapore	2008-May-08	A/Singapore/N468/2008		National Institute of Infectious Diseases (NIID)
EPI187387	HA	Singapore	2008-May-07	A/Singapore/N430/2008		National Institute of Infectious Diseases (NIID)
EPI211134	NA	Singapore	2008-May-07	A/Singapore/N430/2008		National Institute of Infectious Diseases (NIID)
EPI187386	HA	Singapore	2008-May-02	A/Singapore/N422/2008		National Institute of Infectious Diseases (NIID)
EPI211132	NA	Singapore	2008-May-02	A/Singapore/N422/2008		National Institute of Infectious Diseases (NIID)
EPI187385	HA	Singapore	2008-Apr-23	A/Singapore/N390/2008		National Institute of Infectious Diseases (NIID)
EPI211131	NA	Singapore	2008-Apr-23	A/Singapore/N390/2008		National Institute of Infectious Diseases (NIID)
EPI187374	HA	Japan	2008-Dec-26	A/SHIZUOKA-C/57/2008		National Institute of Infectious Diseases (NIID)
EPI211116	NA	Japan	2008-Dec-26	A/SHIZUOKA-C/57/2008		National Institute of Infectious Diseases (NIID)
EPI187341	HA	Japan	2008-Dec-22	A/MIE/43/2008		National Institute of Infectious Diseases (NIID)
EPI211040	NA	Japan	2008-Dec-22	A/MIE/43/2008		National Institute of Infectious Diseases (NIID)
EPI187339	HA	Japan	2008-Nov-19	A/KYOTO/20/2008		National Institute of Infectious Diseases (NIID)
EPI211035	NA	Japan	2008-Nov-19	A/KYOTO/20/2008		National Institute of Infectious Diseases (NIID)
EPI187324	HA	Japan	2008-Dec-06	A/HOKKAIDO/9/2008		National Institute of Infectious Diseases (NIID)
EPI211003	NA	Japan	2008-Dec-06	A/HOKKAIDO/9/2008		National Institute of Infectious Diseases (NIID)
EPI187319	HA	Japan	2008-Dec-26	A/FUKUSHIMA/124/2008		National Institute of Infectious Diseases (NIID)
EPI210992	NA	Japan	2008-Dec-26	A/FUKUSHIMA/124/2008		National Institute of Infectious Diseases (NIID)
EPI187317	HA	Japan	2008-Dec-26	A/FUKUOKA-C/39/2008		National Institute of Infectious Diseases (NIID)
EPI210991	NA	Japan	2008-Dec-26	A/FUKUOKA-C/39/2008		National Institute of Infectious Diseases (NIID)
EPI187140	HA	Spain	2008-Dec-18	A/PaisVasco/RR3533/2008		Other Database Import
EPI187138	HA	Spain	2008-Dec-29	A/PaisVasco/RR3531/2008		Other Database Import
EPI187136	HA	Spain	2008-Dec-26	A/PaisVasco/RR3529/2008		Other Database Import
EPI187130	HA	Spain	2008-Jan-01	A/LaRioja/RR3415/2008		Other Database Import
EPI187126	HA	Spain	2008-Dec-30	A/Andalucia/RR3379/2008		Other Database Import
EPI187118	HA	Spain	2008-Dec-18	A/Navarra/RR3514/2008		Other Database Import
EPI187114	HA	Spain	2008-Dec-24	A/Navarra/RR3464/2008		Other Database Import
EPI187101	HA	Spain	2008-Dec-22	A/Navarra/RR3339/2008		Other Database Import
EPI187100	HA	Spain	2008-Dec-18	A/Navarra/RR3337/2008		Other Database Import
EPI187099	HA	Spain	2008-Dec-15	A/Navarra/RR3336/2008		Other Database Import
EPI187098	HA	Spain	2008-Nov-06	A/Navarra/RR3333/2008		Other Database Import
EPI187093	HA	Spain	2008-Dec-15	A/Navarra/RR3306/2008		Other Database Import
EPI187091	HA	Spain	2008-Dec-15	A/Navarra/RR3308/2008		Other Database Import
EPI187083	HA	Spain	2008-Dec-16	A/Extremadura/RR3284/2008		Other Database Import
EPI187079	HA	Spain	2008-Dec-23	A/Madrid/SO6769/2008		Other Database Import
EPI187075	HA	Spain	2008-Dec-10	A/Madrid/SO6688/2008		Other Database Import
EPI187073	HA	Spain	2008-Dec-10	A/Baleares/RR3240/2008		Other Database Import
EPI187072	HA	Spain	2008-Nov-19	A/Navarra/RR3222/2008		Other Database Import
EPI187071	HA	Spain	2008-Dec-15	A/Madrid/G3125/2008		Other Database Import
EPI187001	HA	Spain	2008-Dec-29	A/Murcia/RR3356/2008		Other Database Import
EPI187222	NA	Spain	2008-Dec-29	A/Murcia/RR3356/2008		Other Database Import
EPI187000	HA	Spain	2008-Dec-29	A/Murcia/G3146/2008		Other Database Import
EPI187221	NA	Spain	2008-Dec-29	A/Murcia/G3146/2008		Other Database Import
EPI186999	HA	Spain	2008-Dec-31	A/Murcia/G3147/2008		Other Database Import
EPI187220	NA	Spain	2008-Dec-31	A/Murcia/G3147/2008		Other Database Import
EPI186998	HA	Spain	2008-Dec-31	A/Murcia/G3149/2008		Other Database Import
EPI187219	NA	Spain	2008-Dec-31	A/Murcia/G3149/2008		Other Database Import
EPI186986	HA	Spain	2008-Dec-26	A/Navarra/RR3462/2008		Other Database Import
EPI187207	NA	Spain	2008-Dec-26	A/Navarra/RR3462/2008		Other Database Import
EPI186984	HA	Spain	2008-Dec-23	A/Madrid/G3137/2008		Other Database Import
EPI187205	NA	Spain	2008-Dec-23	A/Madrid/G3137/2008		Other Database Import
EPI186983	HA	Spain	2008-Dec-23	A/Madrid/G3136/2008		Other Database Import
EPI187204	NA	Spain	2008-Dec-23	A/Madrid/G3136/2008		Other Database Import
EPI186978	HA	Spain	2008-Dec-22	A/Baleares/RR3272/2008		Other Database Import
EPI187199	NA	Spain	2008-Dec-22	A/Baleares/RR3272/2008		Other Database Import
EPI186975	HA	Spain	2008-Dec-18	A/Madrid/SO6728/2008		Other Database Import
EPI187196	NA	Spain	2008-Dec-18	A/Madrid/SO6728/2008		Other Database Import
EPI186973	HA	Spain	2008-Dec-18	A/Madrid/G3133/2008		Other Database Import
EPI187194	NA	Spain	2008-Dec-18	A/Madrid/G3133/2008		Other Database Import
EPI186972	HA	Spain	2008-Dec-18	A/Madrid/G3129/2008		Other Database Import
EPI187193	NA	Spain	2008-Dec-18	A/Madrid/G3129/2008		Other Database Import
EPI186971	HA	Spain	2008-Dec-18	A/Navarra/RR3465/2008		Other Database Import
EPI187192	NA	Spain	2008-Dec-18	A/Navarra/RR3465/2008		Other Database Import
EPI186970	HA	Spain	2008-Dec-15	A/Navarra/RR3466/2008		Other Database Import
EPI187191	NA	Spain	2008-Dec-15	A/Navarra/RR3466/2008		Other Database Import
EPI186969	HA	Spain	2008-Dec-18	A/CastillaLaMancha/G3131/2008		Other Database Import
EPI187190	NA	Spain	2008-Dec-18	A/CastillaLaMancha/G3131/2008		Other Database Import
EPI186964	HA	Spain	2008-Dec-11	A/Madrid/SO6695/2008		Other Database Import
EPI187185	NA	Spain	2008-Dec-11	A/Madrid/SO6695/2008		Other Database Import
EPI187184	NA	Spain	2008-Dec-10	A/Madrid/RR3219/2008		Other Database Import
EPI186963	HA	Spain	2008-Dec-10	A/Madrid/RR3219/2008		Other Database Import
EPI187183	NA	Spain	2008-Jan-01	A/LaRioja/RR3243/2008		Other Database Import
EPI186962	HA	Spain	2008-Jan-01	A/LaRioja/RR3243/2008		Other Database Import
EPI187182	NA	Spain	2008-Dec-04	A/Navarra/RR3299/2008		Other Database Import
EPI186961	HA	Spain	2008-Dec-04	A/Navarra/RR3299/2008		Other Database Import
EPI187178	NA	Spain	2008-Nov-03	A/PaisVasco/RR3193/2008		Other Database Import
EPI186957	HA	Spain	2008-Nov-03	A/PaisVasco/RR3193/2008		Other Database Import
EPI187176	NA	Spain	2008-Oct-22	A/Baleares/RR3188/2008		Other Database Import
EPI186955	HA	Spain	2008-Oct-22	A/Baleares/RR3188/2008		Other Database Import
EPI185905	NA	United States	2008-Dec-29	A/North Carolina/08/2008		Centers for Disease Control and Prevention
EPI185906	HA	United States	2008-Dec-29	A/North Carolina/08/2008		Centers for Disease Control and Prevention
EPI194015	MP	United States	2008-Dec-29	A/North Carolina/08/2008		Centers for Disease Control and Prevention
EPI185882	NA	United States	2008-Dec-23	A/Minnesota/37/2008		Centers for Disease Control and Prevention
EPI185883	HA	United States	2008-Dec-23	A/Minnesota/37/2008		Centers for Disease Control and Prevention
EPI194020	MP	United States	2008-Dec-23	A/Minnesota/37/2008		Centers for Disease Control and Prevention
EPI185822	NA	Thailand	2008-Nov-12	A/Thailand/981/2008		Centers for Disease Control and Prevention
EPI185823	HA	Thailand	2008-Nov-12	A/Thailand/981/2008		Centers for Disease Control and Prevention
EPI185814	NA	Korea, Republic of	2008-Dec-13	A/Korea/7858/2008		Centers for Disease Control and Prevention
EPI185815	HA	Korea, Republic of	2008-Dec-13	A/Korea/7858/2008		Centers for Disease Control and Prevention
EPI342479	MP	Korea, Republic of	2008-Dec-13	A/Korea/7858/2008		Centers for Disease Control and Prevention
EPI185794	NA	Kenya	2008-Sep-23	A/Kenya/730/2008		Centers for Disease Control and Prevention
EPI185795	HA	Kenya	2008-Sep-23	A/Kenya/730/2008		Centers for Disease Control and Prevention
EPI185792	NA	Kenya	2008-Oct-21	A/Kenya/2297/2008		Centers for Disease Control and Prevention
EPI185793	HA	Kenya	2008-Oct-21	A/Kenya/2297/2008		Centers for Disease Control and Prevention
EPI185788	NA	Kenya	2008-Oct-03	A/Kenya/2234/2008		Centers for Disease Control and Prevention
EPI185789	HA	Kenya	2008-Oct-03	A/Kenya/2234/2008		Centers for Disease Control and Prevention
EPI185775	NA	Egypt	2008-Sep-28	A/Egypt/0809/2008		Centers for Disease Control and Prevention
EPI185776	HA	Egypt	2008-Sep-28	A/Egypt/0809/2008		Centers for Disease Control and Prevention
EPI185758	NA	China	2008-Dec-04	A/Liaoning-Tiedong/14/2008		Centers for Disease Control and Prevention
EPI185759	MP	China	2008-Dec-04	A/Liaoning-Tiedong/14/2008		Centers for Disease Control and Prevention
EPI185760	HA	China	2008-Dec-04	A/Liaoning-Tiedong/14/2008		Centers for Disease Control and Prevention
EPI182185	HA	United States	2008-Mar-12	A/Florida/UR07-0154/2008		Other Database Import
EPI182186	MP	United States	2008-Mar-12	A/Florida/UR07-0154/2008		Other Database Import
EPI182187	NA	United States	2008-Mar-12	A/Florida/UR07-0154/2008		Other Database Import
EPI182188	NP	United States	2008-Mar-12	A/Florida/UR07-0154/2008		Other Database Import
EPI182189	NS	United States	2008-Mar-12	A/Florida/UR07-0154/2008		Other Database Import
EPI182190	PA	United States	2008-Mar-12	A/Florida/UR07-0154/2008		Other Database Import
EPI182191	PB1	United States	2008-Mar-12	A/Florida/UR07-0154/2008		Other Database Import
EPI182192	PB2	United States	2008-Mar-12	A/Florida/UR07-0154/2008		Other Database Import
EPI182177	HA	United States	2008-Feb-26	A/Florida/UR07-0095/2008		Other Database Import
EPI182178	MP	United States	2008-Feb-26	A/Florida/UR07-0095/2008		Other Database Import
EPI182179	NA	United States	2008-Feb-26	A/Florida/UR07-0095/2008		Other Database Import
EPI182180	NP	United States	2008-Feb-26	A/Florida/UR07-0095/2008		Other Database Import
EPI182181	NS	United States	2008-Feb-26	A/Florida/UR07-0095/2008		Other Database Import
EPI182182	PA	United States	2008-Feb-26	A/Florida/UR07-0095/2008		Other Database Import
EPI182183	PB1	United States	2008-Feb-26	A/Florida/UR07-0095/2008		Other Database Import
EPI182184	PB2	United States	2008-Feb-26	A/Florida/UR07-0095/2008		Other Database Import
EPI178331	NA	United States	2008-Mar-01	A/Oklahoma/1806/2008		Other Database Import
EPI178332	HA	United States	2008-Mar-01	A/Oklahoma/1806/2008		Other Database Import
EPI178320	HA	United States	2008-Feb-11	A/Oklahoma/1123/2008		Other Database Import
EPI178330	NA	United States	2008-Feb-11	A/Oklahoma/1123/2008		Other Database Import
EPI178317	HA	United States	2008-Jan-20	A/Oklahoma/483/2008		Other Database Import
EPI178327	NA	United States	2008-Jan-20	A/Oklahoma/483/2008		Other Database Import
EPI178315	HA	United States	2008-Jan-24	A/Oklahoma/593/2008		Other Database Import
EPI178206	HA	United States	2008-Feb-14	A/Mississippi/UR07-0024/2008		Other Database Import
EPI178207	MP	United States	2008-Feb-14	A/Mississippi/UR07-0024/2008		Other Database Import
EPI178208	NA	United States	2008-Feb-14	A/Mississippi/UR07-0024/2008		Other Database Import
EPI178209	NP	United States	2008-Feb-14	A/Mississippi/UR07-0024/2008		Other Database Import
EPI178210	NS	United States	2008-Feb-14	A/Mississippi/UR07-0024/2008		Other Database Import
EPI178211	PA	United States	2008-Feb-14	A/Mississippi/UR07-0024/2008		Other Database Import
EPI178212	PB1	United States	2008-Feb-14	A/Mississippi/UR07-0024/2008		Other Database Import
EPI178213	PB2	United States	2008-Feb-14	A/Mississippi/UR07-0024/2008		Other Database Import
EPI176983	HA	United States	2008-Feb-19	A/Ohio/UR07-0045/2008		Other Database Import
EPI176984	MP	United States	2008-Feb-19	A/Ohio/UR07-0045/2008		Other Database Import
EPI176985	NA	United States	2008-Feb-19	A/Ohio/UR07-0045/2008		Other Database Import
EPI176986	NP	United States	2008-Feb-19	A/Ohio/UR07-0045/2008		Other Database Import
EPI176987	NS	United States	2008-Feb-19	A/Ohio/UR07-0045/2008		Other Database Import
EPI176988	PA	United States	2008-Feb-19	A/Ohio/UR07-0045/2008		Other Database Import
EPI176989	PB1	United States	2008-Feb-19	A/Ohio/UR07-0045/2008		Other Database Import
EPI176990	PB2	United States	2008-Feb-19	A/Ohio/UR07-0045/2008		Other Database Import
EPI176975	HA	United States	2008-Feb-18	A/Mississippi/UR07-0042/2008		Other Database Import
EPI176976	MP	United States	2008-Feb-18	A/Mississippi/UR07-0042/2008		Other Database Import
EPI176977	NA	United States	2008-Feb-18	A/Mississippi/UR07-0042/2008		Other Database Import
EPI176978	NP	United States	2008-Feb-18	A/Mississippi/UR07-0042/2008		Other Database Import
EPI176979	NS	United States	2008-Feb-18	A/Mississippi/UR07-0042/2008		Other Database Import
EPI176980	PA	United States	2008-Feb-18	A/Mississippi/UR07-0042/2008		Other Database Import
EPI176981	PB1	United States	2008-Feb-18	A/Mississippi/UR07-0042/2008		Other Database Import
EPI176982	PB2	United States	2008-Feb-18	A/Mississippi/UR07-0042/2008		Other Database Import
EPI176719	HA	United States	2008-Feb-26	A/Kansas/UR07-0096/2008		Other Database Import
EPI176720	MP	United States	2008-Feb-26	A/Kansas/UR07-0096/2008		Other Database Import
EPI176721	NA	United States	2008-Feb-26	A/Kansas/UR07-0096/2008		Other Database Import
EPI176722	NP	United States	2008-Feb-26	A/Kansas/UR07-0096/2008		Other Database Import
EPI176723	NS	United States	2008-Feb-26	A/Kansas/UR07-0096/2008		Other Database Import
EPI176724	PA	United States	2008-Feb-26	A/Kansas/UR07-0096/2008		Other Database Import
EPI176725	PB1	United States	2008-Feb-26	A/Kansas/UR07-0096/2008		Other Database Import
EPI176726	PB2	United States	2008-Feb-26	A/Kansas/UR07-0096/2008		Other Database Import
EPI176712	MP	United States	2008-Feb-21	A/California/UR07-0076/2008		Other Database Import
EPI176713	NA	United States	2008-Feb-21	A/California/UR07-0076/2008		Other Database Import
EPI176714	NP	United States	2008-Feb-21	A/California/UR07-0076/2008		Other Database Import
EPI176715	NS	United States	2008-Feb-21	A/California/UR07-0076/2008		Other Database Import
EPI176716	PA	United States	2008-Feb-21	A/California/UR07-0076/2008		Other Database Import
EPI176717	PB1	United States	2008-Feb-21	A/California/UR07-0076/2008		Other Database Import
EPI176718	PB2	United States	2008-Feb-21	A/California/UR07-0076/2008		Other Database Import
EPI176711	HA	United States	2008-Feb-21	A/California/UR07-0076/2008		Other Database Import
EPI176703	HA	United States	2008-Feb-21	A/Ohio/UR07-0073/2008		Other Database Import
EPI176704	MP	United States	2008-Feb-21	A/Ohio/UR07-0073/2008		Other Database Import
EPI176705	NA	United States	2008-Feb-21	A/Ohio/UR07-0073/2008		Other Database Import
EPI176706	NP	United States	2008-Feb-21	A/Ohio/UR07-0073/2008		Other Database Import
EPI176707	NS	United States	2008-Feb-21	A/Ohio/UR07-0073/2008		Other Database Import
EPI176708	PA	United States	2008-Feb-21	A/Ohio/UR07-0073/2008		Other Database Import
EPI176709	PB1	United States	2008-Feb-21	A/Ohio/UR07-0073/2008		Other Database Import
EPI176710	PB2	United States	2008-Feb-21	A/Ohio/UR07-0073/2008		Other Database Import
EPI176695	HA	United States	2008-Feb-21	A/Kentucky/UR07-0069/2008		Other Database Import
EPI176696	MP	United States	2008-Feb-21	A/Kentucky/UR07-0069/2008		Other Database Import
EPI176697	NA	United States	2008-Feb-21	A/Kentucky/UR07-0069/2008		Other Database Import
EPI176698	NP	United States	2008-Feb-21	A/Kentucky/UR07-0069/2008		Other Database Import
EPI176699	NS	United States	2008-Feb-21	A/Kentucky/UR07-0069/2008		Other Database Import
EPI176700	PA	United States	2008-Feb-21	A/Kentucky/UR07-0069/2008		Other Database Import
EPI176701	PB1	United States	2008-Feb-21	A/Kentucky/UR07-0069/2008		Other Database Import
EPI176702	PB2	United States	2008-Feb-21	A/Kentucky/UR07-0069/2008		Other Database Import
EPI176069	HA	United States	2008-Feb-21	A/Pennsylvania/PIT39/2008		Other Database Import
EPI176070	MP	United States	2008-Feb-21	A/Pennsylvania/PIT39/2008		Other Database Import
EPI176071	NA	United States	2008-Feb-21	A/Pennsylvania/PIT39/2008		Other Database Import
EPI176072	NP	United States	2008-Feb-21	A/Pennsylvania/PIT39/2008		Other Database Import
EPI176073	NS	United States	2008-Feb-21	A/Pennsylvania/PIT39/2008		Other Database Import
EPI176074	PA	United States	2008-Feb-21	A/Pennsylvania/PIT39/2008		Other Database Import
EPI176075	PB1	United States	2008-Feb-21	A/Pennsylvania/PIT39/2008		Other Database Import
EPI176076	PB2	United States	2008-Feb-21	A/Pennsylvania/PIT39/2008		Other Database Import
EPI175303	MP	Thailand	2008-Nov-03	A/Thailand/998/2008		Centers for Disease Control and Prevention
EPI175304	NA	Thailand	2008-Nov-03	A/Thailand/998/2008		Centers for Disease Control and Prevention
EPI175305	HA	Thailand	2008-Nov-03	A/Thailand/998/2008		Centers for Disease Control and Prevention
EPI175293	MP	United States	2008-Dec-26	A/Texas/39/2008		Centers for Disease Control and Prevention
EPI175294	NA	United States	2008-Dec-26	A/Texas/39/2008		Centers for Disease Control and Prevention
EPI175295	HA	United States	2008-Dec-26	A/Texas/39/2008		Centers for Disease Control and Prevention
EPI175256	MP	United States	2008-Jan-01	A/Ohio/11/2008		Centers for Disease Control and Prevention
EPI175250	MP	United States	2008-Dec-15	A/North Dakota/02/2008		Centers for Disease Control and Prevention
EPI175251	NA	United States	2008-Dec-15	A/North Dakota/02/2008		Centers for Disease Control and Prevention
EPI175252	HA	United States	2008-Dec-15	A/North Dakota/02/2008		Centers for Disease Control and Prevention
EPI175152	MP	China	2008-Oct-08	A/Hong Kong/3134/2008		Centers for Disease Control and Prevention
EPI175153	NA	China	2008-Oct-08	A/Hong Kong/3134/2008		Centers for Disease Control and Prevention
EPI175154	HA	China	2008-Oct-08	A/Hong Kong/3134/2008		Centers for Disease Control and Prevention
EPI175126	MP	United States	2008-Mar-11	A/Florida/14/2008		Centers for Disease Control and Prevention
EPI175120	HA	United States	2008-Dec-24	A/Colorado/15/2008		Centers for Disease Control and Prevention
EPI194005	NA	United States	2008-Dec-24	A/Colorado/15/2008		Centers for Disease Control and Prevention
EPI194006	MP	United States	2008-Dec-24	A/Colorado/15/2008		Centers for Disease Control and Prevention
EPI175071	HA	United States	2008-Feb-25	A/Kentucky/UR07-0082/2008		Other Database Import
EPI175072	MP	United States	2008-Feb-25	A/Kentucky/UR07-0082/2008		Other Database Import
EPI175073	NA	United States	2008-Feb-25	A/Kentucky/UR07-0082/2008		Other Database Import
EPI175074	NP	United States	2008-Feb-25	A/Kentucky/UR07-0082/2008		Other Database Import
EPI175075	NS	United States	2008-Feb-25	A/Kentucky/UR07-0082/2008		Other Database Import
EPI175076	PA	United States	2008-Feb-25	A/Kentucky/UR07-0082/2008		Other Database Import
EPI175077	PB1	United States	2008-Feb-25	A/Kentucky/UR07-0082/2008		Other Database Import
EPI175078	PB2	United States	2008-Feb-25	A/Kentucky/UR07-0082/2008		Other Database Import
EPI175063	HA	United States	2008-Feb-19	A/California/UR07-0063/2008		Other Database Import
EPI175064	MP	United States	2008-Feb-19	A/California/UR07-0063/2008		Other Database Import
EPI175065	NA	United States	2008-Feb-19	A/California/UR07-0063/2008		Other Database Import
EPI175066	NP	United States	2008-Feb-19	A/California/UR07-0063/2008		Other Database Import
EPI175067	NS	United States	2008-Feb-19	A/California/UR07-0063/2008		Other Database Import
EPI175068	PA	United States	2008-Feb-19	A/California/UR07-0063/2008		Other Database Import
EPI175069	PB1	United States	2008-Feb-19	A/California/UR07-0063/2008		Other Database Import
EPI175070	PB2	United States	2008-Feb-19	A/California/UR07-0063/2008		Other Database Import
EPI175055	HA	United States	2008-Feb-14	A/Ohio/UR07-0023/2008		Other Database Import
EPI175056	MP	United States	2008-Feb-14	A/Ohio/UR07-0023/2008		Other Database Import
EPI175057	NA	United States	2008-Feb-14	A/Ohio/UR07-0023/2008		Other Database Import
EPI175058	NP	United States	2008-Feb-14	A/Ohio/UR07-0023/2008		Other Database Import
EPI175059	NS	United States	2008-Feb-14	A/Ohio/UR07-0023/2008		Other Database Import
EPI175060	PA	United States	2008-Feb-14	A/Ohio/UR07-0023/2008		Other Database Import
EPI175061	PB1	United States	2008-Feb-14	A/Ohio/UR07-0023/2008		Other Database Import
EPI175062	PB2	United States	2008-Feb-14	A/Ohio/UR07-0023/2008		Other Database Import
EPI174481	MP	United States	2008-Mar-05	A/Kansas/UR07-0129/2008		Other Database Import
EPI174482	NA	United States	2008-Mar-05	A/Kansas/UR07-0129/2008		Other Database Import
EPI174483	NP	United States	2008-Mar-05	A/Kansas/UR07-0129/2008		Other Database Import
EPI174484	NS	United States	2008-Mar-05	A/Kansas/UR07-0129/2008		Other Database Import
EPI174485	PA	United States	2008-Mar-05	A/Kansas/UR07-0129/2008		Other Database Import
EPI174486	PB1	United States	2008-Mar-05	A/Kansas/UR07-0129/2008		Other Database Import
EPI174487	PB2	United States	2008-Mar-05	A/Kansas/UR07-0129/2008		Other Database Import
EPI174480	HA	United States	2008-Mar-05	A/Kansas/UR07-0129/2008		Other Database Import
EPI174472	HA	United States	2008-Mar-04	A/Kentucky/UR07-0124/2008		Other Database Import
EPI174473	MP	United States	2008-Mar-04	A/Kentucky/UR07-0124/2008		Other Database Import
EPI174474	NA	United States	2008-Mar-04	A/Kentucky/UR07-0124/2008		Other Database Import
EPI174475	NP	United States	2008-Mar-04	A/Kentucky/UR07-0124/2008		Other Database Import
EPI174476	NS	United States	2008-Mar-04	A/Kentucky/UR07-0124/2008		Other Database Import
EPI174477	PA	United States	2008-Mar-04	A/Kentucky/UR07-0124/2008		Other Database Import
EPI174478	PB1	United States	2008-Mar-04	A/Kentucky/UR07-0124/2008		Other Database Import
EPI174479	PB2	United States	2008-Mar-04	A/Kentucky/UR07-0124/2008		Other Database Import
EPI174464	HA	United States	2008-Feb-25	A/Kentucky/UR07-0085/2008		Other Database Import
EPI174465	MP	United States	2008-Feb-25	A/Kentucky/UR07-0085/2008		Other Database Import
EPI174466	NA	United States	2008-Feb-25	A/Kentucky/UR07-0085/2008		Other Database Import
EPI174467	NP	United States	2008-Feb-25	A/Kentucky/UR07-0085/2008		Other Database Import
EPI174468	NS	United States	2008-Feb-25	A/Kentucky/UR07-0085/2008		Other Database Import
EPI174469	PA	United States	2008-Feb-25	A/Kentucky/UR07-0085/2008		Other Database Import
EPI174470	PB1	United States	2008-Feb-25	A/Kentucky/UR07-0085/2008		Other Database Import
EPI174471	PB2	United States	2008-Feb-25	A/Kentucky/UR07-0085/2008		Other Database Import
EPI174162	HA	United States	2008-Feb-21	A/Kentucky/UR07-0072/2008		Other Database Import
EPI174163	MP	United States	2008-Feb-21	A/Kentucky/UR07-0072/2008		Other Database Import
EPI174164	NA	United States	2008-Feb-21	A/Kentucky/UR07-0072/2008		Other Database Import
EPI174165	NP	United States	2008-Feb-21	A/Kentucky/UR07-0072/2008		Other Database Import
EPI174166	NS	United States	2008-Feb-21	A/Kentucky/UR07-0072/2008		Other Database Import
EPI174167	PA	United States	2008-Feb-21	A/Kentucky/UR07-0072/2008		Other Database Import
EPI174168	PB1	United States	2008-Feb-21	A/Kentucky/UR07-0072/2008		Other Database Import
EPI174169	PB2	United States	2008-Feb-21	A/Kentucky/UR07-0072/2008		Other Database Import
EPI174130	HA	United States	2008-Feb-14	A/Kentucky/UR07-0015/2008		Other Database Import
EPI174131	MP	United States	2008-Feb-14	A/Kentucky/UR07-0015/2008		Other Database Import
EPI174132	NA	United States	2008-Feb-14	A/Kentucky/UR07-0015/2008		Other Database Import
EPI174133	NP	United States	2008-Feb-14	A/Kentucky/UR07-0015/2008		Other Database Import
EPI174134	NS	United States	2008-Feb-14	A/Kentucky/UR07-0015/2008		Other Database Import
EPI174135	PA	United States	2008-Feb-14	A/Kentucky/UR07-0015/2008		Other Database Import
EPI174136	PB1	United States	2008-Feb-14	A/Kentucky/UR07-0015/2008		Other Database Import
EPI174137	PB2	United States	2008-Feb-14	A/Kentucky/UR07-0015/2008		Other Database Import
EPI174050	HA	United States	2008-Feb-27	A/Kentucky/UR07-0108/2008		Other Database Import
EPI174051	MP	United States	2008-Feb-27	A/Kentucky/UR07-0108/2008		Other Database Import
EPI174052	NA	United States	2008-Feb-27	A/Kentucky/UR07-0108/2008		Other Database Import
EPI174053	NP	United States	2008-Feb-27	A/Kentucky/UR07-0108/2008		Other Database Import
EPI174054	NS	United States	2008-Feb-27	A/Kentucky/UR07-0108/2008		Other Database Import
EPI174055	PA	United States	2008-Feb-27	A/Kentucky/UR07-0108/2008		Other Database Import
EPI174056	PB1	United States	2008-Feb-27	A/Kentucky/UR07-0108/2008		Other Database Import
EPI174057	PB2	United States	2008-Feb-27	A/Kentucky/UR07-0108/2008		Other Database Import
EPI174042	HA	United States	2008-Feb-27	A/Kentucky/UR07-0107/2008		Other Database Import
EPI174043	MP	United States	2008-Feb-27	A/Kentucky/UR07-0107/2008		Other Database Import
EPI174044	NA	United States	2008-Feb-27	A/Kentucky/UR07-0107/2008		Other Database Import
EPI174045	NP	United States	2008-Feb-27	A/Kentucky/UR07-0107/2008		Other Database Import
EPI174046	NS	United States	2008-Feb-27	A/Kentucky/UR07-0107/2008		Other Database Import
EPI174047	PA	United States	2008-Feb-27	A/Kentucky/UR07-0107/2008		Other Database Import
EPI174048	PB1	United States	2008-Feb-27	A/Kentucky/UR07-0107/2008		Other Database Import
EPI174049	PB2	United States	2008-Feb-27	A/Kentucky/UR07-0107/2008		Other Database Import
EPI174034	HA	United States	2008-Feb-26	A/Ohio/UR07-0105/2008		Other Database Import
EPI174035	MP	United States	2008-Feb-26	A/Ohio/UR07-0105/2008		Other Database Import
EPI174036	NA	United States	2008-Feb-26	A/Ohio/UR07-0105/2008		Other Database Import
EPI174037	NP	United States	2008-Feb-26	A/Ohio/UR07-0105/2008		Other Database Import
EPI174038	NS	United States	2008-Feb-26	A/Ohio/UR07-0105/2008		Other Database Import
EPI174039	PA	United States	2008-Feb-26	A/Ohio/UR07-0105/2008		Other Database Import
EPI174040	PB1	United States	2008-Feb-26	A/Ohio/UR07-0105/2008		Other Database Import
EPI174041	PB2	United States	2008-Feb-26	A/Ohio/UR07-0105/2008		Other Database Import
EPI173994	HA	United States	2008-Feb-18	A/Kentucky/UR07-0041/2008		Other Database Import
EPI173995	MP	United States	2008-Feb-18	A/Kentucky/UR07-0041/2008		Other Database Import
EPI173996	NA	United States	2008-Feb-18	A/Kentucky/UR07-0041/2008		Other Database Import
EPI173997	NP	United States	2008-Feb-18	A/Kentucky/UR07-0041/2008		Other Database Import
EPI173998	NS	United States	2008-Feb-18	A/Kentucky/UR07-0041/2008		Other Database Import
EPI173999	PA	United States	2008-Feb-18	A/Kentucky/UR07-0041/2008		Other Database Import
EPI174000	PB1	United States	2008-Feb-18	A/Kentucky/UR07-0041/2008		Other Database Import
EPI174001	PB2	United States	2008-Feb-18	A/Kentucky/UR07-0041/2008		Other Database Import
EPI173985	HA	United States	2008-Feb-18	A/Kentucky/UR07-0037/2008		Other Database Import
EPI173986	MP	United States	2008-Feb-18	A/Kentucky/UR07-0037/2008		Other Database Import
EPI173987	NA	United States	2008-Feb-18	A/Kentucky/UR07-0037/2008		Other Database Import
EPI173989	NP	United States	2008-Feb-18	A/Kentucky/UR07-0037/2008		Other Database Import
EPI173990	NS	United States	2008-Feb-18	A/Kentucky/UR07-0037/2008		Other Database Import
EPI173991	PA	United States	2008-Feb-18	A/Kentucky/UR07-0037/2008		Other Database Import
EPI173992	PB1	United States	2008-Feb-18	A/Kentucky/UR07-0037/2008		Other Database Import
EPI173993	PB2	United States	2008-Feb-18	A/Kentucky/UR07-0037/2008		Other Database Import
EPI173979	NA	United States	2008-Feb-18	A/Ohio/UR07-0031/2008		Other Database Import
EPI173980	NP	United States	2008-Feb-18	A/Ohio/UR07-0031/2008		Other Database Import
EPI173981	NS	United States	2008-Feb-18	A/Ohio/UR07-0031/2008		Other Database Import
EPI173982	PA	United States	2008-Feb-18	A/Ohio/UR07-0031/2008		Other Database Import
EPI173983	PB1	United States	2008-Feb-18	A/Ohio/UR07-0031/2008		Other Database Import
EPI173984	PB2	United States	2008-Feb-18	A/Ohio/UR07-0031/2008		Other Database Import
EPI173977	HA	United States	2008-Feb-18	A/Ohio/UR07-0031/2008		Other Database Import
EPI173978	MP	United States	2008-Feb-18	A/Ohio/UR07-0031/2008		Other Database Import
EPI173945	HA	United States	2008-Feb-12	A/Kansas/UR07-0007/2008		Other Database Import
EPI173946	MP	United States	2008-Feb-12	A/Kansas/UR07-0007/2008		Other Database Import
EPI173947	NA	United States	2008-Feb-12	A/Kansas/UR07-0007/2008		Other Database Import
EPI173948	NP	United States	2008-Feb-12	A/Kansas/UR07-0007/2008		Other Database Import
EPI173949	NS	United States	2008-Feb-12	A/Kansas/UR07-0007/2008		Other Database Import
EPI173950	PA	United States	2008-Feb-12	A/Kansas/UR07-0007/2008		Other Database Import
EPI173951	PB1	United States	2008-Feb-12	A/Kansas/UR07-0007/2008		Other Database Import
EPI173952	PB2	United States	2008-Feb-12	A/Kansas/UR07-0007/2008		Other Database Import
EPI173937	HA	United States	2008-Feb-12	A/Ohio/UR07-0005/2008		Other Database Import
EPI173938	MP	United States	2008-Feb-12	A/Ohio/UR07-0005/2008		Other Database Import
EPI173939	NA	United States	2008-Feb-12	A/Ohio/UR07-0005/2008		Other Database Import
EPI173940	NP	United States	2008-Feb-12	A/Ohio/UR07-0005/2008		Other Database Import
EPI173941	NS	United States	2008-Feb-12	A/Ohio/UR07-0005/2008		Other Database Import
EPI173942	PA	United States	2008-Feb-12	A/Ohio/UR07-0005/2008		Other Database Import
EPI173943	PB1	United States	2008-Feb-12	A/Ohio/UR07-0005/2008		Other Database Import
EPI173944	PB2	United States	2008-Feb-12	A/Ohio/UR07-0005/2008		Other Database Import
EPI173776	HA	Korea, Republic of	2008-Feb-19	A/Korea/AF05/2008		Other Database Import
EPI173777	MP	Korea, Republic of	2008-Feb-19	A/Korea/AF05/2008		Other Database Import
EPI173778	NA	Korea, Republic of	2008-Feb-19	A/Korea/AF05/2008		Other Database Import
EPI173779	NP	Korea, Republic of	2008-Feb-19	A/Korea/AF05/2008		Other Database Import
EPI173780	NS	Korea, Republic of	2008-Feb-19	A/Korea/AF05/2008		Other Database Import
EPI173781	PA	Korea, Republic of	2008-Feb-19	A/Korea/AF05/2008		Other Database Import
EPI173782	PB1	Korea, Republic of	2008-Feb-19	A/Korea/AF05/2008		Other Database Import
EPI173783	PB2	Korea, Republic of	2008-Feb-19	A/Korea/AF05/2008		Other Database Import
EPI173768	HA	Kuwait	2008-Feb-02	A/Kuwait/AF03/2008		Other Database Import
EPI173769	MP	Kuwait	2008-Feb-02	A/Kuwait/AF03/2008		Other Database Import
EPI173770	NA	Kuwait	2008-Feb-02	A/Kuwait/AF03/2008		Other Database Import
EPI173771	NP	Kuwait	2008-Feb-02	A/Kuwait/AF03/2008		Other Database Import
EPI173772	NS	Kuwait	2008-Feb-02	A/Kuwait/AF03/2008		Other Database Import
EPI173773	PA	Kuwait	2008-Feb-02	A/Kuwait/AF03/2008		Other Database Import
EPI173774	PB1	Kuwait	2008-Feb-02	A/Kuwait/AF03/2008		Other Database Import
EPI173775	PB2	Kuwait	2008-Feb-02	A/Kuwait/AF03/2008		Other Database Import
EPI173763	NP	Qatar	2008-Jan-29	A/Qatar/AF02/2008		Other Database Import
EPI173764	NS	Qatar	2008-Jan-29	A/Qatar/AF02/2008		Other Database Import
EPI173765	PA	Qatar	2008-Jan-29	A/Qatar/AF02/2008		Other Database Import
EPI173766	PB1	Qatar	2008-Jan-29	A/Qatar/AF02/2008		Other Database Import
EPI173767	PB2	Qatar	2008-Jan-29	A/Qatar/AF02/2008		Other Database Import
EPI173760	HA	Qatar	2008-Jan-29	A/Qatar/AF02/2008		Other Database Import
EPI173761	MP	Qatar	2008-Jan-29	A/Qatar/AF02/2008		Other Database Import
EPI173762	NA	Qatar	2008-Jan-29	A/Qatar/AF02/2008		Other Database Import
EPI173654	HA	Japan	2008-May-24	A/Aichi/114/2008		Other Database Import
EPI173653	HA	Japan	2008-Jun-11	A/Aichi/107/2008		Other Database Import
EPI173649	HA	Japan	2008-Apr-18	A/Aichi/98/2008		Other Database Import
EPI173621	HA	Japan	2008-Mar-08	A/Aichi/78/2008		Other Database Import
EPI173618	HA	Japan	2008-Jan-12	A/AICHI/32/2008		Other Database Import
EPI173240	HA	Philippines	2008-Nov-26	A/Philippines/3803/2008	Research Institute of Tropical Medicine	WHO Collaborating Centre for Reference and Research on Influenza
EPI173241	NA	Philippines	2008-Nov-26	A/Philippines/3803/2008	Research Institute of Tropical Medicine	WHO Collaborating Centre for Reference and Research on Influenza
EPI173204	HA	Kenya	2008-Nov-04	A/Kisumu/7618/2008		Other Database Import	Bulimo,W.D.; Achilla,R.A.; Majanja,J.M.; Wadegu,M.O.; Osuna,F.A.; Mukunzi,S.O.; Mwala,D.M.; Mwangi,J.K.; Mwangi,J.W.; Muthoni,J.N.; Njiri,J.O.; Obura,B.D.; Schnabel,D.C. CONSRTM United States Air Force School of Aerospace Medicine (USAFSAM); Molec
EPI284053	MP	Kenya	2008-Nov-04	A/Kisumu/7618/2008		Other Database Import	Bulimo,W.D.; Achilla,R.A.; Majanja,J.M.; Wadegu,M.O.; Osuna,F.A.; Mukunzi,S.O.; Mwala,D.M.; Mwangi,J.K.; Mwangi,J.W.; Muthoni,J.N.; Njiri,J.O.; Obura,B.D.; Schnabel,D.C. CONSRTM United States Air Force School of Aerospace Medicine (USAFSAM); Molec
EPI284089	NA	Kenya	2008-Nov-04	A/Kisumu/7618/2008		Other Database Import	Bulimo,W.D.; Achilla,R.A.; Majanja,J.M.; Wadegu,M.O.; Osuna,F.A.; Mukunzi,S.O.; Mwala,D.M.; Mwangi,J.K.; Mwangi,J.W.; Muthoni,J.N.; Njiri,J.O.; Obura,B.D.; Schnabel,D.C. CONSRTM United States Air Force School of Aerospace Medicine (USAFSAM); Molec
EPI173203	HA	Kenya	2008-Oct-29	A/Kisumu/7614/2008		Other Database Import	Bulimo,W.D.; Achilla,R.A.; Majanja,J.M.; Wadegu,M.O.; Osuna,F.A.; Mukunzi,S.O.; Mwala,D.M.; Mwangi,J.K.; Mwangi,J.W.; Muthoni,J.N.; Njiri,J.O.; Obura,B.D.; Schnabel,D.C. CONSRTM United States Air Force School of Aerospace Medicine (USAFSAM); Molec
EPI284052	MP	Kenya	2008-Oct-29	A/Kisumu/7614/2008		Other Database Import	Bulimo,W.D.; Achilla,R.A.; Majanja,J.M.; Wadegu,M.O.; Osuna,F.A.; Mukunzi,S.O.; Mwala,D.M.; Mwangi,J.K.; Mwangi,J.W.; Muthoni,J.N.; Njiri,J.O.; Obura,B.D.; Schnabel,D.C. CONSRTM United States Air Force School of Aerospace Medicine (USAFSAM); Molec
EPI284088	NA	Kenya	2008-Oct-29	A/Kisumu/7614/2008		Other Database Import	Bulimo,W.D.; Achilla,R.A.; Majanja,J.M.; Wadegu,M.O.; Osuna,F.A.; Mukunzi,S.O.; Mwala,D.M.; Mwangi,J.K.; Mwangi,J.W.; Muthoni,J.N.; Njiri,J.O.; Obura,B.D.; Schnabel,D.C. CONSRTM United States Air Force School of Aerospace Medicine (USAFSAM); Molec
EPI173200	HA	Kenya	2008-Oct-21	A/Kisumu/7609/2008		Other Database Import	Bulimo,W.D.; Achilla,R.A.; Majanja,J.M.; Wadegu,M.O.; Osuna,F.A.; Mukunzi,S.O.; Mwala,D.M.; Mwangi,J.K.; Mwangi,J.W.; Muthoni,J.N.; Njiri,J.O.; Obura,B.D.; Schnabel,D.C. CONSRTM United States Air Force School of Aerospace Medicine (USAFSAM); Molec
EPI284049	MP	Kenya	2008-Oct-21	A/Kisumu/7609/2008		Other Database Import	Bulimo,W.D.; Achilla,R.A.; Majanja,J.M.; Wadegu,M.O.; Osuna,F.A.; Mukunzi,S.O.; Mwala,D.M.; Mwangi,J.K.; Mwangi,J.W.; Muthoni,J.N.; Njiri,J.O.; Obura,B.D.; Schnabel,D.C. CONSRTM United States Air Force School of Aerospace Medicine (USAFSAM); Molec
EPI284086	NA	Kenya	2008-Oct-21	A/Kisumu/7609/2008		Other Database Import	Bulimo,W.D.; Achilla,R.A.; Majanja,J.M.; Wadegu,M.O.; Osuna,F.A.; Mukunzi,S.O.; Mwala,D.M.; Mwangi,J.K.; Mwangi,J.W.; Muthoni,J.N.; Njiri,J.O.; Obura,B.D.; Schnabel,D.C. CONSRTM United States Air Force School of Aerospace Medicine (USAFSAM); Molec
EPI173197	HA	Kenya	2008-Oct-07	A/Kisumu/7603/2008		Other Database Import	Bulimo,W.D.; Achilla,R.A.; Majanja,J.M.; Wadegu,M.O.; Osuna,F.A.; Mukunzi,S.O.; Mwala,D.M.; Mwangi,J.K.; Mwangi,J.W.; Muthoni,J.N.; Njiri,J.O.; Obura,B.D.; Schnabel,D.C. CONSRTM United States Air Force School of Aerospace Medicine (USAFSAM); Molec
EPI284047	MP	Kenya	2008-Oct-07	A/Kisumu/7603/2008		Other Database Import	Bulimo,W.D.; Achilla,R.A.; Majanja,J.M.; Wadegu,M.O.; Osuna,F.A.; Mukunzi,S.O.; Mwala,D.M.; Mwangi,J.K.; Mwangi,J.W.; Muthoni,J.N.; Njiri,J.O.; Obura,B.D.; Schnabel,D.C. CONSRTM United States Air Force School of Aerospace Medicine (USAFSAM); Molec
EPI284083	NA	Kenya	2008-Oct-07	A/Kisumu/7603/2008		Other Database Import	Bulimo,W.D.; Achilla,R.A.; Majanja,J.M.; Wadegu,M.O.; Osuna,F.A.; Mukunzi,S.O.; Mwala,D.M.; Mwangi,J.K.; Mwangi,J.W.; Muthoni,J.N.; Njiri,J.O.; Obura,B.D.; Schnabel,D.C. CONSRTM United States Air Force School of Aerospace Medicine (USAFSAM); Molec
EPI173196	HA	Kenya	2008-Oct-06	A/Kisumu/7602/2008		Other Database Import	Bulimo,W.D.; Achilla,R.A.; Majanja,J.M.; Wadegu,M.O.; Osuna,F.A.; Mukunzi,S.O.; Mwala,D.M.; Mwangi,J.K.; Mwangi,J.W.; Muthoni,J.N.; Njiri,J.O.; Obura,B.D.; Schnabel,D.C. CONSRTM United States Air Force School of Aerospace Medicine (USAFSAM); Molec
EPI284082	NA	Kenya	2008-Oct-06	A/Kisumu/7602/2008		Other Database Import	Bulimo,W.D.; Achilla,R.A.; Majanja,J.M.; Wadegu,M.O.; Osuna,F.A.; Mukunzi,S.O.; Mwala,D.M.; Mwangi,J.K.; Mwangi,J.W.; Muthoni,J.N.; Njiri,J.O.; Obura,B.D.; Schnabel,D.C. CONSRTM United States Air Force School of Aerospace Medicine (USAFSAM); Molec
EPI173194	HA	Kenya	2008-Oct-06	A/Kisumu/7600/2008		Other Database Import	Bulimo,W.D.; Achilla,R.A.; Majanja,J.M.; Wadegu,M.O.; Osuna,F.A.; Mukunzi,S.O.; Mwala,D.M.; Mwangi,J.K.; Mwangi,J.W.; Muthoni,J.N.; Njiri,J.O.; Obura,B.D.; Schnabel,D.C. CONSRTM United States Air Force School of Aerospace Medicine (USAFSAM); Molec
EPI284080	NA	Kenya	2008-Oct-06	A/Kisumu/7600/2008		Other Database Import	Bulimo,W.D.; Achilla,R.A.; Majanja,J.M.; Wadegu,M.O.; Osuna,F.A.; Mukunzi,S.O.; Mwala,D.M.; Mwangi,J.K.; Mwangi,J.W.; Muthoni,J.N.; Njiri,J.O.; Obura,B.D.; Schnabel,D.C. CONSRTM United States Air Force School of Aerospace Medicine (USAFSAM); Molec
EPI284045	MP	Kenya	2008-Oct-06	A/Kisumu/7600/2008		Other Database Import	Bulimo,W.D.; Achilla,R.A.; Majanja,J.M.; Wadegu,M.O.; Osuna,F.A.; Mukunzi,S.O.; Mwala,D.M.; Mwangi,J.K.; Mwangi,J.W.; Muthoni,J.N.; Njiri,J.O.; Obura,B.D.; Schnabel,D.C. CONSRTM United States Air Force School of Aerospace Medicine (USAFSAM); Molec
EPI173191	HA	Kenya	2008-Sep-12	A/Kisumu/7597/2008		Other Database Import	Bulimo,W.D.; Achilla,R.A.; Majanja,J.M.; Wadegu,M.O.; Osuna,F.A.; Mukunzi,S.O.; Mwala,D.M.; Mwangi,J.K.; Mwangi,J.W.; Muthoni,J.N.; Njiri,J.O.; Obura,B.D.; Schnabel,D.C. CONSRTM United States Air Force School of Aerospace Medicine (USAFSAM); Molec
EPI284077	NA	Kenya	2008-Sep-12	A/Kisumu/7597/2008		Other Database Import	Bulimo,W.D.; Achilla,R.A.; Majanja,J.M.; Wadegu,M.O.; Osuna,F.A.; Mukunzi,S.O.; Mwala,D.M.; Mwangi,J.K.; Mwangi,J.W.; Muthoni,J.N.; Njiri,J.O.; Obura,B.D.; Schnabel,D.C. CONSRTM United States Air Force School of Aerospace Medicine (USAFSAM); Molec
EPI284043	MP	Kenya	2008-Sep-12	A/Kisumu/7597/2008		Other Database Import	Bulimo,W.D.; Achilla,R.A.; Majanja,J.M.; Wadegu,M.O.; Osuna,F.A.; Mukunzi,S.O.; Mwala,D.M.; Mwangi,J.K.; Mwangi,J.W.; Muthoni,J.N.; Njiri,J.O.; Obura,B.D.; Schnabel,D.C. CONSRTM United States Air Force School of Aerospace Medicine (USAFSAM); Molec
EPI173190	HA	Kenya	2008-Nov-12	A/Mbagathi/7593/2008		Other Database Import	Bulimo,W.D.; Achilla,R.A.; Majanja,J.M.; Wadegu,M.O.; Osuna,F.A.; Mukunzi,S.O.; Mwala,D.M.; Mwangi,J.K.; Mwangi,J.W.; Muthoni,J.N.; Njiri,J.O.; Obura,B.D.; Schnabel,D.C. CONSRTM United States Air Force School of Aerospace Medicine (USAFSAM); Molec
EPI284076	NA	Kenya	2008-Nov-12	A/Mbagathi/7593/2008		Other Database Import	Bulimo,W.D.; Achilla,R.A.; Majanja,J.M.; Wadegu,M.O.; Osuna,F.A.; Mukunzi,S.O.; Mwala,D.M.; Mwangi,J.K.; Mwangi,J.W.; Muthoni,J.N.; Njiri,J.O.; Obura,B.D.; Schnabel,D.C. CONSRTM United States Air Force School of Aerospace Medicine (USAFSAM); Molec
EPI284042	MP	Kenya	2008-Nov-12	A/Mbagathi/7593/2008		Other Database Import	Bulimo,W.D.; Achilla,R.A.; Majanja,J.M.; Wadegu,M.O.; Osuna,F.A.; Mukunzi,S.O.; Mwala,D.M.; Mwangi,J.K.; Mwangi,J.W.; Muthoni,J.N.; Njiri,J.O.; Obura,B.D.; Schnabel,D.C. CONSRTM United States Air Force School of Aerospace Medicine (USAFSAM); Molec
EPI173188	HA	Kenya	2008-Oct-09	A/Malindi/7581/2008		Other Database Import	Bulimo,W.D.; Achilla,R.A.; Majanja,J.M.; Wadegu,M.O.; Osuna,F.A.; Mukunzi,S.O.; Mwala,D.M.; Mwangi,J.K.; Mwangi,J.W.; Muthoni,J.N.; Njiri,J.O.; Obura,B.D.; Schnabel,D.C. CONSRTM United States Air Force School of Aerospace Medicine (USAFSAM); Molec
EPI284074	NA	Kenya	2008-Oct-09	A/Malindi/7581/2008		Other Database Import	Bulimo,W.D.; Achilla,R.A.; Majanja,J.M.; Wadegu,M.O.; Osuna,F.A.; Mukunzi,S.O.; Mwala,D.M.; Mwangi,J.K.; Mwangi,J.W.; Muthoni,J.N.; Njiri,J.O.; Obura,B.D.; Schnabel,D.C. CONSRTM United States Air Force School of Aerospace Medicine (USAFSAM); Molec
EPI284040	MP	Kenya	2008-Oct-09	A/Malindi/7581/2008		Other Database Import	Bulimo,W.D.; Achilla,R.A.; Majanja,J.M.; Wadegu,M.O.; Osuna,F.A.; Mukunzi,S.O.; Mwala,D.M.; Mwangi,J.K.; Mwangi,J.W.; Muthoni,J.N.; Njiri,J.O.; Obura,B.D.; Schnabel,D.C. CONSRTM United States Air Force School of Aerospace Medicine (USAFSAM); Molec
EPI173187	HA	Kenya	2008-Oct-02	A/Malindi/7579/2008		Other Database Import	Bulimo,W.D.; Achilla,R.A.; Majanja,J.M.; Wadegu,M.O.; Osuna,F.A.; Mukunzi,S.O.; Mwala,D.M.; Mwangi,J.K.; Mwangi,J.W.; Muthoni,J.N.; Njiri,J.O.; Obura,B.D.; Schnabel,D.C. CONSRTM United States Air Force School of Aerospace Medicine (USAFSAM); Molec
EPI284073	NA	Kenya	2008-Oct-02	A/Malindi/7579/2008		Other Database Import	Bulimo,W.D.; Achilla,R.A.; Majanja,J.M.; Wadegu,M.O.; Osuna,F.A.; Mukunzi,S.O.; Mwala,D.M.; Mwangi,J.K.; Mwangi,J.W.; Muthoni,J.N.; Njiri,J.O.; Obura,B.D.; Schnabel,D.C. CONSRTM United States Air Force School of Aerospace Medicine (USAFSAM); Molec
EPI284039	MP	Kenya	2008-Oct-02	A/Malindi/7579/2008		Other Database Import	Bulimo,W.D.; Achilla,R.A.; Majanja,J.M.; Wadegu,M.O.; Osuna,F.A.; Mukunzi,S.O.; Mwala,D.M.; Mwangi,J.K.; Mwangi,J.W.; Muthoni,J.N.; Njiri,J.O.; Obura,B.D.; Schnabel,D.C. CONSRTM United States Air Force School of Aerospace Medicine (USAFSAM); Molec
EPI173185	HA	Kenya	2008-Nov-05	A/Kisii/7568/2008		Other Database Import	Bulimo,W.D.; Achilla,R.A.; Majanja,J.M.; Wadegu,M.O.; Osuna,F.A.; Mukunzi,S.O.; Mwala,D.M.; Mwangi,J.K.; Mwangi,J.W.; Muthoni,J.N.; Njiri,J.O.; Obura,B.D.; Schnabel,D.C. CONSRTM United States Air Force School of Aerospace Medicine (USAFSAM); Molec
EPI284072	NA	Kenya	2008-Nov-05	A/Kisii/7568/2008		Other Database Import	Bulimo,W.D.; Achilla,R.A.; Majanja,J.M.; Wadegu,M.O.; Osuna,F.A.; Mukunzi,S.O.; Mwala,D.M.; Mwangi,J.K.; Mwangi,J.W.; Muthoni,J.N.; Njiri,J.O.; Obura,B.D.; Schnabel,D.C. CONSRTM United States Air Force School of Aerospace Medicine (USAFSAM); Molec
EPI173184	HA	Kenya	2008-Nov-04	A/Kisii/7566/2008		Other Database Import	Bulimo,W.D.; Achilla,R.A.; Majanja,J.M.; Wadegu,M.O.; Osuna,F.A.; Mukunzi,S.O.; Mwala,D.M.; Mwangi,J.K.; Mwangi,J.W.; Muthoni,J.N.; Njiri,J.O.; Obura,B.D.; Schnabel,D.C. CONSRTM United States Air Force School of Aerospace Medicine (USAFSAM); Molec
EPI284071	NA	Kenya	2008-Nov-04	A/Kisii/7566/2008		Other Database Import	Bulimo,W.D.; Achilla,R.A.; Majanja,J.M.; Wadegu,M.O.; Osuna,F.A.; Mukunzi,S.O.; Mwala,D.M.; Mwangi,J.K.; Mwangi,J.W.; Muthoni,J.N.; Njiri,J.O.; Obura,B.D.; Schnabel,D.C. CONSRTM United States Air Force School of Aerospace Medicine (USAFSAM); Molec
EPI173183	HA	Kenya	2008-Oct-28	A/Kisii/7563/2008		Other Database Import	Bulimo,W.D.; Achilla,R.A.; Majanja,J.M.; Wadegu,M.O.; Osuna,F.A.; Mukunzi,S.O.; Mwala,D.M.; Mwangi,J.K.; Mwangi,J.W.; Muthoni,J.N.; Njiri,J.O.; Obura,B.D.; Schnabel,D.C. CONSRTM United States Air Force School of Aerospace Medicine (USAFSAM); Molec
EPI284070	NA	Kenya	2008-Oct-28	A/Kisii/7563/2008		Other Database Import	Bulimo,W.D.; Achilla,R.A.; Majanja,J.M.; Wadegu,M.O.; Osuna,F.A.; Mukunzi,S.O.; Mwala,D.M.; Mwangi,J.K.; Mwangi,J.W.; Muthoni,J.N.; Njiri,J.O.; Obura,B.D.; Schnabel,D.C. CONSRTM United States Air Force School of Aerospace Medicine (USAFSAM); Molec
EPI284038	MP	Kenya	2008-Oct-28	A/Kisii/7563/2008		Other Database Import	Bulimo,W.D.; Achilla,R.A.; Majanja,J.M.; Wadegu,M.O.; Osuna,F.A.; Mukunzi,S.O.; Mwala,D.M.; Mwangi,J.K.; Mwangi,J.W.; Muthoni,J.N.; Njiri,J.O.; Obura,B.D.; Schnabel,D.C. CONSRTM United States Air Force School of Aerospace Medicine (USAFSAM); Molec
EPI173182	HA	Kenya	2008-Oct-23	A/Kisii/7558/2008		Other Database Import	Bulimo,W.D.; Achilla,R.A.; Majanja,J.M.; Wadegu,M.O.; Osuna,F.A.; Mukunzi,S.O.; Mwala,D.M.; Mwangi,J.K.; Mwangi,J.W.; Muthoni,J.N.; Njiri,J.O.; Obura,B.D.; Schnabel,D.C. CONSRTM United States Air Force School of Aerospace Medicine (USAFSAM); Molec
EPI284069	NA	Kenya	2008-Oct-23	A/Kisii/7558/2008		Other Database Import	Bulimo,W.D.; Achilla,R.A.; Majanja,J.M.; Wadegu,M.O.; Osuna,F.A.; Mukunzi,S.O.; Mwala,D.M.; Mwangi,J.K.; Mwangi,J.W.; Muthoni,J.N.; Njiri,J.O.; Obura,B.D.; Schnabel,D.C. CONSRTM United States Air Force School of Aerospace Medicine (USAFSAM); Molec
EPI284037	MP	Kenya	2008-Oct-23	A/Kisii/7558/2008		Other Database Import	Bulimo,W.D.; Achilla,R.A.; Majanja,J.M.; Wadegu,M.O.; Osuna,F.A.; Mukunzi,S.O.; Mwala,D.M.; Mwangi,J.K.; Mwangi,J.W.; Muthoni,J.N.; Njiri,J.O.; Obura,B.D.; Schnabel,D.C. CONSRTM United States Air Force School of Aerospace Medicine (USAFSAM); Molec
EPI173177	HA	Kenya	2008-Oct-16	A/Kisii/7551/2008		Other Database Import
EPI173176	HA	Kenya	2008-Oct-15	A/Kisii/7549/2008		Other Database Import	Bulimo,W.D.; Achilla,R.A.; Majanja,J.M.; Wadegu,M.O.; Osuna,F.A.; Mukunzi,S.O.; Mwala,D.M.; Mwangi,J.K.; Mwangi,J.W.; Muthoni,J.N.; Njiri,J.O.; Obura,B.D.; Schnabel,D.C. CONSRTM United States Air Force School of Aerospace Medicine (USAFSAM); Molec
EPI284064	NA	Kenya	2008-Oct-15	A/Kisii/7549/2008		Other Database Import	Bulimo,W.D.; Achilla,R.A.; Majanja,J.M.; Wadegu,M.O.; Osuna,F.A.; Mukunzi,S.O.; Mwala,D.M.; Mwangi,J.K.; Mwangi,J.W.; Muthoni,J.N.; Njiri,J.O.; Obura,B.D.; Schnabel,D.C. CONSRTM United States Air Force School of Aerospace Medicine (USAFSAM); Molec
EPI173167	HA	Kenya	2008-Nov-07	A/Kericho/7532/2008		Other Database Import
EPI173165	HA	Kenya	2008-Sep-29	A/Isiolo/7513/2008		Other Database Import	Bulimo,W.D.; Achilla,R.A.; Majanja,J.M.; Wadegu,M.O.; Osuna,F.A.; Mukunzi,S.O.; Mwala,D.M.; Mwangi,J.K.; Mwangi,J.W.; Muthoni,J.N.; Njiri,J.O.; Obura,B.D.; Schnabel,D.C. CONSRTM United States Air Force School of Aerospace Medicine (USAFSAM); Molec
EPI284026	MP	Kenya	2008-Sep-29	A/Isiolo/7513/2008		Other Database Import	Bulimo,W.D.; Achilla,R.A.; Majanja,J.M.; Wadegu,M.O.; Osuna,F.A.; Mukunzi,S.O.; Mwala,D.M.; Mwangi,J.K.; Mwangi,J.W.; Muthoni,J.N.; Njiri,J.O.; Obura,B.D.; Schnabel,D.C. CONSRTM United States Air Force School of Aerospace Medicine (USAFSAM); Molec
EPI284056	NA	Kenya	2008-Sep-29	A/Isiolo/7513/2008		Other Database Import	Bulimo,W.D.; Achilla,R.A.; Majanja,J.M.; Wadegu,M.O.; Osuna,F.A.; Mukunzi,S.O.; Mwala,D.M.; Mwangi,J.K.; Mwangi,J.W.; Muthoni,J.N.; Njiri,J.O.; Obura,B.D.; Schnabel,D.C. CONSRTM United States Air Force School of Aerospace Medicine (USAFSAM); Molec
EPI173160	HA	Kenya	2008-Jun-24	A/Mombasa/6549/2008		Other Database Import
EPI173159	HA	Kenya	2008-Jun-04	A/Kisii/6569/2008		Other Database Import
EPI173149	HA	Kenya	2008-Jun-12	A/Isiolo/6883/2008		Other Database Import
EPI173147	HA	Kenya	2008-Aug-11	A/Mbagathi/6907/2008		Other Database Import
EPI172444	HA	United States	2008-Dec-09	A/Montana/02/2008		Centers for Disease Control and Prevention
EPI172445	NA	United States	2008-Dec-09	A/Montana/02/2008		Centers for Disease Control and Prevention
EPI175234	MP	United States	2008-Dec-09	A/Montana/02/2008		Centers for Disease Control and Prevention
EPI172442	HA	Guam	2008-Oct-27	A/Guam/7124/2008		Centers for Disease Control and Prevention
EPI172443	NA	Guam	2008-Oct-27	A/Guam/7124/2008		Centers for Disease Control and Prevention
EPI175129	MP	Guam	2008-Oct-27	A/Guam/7124/2008		Centers for Disease Control and Prevention
EPI172440	HA	Vietnam	2008-Jun-10	A/Vietnam/214/2008		Centers for Disease Control and Prevention
EPI172441	NA	Vietnam	2008-Jun-10	A/Vietnam/214/2008		Centers for Disease Control and Prevention
EPI175319	MP	Vietnam	2008-Jun-10	A/Vietnam/214/2008		Centers for Disease Control and Prevention
EPI172430	HA	United States	2008-Nov-10	A/Hawaii/47/2008		Centers for Disease Control and Prevention
EPI172431	NA	United States	2008-Nov-10	A/Hawaii/47/2008		Centers for Disease Control and Prevention
EPI175141	MP	United States	2008-Nov-10	A/Hawaii/47/2008		Centers for Disease Control and Prevention
EPI172428	HA	New Zealand	2008-Aug-22	A/Christchurch/19/2008		Centers for Disease Control and Prevention
EPI172429	NA	New Zealand	2008-Aug-22	A/Christchurch/19/2008		Centers for Disease Control and Prevention
EPI175113	MP	New Zealand	2008-Aug-22	A/Christchurch/19/2008		Centers for Disease Control and Prevention
EPI172426	HA	New Zealand	2008-Aug-05	A/Christchurch/05/2008		Centers for Disease Control and Prevention
EPI172427	NA	New Zealand	2008-Aug-05	A/Christchurch/05/2008		Centers for Disease Control and Prevention
EPI175112	MP	New Zealand	2008-Aug-05	A/Christchurch/05/2008		Centers for Disease Control and Prevention
EPI172424	HA	Kenya	2008-Jul-29	A/Kenya/1431/2008		Centers for Disease Control and Prevention
EPI172425	NA	Kenya	2008-Jul-29	A/Kenya/1431/2008		Centers for Disease Control and Prevention
EPI175182	MP	Kenya	2008-Jul-29	A/Kenya/1431/2008		Centers for Disease Control and Prevention
EPI172420	HA	Kenya	2008-Aug-07	A/Kenya/1599/2008		Centers for Disease Control and Prevention
EPI172421	NA	Kenya	2008-Aug-07	A/Kenya/1599/2008		Centers for Disease Control and Prevention
EPI175193	MP	Kenya	2008-Aug-07	A/Kenya/1599/2008		Centers for Disease Control and Prevention
EPI172413	HA	Japan	2008-Apr-03	A/TOYAMA/123/2008		Centers for Disease Control and Prevention
EPI175311	MP	Japan	2008-Apr-03	A/TOYAMA/123/2008		Centers for Disease Control and Prevention
EPI175312	NA	Japan	2008-Apr-03	A/TOYAMA/123/2008		Centers for Disease Control and Prevention
EPI172412	HA	United States	2008-Feb-26	A/Missouri/05/2008		Centers for Disease Control and Prevention
EPI172775	NA	United States	2008-Feb-26	A/Missouri/05/2008		Centers for Disease Control and Prevention
EPI175233	MP	United States	2008-Feb-26	A/Missouri/05/2008		Centers for Disease Control and Prevention
EPI172411	NA	United States	2008-Mar-12	A/Hawaii/17/2008		Centers for Disease Control and Prevention
EPI175139	MP	United States	2008-Mar-12	A/Hawaii/17/2008		Centers for Disease Control and Prevention
EPI172331	HA	Philippines	2008-Jul-21	A/Philippinese/3967/2008	Research Institute of Tropical Medicine	WHO Collaborating Centre for Reference and Research on Influenza
EPI171356	HA	United States	2008-Mar-05	A/Kansas/UR07-0135/2008		Other Database Import
EPI171357	MP	United States	2008-Mar-05	A/Kansas/UR07-0135/2008		Other Database Import
EPI171358	NA	United States	2008-Mar-05	A/Kansas/UR07-0135/2008		Other Database Import
EPI171359	NP	United States	2008-Mar-05	A/Kansas/UR07-0135/2008		Other Database Import
EPI171360	NS	United States	2008-Mar-05	A/Kansas/UR07-0135/2008		Other Database Import
EPI171361	PA	United States	2008-Mar-05	A/Kansas/UR07-0135/2008		Other Database Import
EPI171362	PB1	United States	2008-Mar-05	A/Kansas/UR07-0135/2008		Other Database Import
EPI171363	PB2	United States	2008-Mar-05	A/Kansas/UR07-0135/2008		Other Database Import
EPI171348	HA	United States	2008-Feb-26	A/Florida/UR07-0101/2008		Other Database Import
EPI171349	MP	United States	2008-Feb-26	A/Florida/UR07-0101/2008		Other Database Import
EPI171350	NA	United States	2008-Feb-26	A/Florida/UR07-0101/2008		Other Database Import
EPI171351	NP	United States	2008-Feb-26	A/Florida/UR07-0101/2008		Other Database Import
EPI171352	NS	United States	2008-Feb-26	A/Florida/UR07-0101/2008		Other Database Import
EPI171353	PA	United States	2008-Feb-26	A/Florida/UR07-0101/2008		Other Database Import
EPI171354	PB1	United States	2008-Feb-26	A/Florida/UR07-0101/2008		Other Database Import
EPI171355	PB2	United States	2008-Feb-26	A/Florida/UR07-0101/2008		Other Database Import
EPI171332	HA	United States	2008-Feb-25	A/New York/UR07-0080/2008		Other Database Import
EPI171333	MP	United States	2008-Feb-25	A/New York/UR07-0080/2008		Other Database Import
EPI171334	NA	United States	2008-Feb-25	A/New York/UR07-0080/2008		Other Database Import
EPI171335	NP	United States	2008-Feb-25	A/New York/UR07-0080/2008		Other Database Import
EPI171336	NS	United States	2008-Feb-25	A/New York/UR07-0080/2008		Other Database Import
EPI171337	PA	United States	2008-Feb-25	A/New York/UR07-0080/2008		Other Database Import
EPI171338	PB1	United States	2008-Feb-25	A/New York/UR07-0080/2008		Other Database Import
EPI171339	PB2	United States	2008-Feb-25	A/New York/UR07-0080/2008		Other Database Import
EPI171324	HA	United States	2008-Feb-19	A/Ohio/UR07-0043/2008		Other Database Import
EPI171325	MP	United States	2008-Feb-19	A/Ohio/UR07-0043/2008		Other Database Import
EPI171326	NA	United States	2008-Feb-19	A/Ohio/UR07-0043/2008		Other Database Import
EPI171327	NP	United States	2008-Feb-19	A/Ohio/UR07-0043/2008		Other Database Import
EPI171328	NS	United States	2008-Feb-19	A/Ohio/UR07-0043/2008		Other Database Import
EPI171329	PA	United States	2008-Feb-19	A/Ohio/UR07-0043/2008		Other Database Import
EPI171330	PB1	United States	2008-Feb-19	A/Ohio/UR07-0043/2008		Other Database Import
EPI171331	PB2	United States	2008-Feb-19	A/Ohio/UR07-0043/2008		Other Database Import
EPI169744	HA	Japan	2008-Nov-04	A/TOKUSHIMA/18/2008		National Institute of Infectious Diseases (NIID)
EPI211154	NA	Japan	2008-Nov-04	A/TOKUSHIMA/18/2008		National Institute of Infectious Diseases (NIID)
EPI169738	HA	Japan	2008-Oct-03	A/Taiwan/542/2008		National Institute of Infectious Diseases (NIID)
EPI211144	NA	Japan	2008-Oct-03	A/Taiwan/542/2008		National Institute of Infectious Diseases (NIID)
EPI169737	HA	Japan	2008-Oct-03	A/Taiwan/540/2008		National Institute of Infectious Diseases (NIID)
EPI211143	NA	Japan	2008-Oct-03	A/Taiwan/540/2008		National Institute of Infectious Diseases (NIID)
EPI169730	HA	Japan	2008-Nov-20	A/NAGANO/1201/2008		National Institute of Infectious Diseases (NIID)
EPI211075	NA	Japan	2008-Nov-20	A/NAGANO/1201/2008		National Institute of Infectious Diseases (NIID)
EPI169728	HA	Japan	2008-Dec-03	A/MIE/34/2008		National Institute of Infectious Diseases (NIID)
EPI211038	NA	Japan	2008-Dec-03	A/MIE/34/2008		National Institute of Infectious Diseases (NIID)
EPI169726	HA	Japan	2008-Nov-12	A/KANAGAWA/61/2008		National Institute of Infectious Diseases (NIID)
EPI211017	NA	Japan	2008-Nov-12	A/KANAGAWA/61/2008		National Institute of Infectious Diseases (NIID)
EPI169251	NA	United States	2008-Sep-20	A/New York/33/2008		Centers for Disease Control and Prevention
EPI169252	HA	United States	2008-Sep-20	A/New York/33/2008		Centers for Disease Control and Prevention
EPI175248	MP	United States	2008-Sep-20	A/New York/33/2008		Centers for Disease Control and Prevention
EPI169248	NA	United States	2008-Feb-26	A/Missouri/05/2008		Centers for Disease Control and Prevention
EPI169249	HA	United States	2008-Feb-26	A/Missouri/05/2008		Centers for Disease Control and Prevention
EPI175232	MP	United States	2008-Feb-26	A/Missouri/05/2008		Centers for Disease Control and Prevention
EPI169246	NA	United States	2008-Feb-19	A/Illinois/14/2008		Centers for Disease Control and Prevention
EPI169247	HA	United States	2008-Feb-19	A/Illinois/14/2008		Centers for Disease Control and Prevention
EPI175166	MP	United States	2008-Feb-19	A/Illinois/14/2008		Centers for Disease Control and Prevention
EPI168636	HA	Kenya	2008-Aug-06	A/Kenya/1598/2008		Centers for Disease Control and Prevention
EPI172454	NA	Kenya	2008-Aug-06	A/Kenya/1598/2008		Centers for Disease Control and Prevention
EPI175192	MP	Kenya	2008-Aug-06	A/Kenya/1598/2008		Centers for Disease Control and Prevention
EPI168632	NA	United States	2008-Aug-05	A/Texas/19/2008		Centers for Disease Control and Prevention
EPI168633	HA	United States	2008-Aug-05	A/Texas/19/2008		Centers for Disease Control and Prevention
EPI175291	MP	United States	2008-Aug-05	A/Texas/19/2008		Centers for Disease Control and Prevention
EPI168630	NA	United States	2008-Aug-05	A/Texas/13/2008		Centers for Disease Control and Prevention
EPI168631	HA	United States	2008-Aug-05	A/Texas/13/2008		Centers for Disease Control and Prevention
EPI175290	MP	United States	2008-Aug-05	A/Texas/13/2008		Centers for Disease Control and Prevention
EPI168622	NA	Kenya	2008-Jun-27	A/Kenya/1436/2008		Centers for Disease Control and Prevention
EPI168623	HA	Kenya	2008-Jun-27	A/Kenya/1436/2008		Centers for Disease Control and Prevention
EPI175183	MP	Kenya	2008-Jun-27	A/Kenya/1436/2008		Centers for Disease Control and Prevention
EPI168616	NA	United States	2008-Aug-09	A/Alaska/04/2008		Centers for Disease Control and Prevention
EPI168617	HA	United States	2008-Aug-09	A/Alaska/04/2008		Centers for Disease Control and Prevention
EPI168610	NA	Singapore	2008-May-02	A/Singapore/21/2008		Centers for Disease Control and Prevention
EPI168611	HA	Singapore	2008-May-02	A/Singapore/21/2008		Centers for Disease Control and Prevention
EPI175269	MP	Singapore	2008-May-02	A/Singapore/21/2008		Centers for Disease Control and Prevention
EPI168592	NA	India	2008-Mar-31	A/India/7881/2008		Centers for Disease Control and Prevention
EPI168593	HA	India	2008-Mar-31	A/India/7881/2008		Centers for Disease Control and Prevention
EPI175168	MP	India	2008-Mar-31	A/India/7881/2008		Centers for Disease Control and Prevention
EPI168577	NA	Korea, Republic of	2008-Apr-10	A/Daegu/4165/2008		Centers for Disease Control and Prevention
EPI168578	HA	Korea, Republic of	2008-Apr-10	A/Daegu/4165/2008		Centers for Disease Control and Prevention
EPI175123	MP	Korea, Republic of	2008-Apr-10	A/Daegu/4165/2008		Centers for Disease Control and Prevention
EPI168575	NA	Korea, Republic of	2008-Apr-12	A/Chungbuk/4137/2008		Centers for Disease Control and Prevention
EPI168576	HA	Korea, Republic of	2008-Apr-12	A/Chungbuk/4137/2008		Centers for Disease Control and Prevention
EPI175114	MP	Korea, Republic of	2008-Apr-12	A/Chungbuk/4137/2008		Centers for Disease Control and Prevention
EPI168564	NA	United States	2008-Feb-19	A/Illinois/14/2008		Centers for Disease Control and Prevention
EPI168565	HA	United States	2008-Feb-19	A/Illinois/14/2008		Centers for Disease Control and Prevention
EPI175165	MP	United States	2008-Feb-19	A/Illinois/14/2008		Centers for Disease Control and Prevention
EPI166704	NS	China	2008-Jun-18	A/Guangzhou/298/2008		Other Database Import
EPI166702	NS	China	2008-Jun-25	A/Guangzhou/315/2008		Other Database Import
EPI165777	HA	China	2008-Mar-04	A/Ningbo/207/2008		Other Database Import
EPI165652	NP	United States	2008-Feb-20	A/Pennsylvania/PIT43/2008		Other Database Import
EPI165653	NS	United States	2008-Feb-20	A/Pennsylvania/PIT43/2008		Other Database Import
EPI165654	PA	United States	2008-Feb-20	A/Pennsylvania/PIT43/2008		Other Database Import
EPI165655	PB1	United States	2008-Feb-20	A/Pennsylvania/PIT43/2008		Other Database Import
EPI165656	PB2	United States	2008-Feb-20	A/Pennsylvania/PIT43/2008		Other Database Import
EPI165649	HA	United States	2008-Feb-20	A/Pennsylvania/PIT43/2008		Other Database Import
EPI165650	MP	United States	2008-Feb-20	A/Pennsylvania/PIT43/2008		Other Database Import
EPI165651	NA	United States	2008-Feb-20	A/Pennsylvania/PIT43/2008		Other Database Import
EPI165625	HA	United States	2008-Jan-25	A/Pennsylvania/PIT20/2008		Other Database Import
EPI165626	MP	United States	2008-Jan-25	A/Pennsylvania/PIT20/2008		Other Database Import
EPI165627	NA	United States	2008-Jan-25	A/Pennsylvania/PIT20/2008		Other Database Import
EPI165628	NP	United States	2008-Jan-25	A/Pennsylvania/PIT20/2008		Other Database Import
EPI165629	NS	United States	2008-Jan-25	A/Pennsylvania/PIT20/2008		Other Database Import
EPI165630	PA	United States	2008-Jan-25	A/Pennsylvania/PIT20/2008		Other Database Import
EPI165631	PB1	United States	2008-Jan-25	A/Pennsylvania/PIT20/2008		Other Database Import
EPI165632	PB2	United States	2008-Jan-25	A/Pennsylvania/PIT20/2008		Other Database Import
EPI165617	HA	United States	2008-Jan-10	A/Pennsylvania/PIT12/2008		Other Database Import
EPI165618	MP	United States	2008-Jan-10	A/Pennsylvania/PIT12/2008		Other Database Import
EPI165619	NA	United States	2008-Jan-10	A/Pennsylvania/PIT12/2008		Other Database Import
EPI165620	NP	United States	2008-Jan-10	A/Pennsylvania/PIT12/2008		Other Database Import
EPI165621	NS	United States	2008-Jan-10	A/Pennsylvania/PIT12/2008		Other Database Import
EPI165622	PA	United States	2008-Jan-10	A/Pennsylvania/PIT12/2008		Other Database Import
EPI165623	PB1	United States	2008-Jan-10	A/Pennsylvania/PIT12/2008		Other Database Import
EPI165624	PB2	United States	2008-Jan-10	A/Pennsylvania/PIT12/2008		Other Database Import
EPI165064	HA	Hong Kong (SAR)	2008-Jan-01	A/HongKong/HK12MA21-3/2008		Other Database Import
EPI165063	HA	Hong Kong (SAR)	2008-Jan-01	A/HongKong/HK12MA21-2/2008		Other Database Import
EPI165062	HA	Hong Kong (SAR)	2008-Jan-01	A/HongKong/HK12MA21-1/2008		Other Database Import
EPI165061	HA	Hong Kong (SAR)	2008-Jan-01	A/HongKong/HK11MA21-4/2008		Other Database Import
EPI165057	HA	Hong Kong (SAR)	2008-Jan-01	A/HongKong/HK10MA21-4/2008		Other Database Import
EPI165054	HA	Hong Kong (SAR)	2008-Jan-01	A/HongKong/HK10MA21-1/2008		Other Database Import
EPI165053	HA	Hong Kong (SAR)	2008-Jan-01	A/HongKong/HK9MA21-3/2008		Other Database Import
EPI165052	HA	Hong Kong (SAR)	2008-Jan-01	A/HongKong/HK9MA21-2/2008		Other Database Import
EPI165049	HA	Hong Kong (SAR)	2008-Jan-01	A/HongKong/HK8MA21-3/2008		Other Database Import
EPI165048	HA	Hong Kong (SAR)	2008-Jan-01	A/HongKong/HK8MA21-2/2008		Other Database Import
EPI165047	HA	Hong Kong (SAR)	2008-Jan-01	A/HongKong/HK8MA21-1/2008		Other Database Import
EPI165046	HA	Hong Kong (SAR)	2008-Jan-01	A/HongKong/HK6MA21-3/2008		Other Database Import
EPI165045	HA	Hong Kong (SAR)	2008-Jan-01	A/HongKong/HK6MA21-2/2008		Other Database Import
EPI165038	HA	Hong Kong (SAR)	2008-Jan-01	A/HongKong/HK4MA21-1/2008		Other Database Import
EPI165032	HA	Hong Kong (SAR)	2008-Jan-01	A/HongKong/HK1MA21-2/2008		Other Database Import
EPI165030	HA	Hong Kong (SAR)	2008-Jan-01	A/HongKong/HK12/2008		Other Database Import
EPI165028	HA	Hong Kong (SAR)	2008-Jan-01	A/HongKong/HK10/2008		Other Database Import
EPI165027	HA	Hong Kong (SAR)	2008-Jan-01	A/HongKong/HK9/2008		Other Database Import
EPI165026	HA	Hong Kong (SAR)	2008-Jan-01	A/HongKong/HK8/2008		Other Database Import
EPI165025	HA	Hong Kong (SAR)	2008-Jan-01	A/HongKong/HK7/2008		Other Database Import
EPI165022	HA	Hong Kong (SAR)	2008-Jan-01	A/HongKong/HK4/2008		Other Database Import
EPI165020	HA	Hong Kong (SAR)	2008-Jan-01	A/HongKong/HK1/2008		Other Database Import
EPI165018	HA	Hong Kong (SAR)	2008-Jan-01	A/HongKong/HKMA20D/2008		Other Database Import
EPI165017	HA	Hong Kong (SAR)	2008-Jan-01	A/HongKong/HKMA20B/2008		Other Database Import
EPI165013	HA	Hong Kong (SAR)	2008-Jan-01	A/HongKong/HKMA12C/2008		Other Database Import
EPI164602	HA	Germany	2008-Jan-01	A/Thueringen/2202/2008		Other Database Import
EPI164603	NA	Germany	2008-Jan-01	A/Thueringen/2202/2008		Other Database Import
EPI164479	MP	Korea, Republic of	2008-Jan-01	A/Cheongju/471/2008		Other Database Import
EPI163813	HA	United States	2008-Feb-18	A/Washington/AF1881/2008		Other Database Import
EPI163809	HA	United States	2008-Mar-20	A/Washington/AF1877/2008		Other Database Import
EPI163806	HA	United States	2008-Feb-20	A/Illinois/AF1874/2008		Other Database Import
EPI163801	HA	Germany	2008-Mar-24	A/Germany/AF1869/2008		Other Database Import
EPI163799	HA	Germany	2008-Feb-27	A/Germany/AF1867/2008		Other Database Import
EPI163797	HA	Germany	2008-Feb-27	A/Germany/AF1865/2008		Other Database Import
EPI163786	HA	Germany	2008-Feb-25	A/Germany/AF1854/2008		Other Database Import
EPI163785	HA	Germany	2008-Feb-18	A/Germany/AF1853/2008		Other Database Import
EPI163780	HA	United States	2008-Jun-17	A/Texas/AF1848/2008		Other Database Import
EPI163777	HA	Guatemala	2008-Jun-01	A/Guatemala/AF1845/2008		Other Database Import
EPI163776	HA	United States	2008-Mar-04	A/California/AF1844/2008		Other Database Import
EPI163775	HA	United States	2008-Mar-03	A/Mississippi/AF1843/2008		Other Database Import
EPI163774	HA	United States	2008-Mar-05	A/Texas/AF1842/2008		Other Database Import
EPI163769	HA	United States	2008-Feb-27	A/Washington/AF1837/2008		Other Database Import
EPI163760	HA	United States	2008-Mar-04	A/Washington/AF1828/2008		Other Database Import
EPI163758	HA	Korea, Republic of	2008-May-13	A/Korea/AF1826/2008		Other Database Import
EPI163757	HA	Korea, Republic of	2008-Feb-27	A/Korea/AF1825/2008		Other Database Import
EPI163756	HA	United States	2008-May-07	A/Washington/AF1824/2008		Other Database Import
EPI163751	HA	United States	2008-Feb-20	A/California/AF1819/2008		Other Database Import
EPI163747	HA	United States	2008-Feb-15	A/California/AF1815/2008		Other Database Import
EPI163742	HA	United States	2008-Feb-08	A/Arizona/AF1810/2008		Other Database Import
EPI163740	HA	United States	2008-Feb-20	A/Texas/AF1808/2008		Other Database Import
EPI163738	HA	United States	2008-Feb-20	A/Texas/AF1806/2008		Other Database Import
EPI163737	HA	United States	2008-Feb-04	A/Texas/AF1805/2008		Other Database Import
EPI163735	HA	Korea, Republic of	2008-Feb-11	A/Korea/AF1803/2008		Other Database Import
EPI163733	HA	United States	2008-Feb-26	A/Texas/AF1801/2008		Other Database Import
EPI163732	HA	United States	2008-Feb-19	A/Texas/AF1800/2008		Other Database Import
EPI163731	HA	United States	2008-Feb-28	A/Texas/AF1799/2008		Other Database Import
EPI163728	HA	United States	2008-Feb-17	A/South Carolina/AF1796/2008		Other Database Import
EPI163711	HA	New Zealand	2008-Jun-09	A/Auckland/17/2008	Auckland Healthcare	WHO Collaborating Centre for Reference and Research on Influenza
EPI163232	NA	United States	2008-Mar-06	A/New York/29/2008		Centers for Disease Control and Prevention
EPI163233	HA	United States	2008-Mar-06	A/New York/29/2008		Centers for Disease Control and Prevention
EPI175247	MP	United States	2008-Mar-06	A/New York/29/2008		Centers for Disease Control and Prevention
EPI163230	NA	United States	2008-May-13	A/New York/28/2008		Centers for Disease Control and Prevention
EPI163231	HA	United States	2008-May-13	A/New York/28/2008		Centers for Disease Control and Prevention
EPI175246	MP	United States	2008-May-13	A/New York/28/2008		Centers for Disease Control and Prevention
EPI163135	HA	Thailand	2008-Feb-26	A/Thailand/356/2008		Centers for Disease Control and Prevention
EPI163136	NA	Thailand	2008-Feb-26	A/Thailand/356/2008		Centers for Disease Control and Prevention
EPI175296	MP	Thailand	2008-Feb-26	A/Thailand/356/2008		Centers for Disease Control and Prevention
EPI163128	HA	China	2008-Apr-14	A/Tianjin/Jinnan173/2008		Centers for Disease Control and Prevention
EPI163129	NA	China	2008-Apr-14	A/Tianjin/Jinnan173/2008		Centers for Disease Control and Prevention
EPI175309	MP	China	2008-Apr-14	A/Tianjin/Jinnan173/2008		Centers for Disease Control and Prevention
EPI163123	HA	China	2008-Mar-12	A/Shanghai/Pudongxin237/2008		Centers for Disease Control and Prevention
EPI175265	MP	China	2008-Mar-12	A/Shanghai/Pudongxin237/2008		Centers for Disease Control and Prevention
EPI162990	HA	Australia	2008-Jun-23	A/Brisbane/24/2008	Queensland Health Scientific Services	WHO Collaborating Centre for Reference and Research on Influenza
EPI162991	NA	Australia	2008-Jun-23	A/Brisbane/24/2008	Queensland Health Scientific Services	WHO Collaborating Centre for Reference and Research on Influenza
EPI162973	HA	Australia	2008-Mar-27	A/Perth/4/2008	Pathwest QE II Medical Centre	WHO Collaborating Centre for Reference and Research on Influenza
EPI162974	NA	Australia	2008-Mar-27	A/Perth/4/2008	Pathwest QE II Medical Centre	WHO Collaborating Centre for Reference and Research on Influenza
EPI162961	HA	Australia	2008-Feb-24	A/Brisbane/10/2008	Queensland Health Scientific Services	WHO Collaborating Centre for Reference and Research on Influenza
EPI162962	NA	Australia	2008-Feb-24	A/Brisbane/10/2008	Queensland Health Scientific Services	WHO Collaborating Centre for Reference and Research on Influenza
EPI162955	HA	Australia	2008-Jul-21	A/Sydney/17/2008	Westmead Hospital	WHO Collaborating Centre for Reference and Research on Influenza
EPI162823	NA	Japan	2008-Feb-28	A/YOKOHAMA/86/2008		National Institute of Infectious Diseases (NIID)
EPI162801	NA	Japan	2008-Feb-05	A/WAKAYAMA/11/2008		National Institute of Infectious Diseases (NIID)
EPI162791	NA	Japan	2008-Apr-03	A/TOYAMA/123/2008		National Institute of Infectious Diseases (NIID)
EPI162757	NA	China	2008-Jan-09	A/Shanxibeilin/141/2008		National Institute of Infectious Diseases (NIID)
EPI162756	NA	China	2008-Jan-02	A/Shanxibeilin/118/2008		National Institute of Infectious Diseases (NIID)
EPI162751	NA	Japan	2008-Jan-27	A/SENDAI/38/2008		National Institute of Infectious Diseases (NIID)
EPI162744	NA	Japan	2008-Mar-05	A/SAPPORO/20/2008		National Institute of Infectious Diseases (NIID)
EPI162739	NA	Japan	2008-May-07	A/SAITAMA/27/2008		National Institute of Infectious Diseases (NIID)
EPI162726	NA	Japan	2008-Jan-29	A/NIIGATA/159/2008		National Institute of Infectious Diseases (NIID)
EPI162693	NA	Japan	2008-Mar-25	A/KOBE/34/2008		National Institute of Infectious Diseases (NIID)
EPI162685	NA	Japan	2008-Feb-22	A/KANAGAWA/48/2008		National Institute of Infectious Diseases (NIID)
EPI162676	NA	Japan	2008-Feb-20	A/IWATE/32/2008		National Institute of Infectious Diseases (NIID)
EPI162670	NA	Japan	2008-Mar-18	A/HYOGO/82/2008		National Institute of Infectious Diseases (NIID)
EPI162664	NA	Japan	2008-Mar-11	A/HIROSHIMA-C/28/2008		National Institute of Infectious Diseases (NIID)
EPI162661	NA	Japan	2008-Jan-20	A/HIROSHIMA/8/2008		National Institute of Infectious Diseases (NIID)
EPI162652	NA	Japan	2008-Jan-28	A/GIFU-C/27/2008		National Institute of Infectious Diseases (NIID)
EPI162645	NA	Japan	2008-Jan-04	A/FUKUOKA-C/1/2008		National Institute of Infectious Diseases (NIID)
EPI162624	NA	Mongolia	2008-Mar-03	A/Arvaikheer/2796/2008		National Institute of Infectious Diseases (NIID)
EPI162219	NA	Russian Federation	2008-Feb-13	A/Novosibirsk/01/2008		Centers for Disease Control and Prevention
EPI162220	HA	Russian Federation	2008-Feb-13	A/Novosibirsk/01/2008		Centers for Disease Control and Prevention
EPI175253	MP	Russian Federation	2008-Feb-13	A/Novosibirsk/01/2008		Centers for Disease Control and Prevention
EPI162211	NA	Russian Federation	2008-Apr-21	A/Khabarovsk/10/2008		Centers for Disease Control and Prevention
EPI162212	HA	Russian Federation	2008-Apr-21	A/Khabarovsk/10/2008		Centers for Disease Control and Prevention
EPI175195	MP	Russian Federation	2008-Apr-21	A/Khabarovsk/10/2008		Centers for Disease Control and Prevention
EPI162133	NA	Mongolia	2008-Jan-22	A/Ulaanbaatar/0598/08		Centers for Disease Control and Prevention
EPI162134	HA	Mongolia	2008-Jan-22	A/Ulaanbaatar/0598/08		Centers for Disease Control and Prevention
EPI175313	MP	Mongolia	2008-Jan-22	A/Ulaanbaatar/0598/08		Centers for Disease Control and Prevention
EPI162131	NA	Mongolia	2008-Jan-21	A/Sainshand/0643/2008		Centers for Disease Control and Prevention
EPI162132	HA	Mongolia	2008-Jan-21	A/Sainshand/0643/2008		Centers for Disease Control and Prevention
EPI175264	MP	Mongolia	2008-Jan-21	A/Sainshand/0643/2008		Centers for Disease Control and Prevention
EPI162129	NA	Mexico	2008-Jan-17	A/Mexico/499/2008		Centers for Disease Control and Prevention
EPI162130	HA	Mexico	2008-Jan-17	A/Mexico/499/2008		Centers for Disease Control and Prevention
EPI175215	MP	Mexico	2008-Jan-17	A/Mexico/499/2008		Centers for Disease Control and Prevention
EPI161923	NA	China	2008-Jan-25	A/Hong Kong/97/2008		Centers for Disease Control and Prevention
EPI161924	HA	China	2008-Jan-25	A/Hong Kong/97/2008		Centers for Disease Control and Prevention
EPI175160	MP	China	2008-Jan-25	A/Hong Kong/97/2008		Centers for Disease Control and Prevention
EPI161921	NA	China	2008-Jan-23	A/Hong Kong/71/2008		Centers for Disease Control and Prevention
EPI161922	HA	China	2008-Jan-23	A/Hong Kong/71/2008		Centers for Disease Control and Prevention
EPI175159	MP	China	2008-Jan-23	A/Hong Kong/71/2008		Centers for Disease Control and Prevention
EPI161902	NA	China	2008-Feb-25	A/Hong Kong/393/2008		Centers for Disease Control and Prevention
EPI161903	HA	China	2008-Feb-25	A/Hong Kong/393/2008		Centers for Disease Control and Prevention
EPI175156	MP	China	2008-Feb-25	A/Hong Kong/393/2008		Centers for Disease Control and Prevention
EPI161896	NA	China	2008-Jan-09	A/Hong Kong/23/2008		Centers for Disease Control and Prevention
EPI161897	HA	China	2008-Jan-09	A/Hong Kong/23/2008		Centers for Disease Control and Prevention
EPI175149	MP	China	2008-Jan-09	A/Hong Kong/23/2008		Centers for Disease Control and Prevention
EPI161841	NA	Brazil	2008-Mar-31	A/Brazil/1623/2008		Centers for Disease Control and Prevention
EPI161842	HA	Brazil	2008-Mar-31	A/Brazil/1623/2008		Centers for Disease Control and Prevention
EPI175102	MP	Brazil	2008-Mar-31	A/Brazil/1623/2008		Centers for Disease Control and Prevention
EPI161700	HA	Australia	2008-May-24	A/Sydney/2001/2008	Queensland Health Scientific Services	WHO Collaborating Centre for Reference and Research on Influenza
EPI161699	HA	Australia	2008-Jun-19	A/Tasmania/1/2008	Queensland Health Scientific Services	WHO Collaborating Centre for Reference and Research on Influenza
EPI161553	HA	United States	2008-Mar-11	A/Florida/14/2008		Other Database Import
EPI161551	HA	United States	2008-Jan-01	A/Ohio/11/2008		Other Database Import
EPI161552	NA	United States	2008-Jan-01	A/Ohio/11/2008		Other Database Import
EPI160591	HA	Thailand	2008-Jun-21	A/Thailand/562/2008	WHO National Influenza Centre, National Institute of Medical Research (NIMR)	WHO Collaborating Centre for Reference and Research on Influenza
EPI159857	HA	United States	2008-Apr-21	A/New York/09/2008		Centers for Disease Control and Prevention
EPI159858	NA	United States	2008-Apr-21	A/New York/09/2008		Centers for Disease Control and Prevention
EPI175245	MP	United States	2008-Apr-21	A/New York/09/2008		Centers for Disease Control and Prevention
EPI159853	HA	United States	2008-Mar-13	A/Minnesota/06/2008		Centers for Disease Control and Prevention
EPI159854	NA	United States	2008-Mar-13	A/Minnesota/06/2008		Centers for Disease Control and Prevention
EPI175220	MP	United States	2008-Mar-13	A/Minnesota/06/2008		Centers for Disease Control and Prevention
EPI159851	HA	United States	2008-Mar-11	A/Oregon/01/2008		Centers for Disease Control and Prevention
EPI159852	NA	United States	2008-Mar-11	A/Oregon/01/2008		Centers for Disease Control and Prevention
EPI175259	MP	United States	2008-Mar-11	A/Oregon/01/2008		Centers for Disease Control and Prevention
EPI159849	HA	United States	2008-Mar-21	A/South Carolina/03/2008		Centers for Disease Control and Prevention
EPI159850	NA	United States	2008-Mar-21	A/South Carolina/03/2008		Centers for Disease Control and Prevention
EPI175275	MP	United States	2008-Mar-21	A/South Carolina/03/2008		Centers for Disease Control and Prevention
EPI159841	HA	United States	2008-Mar-13	A/Washington/04/2008		Centers for Disease Control and Prevention
EPI159842	NA	United States	2008-Mar-13	A/Washington/04/2008		Centers for Disease Control and Prevention
EPI175326	MP	United States	2008-Mar-13	A/Washington/04/2008		Centers for Disease Control and Prevention
EPI159820	HA	United States	2008-Feb-05	A/Florida/10/2008		Centers for Disease Control and Prevention
EPI159821	NA	United States	2008-Feb-05	A/Florida/10/2008		Centers for Disease Control and Prevention
EPI175125	MP	United States	2008-Feb-05	A/Florida/10/2008		Centers for Disease Control and Prevention
EPI159816	HA	United States	2008-Jan-10	A/Louisiana/06/2008		Centers for Disease Control and Prevention
EPI159817	NA	United States	2008-Jan-10	A/Louisiana/06/2008		Centers for Disease Control and Prevention
EPI175201	MP	United States	2008-Jan-10	A/Louisiana/06/2008		Centers for Disease Control and Prevention
EPI156180	HA	United States	2008-Mar-19	A/Texas/06/2008		Centers for Disease Control and Prevention
EPI156181	NA	United States	2008-Mar-19	A/Texas/06/2008		Centers for Disease Control and Prevention
EPI175288	MP	United States	2008-Mar-19	A/Texas/06/2008		Centers for Disease Control and Prevention
EPI156178	HA	United States	2008-Jan-24	A/Nebraska/03/2008		Centers for Disease Control and Prevention
EPI156179	NA	United States	2008-Jan-24	A/Nebraska/03/2008		Centers for Disease Control and Prevention
EPI175237	MP	United States	2008-Jan-24	A/Nebraska/03/2008		Centers for Disease Control and Prevention
EPI156176	HA	United States	2008-Feb-11	A/North Carolina/01/2008		Centers for Disease Control and Prevention
EPI156177	NA	United States	2008-Feb-11	A/North Carolina/01/2008		Centers for Disease Control and Prevention
EPI175249	MP	United States	2008-Feb-11	A/North Carolina/01/2008		Centers for Disease Control and Prevention
EPI156174	HA	United States	2008-Feb-13	A/New York/06/2008		Centers for Disease Control and Prevention
EPI156175	NA	United States	2008-Feb-13	A/New York/06/2008		Centers for Disease Control and Prevention
EPI175242	MP	United States	2008-Feb-13	A/New York/06/2008		Centers for Disease Control and Prevention
EPI156170	HA	United States	2008-Jan-12	A/Louisiana/05/2008		Centers for Disease Control and Prevention
EPI156171	NA	United States	2008-Jan-12	A/Louisiana/05/2008		Centers for Disease Control and Prevention
EPI175200	MP	United States	2008-Jan-12	A/Louisiana/05/2008		Centers for Disease Control and Prevention
EPI154481	MP	United States	2008-Jan-22	A/Nebraska/02/2008	The Nebraska Medical Center	Centers for Disease Control and Prevention
EPI159839	HA	United States	2008-Jan-22	A/Nebraska/02/2008	The Nebraska Medical Center	Centers for Disease Control and Prevention
EPI159840	NA	United States	2008-Jan-22	A/Nebraska/02/2008	The Nebraska Medical Center	Centers for Disease Control and Prevention
EPI154433	HA	United States	2008-Feb-12	A/Texas/AF1792/2008		Other Database Import
EPI154432	HA	United States	2008-Feb-11	A/Texas/AF1791/2008		Other Database Import
EPI154431	HA	United States	2008-Feb-11	A/Texas/AF1790/2008		Other Database Import
EPI154426	HA	United States	2008-Feb-13	A/Oklahoma/AF1785/2008		Other Database Import
EPI154424	HA	United States	2008-Feb-12	A/Arkansas/AF1783/2008		Other Database Import
EPI154418	HA	United States	2008-Feb-27	A/Mississippi/AF1777/2008		Other Database Import
EPI154417	HA	United States	2008-Feb-27	A/Alabama/AF1776/2008		Other Database Import
EPI154416	HA	United States	2008-Feb-27	A/Illinois/AF1775/2008		Other Database Import
EPI154415	HA	United States	2008-Feb-28	A/Texas/AF1774/2008		Other Database Import
EPI154414	HA	United States	2008-Feb-22	A/California/AF1773/2008		Other Database Import
EPI154410	HA	United States	2008-Feb-26	A/Oklahoma/AF1769/2008		Other Database Import
EPI154406	HA	United States	2008-Feb-19	A/Arkansas/AF1765/2008		Other Database Import
EPI154405	HA	United States	2008-Feb-27	A/Texas/AF1764/2008		Other Database Import
EPI154404	HA	United States	2008-Feb-22	A/Oklahoma/AF1763/2008		Other Database Import
EPI154403	HA	Kyrgyzstan	2008-Jan-30	A/Kyrgyzstan/AF1762/2008		Other Database Import
EPI154402	HA	United States	2008-Feb-29	A/South Carolina/AF1761/2008		Other Database Import
EPI154397	HA	United States	2008-Feb-29	A/Washington/AF1756/2008		Other Database Import
EPI154396	HA	United States	2008-Feb-29	A/Washington/AF1755/2008		Other Database Import
EPI154393	HA	United States	2008-Feb-27	A/Washington/AF1752/2008		Other Database Import
EPI154391	HA	Japan	2008-Mar-10	A/Japan/AF1750/2008		Other Database Import
EPI154390	HA	United States	2008-Mar-06	A/South Dakota/AF1749/2008		Other Database Import
EPI154383	HA	United States	2008-Feb-13	A/Texas/AF1742/2008		Other Database Import
EPI154382	HA	United States	2008-Feb-10	A/Texas/AF1741/2008		Other Database Import
EPI154372	HA	Kuwait	2008-Mar-07	A/Kuwait/AF1731/2008		Other Database Import
EPI154371	HA	Korea, Republic of	2008-Feb-27	A/Korea/AF1730/2008		Other Database Import
EPI154370	HA	Korea, Republic of	2008-Feb-27	A/Korea/AF1729/2008		Other Database Import
EPI154366	HA	United States	2008-Feb-26	A/South Carolina/AF1725/2008		Other Database Import
EPI154363	HA	United States	2008-Feb-29	A/Texas/AF1722/2008		Other Database Import
EPI154362	HA	United States	2008-Feb-28	A/Oklahoma/AF1721/2008		Other Database Import
EPI154357	HA	United States	2008-Mar-11	A/South Dakota/AF1716/2008		Other Database Import
EPI154356	HA	United States	2008-Feb-13	A/Texas/AF1715/2008		Other Database Import
EPI154355	HA	United States	2008-Feb-13	A/Texas/AF1714/2008		Other Database Import
EPI154354	HA	United States	2008-Feb-14	A/Illinois/AF1713/2008		Other Database Import
EPI154349	HA	United States	2008-Feb-11	A/Illinois/AF1708/2008		Other Database Import
EPI154348	HA	United States	2008-Feb-12	A/Texas/AF1707/2008		Other Database Import
EPI154347	HA	United States	2008-Jan-31	A/Texas/AF1706/2008		Other Database Import
EPI154345	HA	United States	2008-Jan-30	A/Florida/AF1704/2008		Other Database Import
EPI154344	HA	United States	2008-Jan-29	A/Texas/AF1703/2008		Other Database Import
EPI154343	HA	United States	2008-Jan-29	A/Texas/AF1702/2008		Other Database Import
EPI154342	HA	United States	2008-Jan-29	A/Texas/AF1701/2008		Other Database Import
EPI154203	HA	United States	2008-Mar-12	A/Texas/05/2008		Centers for Disease Control and Prevention
EPI154204	NA	United States	2008-Mar-12	A/Texas/05/2008		Centers for Disease Control and Prevention
EPI175287	MP	United States	2008-Mar-12	A/Texas/05/2008		Centers for Disease Control and Prevention
EPI154201	HA	United States	2008-Feb-26	A/Georgia/04/2008		Centers for Disease Control and Prevention
EPI154202	NA	United States	2008-Feb-26	A/Georgia/04/2008		Centers for Disease Control and Prevention
EPI175128	MP	United States	2008-Feb-26	A/Georgia/04/2008		Centers for Disease Control and Prevention
EPI154197	HA	United States	2008-Feb-04	A/Wisconsin/10/2008		Centers for Disease Control and Prevention
EPI154198	NA	United States	2008-Feb-04	A/Wisconsin/10/2008		Centers for Disease Control and Prevention
EPI175339	MP	United States	2008-Feb-04	A/Wisconsin/10/2008		Centers for Disease Control and Prevention
EPI154189	HA	United States	2008-Jan-23	A/Mississippi/05/2008		Centers for Disease Control and Prevention
EPI154190	NA	United States	2008-Jan-23	A/Mississippi/05/2008		Centers for Disease Control and Prevention
EPI175229	MP	United States	2008-Jan-23	A/Mississippi/05/2008		Centers for Disease Control and Prevention
EPI154181	HA	United States	2008-Jan-31	A/Memphis/30/2008		Centers for Disease Control and Prevention
EPI154182	NA	United States	2008-Jan-31	A/Memphis/30/2008		Centers for Disease Control and Prevention
EPI175213	MP	United States	2008-Jan-31	A/Memphis/30/2008		Centers for Disease Control and Prevention
EPI154179	HA	United States	2008-Feb-06	A/Florida/07/2008		Centers for Disease Control and Prevention
EPI154180	NA	United States	2008-Feb-06	A/Florida/07/2008		Centers for Disease Control and Prevention
EPI175124	MP	United States	2008-Feb-06	A/Florida/07/2008		Centers for Disease Control and Prevention
EPI153468	HA	United States	2008-Mar-31	A/Washington/AF1697/2008		Other Database Import
EPI153467	HA	United States	2008-Mar-26	A/Washington/AF1696/2008		Other Database Import
EPI153466	HA	United States	2008-Mar-26	A/Washington/AF1695/2008		Other Database Import
EPI153464	HA	United States	2008-Mar-14	A/Washington/AF1693/2008		Other Database Import
EPI153459	HA	United States	2008-Feb-22	A/Washington/AF1688/2008		Other Database Import
EPI153458	HA	United States	2008-Feb-20	A/Washington/AF1687/2008		Other Database Import
EPI153456	HA	United States	2008-Feb-18	A/Washington/AF1685/2008		Other Database Import
EPI153453	HA	United States	2008-Jan-29	A/Washington/AF1682/2008		Other Database Import
EPI153452	HA	United States	2008-Mar-27	A/Texas/AF1679/2008		Other Database Import
EPI153451	HA	United States	2008-Mar-13	A/Texas/AF1678/2008		Other Database Import
EPI153450	HA	United States	2008-Feb-29	A/Texas/AF1677/2008		Other Database Import
EPI153443	HA	United States	2008-Feb-20	A/Texas/AF1670/2008		Other Database Import
EPI153437	HA	United States	2008-Feb-15	A/Texas/AF1663/2008		Other Database Import
EPI153431	HA	United States	2008-Feb-17	A/Texas/AF1657/2008		Other Database Import
EPI153430	HA	United States	2008-Feb-15	A/Texas/AF1655/2008		Other Database Import
EPI153428	HA	United States	2008-Feb-13	A/Texas/AF1652/2008		Other Database Import
EPI153421	HA	United States	2008-Feb-12	A/Texas/AF1645/2008		Other Database Import
EPI153415	HA	United States	2008-Feb-07	A/Texas/AF1637/2008		Other Database Import
EPI153414	HA	United States	2008-Feb-05	A/Texas/AF1636/2008		Other Database Import
EPI153408	HA	United States	2008-Feb-01	A/Texas/AF1630/2008		Other Database Import
EPI153405	HA	United States	2008-Feb-04	A/Texas/AF1627/2008		Other Database Import
EPI153403	HA	United States	2008-Jan-30	A/Texas/AF1625/2008		Other Database Import
EPI153400	HA	United States	2008-Jan-30	A/Texas/AF1622/2008		Other Database Import
EPI153399	HA	United States	2008-Jan-28	A/Texas/AF1621/2008		Other Database Import
EPI153391	HA	United States	2008-Jan-25	A/Texas/AF1613/2008		Other Database Import
EPI153389	HA	United States	2008-Jan-24	A/Texas/AF1611/2008		Other Database Import
EPI153388	HA	United States	2008-Jan-24	A/Texas/AF1610/2008		Other Database Import
EPI153387	HA	United States	2008-Jan-24	A/Texas/AF1609/2008		Other Database Import
EPI153386	HA	United States	2008-Jan-24	A/Texas/AF1608/2008		Other Database Import
EPI153381	HA	United States	2008-Jan-22	A/Texas/AF1603/2008		Other Database Import
EPI153379	HA	United States	2008-Jan-22	A/Texas/AF1601/2008		Other Database Import
EPI153369	HA	Korea, Republic of	2008-Mar-18	A/Korea/AF1591/2008		Other Database Import
EPI153363	HA	United States	2008-Mar-28	A/South Dakota/AF1585/2008		Other Database Import
EPI153362	HA	United States	2008-Apr-02	A/South Dakota/AF1584/2008		Other Database Import
EPI153358	HA	United States	2008-Feb-14	A/South Dakota/AF1580/2008		Other Database Import
EPI153356	HA	United States	2008-Feb-04	A/South Dakota/AF1578/2008		Other Database Import
EPI153352	HA	United States	2008-Mar-20	A/South Carolina/AF1574/2008		Other Database Import
EPI153350	HA	United States	2008-Mar-19	A/South Carolina/AF1572/2008		Other Database Import
EPI153349	HA	United States	2008-Mar-10	A/South Carolina/AF1571/2008		Other Database Import
EPI153347	HA	United States	2008-Mar-03	A/South Carolina/AF1569/2008		Other Database Import
EPI153345	HA	United States	2008-Feb-16	A/South Carolina/AF1567/2008		Other Database Import
EPI153343	HA	United States	2008-Feb-22	A/South Carolina/AF1565/2008		Other Database Import
EPI153339	HA	United States	2008-Feb-13	A/South Carolina/AF1561/2008		Other Database Import
EPI153335	HA	Qatar	2008-Mar-30	A/Qatar/AF1557/2008		Other Database Import
EPI153328	HA	Qatar	2008-Mar-21	A/Qatar/AF1550/2008		Other Database Import
EPI153323	HA	United States	2008-Feb-25	A/Oklahoma/AF1545/2008		Other Database Import
EPI153314	HA	United States	2008-Feb-07	A/Oklahoma/AF1536/2008		Other Database Import
EPI153312	HA	United States	2008-Feb-04	A/Oklahoma/AF1534/2008		Other Database Import
EPI153311	HA	United States	2008-Feb-05	A/Oklahoma/AF1533/2008		Other Database Import
EPI153309	HA	United States	2008-Feb-01	A/North Carolina/AF1531/2008		Other Database Import
EPI153308	HA	United States	2008-Feb-13	A/North Carolina/AF1530/2008		Other Database Import
EPI153307	HA	United States	2008-Mar-20	A/North Carolina/AF1529/2008		Other Database Import
EPI153306	HA	United States	2008-Feb-01	A/North Carolina/AF1528/2008		Other Database Import
EPI153305	HA	United States	2008-Jan-30	A/North Carolina/AF1527/2008		Other Database Import
EPI153302	HA	United States	2008-Feb-13	A/New Mexico/AF1524/2008		Other Database Import
EPI153298	HA	United States	2008-Mar-06	A/New Jersey/AF1520/2008		Other Database Import
EPI153291	HA	United States	2008-Jan-17	A/Nevada/AF1512/2008		Other Database Import
EPI153287	HA	United States	2008-Feb-08	A/Nebraska/AF1508/2008		Other Database Import
EPI153286	HA	United States	2008-Feb-06	A/Nebraska/AF1507/2008		Other Database Import
EPI153279	HA	United States	2008-Feb-08	A/Mississippi/AF1500/2008		Other Database Import
EPI153275	HA	United States	2008-Mar-05	A/Mississippi/AF1496/2008		Other Database Import
EPI153270	HA	United States	2008-Feb-05	A/Maryland/AF1491/2008		Other Database Import
EPI153264	HA	United States	2008-Jan-30	A/Maryland/AF1485/2008		Other Database Import
EPI153258	HA	United States	2008-Jan-27	A/Maryland/AF1479/2008		Other Database Import
EPI153256	HA	United States	2008-Jan-27	A/Maryland/AF1477/2008		Other Database Import
EPI153254	HA	United States	2008-Jan-27	A/Maryland/AF1475/2008		Other Database Import
EPI153253	HA	United States	2008-Jan-26	A/Maryland/AF1474/2008		Other Database Import
EPI153248	HA	United States	2008-Feb-01	A/Louisiana/AF1469/2008		Other Database Import
EPI153246	HA	Kuwait	2008-Mar-13	A/Kuwait/AF1467/2008		Other Database Import
EPI153245	HA	Kuwait	2008-Mar-21	A/Kuwait/AF1466/2008		Other Database Import
EPI153244	HA	Kuwait	2008-Mar-12	A/Kuwait/AF1465/2008		Other Database Import
EPI153242	HA	Kuwait	2008-Mar-19	A/Kuwait/AF1463/2008		Other Database Import
EPI153241	HA	Kuwait	2008-Mar-16	A/Kuwait/AF1462/2008		Other Database Import
EPI153236	HA	Japan	2008-Mar-18	A/Japan/AF1457/2008		Other Database Import
EPI153233	HA	United States	2008-Mar-13	A/Illinois/AF1454/2008		Other Database Import
EPI153231	HA	United States	2008-Feb-11	A/Illinois/AF1452/2008		Other Database Import
EPI153228	HA	United States	2008-Feb-07	A/Illinois/AF1449/2008		Other Database Import
EPI153224	HA	United States	2008-Feb-08	A/Illinois/AF1445/2008		Other Database Import
EPI153222	HA	United States	2008-Feb-08	A/Illinois/AF1443/2008		Other Database Import
EPI153221	HA	United States	2008-Feb-06	A/Illinois/AF1442/2008		Other Database Import
EPI153219	HA	United States	2008-Feb-06	A/Illinois/AF1440/2008		Other Database Import
EPI153214	HA	United States	2008-Feb-01	A/Illinois/AF1435/2008		Other Database Import
EPI153210	HA	United States	2008-Jan-29	A/Illinois/AF1431/2008		Other Database Import
EPI153208	HA	United States	2008-Jan-17	A/Illinois/AF1429/2008		Other Database Import
EPI153207	HA	United States	2008-Apr-01	A/Florida/AF1419/2008		Other Database Import
EPI153196	HA	United States	2008-Jan-27	A/Colorado/AF1408/2008		Other Database Import
EPI153194	HA	United States	2008-Jan-22	A/Colorado/AF1406/2008		Other Database Import
EPI153193	HA	United States	2008-Jan-16	A/Colorado/AF1405/2008		Other Database Import
EPI153186	HA	United States	2008-Feb-09	A/California/AF1398/2008		Other Database Import
EPI153183	HA	United States	2008-Feb-04	A/California/AF1395/2008		Other Database Import
EPI153181	HA	United States	2008-Feb-02	A/California/AF1393/2008		Other Database Import
EPI153172	HA	United States	2008-Feb-12	A/Arkansas/AF1384/2008		Other Database Import
EPI153171	HA	United States	2008-Feb-14	A/Arkansas/AF1383/2008		Other Database Import
EPI153167	HA	United States	2008-Feb-14	A/Arkansas/AF1379/2008		Other Database Import
EPI153166	HA	United States	2008-Feb-11	A/Arkansas/AF1378/2008		Other Database Import
EPI153163	HA	United States	2008-Feb-08	A/Arkansas/AF1375/2008		Other Database Import
EPI153158	HA	United States	2008-Jan-31	A/Arkansas/AF1370/2008		Other Database Import
EPI153156	HA	United States	2008-Apr-09	A/Arizona/AF1368/2008		Other Database Import
EPI153155	HA	United States	2008-Mar-27	A/Arizona/AF1367/2008		Other Database Import
EPI153153	HA	United States	2008-Mar-04	A/Alaska/AF1365/2008		Other Database Import
EPI153144	HA	United States	2008-Feb-05	A/Alabama/AF1356/2008		Other Database Import
EPI153143	HA	United States	2008-Feb-05	A/Alabama/AF1355/2008		Other Database Import
EPI153142	HA	United States	2008-Feb-05	A/Alabama/AF1354/2008		Other Database Import
EPI153140	HA	United States	2008-Feb-04	A/Alabama/AF1352/2008		Other Database Import
EPI152630	NA	United States	2008-Jan-17	A/Texas/03/2008		Centers for Disease Control and Prevention
EPI152586	HA	United States	2008-Jan-17	A/Texas/03/2008		Centers for Disease Control and Prevention
EPI175285	MP	United States	2008-Jan-17	A/Texas/03/2008		Centers for Disease Control and Prevention
EPI152621	NA	United States	2008-Feb-01	A/Wisconsin/06/2008		Centers for Disease Control and Prevention
EPI152585	HA	United States	2008-Feb-01	A/Wisconsin/06/2008		Centers for Disease Control and Prevention
EPI175335	MP	United States	2008-Feb-01	A/Wisconsin/06/2008		Centers for Disease Control and Prevention
EPI152575	NA	United States	2008-Jan-02	A/Louisiana/01/2008		Centers for Disease Control and Prevention
EPI152577	HA	United States	2008-Jan-02	A/Louisiana/01/2008		Centers for Disease Control and Prevention
EPI175198	MP	United States	2008-Jan-02	A/Louisiana/01/2008		Centers for Disease Control and Prevention
EPI152599	NA	United States	2008-Feb-07	A/Wisconsin/08/2008		Centers for Disease Control and Prevention
EPI152568	HA	United States	2008-Feb-07	A/Wisconsin/08/2008		Centers for Disease Control and Prevention
EPI175337	MP	United States	2008-Feb-07	A/Wisconsin/08/2008		Centers for Disease Control and Prevention
EPI152618	NA	United States	2008-Feb-04	A/Wisconsin/07/2008		Centers for Disease Control and Prevention
EPI152552	HA	United States	2008-Feb-04	A/Wisconsin/07/2008		Centers for Disease Control and Prevention
EPI175336	MP	United States	2008-Feb-04	A/Wisconsin/07/2008		Centers for Disease Control and Prevention
EPI152145	HA	Iraq	2008-Mar-02	A/Iraq/AF1182/2008		Other Database Import
EPI152144	HA	Iraq	2008-Feb-24	A/Iraq/AF1181/2008		Other Database Import
EPI152142	HA	Iraq	2008-Mar-24	A/Iraq/AF1179/2008		Other Database Import
EPI152141	HA	Iraq	2008-Mar-24	A/Iraq/AF1178/2008		Other Database Import
EPI152135	HA	Afghanistan	2008-Feb-25	A/Afghanistan/AF1172/2008		Other Database Import
EPI152134	HA	Afghanistan	2008-Feb-18	A/Afghanistan/AF1171/2008		Other Database Import
EPI152132	HA	Afghanistan	2008-Feb-18	A/Afghanistan/AF1169/2008		Other Database Import
EPI138747	NA	United States	2008-Jan-04	A/Arkansas/02/2008		Centers for Disease Control and Prevention
EPI138780	HA	United States	2008-Jan-04	A/Arkansas/02/2008		Centers for Disease Control and Prevention
EPI152562	MP	United States	2008-Jan-04	A/Arkansas/02/2008		Centers for Disease Control and Prevention
EPI137336	HA	Kuwait	2008-Feb-03	A/Kuwait/AF1165/2008		Other Database Import
EPI137330	HA	Kuwait	2008-Feb-06	A/Kuwait/AF1162/2008		Other Database Import
EPI137326	HA	United States	2008-Feb-02	A/California/AF1160/2008		Other Database Import
EPI137322	HA	United States	2008-Feb-05	A/Mississippi/AF1158/2008		Other Database Import
EPI137316	HA	United States	2008-Feb-07	A/Mississippi/AF1155/2008		Other Database Import
EPI137310	HA	United States	2008-Feb-06	A/Mississippi/AF1152/2008		Other Database Import
EPI137306	HA	Korea, Republic of	2008-Feb-06	A/South Korea/AF1150/2008		Other Database Import
EPI132945	HA	United States	2008-Jan-17	A/USA/AF1142/2008		Other Database Import
EPI132939	HA	United States	2008-Jan-22	A/USA/AF1138/2008		Other Database Import
EPI132937	HA	United States	2008-Jan-17	A/USA/AF1137/2008		Other Database Import
EPI132933	HA	United States	2008-Jan-25	A/USA/AF1133/2008		Other Database Import
EPI132923	HA	United States	2008-Jan-15	A/USA/AF1127/2008		Other Database Import
EPI132919	HA	United States	2008-Jan-17	A/USA/AF1125/2008		Other Database Import
EPI132917	HA	United States	2008-Jan-14	A/USA/AF1124/2008		Other Database Import
EPI132903	HA	United States	2008-Jan-16	A/USA/AF1113/2008		Other Database Import
EPI132899	HA	United States	2008-Jan-03	A/USA/AF1111/2008		Other Database Import
EPI132897	HA	United States	2008-Jan-03	A/USA/AF1110/2008		Other Database Import
EPI132895	HA	United States	2008-Jan-23	A/USA/AF1109/2008		Other Database Import
EPI132889	HA	United States	2008-Jan-09	A/USA/AF1104/2008		Other Database Import
EPI132885	HA	United States	2008-Jan-04	A/USA/AF1102/2008		Other Database Import
EPI132879	HA	United States	2008-Jan-23	A/USA/AF1098/2008		Other Database Import
EPI767138	HA	China	2008-Jan-25	A/Shandong-Huaiyin/1105/2008		Other Database Import	Liu,T.; Wang,X.; Li,Z.; Wu,J.
EPI736959	HA	China	2008-Jan-21	A/Shandong-Yantai/001/2008		Other Database Import	Liu,T.; Wang,X.; Li,Z.
EPI736938	HA	China	2008-Mar-15	A/Shandong-Huaiyin/1179/2008		Other Database Import	Liu,T.; Wang,X.; Li,Z.
EPI703393	PB2	Thailand	2008-Oct-21	A/Thailand/SS07134/2008		Other Database Import	Khemnu,N.; Gaywee,J.; Bodhidatta,L.; Wacharapluesadee,S.; Sirisopana,N.; Swierczewski,B.E.; Mason,C.J.
EPI703394	PB1	Thailand	2008-Oct-21	A/Thailand/SS07134/2008		Other Database Import	Khemnu,N.; Gaywee,J.; Bodhidatta,L.; Wacharapluesadee,S.; Sirisopana,N.; Swierczewski,B.E.; Mason,C.J.
EPI703395	PA	Thailand	2008-Oct-21	A/Thailand/SS07134/2008		Other Database Import	Khemnu,N.; Gaywee,J.; Bodhidatta,L.; Wacharapluesadee,S.; Sirisopana,N.; Swierczewski,B.E.; Mason,C.J.
EPI703396	HA	Thailand	2008-Oct-21	A/Thailand/SS07134/2008		Other Database Import	Khemnu,N.; Gaywee,J.; Bodhidatta,L.; Wacharapluesadee,S.; Sirisopana,N.; Swierczewski,B.E.; Mason,C.J.
EPI703397	NP	Thailand	2008-Oct-21	A/Thailand/SS07134/2008		Other Database Import	Khemnu,N.; Gaywee,J.; Bodhidatta,L.; Wacharapluesadee,S.; Sirisopana,N.; Swierczewski,B.E.; Mason,C.J.
EPI703398	NA	Thailand	2008-Oct-21	A/Thailand/SS07134/2008		Other Database Import	Khemnu,N.; Gaywee,J.; Bodhidatta,L.; Wacharapluesadee,S.; Sirisopana,N.; Swierczewski,B.E.; Mason,C.J.
EPI703399	MP	Thailand	2008-Oct-21	A/Thailand/SS07134/2008		Other Database Import	Khemnu,N.; Gaywee,J.; Bodhidatta,L.; Wacharapluesadee,S.; Sirisopana,N.; Swierczewski,B.E.; Mason,C.J.
EPI703400	NS	Thailand	2008-Oct-21	A/Thailand/SS07134/2008		Other Database Import	Khemnu,N.; Gaywee,J.; Bodhidatta,L.; Wacharapluesadee,S.; Sirisopana,N.; Swierczewski,B.E.; Mason,C.J.
EPI703329	PB2	Thailand	2008-Jul-30	A/Thailand/MR07161/2008		Other Database Import	Khemnu,N.; Gaywee,J.; Bodhidatta,L.; Wacharapluesadee,S.; Sirisopana,N.; Swierczewski,B.E.; Mason,C.J.
EPI703330	PB1	Thailand	2008-Jul-30	A/Thailand/MR07161/2008		Other Database Import	Khemnu,N.; Gaywee,J.; Bodhidatta,L.; Wacharapluesadee,S.; Sirisopana,N.; Swierczewski,B.E.; Mason,C.J.
EPI703331	PA	Thailand	2008-Jul-30	A/Thailand/MR07161/2008		Other Database Import	Khemnu,N.; Gaywee,J.; Bodhidatta,L.; Wacharapluesadee,S.; Sirisopana,N.; Swierczewski,B.E.; Mason,C.J.
EPI703332	HA	Thailand	2008-Jul-30	A/Thailand/MR07161/2008		Other Database Import	Khemnu,N.; Gaywee,J.; Bodhidatta,L.; Wacharapluesadee,S.; Sirisopana,N.; Swierczewski,B.E.; Mason,C.J.
EPI703333	NP	Thailand	2008-Jul-30	A/Thailand/MR07161/2008		Other Database Import	Khemnu,N.; Gaywee,J.; Bodhidatta,L.; Wacharapluesadee,S.; Sirisopana,N.; Swierczewski,B.E.; Mason,C.J.
EPI703334	NA	Thailand	2008-Jul-30	A/Thailand/MR07161/2008		Other Database Import	Khemnu,N.; Gaywee,J.; Bodhidatta,L.; Wacharapluesadee,S.; Sirisopana,N.; Swierczewski,B.E.; Mason,C.J.
EPI703335	MP	Thailand	2008-Jul-30	A/Thailand/MR07161/2008		Other Database Import	Khemnu,N.; Gaywee,J.; Bodhidatta,L.; Wacharapluesadee,S.; Sirisopana,N.; Swierczewski,B.E.; Mason,C.J.
EPI703336	NS	Thailand	2008-Jul-30	A/Thailand/MR07161/2008		Other Database Import	Khemnu,N.; Gaywee,J.; Bodhidatta,L.; Wacharapluesadee,S.; Sirisopana,N.; Swierczewski,B.E.; Mason,C.J.
EPI703259	PB2	Thailand	2008-Jul-23	A/Thailand/SN07141/2008		Other Database Import	Khemnu,N.; Gaywee,J.; Bodhidatta,L.; Wacharapluesadee,S.; Sirisopana,N.; Swierczewski,B.E.; Mason,C.J.
EPI703260	PB1	Thailand	2008-Jul-23	A/Thailand/SN07141/2008		Other Database Import	Khemnu,N.; Gaywee,J.; Bodhidatta,L.; Wacharapluesadee,S.; Sirisopana,N.; Swierczewski,B.E.; Mason,C.J.
EPI703261	PA	Thailand	2008-Jul-23	A/Thailand/SN07141/2008		Other Database Import	Khemnu,N.; Gaywee,J.; Bodhidatta,L.; Wacharapluesadee,S.; Sirisopana,N.; Swierczewski,B.E.; Mason,C.J.
EPI703262	HA	Thailand	2008-Jul-23	A/Thailand/SN07141/2008		Other Database Import	Khemnu,N.; Gaywee,J.; Bodhidatta,L.; Wacharapluesadee,S.; Sirisopana,N.; Swierczewski,B.E.; Mason,C.J.
EPI703263	NP	Thailand	2008-Jul-23	A/Thailand/SN07141/2008		Other Database Import	Khemnu,N.; Gaywee,J.; Bodhidatta,L.; Wacharapluesadee,S.; Sirisopana,N.; Swierczewski,B.E.; Mason,C.J.
EPI703264	NA	Thailand	2008-Jul-23	A/Thailand/SN07141/2008		Other Database Import	Khemnu,N.; Gaywee,J.; Bodhidatta,L.; Wacharapluesadee,S.; Sirisopana,N.; Swierczewski,B.E.; Mason,C.J.
EPI703265	MP	Thailand	2008-Jul-23	A/Thailand/SN07141/2008		Other Database Import	Khemnu,N.; Gaywee,J.; Bodhidatta,L.; Wacharapluesadee,S.; Sirisopana,N.; Swierczewski,B.E.; Mason,C.J.
EPI703266	NS	Thailand	2008-Jul-23	A/Thailand/SN07141/2008		Other Database Import	Khemnu,N.; Gaywee,J.; Bodhidatta,L.; Wacharapluesadee,S.; Sirisopana,N.; Swierczewski,B.E.; Mason,C.J.
EPI703117	NP	Thailand	2008-Jun-12	A/Thailand/KS07193/2008		Other Database Import	Khemnu,N.; Gaywee,J.; Bodhidatta,L.; Wacharapluesadee,S.; Sirisopana,N.; Swierczewski,B.E.; Mason,C.J.
EPI703118	NA	Thailand	2008-Jun-12	A/Thailand/KS07193/2008		Other Database Import	Khemnu,N.; Gaywee,J.; Bodhidatta,L.; Wacharapluesadee,S.; Sirisopana,N.; Swierczewski,B.E.; Mason,C.J.
EPI703119	MP	Thailand	2008-Jun-12	A/Thailand/KS07193/2008		Other Database Import	Khemnu,N.; Gaywee,J.; Bodhidatta,L.; Wacharapluesadee,S.; Sirisopana,N.; Swierczewski,B.E.; Mason,C.J.
EPI703120	NS	Thailand	2008-Jun-12	A/Thailand/KS07193/2008		Other Database Import	Khemnu,N.; Gaywee,J.; Bodhidatta,L.; Wacharapluesadee,S.; Sirisopana,N.; Swierczewski,B.E.; Mason,C.J.
EPI703113	PB2	Thailand	2008-Jun-12	A/Thailand/KS07193/2008		Other Database Import	Khemnu,N.; Gaywee,J.; Bodhidatta,L.; Wacharapluesadee,S.; Sirisopana,N.; Swierczewski,B.E.; Mason,C.J.
EPI703114	PB1	Thailand	2008-Jun-12	A/Thailand/KS07193/2008		Other Database Import	Khemnu,N.; Gaywee,J.; Bodhidatta,L.; Wacharapluesadee,S.; Sirisopana,N.; Swierczewski,B.E.; Mason,C.J.
EPI703115	PA	Thailand	2008-Jun-12	A/Thailand/KS07193/2008		Other Database Import	Khemnu,N.; Gaywee,J.; Bodhidatta,L.; Wacharapluesadee,S.; Sirisopana,N.; Swierczewski,B.E.; Mason,C.J.
EPI703116	HA	Thailand	2008-Jun-12	A/Thailand/KS07193/2008		Other Database Import	Khemnu,N.; Gaywee,J.; Bodhidatta,L.; Wacharapluesadee,S.; Sirisopana,N.; Swierczewski,B.E.; Mason,C.J.
EPI615144	HA	China	2008-Dec-31	A/JiangxiQingshanhu/31/2008		Other Database Import	Tian,G.; Xiong,L.J.; Yong,S.; Ying,X.
EPI615143	HA	China	2008-Dec-31	A/JiangxiDonghu/123/2008		Other Database Import	Tian,G.; Xiong,L.J.; Yong,S.; Ying,X.
EPI609679	HA	Germany	2008-Nov-13	A/Thuringen/75/2008		Other Database Import	Bedford,T.; Riley,S.; Barr,I.G.; Broor,S.; Chadha,M.; Cox,N.J.; Daniels,R.S.; Gunasekaran,C.P.; Hurt,A.C.; Kelso,A.; Klimov,A.; Lewis,N.S.; Li,X.; McCauley,J.W.; Odagiri,T.; Potdar,V.; Rambaut,A.; Shu,Y.; Skepner,E.; Smith,D.J.; Suchard,M.A.; Tashiro,M.; Wang,D.; Xu,X.; Lemey,P.; Russell,C.A.
EPI609606	HA	Taiwan	2008-Jun-05	A/Taiwan/420/2008		Other Database Import	Bedford,T.; Riley,S.; Barr,I.G.; Broor,S.; Chadha,M.; Cox,N.J.; Daniels,R.S.; Gunasekaran,C.P.; Hurt,A.C.; Kelso,A.; Klimov,A.; Lewis,N.S.; Li,X.; McCauley,J.W.; Odagiri,T.; Potdar,V.; Rambaut,A.; Shu,Y.; Skepner,E.; Smith,D.J.; Suchard,M.A.; Tashiro,M.; Wang,D.; Xu,X.; Lemey,P.; Russell,C.A.
EPI609378	HA	Thailand	2008-Nov-06	A/Thailand/944/2008		Other Database Import	Bedford,T.; Riley,S.; Barr,I.G.; Broor,S.; Chadha,M.; Cox,N.J.; Daniels,R.S.; Gunasekaran,C.P.; Hurt,A.C.; Kelso,A.; Klimov,A.; Lewis,N.S.; Li,X.; McCauley,J.W.; Odagiri,T.; Potdar,V.; Rambaut,A.; Shu,Y.; Skepner,E.; Smith,D.J.; Suchard,M.A.; Tashiro,M.; Wang,D.; Xu,X.; Lemey,P.; Russell,C.A.
EPI609374	HA	New Zealand	2008-Jun-03	A/Wellington/06/2008		Other Database Import	Bedford,T.; Riley,S.; Barr,I.G.; Broor,S.; Chadha,M.; Cox,N.J.; Daniels,R.S.; Gunasekaran,C.P.; Hurt,A.C.; Kelso,A.; Klimov,A.; Lewis,N.S.; Li,X.; McCauley,J.W.; Odagiri,T.; Potdar,V.; Rambaut,A.; Shu,Y.; Skepner,E.; Smith,D.J.; Suchard,M.A.; Tashiro,M.; Wang,D.; Xu,X.; Lemey,P.; Russell,C.A.
EPI609358	HA	United States	2008-Dec-09	A/Montana/02/2008		Other Database Import	Bedford,T.; Riley,S.; Barr,I.G.; Broor,S.; Chadha,M.; Cox,N.J.; Daniels,R.S.; Gunasekaran,C.P.; Hurt,A.C.; Kelso,A.; Klimov,A.; Lewis,N.S.; Li,X.; McCauley,J.W.; Odagiri,T.; Potdar,V.; Rambaut,A.; Shu,Y.; Skepner,E.; Smith,D.J.; Suchard,M.A.; Tashiro,M.; Wang,D.; Xu,X.; Lemey,P.; Russell,C.A.
EPI609334	HA	Australia	2008-Aug-12	A/Darwin/1/2008		Other Database Import	Bedford,T.; Riley,S.; Barr,I.G.; Broor,S.; Chadha,M.; Cox,N.J.; Daniels,R.S.; Gunasekaran,C.P.; Hurt,A.C.; Kelso,A.; Klimov,A.; Lewis,N.S.; Li,X.; McCauley,J.W.; Odagiri,T.; Potdar,V.; Rambaut,A.; Shu,Y.; Skepner,E.; Smith,D.J.; Suchard,M.A.; Tashiro,M.; Wang,D.; Xu,X.; Lemey,P.; Russell,C.A.
EPI609214	HA	Singapore	2008-May-07	A/Singapore/N425/2008		Other Database Import	Bedford,T.; Riley,S.; Barr,I.G.; Broor,S.; Chadha,M.; Cox,N.J.; Daniels,R.S.; Gunasekaran,C.P.; Hurt,A.C.; Kelso,A.; Klimov,A.; Lewis,N.S.; Li,X.; McCauley,J.W.; Odagiri,T.; Potdar,V.; Rambaut,A.; Shu,Y.; Skepner,E.; Smith,D.J.; Suchard,M.A.; Tashiro,M.; Wang,D.; Xu,X.; Lemey,P.; Russell,C.A.
EPI609194	HA	New Zealand	2008-Jul-07	A/Auckland/69/2008		Other Database Import	Bedford,T.; Riley,S.; Barr,I.G.; Broor,S.; Chadha,M.; Cox,N.J.; Daniels,R.S.; Gunasekaran,C.P.; Hurt,A.C.; Kelso,A.; Klimov,A.; Lewis,N.S.; Li,X.; McCauley,J.W.; Odagiri,T.; Potdar,V.; Rambaut,A.; Shu,Y.; Skepner,E.; Smith,D.J.; Suchard,M.A.; Tashiro,M.; Wang,D.; Xu,X.; Lemey,P.; Russell,C.A.
EPI609175	HA	China	2008-May-27	A/Hainan Sanya/58/2008		Other Database Import	Bedford,T.; Riley,S.; Barr,I.G.; Broor,S.; Chadha,M.; Cox,N.J.; Daniels,R.S.; Gunasekaran,C.P.; Hurt,A.C.; Kelso,A.; Klimov,A.; Lewis,N.S.; Li,X.; McCauley,J.W.; Odagiri,T.; Potdar,V.; Rambaut,A.; Shu,Y.; Skepner,E.; Smith,D.J.; Suchard,M.A.; Tashiro,M.; Wang,D.; Xu,X.; Lemey,P.; Russell,C.A.
EPI609130	HA	Thailand	2008-Nov-03	A/Thailand/998/2008		Other Database Import	Bedford,T.; Riley,S.; Barr,I.G.; Broor,S.; Chadha,M.; Cox,N.J.; Daniels,R.S.; Gunasekaran,C.P.; Hurt,A.C.; Kelso,A.; Klimov,A.; Lewis,N.S.; Li,X.; McCauley,J.W.; Odagiri,T.; Potdar,V.; Rambaut,A.; Shu,Y.; Skepner,E.; Smith,D.J.; Suchard,M.A.; Tashiro,M.; Wang,D.; Xu,X.; Lemey,P.; Russell,C.A.
EPI609039	HA	China	2008-Jan-07	A/Tianjin Nankai/110/2008		Other Database Import	Bedford,T.; Riley,S.; Barr,I.G.; Broor,S.; Chadha,M.; Cox,N.J.; Daniels,R.S.; Gunasekaran,C.P.; Hurt,A.C.; Kelso,A.; Klimov,A.; Lewis,N.S.; Li,X.; McCauley,J.W.; Odagiri,T.; Potdar,V.; Rambaut,A.; Shu,Y.; Skepner,E.; Smith,D.J.; Suchard,M.A.; Tashiro,M.; Wang,D.; Xu,X.; Lemey,P.; Russell,C.A.
EPI609031	HA	Switzerland	2008-Dec-26	A/Switzerland/1397477/2008		Other Database Import	Bedford,T.; Riley,S.; Barr,I.G.; Broor,S.; Chadha,M.; Cox,N.J.; Daniels,R.S.; Gunasekaran,C.P.; Hurt,A.C.; Kelso,A.; Klimov,A.; Lewis,N.S.; Li,X.; McCauley,J.W.; Odagiri,T.; Potdar,V.; Rambaut,A.; Shu,Y.; Skepner,E.; Smith,D.J.; Suchard,M.A.; Tashiro,M.; Wang,D.; Xu,X.; Lemey,P.; Russell,C.A.
EPI609009	HA	China	2008-Oct-17	A/Sichuan Liangshan Yi Jinyang/2212/2008		Other Database Import	Bedford,T.; Riley,S.; Barr,I.G.; Broor,S.; Chadha,M.; Cox,N.J.; Daniels,R.S.; Gunasekaran,C.P.; Hurt,A.C.; Kelso,A.; Klimov,A.; Lewis,N.S.; Li,X.; McCauley,J.W.; Odagiri,T.; Potdar,V.; Rambaut,A.; Shu,Y.; Skepner,E.; Smith,D.J.; Suchard,M.A.; Tashiro,M.; Wang,D.; Xu,X.; Lemey,P.; Russell,C.A.
EPI609002	HA	India	2008-Jul-01	A/Kolkutta/089062/2008		Other Database Import	Bedford,T.; Riley,S.; Barr,I.G.; Broor,S.; Chadha,M.; Cox,N.J.; Daniels,R.S.; Gunasekaran,C.P.; Hurt,A.C.; Kelso,A.; Klimov,A.; Lewis,N.S.; Li,X.; McCauley,J.W.; Odagiri,T.; Potdar,V.; Rambaut,A.; Shu,Y.; Skepner,E.; Smith,D.J.; Suchard,M.A.; Tashiro,M.; Wang,D.; Xu,X.; Lemey,P.; Russell,C.A.
EPI608746	HA	India	2008-Dec-23	A/Chennai/091337/2008		Other Database Import	Bedford,T.; Riley,S.; Barr,I.G.; Broor,S.; Chadha,M.; Cox,N.J.; Daniels,R.S.; Gunasekaran,C.P.; Hurt,A.C.; Kelso,A.; Klimov,A.; Lewis,N.S.; Li,X.; McCauley,J.W.; Odagiri,T.; Potdar,V.; Rambaut,A.; Shu,Y.; Skepner,E.; Smith,D.J.; Suchard,M.A.; Tashiro,M.; Wang,D.; Xu,X.; Lemey,P.; Russell,C.A.
EPI608709	HA	United States	2008-Jul-31	A/Wisconsin/13/2008		Other Database Import	Bedford,T.; Riley,S.; Barr,I.G.; Broor,S.; Chadha,M.; Cox,N.J.; Daniels,R.S.; Gunasekaran,C.P.; Hurt,A.C.; Kelso,A.; Klimov,A.; Lewis,N.S.; Li,X.; McCauley,J.W.; Odagiri,T.; Potdar,V.; Rambaut,A.; Shu,Y.; Skepner,E.; Smith,D.J.; Suchard,M.A.; Tashiro,M.; Wang,D.; Xu,X.; Lemey,P.; Russell,C.A.
EPI608670	HA	China	2008-Jan-06	A/Tianjin Hedong/112/2008		Other Database Import	Bedford,T.; Riley,S.; Barr,I.G.; Broor,S.; Chadha,M.; Cox,N.J.; Daniels,R.S.; Gunasekaran,C.P.; Hurt,A.C.; Kelso,A.; Klimov,A.; Lewis,N.S.; Li,X.; McCauley,J.W.; Odagiri,T.; Potdar,V.; Rambaut,A.; Shu,Y.; Skepner,E.; Smith,D.J.; Suchard,M.A.; Tashiro,M.; Wang,D.; Xu,X.; Lemey,P.; Russell,C.A.
EPI608562	HA	Thailand	2008-Jun-21	A/Thailand/562/2008		Other Database Import	Bedford,T.; Riley,S.; Barr,I.G.; Broor,S.; Chadha,M.; Cox,N.J.; Daniels,R.S.; Gunasekaran,C.P.; Hurt,A.C.; Kelso,A.; Klimov,A.; Lewis,N.S.; Li,X.; McCauley,J.W.; Odagiri,T.; Potdar,V.; Rambaut,A.; Shu,Y.; Skepner,E.; Smith,D.J.; Suchard,M.A.; Tashiro,M.; Wang,D.; Xu,X.; Lemey,P.; Russell,C.A.
EPI608462	HA	Hong Kong (SAR)	2008-Feb-06	A/Hong Kong/161/2008		Other Database Import	Bedford,T.; Riley,S.; Barr,I.G.; Broor,S.; Chadha,M.; Cox,N.J.; Daniels,R.S.; Gunasekaran,C.P.; Hurt,A.C.; Kelso,A.; Klimov,A.; Lewis,N.S.; Li,X.; McCauley,J.W.; Odagiri,T.; Potdar,V.; Rambaut,A.; Shu,Y.; Skepner,E.; Smith,D.J.; Suchard,M.A.; Tashiro,M.; Wang,D.; Xu,X.; Lemey,P.; Russell,C.A.
EPI608386	HA	Vietnam	2008-Jun-10	A/Vietnam/214/2008		Other Database Import	Bedford,T.; Riley,S.; Barr,I.G.; Broor,S.; Chadha,M.; Cox,N.J.; Daniels,R.S.; Gunasekaran,C.P.; Hurt,A.C.; Kelso,A.; Klimov,A.; Lewis,N.S.; Li,X.; McCauley,J.W.; Odagiri,T.; Potdar,V.; Rambaut,A.; Shu,Y.; Skepner,E.; Smith,D.J.; Suchard,M.A.; Tashiro,M.; Wang,D.; Xu,X.; Lemey,P.; Russell,C.A.
EPI608372	HA	China	2008-Jun-18	A/Jiangsu Wuxi Nanchang/182/2008		Other Database Import	Bedford,T.; Riley,S.; Barr,I.G.; Broor,S.; Chadha,M.; Cox,N.J.; Daniels,R.S.; Gunasekaran,C.P.; Hurt,A.C.; Kelso,A.; Klimov,A.; Lewis,N.S.; Li,X.; McCauley,J.W.; Odagiri,T.; Potdar,V.; Rambaut,A.; Shu,Y.; Skepner,E.; Smith,D.J.; Suchard,M.A.; Tashiro,M.; Wang,D.; Xu,X.; Lemey,P.; Russell,C.A.
EPI608358	HA	Brazil	2008-Mar-31	A/Brazil/1623/2008		Other Database Import	Bedford,T.; Riley,S.; Barr,I.G.; Broor,S.; Chadha,M.; Cox,N.J.; Daniels,R.S.; Gunasekaran,C.P.; Hurt,A.C.; Kelso,A.; Klimov,A.; Lewis,N.S.; Li,X.; McCauley,J.W.; Odagiri,T.; Potdar,V.; Rambaut,A.; Shu,Y.; Skepner,E.; Smith,D.J.; Suchard,M.A.; Tashiro,M.; Wang,D.; Xu,X.; Lemey,P.; Russell,C.A.
EPI608346	HA	United States	2008-Feb-01	A/Virginia/02/2008		Other Database Import	Bedford,T.; Riley,S.; Barr,I.G.; Broor,S.; Chadha,M.; Cox,N.J.; Daniels,R.S.; Gunasekaran,C.P.; Hurt,A.C.; Kelso,A.; Klimov,A.; Lewis,N.S.; Li,X.; McCauley,J.W.; Odagiri,T.; Potdar,V.; Rambaut,A.; Shu,Y.; Skepner,E.; Smith,D.J.; Suchard,M.A.; Tashiro,M.; Wang,D.; Xu,X.; Lemey,P.; Russell,C.A.
EPI608317	HA	China	2008-May-07	A/Gansu Lanzhou Chengguan/1448/2008		Other Database Import	Bedford,T.; Riley,S.; Barr,I.G.; Broor,S.; Chadha,M.; Cox,N.J.; Daniels,R.S.; Gunasekaran,C.P.; Hurt,A.C.; Kelso,A.; Klimov,A.; Lewis,N.S.; Li,X.; McCauley,J.W.; Odagiri,T.; Potdar,V.; Rambaut,A.; Shu,Y.; Skepner,E.; Smith,D.J.; Suchard,M.A.; Tashiro,M.; Wang,D.; Xu,X.; Lemey,P.; Russell,C.A.
EPI608216	HA	India	2008-Mar-31	A/Chennai/087879/2008		Other Database Import	Bedford,T.; Riley,S.; Barr,I.G.; Broor,S.; Chadha,M.; Cox,N.J.; Daniels,R.S.; Gunasekaran,C.P.; Hurt,A.C.; Kelso,A.; Klimov,A.; Lewis,N.S.; Li,X.; McCauley,J.W.; Odagiri,T.; Potdar,V.; Rambaut,A.; Shu,Y.; Skepner,E.; Smith,D.J.; Suchard,M.A.; Tashiro,M.; Wang,D.; Xu,X.; Lemey,P.; Russell,C.A.
EPI608188	HA	Germany	2008-Dec-19	A/Baden Wuerttemburg/194/2008		Other Database Import	Bedford,T.; Riley,S.; Barr,I.G.; Broor,S.; Chadha,M.; Cox,N.J.; Daniels,R.S.; Gunasekaran,C.P.; Hurt,A.C.; Kelso,A.; Klimov,A.; Lewis,N.S.; Li,X.; McCauley,J.W.; Odagiri,T.; Potdar,V.; Rambaut,A.; Shu,Y.; Skepner,E.; Smith,D.J.; Suchard,M.A.; Tashiro,M.; Wang,D.; Xu,X.; Lemey,P.; Russell,C.A.
EPI608149	HA	Korea, Republic of	2008-Dec-13	A/Korea/7858/2008		Other Database Import	Bedford,T.; Riley,S.; Barr,I.G.; Broor,S.; Chadha,M.; Cox,N.J.; Daniels,R.S.; Gunasekaran,C.P.; Hurt,A.C.; Kelso,A.; Klimov,A.; Lewis,N.S.; Li,X.; McCauley,J.W.; Odagiri,T.; Potdar,V.; Rambaut,A.; Shu,Y.; Skepner,E.; Smith,D.J.; Suchard,M.A.; Tashiro,M.; Wang,D.; Xu,X.; Lemey,P.; Russell,C.A.
EPI608079	HA	China	2008-Nov-04	A/Sichuan Qingyang/1396/2008		Other Database Import	Bedford,T.; Riley,S.; Barr,I.G.; Broor,S.; Chadha,M.; Cox,N.J.; Daniels,R.S.; Gunasekaran,C.P.; Hurt,A.C.; Kelso,A.; Klimov,A.; Lewis,N.S.; Li,X.; McCauley,J.W.; Odagiri,T.; Potdar,V.; Rambaut,A.; Shu,Y.; Skepner,E.; Smith,D.J.; Suchard,M.A.; Tashiro,M.; Wang,D.; Xu,X.; Lemey,P.; Russell,C.A.
EPI607530	HA	India	2008-Oct-06	A/Vellore/094402/2008		Other Database Import	Bedford,T.; Riley,S.; Barr,I.G.; Broor,S.; Chadha,M.; Cox,N.J.; Daniels,R.S.; Gunasekaran,C.P.; Hurt,A.C.; Kelso,A.; Klimov,A.; Lewis,N.S.; Li,X.; McCauley,J.W.; Odagiri,T.; Potdar,V.; Rambaut,A.; Shu,Y.; Skepner,E.; Smith,D.J.; Suchard,M.A.; Tashiro,M.; Wang,D.; Xu,X.; Lemey,P.; Russell,C.A.
EPI607523	HA	Japan	2008-Jan-28	A/Japan/765/2008		Other Database Import	Bedford,T.; Riley,S.; Barr,I.G.; Broor,S.; Chadha,M.; Cox,N.J.; Daniels,R.S.; Gunasekaran,C.P.; Hurt,A.C.; Kelso,A.; Klimov,A.; Lewis,N.S.; Li,X.; McCauley,J.W.; Odagiri,T.; Potdar,V.; Rambaut,A.; Shu,Y.; Skepner,E.; Smith,D.J.; Suchard,M.A.; Tashiro,M.; Wang,D.; Xu,X.; Lemey,P.; Russell,C.A.
EPI607371	HA	United States	2008-Dec-05	A/Maryland/10/2008		Other Database Import	Bedford,T.; Riley,S.; Barr,I.G.; Broor,S.; Chadha,M.; Cox,N.J.; Daniels,R.S.; Gunasekaran,C.P.; Hurt,A.C.; Kelso,A.; Klimov,A.; Lewis,N.S.; Li,X.; McCauley,J.W.; Odagiri,T.; Potdar,V.; Rambaut,A.; Shu,Y.; Skepner,E.; Smith,D.J.; Suchard,M.A.; Tashiro,M.; Wang,D.; Xu,X.; Lemey,P.; Russell,C.A.
EPI607340	HA	China	2008-Apr-02	A/Tianjin Jinnan/166/2008		Other Database Import	Bedford,T.; Riley,S.; Barr,I.G.; Broor,S.; Chadha,M.; Cox,N.J.; Daniels,R.S.; Gunasekaran,C.P.; Hurt,A.C.; Kelso,A.; Klimov,A.; Lewis,N.S.; Li,X.; McCauley,J.W.; Odagiri,T.; Potdar,V.; Rambaut,A.; Shu,Y.; Skepner,E.; Smith,D.J.; Suchard,M.A.; Tashiro,M.; Wang,D.; Xu,X.; Lemey,P.; Russell,C.A.
EPI607278	HA	China	2008-Jan-13	A/Xinjing Tulufan/540/2008		Other Database Import	Bedford,T.; Riley,S.; Barr,I.G.; Broor,S.; Chadha,M.; Cox,N.J.; Daniels,R.S.; Gunasekaran,C.P.; Hurt,A.C.; Kelso,A.; Klimov,A.; Lewis,N.S.; Li,X.; McCauley,J.W.; Odagiri,T.; Potdar,V.; Rambaut,A.; Shu,Y.; Skepner,E.; Smith,D.J.; Suchard,M.A.; Tashiro,M.; Wang,D.; Xu,X.; Lemey,P.; Russell,C.A.
EPI607251	HA	Malaysia	2008-Mar-27	A/Malaysia/605/2008		Other Database Import	Bedford,T.; Riley,S.; Barr,I.G.; Broor,S.; Chadha,M.; Cox,N.J.; Daniels,R.S.; Gunasekaran,C.P.; Hurt,A.C.; Kelso,A.; Klimov,A.; Lewis,N.S.; Li,X.; McCauley,J.W.; Odagiri,T.; Potdar,V.; Rambaut,A.; Shu,Y.; Skepner,E.; Smith,D.J.; Suchard,M.A.; Tashiro,M.; Wang,D.; Xu,X.; Lemey,P.; Russell,C.A.
EPI607175	HA	United States	2008-Mar-21	A/Tennessee/04/2008		Other Database Import	Bedford,T.; Riley,S.; Barr,I.G.; Broor,S.; Chadha,M.; Cox,N.J.; Daniels,R.S.; Gunasekaran,C.P.; Hurt,A.C.; Kelso,A.; Klimov,A.; Lewis,N.S.; Li,X.; McCauley,J.W.; Odagiri,T.; Potdar,V.; Rambaut,A.; Shu,Y.; Skepner,E.; Smith,D.J.; Suchard,M.A.; Tashiro,M.; Wang,D.; Xu,X.; Lemey,P.; Russell,C.A.
EPI607172	HA	Thailand	2008-Jun-02	A/Thailand/534/2008		Other Database Import	Bedford,T.; Riley,S.; Barr,I.G.; Broor,S.; Chadha,M.; Cox,N.J.; Daniels,R.S.; Gunasekaran,C.P.; Hurt,A.C.; Kelso,A.; Klimov,A.; Lewis,N.S.; Li,X.; McCauley,J.W.; Odagiri,T.; Potdar,V.; Rambaut,A.; Shu,Y.; Skepner,E.; Smith,D.J.; Suchard,M.A.; Tashiro,M.; Wang,D.; Xu,X.; Lemey,P.; Russell,C.A.
EPI607166	HA	China	2008-Jul-04	A/Jiangsu Wuxi Beitang/1160/2008		Other Database Import	Bedford,T.; Riley,S.; Barr,I.G.; Broor,S.; Chadha,M.; Cox,N.J.; Daniels,R.S.; Gunasekaran,C.P.; Hurt,A.C.; Kelso,A.; Klimov,A.; Lewis,N.S.; Li,X.; McCauley,J.W.; Odagiri,T.; Potdar,V.; Rambaut,A.; Shu,Y.; Skepner,E.; Smith,D.J.; Suchard,M.A.; Tashiro,M.; Wang,D.; Xu,X.; Lemey,P.; Russell,C.A.
EPI607130	HA	India	2008-Jul-03	A/Kolkutta/089064/2008		Other Database Import	Bedford,T.; Riley,S.; Barr,I.G.; Broor,S.; Chadha,M.; Cox,N.J.; Daniels,R.S.; Gunasekaran,C.P.; Hurt,A.C.; Kelso,A.; Klimov,A.; Lewis,N.S.; Li,X.; McCauley,J.W.; Odagiri,T.; Potdar,V.; Rambaut,A.; Shu,Y.; Skepner,E.; Smith,D.J.; Suchard,M.A.; Tashiro,M.; Wang,D.; Xu,X.; Lemey,P.; Russell,C.A.
EPI607103	HA	Macao	2008-Feb-25	A/Macau/236/2008		Other Database Import	Bedford,T.; Riley,S.; Barr,I.G.; Broor,S.; Chadha,M.; Cox,N.J.; Daniels,R.S.; Gunasekaran,C.P.; Hurt,A.C.; Kelso,A.; Klimov,A.; Lewis,N.S.; Li,X.; McCauley,J.W.; Odagiri,T.; Potdar,V.; Rambaut,A.; Shu,Y.; Skepner,E.; Smith,D.J.; Suchard,M.A.; Tashiro,M.; Wang,D.; Xu,X.; Lemey,P.; Russell,C.A.
EPI607032	HA	India	2008-Nov-14	A/Chennai/0817297/2008		Other Database Import	Bedford,T.; Riley,S.; Barr,I.G.; Broor,S.; Chadha,M.; Cox,N.J.; Daniels,R.S.; Gunasekaran,C.P.; Hurt,A.C.; Kelso,A.; Klimov,A.; Lewis,N.S.; Li,X.; McCauley,J.W.; Odagiri,T.; Potdar,V.; Rambaut,A.; Shu,Y.; Skepner,E.; Smith,D.J.; Suchard,M.A.; Tashiro,M.; Wang,D.; Xu,X.; Lemey,P.; Russell,C.A.
EPI607025	HA	China	2008-Jul-31	A/Hubei Yichang Wujiagang/1358/2008		Other Database Import	Bedford,T.; Riley,S.; Barr,I.G.; Broor,S.; Chadha,M.; Cox,N.J.; Daniels,R.S.; Gunasekaran,C.P.; Hurt,A.C.; Kelso,A.; Klimov,A.; Lewis,N.S.; Li,X.; McCauley,J.W.; Odagiri,T.; Potdar,V.; Rambaut,A.; Shu,Y.; Skepner,E.; Smith,D.J.; Suchard,M.A.; Tashiro,M.; Wang,D.; Xu,X.; Lemey,P.; Russell,C.A.
EPI607016	HA	India	2008-Mar-28	A/Chennai/087878/2008		Other Database Import	Bedford,T.; Riley,S.; Barr,I.G.; Broor,S.; Chadha,M.; Cox,N.J.; Daniels,R.S.; Gunasekaran,C.P.; Hurt,A.C.; Kelso,A.; Klimov,A.; Lewis,N.S.; Li,X.; McCauley,J.W.; Odagiri,T.; Potdar,V.; Rambaut,A.; Shu,Y.; Skepner,E.; Smith,D.J.; Suchard,M.A.; Tashiro,M.; Wang,D.; Xu,X.; Lemey,P.; Russell,C.A.
EPI606993	HA	India	2008-Nov-10	A/Chennai/0817294/2008		Other Database Import	Bedford,T.; Riley,S.; Barr,I.G.; Broor,S.; Chadha,M.; Cox,N.J.; Daniels,R.S.; Gunasekaran,C.P.; Hurt,A.C.; Kelso,A.; Klimov,A.; Lewis,N.S.; Li,X.; McCauley,J.W.; Odagiri,T.; Potdar,V.; Rambaut,A.; Shu,Y.; Skepner,E.; Smith,D.J.; Suchard,M.A.; Tashiro,M.; Wang,D.; Xu,X.; Lemey,P.; Russell,C.A.
EPI606987	HA	Hong Kong (SAR)	2008-Jan-25	A/Hong Kong/97/2008		Other Database Import	Bedford,T.; Riley,S.; Barr,I.G.; Broor,S.; Chadha,M.; Cox,N.J.; Daniels,R.S.; Gunasekaran,C.P.; Hurt,A.C.; Kelso,A.; Klimov,A.; Lewis,N.S.; Li,X.; McCauley,J.W.; Odagiri,T.; Potdar,V.; Rambaut,A.; Shu,Y.; Skepner,E.; Smith,D.J.; Suchard,M.A.; Tashiro,M.; Wang,D.; Xu,X.; Lemey,P.; Russell,C.A.
EPI606960	HA	Singapore	2008-Feb-19	A/Singapore/221/2008		Other Database Import	Bedford,T.; Riley,S.; Barr,I.G.; Broor,S.; Chadha,M.; Cox,N.J.; Daniels,R.S.; Gunasekaran,C.P.; Hurt,A.C.; Kelso,A.; Klimov,A.; Lewis,N.S.; Li,X.; McCauley,J.W.; Odagiri,T.; Potdar,V.; Rambaut,A.; Shu,Y.; Skepner,E.; Smith,D.J.; Suchard,M.A.; Tashiro,M.; Wang,D.; Xu,X.; Lemey,P.; Russell,C.A.
EPI606918	HA	United States	2008-Dec-08	A/Washington/09/2008		Other Database Import	Bedford,T.; Riley,S.; Barr,I.G.; Broor,S.; Chadha,M.; Cox,N.J.; Daniels,R.S.; Gunasekaran,C.P.; Hurt,A.C.; Kelso,A.; Klimov,A.; Lewis,N.S.; Li,X.; McCauley,J.W.; Odagiri,T.; Potdar,V.; Rambaut,A.; Shu,Y.; Skepner,E.; Smith,D.J.; Suchard,M.A.; Tashiro,M.; Wang,D.; Xu,X.; Lemey,P.; Russell,C.A.
EPI606909	HA	Sri Lanka	2008-May-06	A/Sri Lanka/14/2008		Other Database Import	Bedford,T.; Riley,S.; Barr,I.G.; Broor,S.; Chadha,M.; Cox,N.J.; Daniels,R.S.; Gunasekaran,C.P.; Hurt,A.C.; Kelso,A.; Klimov,A.; Lewis,N.S.; Li,X.; McCauley,J.W.; Odagiri,T.; Potdar,V.; Rambaut,A.; Shu,Y.; Skepner,E.; Smith,D.J.; Suchard,M.A.; Tashiro,M.; Wang,D.; Xu,X.; Lemey,P.; Russell,C.A.
EPI606879	HA	Germany	2008-Dec-18	A/Baden Wuerttemburg/196/2008		Other Database Import	Bedford,T.; Riley,S.; Barr,I.G.; Broor,S.; Chadha,M.; Cox,N.J.; Daniels,R.S.; Gunasekaran,C.P.; Hurt,A.C.; Kelso,A.; Klimov,A.; Lewis,N.S.; Li,X.; McCauley,J.W.; Odagiri,T.; Potdar,V.; Rambaut,A.; Shu,Y.; Skepner,E.; Smith,D.J.; Suchard,M.A.; Tashiro,M.; Wang,D.; Xu,X.; Lemey,P.; Russell,C.A.
EPI606682	HA	China	2008-Mar-12	A/Shanghai Pudongxin/237/2008		Other Database Import	Bedford,T.; Riley,S.; Barr,I.G.; Broor,S.; Chadha,M.; Cox,N.J.; Daniels,R.S.; Gunasekaran,C.P.; Hurt,A.C.; Kelso,A.; Klimov,A.; Lewis,N.S.; Li,X.; McCauley,J.W.; Odagiri,T.; Potdar,V.; Rambaut,A.; Shu,Y.; Skepner,E.; Smith,D.J.; Suchard,M.A.; Tashiro,M.; Wang,D.; Xu,X.; Lemey,P.; Russell,C.A.
EPI606655	HA	Australia	2008-Jan-15	A/Brisbane/02/2008		Other Database Import	Bedford,T.; Riley,S.; Barr,I.G.; Broor,S.; Chadha,M.; Cox,N.J.; Daniels,R.S.; Gunasekaran,C.P.; Hurt,A.C.; Kelso,A.; Klimov,A.; Lewis,N.S.; Li,X.; McCauley,J.W.; Odagiri,T.; Potdar,V.; Rambaut,A.; Shu,Y.; Skepner,E.; Smith,D.J.; Suchard,M.A.; Tashiro,M.; Wang,D.; Xu,X.; Lemey,P.; Russell,C.A.
EPI606645	HA	Norway	2008-Dec-30	A/Norway/1/2008		Other Database Import	Bedford,T.; Riley,S.; Barr,I.G.; Broor,S.; Chadha,M.; Cox,N.J.; Daniels,R.S.; Gunasekaran,C.P.; Hurt,A.C.; Kelso,A.; Klimov,A.; Lewis,N.S.; Li,X.; McCauley,J.W.; Odagiri,T.; Potdar,V.; Rambaut,A.; Shu,Y.; Skepner,E.; Smith,D.J.; Suchard,M.A.; Tashiro,M.; Wang,D.; Xu,X.; Lemey,P.; Russell,C.A.
EPI606569	HA	Bangladesh	2008-Jul-02	A/Bangladesh/9890/2008		Other Database Import	Bedford,T.; Riley,S.; Barr,I.G.; Broor,S.; Chadha,M.; Cox,N.J.; Daniels,R.S.; Gunasekaran,C.P.; Hurt,A.C.; Kelso,A.; Klimov,A.; Lewis,N.S.; Li,X.; McCauley,J.W.; Odagiri,T.; Potdar,V.; Rambaut,A.; Shu,Y.; Skepner,E.; Smith,D.J.; Suchard,M.A.; Tashiro,M.; Wang,D.; Xu,X.; Lemey,P.; Russell,C.A.
EPI606560	HA	India	2008-Mar-08	A/Pach/083698/2008		Other Database Import	Bedford,T.; Riley,S.; Barr,I.G.; Broor,S.; Chadha,M.; Cox,N.J.; Daniels,R.S.; Gunasekaran,C.P.; Hurt,A.C.; Kelso,A.; Klimov,A.; Lewis,N.S.; Li,X.; McCauley,J.W.; Odagiri,T.; Potdar,V.; Rambaut,A.; Shu,Y.; Skepner,E.; Smith,D.J.; Suchard,M.A.; Tashiro,M.; Wang,D.; Xu,X.; Lemey,P.; Russell,C.A.
EPI606533	HA	India	2008-Jun-23	A/Kolkutta/089059/2008		Other Database Import	Bedford,T.; Riley,S.; Barr,I.G.; Broor,S.; Chadha,M.; Cox,N.J.; Daniels,R.S.; Gunasekaran,C.P.; Hurt,A.C.; Kelso,A.; Klimov,A.; Lewis,N.S.; Li,X.; McCauley,J.W.; Odagiri,T.; Potdar,V.; Rambaut,A.; Shu,Y.; Skepner,E.; Smith,D.J.; Suchard,M.A.; Tashiro,M.; Wang,D.; Xu,X.; Lemey,P.; Russell,C.A.
EPI606428	HA	China	2008-Dec-30	A/Tianjin Nankai/1211/2008		Other Database Import	Bedford,T.; Riley,S.; Barr,I.G.; Broor,S.; Chadha,M.; Cox,N.J.; Daniels,R.S.; Gunasekaran,C.P.; Hurt,A.C.; Kelso,A.; Klimov,A.; Lewis,N.S.; Li,X.; McCauley,J.W.; Odagiri,T.; Potdar,V.; Rambaut,A.; Shu,Y.; Skepner,E.; Smith,D.J.; Suchard,M.A.; Tashiro,M.; Wang,D.; Xu,X.; Lemey,P.; Russell,C.A.
EPI606407	HA	Korea, Republic of	2008-Dec-05	A/Seoul/4436/2008		Other Database Import	Bedford,T.; Riley,S.; Barr,I.G.; Broor,S.; Chadha,M.; Cox,N.J.; Daniels,R.S.; Gunasekaran,C.P.; Hurt,A.C.; Kelso,A.; Klimov,A.; Lewis,N.S.; Li,X.; McCauley,J.W.; Odagiri,T.; Potdar,V.; Rambaut,A.; Shu,Y.; Skepner,E.; Smith,D.J.; Suchard,M.A.; Tashiro,M.; Wang,D.; Xu,X.; Lemey,P.; Russell,C.A.
EPI606296	HA	Hong Kong (SAR)	2008-Jan-23	A/Hong Kong/71/2008		Other Database Import	Bedford,T.; Riley,S.; Barr,I.G.; Broor,S.; Chadha,M.; Cox,N.J.; Daniels,R.S.; Gunasekaran,C.P.; Hurt,A.C.; Kelso,A.; Klimov,A.; Lewis,N.S.; Li,X.; McCauley,J.W.; Odagiri,T.; Potdar,V.; Rambaut,A.; Shu,Y.; Skepner,E.; Smith,D.J.; Suchard,M.A.; Tashiro,M.; Wang,D.; Xu,X.; Lemey,P.; Russell,C.A.
EPI606272	HA	Thailand	2008-Oct-03	A/Thailand/860/2008		Other Database Import	Bedford,T.; Riley,S.; Barr,I.G.; Broor,S.; Chadha,M.; Cox,N.J.; Daniels,R.S.; Gunasekaran,C.P.; Hurt,A.C.; Kelso,A.; Klimov,A.; Lewis,N.S.; Li,X.; McCauley,J.W.; Odagiri,T.; Potdar,V.; Rambaut,A.; Shu,Y.; Skepner,E.; Smith,D.J.; Suchard,M.A.; Tashiro,M.; Wang,D.; Xu,X.; Lemey,P.; Russell,C.A.
EPI606249	HA	Japan	2008-Apr-03	A/Toyama/123/2008		Other Database Import	Bedford,T.; Riley,S.; Barr,I.G.; Broor,S.; Chadha,M.; Cox,N.J.; Daniels,R.S.; Gunasekaran,C.P.; Hurt,A.C.; Kelso,A.; Klimov,A.; Lewis,N.S.; Li,X.; McCauley,J.W.; Odagiri,T.; Potdar,V.; Rambaut,A.; Shu,Y.; Skepner,E.; Smith,D.J.; Suchard,M.A.; Tashiro,M.; Wang,D.; Xu,X.; Lemey,P.; Russell,C.A.
EPI606162	HA	Australia	2008-Jul-21	A/Sydney/18/2008		Other Database Import	Bedford,T.; Riley,S.; Barr,I.G.; Broor,S.; Chadha,M.; Cox,N.J.; Daniels,R.S.; Gunasekaran,C.P.; Hurt,A.C.; Kelso,A.; Klimov,A.; Lewis,N.S.; Li,X.; McCauley,J.W.; Odagiri,T.; Potdar,V.; Rambaut,A.; Shu,Y.; Skepner,E.; Smith,D.J.; Suchard,M.A.; Tashiro,M.; Wang,D.; Xu,X.; Lemey,P.; Russell,C.A.
EPI606155	HA	Korea, Republic of	2008-Dec-09	A/Korea/7723/2008		Other Database Import	Bedford,T.; Riley,S.; Barr,I.G.; Broor,S.; Chadha,M.; Cox,N.J.; Daniels,R.S.; Gunasekaran,C.P.; Hurt,A.C.; Kelso,A.; Klimov,A.; Lewis,N.S.; Li,X.; McCauley,J.W.; Odagiri,T.; Potdar,V.; Rambaut,A.; Shu,Y.; Skepner,E.; Smith,D.J.; Suchard,M.A.; Tashiro,M.; Wang,D.; Xu,X.; Lemey,P.; Russell,C.A.
EPI606145	HA	Singapore	2008-Apr-03	A/Singapore/N362/2008		Other Database Import	Bedford,T.; Riley,S.; Barr,I.G.; Broor,S.; Chadha,M.; Cox,N.J.; Daniels,R.S.; Gunasekaran,C.P.; Hurt,A.C.; Kelso,A.; Klimov,A.; Lewis,N.S.; Li,X.; McCauley,J.W.; Odagiri,T.; Potdar,V.; Rambaut,A.; Shu,Y.; Skepner,E.; Smith,D.J.; Suchard,M.A.; Tashiro,M.; Wang,D.; Xu,X.; Lemey,P.; Russell,C.A.
EPI606139	HA	India	2008-Mar-31	A/Chennai/087881/2008		Other Database Import	Bedford,T.; Riley,S.; Barr,I.G.; Broor,S.; Chadha,M.; Cox,N.J.; Daniels,R.S.; Gunasekaran,C.P.; Hurt,A.C.; Kelso,A.; Klimov,A.; Lewis,N.S.; Li,X.; McCauley,J.W.; Odagiri,T.; Potdar,V.; Rambaut,A.; Shu,Y.; Skepner,E.; Smith,D.J.; Suchard,M.A.; Tashiro,M.; Wang,D.; Xu,X.; Lemey,P.; Russell,C.A.
EPI606129	HA	Taiwan	2008-Nov-08	A/Taiwan/612/2008		Other Database Import	Bedford,T.; Riley,S.; Barr,I.G.; Broor,S.; Chadha,M.; Cox,N.J.; Daniels,R.S.; Gunasekaran,C.P.; Hurt,A.C.; Kelso,A.; Klimov,A.; Lewis,N.S.; Li,X.; McCauley,J.W.; Odagiri,T.; Potdar,V.; Rambaut,A.; Shu,Y.; Skepner,E.; Smith,D.J.; Suchard,M.A.; Tashiro,M.; Wang,D.; Xu,X.; Lemey,P.; Russell,C.A.
EPI606115	HA	Hong Kong (SAR)	2008-Feb-09	A/Hong Kong/173/2008		Other Database Import	Bedford,T.; Riley,S.; Barr,I.G.; Broor,S.; Chadha,M.; Cox,N.J.; Daniels,R.S.; Gunasekaran,C.P.; Hurt,A.C.; Kelso,A.; Klimov,A.; Lewis,N.S.; Li,X.; McCauley,J.W.; Odagiri,T.; Potdar,V.; Rambaut,A.; Shu,Y.; Skepner,E.; Smith,D.J.; Suchard,M.A.; Tashiro,M.; Wang,D.; Xu,X.; Lemey,P.; Russell,C.A.
EPI606104	HA	China	2008-Jan-09	A/Jilin Chuanying/164/2008		Other Database Import	Bedford,T.; Riley,S.; Barr,I.G.; Broor,S.; Chadha,M.; Cox,N.J.; Daniels,R.S.; Gunasekaran,C.P.; Hurt,A.C.; Kelso,A.; Klimov,A.; Lewis,N.S.; Li,X.; McCauley,J.W.; Odagiri,T.; Potdar,V.; Rambaut,A.; Shu,Y.; Skepner,E.; Smith,D.J.; Suchard,M.A.; Tashiro,M.; Wang,D.; Xu,X.; Lemey,P.; Russell,C.A.
EPI606099	HA	India	2008-Jul-09	A/Kolkutta/0810437/2008		Other Database Import	Bedford,T.; Riley,S.; Barr,I.G.; Broor,S.; Chadha,M.; Cox,N.J.; Daniels,R.S.; Gunasekaran,C.P.; Hurt,A.C.; Kelso,A.; Klimov,A.; Lewis,N.S.; Li,X.; McCauley,J.W.; Odagiri,T.; Potdar,V.; Rambaut,A.; Shu,Y.; Skepner,E.; Smith,D.J.; Suchard,M.A.; Tashiro,M.; Wang,D.; Xu,X.; Lemey,P.; Russell,C.A.
EPI606086	HA	China	2008-Aug-06	A/Hubei Xianning Shashi/1154/2008		Other Database Import	Bedford,T.; Riley,S.; Barr,I.G.; Broor,S.; Chadha,M.; Cox,N.J.; Daniels,R.S.; Gunasekaran,C.P.; Hurt,A.C.; Kelso,A.; Klimov,A.; Lewis,N.S.; Li,X.; McCauley,J.W.; Odagiri,T.; Potdar,V.; Rambaut,A.; Shu,Y.; Skepner,E.; Smith,D.J.; Suchard,M.A.; Tashiro,M.; Wang,D.; Xu,X.; Lemey,P.; Russell,C.A.
EPI606078	HA	China	2008-Jan-25	A/Shandong Jinan Huaiyin/1104/2008		Other Database Import	Bedford,T.; Riley,S.; Barr,I.G.; Broor,S.; Chadha,M.; Cox,N.J.; Daniels,R.S.; Gunasekaran,C.P.; Hurt,A.C.; Kelso,A.; Klimov,A.; Lewis,N.S.; Li,X.; McCauley,J.W.; Odagiri,T.; Potdar,V.; Rambaut,A.; Shu,Y.; Skepner,E.; Smith,D.J.; Suchard,M.A.; Tashiro,M.; Wang,D.; Xu,X.; Lemey,P.; Russell,C.A.
EPI606031	HA	China	2008-May-26	A/Jiangsu Wuxi Beitang/1128/2008		Other Database Import	Bedford,T.; Riley,S.; Barr,I.G.; Broor,S.; Chadha,M.; Cox,N.J.; Daniels,R.S.; Gunasekaran,C.P.; Hurt,A.C.; Kelso,A.; Klimov,A.; Lewis,N.S.; Li,X.; McCauley,J.W.; Odagiri,T.; Potdar,V.; Rambaut,A.; Shu,Y.; Skepner,E.; Smith,D.J.; Suchard,M.A.; Tashiro,M.; Wang,D.; Xu,X.; Lemey,P.; Russell,C.A.
EPI606004	HA	Spain	2008-Dec-29	A/Aragon/RR-3438/2008		Other Database Import	Bedford,T.; Riley,S.; Barr,I.G.; Broor,S.; Chadha,M.; Cox,N.J.; Daniels,R.S.; Gunasekaran,C.P.; Hurt,A.C.; Kelso,A.; Klimov,A.; Lewis,N.S.; Li,X.; McCauley,J.W.; Odagiri,T.; Potdar,V.; Rambaut,A.; Shu,Y.; Skepner,E.; Smith,D.J.; Suchard,M.A.; Tashiro,M.; Wang,D.; Xu,X.; Lemey,P.; Russell,C.A.
EPI605997	HA	India	2008-Dec-15	A/Chennai/091335/2008		Other Database Import	Bedford,T.; Riley,S.; Barr,I.G.; Broor,S.; Chadha,M.; Cox,N.J.; Daniels,R.S.; Gunasekaran,C.P.; Hurt,A.C.; Kelso,A.; Klimov,A.; Lewis,N.S.; Li,X.; McCauley,J.W.; Odagiri,T.; Potdar,V.; Rambaut,A.; Shu,Y.; Skepner,E.; Smith,D.J.; Suchard,M.A.; Tashiro,M.; Wang,D.; Xu,X.; Lemey,P.; Russell,C.A.
EPI605988	HA	United States	2008-Jan-30	A/Wisconsin/04/2008		Other Database Import	Bedford,T.; Riley,S.; Barr,I.G.; Broor,S.; Chadha,M.; Cox,N.J.; Daniels,R.S.; Gunasekaran,C.P.; Hurt,A.C.; Kelso,A.; Klimov,A.; Lewis,N.S.; Li,X.; McCauley,J.W.; Odagiri,T.; Potdar,V.; Rambaut,A.; Shu,Y.; Skepner,E.; Smith,D.J.; Suchard,M.A.; Tashiro,M.; Wang,D.; Xu,X.; Lemey,P.; Russell,C.A.
EPI605965	HA	India	2008-Feb-26	A/Chennai/087867/2008		Other Database Import	Bedford,T.; Riley,S.; Barr,I.G.; Broor,S.; Chadha,M.; Cox,N.J.; Daniels,R.S.; Gunasekaran,C.P.; Hurt,A.C.; Kelso,A.; Klimov,A.; Lewis,N.S.; Li,X.; McCauley,J.W.; Odagiri,T.; Potdar,V.; Rambaut,A.; Shu,Y.; Skepner,E.; Smith,D.J.; Suchard,M.A.; Tashiro,M.; Wang,D.; Xu,X.; Lemey,P.; Russell,C.A.
EPI576191	HA	Germany	2008-Dec-06	A/Thueringen/80/2008		Robert Koch Institute	Wedde, M.; Schweiger, B.
EPI545348	HA	Vietnam	2008-Nov-01	A/Hanoi/EL135/2008		Other Database Import	Fonville,J.M.; Wilks,S.H.; James,S.L.; Fox,A.; Ventresca,M.; Aban,M.; Xue,L.; Jones,T.C.; Le,N.; Pham,Q.; Tran,N.; Wong,Y.; Mosterin,A.; Katzelnick,L.C.; Labonte,D.; Le,T.; van der Net,G.; Skepner,E.; Russell,C.A.; Kaplan,T.D.; Rimmelzwaan,G.F.; Masurel,N.; de Jong,J.C.; Palache,A.; Beyer,W.E.P.; Le,Q.; Nguyen,T.; Wertheim,H.F.L.; Hurt,A.C.; Osterhaus,A.D.M.E.; Barr,I.G.; Fouchier,R.A.M.; Horby,P…
EPI535543	HA	France	2008-Dec-31	A/Paris/1983/2009		Institut Pasteur	Barbezange, Cyril
EPI535540	PB2	France	2008-Dec-31	A/Paris/1983/2009		Institut Pasteur	Barbezange, Cyril
EPI535541	PB1	France	2008-Dec-31	A/Paris/1983/2009		Institut Pasteur	Barbezange, Cyril
EPI535544	NP	France	2008-Dec-31	A/Paris/1983/2009		Institut Pasteur	Barbezange, Cyril
EPI535546	MP	France	2008-Dec-31	A/Paris/1983/2009		Institut Pasteur	Barbezange, Cyril
EPI535547	NS	France	2008-Dec-31	A/Paris/1983/2009		Institut Pasteur	Barbezange, Cyril
EPI535545	NA	France	2008-Dec-31	A/Paris/1983/2009		Institut Pasteur	Barbezange, Cyril
EPI535542	PA	France	2008-Dec-31	A/Paris/1983/2009		Institut Pasteur	Barbezange, Cyril
EPI535537	NA	France	2008-Dec-30	A/Paris/1981/2009		Institut Pasteur	Barbezange, Cyril
EPI535534	PA	France	2008-Dec-30	A/Paris/1981/2009		Institut Pasteur	Barbezange, Cyril
EPI535536	NP	France	2008-Dec-30	A/Paris/1981/2009		Institut Pasteur	Barbezange, Cyril
EPI535539	NS	France	2008-Dec-30	A/Paris/1981/2009		Institut Pasteur	Barbezange, Cyril
EPI535532	PB2	France	2008-Dec-30	A/Paris/1981/2009		Institut Pasteur	Barbezange, Cyril
EPI535533	PB1	France	2008-Dec-30	A/Paris/1981/2009		Institut Pasteur	Barbezange, Cyril
EPI535535	HA	France	2008-Dec-30	A/Paris/1981/2009		Institut Pasteur	Barbezange, Cyril
EPI535538	MP	France	2008-Dec-30	A/Paris/1981/2009		Institut Pasteur	Barbezange, Cyril
EPI535531	NS	France	2008-Dec-29	A/Paris/1980/2008		Institut Pasteur	Barbezange, Cyril
EPI535524	PB2	France	2008-Dec-29	A/Paris/1980/2008		Institut Pasteur	Barbezange, Cyril
EPI535525	PB1	France	2008-Dec-29	A/Paris/1980/2008		Institut Pasteur	Barbezange, Cyril
EPI535526	PA	France	2008-Dec-29	A/Paris/1980/2008		Institut Pasteur	Barbezange, Cyril
EPI535527	HA	France	2008-Dec-29	A/Paris/1980/2008		Institut Pasteur	Barbezange, Cyril
EPI535528	NP	France	2008-Dec-29	A/Paris/1980/2008		Institut Pasteur	Barbezange, Cyril
EPI535530	MP	France	2008-Dec-29	A/Paris/1980/2008		Institut Pasteur	Barbezange, Cyril
EPI535529	NA	France	2008-Dec-29	A/Paris/1980/2008		Institut Pasteur	Barbezange, Cyril
EPI535501	PB1	France	2008-Dec-09	A/Paris/711/2008		Institut Pasteur	Barbezange, Cyril
EPI535503	HA	France	2008-Dec-09	A/Paris/711/2008		Institut Pasteur	Barbezange, Cyril
EPI535500	PB2	France	2008-Dec-09	A/Paris/711/2008		Institut Pasteur	Barbezange, Cyril
EPI535502	PA	France	2008-Dec-09	A/Paris/711/2008		Institut Pasteur	Barbezange, Cyril
EPI535504	NP	France	2008-Dec-09	A/Paris/711/2008		Institut Pasteur	Barbezange, Cyril
EPI535505	NA	France	2008-Dec-09	A/Paris/711/2008		Institut Pasteur	Barbezange, Cyril
EPI535506	MP	France	2008-Dec-09	A/Paris/711/2008		Institut Pasteur	Barbezange, Cyril
EPI535507	NS	France	2008-Dec-09	A/Paris/711/2008		Institut Pasteur	Barbezange, Cyril
EPI535439	MP	France	2008-Oct-21	A/Paris/123/2008		Institut Pasteur	Barbezange, Cyril
EPI535435	PA	France	2008-Oct-21	A/Paris/123/2008		Institut Pasteur	Barbezange, Cyril
EPI535440	NS	France	2008-Oct-21	A/Paris/123/2008		Institut Pasteur	Barbezange, Cyril
EPI535433	PB2	France	2008-Oct-21	A/Paris/123/2008		Institut Pasteur	Barbezange, Cyril
EPI535437	NP	France	2008-Oct-21	A/Paris/123/2008		Institut Pasteur	Barbezange, Cyril
EPI535436	HA	France	2008-Oct-21	A/Paris/123/2008		Institut Pasteur	Barbezange, Cyril
EPI535434	PB1	France	2008-Oct-21	A/Paris/123/2008		Institut Pasteur	Barbezange, Cyril
EPI535438	NA	France	2008-Oct-21	A/Paris/123/2008		Institut Pasteur	Barbezange, Cyril
EPI535428	HA	France	2008-Feb-25	A/Paris/2030/2008		Institut Pasteur	Barbezange, Cyril
EPI535431	MP	France	2008-Feb-25	A/Paris/2030/2008		Institut Pasteur	Barbezange, Cyril
EPI535426	PB1	France	2008-Feb-25	A/Paris/2030/2008		Institut Pasteur	Barbezange, Cyril
EPI535425	PB2	France	2008-Feb-25	A/Paris/2030/2008		Institut Pasteur	Barbezange, Cyril
EPI535427	PA	France	2008-Feb-25	A/Paris/2030/2008		Institut Pasteur	Barbezange, Cyril
EPI535429	NP	France	2008-Feb-25	A/Paris/2030/2008		Institut Pasteur	Barbezange, Cyril
EPI535430	NA	France	2008-Feb-25	A/Paris/2030/2008		Institut Pasteur	Barbezange, Cyril
EPI535432	NS	France	2008-Feb-25	A/Paris/2030/2008		Institut Pasteur	Barbezange, Cyril
EPI525570	HA	United States	2008-Mar-27	A/New York/1155/2008		Other Database Import	Wentworth,D.E.; Halpin,R.A.; Lin,X.; Bera,J.; Akopov,A.; Ransier,A.; Mohan,M.; Fedorova,N.; Tsitrin,T.; Stockwell,T.; Amedeo,P.; Appalla,L.; Bishop,B.; Edworthy,P.; Gupta,N.; Hoover,J.; Katzel,D.; Li,K.; Schobel,S.; Shrivastava,S.; Thovarai,V.; Wang,S.; Griesemer,S.B.; Bao,Y.; Sanders,R.; Zhdanov,S.; Kiryutin,B.; Lipman,D.J.; Tatusova,T.; St. George,K.
EPI525571	MP	United States	2008-Mar-27	A/New York/1155/2008		Other Database Import	Wentworth,D.E.; Halpin,R.A.; Lin,X.; Bera,J.; Akopov,A.; Ransier,A.; Mohan,M.; Fedorova,N.; Tsitrin,T.; Stockwell,T.; Amedeo,P.; Appalla,L.; Bishop,B.; Edworthy,P.; Gupta,N.; Hoover,J.; Katzel,D.; Li,K.; Schobel,S.; Shrivastava,S.; Thovarai,V.; Wang,S.; Griesemer,S.B.; Bao,Y.; Sanders,R.; Zhdanov,S.; Kiryutin,B.; Lipman,D.J.; Tatusova,T.; St. George,K.
EPI525572	NA	United States	2008-Mar-27	A/New York/1155/2008		Other Database Import	Wentworth,D.E.; Halpin,R.A.; Lin,X.; Bera,J.; Akopov,A.; Ransier,A.; Mohan,M.; Fedorova,N.; Tsitrin,T.; Stockwell,T.; Amedeo,P.; Appalla,L.; Bishop,B.; Edworthy,P.; Gupta,N.; Hoover,J.; Katzel,D.; Li,K.; Schobel,S.; Shrivastava,S.; Thovarai,V.; Wang,S.; Griesemer,S.B.; Bao,Y.; Sanders,R.; Zhdanov,S.; Kiryutin,B.; Lipman,D.J.; Tatusova,T.; St. George,K.
EPI525573	NP	United States	2008-Mar-27	A/New York/1155/2008		Other Database Import	Wentworth,D.E.; Halpin,R.A.; Lin,X.; Bera,J.; Akopov,A.; Ransier,A.; Mohan,M.; Fedorova,N.; Tsitrin,T.; Stockwell,T.; Amedeo,P.; Appalla,L.; Bishop,B.; Edworthy,P.; Gupta,N.; Hoover,J.; Katzel,D.; Li,K.; Schobel,S.; Shrivastava,S.; Thovarai,V.; Wang,S.; Griesemer,S.B.; Bao,Y.; Sanders,R.; Zhdanov,S.; Kiryutin,B.; Lipman,D.J.; Tatusova,T.; St. George,K.
EPI525574	NS	United States	2008-Mar-27	A/New York/1155/2008		Other Database Import	Wentworth,D.E.; Halpin,R.A.; Lin,X.; Bera,J.; Akopov,A.; Ransier,A.; Mohan,M.; Fedorova,N.; Tsitrin,T.; Stockwell,T.; Amedeo,P.; Appalla,L.; Bishop,B.; Edworthy,P.; Gupta,N.; Hoover,J.; Katzel,D.; Li,K.; Schobel,S.; Shrivastava,S.; Thovarai,V.; Wang,S.; Griesemer,S.B.; Bao,Y.; Sanders,R.; Zhdanov,S.; Kiryutin,B.; Lipman,D.J.; Tatusova,T.; St. George,K.
EPI525576	PB1	United States	2008-Mar-27	A/New York/1155/2008		Other Database Import	Wentworth,D.E.; Halpin,R.A.; Lin,X.; Bera,J.; Akopov,A.; Ransier,A.; Mohan,M.; Fedorova,N.; Tsitrin,T.; Stockwell,T.; Amedeo,P.; Appalla,L.; Bishop,B.; Edworthy,P.; Gupta,N.; Hoover,J.; Katzel,D.; Li,K.; Schobel,S.; Shrivastava,S.; Thovarai,V.; Wang,S.; Griesemer,S.B.; Bao,Y.; Sanders,R.; Zhdanov,S.; Kiryutin,B.; Lipman,D.J.; Tatusova,T.; St. George,K.
EPI525577	PB2	United States	2008-Mar-27	A/New York/1155/2008		Other Database Import	Wentworth,D.E.; Halpin,R.A.; Lin,X.; Bera,J.; Akopov,A.; Ransier,A.; Mohan,M.; Fedorova,N.; Tsitrin,T.; Stockwell,T.; Amedeo,P.; Appalla,L.; Bishop,B.; Edworthy,P.; Gupta,N.; Hoover,J.; Katzel,D.; Li,K.; Schobel,S.; Shrivastava,S.; Thovarai,V.; Wang,S.; Griesemer,S.B.; Bao,Y.; Sanders,R.; Zhdanov,S.; Kiryutin,B.; Lipman,D.J.; Tatusova,T.; St. George,K.
EPI525562	HA	United States	2008-Mar-11	A/New York/1154/2008		Other Database Import	Wentworth,D.E.; Halpin,R.A.; Lin,X.; Bera,J.; Akopov,A.; Ransier,A.; Mohan,M.; Fedorova,N.; Tsitrin,T.; Stockwell,T.; Amedeo,P.; Appalla,L.; Bishop,B.; Edworthy,P.; Gupta,N.; Hoover,J.; Katzel,D.; Li,K.; Schobel,S.; Shrivastava,S.; Thovarai,V.; Wang,S.; Griesemer,S.B.; Bao,Y.; Sanders,R.; Zhdanov,S.; Kiryutin,B.; Lipman,D.J.; Tatusova,T.; St. George,K.
EPI525563	MP	United States	2008-Mar-11	A/New York/1154/2008		Other Database Import	Wentworth,D.E.; Halpin,R.A.; Lin,X.; Bera,J.; Akopov,A.; Ransier,A.; Mohan,M.; Fedorova,N.; Tsitrin,T.; Stockwell,T.; Amedeo,P.; Appalla,L.; Bishop,B.; Edworthy,P.; Gupta,N.; Hoover,J.; Katzel,D.; Li,K.; Schobel,S.; Shrivastava,S.; Thovarai,V.; Wang,S.; Griesemer,S.B.; Bao,Y.; Sanders,R.; Zhdanov,S.; Kiryutin,B.; Lipman,D.J.; Tatusova,T.; St. George,K.
EPI525564	NA	United States	2008-Mar-11	A/New York/1154/2008		Other Database Import	Wentworth,D.E.; Halpin,R.A.; Lin,X.; Bera,J.; Akopov,A.; Ransier,A.; Mohan,M.; Fedorova,N.; Tsitrin,T.; Stockwell,T.; Amedeo,P.; Appalla,L.; Bishop,B.; Edworthy,P.; Gupta,N.; Hoover,J.; Katzel,D.; Li,K.; Schobel,S.; Shrivastava,S.; Thovarai,V.; Wang,S.; Griesemer,S.B.; Bao,Y.; Sanders,R.; Zhdanov,S.; Kiryutin,B.; Lipman,D.J.; Tatusova,T.; St. George,K.
EPI525565	NP	United States	2008-Mar-11	A/New York/1154/2008		Other Database Import	Wentworth,D.E.; Halpin,R.A.; Lin,X.; Bera,J.; Akopov,A.; Ransier,A.; Mohan,M.; Fedorova,N.; Tsitrin,T.; Stockwell,T.; Amedeo,P.; Appalla,L.; Bishop,B.; Edworthy,P.; Gupta,N.; Hoover,J.; Katzel,D.; Li,K.; Schobel,S.; Shrivastava,S.; Thovarai,V.; Wang,S.; Griesemer,S.B.; Bao,Y.; Sanders,R.; Zhdanov,S.; Kiryutin,B.; Lipman,D.J.; Tatusova,T.; St. George,K.
EPI525566	NS	United States	2008-Mar-11	A/New York/1154/2008		Other Database Import	Wentworth,D.E.; Halpin,R.A.; Lin,X.; Bera,J.; Akopov,A.; Ransier,A.; Mohan,M.; Fedorova,N.; Tsitrin,T.; Stockwell,T.; Amedeo,P.; Appalla,L.; Bishop,B.; Edworthy,P.; Gupta,N.; Hoover,J.; Katzel,D.; Li,K.; Schobel,S.; Shrivastava,S.; Thovarai,V.; Wang,S.; Griesemer,S.B.; Bao,Y.; Sanders,R.; Zhdanov,S.; Kiryutin,B.; Lipman,D.J.; Tatusova,T.; St. George,K.
EPI525568	PB1	United States	2008-Mar-11	A/New York/1154/2008		Other Database Import	Wentworth,D.E.; Halpin,R.A.; Lin,X.; Bera,J.; Akopov,A.; Ransier,A.; Mohan,M.; Fedorova,N.; Tsitrin,T.; Stockwell,T.; Amedeo,P.; Appalla,L.; Bishop,B.; Edworthy,P.; Gupta,N.; Hoover,J.; Katzel,D.; Li,K.; Schobel,S.; Shrivastava,S.; Thovarai,V.; Wang,S.; Griesemer,S.B.; Bao,Y.; Sanders,R.; Zhdanov,S.; Kiryutin,B.; Lipman,D.J.; Tatusova,T.; St. George,K.
EPI525569	PB2	United States	2008-Mar-11	A/New York/1154/2008		Other Database Import	Wentworth,D.E.; Halpin,R.A.; Lin,X.; Bera,J.; Akopov,A.; Ransier,A.; Mohan,M.; Fedorova,N.; Tsitrin,T.; Stockwell,T.; Amedeo,P.; Appalla,L.; Bishop,B.; Edworthy,P.; Gupta,N.; Hoover,J.; Katzel,D.; Li,K.; Schobel,S.; Shrivastava,S.; Thovarai,V.; Wang,S.; Griesemer,S.B.; Bao,Y.; Sanders,R.; Zhdanov,S.; Kiryutin,B.; Lipman,D.J.; Tatusova,T.; St. George,K.
EPI525546	HA	United States	2008-Mar-10	A/New York/1152/2008		Other Database Import	Wentworth,D.E.; Halpin,R.A.; Lin,X.; Bera,J.; Akopov,A.; Ransier,A.; Mohan,M.; Fedorova,N.; Tsitrin,T.; Stockwell,T.; Amedeo,P.; Appalla,L.; Bishop,B.; Edworthy,P.; Gupta,N.; Hoover,J.; Katzel,D.; Li,K.; Schobel,S.; Shrivastava,S.; Thovarai,V.; Wang,S.; Griesemer,S.B.; Bao,Y.; Sanders,R.; Zhdanov,S.; Kiryutin,B.; Lipman,D.J.; Tatusova,T.; St. George,K.
EPI525547	MP	United States	2008-Mar-10	A/New York/1152/2008		Other Database Import	Wentworth,D.E.; Halpin,R.A.; Lin,X.; Bera,J.; Akopov,A.; Ransier,A.; Mohan,M.; Fedorova,N.; Tsitrin,T.; Stockwell,T.; Amedeo,P.; Appalla,L.; Bishop,B.; Edworthy,P.; Gupta,N.; Hoover,J.; Katzel,D.; Li,K.; Schobel,S.; Shrivastava,S.; Thovarai,V.; Wang,S.; Griesemer,S.B.; Bao,Y.; Sanders,R.; Zhdanov,S.; Kiryutin,B.; Lipman,D.J.; Tatusova,T.; St. George,K.
EPI525548	NA	United States	2008-Mar-10	A/New York/1152/2008		Other Database Import	Wentworth,D.E.; Halpin,R.A.; Lin,X.; Bera,J.; Akopov,A.; Ransier,A.; Mohan,M.; Fedorova,N.; Tsitrin,T.; Stockwell,T.; Amedeo,P.; Appalla,L.; Bishop,B.; Edworthy,P.; Gupta,N.; Hoover,J.; Katzel,D.; Li,K.; Schobel,S.; Shrivastava,S.; Thovarai,V.; Wang,S.; Griesemer,S.B.; Bao,Y.; Sanders,R.; Zhdanov,S.; Kiryutin,B.; Lipman,D.J.; Tatusova,T.; St. George,K.
EPI525549	NP	United States	2008-Mar-10	A/New York/1152/2008		Other Database Import	Wentworth,D.E.; Halpin,R.A.; Lin,X.; Bera,J.; Akopov,A.; Ransier,A.; Mohan,M.; Fedorova,N.; Tsitrin,T.; Stockwell,T.; Amedeo,P.; Appalla,L.; Bishop,B.; Edworthy,P.; Gupta,N.; Hoover,J.; Katzel,D.; Li,K.; Schobel,S.; Shrivastava,S.; Thovarai,V.; Wang,S.; Griesemer,S.B.; Bao,Y.; Sanders,R.; Zhdanov,S.; Kiryutin,B.; Lipman,D.J.; Tatusova,T.; St. George,K.
EPI525550	NS	United States	2008-Mar-10	A/New York/1152/2008		Other Database Import	Wentworth,D.E.; Halpin,R.A.; Lin,X.; Bera,J.; Akopov,A.; Ransier,A.; Mohan,M.; Fedorova,N.; Tsitrin,T.; Stockwell,T.; Amedeo,P.; Appalla,L.; Bishop,B.; Edworthy,P.; Gupta,N.; Hoover,J.; Katzel,D.; Li,K.; Schobel,S.; Shrivastava,S.; Thovarai,V.; Wang,S.; Griesemer,S.B.; Bao,Y.; Sanders,R.; Zhdanov,S.; Kiryutin,B.; Lipman,D.J.; Tatusova,T.; St. George,K.
EPI525552	PB1	United States	2008-Mar-10	A/New York/1152/2008		Other Database Import	Wentworth,D.E.; Halpin,R.A.; Lin,X.; Bera,J.; Akopov,A.; Ransier,A.; Mohan,M.; Fedorova,N.; Tsitrin,T.; Stockwell,T.; Amedeo,P.; Appalla,L.; Bishop,B.; Edworthy,P.; Gupta,N.; Hoover,J.; Katzel,D.; Li,K.; Schobel,S.; Shrivastava,S.; Thovarai,V.; Wang,S.; Griesemer,S.B.; Bao,Y.; Sanders,R.; Zhdanov,S.; Kiryutin,B.; Lipman,D.J.; Tatusova,T.; St. George,K.
EPI525553	PB2	United States	2008-Mar-10	A/New York/1152/2008		Other Database Import	Wentworth,D.E.; Halpin,R.A.; Lin,X.; Bera,J.; Akopov,A.; Ransier,A.; Mohan,M.; Fedorova,N.; Tsitrin,T.; Stockwell,T.; Amedeo,P.; Appalla,L.; Bishop,B.; Edworthy,P.; Gupta,N.; Hoover,J.; Katzel,D.; Li,K.; Schobel,S.; Shrivastava,S.; Thovarai,V.; Wang,S.; Griesemer,S.B.; Bao,Y.; Sanders,R.; Zhdanov,S.; Kiryutin,B.; Lipman,D.J.; Tatusova,T.; St. George,K.
EPI525522	HA	United States	2008-Mar-03	A/New York/1148/2008		Other Database Import	Wentworth,D.E.; Halpin,R.A.; Lin,X.; Bera,J.; Akopov,A.; Ransier,A.; Mohan,M.; Fedorova,N.; Tsitrin,T.; Stockwell,T.; Amedeo,P.; Appalla,L.; Bishop,B.; Edworthy,P.; Gupta,N.; Hoover,J.; Katzel,D.; Li,K.; Schobel,S.; Shrivastava,S.; Thovarai,V.; Wang,S.; Griesemer,S.B.; Bao,Y.; Sanders,R.; Zhdanov,S.; Kiryutin,B.; Lipman,D.J.; Tatusova,T.; St. George,K.
EPI525523	MP	United States	2008-Mar-03	A/New York/1148/2008		Other Database Import	Wentworth,D.E.; Halpin,R.A.; Lin,X.; Bera,J.; Akopov,A.; Ransier,A.; Mohan,M.; Fedorova,N.; Tsitrin,T.; Stockwell,T.; Amedeo,P.; Appalla,L.; Bishop,B.; Edworthy,P.; Gupta,N.; Hoover,J.; Katzel,D.; Li,K.; Schobel,S.; Shrivastava,S.; Thovarai,V.; Wang,S.; Griesemer,S.B.; Bao,Y.; Sanders,R.; Zhdanov,S.; Kiryutin,B.; Lipman,D.J.; Tatusova,T.; St. George,K.
EPI525524	NA	United States	2008-Mar-03	A/New York/1148/2008		Other Database Import	Wentworth,D.E.; Halpin,R.A.; Lin,X.; Bera,J.; Akopov,A.; Ransier,A.; Mohan,M.; Fedorova,N.; Tsitrin,T.; Stockwell,T.; Amedeo,P.; Appalla,L.; Bishop,B.; Edworthy,P.; Gupta,N.; Hoover,J.; Katzel,D.; Li,K.; Schobel,S.; Shrivastava,S.; Thovarai,V.; Wang,S.; Griesemer,S.B.; Bao,Y.; Sanders,R.; Zhdanov,S.; Kiryutin,B.; Lipman,D.J.; Tatusova,T.; St. George,K.
EPI525525	NP	United States	2008-Mar-03	A/New York/1148/2008		Other Database Import	Wentworth,D.E.; Halpin,R.A.; Lin,X.; Bera,J.; Akopov,A.; Ransier,A.; Mohan,M.; Fedorova,N.; Tsitrin,T.; Stockwell,T.; Amedeo,P.; Appalla,L.; Bishop,B.; Edworthy,P.; Gupta,N.; Hoover,J.; Katzel,D.; Li,K.; Schobel,S.; Shrivastava,S.; Thovarai,V.; Wang,S.; Griesemer,S.B.; Bao,Y.; Sanders,R.; Zhdanov,S.; Kiryutin,B.; Lipman,D.J.; Tatusova,T.; St. George,K.
EPI525526	NS	United States	2008-Mar-03	A/New York/1148/2008		Other Database Import	Wentworth,D.E.; Halpin,R.A.; Lin,X.; Bera,J.; Akopov,A.; Ransier,A.; Mohan,M.; Fedorova,N.; Tsitrin,T.; Stockwell,T.; Amedeo,P.; Appalla,L.; Bishop,B.; Edworthy,P.; Gupta,N.; Hoover,J.; Katzel,D.; Li,K.; Schobel,S.; Shrivastava,S.; Thovarai,V.; Wang,S.; Griesemer,S.B.; Bao,Y.; Sanders,R.; Zhdanov,S.; Kiryutin,B.; Lipman,D.J.; Tatusova,T.; St. George,K.
EPI525528	PB1	United States	2008-Mar-03	A/New York/1148/2008		Other Database Import	Wentworth,D.E.; Halpin,R.A.; Lin,X.; Bera,J.; Akopov,A.; Ransier,A.; Mohan,M.; Fedorova,N.; Tsitrin,T.; Stockwell,T.; Amedeo,P.; Appalla,L.; Bishop,B.; Edworthy,P.; Gupta,N.; Hoover,J.; Katzel,D.; Li,K.; Schobel,S.; Shrivastava,S.; Thovarai,V.; Wang,S.; Griesemer,S.B.; Bao,Y.; Sanders,R.; Zhdanov,S.; Kiryutin,B.; Lipman,D.J.; Tatusova,T.; St. George,K.
EPI525529	PB2	United States	2008-Mar-03	A/New York/1148/2008		Other Database Import	Wentworth,D.E.; Halpin,R.A.; Lin,X.; Bera,J.; Akopov,A.; Ransier,A.; Mohan,M.; Fedorova,N.; Tsitrin,T.; Stockwell,T.; Amedeo,P.; Appalla,L.; Bishop,B.; Edworthy,P.; Gupta,N.; Hoover,J.; Katzel,D.; Li,K.; Schobel,S.; Shrivastava,S.; Thovarai,V.; Wang,S.; Griesemer,S.B.; Bao,Y.; Sanders,R.; Zhdanov,S.; Kiryutin,B.; Lipman,D.J.; Tatusova,T.; St. George,K.
EPI525514	HA	United States	2008-Feb-27	A/New York/1147/2008		Other Database Import	Wentworth,D.E.; Halpin,R.A.; Lin,X.; Bera,J.; Akopov,A.; Ransier,A.; Mohan,M.; Fedorova,N.; Tsitrin,T.; Stockwell,T.; Amedeo,P.; Appalla,L.; Bishop,B.; Edworthy,P.; Gupta,N.; Hoover,J.; Katzel,D.; Li,K.; Schobel,S.; Shrivastava,S.; Thovarai,V.; Wang,S.; Griesemer,S.B.; Bao,Y.; Sanders,R.; Zhdanov,S.; Kiryutin,B.; Lipman,D.J.; Tatusova,T.; St. George,K.
EPI525515	MP	United States	2008-Feb-27	A/New York/1147/2008		Other Database Import	Wentworth,D.E.; Halpin,R.A.; Lin,X.; Bera,J.; Akopov,A.; Ransier,A.; Mohan,M.; Fedorova,N.; Tsitrin,T.; Stockwell,T.; Amedeo,P.; Appalla,L.; Bishop,B.; Edworthy,P.; Gupta,N.; Hoover,J.; Katzel,D.; Li,K.; Schobel,S.; Shrivastava,S.; Thovarai,V.; Wang,S.; Griesemer,S.B.; Bao,Y.; Sanders,R.; Zhdanov,S.; Kiryutin,B.; Lipman,D.J.; Tatusova,T.; St. George,K.
EPI525516	NA	United States	2008-Feb-27	A/New York/1147/2008		Other Database Import	Wentworth,D.E.; Halpin,R.A.; Lin,X.; Bera,J.; Akopov,A.; Ransier,A.; Mohan,M.; Fedorova,N.; Tsitrin,T.; Stockwell,T.; Amedeo,P.; Appalla,L.; Bishop,B.; Edworthy,P.; Gupta,N.; Hoover,J.; Katzel,D.; Li,K.; Schobel,S.; Shrivastava,S.; Thovarai,V.; Wang,S.; Griesemer,S.B.; Bao,Y.; Sanders,R.; Zhdanov,S.; Kiryutin,B.; Lipman,D.J.; Tatusova,T.; St. George,K.
EPI525517	NP	United States	2008-Feb-27	A/New York/1147/2008		Other Database Import	Wentworth,D.E.; Halpin,R.A.; Lin,X.; Bera,J.; Akopov,A.; Ransier,A.; Mohan,M.; Fedorova,N.; Tsitrin,T.; Stockwell,T.; Amedeo,P.; Appalla,L.; Bishop,B.; Edworthy,P.; Gupta,N.; Hoover,J.; Katzel,D.; Li,K.; Schobel,S.; Shrivastava,S.; Thovarai,V.; Wang,S.; Griesemer,S.B.; Bao,Y.; Sanders,R.; Zhdanov,S.; Kiryutin,B.; Lipman,D.J.; Tatusova,T.; St. George,K.
EPI525518	NS	United States	2008-Feb-27	A/New York/1147/2008		Other Database Import	Wentworth,D.E.; Halpin,R.A.; Lin,X.; Bera,J.; Akopov,A.; Ransier,A.; Mohan,M.; Fedorova,N.; Tsitrin,T.; Stockwell,T.; Amedeo,P.; Appalla,L.; Bishop,B.; Edworthy,P.; Gupta,N.; Hoover,J.; Katzel,D.; Li,K.; Schobel,S.; Shrivastava,S.; Thovarai,V.; Wang,S.; Griesemer,S.B.; Bao,Y.; Sanders,R.; Zhdanov,S.; Kiryutin,B.; Lipman,D.J.; Tatusova,T.; St. George,K.
EPI525520	PB1	United States	2008-Feb-27	A/New York/1147/2008		Other Database Import	Wentworth,D.E.; Halpin,R.A.; Lin,X.; Bera,J.; Akopov,A.; Ransier,A.; Mohan,M.; Fedorova,N.; Tsitrin,T.; Stockwell,T.; Amedeo,P.; Appalla,L.; Bishop,B.; Edworthy,P.; Gupta,N.; Hoover,J.; Katzel,D.; Li,K.; Schobel,S.; Shrivastava,S.; Thovarai,V.; Wang,S.; Griesemer,S.B.; Bao,Y.; Sanders,R.; Zhdanov,S.; Kiryutin,B.; Lipman,D.J.; Tatusova,T.; St. George,K.
EPI525521	PB2	United States	2008-Feb-27	A/New York/1147/2008		Other Database Import	Wentworth,D.E.; Halpin,R.A.; Lin,X.; Bera,J.; Akopov,A.; Ransier,A.; Mohan,M.; Fedorova,N.; Tsitrin,T.; Stockwell,T.; Amedeo,P.; Appalla,L.; Bishop,B.; Edworthy,P.; Gupta,N.; Hoover,J.; Katzel,D.; Li,K.; Schobel,S.; Shrivastava,S.; Thovarai,V.; Wang,S.; Griesemer,S.B.; Bao,Y.; Sanders,R.; Zhdanov,S.; Kiryutin,B.; Lipman,D.J.; Tatusova,T.; St. George,K.
EPI525458	HA	United States	2008-Feb-10	A/New York/1140/2008		Other Database Import	Wentworth,D.E.; Halpin,R.A.; Lin,X.; Bera,J.; Akopov,A.; Ransier,A.; Mohan,M.; Fedorova,N.; Tsitrin,T.; Stockwell,T.; Amedeo,P.; Appalla,L.; Bishop,B.; Edworthy,P.; Gupta,N.; Hoover,J.; Katzel,D.; Li,K.; Schobel,S.; Shrivastava,S.; Thovarai,V.; Wang,S.; Griesemer,S.B.; Bao,Y.; Sanders,R.; Zhdanov,S.; Kiryutin,B.; Lipman,D.J.; Tatusova,T.; St. George,K.
EPI525459	MP	United States	2008-Feb-10	A/New York/1140/2008		Other Database Import	Wentworth,D.E.; Halpin,R.A.; Lin,X.; Bera,J.; Akopov,A.; Ransier,A.; Mohan,M.; Fedorova,N.; Tsitrin,T.; Stockwell,T.; Amedeo,P.; Appalla,L.; Bishop,B.; Edworthy,P.; Gupta,N.; Hoover,J.; Katzel,D.; Li,K.; Schobel,S.; Shrivastava,S.; Thovarai,V.; Wang,S.; Griesemer,S.B.; Bao,Y.; Sanders,R.; Zhdanov,S.; Kiryutin,B.; Lipman,D.J.; Tatusova,T.; St. George,K.
EPI525460	NA	United States	2008-Feb-10	A/New York/1140/2008		Other Database Import	Wentworth,D.E.; Halpin,R.A.; Lin,X.; Bera,J.; Akopov,A.; Ransier,A.; Mohan,M.; Fedorova,N.; Tsitrin,T.; Stockwell,T.; Amedeo,P.; Appalla,L.; Bishop,B.; Edworthy,P.; Gupta,N.; Hoover,J.; Katzel,D.; Li,K.; Schobel,S.; Shrivastava,S.; Thovarai,V.; Wang,S.; Griesemer,S.B.; Bao,Y.; Sanders,R.; Zhdanov,S.; Kiryutin,B.; Lipman,D.J.; Tatusova,T.; St. George,K.
EPI525461	NP	United States	2008-Feb-10	A/New York/1140/2008		Other Database Import	Wentworth,D.E.; Halpin,R.A.; Lin,X.; Bera,J.; Akopov,A.; Ransier,A.; Mohan,M.; Fedorova,N.; Tsitrin,T.; Stockwell,T.; Amedeo,P.; Appalla,L.; Bishop,B.; Edworthy,P.; Gupta,N.; Hoover,J.; Katzel,D.; Li,K.; Schobel,S.; Shrivastava,S.; Thovarai,V.; Wang,S.; Griesemer,S.B.; Bao,Y.; Sanders,R.; Zhdanov,S.; Kiryutin,B.; Lipman,D.J.; Tatusova,T.; St. George,K.
EPI525462	NS	United States	2008-Feb-10	A/New York/1140/2008		Other Database Import	Wentworth,D.E.; Halpin,R.A.; Lin,X.; Bera,J.; Akopov,A.; Ransier,A.; Mohan,M.; Fedorova,N.; Tsitrin,T.; Stockwell,T.; Amedeo,P.; Appalla,L.; Bishop,B.; Edworthy,P.; Gupta,N.; Hoover,J.; Katzel,D.; Li,K.; Schobel,S.; Shrivastava,S.; Thovarai,V.; Wang,S.; Griesemer,S.B.; Bao,Y.; Sanders,R.; Zhdanov,S.; Kiryutin,B.; Lipman,D.J.; Tatusova,T.; St. George,K.
EPI525464	PB1	United States	2008-Feb-10	A/New York/1140/2008		Other Database Import	Wentworth,D.E.; Halpin,R.A.; Lin,X.; Bera,J.; Akopov,A.; Ransier,A.; Mohan,M.; Fedorova,N.; Tsitrin,T.; Stockwell,T.; Amedeo,P.; Appalla,L.; Bishop,B.; Edworthy,P.; Gupta,N.; Hoover,J.; Katzel,D.; Li,K.; Schobel,S.; Shrivastava,S.; Thovarai,V.; Wang,S.; Griesemer,S.B.; Bao,Y.; Sanders,R.; Zhdanov,S.; Kiryutin,B.; Lipman,D.J.; Tatusova,T.; St. George,K.
EPI525465	PB2	United States	2008-Feb-10	A/New York/1140/2008		Other Database Import	Wentworth,D.E.; Halpin,R.A.; Lin,X.; Bera,J.; Akopov,A.; Ransier,A.; Mohan,M.; Fedorova,N.; Tsitrin,T.; Stockwell,T.; Amedeo,P.; Appalla,L.; Bishop,B.; Edworthy,P.; Gupta,N.; Hoover,J.; Katzel,D.; Li,K.; Schobel,S.; Shrivastava,S.; Thovarai,V.; Wang,S.; Griesemer,S.B.; Bao,Y.; Sanders,R.; Zhdanov,S.; Kiryutin,B.; Lipman,D.J.; Tatusova,T.; St. George,K.
EPI525425	HA	United States	2008-Feb-04	A/New York/1135/2008		Other Database Import	Wentworth,D.E.; Halpin,R.A.; Lin,X.; Bera,J.; Akopov,A.; Ransier,A.; Mohan,M.; Fedorova,N.; Tsitrin,T.; Stockwell,T.; Amedeo,P.; Appalla,L.; Bishop,B.; Edworthy,P.; Gupta,N.; Hoover,J.; Katzel,D.; Li,K.; Schobel,S.; Shrivastava,S.; Thovarai,V.; Wang,S.; Griesemer,S.B.; Bao,Y.; Sanders,R.; Zhdanov,S.; Kiryutin,B.; Lipman,D.J.; Tatusova,T.; St. George,K.
EPI525426	MP	United States	2008-Feb-04	A/New York/1135/2008		Other Database Import	Wentworth,D.E.; Halpin,R.A.; Lin,X.; Bera,J.; Akopov,A.; Ransier,A.; Mohan,M.; Fedorova,N.; Tsitrin,T.; Stockwell,T.; Amedeo,P.; Appalla,L.; Bishop,B.; Edworthy,P.; Gupta,N.; Hoover,J.; Katzel,D.; Li,K.; Schobel,S.; Shrivastava,S.; Thovarai,V.; Wang,S.; Griesemer,S.B.; Bao,Y.; Sanders,R.; Zhdanov,S.; Kiryutin,B.; Lipman,D.J.; Tatusova,T.; St. George,K.
EPI525427	NA	United States	2008-Feb-04	A/New York/1135/2008		Other Database Import	Wentworth,D.E.; Halpin,R.A.; Lin,X.; Bera,J.; Akopov,A.; Ransier,A.; Mohan,M.; Fedorova,N.; Tsitrin,T.; Stockwell,T.; Amedeo,P.; Appalla,L.; Bishop,B.; Edworthy,P.; Gupta,N.; Hoover,J.; Katzel,D.; Li,K.; Schobel,S.; Shrivastava,S.; Thovarai,V.; Wang,S.; Griesemer,S.B.; Bao,Y.; Sanders,R.; Zhdanov,S.; Kiryutin,B.; Lipman,D.J.; Tatusova,T.; St. George,K.
EPI525428	NP	United States	2008-Feb-04	A/New York/1135/2008		Other Database Import	Wentworth,D.E.; Halpin,R.A.; Lin,X.; Bera,J.; Akopov,A.; Ransier,A.; Mohan,M.; Fedorova,N.; Tsitrin,T.; Stockwell,T.; Amedeo,P.; Appalla,L.; Bishop,B.; Edworthy,P.; Gupta,N.; Hoover,J.; Katzel,D.; Li,K.; Schobel,S.; Shrivastava,S.; Thovarai,V.; Wang,S.; Griesemer,S.B.; Bao,Y.; Sanders,R.; Zhdanov,S.; Kiryutin,B.; Lipman,D.J.; Tatusova,T.; St. George,K.
EPI525429	NS	United States	2008-Feb-04	A/New York/1135/2008		Other Database Import	Wentworth,D.E.; Halpin,R.A.; Lin,X.; Bera,J.; Akopov,A.; Ransier,A.; Mohan,M.; Fedorova,N.; Tsitrin,T.; Stockwell,T.; Amedeo,P.; Appalla,L.; Bishop,B.; Edworthy,P.; Gupta,N.; Hoover,J.; Katzel,D.; Li,K.; Schobel,S.; Shrivastava,S.; Thovarai,V.; Wang,S.; Griesemer,S.B.; Bao,Y.; Sanders,R.; Zhdanov,S.; Kiryutin,B.; Lipman,D.J.; Tatusova,T.; St. George,K.
EPI525431	PB1	United States	2008-Feb-04	A/New York/1135/2008		Other Database Import	Wentworth,D.E.; Halpin,R.A.; Lin,X.; Bera,J.; Akopov,A.; Ransier,A.; Mohan,M.; Fedorova,N.; Tsitrin,T.; Stockwell,T.; Amedeo,P.; Appalla,L.; Bishop,B.; Edworthy,P.; Gupta,N.; Hoover,J.; Katzel,D.; Li,K.; Schobel,S.; Shrivastava,S.; Thovarai,V.; Wang,S.; Griesemer,S.B.; Bao,Y.; Sanders,R.; Zhdanov,S.; Kiryutin,B.; Lipman,D.J.; Tatusova,T.; St. George,K.
EPI525432	PB2	United States	2008-Feb-04	A/New York/1135/2008		Other Database Import	Wentworth,D.E.; Halpin,R.A.; Lin,X.; Bera,J.; Akopov,A.; Ransier,A.; Mohan,M.; Fedorova,N.; Tsitrin,T.; Stockwell,T.; Amedeo,P.; Appalla,L.; Bishop,B.; Edworthy,P.; Gupta,N.; Hoover,J.; Katzel,D.; Li,K.; Schobel,S.; Shrivastava,S.; Thovarai,V.; Wang,S.; Griesemer,S.B.; Bao,Y.; Sanders,R.; Zhdanov,S.; Kiryutin,B.; Lipman,D.J.; Tatusova,T.; St. George,K.
EPI525409	HA	United States	2008-Jan-29	A/New York/1133/2008		Other Database Import	Wentworth,D.E.; Halpin,R.A.; Lin,X.; Bera,J.; Akopov,A.; Ransier,A.; Mohan,M.; Fedorova,N.; Tsitrin,T.; Stockwell,T.; Amedeo,P.; Appalla,L.; Bishop,B.; Edworthy,P.; Gupta,N.; Hoover,J.; Katzel,D.; Li,K.; Schobel,S.; Shrivastava,S.; Thovarai,V.; Wang,S.; Griesemer,S.B.; Bao,Y.; Sanders,R.; Zhdanov,S.; Kiryutin,B.; Lipman,D.J.; Tatusova,T.; St. George,K.
EPI525410	MP	United States	2008-Jan-29	A/New York/1133/2008		Other Database Import	Wentworth,D.E.; Halpin,R.A.; Lin,X.; Bera,J.; Akopov,A.; Ransier,A.; Mohan,M.; Fedorova,N.; Tsitrin,T.; Stockwell,T.; Amedeo,P.; Appalla,L.; Bishop,B.; Edworthy,P.; Gupta,N.; Hoover,J.; Katzel,D.; Li,K.; Schobel,S.; Shrivastava,S.; Thovarai,V.; Wang,S.; Griesemer,S.B.; Bao,Y.; Sanders,R.; Zhdanov,S.; Kiryutin,B.; Lipman,D.J.; Tatusova,T.; St. George,K.
EPI525411	NA	United States	2008-Jan-29	A/New York/1133/2008		Other Database Import	Wentworth,D.E.; Halpin,R.A.; Lin,X.; Bera,J.; Akopov,A.; Ransier,A.; Mohan,M.; Fedorova,N.; Tsitrin,T.; Stockwell,T.; Amedeo,P.; Appalla,L.; Bishop,B.; Edworthy,P.; Gupta,N.; Hoover,J.; Katzel,D.; Li,K.; Schobel,S.; Shrivastava,S.; Thovarai,V.; Wang,S.; Griesemer,S.B.; Bao,Y.; Sanders,R.; Zhdanov,S.; Kiryutin,B.; Lipman,D.J.; Tatusova,T.; St. George,K.
EPI525412	NP	United States	2008-Jan-29	A/New York/1133/2008		Other Database Import	Wentworth,D.E.; Halpin,R.A.; Lin,X.; Bera,J.; Akopov,A.; Ransier,A.; Mohan,M.; Fedorova,N.; Tsitrin,T.; Stockwell,T.; Amedeo,P.; Appalla,L.; Bishop,B.; Edworthy,P.; Gupta,N.; Hoover,J.; Katzel,D.; Li,K.; Schobel,S.; Shrivastava,S.; Thovarai,V.; Wang,S.; Griesemer,S.B.; Bao,Y.; Sanders,R.; Zhdanov,S.; Kiryutin,B.; Lipman,D.J.; Tatusova,T.; St. George,K.
EPI525413	NS	United States	2008-Jan-29	A/New York/1133/2008		Other Database Import	Wentworth,D.E.; Halpin,R.A.; Lin,X.; Bera,J.; Akopov,A.; Ransier,A.; Mohan,M.; Fedorova,N.; Tsitrin,T.; Stockwell,T.; Amedeo,P.; Appalla,L.; Bishop,B.; Edworthy,P.; Gupta,N.; Hoover,J.; Katzel,D.; Li,K.; Schobel,S.; Shrivastava,S.; Thovarai,V.; Wang,S.; Griesemer,S.B.; Bao,Y.; Sanders,R.; Zhdanov,S.; Kiryutin,B.; Lipman,D.J.; Tatusova,T.; St. George,K.
EPI525415	PB1	United States	2008-Jan-29	A/New York/1133/2008		Other Database Import	Wentworth,D.E.; Halpin,R.A.; Lin,X.; Bera,J.; Akopov,A.; Ransier,A.; Mohan,M.; Fedorova,N.; Tsitrin,T.; Stockwell,T.; Amedeo,P.; Appalla,L.; Bishop,B.; Edworthy,P.; Gupta,N.; Hoover,J.; Katzel,D.; Li,K.; Schobel,S.; Shrivastava,S.; Thovarai,V.; Wang,S.; Griesemer,S.B.; Bao,Y.; Sanders,R.; Zhdanov,S.; Kiryutin,B.; Lipman,D.J.; Tatusova,T.; St. George,K.
EPI525416	PB2	United States	2008-Jan-29	A/New York/1133/2008		Other Database Import	Wentworth,D.E.; Halpin,R.A.; Lin,X.; Bera,J.; Akopov,A.; Ransier,A.; Mohan,M.; Fedorova,N.; Tsitrin,T.; Stockwell,T.; Amedeo,P.; Appalla,L.; Bishop,B.; Edworthy,P.; Gupta,N.; Hoover,J.; Katzel,D.; Li,K.; Schobel,S.; Shrivastava,S.; Thovarai,V.; Wang,S.; Griesemer,S.B.; Bao,Y.; Sanders,R.; Zhdanov,S.; Kiryutin,B.; Lipman,D.J.; Tatusova,T.; St. George,K.
EPI525374	HA	United States	2008-Jan-18	A/New York/1128/2008		Other Database Import	Wentworth,D.E.; Halpin,R.A.; Lin,X.; Bera,J.; Akopov,A.; Ransier,A.; Mohan,M.; Fedorova,N.; Tsitrin,T.; Stockwell,T.; Amedeo,P.; Appalla,L.; Bishop,B.; Edworthy,P.; Gupta,N.; Hoover,J.; Katzel,D.; Li,K.; Schobel,S.; Shrivastava,S.; Thovarai,V.; Wang,S.; Griesemer,S.B.; Bao,Y.; Sanders,R.; Zhdanov,S.; Kiryutin,B.; Lipman,D.J.; Tatusova,T.; St. George,K.
EPI525375	MP	United States	2008-Jan-18	A/New York/1128/2008		Other Database Import	Wentworth,D.E.; Halpin,R.A.; Lin,X.; Bera,J.; Akopov,A.; Ransier,A.; Mohan,M.; Fedorova,N.; Tsitrin,T.; Stockwell,T.; Amedeo,P.; Appalla,L.; Bishop,B.; Edworthy,P.; Gupta,N.; Hoover,J.; Katzel,D.; Li,K.; Schobel,S.; Shrivastava,S.; Thovarai,V.; Wang,S.; Griesemer,S.B.; Bao,Y.; Sanders,R.; Zhdanov,S.; Kiryutin,B.; Lipman,D.J.; Tatusova,T.; St. George,K.
EPI525376	NA	United States	2008-Jan-18	A/New York/1128/2008		Other Database Import	Wentworth,D.E.; Halpin,R.A.; Lin,X.; Bera,J.; Akopov,A.; Ransier,A.; Mohan,M.; Fedorova,N.; Tsitrin,T.; Stockwell,T.; Amedeo,P.; Appalla,L.; Bishop,B.; Edworthy,P.; Gupta,N.; Hoover,J.; Katzel,D.; Li,K.; Schobel,S.; Shrivastava,S.; Thovarai,V.; Wang,S.; Griesemer,S.B.; Bao,Y.; Sanders,R.; Zhdanov,S.; Kiryutin,B.; Lipman,D.J.; Tatusova,T.; St. George,K.
EPI525377	NP	United States	2008-Jan-18	A/New York/1128/2008		Other Database Import	Wentworth,D.E.; Halpin,R.A.; Lin,X.; Bera,J.; Akopov,A.; Ransier,A.; Mohan,M.; Fedorova,N.; Tsitrin,T.; Stockwell,T.; Amedeo,P.; Appalla,L.; Bishop,B.; Edworthy,P.; Gupta,N.; Hoover,J.; Katzel,D.; Li,K.; Schobel,S.; Shrivastava,S.; Thovarai,V.; Wang,S.; Griesemer,S.B.; Bao,Y.; Sanders,R.; Zhdanov,S.; Kiryutin,B.; Lipman,D.J.; Tatusova,T.; St. George,K.
EPI525378	NS	United States	2008-Jan-18	A/New York/1128/2008		Other Database Import	Wentworth,D.E.; Halpin,R.A.; Lin,X.; Bera,J.; Akopov,A.; Ransier,A.; Mohan,M.; Fedorova,N.; Tsitrin,T.; Stockwell,T.; Amedeo,P.; Appalla,L.; Bishop,B.; Edworthy,P.; Gupta,N.; Hoover,J.; Katzel,D.; Li,K.; Schobel,S.; Shrivastava,S.; Thovarai,V.; Wang,S.; Griesemer,S.B.; Bao,Y.; Sanders,R.; Zhdanov,S.; Kiryutin,B.; Lipman,D.J.; Tatusova,T.; St. George,K.
EPI525380	PB1	United States	2008-Jan-18	A/New York/1128/2008		Other Database Import	Wentworth,D.E.; Halpin,R.A.; Lin,X.; Bera,J.; Akopov,A.; Ransier,A.; Mohan,M.; Fedorova,N.; Tsitrin,T.; Stockwell,T.; Amedeo,P.; Appalla,L.; Bishop,B.; Edworthy,P.; Gupta,N.; Hoover,J.; Katzel,D.; Li,K.; Schobel,S.; Shrivastava,S.; Thovarai,V.; Wang,S.; Griesemer,S.B.; Bao,Y.; Sanders,R.; Zhdanov,S.; Kiryutin,B.; Lipman,D.J.; Tatusova,T.; St. George,K.
EPI525381	PB2	United States	2008-Jan-18	A/New York/1128/2008		Other Database Import	Wentworth,D.E.; Halpin,R.A.; Lin,X.; Bera,J.; Akopov,A.; Ransier,A.; Mohan,M.; Fedorova,N.; Tsitrin,T.; Stockwell,T.; Amedeo,P.; Appalla,L.; Bishop,B.; Edworthy,P.; Gupta,N.; Hoover,J.; Katzel,D.; Li,K.; Schobel,S.; Shrivastava,S.; Thovarai,V.; Wang,S.; Griesemer,S.B.; Bao,Y.; Sanders,R.; Zhdanov,S.; Kiryutin,B.; Lipman,D.J.; Tatusova,T.; St. George,K.
EPI524420	HA	United States	2008-Feb-29	A/New York/1149/2008		Other Database Import	Wentworth,D.E.; Halpin,R.A.; Lin,X.; Bera,J.; Akopov,A.; Ransier,A.; Mohan,M.; Fedorova,N.; Tsitrin,T.; Stockwell,T.; Amedeo,P.; Appalla,L.; Bishop,B.; Edworthy,P.; Gupta,N.; Hoover,J.; Katzel,D.; Li,K.; Schobel,S.; Shrivastava,S.; Thovarai,V.; Wang,S.; Griesemer,S.B.; Bao,Y.; Sanders,R.; Zhdanov,S.; Kiryutin,B.; Lipman,D.J.; Tatusova,T.; St. George,K.
EPI524421	MP	United States	2008-Feb-29	A/New York/1149/2008		Other Database Import	Wentworth,D.E.; Halpin,R.A.; Lin,X.; Bera,J.; Akopov,A.; Ransier,A.; Mohan,M.; Fedorova,N.; Tsitrin,T.; Stockwell,T.; Amedeo,P.; Appalla,L.; Bishop,B.; Edworthy,P.; Gupta,N.; Hoover,J.; Katzel,D.; Li,K.; Schobel,S.; Shrivastava,S.; Thovarai,V.; Wang,S.; Griesemer,S.B.; Bao,Y.; Sanders,R.; Zhdanov,S.; Kiryutin,B.; Lipman,D.J.; Tatusova,T.; St. George,K.
EPI524422	NP	United States	2008-Feb-29	A/New York/1149/2008		Other Database Import	Wentworth,D.E.; Halpin,R.A.; Lin,X.; Bera,J.; Akopov,A.; Ransier,A.; Mohan,M.; Fedorova,N.; Tsitrin,T.; Stockwell,T.; Amedeo,P.; Appalla,L.; Bishop,B.; Edworthy,P.; Gupta,N.; Hoover,J.; Katzel,D.; Li,K.; Schobel,S.; Shrivastava,S.; Thovarai,V.; Wang,S.; Griesemer,S.B.; Bao,Y.; Sanders,R.; Zhdanov,S.; Kiryutin,B.; Lipman,D.J.; Tatusova,T.; St. George,K.
EPI524423	NS	United States	2008-Feb-29	A/New York/1149/2008		Other Database Import	Wentworth,D.E.; Halpin,R.A.; Lin,X.; Bera,J.; Akopov,A.; Ransier,A.; Mohan,M.; Fedorova,N.; Tsitrin,T.; Stockwell,T.; Amedeo,P.; Appalla,L.; Bishop,B.; Edworthy,P.; Gupta,N.; Hoover,J.; Katzel,D.; Li,K.; Schobel,S.; Shrivastava,S.; Thovarai,V.; Wang,S.; Griesemer,S.B.; Bao,Y.; Sanders,R.; Zhdanov,S.; Kiryutin,B.; Lipman,D.J.; Tatusova,T.; St. George,K.
EPI524425	PB2	United States	2008-Feb-29	A/New York/1149/2008		Other Database Import	Wentworth,D.E.; Halpin,R.A.; Lin,X.; Bera,J.; Akopov,A.; Ransier,A.; Mohan,M.; Fedorova,N.; Tsitrin,T.; Stockwell,T.; Amedeo,P.; Appalla,L.; Bishop,B.; Edworthy,P.; Gupta,N.; Hoover,J.; Katzel,D.; Li,K.; Schobel,S.; Shrivastava,S.; Thovarai,V.; Wang,S.; Griesemer,S.B.; Bao,Y.; Sanders,R.; Zhdanov,S.; Kiryutin,B.; Lipman,D.J.; Tatusova,T.; St. George,K.
EPI504521	NA	India	2008-Oct-06	A/India/V094402/2008		Other Database Import	Potdar,V.A.; Dakhave,M.R.; Chadha,M.S.
EPI504518	NA	India	2008-Feb-19	A/India/V083884/2008		Other Database Import	Potdar,V.A.; Dakhave,M.R.; Chadha,M.S.
EPI504517	NA	India	2008-Feb-11	A/India/V083883/2008		Other Database Import	Potdar,V.A.; Dakhave,M.R.; Chadha,M.S.
EPI504485	NA	India	2008-Mar-08	A/India/P083644/2008		Other Database Import	Potdar,V.A.; Dakhave,M.R.; Chadha,M.S.
EPI504484	NA	India	2008-Mar-08	A/India/P083605/2008		Other Database Import	Potdar,V.A.; Dakhave,M.R.; Chadha,M.S.
[truncated: 3,033 more rows]
