# Supplementary material for: Parallel evolution of influenza across multiple spatiotemporal scales
Source: eLife. 2017 Jun 27;6:e26875. doi: 10.7554/eLife.26875 (PMC5487208; doi:10.7554/eLife.26875)
Supplement: Supplementary file 1. — DOI: http://dx.doi.org/10.7554/eLife.26875.022 [file elife-26875-supp1.zip › acknowledgements/2009.xls]

## Sheet: Acknowledge Table
We acknowledge the authors, originating and submitting laboratories of the sequences from GISAID’s EpiFlu™ Database on which this research is based. The list is detailed below.
All submitters of data may be contacted directly via the GISAID website www.gisaid.org
Segment ID	Segment	Country	Collection date	Isolate name	Originating Lab	Submitting Lab	Authors
EPI940503	HA	Taiwan	2009-May-02	A/Taiwan/90764/2009		Other Database Import	Lin,C.-W.
EPI842721	HA	Philippines	2009-Jul-27	A/Philippines/FLU_PHD_0142_CP2/2009		Other Database Import	Maljkovic Berry,I.; Melendrez,M.C.; Li,T.; Hawksworth,A.W.; Brice,G.T.; Blair,P.J.; Halsey,E.S.; Williams,M.; Fernandez,S.; Yoon,I.-K.; Edwards,L.D.; Kuschner,R.; Lin,X.; Thomas,S.J.; Jarman,R.G.; Yoon,I.K.; Klungthong,C.; Chinnawirotpisan,P.
EPI842232	PB2	Philippines	2009-Jul-27	A/Philippines/FLU_PHD_0142_CP2/2009		Other Database Import	Maljkovic Berry,I.; Melendrez,M.C.; Li,T.; Hawksworth,A.W.; Brice,G.T.; Blair,P.J.; Halsey,E.S.; Williams,M.; Fernandez,S.; Yoon,I.-K.; Edwards,L.D.; Kuschner,R.; Lin,X.; Thomas,S.J.; Jarman,R.G.; Yoon,I.K.; Klungthong,C.; Chinnawirotpisan,P.
EPI842351	NS	Philippines	2009-Jul-27	A/Philippines/FLU_PHD_0142_CP2/2009		Other Database Import	Maljkovic Berry,I.; Melendrez,M.C.; Li,T.; Hawksworth,A.W.; Brice,G.T.; Blair,P.J.; Halsey,E.S.; Williams,M.; Fernandez,S.; Yoon,I.-K.; Edwards,L.D.; Kuschner,R.; Lin,X.; Thomas,S.J.; Jarman,R.G.; Yoon,I.K.; Klungthong,C.; Chinnawirotpisan,P.
EPI842748	PA	Philippines	2009-Jul-27	A/Philippines/FLU_PHD_0142_CP2/2009		Other Database Import	Maljkovic Berry,I.; Melendrez,M.C.; Li,T.; Hawksworth,A.W.; Brice,G.T.; Blair,P.J.; Halsey,E.S.; Williams,M.; Fernandez,S.; Yoon,I.-K.; Edwards,L.D.; Kuschner,R.; Lin,X.; Thomas,S.J.; Jarman,R.G.; Yoon,I.K.; Klungthong,C.; Chinnawirotpisan,P.
EPI841915	PB1	Philippines	2009-Jul-27	A/Philippines/FLU_PHD_0142_CP2/2009		Other Database Import	Maljkovic Berry,I.; Melendrez,M.C.; Li,T.; Hawksworth,A.W.; Brice,G.T.; Blair,P.J.; Halsey,E.S.; Williams,M.; Fernandez,S.; Yoon,I.-K.; Edwards,L.D.; Kuschner,R.; Lin,X.; Thomas,S.J.; Jarman,R.G.; Yoon,I.K.; Klungthong,C.; Chinnawirotpisan,P.
EPI843006	NP	Philippines	2009-Jul-27	A/Philippines/FLU_PHD_0142_CP2/2009		Other Database Import	Maljkovic Berry,I.; Melendrez,M.C.; Li,T.; Hawksworth,A.W.; Brice,G.T.; Blair,P.J.; Halsey,E.S.; Williams,M.; Fernandez,S.; Yoon,I.-K.; Edwards,L.D.; Kuschner,R.; Lin,X.; Thomas,S.J.; Jarman,R.G.; Yoon,I.K.; Klungthong,C.; Chinnawirotpisan,P.
EPI842959	MP	Philippines	2009-Jul-27	A/Philippines/FLU_PHD_0142_CP2/2009		Other Database Import	Maljkovic Berry,I.; Melendrez,M.C.; Li,T.; Hawksworth,A.W.; Brice,G.T.; Blair,P.J.; Halsey,E.S.; Williams,M.; Fernandez,S.; Yoon,I.-K.; Edwards,L.D.; Kuschner,R.; Lin,X.; Thomas,S.J.; Jarman,R.G.; Yoon,I.K.; Klungthong,C.; Chinnawirotpisan,P.
EPI842664	NA	Philippines	2009-Jul-27	A/Philippines/FLU_PHD_0142_CP2/2009		Other Database Import	Maljkovic Berry,I.; Melendrez,M.C.; Li,T.; Hawksworth,A.W.; Brice,G.T.; Blair,P.J.; Halsey,E.S.; Williams,M.; Fernandez,S.; Yoon,I.-K.; Edwards,L.D.; Kuschner,R.; Lin,X.; Thomas,S.J.; Jarman,R.G.; Yoon,I.K.; Klungthong,C.; Chinnawirotpisan,P.
EPI842893	MP	Nepal	2009-Jul-28	A/Kathmandu/FLUNP09A_387_CP3/2009		Other Database Import	Maljkovic Berry,I.; Melendrez,M.C.; Li,T.; Hawksworth,A.W.; Brice,G.T.; Blair,P.J.; Halsey,E.S.; Williams,M.; Fernandez,S.; Yoon,I.-K.; Edwards,L.D.; Kuschner,R.; Lin,X.; Thomas,S.J.; Jarman,R.G.; Yoon,I.K.; Klungthong,C.; Chinnawirotpisan,P.
EPI841839	PB1	Nepal	2009-Jul-28	A/Kathmandu/FLUNP09A_387_CP3/2009		Other Database Import	Maljkovic Berry,I.; Melendrez,M.C.; Li,T.; Hawksworth,A.W.; Brice,G.T.; Blair,P.J.; Halsey,E.S.; Williams,M.; Fernandez,S.; Yoon,I.-K.; Edwards,L.D.; Kuschner,R.; Lin,X.; Thomas,S.J.; Jarman,R.G.; Yoon,I.K.; Klungthong,C.; Chinnawirotpisan,P.
EPI842598	NA	Nepal	2009-Jul-28	A/Kathmandu/FLUNP09A_387_CP3/2009		Other Database Import	Maljkovic Berry,I.; Melendrez,M.C.; Li,T.; Hawksworth,A.W.; Brice,G.T.; Blair,P.J.; Halsey,E.S.; Williams,M.; Fernandez,S.; Yoon,I.-K.; Edwards,L.D.; Kuschner,R.; Lin,X.; Thomas,S.J.; Jarman,R.G.; Yoon,I.K.; Klungthong,C.; Chinnawirotpisan,P.
EPI842375	NS	Nepal	2009-Jul-28	A/Kathmandu/FLUNP09A_387_CP3/2009		Other Database Import	Maljkovic Berry,I.; Melendrez,M.C.; Li,T.; Hawksworth,A.W.; Brice,G.T.; Blair,P.J.; Halsey,E.S.; Williams,M.; Fernandez,S.; Yoon,I.-K.; Edwards,L.D.; Kuschner,R.; Lin,X.; Thomas,S.J.; Jarman,R.G.; Yoon,I.K.; Klungthong,C.; Chinnawirotpisan,P.
EPI842256	PB2	Nepal	2009-Jul-28	A/Kathmandu/FLUNP09A_387_CP3/2009		Other Database Import	Maljkovic Berry,I.; Melendrez,M.C.; Li,T.; Hawksworth,A.W.; Brice,G.T.; Blair,P.J.; Halsey,E.S.; Williams,M.; Fernandez,S.; Yoon,I.-K.; Edwards,L.D.; Kuschner,R.; Lin,X.; Thomas,S.J.; Jarman,R.G.; Yoon,I.K.; Klungthong,C.; Chinnawirotpisan,P.
EPI842772	PA	Nepal	2009-Jul-28	A/Kathmandu/FLUNP09A_387_CP3/2009		Other Database Import	Maljkovic Berry,I.; Melendrez,M.C.; Li,T.; Hawksworth,A.W.; Brice,G.T.; Blair,P.J.; Halsey,E.S.; Williams,M.; Fernandez,S.; Yoon,I.-K.; Edwards,L.D.; Kuschner,R.; Lin,X.; Thomas,S.J.; Jarman,R.G.; Yoon,I.K.; Klungthong,C.; Chinnawirotpisan,P.
EPI842940	NP	Nepal	2009-Jul-28	A/Kathmandu/FLUNP09A_387_CP3/2009		Other Database Import	Maljkovic Berry,I.; Melendrez,M.C.; Li,T.; Hawksworth,A.W.; Brice,G.T.; Blair,P.J.; Halsey,E.S.; Williams,M.; Fernandez,S.; Yoon,I.-K.; Edwards,L.D.; Kuschner,R.; Lin,X.; Thomas,S.J.; Jarman,R.G.; Yoon,I.K.; Klungthong,C.; Chinnawirotpisan,P.
EPI842645	HA	Nepal	2009-Jul-28	A/Kathmandu/FLUNP09A_387_CP3/2009		Other Database Import	Maljkovic Berry,I.; Melendrez,M.C.; Li,T.; Hawksworth,A.W.; Brice,G.T.; Blair,P.J.; Halsey,E.S.; Williams,M.; Fernandez,S.; Yoon,I.-K.; Edwards,L.D.; Kuschner,R.; Lin,X.; Thomas,S.J.; Jarman,R.G.; Yoon,I.K.; Klungthong,C.; Chinnawirotpisan,P.
EPI839194	NA	India	2009-Sep-17	A/Malappuram/MCVR678/2009		Other Database Import	Jagadesh,A.; Salam,A.A.A.; Zadeh,V.R.; Krishnan,A.; Arunkumar,G.
EPI839182	NA	India	2009-Sep-28	A/Malappuram/MCVR821/2009		Other Database Import	Jagadesh,A.; Salam,A.A.A.; Zadeh,V.R.; Krishnan,A.; Arunkumar,G.
EPI839180	NA	India	2009-Nov-07	A/Calicut/MCVR1621/2009		Other Database Import	Jagadesh,A.; Salam,A.A.A.; Zadeh,V.R.; Krishnan,A.; Arunkumar,G.
EPI736957	HA	China	2009-Oct-05	A/Shandong-Taishan/1360/2009		Other Database Import	Liu,T.; Wang,X.; Li,Z.
EPI736954	HA	China	2009-Aug-18	A/Shandong-Taishan/1245/2009		Other Database Import	Liu,T.; Wang,X.; Li,Z.
EPI736935	HA	China	2009-Sep-03	A/Shandong-Fushan/1621/2009		Other Database Import	Liu,T.; Wang,X.; Li,Z.
EPI657996	HA	Germany	2009-Jan-08	A/Nordrhein-Westfalen/19/2009	Labor Enders, Prof. Dr. med. Gisela Enders & Kollegen, MVZ, Medizinische Diagnostik	Robert Koch Institute	Wedde, M.; Schweiger, B.
EPI657995	HA	Germany	2009-Feb-24	A/Baden-Wuerttemberg/362/2009	Landesgesundheitsamt Baden-Württemberg	Robert Koch Institute	Wedde, M.; Schweiger, B.
EPI646466	HA	Brazil	2009-Jul-09	A/Bahia/3551/2009	Instituto Oswaldo Cruz FIOCRUZ - Laboratory of Respiratory Viruses and Measles (LVRS)	Instituto Oswaldo Cruz FIOCRUZ - Laboratory of Respiratory Viruses and Measles (LVRS)	Born, P.S.; Siqueira, M.M.; Resende, P.C.; Motta, F.C.
EPI609660	HA	France	2009-May-14	A/Lyon/CHU20526/2009		Other Database Import	Bedford,T.; Riley,S.; Barr,I.G.; Broor,S.; Chadha,M.; Cox,N.J.; Daniels,R.S.; Gunasekaran,C.P.; Hurt,A.C.; Kelso,A.; Klimov,A.; Lewis,N.S.; Li,X.; McCauley,J.W.; Odagiri,T.; Potdar,V.; Rambaut,A.; Shu,Y.; Skepner,E.; Smith,D.J.; Suchard,M.A.; Tashiro,M.; Wang,D.; Xu,X.; Lemey,P.; Russell,C.A.
EPI609651	HA	United States	2009-Mar-14	A/Idaho/04/2009		Other Database Import	Bedford,T.; Riley,S.; Barr,I.G.; Broor,S.; Chadha,M.; Cox,N.J.; Daniels,R.S.; Gunasekaran,C.P.; Hurt,A.C.; Kelso,A.; Klimov,A.; Lewis,N.S.; Li,X.; McCauley,J.W.; Odagiri,T.; Potdar,V.; Rambaut,A.; Shu,Y.; Skepner,E.; Smith,D.J.; Suchard,M.A.; Tashiro,M.; Wang,D.; Xu,X.; Lemey,P.; Russell,C.A.
EPI609639	HA	Norway	2009-Feb-26	A/Norway/602/2009		Other Database Import	Bedford,T.; Riley,S.; Barr,I.G.; Broor,S.; Chadha,M.; Cox,N.J.; Daniels,R.S.; Gunasekaran,C.P.; Hurt,A.C.; Kelso,A.; Klimov,A.; Lewis,N.S.; Li,X.; McCauley,J.W.; Odagiri,T.; Potdar,V.; Rambaut,A.; Shu,Y.; Skepner,E.; Smith,D.J.; Suchard,M.A.; Tashiro,M.; Wang,D.; Xu,X.; Lemey,P.; Russell,C.A.
EPI609620	HA	Korea, Republic of	2009-May-11	A/Korea/5991/2009		Other Database Import	Bedford,T.; Riley,S.; Barr,I.G.; Broor,S.; Chadha,M.; Cox,N.J.; Daniels,R.S.; Gunasekaran,C.P.; Hurt,A.C.; Kelso,A.; Klimov,A.; Lewis,N.S.; Li,X.; McCauley,J.W.; Odagiri,T.; Potdar,V.; Rambaut,A.; Shu,Y.; Skepner,E.; Smith,D.J.; Suchard,M.A.; Tashiro,M.; Wang,D.; Xu,X.; Lemey,P.; Russell,C.A.
EPI609576	HA	Thailand	2009-Nov-03	A/Bangkok/561/2009		Other Database Import	Bedford,T.; Riley,S.; Barr,I.G.; Broor,S.; Chadha,M.; Cox,N.J.; Daniels,R.S.; Gunasekaran,C.P.; Hurt,A.C.; Kelso,A.; Klimov,A.; Lewis,N.S.; Li,X.; McCauley,J.W.; Odagiri,T.; Potdar,V.; Rambaut,A.; Shu,Y.; Skepner,E.; Smith,D.J.; Suchard,M.A.; Tashiro,M.; Wang,D.; Xu,X.; Lemey,P.; Russell,C.A.
EPI609544	HA	India	2009-Jul-14	A/Delhi/0920487/2009		Other Database Import	Bedford,T.; Riley,S.; Barr,I.G.; Broor,S.; Chadha,M.; Cox,N.J.; Daniels,R.S.; Gunasekaran,C.P.; Hurt,A.C.; Kelso,A.; Klimov,A.; Lewis,N.S.; Li,X.; McCauley,J.W.; Odagiri,T.; Potdar,V.; Rambaut,A.; Shu,Y.; Skepner,E.; Smith,D.J.; Suchard,M.A.; Tashiro,M.; Wang,D.; Xu,X.; Lemey,P.; Russell,C.A.
EPI609521	HA	India	2009-Aug-08	A/Delhi/0942743/2009		Other Database Import	Bedford,T.; Riley,S.; Barr,I.G.; Broor,S.; Chadha,M.; Cox,N.J.; Daniels,R.S.; Gunasekaran,C.P.; Hurt,A.C.; Kelso,A.; Klimov,A.; Lewis,N.S.; Li,X.; McCauley,J.W.; Odagiri,T.; Potdar,V.; Rambaut,A.; Shu,Y.; Skepner,E.; Smith,D.J.; Suchard,M.A.; Tashiro,M.; Wang,D.; Xu,X.; Lemey,P.; Russell,C.A.
EPI609495	HA	Thailand	2009-Feb-21	A/Surat Thani/72/2009		Other Database Import	Bedford,T.; Riley,S.; Barr,I.G.; Broor,S.; Chadha,M.; Cox,N.J.; Daniels,R.S.; Gunasekaran,C.P.; Hurt,A.C.; Kelso,A.; Klimov,A.; Lewis,N.S.; Li,X.; McCauley,J.W.; Odagiri,T.; Potdar,V.; Rambaut,A.; Shu,Y.; Skepner,E.; Smith,D.J.; Suchard,M.A.; Tashiro,M.; Wang,D.; Xu,X.; Lemey,P.; Russell,C.A.
EPI609411	HA	United States	2009-Sep-03	A/Oregon/34/2009		Other Database Import	Bedford,T.; Riley,S.; Barr,I.G.; Broor,S.; Chadha,M.; Cox,N.J.; Daniels,R.S.; Gunasekaran,C.P.; Hurt,A.C.; Kelso,A.; Klimov,A.; Lewis,N.S.; Li,X.; McCauley,J.W.; Odagiri,T.; Potdar,V.; Rambaut,A.; Shu,Y.; Skepner,E.; Smith,D.J.; Suchard,M.A.; Tashiro,M.; Wang,D.; Xu,X.; Lemey,P.; Russell,C.A.
EPI609359	HA	Hong Kong (SAR)	2009-Apr-07	A/Hong Kong/1999/2009		Other Database Import	Bedford,T.; Riley,S.; Barr,I.G.; Broor,S.; Chadha,M.; Cox,N.J.; Daniels,R.S.; Gunasekaran,C.P.; Hurt,A.C.; Kelso,A.; Klimov,A.; Lewis,N.S.; Li,X.; McCauley,J.W.; Odagiri,T.; Potdar,V.; Rambaut,A.; Shu,Y.; Skepner,E.; Smith,D.J.; Suchard,M.A.; Tashiro,M.; Wang,D.; Xu,X.; Lemey,P.; Russell,C.A.
EPI609355	HA	Japan	2009-Jun-01	A/Niigata/403/2009		Other Database Import	Bedford,T.; Riley,S.; Barr,I.G.; Broor,S.; Chadha,M.; Cox,N.J.; Daniels,R.S.; Gunasekaran,C.P.; Hurt,A.C.; Kelso,A.; Klimov,A.; Lewis,N.S.; Li,X.; McCauley,J.W.; Odagiri,T.; Potdar,V.; Rambaut,A.; Shu,Y.; Skepner,E.; Smith,D.J.; Suchard,M.A.; Tashiro,M.; Wang,D.; Xu,X.; Lemey,P.; Russell,C.A.
EPI609345	HA	Philippines	2009-Jul-01	A/Philippines/3322/2009		Other Database Import	Bedford,T.; Riley,S.; Barr,I.G.; Broor,S.; Chadha,M.; Cox,N.J.; Daniels,R.S.; Gunasekaran,C.P.; Hurt,A.C.; Kelso,A.; Klimov,A.; Lewis,N.S.; Li,X.; McCauley,J.W.; Odagiri,T.; Potdar,V.; Rambaut,A.; Shu,Y.; Skepner,E.; Smith,D.J.; Suchard,M.A.; Tashiro,M.; Wang,D.; Xu,X.; Lemey,P.; Russell,C.A.
EPI609233	HA	Australia	2009-May-18	A/Brisbane/52/2009		Other Database Import	Bedford,T.; Riley,S.; Barr,I.G.; Broor,S.; Chadha,M.; Cox,N.J.; Daniels,R.S.; Gunasekaran,C.P.; Hurt,A.C.; Kelso,A.; Klimov,A.; Lewis,N.S.; Li,X.; McCauley,J.W.; Odagiri,T.; Potdar,V.; Rambaut,A.; Shu,Y.; Skepner,E.; Smith,D.J.; Suchard,M.A.; Tashiro,M.; Wang,D.; Xu,X.; Lemey,P.; Russell,C.A.
EPI609188	HA	Philippines	2009-Mar-05	A/Philippines/16/2009		Other Database Import	Bedford,T.; Riley,S.; Barr,I.G.; Broor,S.; Chadha,M.; Cox,N.J.; Daniels,R.S.; Gunasekaran,C.P.; Hurt,A.C.; Kelso,A.; Klimov,A.; Lewis,N.S.; Li,X.; McCauley,J.W.; Odagiri,T.; Potdar,V.; Rambaut,A.; Shu,Y.; Skepner,E.; Smith,D.J.; Suchard,M.A.; Tashiro,M.; Wang,D.; Xu,X.; Lemey,P.; Russell,C.A.
EPI609180	HA	China	2009-Mar-12	A/Jiangsu Quanshan/114/2009		Other Database Import	Bedford,T.; Riley,S.; Barr,I.G.; Broor,S.; Chadha,M.; Cox,N.J.; Daniels,R.S.; Gunasekaran,C.P.; Hurt,A.C.; Kelso,A.; Klimov,A.; Lewis,N.S.; Li,X.; McCauley,J.W.; Odagiri,T.; Potdar,V.; Rambaut,A.; Shu,Y.; Skepner,E.; Smith,D.J.; Suchard,M.A.; Tashiro,M.; Wang,D.; Xu,X.; Lemey,P.; Russell,C.A.
EPI609174	HA	Italy	2009-Jan-07	A/Perugia/1/2009		Other Database Import	Bedford,T.; Riley,S.; Barr,I.G.; Broor,S.; Chadha,M.; Cox,N.J.; Daniels,R.S.; Gunasekaran,C.P.; Hurt,A.C.; Kelso,A.; Klimov,A.; Lewis,N.S.; Li,X.; McCauley,J.W.; Odagiri,T.; Potdar,V.; Rambaut,A.; Shu,Y.; Skepner,E.; Smith,D.J.; Suchard,M.A.; Tashiro,M.; Wang,D.; Xu,X.; Lemey,P.; Russell,C.A.
EPI609167	HA	India	2009-Jun-10	A/Kolkutta/0914862/2009		Other Database Import	Bedford,T.; Riley,S.; Barr,I.G.; Broor,S.; Chadha,M.; Cox,N.J.; Daniels,R.S.; Gunasekaran,C.P.; Hurt,A.C.; Kelso,A.; Klimov,A.; Lewis,N.S.; Li,X.; McCauley,J.W.; Odagiri,T.; Potdar,V.; Rambaut,A.; Shu,Y.; Skepner,E.; Smith,D.J.; Suchard,M.A.; Tashiro,M.; Wang,D.; Xu,X.; Lemey,P.; Russell,C.A.
EPI609160	HA	Finland	2009-Oct-20	A/Finland/638/2009		Other Database Import	Bedford,T.; Riley,S.; Barr,I.G.; Broor,S.; Chadha,M.; Cox,N.J.; Daniels,R.S.; Gunasekaran,C.P.; Hurt,A.C.; Kelso,A.; Klimov,A.; Lewis,N.S.; Li,X.; McCauley,J.W.; Odagiri,T.; Potdar,V.; Rambaut,A.; Shu,Y.; Skepner,E.; Smith,D.J.; Suchard,M.A.; Tashiro,M.; Wang,D.; Xu,X.; Lemey,P.; Russell,C.A.
EPI609137	HA	Hong Kong (SAR)	2009-Nov-10	A/Hong Kong/34194/2009		Other Database Import	Bedford,T.; Riley,S.; Barr,I.G.; Broor,S.; Chadha,M.; Cox,N.J.; Daniels,R.S.; Gunasekaran,C.P.; Hurt,A.C.; Kelso,A.; Klimov,A.; Lewis,N.S.; Li,X.; McCauley,J.W.; Odagiri,T.; Potdar,V.; Rambaut,A.; Shu,Y.; Skepner,E.; Smith,D.J.; Suchard,M.A.; Tashiro,M.; Wang,D.; Xu,X.; Lemey,P.; Russell,C.A.
EPI609104	HA	Vietnam	2009-Jul-07	A/Vietnam/409/2009		Other Database Import	Bedford,T.; Riley,S.; Barr,I.G.; Broor,S.; Chadha,M.; Cox,N.J.; Daniels,R.S.; Gunasekaran,C.P.; Hurt,A.C.; Kelso,A.; Klimov,A.; Lewis,N.S.; Li,X.; McCauley,J.W.; Odagiri,T.; Potdar,V.; Rambaut,A.; Shu,Y.; Skepner,E.; Smith,D.J.; Suchard,M.A.; Tashiro,M.; Wang,D.; Xu,X.; Lemey,P.; Russell,C.A.
EPI609102	HA	Paraguay	2009-Jun-06	A/Paraguay/52/2009		Other Database Import	Bedford,T.; Riley,S.; Barr,I.G.; Broor,S.; Chadha,M.; Cox,N.J.; Daniels,R.S.; Gunasekaran,C.P.; Hurt,A.C.; Kelso,A.; Klimov,A.; Lewis,N.S.; Li,X.; McCauley,J.W.; Odagiri,T.; Potdar,V.; Rambaut,A.; Shu,Y.; Skepner,E.; Smith,D.J.; Suchard,M.A.; Tashiro,M.; Wang,D.; Xu,X.; Lemey,P.; Russell,C.A.
EPI609000	HA	United States	2009-Mar-03	A/Washington/05/2009		Other Database Import	Bedford,T.; Riley,S.; Barr,I.G.; Broor,S.; Chadha,M.; Cox,N.J.; Daniels,R.S.; Gunasekaran,C.P.; Hurt,A.C.; Kelso,A.; Klimov,A.; Lewis,N.S.; Li,X.; McCauley,J.W.; Odagiri,T.; Potdar,V.; Rambaut,A.; Shu,Y.; Skepner,E.; Smith,D.J.; Suchard,M.A.; Tashiro,M.; Wang,D.; Xu,X.; Lemey,P.; Russell,C.A.
EPI608726	HA	Australia	2009-Jun-23	A/Brisbane/66/2009		Other Database Import	Bedford,T.; Riley,S.; Barr,I.G.; Broor,S.; Chadha,M.; Cox,N.J.; Daniels,R.S.; Gunasekaran,C.P.; Hurt,A.C.; Kelso,A.; Klimov,A.; Lewis,N.S.; Li,X.; McCauley,J.W.; Odagiri,T.; Potdar,V.; Rambaut,A.; Shu,Y.; Skepner,E.; Smith,D.J.; Suchard,M.A.; Tashiro,M.; Wang,D.; Xu,X.; Lemey,P.; Russell,C.A.
EPI608662	HA	Albania	2009-Feb-26	A/Albania/250/2009		Other Database Import	Bedford,T.; Riley,S.; Barr,I.G.; Broor,S.; Chadha,M.; Cox,N.J.; Daniels,R.S.; Gunasekaran,C.P.; Hurt,A.C.; Kelso,A.; Klimov,A.; Lewis,N.S.; Li,X.; McCauley,J.W.; Odagiri,T.; Potdar,V.; Rambaut,A.; Shu,Y.; Skepner,E.; Smith,D.J.; Suchard,M.A.; Tashiro,M.; Wang,D.; Xu,X.; Lemey,P.; Russell,C.A.
EPI608572	HA	Thailand	2009-Aug-09	A/Thailand/419/2009		Other Database Import	Bedford,T.; Riley,S.; Barr,I.G.; Broor,S.; Chadha,M.; Cox,N.J.; Daniels,R.S.; Gunasekaran,C.P.; Hurt,A.C.; Kelso,A.; Klimov,A.; Lewis,N.S.; Li,X.; McCauley,J.W.; Odagiri,T.; Potdar,V.; Rambaut,A.; Shu,Y.; Skepner,E.; Smith,D.J.; Suchard,M.A.; Tashiro,M.; Wang,D.; Xu,X.; Lemey,P.; Russell,C.A.
EPI608546	HA	Switzerland	2009-Jan-23	A/Geneva/1491091/2009		Other Database Import	Bedford,T.; Riley,S.; Barr,I.G.; Broor,S.; Chadha,M.; Cox,N.J.; Daniels,R.S.; Gunasekaran,C.P.; Hurt,A.C.; Kelso,A.; Klimov,A.; Lewis,N.S.; Li,X.; McCauley,J.W.; Odagiri,T.; Potdar,V.; Rambaut,A.; Shu,Y.; Skepner,E.; Smith,D.J.; Suchard,M.A.; Tashiro,M.; Wang,D.; Xu,X.; Lemey,P.; Russell,C.A.
EPI608482	HA	China	2009-Mar-03	A/Tianjin Hongqiao/141/2009		Other Database Import	Bedford,T.; Riley,S.; Barr,I.G.; Broor,S.; Chadha,M.; Cox,N.J.; Daniels,R.S.; Gunasekaran,C.P.; Hurt,A.C.; Kelso,A.; Klimov,A.; Lewis,N.S.; Li,X.; McCauley,J.W.; Odagiri,T.; Potdar,V.; Rambaut,A.; Shu,Y.; Skepner,E.; Smith,D.J.; Suchard,M.A.; Tashiro,M.; Wang,D.; Xu,X.; Lemey,P.; Russell,C.A.
EPI608481	HA	Norway	2009-Jun-10	A/Norway/1759/2009		Other Database Import	Bedford,T.; Riley,S.; Barr,I.G.; Broor,S.; Chadha,M.; Cox,N.J.; Daniels,R.S.; Gunasekaran,C.P.; Hurt,A.C.; Kelso,A.; Klimov,A.; Lewis,N.S.; Li,X.; McCauley,J.W.; Odagiri,T.; Potdar,V.; Rambaut,A.; Shu,Y.; Skepner,E.; Smith,D.J.; Suchard,M.A.; Tashiro,M.; Wang,D.; Xu,X.; Lemey,P.; Russell,C.A.
EPI608460	HA	United States	2009-Jan-26	A/Texas/02/2009		Other Database Import	Bedford,T.; Riley,S.; Barr,I.G.; Broor,S.; Chadha,M.; Cox,N.J.; Daniels,R.S.; Gunasekaran,C.P.; Hurt,A.C.; Kelso,A.; Klimov,A.; Lewis,N.S.; Li,X.; McCauley,J.W.; Odagiri,T.; Potdar,V.; Rambaut,A.; Shu,Y.; Skepner,E.; Smith,D.J.; Suchard,M.A.; Tashiro,M.; Wang,D.; Xu,X.; Lemey,P.; Russell,C.A.
EPI608430	HA	Hong Kong (SAR)	2009-Apr-07	A/Hong Kong/2000/2009		Other Database Import	Bedford,T.; Riley,S.; Barr,I.G.; Broor,S.; Chadha,M.; Cox,N.J.; Daniels,R.S.; Gunasekaran,C.P.; Hurt,A.C.; Kelso,A.; Klimov,A.; Lewis,N.S.; Li,X.; McCauley,J.W.; Odagiri,T.; Potdar,V.; Rambaut,A.; Shu,Y.; Skepner,E.; Smith,D.J.; Suchard,M.A.; Tashiro,M.; Wang,D.; Xu,X.; Lemey,P.; Russell,C.A.
EPI608399	HA	Hong Kong (SAR)	2009-Jul-10	A/Hong Kong/4547/2009		Other Database Import	Bedford,T.; Riley,S.; Barr,I.G.; Broor,S.; Chadha,M.; Cox,N.J.; Daniels,R.S.; Gunasekaran,C.P.; Hurt,A.C.; Kelso,A.; Klimov,A.; Lewis,N.S.; Li,X.; McCauley,J.W.; Odagiri,T.; Potdar,V.; Rambaut,A.; Shu,Y.; Skepner,E.; Smith,D.J.; Suchard,M.A.; Tashiro,M.; Wang,D.; Xu,X.; Lemey,P.; Russell,C.A.
EPI608385	HA	United States	2009-Mar-30	A/Washington/06/2009		Other Database Import	Bedford,T.; Riley,S.; Barr,I.G.; Broor,S.; Chadha,M.; Cox,N.J.; Daniels,R.S.; Gunasekaran,C.P.; Hurt,A.C.; Kelso,A.; Klimov,A.; Lewis,N.S.; Li,X.; McCauley,J.W.; Odagiri,T.; Potdar,V.; Rambaut,A.; Shu,Y.; Skepner,E.; Smith,D.J.; Suchard,M.A.; Tashiro,M.; Wang,D.; Xu,X.; Lemey,P.; Russell,C.A.
EPI608373	HA	India	2009-May-04	A/Delhi/0942707/2009		Other Database Import	Bedford,T.; Riley,S.; Barr,I.G.; Broor,S.; Chadha,M.; Cox,N.J.; Daniels,R.S.; Gunasekaran,C.P.; Hurt,A.C.; Kelso,A.; Klimov,A.; Lewis,N.S.; Li,X.; McCauley,J.W.; Odagiri,T.; Potdar,V.; Rambaut,A.; Shu,Y.; Skepner,E.; Smith,D.J.; Suchard,M.A.; Tashiro,M.; Wang,D.; Xu,X.; Lemey,P.; Russell,C.A.
EPI608360	HA	India	2009-Aug-04	A/Delhi/0942735/2009		Other Database Import	Bedford,T.; Riley,S.; Barr,I.G.; Broor,S.; Chadha,M.; Cox,N.J.; Daniels,R.S.; Gunasekaran,C.P.; Hurt,A.C.; Kelso,A.; Klimov,A.; Lewis,N.S.; Li,X.; McCauley,J.W.; Odagiri,T.; Potdar,V.; Rambaut,A.; Shu,Y.; Skepner,E.; Smith,D.J.; Suchard,M.A.; Tashiro,M.; Wang,D.; Xu,X.; Lemey,P.; Russell,C.A.
EPI608313	HA	Singapore	2009-Mar-27	A/Singapore/39/2009		Other Database Import	Bedford,T.; Riley,S.; Barr,I.G.; Broor,S.; Chadha,M.; Cox,N.J.; Daniels,R.S.; Gunasekaran,C.P.; Hurt,A.C.; Kelso,A.; Klimov,A.; Lewis,N.S.; Li,X.; McCauley,J.W.; Odagiri,T.; Potdar,V.; Rambaut,A.; Shu,Y.; Skepner,E.; Smith,D.J.; Suchard,M.A.; Tashiro,M.; Wang,D.; Xu,X.; Lemey,P.; Russell,C.A.
EPI608306	HA	Gibraltar	2009-Oct-07	A/Gibraltar/SB252/2009		Other Database Import	Bedford,T.; Riley,S.; Barr,I.G.; Broor,S.; Chadha,M.; Cox,N.J.; Daniels,R.S.; Gunasekaran,C.P.; Hurt,A.C.; Kelso,A.; Klimov,A.; Lewis,N.S.; Li,X.; McCauley,J.W.; Odagiri,T.; Potdar,V.; Rambaut,A.; Shu,Y.; Skepner,E.; Smith,D.J.; Suchard,M.A.; Tashiro,M.; Wang,D.; Xu,X.; Lemey,P.; Russell,C.A.
EPI608292	HA	China	2009-Oct-19	A/Jiangsu Wuxi Nanchang/1629/2009		Other Database Import	Bedford,T.; Riley,S.; Barr,I.G.; Broor,S.; Chadha,M.; Cox,N.J.; Daniels,R.S.; Gunasekaran,C.P.; Hurt,A.C.; Kelso,A.; Klimov,A.; Lewis,N.S.; Li,X.; McCauley,J.W.; Odagiri,T.; Potdar,V.; Rambaut,A.; Shu,Y.; Skepner,E.; Smith,D.J.; Suchard,M.A.; Tashiro,M.; Wang,D.; Xu,X.; Lemey,P.; Russell,C.A.
EPI608239	HA	Latvia	2009-Feb-20	A/Latvia/2-1047/2009		Other Database Import	Bedford,T.; Riley,S.; Barr,I.G.; Broor,S.; Chadha,M.; Cox,N.J.; Daniels,R.S.; Gunasekaran,C.P.; Hurt,A.C.; Kelso,A.; Klimov,A.; Lewis,N.S.; Li,X.; McCauley,J.W.; Odagiri,T.; Potdar,V.; Rambaut,A.; Shu,Y.; Skepner,E.; Smith,D.J.; Suchard,M.A.; Tashiro,M.; Wang,D.; Xu,X.; Lemey,P.; Russell,C.A.
EPI608212	HA	France	2009-Feb-02	A/Paris/1751/2009		Other Database Import	Bedford,T.; Riley,S.; Barr,I.G.; Broor,S.; Chadha,M.; Cox,N.J.; Daniels,R.S.; Gunasekaran,C.P.; Hurt,A.C.; Kelso,A.; Klimov,A.; Lewis,N.S.; Li,X.; McCauley,J.W.; Odagiri,T.; Potdar,V.; Rambaut,A.; Shu,Y.; Skepner,E.; Smith,D.J.; Suchard,M.A.; Tashiro,M.; Wang,D.; Xu,X.; Lemey,P.; Russell,C.A.
EPI608207	HA	Australia	2009-Jul-13	A/Perth/324/2009		Other Database Import	Bedford,T.; Riley,S.; Barr,I.G.; Broor,S.; Chadha,M.; Cox,N.J.; Daniels,R.S.; Gunasekaran,C.P.; Hurt,A.C.; Kelso,A.; Klimov,A.; Lewis,N.S.; Li,X.; McCauley,J.W.; Odagiri,T.; Potdar,V.; Rambaut,A.; Shu,Y.; Skepner,E.; Smith,D.J.; Suchard,M.A.; Tashiro,M.; Wang,D.; Xu,X.; Lemey,P.; Russell,C.A.
EPI608195	HA	Hong Kong (SAR)	2009-Sep-17	A/Hong Kong/26233/2009		Other Database Import	Bedford,T.; Riley,S.; Barr,I.G.; Broor,S.; Chadha,M.; Cox,N.J.; Daniels,R.S.; Gunasekaran,C.P.; Hurt,A.C.; Kelso,A.; Klimov,A.; Lewis,N.S.; Li,X.; McCauley,J.W.; Odagiri,T.; Potdar,V.; Rambaut,A.; Shu,Y.; Skepner,E.; Smith,D.J.; Suchard,M.A.; Tashiro,M.; Wang,D.; Xu,X.; Lemey,P.; Russell,C.A.
EPI608175	HA	Australia	2009-Jun-30	A/Canberra/18/2009		Other Database Import	Bedford,T.; Riley,S.; Barr,I.G.; Broor,S.; Chadha,M.; Cox,N.J.; Daniels,R.S.; Gunasekaran,C.P.; Hurt,A.C.; Kelso,A.; Klimov,A.; Lewis,N.S.; Li,X.; McCauley,J.W.; Odagiri,T.; Potdar,V.; Rambaut,A.; Shu,Y.; Skepner,E.; Smith,D.J.; Suchard,M.A.; Tashiro,M.; Wang,D.; Xu,X.; Lemey,P.; Russell,C.A.
EPI608165	HA	China	2009-Feb-22	A/Shanghai Nanhui/146/2009		Other Database Import	Bedford,T.; Riley,S.; Barr,I.G.; Broor,S.; Chadha,M.; Cox,N.J.; Daniels,R.S.; Gunasekaran,C.P.; Hurt,A.C.; Kelso,A.; Klimov,A.; Lewis,N.S.; Li,X.; McCauley,J.W.; Odagiri,T.; Potdar,V.; Rambaut,A.; Shu,Y.; Skepner,E.; Smith,D.J.; Suchard,M.A.; Tashiro,M.; Wang,D.; Xu,X.; Lemey,P.; Russell,C.A.
EPI607537	HA	Bhutan	2009-Jun-16	A/Bhutan/151/2009		Other Database Import	Bedford,T.; Riley,S.; Barr,I.G.; Broor,S.; Chadha,M.; Cox,N.J.; Daniels,R.S.; Gunasekaran,C.P.; Hurt,A.C.; Kelso,A.; Klimov,A.; Lewis,N.S.; Li,X.; McCauley,J.W.; Odagiri,T.; Potdar,V.; Rambaut,A.; Shu,Y.; Skepner,E.; Smith,D.J.; Suchard,M.A.; Tashiro,M.; Wang,D.; Xu,X.; Lemey,P.; Russell,C.A.
EPI607534	HA	China	2009-Jun-29	A/Hebei Xinhua/1193/2009		Other Database Import	Bedford,T.; Riley,S.; Barr,I.G.; Broor,S.; Chadha,M.; Cox,N.J.; Daniels,R.S.; Gunasekaran,C.P.; Hurt,A.C.; Kelso,A.; Klimov,A.; Lewis,N.S.; Li,X.; McCauley,J.W.; Odagiri,T.; Potdar,V.; Rambaut,A.; Shu,Y.; Skepner,E.; Smith,D.J.; Suchard,M.A.; Tashiro,M.; Wang,D.; Xu,X.; Lemey,P.; Russell,C.A.
EPI607513	HA	Hong Kong (SAR)	2009-Nov-14	A/Hong Kong/34341/2009		Other Database Import	Bedford,T.; Riley,S.; Barr,I.G.; Broor,S.; Chadha,M.; Cox,N.J.; Daniels,R.S.; Gunasekaran,C.P.; Hurt,A.C.; Kelso,A.; Klimov,A.; Lewis,N.S.; Li,X.; McCauley,J.W.; Odagiri,T.; Potdar,V.; Rambaut,A.; Shu,Y.; Skepner,E.; Smith,D.J.; Suchard,M.A.; Tashiro,M.; Wang,D.; Xu,X.; Lemey,P.; Russell,C.A.
EPI607507	HA	Bolivia, Plurinationial State of	2009-Jun-01	A/Bolivia/2948/2009		Other Database Import	Bedford,T.; Riley,S.; Barr,I.G.; Broor,S.; Chadha,M.; Cox,N.J.; Daniels,R.S.; Gunasekaran,C.P.; Hurt,A.C.; Kelso,A.; Klimov,A.; Lewis,N.S.; Li,X.; McCauley,J.W.; Odagiri,T.; Potdar,V.; Rambaut,A.; Shu,Y.; Skepner,E.; Smith,D.J.; Suchard,M.A.; Tashiro,M.; Wang,D.; Xu,X.; Lemey,P.; Russell,C.A.
EPI607418	HA	Philippines	2009-Jun-09	A/Philippines/95/2009		Other Database Import	Bedford,T.; Riley,S.; Barr,I.G.; Broor,S.; Chadha,M.; Cox,N.J.; Daniels,R.S.; Gunasekaran,C.P.; Hurt,A.C.; Kelso,A.; Klimov,A.; Lewis,N.S.; Li,X.; McCauley,J.W.; Odagiri,T.; Potdar,V.; Rambaut,A.; Shu,Y.; Skepner,E.; Smith,D.J.; Suchard,M.A.; Tashiro,M.; Wang,D.; Xu,X.; Lemey,P.; Russell,C.A.
EPI607393	HA	Brazil	2009-May-11	A/Brazil/1814/2009		Other Database Import	Bedford,T.; Riley,S.; Barr,I.G.; Broor,S.; Chadha,M.; Cox,N.J.; Daniels,R.S.; Gunasekaran,C.P.; Hurt,A.C.; Kelso,A.; Klimov,A.; Lewis,N.S.; Li,X.; McCauley,J.W.; Odagiri,T.; Potdar,V.; Rambaut,A.; Shu,Y.; Skepner,E.; Smith,D.J.; Suchard,M.A.; Tashiro,M.; Wang,D.; Xu,X.; Lemey,P.; Russell,C.A.
EPI607356	HA	India	2009-May-21	A/Delhi/0914874/2009		Other Database Import	Bedford,T.; Riley,S.; Barr,I.G.; Broor,S.; Chadha,M.; Cox,N.J.; Daniels,R.S.; Gunasekaran,C.P.; Hurt,A.C.; Kelso,A.; Klimov,A.; Lewis,N.S.; Li,X.; McCauley,J.W.; Odagiri,T.; Potdar,V.; Rambaut,A.; Shu,Y.; Skepner,E.; Smith,D.J.; Suchard,M.A.; Tashiro,M.; Wang,D.; Xu,X.; Lemey,P.; Russell,C.A.
EPI607282	HA	Suriname	2009-Jun-15	A/Suriname/5163/2009		Other Database Import	Bedford,T.; Riley,S.; Barr,I.G.; Broor,S.; Chadha,M.; Cox,N.J.; Daniels,R.S.; Gunasekaran,C.P.; Hurt,A.C.; Kelso,A.; Klimov,A.; Lewis,N.S.; Li,X.; McCauley,J.W.; Odagiri,T.; Potdar,V.; Rambaut,A.; Shu,Y.; Skepner,E.; Smith,D.J.; Suchard,M.A.; Tashiro,M.; Wang,D.; Xu,X.; Lemey,P.; Russell,C.A.
EPI607240	HA	United States	2009-Apr-06	A/Washington/15/2009		Other Database Import	Bedford,T.; Riley,S.; Barr,I.G.; Broor,S.; Chadha,M.; Cox,N.J.; Daniels,R.S.; Gunasekaran,C.P.; Hurt,A.C.; Kelso,A.; Klimov,A.; Lewis,N.S.; Li,X.; McCauley,J.W.; Odagiri,T.; Potdar,V.; Rambaut,A.; Shu,Y.; Skepner,E.; Smith,D.J.; Suchard,M.A.; Tashiro,M.; Wang,D.; Xu,X.; Lemey,P.; Russell,C.A.
EPI607222	HA	Singapore	2009-Jun-15	A/Singapore/72/2009		Other Database Import	Bedford,T.; Riley,S.; Barr,I.G.; Broor,S.; Chadha,M.; Cox,N.J.; Daniels,R.S.; Gunasekaran,C.P.; Hurt,A.C.; Kelso,A.; Klimov,A.; Lewis,N.S.; Li,X.; McCauley,J.W.; Odagiri,T.; Potdar,V.; Rambaut,A.; Shu,Y.; Skepner,E.; Smith,D.J.; Suchard,M.A.; Tashiro,M.; Wang,D.; Xu,X.; Lemey,P.; Russell,C.A.
EPI607184	HA	India	2009-Jul-31	A/Delhi/0942728/2009		Other Database Import	Bedford,T.; Riley,S.; Barr,I.G.; Broor,S.; Chadha,M.; Cox,N.J.; Daniels,R.S.; Gunasekaran,C.P.; Hurt,A.C.; Kelso,A.; Klimov,A.; Lewis,N.S.; Li,X.; McCauley,J.W.; Odagiri,T.; Potdar,V.; Rambaut,A.; Shu,Y.; Skepner,E.; Smith,D.J.; Suchard,M.A.; Tashiro,M.; Wang,D.; Xu,X.; Lemey,P.; Russell,C.A.
EPI607162	HA	Colombia	2009-Jul-26	A/Colombia/7158/2009		Other Database Import	Bedford,T.; Riley,S.; Barr,I.G.; Broor,S.; Chadha,M.; Cox,N.J.; Daniels,R.S.; Gunasekaran,C.P.; Hurt,A.C.; Kelso,A.; Klimov,A.; Lewis,N.S.; Li,X.; McCauley,J.W.; Odagiri,T.; Potdar,V.; Rambaut,A.; Shu,Y.; Skepner,E.; Smith,D.J.; Suchard,M.A.; Tashiro,M.; Wang,D.; Xu,X.; Lemey,P.; Russell,C.A.
EPI607054	HA	China	2009-Mar-12	A/Shanghai Nanhui/190/2009		Other Database Import	Bedford,T.; Riley,S.; Barr,I.G.; Broor,S.; Chadha,M.; Cox,N.J.; Daniels,R.S.; Gunasekaran,C.P.; Hurt,A.C.; Kelso,A.; Klimov,A.; Lewis,N.S.; Li,X.; McCauley,J.W.; Odagiri,T.; Potdar,V.; Rambaut,A.; Shu,Y.; Skepner,E.; Smith,D.J.; Suchard,M.A.; Tashiro,M.; Wang,D.; Xu,X.; Lemey,P.; Russell,C.A.
EPI607039	HA	Hong Kong (SAR)	2009-Jul-10	A/Hong Kong/4495/2009		Other Database Import	Bedford,T.; Riley,S.; Barr,I.G.; Broor,S.; Chadha,M.; Cox,N.J.; Daniels,R.S.; Gunasekaran,C.P.; Hurt,A.C.; Kelso,A.; Klimov,A.; Lewis,N.S.; Li,X.; McCauley,J.W.; Odagiri,T.; Potdar,V.; Rambaut,A.; Shu,Y.; Skepner,E.; Smith,D.J.; Suchard,M.A.; Tashiro,M.; Wang,D.; Xu,X.; Lemey,P.; Russell,C.A.
EPI607024	HA	China	2009-Nov-23	A/Tianjin Hexi/1471/2009		Other Database Import	Bedford,T.; Riley,S.; Barr,I.G.; Broor,S.; Chadha,M.; Cox,N.J.; Daniels,R.S.; Gunasekaran,C.P.; Hurt,A.C.; Kelso,A.; Klimov,A.; Lewis,N.S.; Li,X.; McCauley,J.W.; Odagiri,T.; Potdar,V.; Rambaut,A.; Shu,Y.; Skepner,E.; Smith,D.J.; Suchard,M.A.; Tashiro,M.; Wang,D.; Xu,X.; Lemey,P.; Russell,C.A.
EPI606997	HA	Australia	2009-Jul-14	A/Canberra/20/2009		Other Database Import	Bedford,T.; Riley,S.; Barr,I.G.; Broor,S.; Chadha,M.; Cox,N.J.; Daniels,R.S.; Gunasekaran,C.P.; Hurt,A.C.; Kelso,A.; Klimov,A.; Lewis,N.S.; Li,X.; McCauley,J.W.; Odagiri,T.; Potdar,V.; Rambaut,A.; Shu,Y.; Skepner,E.; Smith,D.J.; Suchard,M.A.; Tashiro,M.; Wang,D.; Xu,X.; Lemey,P.; Russell,C.A.
EPI606992	HA	Vietnam	2009-May-05	A/Vietnam/312/2009		Other Database Import	Bedford,T.; Riley,S.; Barr,I.G.; Broor,S.; Chadha,M.; Cox,N.J.; Daniels,R.S.; Gunasekaran,C.P.; Hurt,A.C.; Kelso,A.; Klimov,A.; Lewis,N.S.; Li,X.; McCauley,J.W.; Odagiri,T.; Potdar,V.; Rambaut,A.; Shu,Y.; Skepner,E.; Smith,D.J.; Suchard,M.A.; Tashiro,M.; Wang,D.; Xu,X.; Lemey,P.; Russell,C.A.
EPI606962	HA	Singapore	2009-Nov-17	A/Singapore/569/2009		Other Database Import	Bedford,T.; Riley,S.; Barr,I.G.; Broor,S.; Chadha,M.; Cox,N.J.; Daniels,R.S.; Gunasekaran,C.P.; Hurt,A.C.; Kelso,A.; Klimov,A.; Lewis,N.S.; Li,X.; McCauley,J.W.; Odagiri,T.; Potdar,V.; Rambaut,A.; Shu,Y.; Skepner,E.; Smith,D.J.; Suchard,M.A.; Tashiro,M.; Wang,D.; Xu,X.; Lemey,P.; Russell,C.A.
EPI606862	HA	Australia	2009-Jan-12	A/Sydney/1/2009		Other Database Import	Bedford,T.; Riley,S.; Barr,I.G.; Broor,S.; Chadha,M.; Cox,N.J.; Daniels,R.S.; Gunasekaran,C.P.; Hurt,A.C.; Kelso,A.; Klimov,A.; Lewis,N.S.; Li,X.; McCauley,J.W.; Odagiri,T.; Potdar,V.; Rambaut,A.; Shu,Y.; Skepner,E.; Smith,D.J.; Suchard,M.A.; Tashiro,M.; Wang,D.; Xu,X.; Lemey,P.; Russell,C.A.
EPI606828	HA	China	2009-Jul-13	A/Shanghai Nanhui/1208/2009		Other Database Import	Bedford,T.; Riley,S.; Barr,I.G.; Broor,S.; Chadha,M.; Cox,N.J.; Daniels,R.S.; Gunasekaran,C.P.; Hurt,A.C.; Kelso,A.; Klimov,A.; Lewis,N.S.; Li,X.; McCauley,J.W.; Odagiri,T.; Potdar,V.; Rambaut,A.; Shu,Y.; Skepner,E.; Smith,D.J.; Suchard,M.A.; Tashiro,M.; Wang,D.; Xu,X.; Lemey,P.; Russell,C.A.
EPI606820	HA	India	2009-Oct-02	A/Ratnagiri/0929644/2009		Other Database Import	Bedford,T.; Riley,S.; Barr,I.G.; Broor,S.; Chadha,M.; Cox,N.J.; Daniels,R.S.; Gunasekaran,C.P.; Hurt,A.C.; Kelso,A.; Klimov,A.; Lewis,N.S.; Li,X.; McCauley,J.W.; Odagiri,T.; Potdar,V.; Rambaut,A.; Shu,Y.; Skepner,E.; Smith,D.J.; Suchard,M.A.; Tashiro,M.; Wang,D.; Xu,X.; Lemey,P.; Russell,C.A.
EPI606804	HA	Papua New Guinea	2009-Aug-28	A/Western Sepik/12/2009		Other Database Import	Bedford,T.; Riley,S.; Barr,I.G.; Broor,S.; Chadha,M.; Cox,N.J.; Daniels,R.S.; Gunasekaran,C.P.; Hurt,A.C.; Kelso,A.; Klimov,A.; Lewis,N.S.; Li,X.; McCauley,J.W.; Odagiri,T.; Potdar,V.; Rambaut,A.; Shu,Y.; Skepner,E.; Smith,D.J.; Suchard,M.A.; Tashiro,M.; Wang,D.; Xu,X.; Lemey,P.; Russell,C.A.
EPI606588	HA	France	2009-Feb-02	A/Paris/1753/2009		Other Database Import	Bedford,T.; Riley,S.; Barr,I.G.; Broor,S.; Chadha,M.; Cox,N.J.; Daniels,R.S.; Gunasekaran,C.P.; Hurt,A.C.; Kelso,A.; Klimov,A.; Lewis,N.S.; Li,X.; McCauley,J.W.; Odagiri,T.; Potdar,V.; Rambaut,A.; Shu,Y.; Skepner,E.; Smith,D.J.; Suchard,M.A.; Tashiro,M.; Wang,D.; Xu,X.; Lemey,P.; Russell,C.A.
EPI606508	HA	India	2009-Jul-16	A/Delhi/0942716/2009		Other Database Import	Bedford,T.; Riley,S.; Barr,I.G.; Broor,S.; Chadha,M.; Cox,N.J.; Daniels,R.S.; Gunasekaran,C.P.; Hurt,A.C.; Kelso,A.; Klimov,A.; Lewis,N.S.; Li,X.; McCauley,J.W.; Odagiri,T.; Potdar,V.; Rambaut,A.; Shu,Y.; Skepner,E.; Smith,D.J.; Suchard,M.A.; Tashiro,M.; Wang,D.; Xu,X.; Lemey,P.; Russell,C.A.
EPI606457	HA	Papua New Guinea	2009-Aug-27	A/Morobe/10/2009		Other Database Import	Bedford,T.; Riley,S.; Barr,I.G.; Broor,S.; Chadha,M.; Cox,N.J.; Daniels,R.S.; Gunasekaran,C.P.; Hurt,A.C.; Kelso,A.; Klimov,A.; Lewis,N.S.; Li,X.; McCauley,J.W.; Odagiri,T.; Potdar,V.; Rambaut,A.; Shu,Y.; Skepner,E.; Smith,D.J.; Suchard,M.A.; Tashiro,M.; Wang,D.; Xu,X.; Lemey,P.; Russell,C.A.
EPI606446	HA	China	2009-Sep-03	A/Anhui Fuyang Yingzhou/1273/2009		Other Database Import	Bedford,T.; Riley,S.; Barr,I.G.; Broor,S.; Chadha,M.; Cox,N.J.; Daniels,R.S.; Gunasekaran,C.P.; Hurt,A.C.; Kelso,A.; Klimov,A.; Lewis,N.S.; Li,X.; McCauley,J.W.; Odagiri,T.; Potdar,V.; Rambaut,A.; Shu,Y.; Skepner,E.; Smith,D.J.; Suchard,M.A.; Tashiro,M.; Wang,D.; Xu,X.; Lemey,P.; Russell,C.A.
EPI606386	HA	India	2009-Apr-30	A/Delhi/0914870/2009		Other Database Import	Bedford,T.; Riley,S.; Barr,I.G.; Broor,S.; Chadha,M.; Cox,N.J.; Daniels,R.S.; Gunasekaran,C.P.; Hurt,A.C.; Kelso,A.; Klimov,A.; Lewis,N.S.; Li,X.; McCauley,J.W.; Odagiri,T.; Potdar,V.; Rambaut,A.; Shu,Y.; Skepner,E.; Smith,D.J.; Suchard,M.A.; Tashiro,M.; Wang,D.; Xu,X.; Lemey,P.; Russell,C.A.
EPI606344	HA	Latvia	2009-Feb-24	A/Latvia/2-1192/2009		Other Database Import	Bedford,T.; Riley,S.; Barr,I.G.; Broor,S.; Chadha,M.; Cox,N.J.; Daniels,R.S.; Gunasekaran,C.P.; Hurt,A.C.; Kelso,A.; Klimov,A.; Lewis,N.S.; Li,X.; McCauley,J.W.; Odagiri,T.; Potdar,V.; Rambaut,A.; Shu,Y.; Skepner,E.; Smith,D.J.; Suchard,M.A.; Tashiro,M.; Wang,D.; Xu,X.; Lemey,P.; Russell,C.A.
EPI606303	HA	Slovenia	2009-Jan-06	A/Slovenia/60/2009		Other Database Import	Bedford,T.; Riley,S.; Barr,I.G.; Broor,S.; Chadha,M.; Cox,N.J.; Daniels,R.S.; Gunasekaran,C.P.; Hurt,A.C.; Kelso,A.; Klimov,A.; Lewis,N.S.; Li,X.; McCauley,J.W.; Odagiri,T.; Potdar,V.; Rambaut,A.; Shu,Y.; Skepner,E.; Smith,D.J.; Suchard,M.A.; Tashiro,M.; Wang,D.; Xu,X.; Lemey,P.; Russell,C.A.
EPI606263	HA	Australia	2009-Nov-04	A/Perth/673/2009		Other Database Import	Bedford,T.; Riley,S.; Barr,I.G.; Broor,S.; Chadha,M.; Cox,N.J.; Daniels,R.S.; Gunasekaran,C.P.; Hurt,A.C.; Kelso,A.; Klimov,A.; Lewis,N.S.; Li,X.; McCauley,J.W.; Odagiri,T.; Potdar,V.; Rambaut,A.; Shu,Y.; Skepner,E.; Smith,D.J.; Suchard,M.A.; Tashiro,M.; Wang,D.; Xu,X.; Lemey,P.; Russell,C.A.
EPI606232	HA	Papua New Guinea	2009-Aug-27	A/Morobe/2/2009		Other Database Import	Bedford,T.; Riley,S.; Barr,I.G.; Broor,S.; Chadha,M.; Cox,N.J.; Daniels,R.S.; Gunasekaran,C.P.; Hurt,A.C.; Kelso,A.; Klimov,A.; Lewis,N.S.; Li,X.; McCauley,J.W.; Odagiri,T.; Potdar,V.; Rambaut,A.; Shu,Y.; Skepner,E.; Smith,D.J.; Suchard,M.A.; Tashiro,M.; Wang,D.; Xu,X.; Lemey,P.; Russell,C.A.
EPI606203	HA	India	2009-Apr-29	A/Delhi/0914868/2009		Other Database Import	Bedford,T.; Riley,S.; Barr,I.G.; Broor,S.; Chadha,M.; Cox,N.J.; Daniels,R.S.; Gunasekaran,C.P.; Hurt,A.C.; Kelso,A.; Klimov,A.; Lewis,N.S.; Li,X.; McCauley,J.W.; Odagiri,T.; Potdar,V.; Rambaut,A.; Shu,Y.; Skepner,E.; Smith,D.J.; Suchard,M.A.; Tashiro,M.; Wang,D.; Xu,X.; Lemey,P.; Russell,C.A.
EPI606138	HA	China	2009-Feb-01	A/Heilongjiang Nangang/134/2009		Other Database Import	Bedford,T.; Riley,S.; Barr,I.G.; Broor,S.; Chadha,M.; Cox,N.J.; Daniels,R.S.; Gunasekaran,C.P.; Hurt,A.C.; Kelso,A.; Klimov,A.; Lewis,N.S.; Li,X.; McCauley,J.W.; Odagiri,T.; Potdar,V.; Rambaut,A.; Shu,Y.; Skepner,E.; Smith,D.J.; Suchard,M.A.; Tashiro,M.; Wang,D.; Xu,X.; Lemey,P.; Russell,C.A.
EPI606089	HA	Thailand	2009-Aug-10	A/Thailand/0316/2009		Other Database Import	Bedford,T.; Riley,S.; Barr,I.G.; Broor,S.; Chadha,M.; Cox,N.J.; Daniels,R.S.; Gunasekaran,C.P.; Hurt,A.C.; Kelso,A.; Klimov,A.; Lewis,N.S.; Li,X.; McCauley,J.W.; Odagiri,T.; Potdar,V.; Rambaut,A.; Shu,Y.; Skepner,E.; Smith,D.J.; Suchard,M.A.; Tashiro,M.; Wang,D.; Xu,X.; Lemey,P.; Russell,C.A.
EPI605986	HA	China	2009-Nov-10	A/Tianjin Tanggu/1193/2009		Other Database Import	Bedford,T.; Riley,S.; Barr,I.G.; Broor,S.; Chadha,M.; Cox,N.J.; Daniels,R.S.; Gunasekaran,C.P.; Hurt,A.C.; Kelso,A.; Klimov,A.; Lewis,N.S.; Li,X.; McCauley,J.W.; Odagiri,T.; Potdar,V.; Rambaut,A.; Shu,Y.; Skepner,E.; Smith,D.J.; Suchard,M.A.; Tashiro,M.; Wang,D.; Xu,X.; Lemey,P.; Russell,C.A.
EPI576199	HA	Germany	2009-Feb-02	A/Schleswig-Holstein/8/2009		Robert Koch Institute	Wedde, M.; Schweiger, B.
EPI576194	HA	Germany	2009-Aug-25	A/Brandenburg/40/2009		Robert Koch Institute	Wedde, M.; Schweiger, B.
EPI576188	HA	Germany	2009-Jan-07	A/Bayern/1/2009		Robert Koch Institute	Wedde, M.; Schweiger, B.
EPI552729	NA	Germany	2009-Jan-09	A/RPF/34/2009		Robert Koch Institute	Duwe,Susanne; Schweiger,Brunhilde
EPI552730	HA	Germany	2009-Jan-09	A/RPF/34/2009		Robert Koch Institute	Duwe,Susanne; Schweiger,Brunhilde
EPI552728	NA	Germany	2009-Jan-27	A/RPF/13/2009		Robert Koch Institute	Duwe,Susanne; Schweiger,Brunhilde
EPI552724	NA	Germany	2009-Feb-02	A/RPF/27/2009		Robert Koch Institute	Duwe,Susanne; Schweiger,Brunhilde
EPI552725	HA	Germany	2009-Feb-02	A/RPF/27/2009		Robert Koch Institute	Duwe,Susanne; Schweiger,Brunhilde
EPI545339	HA	Australia	2009-Nov-01	A/Victoria/500/2009		Other Database Import	Fonville,J.M.; Wilks,S.H.; James,S.L.; Fox,A.; Ventresca,M.; Aban,M.; Xue,L.; Jones,T.C.; Le,N.; Pham,Q.; Tran,N.; Wong,Y.; Mosterin,A.; Katzelnick,L.C.; Labonte,D.; Le,T.; van der Net,G.; Skepner,E.; Russell,C.A.; Kaplan,T.D.; Rimmelzwaan,G.F.; Masurel,N.; de Jong,J.C.; Palache,A.; Beyer,W.E.P.; Le,Q.; Nguyen,T.; Wertheim,H.F.L.; Hurt,A.C.; Osterhaus,A.D.M.E.; Barr,I.G.; Fouchier,R.A.M.; Horby,P…
EPI541899	NA	Netherlands	2009-Jan-06	A/Netherlands/013/09		Erasmus Medical Center
EPI541900	HA	Netherlands	2009-Jan-06	A/Netherlands/013/09		Erasmus Medical Center
EPI538951	HA	India	2009-Aug-14	A/Mumbai/2832/2009		Other Database Import	Gohil,D.; Kothari,S.; Shinde,P.; Meharunkar,R.; Warke,R.; Deshmukh,R.; Chowdhary,A.
EPI599000	NA	India	2009-Aug-14	A/Mumbai/2832/2009		Other Database Import	Gohil,D.; Kothari,S.; Shinde,P.; Meharunkar,R.; Warke,R.; Deshmukh,R.; Chowdhary,A.
EPI598984	MP	India	2009-Aug-14	A/Mumbai/2832/2009		Other Database Import	Gohil,D.; Kothari,S.; Shinde,P.; Meharunkar,R.; Warke,R.; Deshmukh,R.; Chowdhary,A.
EPI538950	HA	India	2009-Sep-04	A/Mumbai/3021/2009		Other Database Import	Gohil,D.; Kothari,S.; Shinde,P.; Meharunkar,R.; Warke,R.; Deshmukh,R.; Chowdhary,A.
EPI598999	NA	India	2009-Sep-04	A/Mumbai/3021/2009		Other Database Import	Gohil,D.; Kothari,S.; Shinde,P.; Meharunkar,R.; Warke,R.; Deshmukh,R.; Chowdhary,A.
EPI598983	MP	India	2009-Sep-04	A/Mumbai/3021/2009		Other Database Import	Gohil,D.; Kothari,S.; Shinde,P.; Meharunkar,R.; Warke,R.; Deshmukh,R.; Chowdhary,A.
EPI538949	HA	India	2009-Sep-07	A/Mumbai/3067/2009		Other Database Import	Gohil,D.; Kothari,S.; Shinde,P.; Meharunkar,R.; Warke,R.; Deshmukh,R.; Chowdhary,A.
EPI598982	MP	India	2009-Sep-07	A/Mumbai/3067/2009		Other Database Import	Gohil,D.; Kothari,S.; Shinde,P.; Meharunkar,R.; Warke,R.; Deshmukh,R.; Chowdhary,A.
EPI598998	NA	India	2009-Sep-07	A/Mumbai/3067/2009		Other Database Import	Gohil,D.; Kothari,S.; Shinde,P.; Meharunkar,R.; Warke,R.; Deshmukh,R.; Chowdhary,A.
EPI538943	HA	India	2009-Oct-09	A/Mumbai/3983/2009		Other Database Import	Gohil,D.; Kothari,S.; Shinde,P.; Meharunkar,R.; Warke,R.; Deshmukh,R.; Chowdhary,A.
EPI598992	NA	India	2009-Oct-09	A/Mumbai/3983/2009		Other Database Import	Gohil,D.; Kothari,S.; Shinde,P.; Meharunkar,R.; Warke,R.; Deshmukh,R.; Chowdhary,A.
EPI598976	MP	India	2009-Oct-09	A/Mumbai/3983/2009		Other Database Import	Gohil,D.; Kothari,S.; Shinde,P.; Meharunkar,R.; Warke,R.; Deshmukh,R.; Chowdhary,A.
EPI535552	NP	France	2009-Jan-20	A/Paris/2285/2009		Institut Pasteur	Barbezange, Cyril
EPI535548	PB2	France	2009-Jan-20	A/Paris/2285/2009		Institut Pasteur	Barbezange, Cyril
EPI535553	NA	France	2009-Jan-20	A/Paris/2285/2009		Institut Pasteur	Barbezange, Cyril
EPI535554	MP	France	2009-Jan-20	A/Paris/2285/2009		Institut Pasteur	Barbezange, Cyril
EPI535550	PA	France	2009-Jan-20	A/Paris/2285/2009		Institut Pasteur	Barbezange, Cyril
EPI535549	PB1	France	2009-Jan-20	A/Paris/2285/2009		Institut Pasteur	Barbezange, Cyril
EPI535551	HA	France	2009-Jan-20	A/Paris/2285/2009		Institut Pasteur	Barbezange, Cyril
EPI535555	NS	France	2009-Jan-20	A/Paris/2285/2009		Institut Pasteur	Barbezange, Cyril
EPI535492	PB2	France	2009-Jan-08	A/Paris/1119/2009		Institut Pasteur	Barbezange, Cyril
EPI535493	PB1	France	2009-Jan-08	A/Paris/1119/2009		Institut Pasteur	Barbezange, Cyril
EPI535496	NP	France	2009-Jan-08	A/Paris/1119/2009		Institut Pasteur	Barbezange, Cyril
EPI535498	MP	France	2009-Jan-08	A/Paris/1119/2009		Institut Pasteur	Barbezange, Cyril
EPI535499	NS	France	2009-Jan-08	A/Paris/1119/2009		Institut Pasteur	Barbezange, Cyril
EPI535494	PA	France	2009-Jan-08	A/Paris/1119/2009		Institut Pasteur	Barbezange, Cyril
EPI535495	HA	France	2009-Jan-08	A/Paris/1119/2009		Institut Pasteur	Barbezange, Cyril
EPI535497	NA	France	2009-Jan-08	A/Paris/1119/2009		Institut Pasteur	Barbezange, Cyril
EPI535490	MP	France	2009-Jan-07	A/Paris/1094/2009		Institut Pasteur	Barbezange, Cyril
EPI535485	PB1	France	2009-Jan-07	A/Paris/1094/2009		Institut Pasteur	Barbezange, Cyril
EPI535486	PA	France	2009-Jan-07	A/Paris/1094/2009		Institut Pasteur	Barbezange, Cyril
EPI535488	NP	France	2009-Jan-07	A/Paris/1094/2009		Institut Pasteur	Barbezange, Cyril
EPI535489	NA	France	2009-Jan-07	A/Paris/1094/2009		Institut Pasteur	Barbezange, Cyril
EPI535484	PB2	France	2009-Jan-07	A/Paris/1094/2009		Institut Pasteur	Barbezange, Cyril
EPI535487	HA	France	2009-Jan-07	A/Paris/1094/2009		Institut Pasteur	Barbezange, Cyril
EPI535491	NS	France	2009-Jan-07	A/Paris/1094/2009		Institut Pasteur	Barbezange, Cyril
EPI535477	PB1	France	2009-Jan-06	A/Paris/1069/2009		Institut Pasteur	Barbezange, Cyril
EPI535479	HA	France	2009-Jan-06	A/Paris/1069/2009		Institut Pasteur	Barbezange, Cyril
EPI535476	PB2	France	2009-Jan-06	A/Paris/1069/2009		Institut Pasteur	Barbezange, Cyril
EPI535478	PA	France	2009-Jan-06	A/Paris/1069/2009		Institut Pasteur	Barbezange, Cyril
EPI535483	NS	France	2009-Jan-06	A/Paris/1069/2009		Institut Pasteur	Barbezange, Cyril
EPI535480	NP	France	2009-Jan-06	A/Paris/1069/2009		Institut Pasteur	Barbezange, Cyril
EPI535481	NA	France	2009-Jan-06	A/Paris/1069/2009		Institut Pasteur	Barbezange, Cyril
EPI535482	MP	France	2009-Jan-06	A/Paris/1069/2009		Institut Pasteur	Barbezange, Cyril
EPI531538	NA	India	2009-May-26	A/India/D0914875/2009		Other Database Import	Potdar,V.; Dakhave,M.; Chadha,M.; Mishra,A.
EPI531539	MP	India	2009-May-26	A/India/D0914875/2009		Other Database Import	Potdar,V.; Dakhave,M.; Chadha,M.; Mishra,A.
EPI525882	HA	United States	2009-Mar-02	A/New York/1198/2009		Other Database Import	Wentworth,D.E.; Halpin,R.A.; Lin,X.; Bera,J.; Akopov,A.; Ransier,A.; Mohan,M.; Fedorova,N.; Tsitrin,T.; Stockwell,T.; Amedeo,P.; Appalla,L.; Bishop,B.; Edworthy,P.; Gupta,N.; Hoover,J.; Katzel,D.; Li,K.; Schobel,S.; Shrivastava,S.; Thovarai,V.; Wang,S.; Griesemer,S.B.; Bao,Y.; Sanders,R.; Zhdanov,S.; Kiryutin,B.; Lipman,D.J.; Tatusova,T.; St. George,K.
EPI525883	MP	United States	2009-Mar-02	A/New York/1198/2009		Other Database Import	Wentworth,D.E.; Halpin,R.A.; Lin,X.; Bera,J.; Akopov,A.; Ransier,A.; Mohan,M.; Fedorova,N.; Tsitrin,T.; Stockwell,T.; Amedeo,P.; Appalla,L.; Bishop,B.; Edworthy,P.; Gupta,N.; Hoover,J.; Katzel,D.; Li,K.; Schobel,S.; Shrivastava,S.; Thovarai,V.; Wang,S.; Griesemer,S.B.; Bao,Y.; Sanders,R.; Zhdanov,S.; Kiryutin,B.; Lipman,D.J.; Tatusova,T.; St. George,K.
EPI525884	NA	United States	2009-Mar-02	A/New York/1198/2009		Other Database Import	Wentworth,D.E.; Halpin,R.A.; Lin,X.; Bera,J.; Akopov,A.; Ransier,A.; Mohan,M.; Fedorova,N.; Tsitrin,T.; Stockwell,T.; Amedeo,P.; Appalla,L.; Bishop,B.; Edworthy,P.; Gupta,N.; Hoover,J.; Katzel,D.; Li,K.; Schobel,S.; Shrivastava,S.; Thovarai,V.; Wang,S.; Griesemer,S.B.; Bao,Y.; Sanders,R.; Zhdanov,S.; Kiryutin,B.; Lipman,D.J.; Tatusova,T.; St. George,K.
EPI525885	NP	United States	2009-Mar-02	A/New York/1198/2009		Other Database Import	Wentworth,D.E.; Halpin,R.A.; Lin,X.; Bera,J.; Akopov,A.; Ransier,A.; Mohan,M.; Fedorova,N.; Tsitrin,T.; Stockwell,T.; Amedeo,P.; Appalla,L.; Bishop,B.; Edworthy,P.; Gupta,N.; Hoover,J.; Katzel,D.; Li,K.; Schobel,S.; Shrivastava,S.; Thovarai,V.; Wang,S.; Griesemer,S.B.; Bao,Y.; Sanders,R.; Zhdanov,S.; Kiryutin,B.; Lipman,D.J.; Tatusova,T.; St. George,K.
EPI525886	NS	United States	2009-Mar-02	A/New York/1198/2009		Other Database Import	Wentworth,D.E.; Halpin,R.A.; Lin,X.; Bera,J.; Akopov,A.; Ransier,A.; Mohan,M.; Fedorova,N.; Tsitrin,T.; Stockwell,T.; Amedeo,P.; Appalla,L.; Bishop,B.; Edworthy,P.; Gupta,N.; Hoover,J.; Katzel,D.; Li,K.; Schobel,S.; Shrivastava,S.; Thovarai,V.; Wang,S.; Griesemer,S.B.; Bao,Y.; Sanders,R.; Zhdanov,S.; Kiryutin,B.; Lipman,D.J.; Tatusova,T.; St. George,K.
EPI525888	PB1	United States	2009-Mar-02	A/New York/1198/2009		Other Database Import	Wentworth,D.E.; Halpin,R.A.; Lin,X.; Bera,J.; Akopov,A.; Ransier,A.; Mohan,M.; Fedorova,N.; Tsitrin,T.; Stockwell,T.; Amedeo,P.; Appalla,L.; Bishop,B.; Edworthy,P.; Gupta,N.; Hoover,J.; Katzel,D.; Li,K.; Schobel,S.; Shrivastava,S.; Thovarai,V.; Wang,S.; Griesemer,S.B.; Bao,Y.; Sanders,R.; Zhdanov,S.; Kiryutin,B.; Lipman,D.J.; Tatusova,T.; St. George,K.
EPI525889	PB2	United States	2009-Mar-02	A/New York/1198/2009		Other Database Import	Wentworth,D.E.; Halpin,R.A.; Lin,X.; Bera,J.; Akopov,A.; Ransier,A.; Mohan,M.; Fedorova,N.; Tsitrin,T.; Stockwell,T.; Amedeo,P.; Appalla,L.; Bishop,B.; Edworthy,P.; Gupta,N.; Hoover,J.; Katzel,D.; Li,K.; Schobel,S.; Shrivastava,S.; Thovarai,V.; Wang,S.; Griesemer,S.B.; Bao,Y.; Sanders,R.; Zhdanov,S.; Kiryutin,B.; Lipman,D.J.; Tatusova,T.; St. George,K.
EPI525874	HA	United States	2009-Feb-24	A/New York/1197/2009		Other Database Import	Wentworth,D.E.; Halpin,R.A.; Lin,X.; Bera,J.; Akopov,A.; Ransier,A.; Mohan,M.; Fedorova,N.; Tsitrin,T.; Stockwell,T.; Amedeo,P.; Appalla,L.; Bishop,B.; Edworthy,P.; Gupta,N.; Hoover,J.; Katzel,D.; Li,K.; Schobel,S.; Shrivastava,S.; Thovarai,V.; Wang,S.; Griesemer,S.B.; Bao,Y.; Sanders,R.; Zhdanov,S.; Kiryutin,B.; Lipman,D.J.; Tatusova,T.; St. George,K.
EPI525875	MP	United States	2009-Feb-24	A/New York/1197/2009		Other Database Import	Wentworth,D.E.; Halpin,R.A.; Lin,X.; Bera,J.; Akopov,A.; Ransier,A.; Mohan,M.; Fedorova,N.; Tsitrin,T.; Stockwell,T.; Amedeo,P.; Appalla,L.; Bishop,B.; Edworthy,P.; Gupta,N.; Hoover,J.; Katzel,D.; Li,K.; Schobel,S.; Shrivastava,S.; Thovarai,V.; Wang,S.; Griesemer,S.B.; Bao,Y.; Sanders,R.; Zhdanov,S.; Kiryutin,B.; Lipman,D.J.; Tatusova,T.; St. George,K.
EPI525876	NA	United States	2009-Feb-24	A/New York/1197/2009		Other Database Import	Wentworth,D.E.; Halpin,R.A.; Lin,X.; Bera,J.; Akopov,A.; Ransier,A.; Mohan,M.; Fedorova,N.; Tsitrin,T.; Stockwell,T.; Amedeo,P.; Appalla,L.; Bishop,B.; Edworthy,P.; Gupta,N.; Hoover,J.; Katzel,D.; Li,K.; Schobel,S.; Shrivastava,S.; Thovarai,V.; Wang,S.; Griesemer,S.B.; Bao,Y.; Sanders,R.; Zhdanov,S.; Kiryutin,B.; Lipman,D.J.; Tatusova,T.; St. George,K.
EPI525877	NP	United States	2009-Feb-24	A/New York/1197/2009		Other Database Import	Wentworth,D.E.; Halpin,R.A.; Lin,X.; Bera,J.; Akopov,A.; Ransier,A.; Mohan,M.; Fedorova,N.; Tsitrin,T.; Stockwell,T.; Amedeo,P.; Appalla,L.; Bishop,B.; Edworthy,P.; Gupta,N.; Hoover,J.; Katzel,D.; Li,K.; Schobel,S.; Shrivastava,S.; Thovarai,V.; Wang,S.; Griesemer,S.B.; Bao,Y.; Sanders,R.; Zhdanov,S.; Kiryutin,B.; Lipman,D.J.; Tatusova,T.; St. George,K.
EPI525878	NS	United States	2009-Feb-24	A/New York/1197/2009		Other Database Import	Wentworth,D.E.; Halpin,R.A.; Lin,X.; Bera,J.; Akopov,A.; Ransier,A.; Mohan,M.; Fedorova,N.; Tsitrin,T.; Stockwell,T.; Amedeo,P.; Appalla,L.; Bishop,B.; Edworthy,P.; Gupta,N.; Hoover,J.; Katzel,D.; Li,K.; Schobel,S.; Shrivastava,S.; Thovarai,V.; Wang,S.; Griesemer,S.B.; Bao,Y.; Sanders,R.; Zhdanov,S.; Kiryutin,B.; Lipman,D.J.; Tatusova,T.; St. George,K.
EPI525880	PB1	United States	2009-Feb-24	A/New York/1197/2009		Other Database Import	Wentworth,D.E.; Halpin,R.A.; Lin,X.; Bera,J.; Akopov,A.; Ransier,A.; Mohan,M.; Fedorova,N.; Tsitrin,T.; Stockwell,T.; Amedeo,P.; Appalla,L.; Bishop,B.; Edworthy,P.; Gupta,N.; Hoover,J.; Katzel,D.; Li,K.; Schobel,S.; Shrivastava,S.; Thovarai,V.; Wang,S.; Griesemer,S.B.; Bao,Y.; Sanders,R.; Zhdanov,S.; Kiryutin,B.; Lipman,D.J.; Tatusova,T.; St. George,K.
EPI525881	PB2	United States	2009-Feb-24	A/New York/1197/2009		Other Database Import	Wentworth,D.E.; Halpin,R.A.; Lin,X.; Bera,J.; Akopov,A.; Ransier,A.; Mohan,M.; Fedorova,N.; Tsitrin,T.; Stockwell,T.; Amedeo,P.; Appalla,L.; Bishop,B.; Edworthy,P.; Gupta,N.; Hoover,J.; Katzel,D.; Li,K.; Schobel,S.; Shrivastava,S.; Thovarai,V.; Wang,S.; Griesemer,S.B.; Bao,Y.; Sanders,R.; Zhdanov,S.; Kiryutin,B.; Lipman,D.J.; Tatusova,T.; St. George,K.
EPI525866	HA	United States	2009-Feb-19	A/New York/1196/2009		Other Database Import	Wentworth,D.E.; Halpin,R.A.; Lin,X.; Bera,J.; Akopov,A.; Ransier,A.; Mohan,M.; Fedorova,N.; Tsitrin,T.; Stockwell,T.; Amedeo,P.; Appalla,L.; Bishop,B.; Edworthy,P.; Gupta,N.; Hoover,J.; Katzel,D.; Li,K.; Schobel,S.; Shrivastava,S.; Thovarai,V.; Wang,S.; Griesemer,S.B.; Bao,Y.; Sanders,R.; Zhdanov,S.; Kiryutin,B.; Lipman,D.J.; Tatusova,T.; St. George,K.
EPI525867	MP	United States	2009-Feb-19	A/New York/1196/2009		Other Database Import	Wentworth,D.E.; Halpin,R.A.; Lin,X.; Bera,J.; Akopov,A.; Ransier,A.; Mohan,M.; Fedorova,N.; Tsitrin,T.; Stockwell,T.; Amedeo,P.; Appalla,L.; Bishop,B.; Edworthy,P.; Gupta,N.; Hoover,J.; Katzel,D.; Li,K.; Schobel,S.; Shrivastava,S.; Thovarai,V.; Wang,S.; Griesemer,S.B.; Bao,Y.; Sanders,R.; Zhdanov,S.; Kiryutin,B.; Lipman,D.J.; Tatusova,T.; St. George,K.
EPI525868	NA	United States	2009-Feb-19	A/New York/1196/2009		Other Database Import	Wentworth,D.E.; Halpin,R.A.; Lin,X.; Bera,J.; Akopov,A.; Ransier,A.; Mohan,M.; Fedorova,N.; Tsitrin,T.; Stockwell,T.; Amedeo,P.; Appalla,L.; Bishop,B.; Edworthy,P.; Gupta,N.; Hoover,J.; Katzel,D.; Li,K.; Schobel,S.; Shrivastava,S.; Thovarai,V.; Wang,S.; Griesemer,S.B.; Bao,Y.; Sanders,R.; Zhdanov,S.; Kiryutin,B.; Lipman,D.J.; Tatusova,T.; St. George,K.
EPI525869	NP	United States	2009-Feb-19	A/New York/1196/2009		Other Database Import	Wentworth,D.E.; Halpin,R.A.; Lin,X.; Bera,J.; Akopov,A.; Ransier,A.; Mohan,M.; Fedorova,N.; Tsitrin,T.; Stockwell,T.; Amedeo,P.; Appalla,L.; Bishop,B.; Edworthy,P.; Gupta,N.; Hoover,J.; Katzel,D.; Li,K.; Schobel,S.; Shrivastava,S.; Thovarai,V.; Wang,S.; Griesemer,S.B.; Bao,Y.; Sanders,R.; Zhdanov,S.; Kiryutin,B.; Lipman,D.J.; Tatusova,T.; St. George,K.
EPI525870	NS	United States	2009-Feb-19	A/New York/1196/2009		Other Database Import	Wentworth,D.E.; Halpin,R.A.; Lin,X.; Bera,J.; Akopov,A.; Ransier,A.; Mohan,M.; Fedorova,N.; Tsitrin,T.; Stockwell,T.; Amedeo,P.; Appalla,L.; Bishop,B.; Edworthy,P.; Gupta,N.; Hoover,J.; Katzel,D.; Li,K.; Schobel,S.; Shrivastava,S.; Thovarai,V.; Wang,S.; Griesemer,S.B.; Bao,Y.; Sanders,R.; Zhdanov,S.; Kiryutin,B.; Lipman,D.J.; Tatusova,T.; St. George,K.
EPI525872	PB1	United States	2009-Feb-19	A/New York/1196/2009		Other Database Import	Wentworth,D.E.; Halpin,R.A.; Lin,X.; Bera,J.; Akopov,A.; Ransier,A.; Mohan,M.; Fedorova,N.; Tsitrin,T.; Stockwell,T.; Amedeo,P.; Appalla,L.; Bishop,B.; Edworthy,P.; Gupta,N.; Hoover,J.; Katzel,D.; Li,K.; Schobel,S.; Shrivastava,S.; Thovarai,V.; Wang,S.; Griesemer,S.B.; Bao,Y.; Sanders,R.; Zhdanov,S.; Kiryutin,B.; Lipman,D.J.; Tatusova,T.; St. George,K.
EPI525873	PB2	United States	2009-Feb-19	A/New York/1196/2009		Other Database Import	Wentworth,D.E.; Halpin,R.A.; Lin,X.; Bera,J.; Akopov,A.; Ransier,A.; Mohan,M.; Fedorova,N.; Tsitrin,T.; Stockwell,T.; Amedeo,P.; Appalla,L.; Bishop,B.; Edworthy,P.; Gupta,N.; Hoover,J.; Katzel,D.; Li,K.; Schobel,S.; Shrivastava,S.; Thovarai,V.; Wang,S.; Griesemer,S.B.; Bao,Y.; Sanders,R.; Zhdanov,S.; Kiryutin,B.; Lipman,D.J.; Tatusova,T.; St. George,K.
EPI525850	HA	United States	2009-Mar-16	A/New York/1194/2009		Other Database Import	Wentworth,D.E.; Halpin,R.A.; Lin,X.; Bera,J.; Akopov,A.; Ransier,A.; Mohan,M.; Fedorova,N.; Tsitrin,T.; Stockwell,T.; Amedeo,P.; Appalla,L.; Bishop,B.; Edworthy,P.; Gupta,N.; Hoover,J.; Katzel,D.; Li,K.; Schobel,S.; Shrivastava,S.; Thovarai,V.; Wang,S.; Griesemer,S.B.; Bao,Y.; Sanders,R.; Zhdanov,S.; Kiryutin,B.; Lipman,D.J.; Tatusova,T.; St. George,K.
EPI525851	MP	United States	2009-Mar-16	A/New York/1194/2009		Other Database Import	Wentworth,D.E.; Halpin,R.A.; Lin,X.; Bera,J.; Akopov,A.; Ransier,A.; Mohan,M.; Fedorova,N.; Tsitrin,T.; Stockwell,T.; Amedeo,P.; Appalla,L.; Bishop,B.; Edworthy,P.; Gupta,N.; Hoover,J.; Katzel,D.; Li,K.; Schobel,S.; Shrivastava,S.; Thovarai,V.; Wang,S.; Griesemer,S.B.; Bao,Y.; Sanders,R.; Zhdanov,S.; Kiryutin,B.; Lipman,D.J.; Tatusova,T.; St. George,K.
EPI525852	NA	United States	2009-Mar-16	A/New York/1194/2009		Other Database Import	Wentworth,D.E.; Halpin,R.A.; Lin,X.; Bera,J.; Akopov,A.; Ransier,A.; Mohan,M.; Fedorova,N.; Tsitrin,T.; Stockwell,T.; Amedeo,P.; Appalla,L.; Bishop,B.; Edworthy,P.; Gupta,N.; Hoover,J.; Katzel,D.; Li,K.; Schobel,S.; Shrivastava,S.; Thovarai,V.; Wang,S.; Griesemer,S.B.; Bao,Y.; Sanders,R.; Zhdanov,S.; Kiryutin,B.; Lipman,D.J.; Tatusova,T.; St. George,K.
EPI525853	NP	United States	2009-Mar-16	A/New York/1194/2009		Other Database Import	Wentworth,D.E.; Halpin,R.A.; Lin,X.; Bera,J.; Akopov,A.; Ransier,A.; Mohan,M.; Fedorova,N.; Tsitrin,T.; Stockwell,T.; Amedeo,P.; Appalla,L.; Bishop,B.; Edworthy,P.; Gupta,N.; Hoover,J.; Katzel,D.; Li,K.; Schobel,S.; Shrivastava,S.; Thovarai,V.; Wang,S.; Griesemer,S.B.; Bao,Y.; Sanders,R.; Zhdanov,S.; Kiryutin,B.; Lipman,D.J.; Tatusova,T.; St. George,K.
EPI525854	NS	United States	2009-Mar-16	A/New York/1194/2009		Other Database Import	Wentworth,D.E.; Halpin,R.A.; Lin,X.; Bera,J.; Akopov,A.; Ransier,A.; Mohan,M.; Fedorova,N.; Tsitrin,T.; Stockwell,T.; Amedeo,P.; Appalla,L.; Bishop,B.; Edworthy,P.; Gupta,N.; Hoover,J.; Katzel,D.; Li,K.; Schobel,S.; Shrivastava,S.; Thovarai,V.; Wang,S.; Griesemer,S.B.; Bao,Y.; Sanders,R.; Zhdanov,S.; Kiryutin,B.; Lipman,D.J.; Tatusova,T.; St. George,K.
EPI525856	PB1	United States	2009-Mar-16	A/New York/1194/2009		Other Database Import	Wentworth,D.E.; Halpin,R.A.; Lin,X.; Bera,J.; Akopov,A.; Ransier,A.; Mohan,M.; Fedorova,N.; Tsitrin,T.; Stockwell,T.; Amedeo,P.; Appalla,L.; Bishop,B.; Edworthy,P.; Gupta,N.; Hoover,J.; Katzel,D.; Li,K.; Schobel,S.; Shrivastava,S.; Thovarai,V.; Wang,S.; Griesemer,S.B.; Bao,Y.; Sanders,R.; Zhdanov,S.; Kiryutin,B.; Lipman,D.J.; Tatusova,T.; St. George,K.
EPI525857	PB2	United States	2009-Mar-16	A/New York/1194/2009		Other Database Import	Wentworth,D.E.; Halpin,R.A.; Lin,X.; Bera,J.; Akopov,A.; Ransier,A.; Mohan,M.; Fedorova,N.; Tsitrin,T.; Stockwell,T.; Amedeo,P.; Appalla,L.; Bishop,B.; Edworthy,P.; Gupta,N.; Hoover,J.; Katzel,D.; Li,K.; Schobel,S.; Shrivastava,S.; Thovarai,V.; Wang,S.; Griesemer,S.B.; Bao,Y.; Sanders,R.; Zhdanov,S.; Kiryutin,B.; Lipman,D.J.; Tatusova,T.; St. George,K.
EPI525838	NS	United States	2009-Mar-01	A/New York/1192/2009		Other Database Import	Wentworth,D.E.; Halpin,R.A.; Lin,X.; Bera,J.; Akopov,A.; Ransier,A.; Mohan,M.; Fedorova,N.; Tsitrin,T.; Stockwell,T.; Amedeo,P.; Appalla,L.; Bishop,B.; Edworthy,P.; Gupta,N.; Hoover,J.; Katzel,D.; Li,K.; Schobel,S.; Shrivastava,S.; Thovarai,V.; Wang,S.; Griesemer,S.B.; Bao,Y.; Sanders,R.; Zhdanov,S.; Kiryutin,B.; Lipman,D.J.; Tatusova,T.; St. George,K.
EPI525840	PB1	United States	2009-Mar-01	A/New York/1192/2009		Other Database Import	Wentworth,D.E.; Halpin,R.A.; Lin,X.; Bera,J.; Akopov,A.; Ransier,A.; Mohan,M.; Fedorova,N.; Tsitrin,T.; Stockwell,T.; Amedeo,P.; Appalla,L.; Bishop,B.; Edworthy,P.; Gupta,N.; Hoover,J.; Katzel,D.; Li,K.; Schobel,S.; Shrivastava,S.; Thovarai,V.; Wang,S.; Griesemer,S.B.; Bao,Y.; Sanders,R.; Zhdanov,S.; Kiryutin,B.; Lipman,D.J.; Tatusova,T.; St. George,K.
EPI525841	PB2	United States	2009-Mar-01	A/New York/1192/2009		Other Database Import	Wentworth,D.E.; Halpin,R.A.; Lin,X.; Bera,J.; Akopov,A.; Ransier,A.; Mohan,M.; Fedorova,N.; Tsitrin,T.; Stockwell,T.; Amedeo,P.; Appalla,L.; Bishop,B.; Edworthy,P.; Gupta,N.; Hoover,J.; Katzel,D.; Li,K.; Schobel,S.; Shrivastava,S.; Thovarai,V.; Wang,S.; Griesemer,S.B.; Bao,Y.; Sanders,R.; Zhdanov,S.; Kiryutin,B.; Lipman,D.J.; Tatusova,T.; St. George,K.
EPI525834	HA	United States	2009-Mar-01	A/New York/1192/2009		Other Database Import	Wentworth,D.E.; Halpin,R.A.; Lin,X.; Bera,J.; Akopov,A.; Ransier,A.; Mohan,M.; Fedorova,N.; Tsitrin,T.; Stockwell,T.; Amedeo,P.; Appalla,L.; Bishop,B.; Edworthy,P.; Gupta,N.; Hoover,J.; Katzel,D.; Li,K.; Schobel,S.; Shrivastava,S.; Thovarai,V.; Wang,S.; Griesemer,S.B.; Bao,Y.; Sanders,R.; Zhdanov,S.; Kiryutin,B.; Lipman,D.J.; Tatusova,T.; St. George,K.
EPI525835	MP	United States	2009-Mar-01	A/New York/1192/2009		Other Database Import	Wentworth,D.E.; Halpin,R.A.; Lin,X.; Bera,J.; Akopov,A.; Ransier,A.; Mohan,M.; Fedorova,N.; Tsitrin,T.; Stockwell,T.; Amedeo,P.; Appalla,L.; Bishop,B.; Edworthy,P.; Gupta,N.; Hoover,J.; Katzel,D.; Li,K.; Schobel,S.; Shrivastava,S.; Thovarai,V.; Wang,S.; Griesemer,S.B.; Bao,Y.; Sanders,R.; Zhdanov,S.; Kiryutin,B.; Lipman,D.J.; Tatusova,T.; St. George,K.
EPI525836	NA	United States	2009-Mar-01	A/New York/1192/2009		Other Database Import	Wentworth,D.E.; Halpin,R.A.; Lin,X.; Bera,J.; Akopov,A.; Ransier,A.; Mohan,M.; Fedorova,N.; Tsitrin,T.; Stockwell,T.; Amedeo,P.; Appalla,L.; Bishop,B.; Edworthy,P.; Gupta,N.; Hoover,J.; Katzel,D.; Li,K.; Schobel,S.; Shrivastava,S.; Thovarai,V.; Wang,S.; Griesemer,S.B.; Bao,Y.; Sanders,R.; Zhdanov,S.; Kiryutin,B.; Lipman,D.J.; Tatusova,T.; St. George,K.
EPI525837	NP	United States	2009-Mar-01	A/New York/1192/2009		Other Database Import	Wentworth,D.E.; Halpin,R.A.; Lin,X.; Bera,J.; Akopov,A.; Ransier,A.; Mohan,M.; Fedorova,N.; Tsitrin,T.; Stockwell,T.; Amedeo,P.; Appalla,L.; Bishop,B.; Edworthy,P.; Gupta,N.; Hoover,J.; Katzel,D.; Li,K.; Schobel,S.; Shrivastava,S.; Thovarai,V.; Wang,S.; Griesemer,S.B.; Bao,Y.; Sanders,R.; Zhdanov,S.; Kiryutin,B.; Lipman,D.J.; Tatusova,T.; St. George,K.
EPI504528	NA	India	2009-Aug-31	A/India/V1039869/2009		Other Database Import	Potdar,V.A.; Dakhave,M.R.; Chadha,M.S.
EPI504527	NA	India	2009-Aug-29	A/India/V1039874/2009		Other Database Import	Potdar,V.A.; Dakhave,M.R.; Chadha,M.S.
EPI504524	NA	India	2009-Aug-27	A/India/V1039867/2009		Other Database Import	Potdar,V.A.; Dakhave,M.R.; Chadha,M.S.
EPI504523	NA	India	2009-Jun-17	A/India/V103702/2009		Other Database Import	Potdar,V.A.; Dakhave,M.R.; Chadha,M.S.
EPI504496	NA	India	2009-Aug-09	A/India/P0956497/2009		Other Database Import	Potdar,V.A.; Dakhave,M.R.; Chadha,M.S.
EPI504495	NA	India	2009-Aug-08	A/India/P0956286/2009		Other Database Import	Potdar,V.A.; Dakhave,M.R.; Chadha,M.S.
EPI504487	NA	India	2009-Aug-06	A/India/P0955938/2009		Other Database Import	Potdar,V.A.; Dakhave,M.R.; Chadha,M.S.
EPI504481	NA	India	2009-Aug-12	A/India/P0943044/2009		Other Database Import	Potdar,V.A.; Dakhave,M.R.; Chadha,M.S.
EPI504475	NA	India	2009-Sep-15	A/India/P0923277/2009		Other Database Import	Potdar,V.A.; Dakhave,M.R.; Chadha,M.S.
EPI504441	NA	India	2009-Aug-05	A/India/N0955898/2009		Other Database Import	Potdar,V.A.; Dakhave,M.R.; Chadha,M.S.
EPI504439	NA	India	2009-Aug-07	A/India/M0956208/2009		Other Database Import	Potdar,V.A.; Dakhave,M.R.; Chadha,M.S.
EPI504438	NA	India	2009-Aug-07	A/India/M0956227/2009		Other Database Import	Potdar,V.A.; Dakhave,M.R.; Chadha,M.S.
EPI504429	NA	India	2009-Jun-04	A/India/K0914856/2009		Other Database Import	Potdar,V.A.; Dakhave,M.R.; Chadha,M.S.
EPI504424	NA	India	2009-Jun-23	A/India/K0915170/2009		Other Database Import	Potdar,V.A.; Dakhave,M.R.; Chadha,M.S.
EPI504422	NA	India	2009-Jun-22	A/India/K0954408/2009		Other Database Import	Potdar,V.A.; Dakhave,M.R.; Chadha,M.S.
EPI504418	NA	India	2009-Jun-09	A/India/K0914860/2009		Other Database Import	Potdar,V.A.; Dakhave,M.R.; Chadha,M.S.
EPI504413	NA	India	2009-Jun-02	A/India/K0914852/2009		Other Database Import	Potdar,V.A.; Dakhave,M.R.; Chadha,M.S.
EPI504387	NA	India	2009-Aug-10	A/India/Dib105756/2009		Other Database Import	Potdar,V.A.; Dakhave,M.R.; Chadha,M.S.
EPI504382	NA	India	2009-Jul-06	A/India/D0920482/2009		Other Database Import	Potdar,V.A.; Dakhave,M.R.; Chadha,M.S.
EPI504381	NA	India	2009-Jul-06	A/India/D0920481/2009		Other Database Import	Potdar,V.A.; Dakhave,M.R.; Chadha,M.S.
EPI504377	NA	India	2009-Aug-06	A/India/D0942740/2009		Other Database Import	Potdar,V.A.; Dakhave,M.R.; Chadha,M.S.
EPI504376	NA	India	2009-Aug-06	A/India/D0942737/2009		Other Database Import	Potdar,V.A.; Dakhave,M.R.; Chadha,M.S.
EPI504373	NA	India	2009-Aug-18	A/India/D0942750/2009		Other Database Import	Potdar,V.A.; Dakhave,M.R.; Chadha,M.S.
EPI504372	NA	India	2009-Aug-17	A/India/D0942749/2009		Other Database Import	Potdar,V.A.; Dakhave,M.R.; Chadha,M.S.
EPI504370	NA	India	2009-Aug-04	A/India/D0942735/2009		Other Database Import	Potdar,V.A.; Dakhave,M.R.; Chadha,M.S.
EPI504348	NA	India	2009-Aug-17	A/India/D0942748/2009		Other Database Import	Potdar,V.A.; Dakhave,M.R.; Chadha,M.S.
EPI504345	NA	India	2009-Aug-10	A/India/D1043340/2009		Other Database Import	Potdar,V.A.; Dakhave,M.R.; Chadha,M.S.
EPI504338	NA	India	2009-Aug-03	A/India/D0942731/2009		Other Database Import	Potdar,V.A.; Dakhave,M.R.; Chadha,M.S.
EPI504337	NA	India	2009-Aug-03	A/India/D0942730/2009		Other Database Import	Potdar,V.A.; Dakhave,M.R.; Chadha,M.S.
EPI504336	NA	India	2009-Jul-31	A/India/D0942728/2009		Other Database Import	Potdar,V.A.; Dakhave,M.R.; Chadha,M.S.
EPI504334	NA	India	2009-Jul-29	A/India/D0942727/2009		Other Database Import	Potdar,V.A.; Dakhave,M.R.; Chadha,M.S.
EPI504331	NA	India	2009-Jul-23	A/India/D0942723/2009		Other Database Import	Potdar,V.A.; Dakhave,M.R.; Chadha,M.S.
EPI504327	NA	India	2009-Jul-20	A/India/D0942719/2009		Other Database Import	Potdar,V.A.; Dakhave,M.R.; Chadha,M.S.
EPI504326	NA	India	2009-Jul-20	A/India/D0942717/2009		Other Database Import	Potdar,V.A.; Dakhave,M.R.; Chadha,M.S.
EPI504325	NA	India	2009-Jul-16	A/India/D0942716/2009		Other Database Import	Potdar,V.A.; Dakhave,M.R.; Chadha,M.S.
EPI504319	NA	India	2009-Jun-19	A/India/D0942710/2009		Other Database Import	Potdar,V.A.; Dakhave,M.R.; Chadha,M.S.
EPI504318	NA	India	2009-May-04	A/India/D0942707/2009		Other Database Import	Potdar,V.A.; Dakhave,M.R.; Chadha,M.S.
EPI504317	NA	India	2009-May-02	A/India/D0942706/2009		Other Database Import	Potdar,V.A.; Dakhave,M.R.; Chadha,M.S.
EPI504316	NA	India	2009-Jun-27	A/India/D0914878/2009		Other Database Import	Potdar,V.A.; Dakhave,M.R.; Chadha,M.S.
EPI504314	NA	India	2009-May-29	A/India/D0914876/2009		Other Database Import	Potdar,V.A.; Dakhave,M.R.; Chadha,M.S.
EPI504312	NA	India	2009-May-11	A/India/D0914873/2009		Other Database Import	Potdar,V.A.; Dakhave,M.R.; Chadha,M.S.
EPI504308	NA	India	2009-Apr-30	A/India/D0914869/2009		Other Database Import	Potdar,V.A.; Dakhave,M.R.; Chadha,M.S.
EPI497798	HA	China	2009-Jan-10	A/Qingdao/F355/2009		Other Database Import	Wang,Z.-G.; Yang,T.-T.; Qing,C.
EPI497774	HA	China	2009-Oct-01	A/Qingdao/F273/2009		Other Database Import	Wang,Z.-G.; Yang,T.-T.; Qing,C.
EPI487020	HA	Finland	2009-Jan-01	A/Finland/636/2009		Other Database Import
EPI487017	NA	Finland	2009-Jan-01	A/Finland/636/2009		Other Database Import
EPI476943	NA	Djibouti	2009-May-18	A/Djibouti/N09199/2009		Other Database Import	Cosby,M.T.; Pimentel,G.; Nevin,R.L.; Ahmed,S.F.; Klena,J.D.; Amir,E.; Younan,M.; Browning,R.; Sebeny,P.J.
EPI476948	HA	Djibouti	2009-May-18	A/Djibouti/N09199/2009		Other Database Import	Cosby,M.T.; Pimentel,G.; Nevin,R.L.; Ahmed,S.F.; Klena,J.D.; Amir,E.; Younan,M.; Browning,R.; Sebeny,P.J.
EPI476938	NA	Djibouti	2009-May-18	A/Djibouti/N4775/2009		Other Database Import	Cosby,M.T.; Pimentel,G.; Nevin,R.L.; Ahmed,S.F.; Klena,J.D.; Amir,E.; Younan,M.; Browning,R.; Sebeny,P.J.
EPI471894	MP	Brazil	2009-Jul-21	A/Brazil/P201/2009		Other Database Import	Romano,C.M.; Mamana,A.C.; Gattas,V.; Luna,E.; Machado,C.M.
EPI471580	HA	Italy	2009-Feb-12	A/Milan/29/2009		Other Database Import	Pariani,E.; Ranghiero,A.; Anselmi,G.; Amendola,A.; Zanetti,A.
EPI471579	HA	Italy	2009-Feb-04	A/Milan/24/2009		Other Database Import	Pariani,E.; Ranghiero,A.; Anselmi,G.; Amendola,A.; Zanetti,A.
EPI471578	HA	Italy	2009-Feb-03	A/Milan/23/2009		Other Database Import	Pariani,E.; Ranghiero,A.; Anselmi,G.; Amendola,A.; Zanetti,A.
EPI471577	HA	Italy	2009-Jan-27	A/Milan/22/2009		Other Database Import	Pariani,E.; Ranghiero,A.; Anselmi,G.; Amendola,A.; Zanetti,A.
EPI471568	HA	Italy	2009-Jan-07	A/Milan/01/2009		Other Database Import	Pariani,E.; Ranghiero,A.; Anselmi,G.; Amendola,A.; Zanetti,A.
EPI465395	MP	United States	2009-Jul-29	A/Kansas/13/2009	Kansas Department of Health and Environment	Centers for Disease Control and Prevention
EPI465396	NA	United States	2009-Jul-29	A/Kansas/13/2009	Kansas Department of Health and Environment	Centers for Disease Control and Prevention
EPI465397	HA	United States	2009-Jul-29	A/Kansas/13/2009	Kansas Department of Health and Environment	Centers for Disease Control and Prevention
EPI463927	PA	Mexico	2009-Apr-01	A/Mexico/24008/2009		Other Database Import	Wentworth,D.E.; Dugan,V.; Halpin,R.; Lin,X.; Bera,J.; Wester,E.; Ghedin,E.; Fedorova,N.; Tsitrin,T.; Stockwell,T.; Amedeo,P.; Bishop,B.; Edworthy,P.; Gupta,N.; Katzel,D.; Li,K.; Schobel,S.; Shrivastava,S.; Thovarai,V.; Wang,S.; Noyola,D.E.; Comas-Garcia,A.; Garcia-Sepulveda,C.A.; Ochoa-Perez,U.; Godoy-Lozano,E.; Contreras-Trevino,H.I.; Aranda-Romo,S.; Durham-Gonzalez,A.; Contreras-Vidales,S.; Her…
EPI463887	HA	Mexico	2009-Apr-01	A/Mexico/24008/2009		Other Database Import	Wentworth,D.E.; Dugan,V.; Halpin,R.; Lin,X.; Bera,J.; Wester,E.; Ghedin,E.; Fedorova,N.; Tsitrin,T.; Stockwell,T.; Amedeo,P.; Bishop,B.; Edworthy,P.; Gupta,N.; Katzel,D.; Li,K.; Schobel,S.; Shrivastava,S.; Thovarai,V.; Wang,S.; Noyola,D.E.; Comas-Garcia,A.; Garcia-Sepulveda,C.A.; Ochoa-Perez,U.; Godoy-Lozano,E.; Contreras-Trevino,H.I.; Aranda-Romo,S.; Durham-Gonzalez,A.; Contreras-Vidales,S.; Her…
EPI463895	NA	Mexico	2009-Apr-01	A/Mexico/24008/2009		Other Database Import	Wentworth,D.E.; Dugan,V.; Halpin,R.; Lin,X.; Bera,J.; Wester,E.; Ghedin,E.; Fedorova,N.; Tsitrin,T.; Stockwell,T.; Amedeo,P.; Bishop,B.; Edworthy,P.; Gupta,N.; Katzel,D.; Li,K.; Schobel,S.; Shrivastava,S.; Thovarai,V.; Wang,S.; Noyola,D.E.; Comas-Garcia,A.; Garcia-Sepulveda,C.A.; Ochoa-Perez,U.; Godoy-Lozano,E.; Contreras-Trevino,H.I.; Aranda-Romo,S.; Durham-Gonzalez,A.; Contreras-Vidales,S.; Her…
EPI463896	NP	Mexico	2009-Apr-01	A/Mexico/24008/2009		Other Database Import	Wentworth,D.E.; Dugan,V.; Halpin,R.; Lin,X.; Bera,J.; Wester,E.; Ghedin,E.; Fedorova,N.; Tsitrin,T.; Stockwell,T.; Amedeo,P.; Bishop,B.; Edworthy,P.; Gupta,N.; Katzel,D.; Li,K.; Schobel,S.; Shrivastava,S.; Thovarai,V.; Wang,S.; Noyola,D.E.; Comas-Garcia,A.; Garcia-Sepulveda,C.A.; Ochoa-Perez,U.; Godoy-Lozano,E.; Contreras-Trevino,H.I.; Aranda-Romo,S.; Durham-Gonzalez,A.; Contreras-Vidales,S.; Her…
EPI463888	MP	Mexico	2009-Apr-01	A/Mexico/24008/2009		Other Database Import	Wentworth,D.E.; Dugan,V.; Halpin,R.; Lin,X.; Bera,J.; Wester,E.; Ghedin,E.; Fedorova,N.; Tsitrin,T.; Stockwell,T.; Amedeo,P.; Bishop,B.; Edworthy,P.; Gupta,N.; Katzel,D.; Li,K.; Schobel,S.; Shrivastava,S.; Thovarai,V.; Wang,S.; Noyola,D.E.; Comas-Garcia,A.; Garcia-Sepulveda,C.A.; Ochoa-Perez,U.; Godoy-Lozano,E.; Contreras-Trevino,H.I.; Aranda-Romo,S.; Durham-Gonzalez,A.; Contreras-Vidales,S.; Her…
EPI463897	NS	Mexico	2009-Apr-01	A/Mexico/24008/2009		Other Database Import	Wentworth,D.E.; Dugan,V.; Halpin,R.; Lin,X.; Bera,J.; Wester,E.; Ghedin,E.; Fedorova,N.; Tsitrin,T.; Stockwell,T.; Amedeo,P.; Bishop,B.; Edworthy,P.; Gupta,N.; Katzel,D.; Li,K.; Schobel,S.; Shrivastava,S.; Thovarai,V.; Wang,S.; Noyola,D.E.; Comas-Garcia,A.; Garcia-Sepulveda,C.A.; Ochoa-Perez,U.; Godoy-Lozano,E.; Contreras-Trevino,H.I.; Aranda-Romo,S.; Durham-Gonzalez,A.; Contreras-Vidales,S.; Her…
EPI463899	PB1	Mexico	2009-Apr-01	A/Mexico/24008/2009		Other Database Import	Wentworth,D.E.; Dugan,V.; Halpin,R.; Lin,X.; Bera,J.; Wester,E.; Ghedin,E.; Fedorova,N.; Tsitrin,T.; Stockwell,T.; Amedeo,P.; Bishop,B.; Edworthy,P.; Gupta,N.; Katzel,D.; Li,K.; Schobel,S.; Shrivastava,S.; Thovarai,V.; Wang,S.; Noyola,D.E.; Comas-Garcia,A.; Garcia-Sepulveda,C.A.; Ochoa-Perez,U.; Godoy-Lozano,E.; Contreras-Trevino,H.I.; Aranda-Romo,S.; Durham-Gonzalez,A.; Contreras-Vidales,S.; Her…
EPI463900	PB2	Mexico	2009-Apr-01	A/Mexico/24008/2009		Other Database Import	Wentworth,D.E.; Dugan,V.; Halpin,R.; Lin,X.; Bera,J.; Wester,E.; Ghedin,E.; Fedorova,N.; Tsitrin,T.; Stockwell,T.; Amedeo,P.; Bishop,B.; Edworthy,P.; Gupta,N.; Katzel,D.; Li,K.; Schobel,S.; Shrivastava,S.; Thovarai,V.; Wang,S.; Noyola,D.E.; Comas-Garcia,A.; Garcia-Sepulveda,C.A.; Ochoa-Perez,U.; Godoy-Lozano,E.; Contreras-Trevino,H.I.; Aranda-Romo,S.; Durham-Gonzalez,A.; Contreras-Vidales,S.; Her…
EPI458040	HA	Singapore	2009-Jul-08	A/Singapore/H2009.518/2009		Other Database Import	Lee,H.K.; Tang,J.W.-T.; Kong,D.H.-L.; Koay,E.S.-C.
EPI458173	MP	Singapore	2009-Jul-08	A/Singapore/H2009.518/2009		Other Database Import	Lee,H.K.; Tang,J.W.-T.; Kong,D.H.-L.; Koay,E.S.-C.
EPI458438	NP	Singapore	2009-Jul-08	A/Singapore/H2009.518/2009		Other Database Import	Lee,H.K.; Tang,J.W.-T.; Kong,D.H.-L.; Koay,E.S.-C.
EPI459038	PB2	Singapore	2009-Jul-08	A/Singapore/H2009.518/2009		Other Database Import	Lee,H.K.; Tang,J.W.-T.; Kong,D.H.-L.; Koay,E.S.-C.
EPI458306	NA	Singapore	2009-Jul-08	A/Singapore/H2009.518/2009		Other Database Import	Lee,H.K.; Tang,J.W.-T.; Kong,D.H.-L.; Koay,E.S.-C.
EPI458638	PB1	Singapore	2009-Jul-08	A/Singapore/H2009.518/2009		Other Database Import	Lee,H.K.; Tang,J.W.-T.; Kong,D.H.-L.; Koay,E.S.-C.
EPI458955	PA	Singapore	2009-Jul-08	A/Singapore/H2009.518/2009		Other Database Import	Lee,H.K.; Tang,J.W.-T.; Kong,D.H.-L.; Koay,E.S.-C.
EPI458553	NS	Singapore	2009-Jul-08	A/Singapore/H2009.518/2009		Other Database Import	Lee,H.K.; Tang,J.W.-T.; Kong,D.H.-L.; Koay,E.S.-C.
EPI458038	HA	Singapore	2009-Jun-26	A/Singapore/H2009.485/2009		Other Database Import	Lee,H.K.; Tang,J.W.-T.; Kong,D.H.-L.; Koay,E.S.-C.
EPI458171	MP	Singapore	2009-Jun-26	A/Singapore/H2009.485/2009		Other Database Import	Lee,H.K.; Tang,J.W.-T.; Kong,D.H.-L.; Koay,E.S.-C.
EPI458953	PA	Singapore	2009-Jun-26	A/Singapore/H2009.485/2009		Other Database Import	Lee,H.K.; Tang,J.W.-T.; Kong,D.H.-L.; Koay,E.S.-C.
EPI458436	NP	Singapore	2009-Jun-26	A/Singapore/H2009.485/2009		Other Database Import	Lee,H.K.; Tang,J.W.-T.; Kong,D.H.-L.; Koay,E.S.-C.
EPI458304	NA	Singapore	2009-Jun-26	A/Singapore/H2009.485/2009		Other Database Import	Lee,H.K.; Tang,J.W.-T.; Kong,D.H.-L.; Koay,E.S.-C.
EPI458636	PB1	Singapore	2009-Jun-26	A/Singapore/H2009.485/2009		Other Database Import	Lee,H.K.; Tang,J.W.-T.; Kong,D.H.-L.; Koay,E.S.-C.
EPI458551	NS	Singapore	2009-Jun-26	A/Singapore/H2009.485/2009		Other Database Import	Lee,H.K.; Tang,J.W.-T.; Kong,D.H.-L.; Koay,E.S.-C.
EPI459036	PB2	Singapore	2009-Jun-26	A/Singapore/H2009.485/2009		Other Database Import	Lee,H.K.; Tang,J.W.-T.; Kong,D.H.-L.; Koay,E.S.-C.
EPI458037	HA	Singapore	2009-May-22	A/Singapore/H2009.389b/2009		Other Database Import	Lee,H.K.; Tang,J.W.-T.; Kong,D.H.-L.; Koay,E.S.-C.
EPI458170	MP	Singapore	2009-May-22	A/Singapore/H2009.389b/2009		Other Database Import	Lee,H.K.; Tang,J.W.-T.; Kong,D.H.-L.; Koay,E.S.-C.
EPI458952	PA	Singapore	2009-May-22	A/Singapore/H2009.389b/2009		Other Database Import	Lee,H.K.; Tang,J.W.-T.; Kong,D.H.-L.; Koay,E.S.-C.
EPI458435	NP	Singapore	2009-May-22	A/Singapore/H2009.389b/2009		Other Database Import	Lee,H.K.; Tang,J.W.-T.; Kong,D.H.-L.; Koay,E.S.-C.
EPI459035	PB2	Singapore	2009-May-22	A/Singapore/H2009.389b/2009		Other Database Import	Lee,H.K.; Tang,J.W.-T.; Kong,D.H.-L.; Koay,E.S.-C.
EPI458303	NA	Singapore	2009-May-22	A/Singapore/H2009.389b/2009		Other Database Import	Lee,H.K.; Tang,J.W.-T.; Kong,D.H.-L.; Koay,E.S.-C.
EPI458635	PB1	Singapore	2009-May-22	A/Singapore/H2009.389b/2009		Other Database Import	Lee,H.K.; Tang,J.W.-T.; Kong,D.H.-L.; Koay,E.S.-C.
EPI458550	NS	Singapore	2009-May-22	A/Singapore/H2009.389b/2009		Other Database Import	Lee,H.K.; Tang,J.W.-T.; Kong,D.H.-L.; Koay,E.S.-C.
EPI458010	HA	Singapore	2009-Nov-11	A/Singapore/C2009.863/2009		Other Database Import	Lee,H.K.; Tang,J.W.-T.; Kong,D.H.-L.; Koay,E.S.-C.
EPI458143	MP	Singapore	2009-Nov-11	A/Singapore/C2009.863/2009		Other Database Import	Lee,H.K.; Tang,J.W.-T.; Kong,D.H.-L.; Koay,E.S.-C.
EPI458925	PA	Singapore	2009-Nov-11	A/Singapore/C2009.863/2009		Other Database Import	Lee,H.K.; Tang,J.W.-T.; Kong,D.H.-L.; Koay,E.S.-C.
EPI458610	PB1	Singapore	2009-Nov-11	A/Singapore/C2009.863/2009		Other Database Import	Lee,H.K.; Tang,J.W.-T.; Kong,D.H.-L.; Koay,E.S.-C.
EPI458276	NA	Singapore	2009-Nov-11	A/Singapore/C2009.863/2009		Other Database Import	Lee,H.K.; Tang,J.W.-T.; Kong,D.H.-L.; Koay,E.S.-C.
EPI458409	NP	Singapore	2009-Nov-11	A/Singapore/C2009.863/2009		Other Database Import	Lee,H.K.; Tang,J.W.-T.; Kong,D.H.-L.; Koay,E.S.-C.
EPI458527	NS	Singapore	2009-Nov-11	A/Singapore/C2009.863/2009		Other Database Import	Lee,H.K.; Tang,J.W.-T.; Kong,D.H.-L.; Koay,E.S.-C.
EPI458739	PB2	Singapore	2009-Nov-11	A/Singapore/C2009.863/2009		Other Database Import	Lee,H.K.; Tang,J.W.-T.; Kong,D.H.-L.; Koay,E.S.-C.
EPI458009	HA	Singapore	2009-Jul-07	A/Singapore/C2009.515/2009		Other Database Import	Lee,H.K.; Tang,J.W.-T.; Kong,D.H.-L.; Koay,E.S.-C.
EPI458142	MP	Singapore	2009-Jul-07	A/Singapore/C2009.515/2009		Other Database Import	Lee,H.K.; Tang,J.W.-T.; Kong,D.H.-L.; Koay,E.S.-C.
EPI458802	PB1	Singapore	2009-Jul-07	A/Singapore/C2009.515/2009		Other Database Import	Lee,H.K.; Tang,J.W.-T.; Kong,D.H.-L.; Koay,E.S.-C.
EPI458924	PA	Singapore	2009-Jul-07	A/Singapore/C2009.515/2009		Other Database Import	Lee,H.K.; Tang,J.W.-T.; Kong,D.H.-L.; Koay,E.S.-C.
EPI458275	NA	Singapore	2009-Jul-07	A/Singapore/C2009.515/2009		Other Database Import	Lee,H.K.; Tang,J.W.-T.; Kong,D.H.-L.; Koay,E.S.-C.
EPI458408	NP	Singapore	2009-Jul-07	A/Singapore/C2009.515/2009		Other Database Import	Lee,H.K.; Tang,J.W.-T.; Kong,D.H.-L.; Koay,E.S.-C.
EPI458526	NS	Singapore	2009-Jul-07	A/Singapore/C2009.515/2009		Other Database Import	Lee,H.K.; Tang,J.W.-T.; Kong,D.H.-L.; Koay,E.S.-C.
EPI458738	PB2	Singapore	2009-Jul-07	A/Singapore/C2009.515/2009		Other Database Import	Lee,H.K.; Tang,J.W.-T.; Kong,D.H.-L.; Koay,E.S.-C.
EPI458008	HA	Singapore	2009-Jun-26	A/Singapore/C2009.485b/2009		Other Database Import	Lee,H.K.; Tang,J.W.-T.; Kong,D.H.-L.; Koay,E.S.-C.
EPI458141	MP	Singapore	2009-Jun-26	A/Singapore/C2009.485b/2009		Other Database Import	Lee,H.K.; Tang,J.W.-T.; Kong,D.H.-L.; Koay,E.S.-C.
EPI458923	PA	Singapore	2009-Jun-26	A/Singapore/C2009.485b/2009		Other Database Import	Lee,H.K.; Tang,J.W.-T.; Kong,D.H.-L.; Koay,E.S.-C.
EPI458801	PB1	Singapore	2009-Jun-26	A/Singapore/C2009.485b/2009		Other Database Import	Lee,H.K.; Tang,J.W.-T.; Kong,D.H.-L.; Koay,E.S.-C.
EPI458274	NA	Singapore	2009-Jun-26	A/Singapore/C2009.485b/2009		Other Database Import	Lee,H.K.; Tang,J.W.-T.; Kong,D.H.-L.; Koay,E.S.-C.
EPI458407	NP	Singapore	2009-Jun-26	A/Singapore/C2009.485b/2009		Other Database Import	Lee,H.K.; Tang,J.W.-T.; Kong,D.H.-L.; Koay,E.S.-C.
EPI458525	NS	Singapore	2009-Jun-26	A/Singapore/C2009.485b/2009		Other Database Import	Lee,H.K.; Tang,J.W.-T.; Kong,D.H.-L.; Koay,E.S.-C.
EPI458737	PB2	Singapore	2009-Jun-26	A/Singapore/C2009.485b/2009		Other Database Import	Lee,H.K.; Tang,J.W.-T.; Kong,D.H.-L.; Koay,E.S.-C.
EPI457965	HA	Singapore	2009-Jun-21	A/Singapore/H2009.471C/2009		Other Database Import	Lee,H.K.; Tang,J.W.-T.; Kong,D.H.-L.; Koay,E.S.-C.
EPI458231	NA	Singapore	2009-Jun-21	A/Singapore/H2009.471C/2009		Other Database Import	Lee,H.K.; Tang,J.W.-T.; Kong,D.H.-L.; Koay,E.S.-C.
EPI458697	PB2	Singapore	2009-Jun-21	A/Singapore/H2009.471C/2009		Other Database Import	Lee,H.K.; Tang,J.W.-T.; Kong,D.H.-L.; Koay,E.S.-C.
EPI458758	PB1	Singapore	2009-Jun-21	A/Singapore/H2009.471C/2009		Other Database Import	Lee,H.K.; Tang,J.W.-T.; Kong,D.H.-L.; Koay,E.S.-C.
EPI458098	MP	Singapore	2009-Jun-21	A/Singapore/H2009.471C/2009		Other Database Import	Lee,H.K.; Tang,J.W.-T.; Kong,D.H.-L.; Koay,E.S.-C.
EPI458364	NP	Singapore	2009-Jun-21	A/Singapore/H2009.471C/2009		Other Database Import	Lee,H.K.; Tang,J.W.-T.; Kong,D.H.-L.; Koay,E.S.-C.
EPI458880	PA	Singapore	2009-Jun-21	A/Singapore/H2009.471C/2009		Other Database Import	Lee,H.K.; Tang,J.W.-T.; Kong,D.H.-L.; Koay,E.S.-C.
EPI457963	HA	Singapore	2009-May-01	A/Singapore/H2009.332C/2009		Other Database Import	Lee,H.K.; Tang,J.W.-T.; Kong,D.H.-L.; Koay,E.S.-C.
EPI458229	NA	Singapore	2009-May-01	A/Singapore/H2009.332C/2009		Other Database Import	Lee,H.K.; Tang,J.W.-T.; Kong,D.H.-L.; Koay,E.S.-C.
EPI458096	MP	Singapore	2009-May-01	A/Singapore/H2009.332C/2009		Other Database Import	Lee,H.K.; Tang,J.W.-T.; Kong,D.H.-L.; Koay,E.S.-C.
EPI458695	PB2	Singapore	2009-May-01	A/Singapore/H2009.332C/2009		Other Database Import	Lee,H.K.; Tang,J.W.-T.; Kong,D.H.-L.; Koay,E.S.-C.
EPI458756	PB1	Singapore	2009-May-01	A/Singapore/H2009.332C/2009		Other Database Import	Lee,H.K.; Tang,J.W.-T.; Kong,D.H.-L.; Koay,E.S.-C.
EPI458878	PA	Singapore	2009-May-01	A/Singapore/H2009.332C/2009		Other Database Import	Lee,H.K.; Tang,J.W.-T.; Kong,D.H.-L.; Koay,E.S.-C.
EPI458362	NP	Singapore	2009-May-01	A/Singapore/H2009.332C/2009		Other Database Import	Lee,H.K.; Tang,J.W.-T.; Kong,D.H.-L.; Koay,E.S.-C.
EPI457930	HA	Singapore	2009-Nov-11	A/Singapore/C2009.863/2009		Other Database Import	Lee,H.K.; Tang,J.W.-T.; Kong,D.H.-L.; Koay,E.S.-C.
EPI458204	NA	Singapore	2009-Nov-11	A/Singapore/C2009.863/2009		Other Database Import	Lee,H.K.; Tang,J.W.-T.; Kong,D.H.-L.; Koay,E.S.-C.
EPI458671	PB2	Singapore	2009-Nov-11	A/Singapore/C2009.863/2009		Other Database Import	Lee,H.K.; Tang,J.W.-T.; Kong,D.H.-L.; Koay,E.S.-C.
EPI458818	PB1	Singapore	2009-Nov-11	A/Singapore/C2009.863/2009		Other Database Import	Lee,H.K.; Tang,J.W.-T.; Kong,D.H.-L.; Koay,E.S.-C.
EPI458071	MP	Singapore	2009-Nov-11	A/Singapore/C2009.863/2009		Other Database Import	Lee,H.K.; Tang,J.W.-T.; Kong,D.H.-L.; Koay,E.S.-C.
EPI458466	NS	Singapore	2009-Nov-11	A/Singapore/C2009.863/2009		Other Database Import	Lee,H.K.; Tang,J.W.-T.; Kong,D.H.-L.; Koay,E.S.-C.
EPI458853	PA	Singapore	2009-Nov-11	A/Singapore/C2009.863/2009		Other Database Import	Lee,H.K.; Tang,J.W.-T.; Kong,D.H.-L.; Koay,E.S.-C.
EPI458337	NP	Singapore	2009-Nov-11	A/Singapore/C2009.863/2009		Other Database Import	Lee,H.K.; Tang,J.W.-T.; Kong,D.H.-L.; Koay,E.S.-C.
EPI457928	HA	Singapore	2009-Jun-26	A/Singapore/C2009.485b/2009		Other Database Import	Lee,H.K.; Tang,J.W.-T.; Kong,D.H.-L.; Koay,E.S.-C.
EPI458202	NA	Singapore	2009-Jun-26	A/Singapore/C2009.485b/2009		Other Database Import	Lee,H.K.; Tang,J.W.-T.; Kong,D.H.-L.; Koay,E.S.-C.
EPI458851	PA	Singapore	2009-Jun-26	A/Singapore/C2009.485b/2009		Other Database Import	Lee,H.K.; Tang,J.W.-T.; Kong,D.H.-L.; Koay,E.S.-C.
EPI458669	PB2	Singapore	2009-Jun-26	A/Singapore/C2009.485b/2009		Other Database Import	Lee,H.K.; Tang,J.W.-T.; Kong,D.H.-L.; Koay,E.S.-C.
EPI458846	PB1	Singapore	2009-Jun-26	A/Singapore/C2009.485b/2009		Other Database Import	Lee,H.K.; Tang,J.W.-T.; Kong,D.H.-L.; Koay,E.S.-C.
EPI458069	MP	Singapore	2009-Jun-26	A/Singapore/C2009.485b/2009		Other Database Import	Lee,H.K.; Tang,J.W.-T.; Kong,D.H.-L.; Koay,E.S.-C.
EPI458335	NP	Singapore	2009-Jun-26	A/Singapore/C2009.485b/2009		Other Database Import	Lee,H.K.; Tang,J.W.-T.; Kong,D.H.-L.; Koay,E.S.-C.
EPI458464	NS	Singapore	2009-Jun-26	A/Singapore/C2009.485b/2009		Other Database Import	Lee,H.K.; Tang,J.W.-T.; Kong,D.H.-L.; Koay,E.S.-C.
EPI457927	HA	Singapore	2009-Jun-26	A/Singapore/C2009.485a/2009		Other Database Import	Lee,H.K.; Tang,J.W.-T.; Kong,D.H.-L.; Koay,E.S.-C.
EPI458201	NA	Singapore	2009-Jun-26	A/Singapore/C2009.485a/2009		Other Database Import	Lee,H.K.; Tang,J.W.-T.; Kong,D.H.-L.; Koay,E.S.-C.
EPI458668	PB2	Singapore	2009-Jun-26	A/Singapore/C2009.485a/2009		Other Database Import	Lee,H.K.; Tang,J.W.-T.; Kong,D.H.-L.; Koay,E.S.-C.
EPI458869	PA	Singapore	2009-Jun-26	A/Singapore/C2009.485a/2009		Other Database Import	Lee,H.K.; Tang,J.W.-T.; Kong,D.H.-L.; Koay,E.S.-C.
EPI458816	PB1	Singapore	2009-Jun-26	A/Singapore/C2009.485a/2009		Other Database Import	Lee,H.K.; Tang,J.W.-T.; Kong,D.H.-L.; Koay,E.S.-C.
EPI458068	MP	Singapore	2009-Jun-26	A/Singapore/C2009.485a/2009		Other Database Import	Lee,H.K.; Tang,J.W.-T.; Kong,D.H.-L.; Koay,E.S.-C.
EPI458334	NP	Singapore	2009-Jun-26	A/Singapore/C2009.485a/2009		Other Database Import	Lee,H.K.; Tang,J.W.-T.; Kong,D.H.-L.; Koay,E.S.-C.
EPI458463	NS	Singapore	2009-Jun-26	A/Singapore/C2009.485a/2009		Other Database Import	Lee,H.K.; Tang,J.W.-T.; Kong,D.H.-L.; Koay,E.S.-C.
EPI448968	HA	Cuba	2009-Jun-26	A/Habana/957/2009		Other Database Import	Pinon,A.; Acosta,B.; Valdes,O.; Arencibia,A.; Mune,M.; Savon,C.; Gonzalez,G.; Goyenechea,A.; Oropesa,S.I.; Carreiras,A.M.; Hernandez,B.
EPI446674	NA	India	2009-Aug-16	A/Calicut/MPLSF-071/2009		Other Database Import	Jiji,G.; Sampada,S.; Arunkumar,G.; Ashok,G.; Anirban,S.
EPI445246	NA	Taiwan	2009-Jun-06	A/Taiwan/749/2009		Other Database Import	Lin,J.H.; Chiu,S.C.; Lin,Y.C.; Cheng,J.C.; Wu,H.S.; Salemi,M.; Liu,H.F.; Lin,J.-H.; Chiu,S.-C.; Lin,Y.-C.; Cheng,J.-C.; Wu,H.-S.; Liu,H.-F.
EPI446335	NS	Taiwan	2009-Jun-06	A/Taiwan/749/2009		Other Database Import	Lin,J.H.; Chiu,S.C.; Lin,Y.C.; Cheng,J.C.; Wu,H.S.; Salemi,M.; Liu,H.F.; Lin,J.-H.; Chiu,S.-C.; Lin,Y.-C.; Cheng,J.-C.; Wu,H.-S.; Liu,H.-F.
EPI444085	PB2	Taiwan	2009-Jun-06	A/Taiwan/749/2009		Other Database Import	Lin,J.H.; Chiu,S.C.; Lin,Y.C.; Cheng,J.C.; Wu,H.S.; Salemi,M.; Liu,H.F.; Lin,J.-H.; Chiu,S.-C.; Lin,Y.-C.; Cheng,J.-C.; Wu,H.-S.; Liu,H.-F.
EPI444355	PB1	Taiwan	2009-Jun-06	A/Taiwan/749/2009		Other Database Import	Lin,J.H.; Chiu,S.C.; Lin,Y.C.; Cheng,J.C.; Wu,H.S.; Salemi,M.; Liu,H.F.; Lin,J.-H.; Chiu,S.-C.; Lin,Y.-C.; Cheng,J.-C.; Wu,H.-S.; Liu,H.-F.
EPI445003	NP	Taiwan	2009-Jun-06	A/Taiwan/749/2009		Other Database Import	Lin,J.H.; Chiu,S.C.; Lin,Y.C.; Cheng,J.C.; Wu,H.S.; Salemi,M.; Liu,H.F.; Lin,J.-H.; Chiu,S.-C.; Lin,Y.-C.; Cheng,J.-C.; Wu,H.-S.; Liu,H.-F.
EPI444788	HA	Taiwan	2009-Jun-06	A/Taiwan/749/2009		Other Database Import	Lin,J.H.; Chiu,S.C.; Lin,Y.C.; Cheng,J.C.; Wu,H.S.; Salemi,M.; Liu,H.F.; Lin,J.-H.; Chiu,S.-C.; Lin,Y.-C.; Cheng,J.-C.; Wu,H.-S.; Liu,H.-F.
EPI445512	MP	Taiwan	2009-Jun-06	A/Taiwan/749/2009		Other Database Import	Lin,J.H.; Chiu,S.C.; Lin,Y.C.; Cheng,J.C.; Wu,H.S.; Salemi,M.; Liu,H.F.; Lin,J.-H.; Chiu,S.-C.; Lin,Y.-C.; Cheng,J.-C.; Wu,H.-S.; Liu,H.-F.
EPI456790	PA	Taiwan	2009-Jun-06	A/Taiwan/749/2009		Other Database Import	Lin,J.H.; Chiu,S.C.; Lin,Y.C.; Cheng,J.C.; Wu,H.S.; Salemi,M.; Liu,H.F.; Lin,J.-H.; Chiu,S.-C.; Lin,Y.-C.; Cheng,J.-C.; Wu,H.-S.; Liu,H.-F.
EPI427070	MP	United States	2009-May-11	A/Maryland/06/2009		Other Database Import	Klimov,A.; Barnes,J.; Shaw,M.; Cox,N.; Garten,R.; Xu,X.
EPI427071	NA	United States	2009-May-11	A/Maryland/06/2009		Other Database Import	Klimov,A.; Barnes,J.; Shaw,M.; Cox,N.; Garten,R.; Xu,X.
EPI427073	HA	United States	2009-May-11	A/Maryland/06/2009		Other Database Import	Klimov,A.; Barnes,J.; Shaw,M.; Cox,N.; Garten,R.; Xu,X.
EPI427032	MP	United States	2009-May-06	A/Hawaii/36/2009		Other Database Import	Klimov,A.; Barnes,J.; Shaw,M.; Cox,N.; Garten,R.; Xu,X.
EPI427033	NA	United States	2009-May-06	A/Hawaii/36/2009		Other Database Import	Klimov,A.; Barnes,J.; Shaw,M.; Cox,N.; Garten,R.; Xu,X.
EPI427034	HA	United States	2009-May-06	A/Hawaii/36/2009		Other Database Import	Klimov,A.; Barnes,J.; Shaw,M.; Cox,N.; Garten,R.; Xu,X.
EPI427025	NA	United States	2009-Feb-01	A/Wisconsin/56/2009		Other Database Import	Klimov,A.; Barnes,J.; Shaw,M.; Cox,N.; Garten,R.; Xu,X.
EPI427023	HA	United States	2009-Feb-01	A/Wisconsin/56/2009		Other Database Import	Klimov,A.; Barnes,J.; Shaw,M.; Cox,N.; Garten,R.; Xu,X.
EPI427024	MP	United States	2009-Feb-01	A/Wisconsin/56/2009		Other Database Import	Klimov,A.; Barnes,J.; Shaw,M.; Cox,N.; Garten,R.; Xu,X.
EPI427014	MP	United States	2009-Aug-25	A/Oklahoma/09/2009		Other Database Import	Klimov,A.; Barnes,J.; Shaw,M.; Cox,N.; Garten,R.; Xu,X.
EPI427015	NA	United States	2009-Aug-25	A/Oklahoma/09/2009		Other Database Import	Klimov,A.; Barnes,J.; Shaw,M.; Cox,N.; Garten,R.; Xu,X.
EPI427016	HA	United States	2009-Aug-25	A/Oklahoma/09/2009		Other Database Import	Klimov,A.; Barnes,J.; Shaw,M.; Cox,N.; Garten,R.; Xu,X.
EPI427011	MP	United States	2009-Nov-01	A/Florida/26/2009		Other Database Import	Klimov,A.; Barnes,J.; Shaw,M.; Cox,N.; Garten,R.; Xu,X.
EPI427012	NA	United States	2009-Nov-01	A/Florida/26/2009		Other Database Import	Klimov,A.; Barnes,J.; Shaw,M.; Cox,N.; Garten,R.; Xu,X.
EPI427013	HA	United States	2009-Nov-01	A/Florida/26/2009		Other Database Import	Klimov,A.; Barnes,J.; Shaw,M.; Cox,N.; Garten,R.; Xu,X.
EPI426984	MP	United States	2009-Sep-25	A/Nebraska/21/2009		Other Database Import	Klimov,A.; Barnes,J.; Shaw,M.; Cox,N.; Garten,R.; Xu,X.
EPI426985	NA	United States	2009-Sep-25	A/Nebraska/21/2009		Other Database Import	Klimov,A.; Barnes,J.; Shaw,M.; Cox,N.; Garten,R.; Xu,X.
EPI426986	HA	United States	2009-Sep-25	A/Nebraska/21/2009		Other Database Import	Klimov,A.; Barnes,J.; Shaw,M.; Cox,N.; Garten,R.; Xu,X.
EPI426996	MP	United States	2009-Sep-25	A/Nebraska/21/2009		Other Database Import	Klimov,A.; Barnes,J.; Shaw,M.; Cox,N.; Garten,R.; Xu,X.
EPI426997	NA	United States	2009-Sep-25	A/Nebraska/21/2009		Other Database Import	Klimov,A.; Barnes,J.; Shaw,M.; Cox,N.; Garten,R.; Xu,X.
EPI426998	HA	United States	2009-Sep-25	A/Nebraska/21/2009		Other Database Import	Klimov,A.; Barnes,J.; Shaw,M.; Cox,N.; Garten,R.; Xu,X.
EPI426978	MP	United States	2009-Aug-20	A/Pennsylvania/24/2009		Other Database Import	Klimov,A.; Barnes,J.; Shaw,M.; Cox,N.; Garten,R.; Xu,X.
EPI426979	NA	United States	2009-Aug-20	A/Pennsylvania/24/2009		Other Database Import	Klimov,A.; Barnes,J.; Shaw,M.; Cox,N.; Garten,R.; Xu,X.
EPI426980	HA	United States	2009-Aug-20	A/Pennsylvania/24/2009		Other Database Import	Klimov,A.; Barnes,J.; Shaw,M.; Cox,N.; Garten,R.; Xu,X.
EPI426965	MP	United States	2009-Aug-03	A/Michigan/23/2009		Other Database Import	Klimov,A.; Barnes,J.; Shaw,M.; Cox,N.; Garten,R.; Xu,X.
EPI426967	HA	United States	2009-Aug-03	A/Michigan/23/2009		Other Database Import	Klimov,A.; Barnes,J.; Shaw,M.; Cox,N.; Garten,R.; Xu,X.
EPI426962	MP	United States	2009-Jul-31	A/Michigan/22/2009		Other Database Import	Klimov,A.; Barnes,J.; Shaw,M.; Cox,N.; Garten,R.; Xu,X.
EPI426963	NA	United States	2009-Jul-31	A/Michigan/22/2009		Other Database Import	Klimov,A.; Barnes,J.; Shaw,M.; Cox,N.; Garten,R.; Xu,X.
EPI426964	HA	United States	2009-Jul-31	A/Michigan/22/2009		Other Database Import	Klimov,A.; Barnes,J.; Shaw,M.; Cox,N.; Garten,R.; Xu,X.
EPI426955	MP	United States	2009-May-01	A/Washington/55/2009		Other Database Import	Klimov,A.; Barnes,J.; Shaw,M.; Cox,N.; Garten,R.; Xu,X.
EPI426956	NA	United States	2009-May-01	A/Washington/55/2009		Other Database Import	Klimov,A.; Barnes,J.; Shaw,M.; Cox,N.; Garten,R.; Xu,X.
EPI426957	HA	United States	2009-May-01	A/Washington/55/2009		Other Database Import	Klimov,A.; Barnes,J.; Shaw,M.; Cox,N.; Garten,R.; Xu,X.
EPI426952	HA	United States	2009-May-03	A/Washington/54/2009		Other Database Import	Klimov,A.; Barnes,J.; Shaw,M.; Cox,N.; Garten,R.; Xu,X.
EPI426953	NA	United States	2009-May-03	A/Washington/54/2009		Other Database Import	Klimov,A.; Barnes,J.; Shaw,M.; Cox,N.; Garten,R.; Xu,X.
EPI426954	MP	United States	2009-May-03	A/Washington/54/2009		Other Database Import	Klimov,A.; Barnes,J.; Shaw,M.; Cox,N.; Garten,R.; Xu,X.
EPI426949	MP	United States	2009-May-01	A/Washington/53/2009		Other Database Import	Klimov,A.; Barnes,J.; Shaw,M.; Cox,N.; Garten,R.; Xu,X.
EPI426950	NA	United States	2009-May-01	A/Washington/53/2009		Other Database Import	Klimov,A.; Barnes,J.; Shaw,M.; Cox,N.; Garten,R.; Xu,X.
EPI426951	HA	United States	2009-May-01	A/Washington/53/2009		Other Database Import	Klimov,A.; Barnes,J.; Shaw,M.; Cox,N.; Garten,R.; Xu,X.
EPI426937	MP	United States	2009-May-09	A/Kansas/07/2009		Other Database Import	Klimov,A.; Barnes,J.; Shaw,M.; Cox,N.; Garten,R.; Xu,X.
EPI426938	NA	United States	2009-May-09	A/Kansas/07/2009		Other Database Import	Klimov,A.; Barnes,J.; Shaw,M.; Cox,N.; Garten,R.; Xu,X.
EPI426939	HA	United States	2009-May-09	A/Kansas/07/2009		Other Database Import	Klimov,A.; Barnes,J.; Shaw,M.; Cox,N.; Garten,R.; Xu,X.
EPI421723	NA	Japan	2009-Nov-19	A/Japan/869/2009		Other Database Import	Yates,P.J.; Mehta,N.; Horton,J.; Tisdale,M.
EPI421713	NA	Japan	2009-Nov-19	A/Japan/844/2009		Other Database Import	Yates,P.J.; Mehta,N.; Horton,J.; Tisdale,M.
EPI421710	NA	Japan	2009-Nov-19	A/Japan/816/2009		Other Database Import	Yates,P.J.; Mehta,N.; Horton,J.; Tisdale,M.
EPI421726	NA	Japan	2009-Nov-20	A/Japan/892/2009		Other Database Import	Yates,P.J.; Mehta,N.; Horton,J.; Tisdale,M.
EPI421600	HA	Japan	2009-Nov-20	A/Japan/892/2009		Other Database Import	Yates,P.J.; Mehta,N.; Horton,J.; Tisdale,M.
EPI421717	NA	Japan	2009-Nov-19	A/Japan/848/2009		Other Database Import	Yates,P.J.; Mehta,N.; Horton,J.; Tisdale,M.
EPI421594	HA	Japan	2009-Nov-19	A/Japan/848/2009		Other Database Import	Yates,P.J.; Mehta,N.; Horton,J.; Tisdale,M.
EPI421716	NA	Japan	2009-Nov-19	A/Japan/847/2009		Other Database Import	Yates,P.J.; Mehta,N.; Horton,J.; Tisdale,M.
EPI421593	HA	Japan	2009-Nov-19	A/Japan/847/2009		Other Database Import	Yates,P.J.; Mehta,N.; Horton,J.; Tisdale,M.
EPI421714	NA	Japan	2009-Nov-19	A/Japan/845/2009		Other Database Import	Yates,P.J.; Mehta,N.; Horton,J.; Tisdale,M.
EPI421591	HA	Japan	2009-Nov-19	A/Japan/845/2009		Other Database Import	Yates,P.J.; Mehta,N.; Horton,J.; Tisdale,M.
EPI421712	NA	Japan	2009-Nov-19	A/Japan/819/2009		Other Database Import	Yates,P.J.; Mehta,N.; Horton,J.; Tisdale,M.
EPI421590	HA	Japan	2009-Nov-19	A/Japan/819/2009		Other Database Import	Yates,P.J.; Mehta,N.; Horton,J.; Tisdale,M.
EPI421706	NA	Japan	2009-Nov-18	A/Japan/802/2009		Other Database Import	Yates,P.J.; Mehta,N.; Horton,J.; Tisdale,M.
EPI421585	HA	Japan	2009-Nov-18	A/Japan/802/2009		Other Database Import	Yates,P.J.; Mehta,N.; Horton,J.; Tisdale,M.
EPI421698	NA	Japan	2009-Nov-18	A/Japan/774/2009		Other Database Import	Yates,P.J.; Mehta,N.; Horton,J.; Tisdale,M.
EPI421577	HA	Japan	2009-Nov-18	A/Japan/774/2009		Other Database Import	Yates,P.J.; Mehta,N.; Horton,J.; Tisdale,M.
EPI421696	NA	Japan	2009-Nov-18	A/Japan/771/2009		Other Database Import	Yates,P.J.; Mehta,N.; Horton,J.; Tisdale,M.
EPI421575	HA	Japan	2009-Nov-18	A/Japan/771/2009		Other Database Import	Yates,P.J.; Mehta,N.; Horton,J.; Tisdale,M.
EPI421693	NA	Japan	2009-Nov-16	A/Japan/686/2009		Other Database Import	Yates,P.J.; Mehta,N.; Horton,J.; Tisdale,M.
EPI421572	HA	Japan	2009-Nov-16	A/Japan/686/2009		Other Database Import	Yates,P.J.; Mehta,N.; Horton,J.; Tisdale,M.
EPI421692	NA	Japan	2009-Nov-16	A/Japan/680/2009		Other Database Import	Yates,P.J.; Mehta,N.; Horton,J.; Tisdale,M.
EPI421571	HA	Japan	2009-Nov-16	A/Japan/680/2009		Other Database Import	Yates,P.J.; Mehta,N.; Horton,J.; Tisdale,M.
EPI421690	NA	Japan	2009-Nov-16	A/Japan/677/2009		Other Database Import	Yates,P.J.; Mehta,N.; Horton,J.; Tisdale,M.
EPI421570	HA	Japan	2009-Nov-16	A/Japan/677/2009		Other Database Import	Yates,P.J.; Mehta,N.; Horton,J.; Tisdale,M.
EPI421686	NA	Japan	2009-Nov-16	A/Japan/668/2009		Other Database Import	Yates,P.J.; Mehta,N.; Horton,J.; Tisdale,M.
EPI421566	HA	Japan	2009-Nov-16	A/Japan/668/2009		Other Database Import	Yates,P.J.; Mehta,N.; Horton,J.; Tisdale,M.
EPI421685	NA	Japan	2009-Nov-16	A/Japan/665/2009		Other Database Import	Yates,P.J.; Mehta,N.; Horton,J.; Tisdale,M.
EPI421565	HA	Japan	2009-Nov-16	A/Japan/665/2009		Other Database Import	Yates,P.J.; Mehta,N.; Horton,J.; Tisdale,M.
EPI417265	MP	Philippines	2009-Jul-01	A/PHILIPPINES/3343/2009	Research Institute of Tropical Medicine	WHO Collaborating Centre for Reference and Research on Influenza	Deng,Y-M., Iannello,P.,Caldwell,N., Jelley,L.,Komadina,N.
EPI417266	NA	Philippines	2009-Jul-01	A/PHILIPPINES/3343/2009	Research Institute of Tropical Medicine	WHO Collaborating Centre for Reference and Research on Influenza	Deng,Y-M., Iannello,P.,Caldwell,N., Jelley,L.,Komadina,N.
EPI417267	HA	Philippines	2009-Jul-01	A/PHILIPPINES/3343/2009	Research Institute of Tropical Medicine	WHO Collaborating Centre for Reference and Research on Influenza	Deng,Y-M., Iannello,P.,Caldwell,N., Jelley,L.,Komadina,N.
EPI400816	HA	China	2009-Nov-01	A/Guangdong/SZ2180/2009		Other Database Import	Cheng,X.; Tan,Y.; He,M.; Lam,T.T.; Lu,X.; Viboud,C.; He,J.; Zhang,S.; Lu,J.; Wu,C.; Fang,S.; Wang,X.; Xie,X.; Ma,H.; Nelson,M.I.; Kung,H.F.; Holmes,E.C.; Cheng,J.
EPI400815	HA	China	2009-Nov-01	A/Guangdong/SZ2178/2009		Other Database Import	Cheng,X.; Tan,Y.; He,M.; Lam,T.T.; Lu,X.; Viboud,C.; He,J.; Zhang,S.; Lu,J.; Wu,C.; Fang,S.; Wang,X.; Xie,X.; Ma,H.; Nelson,M.I.; Kung,H.F.; Holmes,E.C.; Cheng,J.
EPI400814	HA	China	2009-Nov-01	A/Guangdong/SZ2176/2009		Other Database Import	Cheng,X.; Tan,Y.; He,M.; Lam,T.T.; Lu,X.; Viboud,C.; He,J.; Zhang,S.; Lu,J.; Wu,C.; Fang,S.; Wang,X.; Xie,X.; Ma,H.; Nelson,M.I.; Kung,H.F.; Holmes,E.C.; Cheng,J.
EPI400808	HA	China	2009-Nov-01	A/Guangdong/SZ2169/2009		Other Database Import	Cheng,X.; Tan,Y.; He,M.; Lam,T.T.; Lu,X.; Viboud,C.; He,J.; Zhang,S.; Lu,J.; Wu,C.; Fang,S.; Wang,X.; Xie,X.; Ma,H.; Nelson,M.I.; Kung,H.F.; Holmes,E.C.; Cheng,J.
EPI400807	HA	China	2009-Nov-01	A/Guangdong/SZ2166/2009		Other Database Import	Cheng,X.; Tan,Y.; He,M.; Lam,T.T.; Lu,X.; Viboud,C.; He,J.; Zhang,S.; Lu,J.; Wu,C.; Fang,S.; Wang,X.; Xie,X.; Ma,H.; Nelson,M.I.; Kung,H.F.; Holmes,E.C.; Cheng,J.
EPI400806	HA	China	2009-Nov-01	A/Guangdong/SZ2165/2009		Other Database Import	Cheng,X.; Tan,Y.; He,M.; Lam,T.T.; Lu,X.; Viboud,C.; He,J.; Zhang,S.; Lu,J.; Wu,C.; Fang,S.; Wang,X.; Xie,X.; Ma,H.; Nelson,M.I.; Kung,H.F.; Holmes,E.C.; Cheng,J.
EPI400800	HA	China	2009-Nov-01	A/Guangdong/SZ2159/2009		Other Database Import	Cheng,X.; Tan,Y.; He,M.; Lam,T.T.; Lu,X.; Viboud,C.; He,J.; Zhang,S.; Lu,J.; Wu,C.; Fang,S.; Wang,X.; Xie,X.; Ma,H.; Nelson,M.I.; Kung,H.F.; Holmes,E.C.; Cheng,J.
EPI400798	HA	China	2009-Nov-01	A/Guangdong/SZ2156/2009		Other Database Import	Cheng,X.; Tan,Y.; He,M.; Lam,T.T.; Lu,X.; Viboud,C.; He,J.; Zhang,S.; Lu,J.; Wu,C.; Fang,S.; Wang,X.; Xie,X.; Ma,H.; Nelson,M.I.; Kung,H.F.; Holmes,E.C.; Cheng,J.
EPI400796	HA	China	2009-Nov-01	A/Guangdong/SZ2154/2009		Other Database Import	Cheng,X.; Tan,Y.; He,M.; Lam,T.T.; Lu,X.; Viboud,C.; He,J.; Zhang,S.; Lu,J.; Wu,C.; Fang,S.; Wang,X.; Xie,X.; Ma,H.; Nelson,M.I.; Kung,H.F.; Holmes,E.C.; Cheng,J.
EPI400795	HA	China	2009-Nov-01	A/Guangdong/SZ2153/2009		Other Database Import	Cheng,X.; Tan,Y.; He,M.; Lam,T.T.; Lu,X.; Viboud,C.; He,J.; Zhang,S.; Lu,J.; Wu,C.; Fang,S.; Wang,X.; Xie,X.; Ma,H.; Nelson,M.I.; Kung,H.F.; Holmes,E.C.; Cheng,J.
EPI400794	HA	China	2009-Nov-01	A/Guangdong/SZ2149/2009		Other Database Import	Cheng,X.; Tan,Y.; He,M.; Lam,T.T.; Lu,X.; Viboud,C.; He,J.; Zhang,S.; Lu,J.; Wu,C.; Fang,S.; Wang,X.; Xie,X.; Ma,H.; Nelson,M.I.; Kung,H.F.; Holmes,E.C.; Cheng,J.
EPI400788	HA	China	2009-Nov-01	A/Guangdong/SZ2142/2009		Other Database Import	Cheng,X.; Tan,Y.; He,M.; Lam,T.T.; Lu,X.; Viboud,C.; He,J.; Zhang,S.; Lu,J.; Wu,C.; Fang,S.; Wang,X.; Xie,X.; Ma,H.; Nelson,M.I.; Kung,H.F.; Holmes,E.C.; Cheng,J.
EPI400786	HA	China	2009-Nov-01	A/Guangdong/SZ2140/2009		Other Database Import	Cheng,X.; Tan,Y.; He,M.; Lam,T.T.; Lu,X.; Viboud,C.; He,J.; Zhang,S.; Lu,J.; Wu,C.; Fang,S.; Wang,X.; Xie,X.; Ma,H.; Nelson,M.I.; Kung,H.F.; Holmes,E.C.; Cheng,J.
EPI400781	HA	China	2009-Nov-01	A/Guangdong/SZ2132/2009		Other Database Import	Cheng,X.; Tan,Y.; He,M.; Lam,T.T.; Lu,X.; Viboud,C.; He,J.; Zhang,S.; Lu,J.; Wu,C.; Fang,S.; Wang,X.; Xie,X.; Ma,H.; Nelson,M.I.; Kung,H.F.; Holmes,E.C.; Cheng,J.
EPI400778	HA	China	2009-Nov-01	A/Guangdong/SZ2128/2009		Other Database Import	Cheng,X.; Tan,Y.; He,M.; Lam,T.T.; Lu,X.; Viboud,C.; He,J.; Zhang,S.; Lu,J.; Wu,C.; Fang,S.; Wang,X.; Xie,X.; Ma,H.; Nelson,M.I.; Kung,H.F.; Holmes,E.C.; Cheng,J.
EPI400771	HA	China	2009-Nov-01	A/Guangdong/SZ2121/2009		Other Database Import	Cheng,X.; Tan,Y.; He,M.; Lam,T.T.; Lu,X.; Viboud,C.; He,J.; Zhang,S.; Lu,J.; Wu,C.; Fang,S.; Wang,X.; Xie,X.; Ma,H.; Nelson,M.I.; Kung,H.F.; Holmes,E.C.; Cheng,J.
EPI400770	HA	China	2009-Nov-01	A/Guangdong/SZ2119/2009		Other Database Import	Cheng,X.; Tan,Y.; He,M.; Lam,T.T.; Lu,X.; Viboud,C.; He,J.; Zhang,S.; Lu,J.; Wu,C.; Fang,S.; Wang,X.; Xie,X.; Ma,H.; Nelson,M.I.; Kung,H.F.; Holmes,E.C.; Cheng,J.
EPI400767	HA	China	2009-Nov-01	A/Guangdong/SZ2116/2009		Other Database Import	Cheng,X.; Tan,Y.; He,M.; Lam,T.T.; Lu,X.; Viboud,C.; He,J.; Zhang,S.; Lu,J.; Wu,C.; Fang,S.; Wang,X.; Xie,X.; Ma,H.; Nelson,M.I.; Kung,H.F.; Holmes,E.C.; Cheng,J.
EPI400766	HA	China	2009-Nov-01	A/Guangdong/SZ2115/2009		Other Database Import	Cheng,X.; Tan,Y.; He,M.; Lam,T.T.; Lu,X.; Viboud,C.; He,J.; Zhang,S.; Lu,J.; Wu,C.; Fang,S.; Wang,X.; Xie,X.; Ma,H.; Nelson,M.I.; Kung,H.F.; Holmes,E.C.; Cheng,J.
EPI395752	MP	Cuba	2009-Jun-23	A/Habana/664/2009		Other Database Import	Pinon,A.; Acosta,B.; Valdes,O.; Mune,M.; Perez,A.; Arencibia,A.; Savon,C.E.; Goyenechea,A.; Oropesa,S.I.; Gonzalez,G.; Hernandez,B.
EPI401069	HA	Cuba	2009-Jun-23	A/Habana/664/2009		Other Database Import	Pinon,A.; Acosta,B.; Valdes,O.; Mune,M.; Perez,A.; Arencibia,A.; Savon,C.E.; Goyenechea,A.; Oropesa,S.I.; Gonzalez,G.; Hernandez,B.
EPI395155	HA	Vietnam	2009-Jul-07	A/Vietnam/HN31959/2009		Other Database Import	Vuong,C.D.; Nguyen,H.K.L.; Hoang,P.M.V.; Le,T.T.; Nguyen,T.C.; Ngo,G.H.; Pham,H.T.; Tran,H.T.; Nguyen,S.V.; Le,M.Q.
EPI395154	HA	Vietnam	2009-Apr-29	A/Vietnam/HB143/2009		Other Database Import	Vuong,C.D.; Nguyen,H.K.L.; Hoang,P.M.V.; Le,T.T.; Nguyen,T.C.; Ngo,G.H.; Pham,H.T.; Tran,H.T.; Nguyen,S.V.; Le,M.Q.
EPI393884	NA	Korea, Republic of	2009-Apr-17	A/Gyeonggi/272/2009		Other Database Import	Cho,H.-G.; Choi,J.-H.; Lee,H.-K.; Mun,S.-K.; Lee,J.-B.; Jho,E.-H.; Kang,C.; Lim,Y.-H.
EPI393817	HA	Korea, Republic of	2009-Mar-16	A/Gyeonggi/185/2009		Other Database Import	Cho,H.-G.; Choi,J.-H.; Kim,W.-H.; Hong,H.-K.; Yoon,M.-H.; Jho,E.-H.; Kang,C.; Lim,Y.-H.
EPI393883	NA	Korea, Republic of	2009-Mar-16	A/Gyeonggi/185/2009		Other Database Import	Cho,H.-G.; Choi,J.-H.; Kim,W.-H.; Hong,H.-K.; Yoon,M.-H.; Jho,E.-H.; Kang,C.; Lim,Y.-H.
EPI393129	NS	Singapore	2009-May-01	A/Singapore/H2009.332C/2009		Other Database Import	Lee,H.K.; Kong,D.H.L.; Tang,J.W.T.; Koay,E.S.C.
EPI393085	MP	Singapore	2009-May-02	A/Singapore/H2009.334C/2009		Other Database Import	Lee,H.K.; Kong,D.H.L.; Tang,J.W.T.; Koay,E.S.C.
EPI392967	MP	Singapore	2009-Sep-18	A/Singapore/C2009.715V/2009		Other Database Import	Lee,H.K.; Kong,D.H.L.; Tang,J.W.T.; Koay,E.S.C.
EPI392952	HA	Singapore	2009-Sep-18	A/Singapore/C2009.715V/2009		Other Database Import	Lee,H.K.; Kong,D.H.L.; Tang,J.W.T.; Koay,E.S.C.
EPI393011	NS	Singapore	2009-Sep-18	A/Singapore/C2009.715V/2009		Other Database Import	Lee,H.K.; Kong,D.H.L.; Tang,J.W.T.; Koay,E.S.C.
EPI392981	NA	Singapore	2009-Sep-18	A/Singapore/C2009.715V/2009		Other Database Import	Lee,H.K.; Kong,D.H.L.; Tang,J.W.T.; Koay,E.S.C.
EPI393026	PA	Singapore	2009-Sep-18	A/Singapore/C2009.715V/2009		Other Database Import	Lee,H.K.; Kong,D.H.L.; Tang,J.W.T.; Koay,E.S.C.
EPI393041	PB1	Singapore	2009-Sep-18	A/Singapore/C2009.715V/2009		Other Database Import	Lee,H.K.; Kong,D.H.L.; Tang,J.W.T.; Koay,E.S.C.
EPI393056	PB2	Singapore	2009-Sep-18	A/Singapore/C2009.715V/2009		Other Database Import	Lee,H.K.; Kong,D.H.L.; Tang,J.W.T.; Koay,E.S.C.
EPI392996	NP	Singapore	2009-Sep-18	A/Singapore/C2009.715V/2009		Other Database Import	Lee,H.K.; Kong,D.H.L.; Tang,J.W.T.; Koay,E.S.C.
EPI392966	MP	Singapore	2009-Jul-08	A/Singapore/C2009.518V/2009		Other Database Import	Lee,H.K.; Kong,D.H.L.; Tang,J.W.T.; Koay,E.S.C.
EPI392951	HA	Singapore	2009-Jul-08	A/Singapore/C2009.518V/2009		Other Database Import	Lee,H.K.; Kong,D.H.L.; Tang,J.W.T.; Koay,E.S.C.
EPI393010	NS	Singapore	2009-Jul-08	A/Singapore/C2009.518V/2009		Other Database Import	Lee,H.K.; Kong,D.H.L.; Tang,J.W.T.; Koay,E.S.C.
EPI392980	NA	Singapore	2009-Jul-08	A/Singapore/C2009.518V/2009		Other Database Import	Lee,H.K.; Kong,D.H.L.; Tang,J.W.T.; Koay,E.S.C.
EPI393025	PA	Singapore	2009-Jul-08	A/Singapore/C2009.518V/2009		Other Database Import	Lee,H.K.; Kong,D.H.L.; Tang,J.W.T.; Koay,E.S.C.
EPI393040	PB1	Singapore	2009-Jul-08	A/Singapore/C2009.518V/2009		Other Database Import	Lee,H.K.; Kong,D.H.L.; Tang,J.W.T.; Koay,E.S.C.
EPI393055	PB2	Singapore	2009-Jul-08	A/Singapore/C2009.518V/2009		Other Database Import	Lee,H.K.; Kong,D.H.L.; Tang,J.W.T.; Koay,E.S.C.
EPI392995	NP	Singapore	2009-Jul-08	A/Singapore/C2009.518V/2009		Other Database Import	Lee,H.K.; Kong,D.H.L.; Tang,J.W.T.; Koay,E.S.C.
EPI390278	HA	Hong Kong (SAR)	2009-Aug-01	A/Hong Kong/26560/2009		Other Database Import	Wentworth,D.E.; Dugan,V.; Halpin,R.; Lin,X.; Bera,J.; Ghedin,E.; Fedorova,N.; Overton,L.; Tsitrin,T.; Stockwell,T.; Amedeo,P.; Bishop,B.; Chen,H.; Edworthy,P.; Gupta,N.; Katzel,D.; Li,K.; Schobel,S.; Shrivastava,S.; Thovarai,V.; Wang,S.; Ramanunninair,M.; Silverman,J.; Devis,R.; Phan,L.; Le,J.; Pokorny,B.A.; Onodera,S.; Fulvini,A.A.; He,Y.; Kilbourne,E.D.; Bucher,D.; Bao,Y.; Sanders,R.; Dernovoy,…
EPI390279	MP	Hong Kong (SAR)	2009-Aug-01	A/Hong Kong/26560/2009		Other Database Import	Wentworth,D.E.; Dugan,V.; Halpin,R.; Lin,X.; Bera,J.; Ghedin,E.; Fedorova,N.; Overton,L.; Tsitrin,T.; Stockwell,T.; Amedeo,P.; Bishop,B.; Chen,H.; Edworthy,P.; Gupta,N.; Katzel,D.; Li,K.; Schobel,S.; Shrivastava,S.; Thovarai,V.; Wang,S.; Ramanunninair,M.; Silverman,J.; Devis,R.; Phan,L.; Le,J.; Pokorny,B.A.; Onodera,S.; Fulvini,A.A.; He,Y.; Kilbourne,E.D.; Bucher,D.; Bao,Y.; Sanders,R.; Dernovoy,…
EPI390280	NA	Hong Kong (SAR)	2009-Aug-01	A/Hong Kong/26560/2009		Other Database Import	Wentworth,D.E.; Dugan,V.; Halpin,R.; Lin,X.; Bera,J.; Ghedin,E.; Fedorova,N.; Overton,L.; Tsitrin,T.; Stockwell,T.; Amedeo,P.; Bishop,B.; Chen,H.; Edworthy,P.; Gupta,N.; Katzel,D.; Li,K.; Schobel,S.; Shrivastava,S.; Thovarai,V.; Wang,S.; Ramanunninair,M.; Silverman,J.; Devis,R.; Phan,L.; Le,J.; Pokorny,B.A.; Onodera,S.; Fulvini,A.A.; He,Y.; Kilbourne,E.D.; Bucher,D.; Bao,Y.; Sanders,R.; Dernovoy,…
EPI390281	NP	Hong Kong (SAR)	2009-Aug-01	A/Hong Kong/26560/2009		Other Database Import	Wentworth,D.E.; Dugan,V.; Halpin,R.; Lin,X.; Bera,J.; Ghedin,E.; Fedorova,N.; Overton,L.; Tsitrin,T.; Stockwell,T.; Amedeo,P.; Bishop,B.; Chen,H.; Edworthy,P.; Gupta,N.; Katzel,D.; Li,K.; Schobel,S.; Shrivastava,S.; Thovarai,V.; Wang,S.; Ramanunninair,M.; Silverman,J.; Devis,R.; Phan,L.; Le,J.; Pokorny,B.A.; Onodera,S.; Fulvini,A.A.; He,Y.; Kilbourne,E.D.; Bucher,D.; Bao,Y.; Sanders,R.; Dernovoy,…
EPI390282	NS	Hong Kong (SAR)	2009-Aug-01	A/Hong Kong/26560/2009		Other Database Import	Wentworth,D.E.; Dugan,V.; Halpin,R.; Lin,X.; Bera,J.; Ghedin,E.; Fedorova,N.; Overton,L.; Tsitrin,T.; Stockwell,T.; Amedeo,P.; Bishop,B.; Chen,H.; Edworthy,P.; Gupta,N.; Katzel,D.; Li,K.; Schobel,S.; Shrivastava,S.; Thovarai,V.; Wang,S.; Ramanunninair,M.; Silverman,J.; Devis,R.; Phan,L.; Le,J.; Pokorny,B.A.; Onodera,S.; Fulvini,A.A.; He,Y.; Kilbourne,E.D.; Bucher,D.; Bao,Y.; Sanders,R.; Dernovoy,…
EPI390283	PA	Hong Kong (SAR)	2009-Aug-01	A/Hong Kong/26560/2009		Other Database Import	Wentworth,D.E.; Dugan,V.; Halpin,R.; Lin,X.; Bera,J.; Ghedin,E.; Fedorova,N.; Overton,L.; Tsitrin,T.; Stockwell,T.; Amedeo,P.; Bishop,B.; Chen,H.; Edworthy,P.; Gupta,N.; Katzel,D.; Li,K.; Schobel,S.; Shrivastava,S.; Thovarai,V.; Wang,S.; Ramanunninair,M.; Silverman,J.; Devis,R.; Phan,L.; Le,J.; Pokorny,B.A.; Onodera,S.; Fulvini,A.A.; He,Y.; Kilbourne,E.D.; Bucher,D.; Bao,Y.; Sanders,R.; Dernovoy,…
EPI390284	PB1	Hong Kong (SAR)	2009-Aug-01	A/Hong Kong/26560/2009		Other Database Import	Wentworth,D.E.; Dugan,V.; Halpin,R.; Lin,X.; Bera,J.; Ghedin,E.; Fedorova,N.; Overton,L.; Tsitrin,T.; Stockwell,T.; Amedeo,P.; Bishop,B.; Chen,H.; Edworthy,P.; Gupta,N.; Katzel,D.; Li,K.; Schobel,S.; Shrivastava,S.; Thovarai,V.; Wang,S.; Ramanunninair,M.; Silverman,J.; Devis,R.; Phan,L.; Le,J.; Pokorny,B.A.; Onodera,S.; Fulvini,A.A.; He,Y.; Kilbourne,E.D.; Bucher,D.; Bao,Y.; Sanders,R.; Dernovoy,…
EPI390285	PB2	Hong Kong (SAR)	2009-Aug-01	A/Hong Kong/26560/2009		Other Database Import	Wentworth,D.E.; Dugan,V.; Halpin,R.; Lin,X.; Bera,J.; Ghedin,E.; Fedorova,N.; Overton,L.; Tsitrin,T.; Stockwell,T.; Amedeo,P.; Bishop,B.; Chen,H.; Edworthy,P.; Gupta,N.; Katzel,D.; Li,K.; Schobel,S.; Shrivastava,S.; Thovarai,V.; Wang,S.; Ramanunninair,M.; Silverman,J.; Devis,R.; Phan,L.; Le,J.; Pokorny,B.A.; Onodera,S.; Fulvini,A.A.; He,Y.; Kilbourne,E.D.; Bucher,D.; Bao,Y.; Sanders,R.; Dernovoy,…
EPI385939	HA	Netherlands	2009-Jan-21	A/Netherlands/282/2009		Other Database Import	Westgeest,K.B.; de Graaf,M.; Fourment,M.; Bestebroer,T.M.; van Beek,R.; Spronken,M.I.; de Jong,J.C.; Rimmelzwaan,G.F.; Russell,C.A.; Osterhaus,A.D.; Smith,G.J.; Smith,D.J.; Fouchier,R.A.
EPI385940	NA	Netherlands	2009-Jan-21	A/Netherlands/282/2009		Other Database Import	Westgeest,K.B.; de Graaf,M.; Fourment,M.; Bestebroer,T.M.; van Beek,R.; Spronken,M.I.; de Jong,J.C.; Rimmelzwaan,G.F.; Russell,C.A.; Osterhaus,A.D.; Smith,G.J.; Smith,D.J.; Fouchier,R.A.
EPI383653	HA	Italy	2009-Jan-01	A/Pavia/1508/2009		Other Database Import	Piralla,A.; Gozalo-Marguello,M.; Baldanti,F.
EPI375144	NP	Taiwan	2009-Jan-13	A/Taiwan/11/2009		Other Database Import	Lin,J.H.; Chiu,S.C.; Cheng,J.C.; Chang,H.W.; Hsiao,K.L.; Lin,Y.C.; Wu,H.S.; Salemi,M.; Liu,H.F.; Lin,J.-H.; Chiu,S.-C.; Cheng,J.-C.; Chang,H.-W.; Hsiao,K.-L.; Lin,Y.-C.; Liu,H.-F.
EPI375141	NP	Taiwan	2009-Feb-03	A/Taiwan/191/2009		Other Database Import	Lin,J.H.; Chiu,S.C.; Cheng,J.C.; Chang,H.W.; Hsiao,K.L.; Lin,Y.C.; Wu,H.S.; Salemi,M.; Liu,H.F.; Lin,J.-H.; Chiu,S.-C.; Cheng,J.-C.; Chang,H.-W.; Hsiao,K.-L.; Lin,Y.-C.; Liu,H.-F.
EPI374988	NP	Taiwan	2009-Oct-13	A/Taiwan/840/2009		Other Database Import	Lin,J.H.; Chiu,S.C.; Cheng,J.C.; Chang,H.W.; Hsiao,K.L.; Lin,Y.C.; Wu,H.S.; Salemi,M.; Liu,H.F.; Lin,J.-H.; Chiu,S.-C.; Cheng,J.-C.; Chang,H.-W.; Hsiao,K.-L.; Lin,Y.-C.; Liu,H.-F.
EPI368228	NS	Hong Kong (SAR)	2009-Aug-03	A/Hong Kong/H090-769-V10/2009		Other Database Import	Wentworth,D.E.; Dugan,V.; Halpin,R.; Lin,X.; Bera,J.; Ghedin,E.; Fedorova,N.; Overton,L.; Tsitrin,T.; Stockwell,T.; Amedeo,P.; Bishop,B.; Chen,H.; Edworthy,P.; Gupta,N.; Katzel,D.; Li,K.; Schobel,S.; Shrivastava,S.; Thovarai,V.; Wang,S.; Poon,L.; Chan,K.H.; Cowling,B.J.; Peiris,M.; Bao,Y.; Sanders,R.; Dernovoy,D.; Kiryutin,B.; Lipman,D.J.; Tatusova,T.
EPI368225	MP	Hong Kong (SAR)	2009-Aug-03	A/Hong Kong/H090-769-V10/2009		Other Database Import	Wentworth,D.E.; Dugan,V.; Halpin,R.; Lin,X.; Bera,J.; Ghedin,E.; Fedorova,N.; Overton,L.; Tsitrin,T.; Stockwell,T.; Amedeo,P.; Bishop,B.; Chen,H.; Edworthy,P.; Gupta,N.; Katzel,D.; Li,K.; Schobel,S.; Shrivastava,S.; Thovarai,V.; Wang,S.; Poon,L.; Chan,K.H.; Cowling,B.J.; Peiris,M.; Bao,Y.; Sanders,R.; Dernovoy,D.; Kiryutin,B.; Lipman,D.J.; Tatusova,T.
EPI368230	PB1	Hong Kong (SAR)	2009-Aug-03	A/Hong Kong/H090-769-V10/2009		Other Database Import	Wentworth,D.E.; Dugan,V.; Halpin,R.; Lin,X.; Bera,J.; Ghedin,E.; Fedorova,N.; Overton,L.; Tsitrin,T.; Stockwell,T.; Amedeo,P.; Bishop,B.; Chen,H.; Edworthy,P.; Gupta,N.; Katzel,D.; Li,K.; Schobel,S.; Shrivastava,S.; Thovarai,V.; Wang,S.; Poon,L.; Chan,K.H.; Cowling,B.J.; Peiris,M.; Bao,Y.; Sanders,R.; Dernovoy,D.; Kiryutin,B.; Lipman,D.J.; Tatusova,T.
EPI368224	HA	Hong Kong (SAR)	2009-Aug-03	A/Hong Kong/H090-769-V10/2009		Other Database Import	Wentworth,D.E.; Dugan,V.; Halpin,R.; Lin,X.; Bera,J.; Ghedin,E.; Fedorova,N.; Overton,L.; Tsitrin,T.; Stockwell,T.; Amedeo,P.; Bishop,B.; Chen,H.; Edworthy,P.; Gupta,N.; Katzel,D.; Li,K.; Schobel,S.; Shrivastava,S.; Thovarai,V.; Wang,S.; Poon,L.; Chan,K.H.; Cowling,B.J.; Peiris,M.; Bao,Y.; Sanders,R.; Dernovoy,D.; Kiryutin,B.; Lipman,D.J.; Tatusova,T.
EPI368226	NA	Hong Kong (SAR)	2009-Aug-03	A/Hong Kong/H090-769-V10/2009		Other Database Import	Wentworth,D.E.; Dugan,V.; Halpin,R.; Lin,X.; Bera,J.; Ghedin,E.; Fedorova,N.; Overton,L.; Tsitrin,T.; Stockwell,T.; Amedeo,P.; Bishop,B.; Chen,H.; Edworthy,P.; Gupta,N.; Katzel,D.; Li,K.; Schobel,S.; Shrivastava,S.; Thovarai,V.; Wang,S.; Poon,L.; Chan,K.H.; Cowling,B.J.; Peiris,M.; Bao,Y.; Sanders,R.; Dernovoy,D.; Kiryutin,B.; Lipman,D.J.; Tatusova,T.
EPI368229	PA	Hong Kong (SAR)	2009-Aug-03	A/Hong Kong/H090-769-V10/2009		Other Database Import	Wentworth,D.E.; Dugan,V.; Halpin,R.; Lin,X.; Bera,J.; Ghedin,E.; Fedorova,N.; Overton,L.; Tsitrin,T.; Stockwell,T.; Amedeo,P.; Bishop,B.; Chen,H.; Edworthy,P.; Gupta,N.; Katzel,D.; Li,K.; Schobel,S.; Shrivastava,S.; Thovarai,V.; Wang,S.; Poon,L.; Chan,K.H.; Cowling,B.J.; Peiris,M.; Bao,Y.; Sanders,R.; Dernovoy,D.; Kiryutin,B.; Lipman,D.J.; Tatusova,T.
EPI368227	NP	Hong Kong (SAR)	2009-Aug-03	A/Hong Kong/H090-769-V10/2009		Other Database Import	Wentworth,D.E.; Dugan,V.; Halpin,R.; Lin,X.; Bera,J.; Ghedin,E.; Fedorova,N.; Overton,L.; Tsitrin,T.; Stockwell,T.; Amedeo,P.; Bishop,B.; Chen,H.; Edworthy,P.; Gupta,N.; Katzel,D.; Li,K.; Schobel,S.; Shrivastava,S.; Thovarai,V.; Wang,S.; Poon,L.; Chan,K.H.; Cowling,B.J.; Peiris,M.; Bao,Y.; Sanders,R.; Dernovoy,D.; Kiryutin,B.; Lipman,D.J.; Tatusova,T.
EPI368231	PB2	Hong Kong (SAR)	2009-Aug-03	A/Hong Kong/H090-769-V10/2009		Other Database Import	Wentworth,D.E.; Dugan,V.; Halpin,R.; Lin,X.; Bera,J.; Ghedin,E.; Fedorova,N.; Overton,L.; Tsitrin,T.; Stockwell,T.; Amedeo,P.; Bishop,B.; Chen,H.; Edworthy,P.; Gupta,N.; Katzel,D.; Li,K.; Schobel,S.; Shrivastava,S.; Thovarai,V.; Wang,S.; Poon,L.; Chan,K.H.; Cowling,B.J.; Peiris,M.; Bao,Y.; Sanders,R.; Dernovoy,D.; Kiryutin,B.; Lipman,D.J.; Tatusova,T.
EPI368169	MP	Hong Kong (SAR)	2009-Jul-29	A/Hong Kong/H090-750-V10/2009		Other Database Import	Wentworth,D.E.; Dugan,V.; Halpin,R.; Lin,X.; Bera,J.; Ghedin,E.; Fedorova,N.; Overton,L.; Tsitrin,T.; Stockwell,T.; Amedeo,P.; Bishop,B.; Chen,H.; Edworthy,P.; Gupta,N.; Katzel,D.; Li,K.; Schobel,S.; Shrivastava,S.; Thovarai,V.; Wang,S.; Poon,L.; Chan,K.H.; Cowling,B.J.; Peiris,M.; Bao,Y.; Sanders,R.; Dernovoy,D.; Kiryutin,B.; Lipman,D.J.; Tatusova,T.
EPI368173	PA	Hong Kong (SAR)	2009-Jul-29	A/Hong Kong/H090-750-V10/2009		Other Database Import	Wentworth,D.E.; Dugan,V.; Halpin,R.; Lin,X.; Bera,J.; Ghedin,E.; Fedorova,N.; Overton,L.; Tsitrin,T.; Stockwell,T.; Amedeo,P.; Bishop,B.; Chen,H.; Edworthy,P.; Gupta,N.; Katzel,D.; Li,K.; Schobel,S.; Shrivastava,S.; Thovarai,V.; Wang,S.; Poon,L.; Chan,K.H.; Cowling,B.J.; Peiris,M.; Bao,Y.; Sanders,R.; Dernovoy,D.; Kiryutin,B.; Lipman,D.J.; Tatusova,T.
EPI368174	PB1	Hong Kong (SAR)	2009-Jul-29	A/Hong Kong/H090-750-V10/2009		Other Database Import	Wentworth,D.E.; Dugan,V.; Halpin,R.; Lin,X.; Bera,J.; Ghedin,E.; Fedorova,N.; Overton,L.; Tsitrin,T.; Stockwell,T.; Amedeo,P.; Bishop,B.; Chen,H.; Edworthy,P.; Gupta,N.; Katzel,D.; Li,K.; Schobel,S.; Shrivastava,S.; Thovarai,V.; Wang,S.; Poon,L.; Chan,K.H.; Cowling,B.J.; Peiris,M.; Bao,Y.; Sanders,R.; Dernovoy,D.; Kiryutin,B.; Lipman,D.J.; Tatusova,T.
EPI368171	NP	Hong Kong (SAR)	2009-Jul-29	A/Hong Kong/H090-750-V10/2009		Other Database Import	Wentworth,D.E.; Dugan,V.; Halpin,R.; Lin,X.; Bera,J.; Ghedin,E.; Fedorova,N.; Overton,L.; Tsitrin,T.; Stockwell,T.; Amedeo,P.; Bishop,B.; Chen,H.; Edworthy,P.; Gupta,N.; Katzel,D.; Li,K.; Schobel,S.; Shrivastava,S.; Thovarai,V.; Wang,S.; Poon,L.; Chan,K.H.; Cowling,B.J.; Peiris,M.; Bao,Y.; Sanders,R.; Dernovoy,D.; Kiryutin,B.; Lipman,D.J.; Tatusova,T.
EPI368170	NA	Hong Kong (SAR)	2009-Jul-29	A/Hong Kong/H090-750-V10/2009		Other Database Import	Wentworth,D.E.; Dugan,V.; Halpin,R.; Lin,X.; Bera,J.; Ghedin,E.; Fedorova,N.; Overton,L.; Tsitrin,T.; Stockwell,T.; Amedeo,P.; Bishop,B.; Chen,H.; Edworthy,P.; Gupta,N.; Katzel,D.; Li,K.; Schobel,S.; Shrivastava,S.; Thovarai,V.; Wang,S.; Poon,L.; Chan,K.H.; Cowling,B.J.; Peiris,M.; Bao,Y.; Sanders,R.; Dernovoy,D.; Kiryutin,B.; Lipman,D.J.; Tatusova,T.
EPI368168	HA	Hong Kong (SAR)	2009-Jul-29	A/Hong Kong/H090-750-V10/2009		Other Database Import	Wentworth,D.E.; Dugan,V.; Halpin,R.; Lin,X.; Bera,J.; Ghedin,E.; Fedorova,N.; Overton,L.; Tsitrin,T.; Stockwell,T.; Amedeo,P.; Bishop,B.; Chen,H.; Edworthy,P.; Gupta,N.; Katzel,D.; Li,K.; Schobel,S.; Shrivastava,S.; Thovarai,V.; Wang,S.; Poon,L.; Chan,K.H.; Cowling,B.J.; Peiris,M.; Bao,Y.; Sanders,R.; Dernovoy,D.; Kiryutin,B.; Lipman,D.J.; Tatusova,T.
EPI368175	PB2	Hong Kong (SAR)	2009-Jul-29	A/Hong Kong/H090-750-V10/2009		Other Database Import	Wentworth,D.E.; Dugan,V.; Halpin,R.; Lin,X.; Bera,J.; Ghedin,E.; Fedorova,N.; Overton,L.; Tsitrin,T.; Stockwell,T.; Amedeo,P.; Bishop,B.; Chen,H.; Edworthy,P.; Gupta,N.; Katzel,D.; Li,K.; Schobel,S.; Shrivastava,S.; Thovarai,V.; Wang,S.; Poon,L.; Chan,K.H.; Cowling,B.J.; Peiris,M.; Bao,Y.; Sanders,R.; Dernovoy,D.; Kiryutin,B.; Lipman,D.J.; Tatusova,T.
EPI368172	NS	Hong Kong (SAR)	2009-Jul-29	A/Hong Kong/H090-750-V10/2009		Other Database Import	Wentworth,D.E.; Dugan,V.; Halpin,R.; Lin,X.; Bera,J.; Ghedin,E.; Fedorova,N.; Overton,L.; Tsitrin,T.; Stockwell,T.; Amedeo,P.; Bishop,B.; Chen,H.; Edworthy,P.; Gupta,N.; Katzel,D.; Li,K.; Schobel,S.; Shrivastava,S.; Thovarai,V.; Wang,S.; Poon,L.; Chan,K.H.; Cowling,B.J.; Peiris,M.; Bao,Y.; Sanders,R.; Dernovoy,D.; Kiryutin,B.; Lipman,D.J.; Tatusova,T.
EPI368157	PB1	Hong Kong (SAR)	2009-Jul-28	A/Hong Kong/H090-747-V10/2009		Other Database Import	Wentworth,D.E.; Dugan,V.; Halpin,R.; Lin,X.; Bera,J.; Ghedin,E.; Fedorova,N.; Overton,L.; Tsitrin,T.; Stockwell,T.; Amedeo,P.; Bishop,B.; Chen,H.; Edworthy,P.; Gupta,N.; Katzel,D.; Li,K.; Schobel,S.; Shrivastava,S.; Thovarai,V.; Wang,S.; Poon,L.; Chan,K.H.; Cowling,B.J.; Peiris,M.; Bao,Y.; Sanders,R.; Dernovoy,D.; Kiryutin,B.; Lipman,D.J.; Tatusova,T.
EPI368152	MP	Hong Kong (SAR)	2009-Jul-28	A/Hong Kong/H090-747-V10/2009		Other Database Import	Wentworth,D.E.; Dugan,V.; Halpin,R.; Lin,X.; Bera,J.; Ghedin,E.; Fedorova,N.; Overton,L.; Tsitrin,T.; Stockwell,T.; Amedeo,P.; Bishop,B.; Chen,H.; Edworthy,P.; Gupta,N.; Katzel,D.; Li,K.; Schobel,S.; Shrivastava,S.; Thovarai,V.; Wang,S.; Poon,L.; Chan,K.H.; Cowling,B.J.; Peiris,M.; Bao,Y.; Sanders,R.; Dernovoy,D.; Kiryutin,B.; Lipman,D.J.; Tatusova,T.
EPI368156	PA	Hong Kong (SAR)	2009-Jul-28	A/Hong Kong/H090-747-V10/2009		Other Database Import	Wentworth,D.E.; Dugan,V.; Halpin,R.; Lin,X.; Bera,J.; Ghedin,E.; Fedorova,N.; Overton,L.; Tsitrin,T.; Stockwell,T.; Amedeo,P.; Bishop,B.; Chen,H.; Edworthy,P.; Gupta,N.; Katzel,D.; Li,K.; Schobel,S.; Shrivastava,S.; Thovarai,V.; Wang,S.; Poon,L.; Chan,K.H.; Cowling,B.J.; Peiris,M.; Bao,Y.; Sanders,R.; Dernovoy,D.; Kiryutin,B.; Lipman,D.J.; Tatusova,T.
EPI368159	PB2	Hong Kong (SAR)	2009-Jul-28	A/Hong Kong/H090-747-V10/2009		Other Database Import	Wentworth,D.E.; Dugan,V.; Halpin,R.; Lin,X.; Bera,J.; Ghedin,E.; Fedorova,N.; Overton,L.; Tsitrin,T.; Stockwell,T.; Amedeo,P.; Bishop,B.; Chen,H.; Edworthy,P.; Gupta,N.; Katzel,D.; Li,K.; Schobel,S.; Shrivastava,S.; Thovarai,V.; Wang,S.; Poon,L.; Chan,K.H.; Cowling,B.J.; Peiris,M.; Bao,Y.; Sanders,R.; Dernovoy,D.; Kiryutin,B.; Lipman,D.J.; Tatusova,T.
EPI368155	NP	Hong Kong (SAR)	2009-Jul-28	A/Hong Kong/H090-747-V10/2009		Other Database Import	Wentworth,D.E.; Dugan,V.; Halpin,R.; Lin,X.; Bera,J.; Ghedin,E.; Fedorova,N.; Overton,L.; Tsitrin,T.; Stockwell,T.; Amedeo,P.; Bishop,B.; Chen,H.; Edworthy,P.; Gupta,N.; Katzel,D.; Li,K.; Schobel,S.; Shrivastava,S.; Thovarai,V.; Wang,S.; Poon,L.; Chan,K.H.; Cowling,B.J.; Peiris,M.; Bao,Y.; Sanders,R.; Dernovoy,D.; Kiryutin,B.; Lipman,D.J.; Tatusova,T.
EPI368153	NA	Hong Kong (SAR)	2009-Jul-28	A/Hong Kong/H090-747-V10/2009		Other Database Import	Wentworth,D.E.; Dugan,V.; Halpin,R.; Lin,X.; Bera,J.; Ghedin,E.; Fedorova,N.; Overton,L.; Tsitrin,T.; Stockwell,T.; Amedeo,P.; Bishop,B.; Chen,H.; Edworthy,P.; Gupta,N.; Katzel,D.; Li,K.; Schobel,S.; Shrivastava,S.; Thovarai,V.; Wang,S.; Poon,L.; Chan,K.H.; Cowling,B.J.; Peiris,M.; Bao,Y.; Sanders,R.; Dernovoy,D.; Kiryutin,B.; Lipman,D.J.; Tatusova,T.
EPI368151	HA	Hong Kong (SAR)	2009-Jul-28	A/Hong Kong/H090-747-V10/2009		Other Database Import	Wentworth,D.E.; Dugan,V.; Halpin,R.; Lin,X.; Bera,J.; Ghedin,E.; Fedorova,N.; Overton,L.; Tsitrin,T.; Stockwell,T.; Amedeo,P.; Bishop,B.; Chen,H.; Edworthy,P.; Gupta,N.; Katzel,D.; Li,K.; Schobel,S.; Shrivastava,S.; Thovarai,V.; Wang,S.; Poon,L.; Chan,K.H.; Cowling,B.J.; Peiris,M.; Bao,Y.; Sanders,R.; Dernovoy,D.; Kiryutin,B.; Lipman,D.J.; Tatusova,T.
EPI368158	NS	Hong Kong (SAR)	2009-Jul-28	A/Hong Kong/H090-747-V10/2009		Other Database Import	Wentworth,D.E.; Dugan,V.; Halpin,R.; Lin,X.; Bera,J.; Ghedin,E.; Fedorova,N.; Overton,L.; Tsitrin,T.; Stockwell,T.; Amedeo,P.; Bishop,B.; Chen,H.; Edworthy,P.; Gupta,N.; Katzel,D.; Li,K.; Schobel,S.; Shrivastava,S.; Thovarai,V.; Wang,S.; Poon,L.; Chan,K.H.; Cowling,B.J.; Peiris,M.; Bao,Y.; Sanders,R.; Dernovoy,D.; Kiryutin,B.; Lipman,D.J.; Tatusova,T.
EPI368136	MP	Hong Kong (SAR)	2009-Jul-29	A/Hong Kong/H090-739-V33/2009		Other Database Import	Wentworth,D.E.; Dugan,V.; Halpin,R.; Lin,X.; Bera,J.; Ghedin,E.; Fedorova,N.; Overton,L.; Tsitrin,T.; Stockwell,T.; Amedeo,P.; Bishop,B.; Chen,H.; Edworthy,P.; Gupta,N.; Katzel,D.; Li,K.; Schobel,S.; Shrivastava,S.; Thovarai,V.; Wang,S.; Poon,L.; Chan,K.H.; Cowling,B.J.; Peiris,M.; Bao,Y.; Sanders,R.; Dernovoy,D.; Kiryutin,B.; Lipman,D.J.; Tatusova,T.
EPI368140	PA	Hong Kong (SAR)	2009-Jul-29	A/Hong Kong/H090-739-V33/2009		Other Database Import	Wentworth,D.E.; Dugan,V.; Halpin,R.; Lin,X.; Bera,J.; Ghedin,E.; Fedorova,N.; Overton,L.; Tsitrin,T.; Stockwell,T.; Amedeo,P.; Bishop,B.; Chen,H.; Edworthy,P.; Gupta,N.; Katzel,D.; Li,K.; Schobel,S.; Shrivastava,S.; Thovarai,V.; Wang,S.; Poon,L.; Chan,K.H.; Cowling,B.J.; Peiris,M.; Bao,Y.; Sanders,R.; Dernovoy,D.; Kiryutin,B.; Lipman,D.J.; Tatusova,T.
EPI368141	PB1	Hong Kong (SAR)	2009-Jul-29	A/Hong Kong/H090-739-V33/2009		Other Database Import	Wentworth,D.E.; Dugan,V.; Halpin,R.; Lin,X.; Bera,J.; Ghedin,E.; Fedorova,N.; Overton,L.; Tsitrin,T.; Stockwell,T.; Amedeo,P.; Bishop,B.; Chen,H.; Edworthy,P.; Gupta,N.; Katzel,D.; Li,K.; Schobel,S.; Shrivastava,S.; Thovarai,V.; Wang,S.; Poon,L.; Chan,K.H.; Cowling,B.J.; Peiris,M.; Bao,Y.; Sanders,R.; Dernovoy,D.; Kiryutin,B.; Lipman,D.J.; Tatusova,T.
EPI368142	PB2	Hong Kong (SAR)	2009-Jul-29	A/Hong Kong/H090-739-V33/2009		Other Database Import	Wentworth,D.E.; Dugan,V.; Halpin,R.; Lin,X.; Bera,J.; Ghedin,E.; Fedorova,N.; Overton,L.; Tsitrin,T.; Stockwell,T.; Amedeo,P.; Bishop,B.; Chen,H.; Edworthy,P.; Gupta,N.; Katzel,D.; Li,K.; Schobel,S.; Shrivastava,S.; Thovarai,V.; Wang,S.; Poon,L.; Chan,K.H.; Cowling,B.J.; Peiris,M.; Bao,Y.; Sanders,R.; Dernovoy,D.; Kiryutin,B.; Lipman,D.J.; Tatusova,T.
EPI368137	NA	Hong Kong (SAR)	2009-Jul-29	A/Hong Kong/H090-739-V33/2009		Other Database Import	Wentworth,D.E.; Dugan,V.; Halpin,R.; Lin,X.; Bera,J.; Ghedin,E.; Fedorova,N.; Overton,L.; Tsitrin,T.; Stockwell,T.; Amedeo,P.; Bishop,B.; Chen,H.; Edworthy,P.; Gupta,N.; Katzel,D.; Li,K.; Schobel,S.; Shrivastava,S.; Thovarai,V.; Wang,S.; Poon,L.; Chan,K.H.; Cowling,B.J.; Peiris,M.; Bao,Y.; Sanders,R.; Dernovoy,D.; Kiryutin,B.; Lipman,D.J.; Tatusova,T.
EPI368138	NP	Hong Kong (SAR)	2009-Jul-29	A/Hong Kong/H090-739-V33/2009		Other Database Import	Wentworth,D.E.; Dugan,V.; Halpin,R.; Lin,X.; Bera,J.; Ghedin,E.; Fedorova,N.; Overton,L.; Tsitrin,T.; Stockwell,T.; Amedeo,P.; Bishop,B.; Chen,H.; Edworthy,P.; Gupta,N.; Katzel,D.; Li,K.; Schobel,S.; Shrivastava,S.; Thovarai,V.; Wang,S.; Poon,L.; Chan,K.H.; Cowling,B.J.; Peiris,M.; Bao,Y.; Sanders,R.; Dernovoy,D.; Kiryutin,B.; Lipman,D.J.; Tatusova,T.
EPI368135	HA	Hong Kong (SAR)	2009-Jul-29	A/Hong Kong/H090-739-V33/2009		Other Database Import	Wentworth,D.E.; Dugan,V.; Halpin,R.; Lin,X.; Bera,J.; Ghedin,E.; Fedorova,N.; Overton,L.; Tsitrin,T.; Stockwell,T.; Amedeo,P.; Bishop,B.; Chen,H.; Edworthy,P.; Gupta,N.; Katzel,D.; Li,K.; Schobel,S.; Shrivastava,S.; Thovarai,V.; Wang,S.; Poon,L.; Chan,K.H.; Cowling,B.J.; Peiris,M.; Bao,Y.; Sanders,R.; Dernovoy,D.; Kiryutin,B.; Lipman,D.J.; Tatusova,T.
EPI368139	NS	Hong Kong (SAR)	2009-Jul-29	A/Hong Kong/H090-739-V33/2009		Other Database Import	Wentworth,D.E.; Dugan,V.; Halpin,R.; Lin,X.; Bera,J.; Ghedin,E.; Fedorova,N.; Overton,L.; Tsitrin,T.; Stockwell,T.; Amedeo,P.; Bishop,B.; Chen,H.; Edworthy,P.; Gupta,N.; Katzel,D.; Li,K.; Schobel,S.; Shrivastava,S.; Thovarai,V.; Wang,S.; Poon,L.; Chan,K.H.; Cowling,B.J.; Peiris,M.; Bao,Y.; Sanders,R.; Dernovoy,D.; Kiryutin,B.; Lipman,D.J.; Tatusova,T.
EPI368064	MP	Hong Kong (SAR)	2009-Jul-22	A/Hong Kong/H090-733-V10/2009		Other Database Import	Wentworth,D.E.; Dugan,V.; Halpin,R.; Lin,X.; Bera,J.; Ghedin,E.; Fedorova,N.; Overton,L.; Tsitrin,T.; Stockwell,T.; Amedeo,P.; Bishop,B.; Chen,H.; Edworthy,P.; Gupta,N.; Katzel,D.; Li,K.; Schobel,S.; Shrivastava,S.; Thovarai,V.; Wang,S.; Poon,L.; Chan,K.H.; Cowling,B.J.; Peiris,M.; Bao,Y.; Sanders,R.; Dernovoy,D.; Kiryutin,B.; Lipman,D.J.; Tatusova,T.
EPI368069	PB1	Hong Kong (SAR)	2009-Jul-22	A/Hong Kong/H090-733-V10/2009		Other Database Import	Wentworth,D.E.; Dugan,V.; Halpin,R.; Lin,X.; Bera,J.; Ghedin,E.; Fedorova,N.; Overton,L.; Tsitrin,T.; Stockwell,T.; Amedeo,P.; Bishop,B.; Chen,H.; Edworthy,P.; Gupta,N.; Katzel,D.; Li,K.; Schobel,S.; Shrivastava,S.; Thovarai,V.; Wang,S.; Poon,L.; Chan,K.H.; Cowling,B.J.; Peiris,M.; Bao,Y.; Sanders,R.; Dernovoy,D.; Kiryutin,B.; Lipman,D.J.; Tatusova,T.
EPI368070	PB2	Hong Kong (SAR)	2009-Jul-22	A/Hong Kong/H090-733-V10/2009		Other Database Import	Wentworth,D.E.; Dugan,V.; Halpin,R.; Lin,X.; Bera,J.; Ghedin,E.; Fedorova,N.; Overton,L.; Tsitrin,T.; Stockwell,T.; Amedeo,P.; Bishop,B.; Chen,H.; Edworthy,P.; Gupta,N.; Katzel,D.; Li,K.; Schobel,S.; Shrivastava,S.; Thovarai,V.; Wang,S.; Poon,L.; Chan,K.H.; Cowling,B.J.; Peiris,M.; Bao,Y.; Sanders,R.; Dernovoy,D.; Kiryutin,B.; Lipman,D.J.; Tatusova,T.
EPI368065	NA	Hong Kong (SAR)	2009-Jul-22	A/Hong Kong/H090-733-V10/2009		Other Database Import	Wentworth,D.E.; Dugan,V.; Halpin,R.; Lin,X.; Bera,J.; Ghedin,E.; Fedorova,N.; Overton,L.; Tsitrin,T.; Stockwell,T.; Amedeo,P.; Bishop,B.; Chen,H.; Edworthy,P.; Gupta,N.; Katzel,D.; Li,K.; Schobel,S.; Shrivastava,S.; Thovarai,V.; Wang,S.; Poon,L.; Chan,K.H.; Cowling,B.J.; Peiris,M.; Bao,Y.; Sanders,R.; Dernovoy,D.; Kiryutin,B.; Lipman,D.J.; Tatusova,T.
EPI368063	HA	Hong Kong (SAR)	2009-Jul-22	A/Hong Kong/H090-733-V10/2009		Other Database Import	Wentworth,D.E.; Dugan,V.; Halpin,R.; Lin,X.; Bera,J.; Ghedin,E.; Fedorova,N.; Overton,L.; Tsitrin,T.; Stockwell,T.; Amedeo,P.; Bishop,B.; Chen,H.; Edworthy,P.; Gupta,N.; Katzel,D.; Li,K.; Schobel,S.; Shrivastava,S.; Thovarai,V.; Wang,S.; Poon,L.; Chan,K.H.; Cowling,B.J.; Peiris,M.; Bao,Y.; Sanders,R.; Dernovoy,D.; Kiryutin,B.; Lipman,D.J.; Tatusova,T.
EPI368066	NP	Hong Kong (SAR)	2009-Jul-22	A/Hong Kong/H090-733-V10/2009		Other Database Import	Wentworth,D.E.; Dugan,V.; Halpin,R.; Lin,X.; Bera,J.; Ghedin,E.; Fedorova,N.; Overton,L.; Tsitrin,T.; Stockwell,T.; Amedeo,P.; Bishop,B.; Chen,H.; Edworthy,P.; Gupta,N.; Katzel,D.; Li,K.; Schobel,S.; Shrivastava,S.; Thovarai,V.; Wang,S.; Poon,L.; Chan,K.H.; Cowling,B.J.; Peiris,M.; Bao,Y.; Sanders,R.; Dernovoy,D.; Kiryutin,B.; Lipman,D.J.; Tatusova,T.
EPI368067	NS	Hong Kong (SAR)	2009-Jul-22	A/Hong Kong/H090-733-V10/2009		Other Database Import	Wentworth,D.E.; Dugan,V.; Halpin,R.; Lin,X.; Bera,J.; Ghedin,E.; Fedorova,N.; Overton,L.; Tsitrin,T.; Stockwell,T.; Amedeo,P.; Bishop,B.; Chen,H.; Edworthy,P.; Gupta,N.; Katzel,D.; Li,K.; Schobel,S.; Shrivastava,S.; Thovarai,V.; Wang,S.; Poon,L.; Chan,K.H.; Cowling,B.J.; Peiris,M.; Bao,Y.; Sanders,R.; Dernovoy,D.; Kiryutin,B.; Lipman,D.J.; Tatusova,T.
EPI368068	PA	Hong Kong (SAR)	2009-Jul-22	A/Hong Kong/H090-733-V10/2009		Other Database Import	Wentworth,D.E.; Dugan,V.; Halpin,R.; Lin,X.; Bera,J.; Ghedin,E.; Fedorova,N.; Overton,L.; Tsitrin,T.; Stockwell,T.; Amedeo,P.; Bishop,B.; Chen,H.; Edworthy,P.; Gupta,N.; Katzel,D.; Li,K.; Schobel,S.; Shrivastava,S.; Thovarai,V.; Wang,S.; Poon,L.; Chan,K.H.; Cowling,B.J.; Peiris,M.; Bao,Y.; Sanders,R.; Dernovoy,D.; Kiryutin,B.; Lipman,D.J.; Tatusova,T.
EPI368022	HA	Hong Kong (SAR)	2009-Jul-20	A/Hong Kong/H090-724-V10/2009		Other Database Import	Wentworth,D.E.; Dugan,V.; Halpin,R.; Lin,X.; Bera,J.; Ghedin,E.; Fedorova,N.; Overton,L.; Tsitrin,T.; Stockwell,T.; Amedeo,P.; Bishop,B.; Chen,H.; Edworthy,P.; Gupta,N.; Katzel,D.; Li,K.; Schobel,S.; Shrivastava,S.; Thovarai,V.; Wang,S.; Poon,L.; Chan,K.H.; Cowling,B.J.; Peiris,M.; Bao,Y.; Sanders,R.; Dernovoy,D.; Kiryutin,B.; Lipman,D.J.; Tatusova,T.
EPI368027	NS	Hong Kong (SAR)	2009-Jul-20	A/Hong Kong/H090-724-V10/2009		Other Database Import	Wentworth,D.E.; Dugan,V.; Halpin,R.; Lin,X.; Bera,J.; Ghedin,E.; Fedorova,N.; Overton,L.; Tsitrin,T.; Stockwell,T.; Amedeo,P.; Bishop,B.; Chen,H.; Edworthy,P.; Gupta,N.; Katzel,D.; Li,K.; Schobel,S.; Shrivastava,S.; Thovarai,V.; Wang,S.; Poon,L.; Chan,K.H.; Cowling,B.J.; Peiris,M.; Bao,Y.; Sanders,R.; Dernovoy,D.; Kiryutin,B.; Lipman,D.J.; Tatusova,T.
EPI368024	MP	Hong Kong (SAR)	2009-Jul-20	A/Hong Kong/H090-724-V10/2009		Other Database Import	Wentworth,D.E.; Dugan,V.; Halpin,R.; Lin,X.; Bera,J.; Ghedin,E.; Fedorova,N.; Overton,L.; Tsitrin,T.; Stockwell,T.; Amedeo,P.; Bishop,B.; Chen,H.; Edworthy,P.; Gupta,N.; Katzel,D.; Li,K.; Schobel,S.; Shrivastava,S.; Thovarai,V.; Wang,S.; Poon,L.; Chan,K.H.; Cowling,B.J.; Peiris,M.; Bao,Y.; Sanders,R.; Dernovoy,D.; Kiryutin,B.; Lipman,D.J.; Tatusova,T.
EPI368029	PB1	Hong Kong (SAR)	2009-Jul-20	A/Hong Kong/H090-724-V10/2009		Other Database Import	Wentworth,D.E.; Dugan,V.; Halpin,R.; Lin,X.; Bera,J.; Ghedin,E.; Fedorova,N.; Overton,L.; Tsitrin,T.; Stockwell,T.; Amedeo,P.; Bishop,B.; Chen,H.; Edworthy,P.; Gupta,N.; Katzel,D.; Li,K.; Schobel,S.; Shrivastava,S.; Thovarai,V.; Wang,S.; Poon,L.; Chan,K.H.; Cowling,B.J.; Peiris,M.; Bao,Y.; Sanders,R.; Dernovoy,D.; Kiryutin,B.; Lipman,D.J.; Tatusova,T.
EPI368025	NA	Hong Kong (SAR)	2009-Jul-20	A/Hong Kong/H090-724-V10/2009		Other Database Import	Wentworth,D.E.; Dugan,V.; Halpin,R.; Lin,X.; Bera,J.; Ghedin,E.; Fedorova,N.; Overton,L.; Tsitrin,T.; Stockwell,T.; Amedeo,P.; Bishop,B.; Chen,H.; Edworthy,P.; Gupta,N.; Katzel,D.; Li,K.; Schobel,S.; Shrivastava,S.; Thovarai,V.; Wang,S.; Poon,L.; Chan,K.H.; Cowling,B.J.; Peiris,M.; Bao,Y.; Sanders,R.; Dernovoy,D.; Kiryutin,B.; Lipman,D.J.; Tatusova,T.
EPI368028	PA	Hong Kong (SAR)	2009-Jul-20	A/Hong Kong/H090-724-V10/2009		Other Database Import	Wentworth,D.E.; Dugan,V.; Halpin,R.; Lin,X.; Bera,J.; Ghedin,E.; Fedorova,N.; Overton,L.; Tsitrin,T.; Stockwell,T.; Amedeo,P.; Bishop,B.; Chen,H.; Edworthy,P.; Gupta,N.; Katzel,D.; Li,K.; Schobel,S.; Shrivastava,S.; Thovarai,V.; Wang,S.; Poon,L.; Chan,K.H.; Cowling,B.J.; Peiris,M.; Bao,Y.; Sanders,R.; Dernovoy,D.; Kiryutin,B.; Lipman,D.J.; Tatusova,T.
EPI368031	PB2	Hong Kong (SAR)	2009-Jul-20	A/Hong Kong/H090-724-V10/2009		Other Database Import	Wentworth,D.E.; Dugan,V.; Halpin,R.; Lin,X.; Bera,J.; Ghedin,E.; Fedorova,N.; Overton,L.; Tsitrin,T.; Stockwell,T.; Amedeo,P.; Bishop,B.; Chen,H.; Edworthy,P.; Gupta,N.; Katzel,D.; Li,K.; Schobel,S.; Shrivastava,S.; Thovarai,V.; Wang,S.; Poon,L.; Chan,K.H.; Cowling,B.J.; Peiris,M.; Bao,Y.; Sanders,R.; Dernovoy,D.; Kiryutin,B.; Lipman,D.J.; Tatusova,T.
EPI368026	NP	Hong Kong (SAR)	2009-Jul-20	A/Hong Kong/H090-724-V10/2009		Other Database Import	Wentworth,D.E.; Dugan,V.; Halpin,R.; Lin,X.; Bera,J.; Ghedin,E.; Fedorova,N.; Overton,L.; Tsitrin,T.; Stockwell,T.; Amedeo,P.; Bishop,B.; Chen,H.; Edworthy,P.; Gupta,N.; Katzel,D.; Li,K.; Schobel,S.; Shrivastava,S.; Thovarai,V.; Wang,S.; Poon,L.; Chan,K.H.; Cowling,B.J.; Peiris,M.; Bao,Y.; Sanders,R.; Dernovoy,D.; Kiryutin,B.; Lipman,D.J.; Tatusova,T.
EPI368019	NS	Hong Kong (SAR)	2009-Jul-24	A/Hong Kong/H090-720-V31/2009		Other Database Import	Wentworth,D.E.; Dugan,V.; Halpin,R.; Lin,X.; Bera,J.; Ghedin,E.; Fedorova,N.; Overton,L.; Tsitrin,T.; Stockwell,T.; Amedeo,P.; Bishop,B.; Chen,H.; Edworthy,P.; Gupta,N.; Katzel,D.; Li,K.; Schobel,S.; Shrivastava,S.; Thovarai,V.; Wang,S.; Poon,L.; Chan,K.H.; Cowling,B.J.; Peiris,M.; Bao,Y.; Sanders,R.; Dernovoy,D.; Kiryutin,B.; Lipman,D.J.; Tatusova,T.
EPI368015	HA	Hong Kong (SAR)	2009-Jul-24	A/Hong Kong/H090-720-V31/2009		Other Database Import	Wentworth,D.E.; Dugan,V.; Halpin,R.; Lin,X.; Bera,J.; Ghedin,E.; Fedorova,N.; Overton,L.; Tsitrin,T.; Stockwell,T.; Amedeo,P.; Bishop,B.; Chen,H.; Edworthy,P.; Gupta,N.; Katzel,D.; Li,K.; Schobel,S.; Shrivastava,S.; Thovarai,V.; Wang,S.; Poon,L.; Chan,K.H.; Cowling,B.J.; Peiris,M.; Bao,Y.; Sanders,R.; Dernovoy,D.; Kiryutin,B.; Lipman,D.J.; Tatusova,T.
EPI368016	MP	Hong Kong (SAR)	2009-Jul-24	A/Hong Kong/H090-720-V31/2009		Other Database Import	Wentworth,D.E.; Dugan,V.; Halpin,R.; Lin,X.; Bera,J.; Ghedin,E.; Fedorova,N.; Overton,L.; Tsitrin,T.; Stockwell,T.; Amedeo,P.; Bishop,B.; Chen,H.; Edworthy,P.; Gupta,N.; Katzel,D.; Li,K.; Schobel,S.; Shrivastava,S.; Thovarai,V.; Wang,S.; Poon,L.; Chan,K.H.; Cowling,B.J.; Peiris,M.; Bao,Y.; Sanders,R.; Dernovoy,D.; Kiryutin,B.; Lipman,D.J.; Tatusova,T.
EPI368021	PB1	Hong Kong (SAR)	2009-Jul-24	A/Hong Kong/H090-720-V31/2009		Other Database Import	Wentworth,D.E.; Dugan,V.; Halpin,R.; Lin,X.; Bera,J.; Ghedin,E.; Fedorova,N.; Overton,L.; Tsitrin,T.; Stockwell,T.; Amedeo,P.; Bishop,B.; Chen,H.; Edworthy,P.; Gupta,N.; Katzel,D.; Li,K.; Schobel,S.; Shrivastava,S.; Thovarai,V.; Wang,S.; Poon,L.; Chan,K.H.; Cowling,B.J.; Peiris,M.; Bao,Y.; Sanders,R.; Dernovoy,D.; Kiryutin,B.; Lipman,D.J.; Tatusova,T.
EPI368017	NA	Hong Kong (SAR)	2009-Jul-24	A/Hong Kong/H090-720-V31/2009		Other Database Import	Wentworth,D.E.; Dugan,V.; Halpin,R.; Lin,X.; Bera,J.; Ghedin,E.; Fedorova,N.; Overton,L.; Tsitrin,T.; Stockwell,T.; Amedeo,P.; Bishop,B.; Chen,H.; Edworthy,P.; Gupta,N.; Katzel,D.; Li,K.; Schobel,S.; Shrivastava,S.; Thovarai,V.; Wang,S.; Poon,L.; Chan,K.H.; Cowling,B.J.; Peiris,M.; Bao,Y.; Sanders,R.; Dernovoy,D.; Kiryutin,B.; Lipman,D.J.; Tatusova,T.
EPI368020	PA	Hong Kong (SAR)	2009-Jul-24	A/Hong Kong/H090-720-V31/2009		Other Database Import	Wentworth,D.E.; Dugan,V.; Halpin,R.; Lin,X.; Bera,J.; Ghedin,E.; Fedorova,N.; Overton,L.; Tsitrin,T.; Stockwell,T.; Amedeo,P.; Bishop,B.; Chen,H.; Edworthy,P.; Gupta,N.; Katzel,D.; Li,K.; Schobel,S.; Shrivastava,S.; Thovarai,V.; Wang,S.; Poon,L.; Chan,K.H.; Cowling,B.J.; Peiris,M.; Bao,Y.; Sanders,R.; Dernovoy,D.; Kiryutin,B.; Lipman,D.J.; Tatusova,T.
EPI368023	PB2	Hong Kong (SAR)	2009-Jul-24	A/Hong Kong/H090-720-V31/2009		Other Database Import	Wentworth,D.E.; Dugan,V.; Halpin,R.; Lin,X.; Bera,J.; Ghedin,E.; Fedorova,N.; Overton,L.; Tsitrin,T.; Stockwell,T.; Amedeo,P.; Bishop,B.; Chen,H.; Edworthy,P.; Gupta,N.; Katzel,D.; Li,K.; Schobel,S.; Shrivastava,S.; Thovarai,V.; Wang,S.; Poon,L.; Chan,K.H.; Cowling,B.J.; Peiris,M.; Bao,Y.; Sanders,R.; Dernovoy,D.; Kiryutin,B.; Lipman,D.J.; Tatusova,T.
EPI368018	NP	Hong Kong (SAR)	2009-Jul-24	A/Hong Kong/H090-720-V31/2009		Other Database Import	Wentworth,D.E.; Dugan,V.; Halpin,R.; Lin,X.; Bera,J.; Ghedin,E.; Fedorova,N.; Overton,L.; Tsitrin,T.; Stockwell,T.; Amedeo,P.; Bishop,B.; Chen,H.; Edworthy,P.; Gupta,N.; Katzel,D.; Li,K.; Schobel,S.; Shrivastava,S.; Thovarai,V.; Wang,S.; Poon,L.; Chan,K.H.; Cowling,B.J.; Peiris,M.; Bao,Y.; Sanders,R.; Dernovoy,D.; Kiryutin,B.; Lipman,D.J.; Tatusova,T.
EPI367995	NS	Hong Kong (SAR)	2009-Jul-18	A/Hong Kong/H090-720-V10/2009		Other Database Import	Wentworth,D.E.; Dugan,V.; Halpin,R.; Lin,X.; Bera,J.; Ghedin,E.; Fedorova,N.; Overton,L.; Tsitrin,T.; Stockwell,T.; Amedeo,P.; Bishop,B.; Chen,H.; Edworthy,P.; Gupta,N.; Katzel,D.; Li,K.; Schobel,S.; Shrivastava,S.; Thovarai,V.; Wang,S.; Poon,L.; Chan,K.H.; Cowling,B.J.; Peiris,M.; Bao,Y.; Sanders,R.; Dernovoy,D.; Kiryutin,B.; Lipman,D.J.; Tatusova,T.
EPI367991	HA	Hong Kong (SAR)	2009-Jul-18	A/Hong Kong/H090-720-V10/2009		Other Database Import	Wentworth,D.E.; Dugan,V.; Halpin,R.; Lin,X.; Bera,J.; Ghedin,E.; Fedorova,N.; Overton,L.; Tsitrin,T.; Stockwell,T.; Amedeo,P.; Bishop,B.; Chen,H.; Edworthy,P.; Gupta,N.; Katzel,D.; Li,K.; Schobel,S.; Shrivastava,S.; Thovarai,V.; Wang,S.; Poon,L.; Chan,K.H.; Cowling,B.J.; Peiris,M.; Bao,Y.; Sanders,R.; Dernovoy,D.; Kiryutin,B.; Lipman,D.J.; Tatusova,T.
EPI367994	NP	Hong Kong (SAR)	2009-Jul-18	A/Hong Kong/H090-720-V10/2009		Other Database Import	Wentworth,D.E.; Dugan,V.; Halpin,R.; Lin,X.; Bera,J.; Ghedin,E.; Fedorova,N.; Overton,L.; Tsitrin,T.; Stockwell,T.; Amedeo,P.; Bishop,B.; Chen,H.; Edworthy,P.; Gupta,N.; Katzel,D.; Li,K.; Schobel,S.; Shrivastava,S.; Thovarai,V.; Wang,S.; Poon,L.; Chan,K.H.; Cowling,B.J.; Peiris,M.; Bao,Y.; Sanders,R.; Dernovoy,D.; Kiryutin,B.; Lipman,D.J.; Tatusova,T.
EPI367998	PB2	Hong Kong (SAR)	2009-Jul-18	A/Hong Kong/H090-720-V10/2009		Other Database Import	Wentworth,D.E.; Dugan,V.; Halpin,R.; Lin,X.; Bera,J.; Ghedin,E.; Fedorova,N.; Overton,L.; Tsitrin,T.; Stockwell,T.; Amedeo,P.; Bishop,B.; Chen,H.; Edworthy,P.; Gupta,N.; Katzel,D.; Li,K.; Schobel,S.; Shrivastava,S.; Thovarai,V.; Wang,S.; Poon,L.; Chan,K.H.; Cowling,B.J.; Peiris,M.; Bao,Y.; Sanders,R.; Dernovoy,D.; Kiryutin,B.; Lipman,D.J.; Tatusova,T.
EPI367993	NA	Hong Kong (SAR)	2009-Jul-18	A/Hong Kong/H090-720-V10/2009		Other Database Import	Wentworth,D.E.; Dugan,V.; Halpin,R.; Lin,X.; Bera,J.; Ghedin,E.; Fedorova,N.; Overton,L.; Tsitrin,T.; Stockwell,T.; Amedeo,P.; Bishop,B.; Chen,H.; Edworthy,P.; Gupta,N.; Katzel,D.; Li,K.; Schobel,S.; Shrivastava,S.; Thovarai,V.; Wang,S.; Poon,L.; Chan,K.H.; Cowling,B.J.; Peiris,M.; Bao,Y.; Sanders,R.; Dernovoy,D.; Kiryutin,B.; Lipman,D.J.; Tatusova,T.
EPI367996	PA	Hong Kong (SAR)	2009-Jul-18	A/Hong Kong/H090-720-V10/2009		Other Database Import	Wentworth,D.E.; Dugan,V.; Halpin,R.; Lin,X.; Bera,J.; Ghedin,E.; Fedorova,N.; Overton,L.; Tsitrin,T.; Stockwell,T.; Amedeo,P.; Bishop,B.; Chen,H.; Edworthy,P.; Gupta,N.; Katzel,D.; Li,K.; Schobel,S.; Shrivastava,S.; Thovarai,V.; Wang,S.; Poon,L.; Chan,K.H.; Cowling,B.J.; Peiris,M.; Bao,Y.; Sanders,R.; Dernovoy,D.; Kiryutin,B.; Lipman,D.J.; Tatusova,T.
EPI367997	PB1	Hong Kong (SAR)	2009-Jul-18	A/Hong Kong/H090-720-V10/2009		Other Database Import	Wentworth,D.E.; Dugan,V.; Halpin,R.; Lin,X.; Bera,J.; Ghedin,E.; Fedorova,N.; Overton,L.; Tsitrin,T.; Stockwell,T.; Amedeo,P.; Bishop,B.; Chen,H.; Edworthy,P.; Gupta,N.; Katzel,D.; Li,K.; Schobel,S.; Shrivastava,S.; Thovarai,V.; Wang,S.; Poon,L.; Chan,K.H.; Cowling,B.J.; Peiris,M.; Bao,Y.; Sanders,R.; Dernovoy,D.; Kiryutin,B.; Lipman,D.J.; Tatusova,T.
EPI367992	MP	Hong Kong (SAR)	2009-Jul-18	A/Hong Kong/H090-720-V10/2009		Other Database Import	Wentworth,D.E.; Dugan,V.; Halpin,R.; Lin,X.; Bera,J.; Ghedin,E.; Fedorova,N.; Overton,L.; Tsitrin,T.; Stockwell,T.; Amedeo,P.; Bishop,B.; Chen,H.; Edworthy,P.; Gupta,N.; Katzel,D.; Li,K.; Schobel,S.; Shrivastava,S.; Thovarai,V.; Wang,S.; Poon,L.; Chan,K.H.; Cowling,B.J.; Peiris,M.; Bao,Y.; Sanders,R.; Dernovoy,D.; Kiryutin,B.; Lipman,D.J.; Tatusova,T.
EPI367984	MP	Hong Kong (SAR)	2009-Jul-15	A/Hong Kong/H090-714-V10/2009		Other Database Import	Wentworth,D.E.; Dugan,V.; Halpin,R.; Lin,X.; Bera,J.; Ghedin,E.; Fedorova,N.; Overton,L.; Tsitrin,T.; Stockwell,T.; Amedeo,P.; Bishop,B.; Chen,H.; Edworthy,P.; Gupta,N.; Katzel,D.; Li,K.; Schobel,S.; Shrivastava,S.; Thovarai,V.; Wang,S.; Poon,L.; Chan,K.H.; Cowling,B.J.; Peiris,M.; Bao,Y.; Sanders,R.; Dernovoy,D.; Kiryutin,B.; Lipman,D.J.; Tatusova,T.
EPI367987	NS	Hong Kong (SAR)	2009-Jul-15	A/Hong Kong/H090-714-V10/2009		Other Database Import	Wentworth,D.E.; Dugan,V.; Halpin,R.; Lin,X.; Bera,J.; Ghedin,E.; Fedorova,N.; Overton,L.; Tsitrin,T.; Stockwell,T.; Amedeo,P.; Bishop,B.; Chen,H.; Edworthy,P.; Gupta,N.; Katzel,D.; Li,K.; Schobel,S.; Shrivastava,S.; Thovarai,V.; Wang,S.; Poon,L.; Chan,K.H.; Cowling,B.J.; Peiris,M.; Bao,Y.; Sanders,R.; Dernovoy,D.; Kiryutin,B.; Lipman,D.J.; Tatusova,T.
EPI367988	PA	Hong Kong (SAR)	2009-Jul-15	A/Hong Kong/H090-714-V10/2009		Other Database Import	Wentworth,D.E.; Dugan,V.; Halpin,R.; Lin,X.; Bera,J.; Ghedin,E.; Fedorova,N.; Overton,L.; Tsitrin,T.; Stockwell,T.; Amedeo,P.; Bishop,B.; Chen,H.; Edworthy,P.; Gupta,N.; Katzel,D.; Li,K.; Schobel,S.; Shrivastava,S.; Thovarai,V.; Wang,S.; Poon,L.; Chan,K.H.; Cowling,B.J.; Peiris,M.; Bao,Y.; Sanders,R.; Dernovoy,D.; Kiryutin,B.; Lipman,D.J.; Tatusova,T.
EPI367983	HA	Hong Kong (SAR)	2009-Jul-15	A/Hong Kong/H090-714-V10/2009		Other Database Import	Wentworth,D.E.; Dugan,V.; Halpin,R.; Lin,X.; Bera,J.; Ghedin,E.; Fedorova,N.; Overton,L.; Tsitrin,T.; Stockwell,T.; Amedeo,P.; Bishop,B.; Chen,H.; Edworthy,P.; Gupta,N.; Katzel,D.; Li,K.; Schobel,S.; Shrivastava,S.; Thovarai,V.; Wang,S.; Poon,L.; Chan,K.H.; Cowling,B.J.; Peiris,M.; Bao,Y.; Sanders,R.; Dernovoy,D.; Kiryutin,B.; Lipman,D.J.; Tatusova,T.
EPI367986	NP	Hong Kong (SAR)	2009-Jul-15	A/Hong Kong/H090-714-V10/2009		Other Database Import	Wentworth,D.E.; Dugan,V.; Halpin,R.; Lin,X.; Bera,J.; Ghedin,E.; Fedorova,N.; Overton,L.; Tsitrin,T.; Stockwell,T.; Amedeo,P.; Bishop,B.; Chen,H.; Edworthy,P.; Gupta,N.; Katzel,D.; Li,K.; Schobel,S.; Shrivastava,S.; Thovarai,V.; Wang,S.; Poon,L.; Chan,K.H.; Cowling,B.J.; Peiris,M.; Bao,Y.; Sanders,R.; Dernovoy,D.; Kiryutin,B.; Lipman,D.J.; Tatusova,T.
EPI367990	PB2	Hong Kong (SAR)	2009-Jul-15	A/Hong Kong/H090-714-V10/2009		Other Database Import	Wentworth,D.E.; Dugan,V.; Halpin,R.; Lin,X.; Bera,J.; Ghedin,E.; Fedorova,N.; Overton,L.; Tsitrin,T.; Stockwell,T.; Amedeo,P.; Bishop,B.; Chen,H.; Edworthy,P.; Gupta,N.; Katzel,D.; Li,K.; Schobel,S.; Shrivastava,S.; Thovarai,V.; Wang,S.; Poon,L.; Chan,K.H.; Cowling,B.J.; Peiris,M.; Bao,Y.; Sanders,R.; Dernovoy,D.; Kiryutin,B.; Lipman,D.J.; Tatusova,T.
EPI367985	NA	Hong Kong (SAR)	2009-Jul-15	A/Hong Kong/H090-714-V10/2009		Other Database Import	Wentworth,D.E.; Dugan,V.; Halpin,R.; Lin,X.; Bera,J.; Ghedin,E.; Fedorova,N.; Overton,L.; Tsitrin,T.; Stockwell,T.; Amedeo,P.; Bishop,B.; Chen,H.; Edworthy,P.; Gupta,N.; Katzel,D.; Li,K.; Schobel,S.; Shrivastava,S.; Thovarai,V.; Wang,S.; Poon,L.; Chan,K.H.; Cowling,B.J.; Peiris,M.; Bao,Y.; Sanders,R.; Dernovoy,D.; Kiryutin,B.; Lipman,D.J.; Tatusova,T.
EPI367989	PB1	Hong Kong (SAR)	2009-Jul-15	A/Hong Kong/H090-714-V10/2009		Other Database Import	Wentworth,D.E.; Dugan,V.; Halpin,R.; Lin,X.; Bera,J.; Ghedin,E.; Fedorova,N.; Overton,L.; Tsitrin,T.; Stockwell,T.; Amedeo,P.; Bishop,B.; Chen,H.; Edworthy,P.; Gupta,N.; Katzel,D.; Li,K.; Schobel,S.; Shrivastava,S.; Thovarai,V.; Wang,S.; Poon,L.; Chan,K.H.; Cowling,B.J.; Peiris,M.; Bao,Y.; Sanders,R.; Dernovoy,D.; Kiryutin,B.; Lipman,D.J.; Tatusova,T.
EPI367931	NS	Hong Kong (SAR)	2009-Jul-12	A/Hong Kong/H090-689-V20/2009		Other Database Import	Wentworth,D.E.; Dugan,V.; Halpin,R.; Lin,X.; Bera,J.; Ghedin,E.; Fedorova,N.; Overton,L.; Tsitrin,T.; Stockwell,T.; Amedeo,P.; Bishop,B.; Chen,H.; Edworthy,P.; Gupta,N.; Katzel,D.; Li,K.; Schobel,S.; Shrivastava,S.; Thovarai,V.; Wang,S.; Poon,L.; Chan,K.H.; Cowling,B.J.; Peiris,M.; Bao,Y.; Sanders,R.; Dernovoy,D.; Kiryutin,B.; Lipman,D.J.; Tatusova,T.
EPI367934	PB2	Hong Kong (SAR)	2009-Jul-12	A/Hong Kong/H090-689-V20/2009		Other Database Import	Wentworth,D.E.; Dugan,V.; Halpin,R.; Lin,X.; Bera,J.; Ghedin,E.; Fedorova,N.; Overton,L.; Tsitrin,T.; Stockwell,T.; Amedeo,P.; Bishop,B.; Chen,H.; Edworthy,P.; Gupta,N.; Katzel,D.; Li,K.; Schobel,S.; Shrivastava,S.; Thovarai,V.; Wang,S.; Poon,L.; Chan,K.H.; Cowling,B.J.; Peiris,M.; Bao,Y.; Sanders,R.; Dernovoy,D.; Kiryutin,B.; Lipman,D.J.; Tatusova,T.
EPI367927	HA	Hong Kong (SAR)	2009-Jul-12	A/Hong Kong/H090-689-V20/2009		Other Database Import	Wentworth,D.E.; Dugan,V.; Halpin,R.; Lin,X.; Bera,J.; Ghedin,E.; Fedorova,N.; Overton,L.; Tsitrin,T.; Stockwell,T.; Amedeo,P.; Bishop,B.; Chen,H.; Edworthy,P.; Gupta,N.; Katzel,D.; Li,K.; Schobel,S.; Shrivastava,S.; Thovarai,V.; Wang,S.; Poon,L.; Chan,K.H.; Cowling,B.J.; Peiris,M.; Bao,Y.; Sanders,R.; Dernovoy,D.; Kiryutin,B.; Lipman,D.J.; Tatusova,T.
EPI367933	PB1	Hong Kong (SAR)	2009-Jul-12	A/Hong Kong/H090-689-V20/2009		Other Database Import	Wentworth,D.E.; Dugan,V.; Halpin,R.; Lin,X.; Bera,J.; Ghedin,E.; Fedorova,N.; Overton,L.; Tsitrin,T.; Stockwell,T.; Amedeo,P.; Bishop,B.; Chen,H.; Edworthy,P.; Gupta,N.; Katzel,D.; Li,K.; Schobel,S.; Shrivastava,S.; Thovarai,V.; Wang,S.; Poon,L.; Chan,K.H.; Cowling,B.J.; Peiris,M.; Bao,Y.; Sanders,R.; Dernovoy,D.; Kiryutin,B.; Lipman,D.J.; Tatusova,T.
EPI367928	MP	Hong Kong (SAR)	2009-Jul-12	A/Hong Kong/H090-689-V20/2009		Other Database Import	Wentworth,D.E.; Dugan,V.; Halpin,R.; Lin,X.; Bera,J.; Ghedin,E.; Fedorova,N.; Overton,L.; Tsitrin,T.; Stockwell,T.; Amedeo,P.; Bishop,B.; Chen,H.; Edworthy,P.; Gupta,N.; Katzel,D.; Li,K.; Schobel,S.; Shrivastava,S.; Thovarai,V.; Wang,S.; Poon,L.; Chan,K.H.; Cowling,B.J.; Peiris,M.; Bao,Y.; Sanders,R.; Dernovoy,D.; Kiryutin,B.; Lipman,D.J.; Tatusova,T.
EPI367929	NA	Hong Kong (SAR)	2009-Jul-12	A/Hong Kong/H090-689-V20/2009		Other Database Import	Wentworth,D.E.; Dugan,V.; Halpin,R.; Lin,X.; Bera,J.; Ghedin,E.; Fedorova,N.; Overton,L.; Tsitrin,T.; Stockwell,T.; Amedeo,P.; Bishop,B.; Chen,H.; Edworthy,P.; Gupta,N.; Katzel,D.; Li,K.; Schobel,S.; Shrivastava,S.; Thovarai,V.; Wang,S.; Poon,L.; Chan,K.H.; Cowling,B.J.; Peiris,M.; Bao,Y.; Sanders,R.; Dernovoy,D.; Kiryutin,B.; Lipman,D.J.; Tatusova,T.
EPI367930	NP	Hong Kong (SAR)	2009-Jul-12	A/Hong Kong/H090-689-V20/2009		Other Database Import	Wentworth,D.E.; Dugan,V.; Halpin,R.; Lin,X.; Bera,J.; Ghedin,E.; Fedorova,N.; Overton,L.; Tsitrin,T.; Stockwell,T.; Amedeo,P.; Bishop,B.; Chen,H.; Edworthy,P.; Gupta,N.; Katzel,D.; Li,K.; Schobel,S.; Shrivastava,S.; Thovarai,V.; Wang,S.; Poon,L.; Chan,K.H.; Cowling,B.J.; Peiris,M.; Bao,Y.; Sanders,R.; Dernovoy,D.; Kiryutin,B.; Lipman,D.J.; Tatusova,T.
EPI367932	PA	Hong Kong (SAR)	2009-Jul-12	A/Hong Kong/H090-689-V20/2009		Other Database Import	Wentworth,D.E.; Dugan,V.; Halpin,R.; Lin,X.; Bera,J.; Ghedin,E.; Fedorova,N.; Overton,L.; Tsitrin,T.; Stockwell,T.; Amedeo,P.; Bishop,B.; Chen,H.; Edworthy,P.; Gupta,N.; Katzel,D.; Li,K.; Schobel,S.; Shrivastava,S.; Thovarai,V.; Wang,S.; Poon,L.; Chan,K.H.; Cowling,B.J.; Peiris,M.; Bao,Y.; Sanders,R.; Dernovoy,D.; Kiryutin,B.; Lipman,D.J.; Tatusova,T.
EPI367922	NP	Hong Kong (SAR)	2009-Jul-09	A/Hong Kong/H090-689-V10/2009		Other Database Import	Wentworth,D.E.; Dugan,V.; Halpin,R.; Lin,X.; Bera,J.; Ghedin,E.; Fedorova,N.; Overton,L.; Tsitrin,T.; Stockwell,T.; Amedeo,P.; Bishop,B.; Chen,H.; Edworthy,P.; Gupta,N.; Katzel,D.; Li,K.; Schobel,S.; Shrivastava,S.; Thovarai,V.; Wang,S.; Poon,L.; Chan,K.H.; Cowling,B.J.; Peiris,M.; Bao,Y.; Sanders,R.; Dernovoy,D.; Kiryutin,B.; Lipman,D.J.; Tatusova,T.
EPI367925	PB1	Hong Kong (SAR)	2009-Jul-09	A/Hong Kong/H090-689-V10/2009		Other Database Import	Wentworth,D.E.; Dugan,V.; Halpin,R.; Lin,X.; Bera,J.; Ghedin,E.; Fedorova,N.; Overton,L.; Tsitrin,T.; Stockwell,T.; Amedeo,P.; Bishop,B.; Chen,H.; Edworthy,P.; Gupta,N.; Katzel,D.; Li,K.; Schobel,S.; Shrivastava,S.; Thovarai,V.; Wang,S.; Poon,L.; Chan,K.H.; Cowling,B.J.; Peiris,M.; Bao,Y.; Sanders,R.; Dernovoy,D.; Kiryutin,B.; Lipman,D.J.; Tatusova,T.
EPI367924	PA	Hong Kong (SAR)	2009-Jul-09	A/Hong Kong/H090-689-V10/2009		Other Database Import	Wentworth,D.E.; Dugan,V.; Halpin,R.; Lin,X.; Bera,J.; Ghedin,E.; Fedorova,N.; Overton,L.; Tsitrin,T.; Stockwell,T.; Amedeo,P.; Bishop,B.; Chen,H.; Edworthy,P.; Gupta,N.; Katzel,D.; Li,K.; Schobel,S.; Shrivastava,S.; Thovarai,V.; Wang,S.; Poon,L.; Chan,K.H.; Cowling,B.J.; Peiris,M.; Bao,Y.; Sanders,R.; Dernovoy,D.; Kiryutin,B.; Lipman,D.J.; Tatusova,T.
EPI367919	HA	Hong Kong (SAR)	2009-Jul-09	A/Hong Kong/H090-689-V10/2009		Other Database Import	Wentworth,D.E.; Dugan,V.; Halpin,R.; Lin,X.; Bera,J.; Ghedin,E.; Fedorova,N.; Overton,L.; Tsitrin,T.; Stockwell,T.; Amedeo,P.; Bishop,B.; Chen,H.; Edworthy,P.; Gupta,N.; Katzel,D.; Li,K.; Schobel,S.; Shrivastava,S.; Thovarai,V.; Wang,S.; Poon,L.; Chan,K.H.; Cowling,B.J.; Peiris,M.; Bao,Y.; Sanders,R.; Dernovoy,D.; Kiryutin,B.; Lipman,D.J.; Tatusova,T.
EPI367920	MP	Hong Kong (SAR)	2009-Jul-09	A/Hong Kong/H090-689-V10/2009		Other Database Import	Wentworth,D.E.; Dugan,V.; Halpin,R.; Lin,X.; Bera,J.; Ghedin,E.; Fedorova,N.; Overton,L.; Tsitrin,T.; Stockwell,T.; Amedeo,P.; Bishop,B.; Chen,H.; Edworthy,P.; Gupta,N.; Katzel,D.; Li,K.; Schobel,S.; Shrivastava,S.; Thovarai,V.; Wang,S.; Poon,L.; Chan,K.H.; Cowling,B.J.; Peiris,M.; Bao,Y.; Sanders,R.; Dernovoy,D.; Kiryutin,B.; Lipman,D.J.; Tatusova,T.
EPI367921	NA	Hong Kong (SAR)	2009-Jul-09	A/Hong Kong/H090-689-V10/2009		Other Database Import	Wentworth,D.E.; Dugan,V.; Halpin,R.; Lin,X.; Bera,J.; Ghedin,E.; Fedorova,N.; Overton,L.; Tsitrin,T.; Stockwell,T.; Amedeo,P.; Bishop,B.; Chen,H.; Edworthy,P.; Gupta,N.; Katzel,D.; Li,K.; Schobel,S.; Shrivastava,S.; Thovarai,V.; Wang,S.; Poon,L.; Chan,K.H.; Cowling,B.J.; Peiris,M.; Bao,Y.; Sanders,R.; Dernovoy,D.; Kiryutin,B.; Lipman,D.J.; Tatusova,T.
EPI367923	NS	Hong Kong (SAR)	2009-Jul-09	A/Hong Kong/H090-689-V10/2009		Other Database Import	Wentworth,D.E.; Dugan,V.; Halpin,R.; Lin,X.; Bera,J.; Ghedin,E.; Fedorova,N.; Overton,L.; Tsitrin,T.; Stockwell,T.; Amedeo,P.; Bishop,B.; Chen,H.; Edworthy,P.; Gupta,N.; Katzel,D.; Li,K.; Schobel,S.; Shrivastava,S.; Thovarai,V.; Wang,S.; Poon,L.; Chan,K.H.; Cowling,B.J.; Peiris,M.; Bao,Y.; Sanders,R.; Dernovoy,D.; Kiryutin,B.; Lipman,D.J.; Tatusova,T.
EPI367926	PB2	Hong Kong (SAR)	2009-Jul-09	A/Hong Kong/H090-689-V10/2009		Other Database Import	Wentworth,D.E.; Dugan,V.; Halpin,R.; Lin,X.; Bera,J.; Ghedin,E.; Fedorova,N.; Overton,L.; Tsitrin,T.; Stockwell,T.; Amedeo,P.; Bishop,B.; Chen,H.; Edworthy,P.; Gupta,N.; Katzel,D.; Li,K.; Schobel,S.; Shrivastava,S.; Thovarai,V.; Wang,S.; Poon,L.; Chan,K.H.; Cowling,B.J.; Peiris,M.; Bao,Y.; Sanders,R.; Dernovoy,D.; Kiryutin,B.; Lipman,D.J.; Tatusova,T.
EPI367914	NP	Hong Kong (SAR)	2009-Jul-10	A/Hong Kong/H090-688-V10/2009		Other Database Import	Wentworth,D.E.; Dugan,V.; Halpin,R.; Lin,X.; Bera,J.; Ghedin,E.; Fedorova,N.; Overton,L.; Tsitrin,T.; Stockwell,T.; Amedeo,P.; Bishop,B.; Chen,H.; Edworthy,P.; Gupta,N.; Katzel,D.; Li,K.; Schobel,S.; Shrivastava,S.; Thovarai,V.; Wang,S.; Poon,L.; Chan,K.H.; Cowling,B.J.; Peiris,M.; Bao,Y.; Sanders,R.; Dernovoy,D.; Kiryutin,B.; Lipman,D.J.; Tatusova,T.
EPI367916	PA	Hong Kong (SAR)	2009-Jul-10	A/Hong Kong/H090-688-V10/2009		Other Database Import	Wentworth,D.E.; Dugan,V.; Halpin,R.; Lin,X.; Bera,J.; Ghedin,E.; Fedorova,N.; Overton,L.; Tsitrin,T.; Stockwell,T.; Amedeo,P.; Bishop,B.; Chen,H.; Edworthy,P.; Gupta,N.; Katzel,D.; Li,K.; Schobel,S.; Shrivastava,S.; Thovarai,V.; Wang,S.; Poon,L.; Chan,K.H.; Cowling,B.J.; Peiris,M.; Bao,Y.; Sanders,R.; Dernovoy,D.; Kiryutin,B.; Lipman,D.J.; Tatusova,T.
EPI367957	HA	Hong Kong (SAR)	2009-Jul-10	A/Hong Kong/H090-688-V10/2009		Other Database Import	Wentworth,D.E.; Dugan,V.; Halpin,R.; Lin,X.; Bera,J.; Ghedin,E.; Fedorova,N.; Overton,L.; Tsitrin,T.; Stockwell,T.; Amedeo,P.; Bishop,B.; Chen,H.; Edworthy,P.; Gupta,N.; Katzel,D.; Li,K.; Schobel,S.; Shrivastava,S.; Thovarai,V.; Wang,S.; Poon,L.; Chan,K.H.; Cowling,B.J.; Peiris,M.; Bao,Y.; Sanders,R.; Dernovoy,D.; Kiryutin,B.; Lipman,D.J.; Tatusova,T.
EPI367915	NS	Hong Kong (SAR)	2009-Jul-10	A/Hong Kong/H090-688-V10/2009		Other Database Import	Wentworth,D.E.; Dugan,V.; Halpin,R.; Lin,X.; Bera,J.; Ghedin,E.; Fedorova,N.; Overton,L.; Tsitrin,T.; Stockwell,T.; Amedeo,P.; Bishop,B.; Chen,H.; Edworthy,P.; Gupta,N.; Katzel,D.; Li,K.; Schobel,S.; Shrivastava,S.; Thovarai,V.; Wang,S.; Poon,L.; Chan,K.H.; Cowling,B.J.; Peiris,M.; Bao,Y.; Sanders,R.; Dernovoy,D.; Kiryutin,B.; Lipman,D.J.; Tatusova,T.
EPI367913	NA	Hong Kong (SAR)	2009-Jul-10	A/Hong Kong/H090-688-V10/2009		Other Database Import	Wentworth,D.E.; Dugan,V.; Halpin,R.; Lin,X.; Bera,J.; Ghedin,E.; Fedorova,N.; Overton,L.; Tsitrin,T.; Stockwell,T.; Amedeo,P.; Bishop,B.; Chen,H.; Edworthy,P.; Gupta,N.; Katzel,D.; Li,K.; Schobel,S.; Shrivastava,S.; Thovarai,V.; Wang,S.; Poon,L.; Chan,K.H.; Cowling,B.J.; Peiris,M.; Bao,Y.; Sanders,R.; Dernovoy,D.; Kiryutin,B.; Lipman,D.J.; Tatusova,T.
EPI367912	MP	Hong Kong (SAR)	2009-Jul-10	A/Hong Kong/H090-688-V10/2009		Other Database Import	Wentworth,D.E.; Dugan,V.; Halpin,R.; Lin,X.; Bera,J.; Ghedin,E.; Fedorova,N.; Overton,L.; Tsitrin,T.; Stockwell,T.; Amedeo,P.; Bishop,B.; Chen,H.; Edworthy,P.; Gupta,N.; Katzel,D.; Li,K.; Schobel,S.; Shrivastava,S.; Thovarai,V.; Wang,S.; Poon,L.; Chan,K.H.; Cowling,B.J.; Peiris,M.; Bao,Y.; Sanders,R.; Dernovoy,D.; Kiryutin,B.; Lipman,D.J.; Tatusova,T.
EPI367918	PB2	Hong Kong (SAR)	2009-Jul-10	A/Hong Kong/H090-688-V10/2009		Other Database Import	Wentworth,D.E.; Dugan,V.; Halpin,R.; Lin,X.; Bera,J.; Ghedin,E.; Fedorova,N.; Overton,L.; Tsitrin,T.; Stockwell,T.; Amedeo,P.; Bishop,B.; Chen,H.; Edworthy,P.; Gupta,N.; Katzel,D.; Li,K.; Schobel,S.; Shrivastava,S.; Thovarai,V.; Wang,S.; Poon,L.; Chan,K.H.; Cowling,B.J.; Peiris,M.; Bao,Y.; Sanders,R.; Dernovoy,D.; Kiryutin,B.; Lipman,D.J.; Tatusova,T.
EPI367917	PB1	Hong Kong (SAR)	2009-Jul-10	A/Hong Kong/H090-688-V10/2009		Other Database Import	Wentworth,D.E.; Dugan,V.; Halpin,R.; Lin,X.; Bera,J.; Ghedin,E.; Fedorova,N.; Overton,L.; Tsitrin,T.; Stockwell,T.; Amedeo,P.; Bishop,B.; Chen,H.; Edworthy,P.; Gupta,N.; Katzel,D.; Li,K.; Schobel,S.; Shrivastava,S.; Thovarai,V.; Wang,S.; Poon,L.; Chan,K.H.; Cowling,B.J.; Peiris,M.; Bao,Y.; Sanders,R.; Dernovoy,D.; Kiryutin,B.; Lipman,D.J.; Tatusova,T.
EPI367904	MP	Hong Kong (SAR)	2009-Jul-07	A/Hong Kong/H090-674-V10/2009		Other Database Import	Wentworth,D.E.; Dugan,V.; Halpin,R.; Lin,X.; Bera,J.; Ghedin,E.; Fedorova,N.; Overton,L.; Tsitrin,T.; Stockwell,T.; Amedeo,P.; Bishop,B.; Chen,H.; Edworthy,P.; Gupta,N.; Katzel,D.; Li,K.; Schobel,S.; Shrivastava,S.; Thovarai,V.; Wang,S.; Poon,L.; Chan,K.H.; Cowling,B.J.; Peiris,M.; Bao,Y.; Sanders,R.; Dernovoy,D.; Kiryutin,B.; Lipman,D.J.; Tatusova,T.
EPI367909	PB1	Hong Kong (SAR)	2009-Jul-07	A/Hong Kong/H090-674-V10/2009		Other Database Import	Wentworth,D.E.; Dugan,V.; Halpin,R.; Lin,X.; Bera,J.; Ghedin,E.; Fedorova,N.; Overton,L.; Tsitrin,T.; Stockwell,T.; Amedeo,P.; Bishop,B.; Chen,H.; Edworthy,P.; Gupta,N.; Katzel,D.; Li,K.; Schobel,S.; Shrivastava,S.; Thovarai,V.; Wang,S.; Poon,L.; Chan,K.H.; Cowling,B.J.; Peiris,M.; Bao,Y.; Sanders,R.; Dernovoy,D.; Kiryutin,B.; Lipman,D.J.; Tatusova,T.
EPI367905	NA	Hong Kong (SAR)	2009-Jul-07	A/Hong Kong/H090-674-V10/2009		Other Database Import	Wentworth,D.E.; Dugan,V.; Halpin,R.; Lin,X.; Bera,J.; Ghedin,E.; Fedorova,N.; Overton,L.; Tsitrin,T.; Stockwell,T.; Amedeo,P.; Bishop,B.; Chen,H.; Edworthy,P.; Gupta,N.; Katzel,D.; Li,K.; Schobel,S.; Shrivastava,S.; Thovarai,V.; Wang,S.; Poon,L.; Chan,K.H.; Cowling,B.J.; Peiris,M.; Bao,Y.; Sanders,R.; Dernovoy,D.; Kiryutin,B.; Lipman,D.J.; Tatusova,T.
EPI367910	PB2	Hong Kong (SAR)	2009-Jul-07	A/Hong Kong/H090-674-V10/2009		Other Database Import	Wentworth,D.E.; Dugan,V.; Halpin,R.; Lin,X.; Bera,J.; Ghedin,E.; Fedorova,N.; Overton,L.; Tsitrin,T.; Stockwell,T.; Amedeo,P.; Bishop,B.; Chen,H.; Edworthy,P.; Gupta,N.; Katzel,D.; Li,K.; Schobel,S.; Shrivastava,S.; Thovarai,V.; Wang,S.; Poon,L.; Chan,K.H.; Cowling,B.J.; Peiris,M.; Bao,Y.; Sanders,R.; Dernovoy,D.; Kiryutin,B.; Lipman,D.J.; Tatusova,T.
EPI367911	NS	Hong Kong (SAR)	2009-Jul-07	A/Hong Kong/H090-674-V10/2009		Other Database Import	Wentworth,D.E.; Dugan,V.; Halpin,R.; Lin,X.; Bera,J.; Ghedin,E.; Fedorova,N.; Overton,L.; Tsitrin,T.; Stockwell,T.; Amedeo,P.; Bishop,B.; Chen,H.; Edworthy,P.; Gupta,N.; Katzel,D.; Li,K.; Schobel,S.; Shrivastava,S.; Thovarai,V.; Wang,S.; Poon,L.; Chan,K.H.; Cowling,B.J.; Peiris,M.; Bao,Y.; Sanders,R.; Dernovoy,D.; Kiryutin,B.; Lipman,D.J.; Tatusova,T.
EPI367903	HA	Hong Kong (SAR)	2009-Jul-07	A/Hong Kong/H090-674-V10/2009		Other Database Import	Wentworth,D.E.; Dugan,V.; Halpin,R.; Lin,X.; Bera,J.; Ghedin,E.; Fedorova,N.; Overton,L.; Tsitrin,T.; Stockwell,T.; Amedeo,P.; Bishop,B.; Chen,H.; Edworthy,P.; Gupta,N.; Katzel,D.; Li,K.; Schobel,S.; Shrivastava,S.; Thovarai,V.; Wang,S.; Poon,L.; Chan,K.H.; Cowling,B.J.; Peiris,M.; Bao,Y.; Sanders,R.; Dernovoy,D.; Kiryutin,B.; Lipman,D.J.; Tatusova,T.
EPI367907	NP	Hong Kong (SAR)	2009-Jul-07	A/Hong Kong/H090-674-V10/2009		Other Database Import	Wentworth,D.E.; Dugan,V.; Halpin,R.; Lin,X.; Bera,J.; Ghedin,E.; Fedorova,N.; Overton,L.; Tsitrin,T.; Stockwell,T.; Amedeo,P.; Bishop,B.; Chen,H.; Edworthy,P.; Gupta,N.; Katzel,D.; Li,K.; Schobel,S.; Shrivastava,S.; Thovarai,V.; Wang,S.; Poon,L.; Chan,K.H.; Cowling,B.J.; Peiris,M.; Bao,Y.; Sanders,R.; Dernovoy,D.; Kiryutin,B.; Lipman,D.J.; Tatusova,T.
EPI367908	PA	Hong Kong (SAR)	2009-Jul-07	A/Hong Kong/H090-674-V10/2009		Other Database Import	Wentworth,D.E.; Dugan,V.; Halpin,R.; Lin,X.; Bera,J.; Ghedin,E.; Fedorova,N.; Overton,L.; Tsitrin,T.; Stockwell,T.; Amedeo,P.; Bishop,B.; Chen,H.; Edworthy,P.; Gupta,N.; Katzel,D.; Li,K.; Schobel,S.; Shrivastava,S.; Thovarai,V.; Wang,S.; Poon,L.; Chan,K.H.; Cowling,B.J.; Peiris,M.; Bao,Y.; Sanders,R.; Dernovoy,D.; Kiryutin,B.; Lipman,D.J.; Tatusova,T.
EPI367899	NS	Hong Kong (SAR)	2009-Jul-06	A/Hong Kong/H090-672-V10/2009		Other Database Import	Wentworth,D.E.; Dugan,V.; Halpin,R.; Lin,X.; Bera,J.; Ghedin,E.; Fedorova,N.; Overton,L.; Tsitrin,T.; Stockwell,T.; Amedeo,P.; Bishop,B.; Chen,H.; Edworthy,P.; Gupta,N.; Katzel,D.; Li,K.; Schobel,S.; Shrivastava,S.; Thovarai,V.; Wang,S.; Poon,L.; Chan,K.H.; Cowling,B.J.; Peiris,M.; Bao,Y.; Sanders,R.; Dernovoy,D.; Kiryutin,B.; Lipman,D.J.; Tatusova,T.
EPI367901	PB1	Hong Kong (SAR)	2009-Jul-06	A/Hong Kong/H090-672-V10/2009		Other Database Import	Wentworth,D.E.; Dugan,V.; Halpin,R.; Lin,X.; Bera,J.; Ghedin,E.; Fedorova,N.; Overton,L.; Tsitrin,T.; Stockwell,T.; Amedeo,P.; Bishop,B.; Chen,H.; Edworthy,P.; Gupta,N.; Katzel,D.; Li,K.; Schobel,S.; Shrivastava,S.; Thovarai,V.; Wang,S.; Poon,L.; Chan,K.H.; Cowling,B.J.; Peiris,M.; Bao,Y.; Sanders,R.; Dernovoy,D.; Kiryutin,B.; Lipman,D.J.; Tatusova,T.
EPI367896	MP	Hong Kong (SAR)	2009-Jul-06	A/Hong Kong/H090-672-V10/2009		Other Database Import	Wentworth,D.E.; Dugan,V.; Halpin,R.; Lin,X.; Bera,J.; Ghedin,E.; Fedorova,N.; Overton,L.; Tsitrin,T.; Stockwell,T.; Amedeo,P.; Bishop,B.; Chen,H.; Edworthy,P.; Gupta,N.; Katzel,D.; Li,K.; Schobel,S.; Shrivastava,S.; Thovarai,V.; Wang,S.; Poon,L.; Chan,K.H.; Cowling,B.J.; Peiris,M.; Bao,Y.; Sanders,R.; Dernovoy,D.; Kiryutin,B.; Lipman,D.J.; Tatusova,T.
EPI367900	PA	Hong Kong (SAR)	2009-Jul-06	A/Hong Kong/H090-672-V10/2009		Other Database Import	Wentworth,D.E.; Dugan,V.; Halpin,R.; Lin,X.; Bera,J.; Ghedin,E.; Fedorova,N.; Overton,L.; Tsitrin,T.; Stockwell,T.; Amedeo,P.; Bishop,B.; Chen,H.; Edworthy,P.; Gupta,N.; Katzel,D.; Li,K.; Schobel,S.; Shrivastava,S.; Thovarai,V.; Wang,S.; Poon,L.; Chan,K.H.; Cowling,B.J.; Peiris,M.; Bao,Y.; Sanders,R.; Dernovoy,D.; Kiryutin,B.; Lipman,D.J.; Tatusova,T.
EPI367897	NA	Hong Kong (SAR)	2009-Jul-06	A/Hong Kong/H090-672-V10/2009		Other Database Import	Wentworth,D.E.; Dugan,V.; Halpin,R.; Lin,X.; Bera,J.; Ghedin,E.; Fedorova,N.; Overton,L.; Tsitrin,T.; Stockwell,T.; Amedeo,P.; Bishop,B.; Chen,H.; Edworthy,P.; Gupta,N.; Katzel,D.; Li,K.; Schobel,S.; Shrivastava,S.; Thovarai,V.; Wang,S.; Poon,L.; Chan,K.H.; Cowling,B.J.; Peiris,M.; Bao,Y.; Sanders,R.; Dernovoy,D.; Kiryutin,B.; Lipman,D.J.; Tatusova,T.
EPI367895	HA	Hong Kong (SAR)	2009-Jul-06	A/Hong Kong/H090-672-V10/2009		Other Database Import	Wentworth,D.E.; Dugan,V.; Halpin,R.; Lin,X.; Bera,J.; Ghedin,E.; Fedorova,N.; Overton,L.; Tsitrin,T.; Stockwell,T.; Amedeo,P.; Bishop,B.; Chen,H.; Edworthy,P.; Gupta,N.; Katzel,D.; Li,K.; Schobel,S.; Shrivastava,S.; Thovarai,V.; Wang,S.; Poon,L.; Chan,K.H.; Cowling,B.J.; Peiris,M.; Bao,Y.; Sanders,R.; Dernovoy,D.; Kiryutin,B.; Lipman,D.J.; Tatusova,T.
EPI367898	NP	Hong Kong (SAR)	2009-Jul-06	A/Hong Kong/H090-672-V10/2009		Other Database Import	Wentworth,D.E.; Dugan,V.; Halpin,R.; Lin,X.; Bera,J.; Ghedin,E.; Fedorova,N.; Overton,L.; Tsitrin,T.; Stockwell,T.; Amedeo,P.; Bishop,B.; Chen,H.; Edworthy,P.; Gupta,N.; Katzel,D.; Li,K.; Schobel,S.; Shrivastava,S.; Thovarai,V.; Wang,S.; Poon,L.; Chan,K.H.; Cowling,B.J.; Peiris,M.; Bao,Y.; Sanders,R.; Dernovoy,D.; Kiryutin,B.; Lipman,D.J.; Tatusova,T.
EPI367902	PB2	Hong Kong (SAR)	2009-Jul-06	A/Hong Kong/H090-672-V10/2009		Other Database Import	Wentworth,D.E.; Dugan,V.; Halpin,R.; Lin,X.; Bera,J.; Ghedin,E.; Fedorova,N.; Overton,L.; Tsitrin,T.; Stockwell,T.; Amedeo,P.; Bishop,B.; Chen,H.; Edworthy,P.; Gupta,N.; Katzel,D.; Li,K.; Schobel,S.; Shrivastava,S.; Thovarai,V.; Wang,S.; Poon,L.; Chan,K.H.; Cowling,B.J.; Peiris,M.; Bao,Y.; Sanders,R.; Dernovoy,D.; Kiryutin,B.; Lipman,D.J.; Tatusova,T.
EPI367875	NS	Hong Kong (SAR)	2009-Jun-30	A/Hong Kong/H090-662-V10/2009		Other Database Import	Wentworth,D.E.; Dugan,V.; Halpin,R.; Lin,X.; Bera,J.; Ghedin,E.; Fedorova,N.; Overton,L.; Tsitrin,T.; Stockwell,T.; Amedeo,P.; Bishop,B.; Chen,H.; Edworthy,P.; Gupta,N.; Katzel,D.; Li,K.; Schobel,S.; Shrivastava,S.; Thovarai,V.; Wang,S.; Poon,L.; Chan,K.H.; Cowling,B.J.; Peiris,M.; Bao,Y.; Sanders,R.; Dernovoy,D.; Kiryutin,B.; Lipman,D.J.; Tatusova,T.
EPI367878	PB2	Hong Kong (SAR)	2009-Jun-30	A/Hong Kong/H090-662-V10/2009		Other Database Import	Wentworth,D.E.; Dugan,V.; Halpin,R.; Lin,X.; Bera,J.; Ghedin,E.; Fedorova,N.; Overton,L.; Tsitrin,T.; Stockwell,T.; Amedeo,P.; Bishop,B.; Chen,H.; Edworthy,P.; Gupta,N.; Katzel,D.; Li,K.; Schobel,S.; Shrivastava,S.; Thovarai,V.; Wang,S.; Poon,L.; Chan,K.H.; Cowling,B.J.; Peiris,M.; Bao,Y.; Sanders,R.; Dernovoy,D.; Kiryutin,B.; Lipman,D.J.; Tatusova,T.
EPI367874	NP	Hong Kong (SAR)	2009-Jun-30	A/Hong Kong/H090-662-V10/2009		Other Database Import	Wentworth,D.E.; Dugan,V.; Halpin,R.; Lin,X.; Bera,J.; Ghedin,E.; Fedorova,N.; Overton,L.; Tsitrin,T.; Stockwell,T.; Amedeo,P.; Bishop,B.; Chen,H.; Edworthy,P.; Gupta,N.; Katzel,D.; Li,K.; Schobel,S.; Shrivastava,S.; Thovarai,V.; Wang,S.; Poon,L.; Chan,K.H.; Cowling,B.J.; Peiris,M.; Bao,Y.; Sanders,R.; Dernovoy,D.; Kiryutin,B.; Lipman,D.J.; Tatusova,T.
EPI367873	NA	Hong Kong (SAR)	2009-Jun-30	A/Hong Kong/H090-662-V10/2009		Other Database Import	Wentworth,D.E.; Dugan,V.; Halpin,R.; Lin,X.; Bera,J.; Ghedin,E.; Fedorova,N.; Overton,L.; Tsitrin,T.; Stockwell,T.; Amedeo,P.; Bishop,B.; Chen,H.; Edworthy,P.; Gupta,N.; Katzel,D.; Li,K.; Schobel,S.; Shrivastava,S.; Thovarai,V.; Wang,S.; Poon,L.; Chan,K.H.; Cowling,B.J.; Peiris,M.; Bao,Y.; Sanders,R.; Dernovoy,D.; Kiryutin,B.; Lipman,D.J.; Tatusova,T.
EPI367871	HA	Hong Kong (SAR)	2009-Jun-30	A/Hong Kong/H090-662-V10/2009		Other Database Import	Wentworth,D.E.; Dugan,V.; Halpin,R.; Lin,X.; Bera,J.; Ghedin,E.; Fedorova,N.; Overton,L.; Tsitrin,T.; Stockwell,T.; Amedeo,P.; Bishop,B.; Chen,H.; Edworthy,P.; Gupta,N.; Katzel,D.; Li,K.; Schobel,S.; Shrivastava,S.; Thovarai,V.; Wang,S.; Poon,L.; Chan,K.H.; Cowling,B.J.; Peiris,M.; Bao,Y.; Sanders,R.; Dernovoy,D.; Kiryutin,B.; Lipman,D.J.; Tatusova,T.
EPI367872	MP	Hong Kong (SAR)	2009-Jun-30	A/Hong Kong/H090-662-V10/2009		Other Database Import	Wentworth,D.E.; Dugan,V.; Halpin,R.; Lin,X.; Bera,J.; Ghedin,E.; Fedorova,N.; Overton,L.; Tsitrin,T.; Stockwell,T.; Amedeo,P.; Bishop,B.; Chen,H.; Edworthy,P.; Gupta,N.; Katzel,D.; Li,K.; Schobel,S.; Shrivastava,S.; Thovarai,V.; Wang,S.; Poon,L.; Chan,K.H.; Cowling,B.J.; Peiris,M.; Bao,Y.; Sanders,R.; Dernovoy,D.; Kiryutin,B.; Lipman,D.J.; Tatusova,T.
EPI367877	PB1	Hong Kong (SAR)	2009-Jun-30	A/Hong Kong/H090-662-V10/2009		Other Database Import	Wentworth,D.E.; Dugan,V.; Halpin,R.; Lin,X.; Bera,J.; Ghedin,E.; Fedorova,N.; Overton,L.; Tsitrin,T.; Stockwell,T.; Amedeo,P.; Bishop,B.; Chen,H.; Edworthy,P.; Gupta,N.; Katzel,D.; Li,K.; Schobel,S.; Shrivastava,S.; Thovarai,V.; Wang,S.; Poon,L.; Chan,K.H.; Cowling,B.J.; Peiris,M.; Bao,Y.; Sanders,R.; Dernovoy,D.; Kiryutin,B.; Lipman,D.J.; Tatusova,T.
EPI367876	PA	Hong Kong (SAR)	2009-Jun-30	A/Hong Kong/H090-662-V10/2009		Other Database Import	Wentworth,D.E.; Dugan,V.; Halpin,R.; Lin,X.; Bera,J.; Ghedin,E.; Fedorova,N.; Overton,L.; Tsitrin,T.; Stockwell,T.; Amedeo,P.; Bishop,B.; Chen,H.; Edworthy,P.; Gupta,N.; Katzel,D.; Li,K.; Schobel,S.; Shrivastava,S.; Thovarai,V.; Wang,S.; Poon,L.; Chan,K.H.; Cowling,B.J.; Peiris,M.; Bao,Y.; Sanders,R.; Dernovoy,D.; Kiryutin,B.; Lipman,D.J.; Tatusova,T.
EPI363450	HA	China	2009-Aug-03	A/Guangxi-Luohu/1453/2009		Other Database Import	Du,X.; Dong,L.; Lan,Y.; Peng,Y.; Wu,A.; Zhang,Y.; Huang,W.; Wang,D.; Wang,M.; Guo,Y.; Shu,Y.; Jiang,T.; Zhao,X.; Li,X.; Chen,Y.; Yang,L.; Tan,M.; Guo,J.; wei,H.
EPI363449	HA	China	2009-Aug-10	A/Shanghai-Nanhui/1279/2009		Other Database Import	Du,X.; Dong,L.; Lan,Y.; Peng,Y.; Wu,A.; Zhang,Y.; Huang,W.; Wang,D.; Wang,M.; Guo,Y.; Shu,Y.; Jiang,T.; Zhao,X.; Li,X.; Chen,Y.; Yang,L.; Tan,M.; Guo,J.; wei,H.
EPI363442	HA	China	2009-Jun-01	A/Hunan-Furong/1189/2009		Other Database Import	Du,X.; Dong,L.; Lan,Y.; Peng,Y.; Wu,A.; Zhang,Y.; Huang,W.; Wang,D.; Wang,M.; Guo,Y.; Shu,Y.; Jiang,T.; Zhao,X.; Li,X.; Chen,Y.; Yang,L.; Tan,M.; Guo,J.; wei,H.
EPI363441	HA	China	2009-Jun-01	A/Jiangxi-Zhanggong/31/2009		Other Database Import	Du,X.; Dong,L.; Lan,Y.; Peng,Y.; Wu,A.; Zhang,Y.; Huang,W.; Wang,D.; Wang,M.; Guo,Y.; Shu,Y.; Jiang,T.; Zhao,X.; Li,X.; Chen,Y.; Yang,L.; Tan,M.; Guo,J.; wei,H.
EPI363440	HA	China	2009-Jun-01	A/Hunan-Wuling/128/2009		Other Database Import	Du,X.; Dong,L.; Lan,Y.; Peng,Y.; Wu,A.; Zhang,Y.; Huang,W.; Wang,D.; Wang,M.; Guo,Y.; Shu,Y.; Jiang,T.; Zhao,X.; Li,X.; Chen,Y.; Yang,L.; Tan,M.; Guo,J.; wei,H.
EPI363438	HA	China	2009-Jun-01	A/Hubei-Wuchang/1140/2009		Other Database Import	Du,X.; Dong,L.; Lan,Y.; Peng,Y.; Wu,A.; Zhang,Y.; Huang,W.; Wang,D.; Wang,M.; Guo,Y.; Shu,Y.; Jiang,T.; Zhao,X.; Li,X.; Chen,Y.; Yang,L.; Tan,M.; Guo,J.; wei,H.
EPI363435	HA	China	2009-Jun-01	A/Guangdong-Luohu/1256/2009		Other Database Import	Du,X.; Dong,L.; Lan,Y.; Peng,Y.; Wu,A.; Zhang,Y.; Huang,W.; Wang,D.; Wang,M.; Guo,Y.; Shu,Y.; Jiang,T.; Zhao,X.; Li,X.; Chen,Y.; Yang,L.; Tan,M.; Guo,J.; wei,H.
EPI363429	HA	China	2009-May-01	A/Guangdong-Yuncheng/1320/2009		Other Database Import	Du,X.; Dong,L.; Lan,Y.; Peng,Y.; Wu,A.; Zhang,Y.; Huang,W.; Wang,D.; Wang,M.; Guo,Y.; Shu,Y.; Jiang,T.; Zhao,X.; Li,X.; Chen,Y.; Yang,L.; Tan,M.; Guo,J.; wei,H.
EPI363424	HA	China	2009-Mar-26	A/Zhejiang-Haishu/1259/2009		Other Database Import	Du,X.; Dong,L.; Lan,Y.; Peng,Y.; Wu,A.; Zhang,Y.; Huang,W.; Wang,D.; Wang,M.; Guo,Y.; Shu,Y.; Jiang,T.; Zhao,X.; Li,X.; Chen,Y.; Yang,L.; Tan,M.; Guo,J.; wei,H.
EPI363422	HA	China	2009-Mar-25	A/Zhejiang-Haishu/1234/2009		Other Database Import	Du,X.; Dong,L.; Lan,Y.; Peng,Y.; Wu,A.; Zhang,Y.; Huang,W.; Wang,D.; Wang,M.; Guo,Y.; Shu,Y.; Jiang,T.; Zhao,X.; Li,X.; Chen,Y.; Yang,L.; Tan,M.; Guo,J.; wei,H.
EPI363419	HA	China	2009-Mar-22	A/Zhejiang-Haishu/1252/2009		Other Database Import	Du,X.; Dong,L.; Lan,Y.; Peng,Y.; Wu,A.; Zhang,Y.; Huang,W.; Wang,D.; Wang,M.; Guo,Y.; Shu,Y.; Jiang,T.; Zhao,X.; Li,X.; Chen,Y.; Yang,L.; Tan,M.; Guo,J.; wei,H.
EPI363418	HA	China	2009-Mar-19	A/Shanghai-Nanhui/1106/2009		Other Database Import	Du,X.; Dong,L.; Lan,Y.; Peng,Y.; Wu,A.; Zhang,Y.; Huang,W.; Wang,D.; Wang,M.; Guo,Y.; Shu,Y.; Jiang,T.; Zhao,X.; Li,X.; Chen,Y.; Yang,L.; Tan,M.; Guo,J.; wei,H.
EPI363417	HA	China	2009-Mar-12	A/Jiangxi-Donghu/1100/2009		Other Database Import	Du,X.; Dong,L.; Lan,Y.; Peng,Y.; Wu,A.; Zhang,Y.; Huang,W.; Wang,D.; Wang,M.; Guo,Y.; Shu,Y.; Jiang,T.; Zhao,X.; Li,X.; Chen,Y.; Yang,L.; Tan,M.; Guo,J.; wei,H.
EPI363413	HA	China	2009-Mar-10	A/Jiangsu-Quanshan/116/2009		Other Database Import	Du,X.; Dong,L.; Lan,Y.; Peng,Y.; Wu,A.; Zhang,Y.; Huang,W.; Wang,D.; Wang,M.; Guo,Y.; Shu,Y.; Jiang,T.; Zhao,X.; Li,X.; Chen,Y.; Yang,L.; Tan,M.; Guo,J.; wei,H.
EPI363408	HA	China	2009-Mar-06	A/Shanghai-Nanhui/171/2009		Other Database Import	Du,X.; Dong,L.; Lan,Y.; Peng,Y.; Wu,A.; Zhang,Y.; Huang,W.; Wang,D.; Wang,M.; Guo,Y.; Shu,Y.; Jiang,T.; Zhao,X.; Li,X.; Chen,Y.; Yang,L.; Tan,M.; Guo,J.; wei,H.
EPI363407	HA	China	2009-Mar-05	A/Yunnan-Chuxiong/175/2009		Other Database Import	Du,X.; Dong,L.; Lan,Y.; Peng,Y.; Wu,A.; Zhang,Y.; Huang,W.; Wang,D.; Wang,M.; Guo,Y.; Shu,Y.; Jiang,T.; Zhao,X.; Li,X.; Chen,Y.; Yang,L.; Tan,M.; Guo,J.; wei,H.
EPI363406	HA	China	2009-Mar-04	A/Shandong-Sifang/183/2009		Other Database Import	Du,X.; Dong,L.; Lan,Y.; Peng,Y.; Wu,A.; Zhang,Y.; Huang,W.; Wang,D.; Wang,M.; Guo,Y.; Shu,Y.; Jiang,T.; Zhao,X.; Li,X.; Chen,Y.; Yang,L.; Tan,M.; Guo,J.; wei,H.
EPI363405	HA	China	2009-Mar-03	A/Fujian-Tongan/142/2009		Other Database Import	Du,X.; Dong,L.; Lan,Y.; Peng,Y.; Wu,A.; Zhang,Y.; Huang,W.; Wang,D.; Wang,M.; Guo,Y.; Shu,Y.; Jiang,T.; Zhao,X.; Li,X.; Chen,Y.; Yang,L.; Tan,M.; Guo,J.; wei,H.
EPI363402	HA	China	2009-Feb-26	A/Fujian-Gulou/1216/2009		Other Database Import	Du,X.; Dong,L.; Lan,Y.; Peng,Y.; Wu,A.; Zhang,Y.; Huang,W.; Wang,D.; Wang,M.; Guo,Y.; Shu,Y.; Jiang,T.; Zhao,X.; Li,X.; Chen,Y.; Yang,L.; Tan,M.; Guo,J.; wei,H.
EPI363401	HA	China	2009-Feb-25	A/Hunan-Wuling/2176/2009		Other Database Import	Du,X.; Dong,L.; Lan,Y.; Peng,Y.; Wu,A.; Zhang,Y.; Huang,W.; Wang,D.; Wang,M.; Guo,Y.; Shu,Y.; Jiang,T.; Zhao,X.; Li,X.; Chen,Y.; Yang,L.; Tan,M.; Guo,J.; wei,H.
EPI363399	HA	China	2009-Feb-23	A/Shanghai-Nanhui/146/2009		Other Database Import	Du,X.; Dong,L.; Lan,Y.; Peng,Y.; Wu,A.; Zhang,Y.; Huang,W.; Wang,D.; Wang,M.; Guo,Y.; Shu,Y.; Jiang,T.; Zhao,X.; Li,X.; Chen,Y.; Yang,L.; Tan,M.; Guo,J.; wei,H.
EPI363398	HA	China	2009-Feb-19	A/Jiangsu-Yunlong/34/2009		Other Database Import	Du,X.; Dong,L.; Lan,Y.; Peng,Y.; Wu,A.; Zhang,Y.; Huang,W.; Wang,D.; Wang,M.; Guo,Y.; Shu,Y.; Jiang,T.; Zhao,X.; Li,X.; Chen,Y.; Yang,L.; Tan,M.; Guo,J.; wei,H.
EPI363391	HA	China	2009-Feb-07	A/Sichuan-Jinjiang/212/2009		Other Database Import	Du,X.; Dong,L.; Lan,Y.; Peng,Y.; Wu,A.; Zhang,Y.; Huang,W.; Wang,D.; Wang,M.; Guo,Y.; Shu,Y.; Jiang,T.; Zhao,X.; Li,X.; Chen,Y.; Yang,L.; Tan,M.; Guo,J.; wei,H.
EPI363390	HA	China	2009-Feb-06	A/Jiangsu-Beitang/159/2009		Other Database Import	Du,X.; Dong,L.; Lan,Y.; Peng,Y.; Wu,A.; Zhang,Y.; Huang,W.; Wang,D.; Wang,M.; Guo,Y.; Shu,Y.; Jiang,T.; Zhao,X.; Li,X.; Chen,Y.; Yang,L.; Tan,M.; Guo,J.; wei,H.
EPI363389	HA	China	2009-Feb-05	A/Yunnan-Chuxiong/137/2009		Other Database Import	Du,X.; Dong,L.; Lan,Y.; Peng,Y.; Wu,A.; Zhang,Y.; Huang,W.; Wang,D.; Wang,M.; Guo,Y.; Shu,Y.; Jiang,T.; Zhao,X.; Li,X.; Chen,Y.; Yang,L.; Tan,M.; Guo,J.; wei,H.
EPI363388	HA	China	2009-Feb-05	A/Hunan-Suxian/168/2009		Other Database Import	Du,X.; Dong,L.; Lan,Y.; Peng,Y.; Wu,A.; Zhang,Y.; Huang,W.; Wang,D.; Wang,M.; Guo,Y.; Shu,Y.; Jiang,T.; Zhao,X.; Li,X.; Chen,Y.; Yang,L.; Tan,M.; Guo,J.; wei,H.
EPI363384	HA	China	2009-Jan-22	A/Jiangsu-Beitang/176/2009		Other Database Import	Du,X.; Dong,L.; Lan,Y.; Peng,Y.; Wu,A.; Zhang,Y.; Huang,W.; Wang,D.; Wang,M.; Guo,Y.; Shu,Y.; Jiang,T.; Zhao,X.; Li,X.; Chen,Y.; Yang,L.; Tan,M.; Guo,J.; wei,H.
EPI363379	HA	China	2009-Jan-14	A/Jiangsu-Danyang/110/2009		Other Database Import	Du,X.; Dong,L.; Lan,Y.; Peng,Y.; Wu,A.; Zhang,Y.; Huang,W.; Wang,D.; Wang,M.; Guo,Y.; Shu,Y.; Jiang,T.; Zhao,X.; Li,X.; Chen,Y.; Yang,L.; Tan,M.; Guo,J.; wei,H.
EPI363373	HA	China	2009-Apr-01	A/Fujian-Shishi/53/2009		Other Database Import	Du,X.; Dong,L.; Lan,Y.; Peng,Y.; Wu,A.; Zhang,Y.; Huang,W.; Wang,D.; Wang,M.; Guo,Y.; Shu,Y.; Jiang,T.; Zhao,X.; Li,X.; Chen,Y.; Yang,L.; Tan,M.; Guo,J.; wei,H.
EPI363372	HA	China	2009-Apr-01	A/Tianjin-Nankai/181/2009		Other Database Import	Du,X.; Dong,L.; Lan,Y.; Peng,Y.; Wu,A.; Zhang,Y.; Huang,W.; Wang,D.; Wang,M.; Guo,Y.; Shu,Y.; Jiang,T.; Zhao,X.; Li,X.; Chen,Y.; Yang,L.; Tan,M.; Guo,J.; wei,H.
EPI363364	HA	China	2009-Mar-01	A/Shaanxi-Qindu/159/2009		Other Database Import	Du,X.; Dong,L.; Lan,Y.; Peng,Y.; Wu,A.; Zhang,Y.; Huang,W.; Wang,D.; Wang,M.; Guo,Y.; Shu,Y.; Jiang,T.; Zhao,X.; Li,X.; Chen,Y.; Yang,L.; Tan,M.; Guo,J.; wei,H.
EPI363361	HA	China	2009-Feb-01	A/Shanxi-Yingze/166/2009		Other Database Import	Du,X.; Dong,L.; Lan,Y.; Peng,Y.; Wu,A.; Zhang,Y.; Huang,W.; Wang,D.; Wang,M.; Guo,Y.; Shu,Y.; Jiang,T.; Zhao,X.; Li,X.; Chen,Y.; Yang,L.; Tan,M.; Guo,J.; wei,H.
EPI363355	HA	China	2009-Feb-01	A/Heilongjiang-Nangang/163/2009		Other Database Import	Du,X.; Dong,L.; Lan,Y.; Peng,Y.; Wu,A.; Zhang,Y.; Huang,W.; Wang,D.; Wang,M.; Guo,Y.; Shu,Y.; Jiang,T.; Zhao,X.; Li,X.; Chen,Y.; Yang,L.; Tan,M.; Guo,J.; wei,H.
EPI363354	HA	China	2009-Feb-01	A/Jiangxi-Xihu/37/2009		Other Database Import	Du,X.; Dong,L.; Lan,Y.; Peng,Y.; Wu,A.; Zhang,Y.; Huang,W.; Wang,D.; Wang,M.; Guo,Y.; Shu,Y.; Jiang,T.; Zhao,X.; Li,X.; Chen,Y.; Yang,L.; Tan,M.; Guo,J.; wei,H.
EPI363349	HA	China	2009-Feb-01	A/Hunan-Suxian/170/2009		Other Database Import	Du,X.; Dong,L.; Lan,Y.; Peng,Y.; Wu,A.; Zhang,Y.; Huang,W.; Wang,D.; Wang,M.; Guo,Y.; Shu,Y.; Jiang,T.; Zhao,X.; Li,X.; Chen,Y.; Yang,L.; Tan,M.; Guo,J.; wei,H.
EPI363348	HA	China	2009-Feb-01	A/Shandong-Huaiyin/194/2009		Other Database Import	Du,X.; Dong,L.; Lan,Y.; Peng,Y.; Wu,A.; Zhang,Y.; Huang,W.; Wang,D.; Wang,M.; Guo,Y.; Shu,Y.; Jiang,T.; Zhao,X.; Li,X.; Chen,Y.; Yang,L.; Tan,M.; Guo,J.; wei,H.
EPI363347	HA	China	2009-Feb-01	A/Jiangsu-Quanshan/326/2009		Other Database Import	Du,X.; Dong,L.; Lan,Y.; Peng,Y.; Wu,A.; Zhang,Y.; Huang,W.; Wang,D.; Wang,M.; Guo,Y.; Shu,Y.; Jiang,T.; Zhao,X.; Li,X.; Chen,Y.; Yang,L.; Tan,M.; Guo,J.; wei,H.
EPI363346	HA	China	2009-Jan-01	A/Shanxi-Yingze/121/2009		Other Database Import	Du,X.; Dong,L.; Lan,Y.; Peng,Y.; Wu,A.; Zhang,Y.; Huang,W.; Wang,D.; Wang,M.; Guo,Y.; Shu,Y.; Jiang,T.; Zhao,X.; Li,X.; Chen,Y.; Yang,L.; Tan,M.; Guo,J.; wei,H.
EPI363343	HA	China	2009-Feb-01	A/Beijing-Xicheng/1105/2009		Other Database Import	Du,X.; Dong,L.; Lan,Y.; Peng,Y.; Wu,A.; Zhang,Y.; Huang,W.; Wang,D.; Wang,M.; Guo,Y.; Shu,Y.; Jiang,T.; Zhao,X.; Li,X.; Chen,Y.; Yang,L.; Tan,M.; Guo,J.; wei,H.
EPI357877	NS	India	2009-Sep-01	A/KOL/2309/2009		Other Database Import	Sarkar,M.; Chanda,S.; Chakrabarti,S.; Mazumdar,J.; Ganguly,A.; Chadha,M.S.; Mishra,A.C.; Chawla-Sarkar,M.; Sarkar-Dutta,M.
EPI357922	PB1	India	2009-Sep-01	A/KOL/2309/2009		Other Database Import	Sarkar,M.; Chanda,S.; Chakrabarti,S.; Mazumdar,J.; Ganguly,A.; Chadha,M.S.; Mishra,A.C.; Chawla-Sarkar,M.; Sarkar-Dutta,M.
EPI357979	PB1	India	2009-Aug-01	A/KOL/402/2009		Other Database Import	Sarkar,M.; Chanda,S.; Chakrabarti,S.; Mazumdar,J.; Ganguly,A.; Chadha,M.S.; Mishra,A.C.; Chawla-Sarkar,M.; Sarkar-Dutta,M.
EPI357873	NS	India	2009-Aug-01	A/KOL/402/2009		Other Database Import	Sarkar,M.; Chanda,S.; Chakrabarti,S.; Mazumdar,J.; Ganguly,A.; Chadha,M.S.; Mishra,A.C.; Chawla-Sarkar,M.; Sarkar-Dutta,M.
EPI353505	NP	Hong Kong (SAR)	2009-Apr-07	A/Hong Kong/2000/2009	Government Virus Unit	Centers for Disease Control and Prevention
EPI353506	NS	Hong Kong (SAR)	2009-Apr-07	A/Hong Kong/2000/2009	Government Virus Unit	Centers for Disease Control and Prevention
EPI353507	MP	Hong Kong (SAR)	2009-Apr-07	A/Hong Kong/2000/2009	Government Virus Unit	Centers for Disease Control and Prevention
EPI353508	PA	Hong Kong (SAR)	2009-Apr-07	A/Hong Kong/2000/2009	Government Virus Unit	Centers for Disease Control and Prevention
EPI353509	PB2	Hong Kong (SAR)	2009-Apr-07	A/Hong Kong/2000/2009	Government Virus Unit	Centers for Disease Control and Prevention
EPI353510	PB1	Hong Kong (SAR)	2009-Apr-07	A/Hong Kong/2000/2009	Government Virus Unit	Centers for Disease Control and Prevention
EPI353511	NA	Hong Kong (SAR)	2009-Apr-07	A/Hong Kong/2000/2009	Government Virus Unit	Centers for Disease Control and Prevention
EPI353512	HA	Hong Kong (SAR)	2009-Apr-07	A/Hong Kong/2000/2009	Government Virus Unit	Centers for Disease Control and Prevention
EPI353069	HA	Canada	2009-Dec-01	A/Quebec/25/2009		Other Database Import	Ann,J.; Papenburg,J.; Bouhy,X.; Rheaume,C.; Hamelin,M.E.; Boivin,G.; Hamelin,M.-E.
EPI353066	HA	Canada	2009-Dec-01	A/Quebec/22/2009		Other Database Import	Ann,J.; Papenburg,J.; Bouhy,X.; Rheaume,C.; Hamelin,M.E.; Boivin,G.; Hamelin,M.-E.
EPI353064	HA	Canada	2009-Mar-01	A/Quebec/143748/2009		Other Database Import	Ann,J.; Papenburg,J.; Bouhy,X.; Rheaume,C.; Hamelin,M.E.; Boivin,G.; Hamelin,M.-E.
EPI353060	HA	Canada	2009-Mar-01	A/Quebec/142836/2009		Other Database Import	Ann,J.; Papenburg,J.; Bouhy,X.; Rheaume,C.; Hamelin,M.E.; Boivin,G.; Hamelin,M.-E.
EPI353057	HA	Canada	2009-Mar-01	A/Quebec/142538/2009		Other Database Import	Ann,J.; Papenburg,J.; Bouhy,X.; Rheaume,C.; Hamelin,M.E.; Boivin,G.; Hamelin,M.-E.
EPI352173	HA	Hong Kong (SAR)	2009-Aug-06	A/Hong Kong/H090-781-V10/2009		Other Database Import	Wentworth,D.E.; Dugan,V.; Halpin,R.; Lin,X.; Bera,J.; Ghedin,E.; Fedorova,N.; Overton,L.; Tsitrin,T.; Stockwell,T.; Amedeo,P.; Bishop,B.; Chen,H.; Edworthy,P.; Gupta,N.; Katzel,D.; Li,K.; Schobel,S.; Shrivastava,S.; Thovarai,V.; Wang,S.; Poon,L.; Chan,K.H.; Cowling,B.J.; Peiris,M.; Bao,Y.; Sanders,R.; Dernovoy,D.; Kiryutin,B.; Lipman,D.J.; Tatusova,T.
EPI352177	NS	Hong Kong (SAR)	2009-Aug-06	A/Hong Kong/H090-781-V10/2009		Other Database Import	Wentworth,D.E.; Dugan,V.; Halpin,R.; Lin,X.; Bera,J.; Ghedin,E.; Fedorova,N.; Overton,L.; Tsitrin,T.; Stockwell,T.; Amedeo,P.; Bishop,B.; Chen,H.; Edworthy,P.; Gupta,N.; Katzel,D.; Li,K.; Schobel,S.; Shrivastava,S.; Thovarai,V.; Wang,S.; Poon,L.; Chan,K.H.; Cowling,B.J.; Peiris,M.; Bao,Y.; Sanders,R.; Dernovoy,D.; Kiryutin,B.; Lipman,D.J.; Tatusova,T.
EPI352174	MP	Hong Kong (SAR)	2009-Aug-06	A/Hong Kong/H090-781-V10/2009		Other Database Import	Wentworth,D.E.; Dugan,V.; Halpin,R.; Lin,X.; Bera,J.; Ghedin,E.; Fedorova,N.; Overton,L.; Tsitrin,T.; Stockwell,T.; Amedeo,P.; Bishop,B.; Chen,H.; Edworthy,P.; Gupta,N.; Katzel,D.; Li,K.; Schobel,S.; Shrivastava,S.; Thovarai,V.; Wang,S.; Poon,L.; Chan,K.H.; Cowling,B.J.; Peiris,M.; Bao,Y.; Sanders,R.; Dernovoy,D.; Kiryutin,B.; Lipman,D.J.; Tatusova,T.
EPI352178	PA	Hong Kong (SAR)	2009-Aug-06	A/Hong Kong/H090-781-V10/2009		Other Database Import	Wentworth,D.E.; Dugan,V.; Halpin,R.; Lin,X.; Bera,J.; Ghedin,E.; Fedorova,N.; Overton,L.; Tsitrin,T.; Stockwell,T.; Amedeo,P.; Bishop,B.; Chen,H.; Edworthy,P.; Gupta,N.; Katzel,D.; Li,K.; Schobel,S.; Shrivastava,S.; Thovarai,V.; Wang,S.; Poon,L.; Chan,K.H.; Cowling,B.J.; Peiris,M.; Bao,Y.; Sanders,R.; Dernovoy,D.; Kiryutin,B.; Lipman,D.J.; Tatusova,T.
EPI352179	PB1	Hong Kong (SAR)	2009-Aug-06	A/Hong Kong/H090-781-V10/2009		Other Database Import	Wentworth,D.E.; Dugan,V.; Halpin,R.; Lin,X.; Bera,J.; Ghedin,E.; Fedorova,N.; Overton,L.; Tsitrin,T.; Stockwell,T.; Amedeo,P.; Bishop,B.; Chen,H.; Edworthy,P.; Gupta,N.; Katzel,D.; Li,K.; Schobel,S.; Shrivastava,S.; Thovarai,V.; Wang,S.; Poon,L.; Chan,K.H.; Cowling,B.J.; Peiris,M.; Bao,Y.; Sanders,R.; Dernovoy,D.; Kiryutin,B.; Lipman,D.J.; Tatusova,T.
EPI352180	PB2	Hong Kong (SAR)	2009-Aug-06	A/Hong Kong/H090-781-V10/2009		Other Database Import	Wentworth,D.E.; Dugan,V.; Halpin,R.; Lin,X.; Bera,J.; Ghedin,E.; Fedorova,N.; Overton,L.; Tsitrin,T.; Stockwell,T.; Amedeo,P.; Bishop,B.; Chen,H.; Edworthy,P.; Gupta,N.; Katzel,D.; Li,K.; Schobel,S.; Shrivastava,S.; Thovarai,V.; Wang,S.; Poon,L.; Chan,K.H.; Cowling,B.J.; Peiris,M.; Bao,Y.; Sanders,R.; Dernovoy,D.; Kiryutin,B.; Lipman,D.J.; Tatusova,T.
EPI352175	NA	Hong Kong (SAR)	2009-Aug-06	A/Hong Kong/H090-781-V10/2009		Other Database Import	Wentworth,D.E.; Dugan,V.; Halpin,R.; Lin,X.; Bera,J.; Ghedin,E.; Fedorova,N.; Overton,L.; Tsitrin,T.; Stockwell,T.; Amedeo,P.; Bishop,B.; Chen,H.; Edworthy,P.; Gupta,N.; Katzel,D.; Li,K.; Schobel,S.; Shrivastava,S.; Thovarai,V.; Wang,S.; Poon,L.; Chan,K.H.; Cowling,B.J.; Peiris,M.; Bao,Y.; Sanders,R.; Dernovoy,D.; Kiryutin,B.; Lipman,D.J.; Tatusova,T.
EPI352176	NP	Hong Kong (SAR)	2009-Aug-06	A/Hong Kong/H090-781-V10/2009		Other Database Import	Wentworth,D.E.; Dugan,V.; Halpin,R.; Lin,X.; Bera,J.; Ghedin,E.; Fedorova,N.; Overton,L.; Tsitrin,T.; Stockwell,T.; Amedeo,P.; Bishop,B.; Chen,H.; Edworthy,P.; Gupta,N.; Katzel,D.; Li,K.; Schobel,S.; Shrivastava,S.; Thovarai,V.; Wang,S.; Poon,L.; Chan,K.H.; Cowling,B.J.; Peiris,M.; Bao,Y.; Sanders,R.; Dernovoy,D.; Kiryutin,B.; Lipman,D.J.; Tatusova,T.
EPI352052	HA	Hong Kong (SAR)	2009-Jul-24	A/Hong Kong/H090-741-V10/2009		Other Database Import	Wentworth,D.E.; Dugan,V.; Halpin,R.; Lin,X.; Bera,J.; Ghedin,E.; Fedorova,N.; Overton,L.; Tsitrin,T.; Stockwell,T.; Amedeo,P.; Bishop,B.; Chen,H.; Edworthy,P.; Gupta,N.; Katzel,D.; Li,K.; Schobel,S.; Shrivastava,S.; Thovarai,V.; Wang,S.; Poon,L.; Chan,K.H.; Cowling,B.J.; Peiris,M.; Bao,Y.; Sanders,R.; Dernovoy,D.; Kiryutin,B.; Lipman,D.J.; Tatusova,T.
EPI352053	MP	Hong Kong (SAR)	2009-Jul-24	A/Hong Kong/H090-741-V10/2009		Other Database Import	Wentworth,D.E.; Dugan,V.; Halpin,R.; Lin,X.; Bera,J.; Ghedin,E.; Fedorova,N.; Overton,L.; Tsitrin,T.; Stockwell,T.; Amedeo,P.; Bishop,B.; Chen,H.; Edworthy,P.; Gupta,N.; Katzel,D.; Li,K.; Schobel,S.; Shrivastava,S.; Thovarai,V.; Wang,S.; Poon,L.; Chan,K.H.; Cowling,B.J.; Peiris,M.; Bao,Y.; Sanders,R.; Dernovoy,D.; Kiryutin,B.; Lipman,D.J.; Tatusova,T.
EPI352056	NS	Hong Kong (SAR)	2009-Jul-24	A/Hong Kong/H090-741-V10/2009		Other Database Import	Wentworth,D.E.; Dugan,V.; Halpin,R.; Lin,X.; Bera,J.; Ghedin,E.; Fedorova,N.; Overton,L.; Tsitrin,T.; Stockwell,T.; Amedeo,P.; Bishop,B.; Chen,H.; Edworthy,P.; Gupta,N.; Katzel,D.; Li,K.; Schobel,S.; Shrivastava,S.; Thovarai,V.; Wang,S.; Poon,L.; Chan,K.H.; Cowling,B.J.; Peiris,M.; Bao,Y.; Sanders,R.; Dernovoy,D.; Kiryutin,B.; Lipman,D.J.; Tatusova,T.
EPI352057	PA	Hong Kong (SAR)	2009-Jul-24	A/Hong Kong/H090-741-V10/2009		Other Database Import	Wentworth,D.E.; Dugan,V.; Halpin,R.; Lin,X.; Bera,J.; Ghedin,E.; Fedorova,N.; Overton,L.; Tsitrin,T.; Stockwell,T.; Amedeo,P.; Bishop,B.; Chen,H.; Edworthy,P.; Gupta,N.; Katzel,D.; Li,K.; Schobel,S.; Shrivastava,S.; Thovarai,V.; Wang,S.; Poon,L.; Chan,K.H.; Cowling,B.J.; Peiris,M.; Bao,Y.; Sanders,R.; Dernovoy,D.; Kiryutin,B.; Lipman,D.J.; Tatusova,T.
EPI352058	PB1	Hong Kong (SAR)	2009-Jul-24	A/Hong Kong/H090-741-V10/2009		Other Database Import	Wentworth,D.E.; Dugan,V.; Halpin,R.; Lin,X.; Bera,J.; Ghedin,E.; Fedorova,N.; Overton,L.; Tsitrin,T.; Stockwell,T.; Amedeo,P.; Bishop,B.; Chen,H.; Edworthy,P.; Gupta,N.; Katzel,D.; Li,K.; Schobel,S.; Shrivastava,S.; Thovarai,V.; Wang,S.; Poon,L.; Chan,K.H.; Cowling,B.J.; Peiris,M.; Bao,Y.; Sanders,R.; Dernovoy,D.; Kiryutin,B.; Lipman,D.J.; Tatusova,T.
EPI352054	NA	Hong Kong (SAR)	2009-Jul-24	A/Hong Kong/H090-741-V10/2009		Other Database Import	Wentworth,D.E.; Dugan,V.; Halpin,R.; Lin,X.; Bera,J.; Ghedin,E.; Fedorova,N.; Overton,L.; Tsitrin,T.; Stockwell,T.; Amedeo,P.; Bishop,B.; Chen,H.; Edworthy,P.; Gupta,N.; Katzel,D.; Li,K.; Schobel,S.; Shrivastava,S.; Thovarai,V.; Wang,S.; Poon,L.; Chan,K.H.; Cowling,B.J.; Peiris,M.; Bao,Y.; Sanders,R.; Dernovoy,D.; Kiryutin,B.; Lipman,D.J.; Tatusova,T.
EPI352055	NP	Hong Kong (SAR)	2009-Jul-24	A/Hong Kong/H090-741-V10/2009		Other Database Import	Wentworth,D.E.; Dugan,V.; Halpin,R.; Lin,X.; Bera,J.; Ghedin,E.; Fedorova,N.; Overton,L.; Tsitrin,T.; Stockwell,T.; Amedeo,P.; Bishop,B.; Chen,H.; Edworthy,P.; Gupta,N.; Katzel,D.; Li,K.; Schobel,S.; Shrivastava,S.; Thovarai,V.; Wang,S.; Poon,L.; Chan,K.H.; Cowling,B.J.; Peiris,M.; Bao,Y.; Sanders,R.; Dernovoy,D.; Kiryutin,B.; Lipman,D.J.; Tatusova,T.
EPI352059	PB2	Hong Kong (SAR)	2009-Jul-24	A/Hong Kong/H090-741-V10/2009		Other Database Import	Wentworth,D.E.; Dugan,V.; Halpin,R.; Lin,X.; Bera,J.; Ghedin,E.; Fedorova,N.; Overton,L.; Tsitrin,T.; Stockwell,T.; Amedeo,P.; Bishop,B.; Chen,H.; Edworthy,P.; Gupta,N.; Katzel,D.; Li,K.; Schobel,S.; Shrivastava,S.; Thovarai,V.; Wang,S.; Poon,L.; Chan,K.H.; Cowling,B.J.; Peiris,M.; Bao,Y.; Sanders,R.; Dernovoy,D.; Kiryutin,B.; Lipman,D.J.; Tatusova,T.
EPI351860	PA	Hong Kong (SAR)	2009-Jul-17	A/Hong Kong/H090-703-V10/2009		Other Database Import	Wentworth,D.E.; Dugan,V.; Halpin,R.; Lin,X.; Bera,J.; Ghedin,E.; Fedorova,N.; Overton,L.; Tsitrin,T.; Stockwell,T.; Amedeo,P.; Bishop,B.; Chen,H.; Edworthy,P.; Gupta,N.; Katzel,D.; Li,K.; Schobel,S.; Shrivastava,S.; Thovarai,V.; Wang,S.; Poon,L.; Chan,K.H.; Cowling,B.J.; Peiris,M.; Bao,Y.; Sanders,R.; Dernovoy,D.; Kiryutin,B.; Lipman,D.J.; Tatusova,T.
EPI351861	PB1	Hong Kong (SAR)	2009-Jul-17	A/Hong Kong/H090-703-V10/2009		Other Database Import	Wentworth,D.E.; Dugan,V.; Halpin,R.; Lin,X.; Bera,J.; Ghedin,E.; Fedorova,N.; Overton,L.; Tsitrin,T.; Stockwell,T.; Amedeo,P.; Bishop,B.; Chen,H.; Edworthy,P.; Gupta,N.; Katzel,D.; Li,K.; Schobel,S.; Shrivastava,S.; Thovarai,V.; Wang,S.; Poon,L.; Chan,K.H.; Cowling,B.J.; Peiris,M.; Bao,Y.; Sanders,R.; Dernovoy,D.; Kiryutin,B.; Lipman,D.J.; Tatusova,T.
EPI351857	NA	Hong Kong (SAR)	2009-Jul-17	A/Hong Kong/H090-703-V10/2009		Other Database Import	Wentworth,D.E.; Dugan,V.; Halpin,R.; Lin,X.; Bera,J.; Ghedin,E.; Fedorova,N.; Overton,L.; Tsitrin,T.; Stockwell,T.; Amedeo,P.; Bishop,B.; Chen,H.; Edworthy,P.; Gupta,N.; Katzel,D.; Li,K.; Schobel,S.; Shrivastava,S.; Thovarai,V.; Wang,S.; Poon,L.; Chan,K.H.; Cowling,B.J.; Peiris,M.; Bao,Y.; Sanders,R.; Dernovoy,D.; Kiryutin,B.; Lipman,D.J.; Tatusova,T.
EPI351855	HA	Hong Kong (SAR)	2009-Jul-17	A/Hong Kong/H090-703-V10/2009		Other Database Import	Wentworth,D.E.; Dugan,V.; Halpin,R.; Lin,X.; Bera,J.; Ghedin,E.; Fedorova,N.; Overton,L.; Tsitrin,T.; Stockwell,T.; Amedeo,P.; Bishop,B.; Chen,H.; Edworthy,P.; Gupta,N.; Katzel,D.; Li,K.; Schobel,S.; Shrivastava,S.; Thovarai,V.; Wang,S.; Poon,L.; Chan,K.H.; Cowling,B.J.; Peiris,M.; Bao,Y.; Sanders,R.; Dernovoy,D.; Kiryutin,B.; Lipman,D.J.; Tatusova,T.
EPI351858	NP	Hong Kong (SAR)	2009-Jul-17	A/Hong Kong/H090-703-V10/2009		Other Database Import	Wentworth,D.E.; Dugan,V.; Halpin,R.; Lin,X.; Bera,J.; Ghedin,E.; Fedorova,N.; Overton,L.; Tsitrin,T.; Stockwell,T.; Amedeo,P.; Bishop,B.; Chen,H.; Edworthy,P.; Gupta,N.; Katzel,D.; Li,K.; Schobel,S.; Shrivastava,S.; Thovarai,V.; Wang,S.; Poon,L.; Chan,K.H.; Cowling,B.J.; Peiris,M.; Bao,Y.; Sanders,R.; Dernovoy,D.; Kiryutin,B.; Lipman,D.J.; Tatusova,T.
EPI351856	MP	Hong Kong (SAR)	2009-Jul-17	A/Hong Kong/H090-703-V10/2009		Other Database Import	Wentworth,D.E.; Dugan,V.; Halpin,R.; Lin,X.; Bera,J.; Ghedin,E.; Fedorova,N.; Overton,L.; Tsitrin,T.; Stockwell,T.; Amedeo,P.; Bishop,B.; Chen,H.; Edworthy,P.; Gupta,N.; Katzel,D.; Li,K.; Schobel,S.; Shrivastava,S.; Thovarai,V.; Wang,S.; Poon,L.; Chan,K.H.; Cowling,B.J.; Peiris,M.; Bao,Y.; Sanders,R.; Dernovoy,D.; Kiryutin,B.; Lipman,D.J.; Tatusova,T.
EPI351859	NS	Hong Kong (SAR)	2009-Jul-17	A/Hong Kong/H090-703-V10/2009		Other Database Import	Wentworth,D.E.; Dugan,V.; Halpin,R.; Lin,X.; Bera,J.; Ghedin,E.; Fedorova,N.; Overton,L.; Tsitrin,T.; Stockwell,T.; Amedeo,P.; Bishop,B.; Chen,H.; Edworthy,P.; Gupta,N.; Katzel,D.; Li,K.; Schobel,S.; Shrivastava,S.; Thovarai,V.; Wang,S.; Poon,L.; Chan,K.H.; Cowling,B.J.; Peiris,M.; Bao,Y.; Sanders,R.; Dernovoy,D.; Kiryutin,B.; Lipman,D.J.; Tatusova,T.
EPI351862	PB2	Hong Kong (SAR)	2009-Jul-17	A/Hong Kong/H090-703-V10/2009		Other Database Import	Wentworth,D.E.; Dugan,V.; Halpin,R.; Lin,X.; Bera,J.; Ghedin,E.; Fedorova,N.; Overton,L.; Tsitrin,T.; Stockwell,T.; Amedeo,P.; Bishop,B.; Chen,H.; Edworthy,P.; Gupta,N.; Katzel,D.; Li,K.; Schobel,S.; Shrivastava,S.; Thovarai,V.; Wang,S.; Poon,L.; Chan,K.H.; Cowling,B.J.; Peiris,M.; Bao,Y.; Sanders,R.; Dernovoy,D.; Kiryutin,B.; Lipman,D.J.; Tatusova,T.
EPI351830	HA	Hong Kong (SAR)	2009-Jul-10	A/Hong Kong/H090-692-V10/2009		Other Database Import	Wentworth,D.E.; Dugan,V.; Halpin,R.; Lin,X.; Bera,J.; Ghedin,E.; Fedorova,N.; Overton,L.; Tsitrin,T.; Stockwell,T.; Amedeo,P.; Bishop,B.; Chen,H.; Edworthy,P.; Gupta,N.; Katzel,D.; Li,K.; Schobel,S.; Shrivastava,S.; Thovarai,V.; Wang,S.; Poon,L.; Chan,K.H.; Cowling,B.J.; Peiris,M.; Bao,Y.; Sanders,R.; Dernovoy,D.; Kiryutin,B.; Lipman,D.J.; Tatusova,T.
EPI351832	NA	Hong Kong (SAR)	2009-Jul-10	A/Hong Kong/H090-692-V10/2009		Other Database Import	Wentworth,D.E.; Dugan,V.; Halpin,R.; Lin,X.; Bera,J.; Ghedin,E.; Fedorova,N.; Overton,L.; Tsitrin,T.; Stockwell,T.; Amedeo,P.; Bishop,B.; Chen,H.; Edworthy,P.; Gupta,N.; Katzel,D.; Li,K.; Schobel,S.; Shrivastava,S.; Thovarai,V.; Wang,S.; Poon,L.; Chan,K.H.; Cowling,B.J.; Peiris,M.; Bao,Y.; Sanders,R.; Dernovoy,D.; Kiryutin,B.; Lipman,D.J.; Tatusova,T.
EPI351836	PB1	Hong Kong (SAR)	2009-Jul-10	A/Hong Kong/H090-692-V10/2009		Other Database Import	Wentworth,D.E.; Dugan,V.; Halpin,R.; Lin,X.; Bera,J.; Ghedin,E.; Fedorova,N.; Overton,L.; Tsitrin,T.; Stockwell,T.; Amedeo,P.; Bishop,B.; Chen,H.; Edworthy,P.; Gupta,N.; Katzel,D.; Li,K.; Schobel,S.; Shrivastava,S.; Thovarai,V.; Wang,S.; Poon,L.; Chan,K.H.; Cowling,B.J.; Peiris,M.; Bao,Y.; Sanders,R.; Dernovoy,D.; Kiryutin,B.; Lipman,D.J.; Tatusova,T.
EPI351837	PB2	Hong Kong (SAR)	2009-Jul-10	A/Hong Kong/H090-692-V10/2009		Other Database Import	Wentworth,D.E.; Dugan,V.; Halpin,R.; Lin,X.; Bera,J.; Ghedin,E.; Fedorova,N.; Overton,L.; Tsitrin,T.; Stockwell,T.; Amedeo,P.; Bishop,B.; Chen,H.; Edworthy,P.; Gupta,N.; Katzel,D.; Li,K.; Schobel,S.; Shrivastava,S.; Thovarai,V.; Wang,S.; Poon,L.; Chan,K.H.; Cowling,B.J.; Peiris,M.; Bao,Y.; Sanders,R.; Dernovoy,D.; Kiryutin,B.; Lipman,D.J.; Tatusova,T.
EPI351833	NP	Hong Kong (SAR)	2009-Jul-10	A/Hong Kong/H090-692-V10/2009		Other Database Import	Wentworth,D.E.; Dugan,V.; Halpin,R.; Lin,X.; Bera,J.; Ghedin,E.; Fedorova,N.; Overton,L.; Tsitrin,T.; Stockwell,T.; Amedeo,P.; Bishop,B.; Chen,H.; Edworthy,P.; Gupta,N.; Katzel,D.; Li,K.; Schobel,S.; Shrivastava,S.; Thovarai,V.; Wang,S.; Poon,L.; Chan,K.H.; Cowling,B.J.; Peiris,M.; Bao,Y.; Sanders,R.; Dernovoy,D.; Kiryutin,B.; Lipman,D.J.; Tatusova,T.
EPI351834	NS	Hong Kong (SAR)	2009-Jul-10	A/Hong Kong/H090-692-V10/2009		Other Database Import	Wentworth,D.E.; Dugan,V.; Halpin,R.; Lin,X.; Bera,J.; Ghedin,E.; Fedorova,N.; Overton,L.; Tsitrin,T.; Stockwell,T.; Amedeo,P.; Bishop,B.; Chen,H.; Edworthy,P.; Gupta,N.; Katzel,D.; Li,K.; Schobel,S.; Shrivastava,S.; Thovarai,V.; Wang,S.; Poon,L.; Chan,K.H.; Cowling,B.J.; Peiris,M.; Bao,Y.; Sanders,R.; Dernovoy,D.; Kiryutin,B.; Lipman,D.J.; Tatusova,T.
EPI351835	PA	Hong Kong (SAR)	2009-Jul-10	A/Hong Kong/H090-692-V10/2009		Other Database Import	Wentworth,D.E.; Dugan,V.; Halpin,R.; Lin,X.; Bera,J.; Ghedin,E.; Fedorova,N.; Overton,L.; Tsitrin,T.; Stockwell,T.; Amedeo,P.; Bishop,B.; Chen,H.; Edworthy,P.; Gupta,N.; Katzel,D.; Li,K.; Schobel,S.; Shrivastava,S.; Thovarai,V.; Wang,S.; Poon,L.; Chan,K.H.; Cowling,B.J.; Peiris,M.; Bao,Y.; Sanders,R.; Dernovoy,D.; Kiryutin,B.; Lipman,D.J.; Tatusova,T.
EPI351831	MP	Hong Kong (SAR)	2009-Jul-10	A/Hong Kong/H090-692-V10/2009		Other Database Import	Wentworth,D.E.; Dugan,V.; Halpin,R.; Lin,X.; Bera,J.; Ghedin,E.; Fedorova,N.; Overton,L.; Tsitrin,T.; Stockwell,T.; Amedeo,P.; Bishop,B.; Chen,H.; Edworthy,P.; Gupta,N.; Katzel,D.; Li,K.; Schobel,S.; Shrivastava,S.; Thovarai,V.; Wang,S.; Poon,L.; Chan,K.H.; Cowling,B.J.; Peiris,M.; Bao,Y.; Sanders,R.; Dernovoy,D.; Kiryutin,B.; Lipman,D.J.; Tatusova,T.
EPI351827	PA	Hong Kong (SAR)	2009-Jul-12	A/Hong Kong/H090-689-V22/2009		Other Database Import	Wentworth,D.E.; Dugan,V.; Halpin,R.; Lin,X.; Bera,J.; Ghedin,E.; Fedorova,N.; Overton,L.; Tsitrin,T.; Stockwell,T.; Amedeo,P.; Bishop,B.; Chen,H.; Edworthy,P.; Gupta,N.; Katzel,D.; Li,K.; Schobel,S.; Shrivastava,S.; Thovarai,V.; Wang,S.; Poon,L.; Chan,K.H.; Cowling,B.J.; Peiris,M.; Bao,Y.; Sanders,R.; Dernovoy,D.; Kiryutin,B.; Lipman,D.J.; Tatusova,T.
EPI351822	HA	Hong Kong (SAR)	2009-Jul-12	A/Hong Kong/H090-689-V22/2009		Other Database Import	Wentworth,D.E.; Dugan,V.; Halpin,R.; Lin,X.; Bera,J.; Ghedin,E.; Fedorova,N.; Overton,L.; Tsitrin,T.; Stockwell,T.; Amedeo,P.; Bishop,B.; Chen,H.; Edworthy,P.; Gupta,N.; Katzel,D.; Li,K.; Schobel,S.; Shrivastava,S.; Thovarai,V.; Wang,S.; Poon,L.; Chan,K.H.; Cowling,B.J.; Peiris,M.; Bao,Y.; Sanders,R.; Dernovoy,D.; Kiryutin,B.; Lipman,D.J.; Tatusova,T.
EPI351829	PB2	Hong Kong (SAR)	2009-Jul-12	A/Hong Kong/H090-689-V22/2009		Other Database Import	Wentworth,D.E.; Dugan,V.; Halpin,R.; Lin,X.; Bera,J.; Ghedin,E.; Fedorova,N.; Overton,L.; Tsitrin,T.; Stockwell,T.; Amedeo,P.; Bishop,B.; Chen,H.; Edworthy,P.; Gupta,N.; Katzel,D.; Li,K.; Schobel,S.; Shrivastava,S.; Thovarai,V.; Wang,S.; Poon,L.; Chan,K.H.; Cowling,B.J.; Peiris,M.; Bao,Y.; Sanders,R.; Dernovoy,D.; Kiryutin,B.; Lipman,D.J.; Tatusova,T.
EPI351828	PB1	Hong Kong (SAR)	2009-Jul-12	A/Hong Kong/H090-689-V22/2009		Other Database Import	Wentworth,D.E.; Dugan,V.; Halpin,R.; Lin,X.; Bera,J.; Ghedin,E.; Fedorova,N.; Overton,L.; Tsitrin,T.; Stockwell,T.; Amedeo,P.; Bishop,B.; Chen,H.; Edworthy,P.; Gupta,N.; Katzel,D.; Li,K.; Schobel,S.; Shrivastava,S.; Thovarai,V.; Wang,S.; Poon,L.; Chan,K.H.; Cowling,B.J.; Peiris,M.; Bao,Y.; Sanders,R.; Dernovoy,D.; Kiryutin,B.; Lipman,D.J.; Tatusova,T.
EPI351826	NS	Hong Kong (SAR)	2009-Jul-12	A/Hong Kong/H090-689-V22/2009		Other Database Import	Wentworth,D.E.; Dugan,V.; Halpin,R.; Lin,X.; Bera,J.; Ghedin,E.; Fedorova,N.; Overton,L.; Tsitrin,T.; Stockwell,T.; Amedeo,P.; Bishop,B.; Chen,H.; Edworthy,P.; Gupta,N.; Katzel,D.; Li,K.; Schobel,S.; Shrivastava,S.; Thovarai,V.; Wang,S.; Poon,L.; Chan,K.H.; Cowling,B.J.; Peiris,M.; Bao,Y.; Sanders,R.; Dernovoy,D.; Kiryutin,B.; Lipman,D.J.; Tatusova,T.
EPI351823	MP	Hong Kong (SAR)	2009-Jul-12	A/Hong Kong/H090-689-V22/2009		Other Database Import	Wentworth,D.E.; Dugan,V.; Halpin,R.; Lin,X.; Bera,J.; Ghedin,E.; Fedorova,N.; Overton,L.; Tsitrin,T.; Stockwell,T.; Amedeo,P.; Bishop,B.; Chen,H.; Edworthy,P.; Gupta,N.; Katzel,D.; Li,K.; Schobel,S.; Shrivastava,S.; Thovarai,V.; Wang,S.; Poon,L.; Chan,K.H.; Cowling,B.J.; Peiris,M.; Bao,Y.; Sanders,R.; Dernovoy,D.; Kiryutin,B.; Lipman,D.J.; Tatusova,T.
EPI351825	NP	Hong Kong (SAR)	2009-Jul-12	A/Hong Kong/H090-689-V22/2009		Other Database Import	Wentworth,D.E.; Dugan,V.; Halpin,R.; Lin,X.; Bera,J.; Ghedin,E.; Fedorova,N.; Overton,L.; Tsitrin,T.; Stockwell,T.; Amedeo,P.; Bishop,B.; Chen,H.; Edworthy,P.; Gupta,N.; Katzel,D.; Li,K.; Schobel,S.; Shrivastava,S.; Thovarai,V.; Wang,S.; Poon,L.; Chan,K.H.; Cowling,B.J.; Peiris,M.; Bao,Y.; Sanders,R.; Dernovoy,D.; Kiryutin,B.; Lipman,D.J.; Tatusova,T.
EPI351824	NA	Hong Kong (SAR)	2009-Jul-12	A/Hong Kong/H090-689-V22/2009		Other Database Import	Wentworth,D.E.; Dugan,V.; Halpin,R.; Lin,X.; Bera,J.; Ghedin,E.; Fedorova,N.; Overton,L.; Tsitrin,T.; Stockwell,T.; Amedeo,P.; Bishop,B.; Chen,H.; Edworthy,P.; Gupta,N.; Katzel,D.; Li,K.; Schobel,S.; Shrivastava,S.; Thovarai,V.; Wang,S.; Poon,L.; Chan,K.H.; Cowling,B.J.; Peiris,M.; Bao,Y.; Sanders,R.; Dernovoy,D.; Kiryutin,B.; Lipman,D.J.; Tatusova,T.
EPI351798	HA	Hong Kong (SAR)	2009-Jul-10	A/Hong Kong/H090-688-V10/2009		Other Database Import	Wentworth,D.E.; Dugan,V.; Halpin,R.; Lin,X.; Bera,J.; Ghedin,E.; Fedorova,N.; Overton,L.; Tsitrin,T.; Stockwell,T.; Amedeo,P.; Bishop,B.; Chen,H.; Edworthy,P.; Gupta,N.; Katzel,D.; Li,K.; Schobel,S.; Shrivastava,S.; Thovarai,V.; Wang,S.; Poon,L.; Chan,K.H.; Cowling,B.J.; Peiris,M.; Bao,Y.; Sanders,R.; Dernovoy,D.; Kiryutin,B.; Lipman,D.J.; Tatusova,T.
EPI351799	MP	Hong Kong (SAR)	2009-Jul-10	A/Hong Kong/H090-688-V10/2009		Other Database Import	Wentworth,D.E.; Dugan,V.; Halpin,R.; Lin,X.; Bera,J.; Ghedin,E.; Fedorova,N.; Overton,L.; Tsitrin,T.; Stockwell,T.; Amedeo,P.; Bishop,B.; Chen,H.; Edworthy,P.; Gupta,N.; Katzel,D.; Li,K.; Schobel,S.; Shrivastava,S.; Thovarai,V.; Wang,S.; Poon,L.; Chan,K.H.; Cowling,B.J.; Peiris,M.; Bao,Y.; Sanders,R.; Dernovoy,D.; Kiryutin,B.; Lipman,D.J.; Tatusova,T.
EPI351800	NA	Hong Kong (SAR)	2009-Jul-10	A/Hong Kong/H090-688-V10/2009		Other Database Import	Wentworth,D.E.; Dugan,V.; Halpin,R.; Lin,X.; Bera,J.; Ghedin,E.; Fedorova,N.; Overton,L.; Tsitrin,T.; Stockwell,T.; Amedeo,P.; Bishop,B.; Chen,H.; Edworthy,P.; Gupta,N.; Katzel,D.; Li,K.; Schobel,S.; Shrivastava,S.; Thovarai,V.; Wang,S.; Poon,L.; Chan,K.H.; Cowling,B.J.; Peiris,M.; Bao,Y.; Sanders,R.; Dernovoy,D.; Kiryutin,B.; Lipman,D.J.; Tatusova,T.
EPI351801	NP	Hong Kong (SAR)	2009-Jul-10	A/Hong Kong/H090-688-V10/2009		Other Database Import	Wentworth,D.E.; Dugan,V.; Halpin,R.; Lin,X.; Bera,J.; Ghedin,E.; Fedorova,N.; Overton,L.; Tsitrin,T.; Stockwell,T.; Amedeo,P.; Bishop,B.; Chen,H.; Edworthy,P.; Gupta,N.; Katzel,D.; Li,K.; Schobel,S.; Shrivastava,S.; Thovarai,V.; Wang,S.; Poon,L.; Chan,K.H.; Cowling,B.J.; Peiris,M.; Bao,Y.; Sanders,R.; Dernovoy,D.; Kiryutin,B.; Lipman,D.J.; Tatusova,T.
EPI351802	NS	Hong Kong (SAR)	2009-Jul-10	A/Hong Kong/H090-688-V10/2009		Other Database Import	Wentworth,D.E.; Dugan,V.; Halpin,R.; Lin,X.; Bera,J.; Ghedin,E.; Fedorova,N.; Overton,L.; Tsitrin,T.; Stockwell,T.; Amedeo,P.; Bishop,B.; Chen,H.; Edworthy,P.; Gupta,N.; Katzel,D.; Li,K.; Schobel,S.; Shrivastava,S.; Thovarai,V.; Wang,S.; Poon,L.; Chan,K.H.; Cowling,B.J.; Peiris,M.; Bao,Y.; Sanders,R.; Dernovoy,D.; Kiryutin,B.; Lipman,D.J.; Tatusova,T.
EPI351803	PA	Hong Kong (SAR)	2009-Jul-10	A/Hong Kong/H090-688-V10/2009		Other Database Import	Wentworth,D.E.; Dugan,V.; Halpin,R.; Lin,X.; Bera,J.; Ghedin,E.; Fedorova,N.; Overton,L.; Tsitrin,T.; Stockwell,T.; Amedeo,P.; Bishop,B.; Chen,H.; Edworthy,P.; Gupta,N.; Katzel,D.; Li,K.; Schobel,S.; Shrivastava,S.; Thovarai,V.; Wang,S.; Poon,L.; Chan,K.H.; Cowling,B.J.; Peiris,M.; Bao,Y.; Sanders,R.; Dernovoy,D.; Kiryutin,B.; Lipman,D.J.; Tatusova,T.
EPI351804	PB1	Hong Kong (SAR)	2009-Jul-10	A/Hong Kong/H090-688-V10/2009		Other Database Import	Wentworth,D.E.; Dugan,V.; Halpin,R.; Lin,X.; Bera,J.; Ghedin,E.; Fedorova,N.; Overton,L.; Tsitrin,T.; Stockwell,T.; Amedeo,P.; Bishop,B.; Chen,H.; Edworthy,P.; Gupta,N.; Katzel,D.; Li,K.; Schobel,S.; Shrivastava,S.; Thovarai,V.; Wang,S.; Poon,L.; Chan,K.H.; Cowling,B.J.; Peiris,M.; Bao,Y.; Sanders,R.; Dernovoy,D.; Kiryutin,B.; Lipman,D.J.; Tatusova,T.
EPI351805	PB2	Hong Kong (SAR)	2009-Jul-10	A/Hong Kong/H090-688-V10/2009		Other Database Import	Wentworth,D.E.; Dugan,V.; Halpin,R.; Lin,X.; Bera,J.; Ghedin,E.; Fedorova,N.; Overton,L.; Tsitrin,T.; Stockwell,T.; Amedeo,P.; Bishop,B.; Chen,H.; Edworthy,P.; Gupta,N.; Katzel,D.; Li,K.; Schobel,S.; Shrivastava,S.; Thovarai,V.; Wang,S.; Poon,L.; Chan,K.H.; Cowling,B.J.; Peiris,M.; Bao,Y.; Sanders,R.; Dernovoy,D.; Kiryutin,B.; Lipman,D.J.; Tatusova,T.
EPI351766	HA	Hong Kong (SAR)	2009-Jul-04	A/Hong Kong/H090-669-V10/2009		Other Database Import	Wentworth,D.E.; Dugan,V.; Halpin,R.; Lin,X.; Bera,J.; Ghedin,E.; Fedorova,N.; Overton,L.; Tsitrin,T.; Stockwell,T.; Amedeo,P.; Bishop,B.; Chen,H.; Edworthy,P.; Gupta,N.; Katzel,D.; Li,K.; Schobel,S.; Shrivastava,S.; Thovarai,V.; Wang,S.; Poon,L.; Chan,K.H.; Cowling,B.J.; Peiris,M.; Bao,Y.; Sanders,R.; Dernovoy,D.; Kiryutin,B.; Lipman,D.J.; Tatusova,T.
EPI351767	MP	Hong Kong (SAR)	2009-Jul-04	A/Hong Kong/H090-669-V10/2009		Other Database Import	Wentworth,D.E.; Dugan,V.; Halpin,R.; Lin,X.; Bera,J.; Ghedin,E.; Fedorova,N.; Overton,L.; Tsitrin,T.; Stockwell,T.; Amedeo,P.; Bishop,B.; Chen,H.; Edworthy,P.; Gupta,N.; Katzel,D.; Li,K.; Schobel,S.; Shrivastava,S.; Thovarai,V.; Wang,S.; Poon,L.; Chan,K.H.; Cowling,B.J.; Peiris,M.; Bao,Y.; Sanders,R.; Dernovoy,D.; Kiryutin,B.; Lipman,D.J.; Tatusova,T.
EPI351768	NA	Hong Kong (SAR)	2009-Jul-04	A/Hong Kong/H090-669-V10/2009		Other Database Import	Wentworth,D.E.; Dugan,V.; Halpin,R.; Lin,X.; Bera,J.; Ghedin,E.; Fedorova,N.; Overton,L.; Tsitrin,T.; Stockwell,T.; Amedeo,P.; Bishop,B.; Chen,H.; Edworthy,P.; Gupta,N.; Katzel,D.; Li,K.; Schobel,S.; Shrivastava,S.; Thovarai,V.; Wang,S.; Poon,L.; Chan,K.H.; Cowling,B.J.; Peiris,M.; Bao,Y.; Sanders,R.; Dernovoy,D.; Kiryutin,B.; Lipman,D.J.; Tatusova,T.
EPI351769	NP	Hong Kong (SAR)	2009-Jul-04	A/Hong Kong/H090-669-V10/2009		Other Database Import	Wentworth,D.E.; Dugan,V.; Halpin,R.; Lin,X.; Bera,J.; Ghedin,E.; Fedorova,N.; Overton,L.; Tsitrin,T.; Stockwell,T.; Amedeo,P.; Bishop,B.; Chen,H.; Edworthy,P.; Gupta,N.; Katzel,D.; Li,K.; Schobel,S.; Shrivastava,S.; Thovarai,V.; Wang,S.; Poon,L.; Chan,K.H.; Cowling,B.J.; Peiris,M.; Bao,Y.; Sanders,R.; Dernovoy,D.; Kiryutin,B.; Lipman,D.J.; Tatusova,T.
EPI351770	NS	Hong Kong (SAR)	2009-Jul-04	A/Hong Kong/H090-669-V10/2009		Other Database Import	Wentworth,D.E.; Dugan,V.; Halpin,R.; Lin,X.; Bera,J.; Ghedin,E.; Fedorova,N.; Overton,L.; Tsitrin,T.; Stockwell,T.; Amedeo,P.; Bishop,B.; Chen,H.; Edworthy,P.; Gupta,N.; Katzel,D.; Li,K.; Schobel,S.; Shrivastava,S.; Thovarai,V.; Wang,S.; Poon,L.; Chan,K.H.; Cowling,B.J.; Peiris,M.; Bao,Y.; Sanders,R.; Dernovoy,D.; Kiryutin,B.; Lipman,D.J.; Tatusova,T.
EPI351771	PA	Hong Kong (SAR)	2009-Jul-04	A/Hong Kong/H090-669-V10/2009		Other Database Import	Wentworth,D.E.; Dugan,V.; Halpin,R.; Lin,X.; Bera,J.; Ghedin,E.; Fedorova,N.; Overton,L.; Tsitrin,T.; Stockwell,T.; Amedeo,P.; Bishop,B.; Chen,H.; Edworthy,P.; Gupta,N.; Katzel,D.; Li,K.; Schobel,S.; Shrivastava,S.; Thovarai,V.; Wang,S.; Poon,L.; Chan,K.H.; Cowling,B.J.; Peiris,M.; Bao,Y.; Sanders,R.; Dernovoy,D.; Kiryutin,B.; Lipman,D.J.; Tatusova,T.
EPI351772	PB1	Hong Kong (SAR)	2009-Jul-04	A/Hong Kong/H090-669-V10/2009		Other Database Import	Wentworth,D.E.; Dugan,V.; Halpin,R.; Lin,X.; Bera,J.; Ghedin,E.; Fedorova,N.; Overton,L.; Tsitrin,T.; Stockwell,T.; Amedeo,P.; Bishop,B.; Chen,H.; Edworthy,P.; Gupta,N.; Katzel,D.; Li,K.; Schobel,S.; Shrivastava,S.; Thovarai,V.; Wang,S.; Poon,L.; Chan,K.H.; Cowling,B.J.; Peiris,M.; Bao,Y.; Sanders,R.; Dernovoy,D.; Kiryutin,B.; Lipman,D.J.; Tatusova,T.
EPI351773	PB2	Hong Kong (SAR)	2009-Jul-04	A/Hong Kong/H090-669-V10/2009		Other Database Import	Wentworth,D.E.; Dugan,V.; Halpin,R.; Lin,X.; Bera,J.; Ghedin,E.; Fedorova,N.; Overton,L.; Tsitrin,T.; Stockwell,T.; Amedeo,P.; Bishop,B.; Chen,H.; Edworthy,P.; Gupta,N.; Katzel,D.; Li,K.; Schobel,S.; Shrivastava,S.; Thovarai,V.; Wang,S.; Poon,L.; Chan,K.H.; Cowling,B.J.; Peiris,M.; Bao,Y.; Sanders,R.; Dernovoy,D.; Kiryutin,B.; Lipman,D.J.; Tatusova,T.
EPI342185	NA	Ethiopia	2009-Dec-14	A/Ethiopia/35/2009	Ethiopian Health and Nutrition Research Institute (EHNRI)	Centers for Disease Control and Prevention
EPI342186	HA	Ethiopia	2009-Dec-14	A/Ethiopia/35/2009	Ethiopian Health and Nutrition Research Institute (EHNRI)	Centers for Disease Control and Prevention
EPI342184	HA	Ethiopia	2009-Dec-14	A/Ethiopia/35/2009	Ethiopian Health and Nutrition Research Institute (EHNRI)	Centers for Disease Control and Prevention
EPI342179	HA	Dominican Republic	2009-Dec-04	A/Dominican Republic/3743/2009	Laboratorio de Investigacion / Centro de Educacion Medica y Amistad Dominico Japones (CEMADOJA)	Centers for Disease Control and Prevention
EPI342178	NA	Dominican Republic	2009-Dec-04	A/Dominican Republic/3743/2009	Laboratorio de Investigacion / Centro de Educacion Medica y Amistad Dominico Japones (CEMADOJA)	Centers for Disease Control and Prevention
EPI342174	NA	United States	2009-Nov-01	A/Florida/26/2009	Florida Department of Health-Jacksonville	Centers for Disease Control and Prevention
EPI342175	HA	United States	2009-Nov-01	A/Florida/26/2009	Florida Department of Health-Jacksonville	Centers for Disease Control and Prevention
EPI342162	MP	United States	2009-Sep-22	A/Kentucky/21/2009	Kentucky Division of Laboratory Services	Centers for Disease Control and Prevention
EPI342163	NA	United States	2009-Sep-22	A/Kentucky/21/2009	Kentucky Division of Laboratory Services	Centers for Disease Control and Prevention
EPI342164	HA	United States	2009-Sep-22	A/Kentucky/21/2009	Kentucky Division of Laboratory Services	Centers for Disease Control and Prevention
EPI342159	MP	United States	2009-Aug-25	A/Oklahoma/09/2009	Oklahoma State Department of Health	Centers for Disease Control and Prevention
EPI342160	NA	United States	2009-Aug-25	A/Oklahoma/09/2009	Oklahoma State Department of Health	Centers for Disease Control and Prevention
EPI342161	HA	United States	2009-Aug-25	A/Oklahoma/09/2009	Oklahoma State Department of Health	Centers for Disease Control and Prevention
EPI342157	NA	United States	2009-Jan-01	A/Tennessee/16/2009	Tennessee Department of Health Laboratory-Nashville	Centers for Disease Control and Prevention
EPI342158	HA	United States	2009-Jan-01	A/Tennessee/16/2009	Tennessee Department of Health Laboratory-Nashville	Centers for Disease Control and Prevention
EPI342155	NA	United States	2009-Jan-01	A/Tennessee/16/2009	Tennessee Department of Health Laboratory-Nashville	Centers for Disease Control and Prevention
EPI342156	HA	United States	2009-Jan-01	A/Tennessee/16/2009	Tennessee Department of Health Laboratory-Nashville	Centers for Disease Control and Prevention
EPI342144	MP	United States	2009-Jun-25	A/Oregon/15/2009	Oregon Public Health Laboratory	Centers for Disease Control and Prevention
EPI342145	NA	United States	2009-Jun-25	A/Oregon/15/2009	Oregon Public Health Laboratory	Centers for Disease Control and Prevention
EPI342146	HA	United States	2009-Jun-25	A/Oregon/15/2009	Oregon Public Health Laboratory	Centers for Disease Control and Prevention
EPI342142	NA	United States	2009-Jun-25	A/Oregon/15/2009	Oregon Public Health Laboratory	Centers for Disease Control and Prevention
EPI342143	HA	United States	2009-Jun-25	A/Oregon/15/2009	Oregon Public Health Laboratory	Centers for Disease Control and Prevention
EPI342140	NA	United States	2009-Jan-01	A/Florida/22/2009	Florida Department of Health-Jacksonville	Centers for Disease Control and Prevention
EPI342141	HA	United States	2009-Jan-01	A/Florida/22/2009	Florida Department of Health-Jacksonville	Centers for Disease Control and Prevention
EPI342138	NA	United States	2009-Jan-01	A/Florida/22/2009	Florida Department of Health-Jacksonville	Centers for Disease Control and Prevention
EPI342139	HA	United States	2009-Jan-01	A/Florida/22/2009	Florida Department of Health-Jacksonville	Centers for Disease Control and Prevention
EPI342108	NA	Suriname	2009-Jun-15	A/Suriname/5163/2009	Caribbean Epidemiology Center	Centers for Disease Control and Prevention
EPI342109	HA	Suriname	2009-Jun-15	A/Suriname/5163/2009	Caribbean Epidemiology Center	Centers for Disease Control and Prevention
EPI342103	NA	United States	2009-Jun-07	A/Wisconsin/15/2009	Wisconsin State Laboratory of Hygiene	Centers for Disease Control and Prevention
EPI342104	HA	United States	2009-Jun-07	A/Wisconsin/15/2009	Wisconsin State Laboratory of Hygiene	Centers for Disease Control and Prevention
EPI342099	NA	Haiti	2009-Jul-01	A/Haiti/66/2009	Laboratoire National de Sante Publique	Centers for Disease Control and Prevention
EPI342100	HA	Haiti	2009-Jul-01	A/Haiti/66/2009	Laboratoire National de Sante Publique	Centers for Disease Control and Prevention
EPI342095	NA	United States	2009-Jun-07	A/Oregon/14/2009	Oregon Public Health Laboratory	Centers for Disease Control and Prevention
EPI342096	HA	United States	2009-Jun-07	A/Oregon/14/2009	Oregon Public Health Laboratory	Centers for Disease Control and Prevention
EPI342093	NA	Puerto Rico	2009-Jun-02	A/Puerto Rico/46/2009	Puerto Rico Department of Health	Centers for Disease Control and Prevention
EPI342094	HA	Puerto Rico	2009-Jun-02	A/Puerto Rico/46/2009	Puerto Rico Department of Health	Centers for Disease Control and Prevention
EPI342083	NA	Puerto Rico	2009-May-26	A/Puerto Rico/25/2009	Puerto Rico Department of Health	Centers for Disease Control and Prevention
EPI342084	HA	Puerto Rico	2009-May-26	A/Puerto Rico/25/2009	Puerto Rico Department of Health	Centers for Disease Control and Prevention
EPI341419	HA	Cambodia	2009-Jul-02	A/Cambodia/T68/2009		Other Database Import	Mardy,S.; Ly,S.; Heng,S.; Naughtin,M.; Vong,S.; Kitsutani,P.; Vanra,I.; Rith,S.; Tarantola,A.; Ly,S.; Sar,B.; Nora,C.; Sokhal,B.; Se,Y.; Timmermans,A.; Lon,C.; Barr,I.; Kelso,A.; Tyner,S.; Saunders,D.; Ung,S.A.; Asgari,N.; Touch,S.; Buchy,P.
EPI341414	HA	Cambodia	2009-Jul-12	A/Cambodia/T108/2009		Other Database Import	Mardy,S.; Ly,S.; Heng,S.; Naughtin,M.; Vong,S.; Kitsutani,P.; Vanra,I.; Rith,S.; Tarantola,A.; Ly,S.; Sar,B.; Nora,C.; Sokhal,B.; Se,Y.; Timmermans,A.; Lon,C.; Barr,I.; Kelso,A.; Tyner,S.; Saunders,D.; Ung,S.A.; Asgari,N.; Touch,S.; Buchy,P.
EPI341413	HA	Cambodia	2009-Nov-25	A/Cambodia/T140/2009		Other Database Import	Mardy,S.; Ly,S.; Heng,S.; Naughtin,M.; Vong,S.; Kitsutani,P.; Vanra,I.; Rith,S.; Tarantola,A.; Ly,S.; Sar,B.; Nora,C.; Sokhal,B.; Se,Y.; Timmermans,A.; Lon,C.; Barr,I.; Kelso,A.; Tyner,S.; Saunders,D.; Ung,S.A.; Asgari,N.; Touch,S.; Buchy,P.
EPI341410	HA	Cambodia	2009-Jun-22	A/Cambodia/T245/2009		Other Database Import	Mardy,S.; Ly,S.; Heng,S.; Naughtin,M.; Vong,S.; Kitsutani,P.; Vanra,I.; Rith,S.; Tarantola,A.; Ly,S.; Sar,B.; Nora,C.; Sokhal,B.; Se,Y.; Timmermans,A.; Lon,C.; Barr,I.; Kelso,A.; Tyner,S.; Saunders,D.; Ung,S.A.; Asgari,N.; Touch,S.; Buchy,P.
EPI339458	NA	Singapore	2009-Jul-24	A/Singapore/GP1891/2009		Other Database Import	Phuah,S.P.; Yong,T.Y.; Loh,P.L.; Cui,L.
EPI339459	HA	Singapore	2009-Jul-24	A/Singapore/GP1891/2009		Other Database Import	Phuah,S.P.; Yong,T.Y.; Loh,P.L.; Cui,L.
EPI339454	NA	Singapore	2009-Aug-25	A/Singapore/GP3303/2009		Other Database Import	Phuah,S.P.; Yong,T.Y.; Loh,P.L.; Cui,L.
EPI339455	HA	Singapore	2009-Aug-25	A/Singapore/GP3303/2009		Other Database Import	Phuah,S.P.; Yong,T.Y.; Loh,P.L.; Cui,L.
EPI336961	HA	Mexico	2009-Apr-28	A/Mexico/InDRE11888/2009		Other Database Import	Ramirez-Gonzalez,J.E.; Alcantara-Perez,P.; Rodriguez-Maldonado,A.; Wong-Arambula,C.; Del Mazo-Lopez,J.C.; Barrera-Badillo,G.; Lopez-Martinez,I.; Cruz-Ortiz,N.; Nunez-Garcia,T.; Floriani-Verdugo,J.; Alpuche-Aranda,C.
EPI326678	NA	China	2009-Apr-07	A/Hong Kong/H090-669-V1		Other Database Import	Poon,L.L.M.; Chan,K.H.; Chu,D.K.W.; Fung,C.C.Y.; Cheng,C.K.Y.; Ip,D.K.M.; Leung,G.M.; Peiris,J.S.M.; Cowling,B.J.
EPI326559	HA	China	2009-Apr-07	A/Hong Kong/H090-669-V1		Other Database Import	Poon,L.L.M.; Chan,K.H.; Chu,D.K.W.; Fung,C.C.Y.; Cheng,C.K.Y.; Ip,D.K.M.; Leung,G.M.; Peiris,J.S.M.; Cowling,B.J.
EPI326677	NA	China	2009-Jun-07	A/Hong Kong/H090-671-V1		Other Database Import	Poon,L.L.M.; Chan,K.H.; Chu,D.K.W.; Fung,C.C.Y.; Cheng,C.K.Y.; Ip,D.K.M.; Leung,G.M.; Peiris,J.S.M.; Cowling,B.J.
EPI326558	HA	China	2009-Jun-07	A/Hong Kong/H090-671-V1		Other Database Import	Poon,L.L.M.; Chan,K.H.; Chu,D.K.W.; Fung,C.C.Y.; Cheng,C.K.Y.; Ip,D.K.M.; Leung,G.M.; Peiris,J.S.M.; Cowling,B.J.
EPI326674	NA	China	2009-Oct-07	A/Hong Kong/H090-688-V1		Other Database Import	Poon,L.L.M.; Chan,K.H.; Chu,D.K.W.; Fung,C.C.Y.; Cheng,C.K.Y.; Ip,D.K.M.; Leung,G.M.; Peiris,J.S.M.; Cowling,B.J.
EPI326555	HA	China	2009-Oct-07	A/Hong Kong/H090-688-V1		Other Database Import	Poon,L.L.M.; Chan,K.H.; Chu,D.K.W.; Fung,C.C.Y.; Cheng,C.K.Y.; Ip,D.K.M.; Leung,G.M.; Peiris,J.S.M.; Cowling,B.J.
EPI326543	HA	China	2009-Jul-18	A/Hong Kong/H090-720-V1		Other Database Import	Poon,L.L.M.; Chan,K.H.; Chu,D.K.W.; Fung,C.C.Y.; Cheng,C.K.Y.; Ip,D.K.M.; Leung,G.M.; Peiris,J.S.M.; Cowling,B.J.
EPI326662	NA	China	2009-Jul-18	A/Hong Kong/H090-720-V1		Other Database Import	Poon,L.L.M.; Chan,K.H.; Chu,D.K.W.; Fung,C.C.Y.; Cheng,C.K.Y.; Ip,D.K.M.; Leung,G.M.; Peiris,J.S.M.; Cowling,B.J.
EPI326535	HA	China	2009-Jul-21	A/Hong Kong/H090-727-V1		Other Database Import	Poon,L.L.M.; Chan,K.H.; Chu,D.K.W.; Fung,C.C.Y.; Cheng,C.K.Y.; Ip,D.K.M.; Leung,G.M.; Peiris,J.S.M.; Cowling,B.J.
EPI326654	NA	China	2009-Jul-21	A/Hong Kong/H090-727-V1		Other Database Import	Poon,L.L.M.; Chan,K.H.; Chu,D.K.W.; Fung,C.C.Y.; Cheng,C.K.Y.; Ip,D.K.M.; Leung,G.M.; Peiris,J.S.M.; Cowling,B.J.
EPI326533	HA	China	2009-Jul-22	A/Hong Kong/H090-733-V1		Other Database Import	Poon,L.L.M.; Chan,K.H.; Chu,D.K.W.; Fung,C.C.Y.; Cheng,C.K.Y.; Ip,D.K.M.; Leung,G.M.; Peiris,J.S.M.; Cowling,B.J.
EPI326652	NA	China	2009-Jul-22	A/Hong Kong/H090-733-V1		Other Database Import	Poon,L.L.M.; Chan,K.H.; Chu,D.K.W.; Fung,C.C.Y.; Cheng,C.K.Y.; Ip,D.K.M.; Leung,G.M.; Peiris,J.S.M.; Cowling,B.J.
EPI326532	HA	China	2009-Jul-22	A/Hong Kong/H090-734-V1		Other Database Import	Poon,L.L.M.; Chan,K.H.; Chu,D.K.W.; Fung,C.C.Y.; Cheng,C.K.Y.; Ip,D.K.M.; Leung,G.M.; Peiris,J.S.M.; Cowling,B.J.
EPI326651	NA	China	2009-Jul-22	A/Hong Kong/H090-734-V1		Other Database Import	Poon,L.L.M.; Chan,K.H.; Chu,D.K.W.; Fung,C.C.Y.; Cheng,C.K.Y.; Ip,D.K.M.; Leung,G.M.; Peiris,J.S.M.; Cowling,B.J.
EPI326512	HA	China	2009-Jul-31	A/Hong Kong/H090-764-V1		Other Database Import	Poon,L.L.M.; Chan,K.H.; Chu,D.K.W.; Fung,C.C.Y.; Cheng,C.K.Y.; Ip,D.K.M.; Leung,G.M.; Peiris,J.S.M.; Cowling,B.J.
EPI326631	NA	China	2009-Jul-31	A/Hong Kong/H090-764-V1		Other Database Import	Poon,L.L.M.; Chan,K.H.; Chu,D.K.W.; Fung,C.C.Y.; Cheng,C.K.Y.; Ip,D.K.M.; Leung,G.M.; Peiris,J.S.M.; Cowling,B.J.
EPI326511	HA	China	2009-Feb-08	A/Hong Kong/H090-768-V1		Other Database Import	Poon,L.L.M.; Chan,K.H.; Chu,D.K.W.; Fung,C.C.Y.; Cheng,C.K.Y.; Ip,D.K.M.; Leung,G.M.; Peiris,J.S.M.; Cowling,B.J.
EPI326630	NA	China	2009-Feb-08	A/Hong Kong/H090-768-V1		Other Database Import	Poon,L.L.M.; Chan,K.H.; Chu,D.K.W.; Fung,C.C.Y.; Cheng,C.K.Y.; Ip,D.K.M.; Leung,G.M.; Peiris,J.S.M.; Cowling,B.J.
EPI326510	HA	China	2009-Mar-08	A/Hong Kong/H090-769-V1		Other Database Import	Poon,L.L.M.; Chan,K.H.; Chu,D.K.W.; Fung,C.C.Y.; Cheng,C.K.Y.; Ip,D.K.M.; Leung,G.M.; Peiris,J.S.M.; Cowling,B.J.
EPI326629	NA	China	2009-Mar-08	A/Hong Kong/H090-769-V1		Other Database Import	Poon,L.L.M.; Chan,K.H.; Chu,D.K.W.; Fung,C.C.Y.; Cheng,C.K.Y.; Ip,D.K.M.; Leung,G.M.; Peiris,J.S.M.; Cowling,B.J.
EPI326362	NA	China	2009-Apr-05	A/Guangdong/423/2009		Other Database Import	Huang,P.; Liang,L.
EPI326363	HA	China	2009-Apr-05	A/Guangdong/423/2009		Other Database Import	Huang,P.; Liang,L.
EPI326354	NA	China	2009-May-07	A/Guangdong/472/2009		Other Database Import	Huang,P.; Liang,L.
EPI326355	HA	China	2009-May-07	A/Guangdong/472/2009		Other Database Import	Huang,P.; Liang,L.
EPI325777	HA	Kuwait	2009-Jan-01	A/Kuwait/WRAIR1561P/2009		Other Database Import	Houng,H.-S.H.; Zhou,Y.; Li,T.; Gong,H.; Lyons,A.; Kuschner,R.
EPI325778	NP	Kuwait	2009-Jan-01	A/Kuwait/WRAIR1561P/2009		Other Database Import	Houng,H.-S.H.; Zhou,Y.; Li,T.; Gong,H.; Lyons,A.; Kuschner,R.
EPI325779	NA	Kuwait	2009-Jan-01	A/Kuwait/WRAIR1561P/2009		Other Database Import	Houng,H.-S.H.; Zhou,Y.; Li,T.; Gong,H.; Lyons,A.; Kuschner,R.
EPI325780	MP	Kuwait	2009-Jan-01	A/Kuwait/WRAIR1561P/2009		Other Database Import	Houng,H.-S.H.; Zhou,Y.; Li,T.; Gong,H.; Lyons,A.; Kuschner,R.
EPI325774	PB2	Kuwait	2009-Jan-01	A/Kuwait/WRAIR1561P/2009		Other Database Import	Houng,H.-S.H.; Zhou,Y.; Li,T.; Gong,H.; Lyons,A.; Kuschner,R.
EPI325775	PB1	Kuwait	2009-Jan-01	A/Kuwait/WRAIR1561P/2009		Other Database Import	Houng,H.-S.H.; Zhou,Y.; Li,T.; Gong,H.; Lyons,A.; Kuschner,R.
EPI325776	PA	Kuwait	2009-Jan-01	A/Kuwait/WRAIR1561P/2009		Other Database Import	Houng,H.-S.H.; Zhou,Y.; Li,T.; Gong,H.; Lyons,A.; Kuschner,R.
EPI325781	NS	Kuwait	2009-Jan-01	A/Kuwait/WRAIR1561P/2009		Other Database Import	Houng,H.-S.H.; Zhou,Y.; Li,T.; Gong,H.; Lyons,A.; Kuschner,R.
EPI325761	HA	Guam	2009-Feb-01	A/Guam/WRAIR1557P/2009		Other Database Import	Houng,H.-S.H.; Zhou,Y.; Li,T.; Gong,H.; Lyons,A.; Kuschner,R.
EPI325762	NP	Guam	2009-Feb-01	A/Guam/WRAIR1557P/2009		Other Database Import	Houng,H.-S.H.; Zhou,Y.; Li,T.; Gong,H.; Lyons,A.; Kuschner,R.
EPI325763	NA	Guam	2009-Feb-01	A/Guam/WRAIR1557P/2009		Other Database Import	Houng,H.-S.H.; Zhou,Y.; Li,T.; Gong,H.; Lyons,A.; Kuschner,R.
EPI325764	MP	Guam	2009-Feb-01	A/Guam/WRAIR1557P/2009		Other Database Import	Houng,H.-S.H.; Zhou,Y.; Li,T.; Gong,H.; Lyons,A.; Kuschner,R.
EPI325758	PB2	Guam	2009-Feb-01	A/Guam/WRAIR1557P/2009		Other Database Import	Houng,H.-S.H.; Zhou,Y.; Li,T.; Gong,H.; Lyons,A.; Kuschner,R.
EPI325759	PB1	Guam	2009-Feb-01	A/Guam/WRAIR1557P/2009		Other Database Import	Houng,H.-S.H.; Zhou,Y.; Li,T.; Gong,H.; Lyons,A.; Kuschner,R.
EPI325760	PA	Guam	2009-Feb-01	A/Guam/WRAIR1557P/2009		Other Database Import	Houng,H.-S.H.; Zhou,Y.; Li,T.; Gong,H.; Lyons,A.; Kuschner,R.
EPI325765	NS	Guam	2009-Feb-01	A/Guam/WRAIR1557P/2009		Other Database Import	Houng,H.-S.H.; Zhou,Y.; Li,T.; Gong,H.; Lyons,A.; Kuschner,R.
EPI325721	HA	United States	2009-Feb-01	A/Arkansas/WRAIR1251P/2009		Other Database Import	Houng,H.-S.H.; Zhou,Y.; Li,T.; Gong,H.; Lyons,A.; Kuschner,R.
EPI325722	NP	United States	2009-Feb-01	A/Arkansas/WRAIR1251P/2009		Other Database Import	Houng,H.-S.H.; Zhou,Y.; Li,T.; Gong,H.; Lyons,A.; Kuschner,R.
EPI325723	NA	United States	2009-Feb-01	A/Arkansas/WRAIR1251P/2009		Other Database Import	Houng,H.-S.H.; Zhou,Y.; Li,T.; Gong,H.; Lyons,A.; Kuschner,R.
EPI325724	MP	United States	2009-Feb-01	A/Arkansas/WRAIR1251P/2009		Other Database Import	Houng,H.-S.H.; Zhou,Y.; Li,T.; Gong,H.; Lyons,A.; Kuschner,R.
EPI325718	PB2	United States	2009-Feb-01	A/Arkansas/WRAIR1251P/2009		Other Database Import	Houng,H.-S.H.; Zhou,Y.; Li,T.; Gong,H.; Lyons,A.; Kuschner,R.
EPI325719	PB1	United States	2009-Feb-01	A/Arkansas/WRAIR1251P/2009		Other Database Import	Houng,H.-S.H.; Zhou,Y.; Li,T.; Gong,H.; Lyons,A.; Kuschner,R.
EPI325720	PA	United States	2009-Feb-01	A/Arkansas/WRAIR1251P/2009		Other Database Import	Houng,H.-S.H.; Zhou,Y.; Li,T.; Gong,H.; Lyons,A.; Kuschner,R.
EPI325725	NS	United States	2009-Feb-01	A/Arkansas/WRAIR1251P/2009		Other Database Import	Houng,H.-S.H.; Zhou,Y.; Li,T.; Gong,H.; Lyons,A.; Kuschner,R.
EPI325674	HA	United States	2009-Feb-01	A/Texas/WRAIR1239P/2009		Other Database Import	Houng,H.-S.H.; Zhou,Y.; Li,T.; Gong,H.; Lyons,A.; Kuschner,R.
EPI325675	NA	United States	2009-Feb-01	A/Texas/WRAIR1239P/2009		Other Database Import	Houng,H.-S.H.; Zhou,Y.; Li,T.; Gong,H.; Lyons,A.; Kuschner,R.
EPI325676	MP	United States	2009-Feb-01	A/Texas/WRAIR1239P/2009		Other Database Import	Houng,H.-S.H.; Zhou,Y.; Li,T.; Gong,H.; Lyons,A.; Kuschner,R.
EPI325671	PB2	United States	2009-Feb-01	A/Texas/WRAIR1239P/2009		Other Database Import	Houng,H.-S.H.; Zhou,Y.; Li,T.; Gong,H.; Lyons,A.; Kuschner,R.
EPI325672	PB1	United States	2009-Feb-01	A/Texas/WRAIR1239P/2009		Other Database Import	Houng,H.-S.H.; Zhou,Y.; Li,T.; Gong,H.; Lyons,A.; Kuschner,R.
EPI325673	PA	United States	2009-Feb-01	A/Texas/WRAIR1239P/2009		Other Database Import	Houng,H.-S.H.; Zhou,Y.; Li,T.; Gong,H.; Lyons,A.; Kuschner,R.
EPI325677	NS	United States	2009-Feb-01	A/Texas/WRAIR1239P/2009		Other Database Import	Houng,H.-S.H.; Zhou,Y.; Li,T.; Gong,H.; Lyons,A.; Kuschner,R.
EPI328737	NP	United States	2009-Feb-01	A/Texas/WRAIR1239P/2009		Other Database Import	Houng,H.-S.H.; Zhou,Y.; Li,T.; Gong,H.; Lyons,A.; Kuschner,R.
EPI320421	HA	United States	2009-May-01	A/California/VRDL257/2009		Other Database Import	The NIAID Influenza Genome Sequencing Consortium
EPI320422	MP	United States	2009-May-01	A/California/VRDL257/2009		Other Database Import	The NIAID Influenza Genome Sequencing Consortium
EPI320423	NA	United States	2009-May-01	A/California/VRDL257/2009		Other Database Import	The NIAID Influenza Genome Sequencing Consortium
EPI320424	NP	United States	2009-May-01	A/California/VRDL257/2009		Other Database Import	The NIAID Influenza Genome Sequencing Consortium
EPI320425	NS	United States	2009-May-01	A/California/VRDL257/2009		Other Database Import	The NIAID Influenza Genome Sequencing Consortium
EPI320426	PA	United States	2009-May-01	A/California/VRDL257/2009		Other Database Import	The NIAID Influenza Genome Sequencing Consortium
EPI320427	PB1	United States	2009-May-01	A/California/VRDL257/2009		Other Database Import	The NIAID Influenza Genome Sequencing Consortium
EPI320428	PB2	United States	2009-May-01	A/California/VRDL257/2009		Other Database Import	The NIAID Influenza Genome Sequencing Consortium
EPI320405	HA	United States	2009-Apr-29	A/California/VRDL242/2009		Other Database Import	The NIAID Influenza Genome Sequencing Consortium
EPI320406	MP	United States	2009-Apr-29	A/California/VRDL242/2009		Other Database Import	The NIAID Influenza Genome Sequencing Consortium
EPI320407	NA	United States	2009-Apr-29	A/California/VRDL242/2009		Other Database Import	The NIAID Influenza Genome Sequencing Consortium
EPI320408	NP	United States	2009-Apr-29	A/California/VRDL242/2009		Other Database Import	The NIAID Influenza Genome Sequencing Consortium
EPI320409	NS	United States	2009-Apr-29	A/California/VRDL242/2009		Other Database Import	The NIAID Influenza Genome Sequencing Consortium
EPI320410	PA	United States	2009-Apr-29	A/California/VRDL242/2009		Other Database Import	The NIAID Influenza Genome Sequencing Consortium
EPI320411	PB1	United States	2009-Apr-29	A/California/VRDL242/2009		Other Database Import	The NIAID Influenza Genome Sequencing Consortium
EPI320412	PB2	United States	2009-Apr-29	A/California/VRDL242/2009		Other Database Import	The NIAID Influenza Genome Sequencing Consortium
EPI318326	PA	Australia	2009-Jul-03	A/Sydney/791W/2009		Other Database Import	Wong,K.Y.; Bull,R.; Stelzer-Braid,S.; Fennell,M.; Rawlinson,W.
EPI318303	NP	Australia	2009-Jul-03	A/Sydney/791W/2009		Other Database Import	Wong,K.Y.; Bull,R.; Stelzer-Braid,S.; Fennell,M.; Rawlinson,W.
EPI318372	PB2	Australia	2009-Jul-03	A/Sydney/791W/2009		Other Database Import	Wong,K.Y.; Bull,R.; Stelzer-Braid,S.; Fennell,M.; Rawlinson,W.
EPI318349	PB1	Australia	2009-Jul-03	A/Sydney/791W/2009		Other Database Import	Wong,K.Y.; Bull,R.; Stelzer-Braid,S.; Fennell,M.; Rawlinson,W.
EPI318325	PA	Australia	2009-Jul-02	A/Sydney/914O/2009		Other Database Import	Wong,K.Y.; Bull,R.; Stelzer-Braid,S.; Fennell,M.; Rawlinson,W.
EPI318302	NP	Australia	2009-Jul-02	A/Sydney/914O/2009		Other Database Import	Wong,K.Y.; Bull,R.; Stelzer-Braid,S.; Fennell,M.; Rawlinson,W.
EPI318371	PB2	Australia	2009-Jul-02	A/Sydney/914O/2009		Other Database Import	Wong,K.Y.; Bull,R.; Stelzer-Braid,S.; Fennell,M.; Rawlinson,W.
EPI318348	PB1	Australia	2009-Jul-02	A/Sydney/914O/2009		Other Database Import	Wong,K.Y.; Bull,R.; Stelzer-Braid,S.; Fennell,M.; Rawlinson,W.
EPI316581	HA	United States	2009-Apr-27	A/Boston/99/2009		Other Database Import	The NIAID Influenza Genome Sequencing Consortium
EPI316582	MP	United States	2009-Apr-27	A/Boston/99/2009		Other Database Import	The NIAID Influenza Genome Sequencing Consortium
EPI316583	NA	United States	2009-Apr-27	A/Boston/99/2009		Other Database Import	The NIAID Influenza Genome Sequencing Consortium
EPI316584	NP	United States	2009-Apr-27	A/Boston/99/2009		Other Database Import	The NIAID Influenza Genome Sequencing Consortium
EPI316585	NS	United States	2009-Apr-27	A/Boston/99/2009		Other Database Import	The NIAID Influenza Genome Sequencing Consortium
EPI316586	PA	United States	2009-Apr-27	A/Boston/99/2009		Other Database Import	The NIAID Influenza Genome Sequencing Consortium
EPI316587	PB1	United States	2009-Apr-27	A/Boston/99/2009		Other Database Import	The NIAID Influenza Genome Sequencing Consortium
EPI316588	PB2	United States	2009-Apr-27	A/Boston/99/2009		Other Database Import	The NIAID Influenza Genome Sequencing Consortium
EPI316560	HA	United States	2009-Apr-01	A/Boston/73/2009		Other Database Import	The NIAID Influenza Genome Sequencing Consortium
EPI316561	MP	United States	2009-Apr-01	A/Boston/73/2009		Other Database Import	The NIAID Influenza Genome Sequencing Consortium
EPI316562	NA	United States	2009-Apr-01	A/Boston/73/2009		Other Database Import	The NIAID Influenza Genome Sequencing Consortium
EPI316563	NP	United States	2009-Apr-01	A/Boston/73/2009		Other Database Import	The NIAID Influenza Genome Sequencing Consortium
EPI316564	NS	United States	2009-Apr-01	A/Boston/73/2009		Other Database Import	The NIAID Influenza Genome Sequencing Consortium
EPI316565	PA	United States	2009-Apr-01	A/Boston/73/2009		Other Database Import	The NIAID Influenza Genome Sequencing Consortium
EPI316566	PB1	United States	2009-Apr-01	A/Boston/73/2009		Other Database Import	The NIAID Influenza Genome Sequencing Consortium
EPI316567	PB2	United States	2009-Apr-01	A/Boston/73/2009		Other Database Import	The NIAID Influenza Genome Sequencing Consortium
EPI316552	HA	United States	2009-Feb-27	A/Boston/40/2009		Other Database Import	The NIAID Influenza Genome Sequencing Consortium
EPI316553	MP	United States	2009-Feb-27	A/Boston/40/2009		Other Database Import	The NIAID Influenza Genome Sequencing Consortium
EPI316554	NA	United States	2009-Feb-27	A/Boston/40/2009		Other Database Import	The NIAID Influenza Genome Sequencing Consortium
EPI316555	NP	United States	2009-Feb-27	A/Boston/40/2009		Other Database Import	The NIAID Influenza Genome Sequencing Consortium
EPI316556	NS	United States	2009-Feb-27	A/Boston/40/2009		Other Database Import	The NIAID Influenza Genome Sequencing Consortium
EPI316557	PA	United States	2009-Feb-27	A/Boston/40/2009		Other Database Import	The NIAID Influenza Genome Sequencing Consortium
EPI316558	PB1	United States	2009-Feb-27	A/Boston/40/2009		Other Database Import	The NIAID Influenza Genome Sequencing Consortium
EPI316559	PB2	United States	2009-Feb-27	A/Boston/40/2009		Other Database Import	The NIAID Influenza Genome Sequencing Consortium
EPI314623	HA	France	2009-Feb-02	A/Corsica/80/2009		Other Database Import	Falchi,A.; Amoros,J.P.; Arena,C.; Varesi,L.
EPI314622	HA	France	2009-Feb-01	A/Corsica/38/2009		Other Database Import	Falchi,A.; Amoros,J.P.; Arena,C.; Varesi,L.
EPI314829	HA	France	2009-Feb-01	A/Corsica/38/2009		Other Database Import	Falchi,A.; Amoros,J.P.; Arena,C.; Varesi,L.
EPI314621	HA	France	2009-Feb-01	A/Corsica/29/2009		Other Database Import	Falchi,A.; Amoros,J.P.; Arena,C.; Varesi,L.
EPI314617	HA	France	2009-Jan-26	A/Corsica/88/2009		Other Database Import	Falchi,A.; Amoros,J.P.; Arena,C.; Varesi,L.
EPI314616	HA	France	2009-Jan-26	A/Corsica/17/2009		Other Database Import	Falchi,A.; Amoros,J.P.; Arena,C.; Varesi,L.
EPI314613	HA	France	2009-Jan-25	A/Corsica/77/2009		Other Database Import	Falchi,A.; Amoros,J.P.; Arena,C.; Varesi,L.
EPI314609	HA	France	2009-Jan-23	A/Corsica/11/2009		Other Database Import	Falchi,A.; Amoros,J.P.; Arena,C.; Varesi,L.
EPI314717	HA	France	2009-Jan-23	A/Corsica/11/2009		Other Database Import	Falchi,A.; Amoros,J.P.; Arena,C.; Varesi,L.
EPI314606	HA	France	2009-Jan-22	A/Corsica/71/2009		Other Database Import	Falchi,A.; Amoros,J.P.; Arena,C.; Varesi,L.
EPI314602	HA	France	2009-Jan-18	A/Corsica/31/2009		Other Database Import	Falchi,A.; Amoros,J.P.; Arena,C.; Varesi,L.
EPI314601	HA	France	2009-Jan-18	A/Corsica/46/2009		Other Database Import	Falchi,A.; Amoros,J.P.; Arena,C.; Varesi,L.
EPI314726	HA	France	2009-Jan-14	A/Corsica/20/2009		Other Database Import	Falchi,A.; Amoros,J.P.; Arena,C.; Varesi,L.
EPI314596	HA	France	2009-Jan-14	A/Corsica/20/2009		Other Database Import	Falchi,A.; Amoros,J.P.; Arena,C.; Varesi,L.
EPI314731	HA	France	2009-Jan-13	A/Corsica/22/2009		Other Database Import	Falchi,A.; Amoros,J.P.; Arena,C.; Varesi,L.
EPI314595	HA	France	2009-Jan-13	A/Corsica/22/2009		Other Database Import	Falchi,A.; Amoros,J.P.; Arena,C.; Varesi,L.
EPI314587	HA	France	2009-Jan-08	A/Corsica/86/2009		Other Database Import	Falchi,A.; Amoros,J.P.; Arena,C.; Varesi,L.
EPI314586	HA	France	2009-Jan-07	A/Corsica/89/2009		Other Database Import	Falchi,A.; Amoros,J.P.; Arena,C.; Varesi,L.
EPI314583	HA	France	2009-Jan-04	A/Corsica/12/2009		Other Database Import	Falchi,A.; Amoros,J.P.; Arena,C.; Varesi,L.
EPI314581	HA	France	2009-Jan-03	A/Corsica/39/2009		Other Database Import	Falchi,A.; Amoros,J.P.; Arena,C.; Varesi,L.
EPI314716	HA	France	2009-Jan-03	A/Corsica/39/2009		Other Database Import	Falchi,A.; Amoros,J.P.; Arena,C.; Varesi,L.
EPI313900	PB2	Uganda	2009-Sep-02	A/Uganda/MUWRP-086/2009		Other Database Import	Ducatez,M.F.; Webby,R.J.; Byarugaba,D.K.; Erima,B.; Mworozi,E.A.; Millard,M.; Kibuuka,H.; Lukwago,L.; Bwogi,J.; Kaira,B.B.; Mimbe,D.; Schnabel,D.C.; Darnell,D.; Webster,R.G.; Wabwire-Mangen,F.
EPI313901	PA	Uganda	2009-Sep-02	A/Uganda/MUWRP-086/2009		Other Database Import	Ducatez,M.F.; Webby,R.J.; Byarugaba,D.K.; Erima,B.; Mworozi,E.A.; Millard,M.; Kibuuka,H.; Lukwago,L.; Bwogi,J.; Kaira,B.B.; Mimbe,D.; Schnabel,D.C.; Darnell,D.; Webster,R.G.; Wabwire-Mangen,F.
EPI313902	HA	Uganda	2009-Sep-02	A/Uganda/MUWRP-086/2009		Other Database Import	Ducatez,M.F.; Webby,R.J.; Byarugaba,D.K.; Erima,B.; Mworozi,E.A.; Millard,M.; Kibuuka,H.; Lukwago,L.; Bwogi,J.; Kaira,B.B.; Mimbe,D.; Schnabel,D.C.; Darnell,D.; Webster,R.G.; Wabwire-Mangen,F.
EPI313903	NP	Uganda	2009-Sep-02	A/Uganda/MUWRP-086/2009		Other Database Import	Ducatez,M.F.; Webby,R.J.; Byarugaba,D.K.; Erima,B.; Mworozi,E.A.; Millard,M.; Kibuuka,H.; Lukwago,L.; Bwogi,J.; Kaira,B.B.; Mimbe,D.; Schnabel,D.C.; Darnell,D.; Webster,R.G.; Wabwire-Mangen,F.
EPI313904	NA	Uganda	2009-Sep-02	A/Uganda/MUWRP-086/2009		Other Database Import	Ducatez,M.F.; Webby,R.J.; Byarugaba,D.K.; Erima,B.; Mworozi,E.A.; Millard,M.; Kibuuka,H.; Lukwago,L.; Bwogi,J.; Kaira,B.B.; Mimbe,D.; Schnabel,D.C.; Darnell,D.; Webster,R.G.; Wabwire-Mangen,F.
EPI313905	MP	Uganda	2009-Sep-02	A/Uganda/MUWRP-086/2009		Other Database Import	Ducatez,M.F.; Webby,R.J.; Byarugaba,D.K.; Erima,B.; Mworozi,E.A.; Millard,M.; Kibuuka,H.; Lukwago,L.; Bwogi,J.; Kaira,B.B.; Mimbe,D.; Schnabel,D.C.; Darnell,D.; Webster,R.G.; Wabwire-Mangen,F.
EPI313906	NS	Uganda	2009-Sep-02	A/Uganda/MUWRP-086/2009		Other Database Import	Ducatez,M.F.; Webby,R.J.; Byarugaba,D.K.; Erima,B.; Mworozi,E.A.; Millard,M.; Kibuuka,H.; Lukwago,L.; Bwogi,J.; Kaira,B.B.; Mimbe,D.; Schnabel,D.C.; Darnell,D.; Webster,R.G.; Wabwire-Mangen,F.
EPI313892	PB2	Uganda	2009-Aug-24	A/Uganda/MUWRP-079/2009		Other Database Import	Ducatez,M.F.; Webby,R.J.; Byarugaba,D.K.; Erima,B.; Mworozi,E.A.; Millard,M.; Kibuuka,H.; Lukwago,L.; Bwogi,J.; Kaira,B.B.; Mimbe,D.; Schnabel,D.C.; Darnell,D.; Webster,R.G.; Wabwire-Mangen,F.
EPI313893	PB1	Uganda	2009-Aug-24	A/Uganda/MUWRP-079/2009		Other Database Import	Ducatez,M.F.; Webby,R.J.; Byarugaba,D.K.; Erima,B.; Mworozi,E.A.; Millard,M.; Kibuuka,H.; Lukwago,L.; Bwogi,J.; Kaira,B.B.; Mimbe,D.; Schnabel,D.C.; Darnell,D.; Webster,R.G.; Wabwire-Mangen,F.
EPI313894	PA	Uganda	2009-Aug-24	A/Uganda/MUWRP-079/2009		Other Database Import	Ducatez,M.F.; Webby,R.J.; Byarugaba,D.K.; Erima,B.; Mworozi,E.A.; Millard,M.; Kibuuka,H.; Lukwago,L.; Bwogi,J.; Kaira,B.B.; Mimbe,D.; Schnabel,D.C.; Darnell,D.; Webster,R.G.; Wabwire-Mangen,F.
EPI313895	HA	Uganda	2009-Aug-24	A/Uganda/MUWRP-079/2009		Other Database Import	Ducatez,M.F.; Webby,R.J.; Byarugaba,D.K.; Erima,B.; Mworozi,E.A.; Millard,M.; Kibuuka,H.; Lukwago,L.; Bwogi,J.; Kaira,B.B.; Mimbe,D.; Schnabel,D.C.; Darnell,D.; Webster,R.G.; Wabwire-Mangen,F.
EPI313896	NP	Uganda	2009-Aug-24	A/Uganda/MUWRP-079/2009		Other Database Import	Ducatez,M.F.; Webby,R.J.; Byarugaba,D.K.; Erima,B.; Mworozi,E.A.; Millard,M.; Kibuuka,H.; Lukwago,L.; Bwogi,J.; Kaira,B.B.; Mimbe,D.; Schnabel,D.C.; Darnell,D.; Webster,R.G.; Wabwire-Mangen,F.
EPI313897	NA	Uganda	2009-Aug-24	A/Uganda/MUWRP-079/2009		Other Database Import	Ducatez,M.F.; Webby,R.J.; Byarugaba,D.K.; Erima,B.; Mworozi,E.A.; Millard,M.; Kibuuka,H.; Lukwago,L.; Bwogi,J.; Kaira,B.B.; Mimbe,D.; Schnabel,D.C.; Darnell,D.; Webster,R.G.; Wabwire-Mangen,F.
EPI313898	MP	Uganda	2009-Aug-24	A/Uganda/MUWRP-079/2009		Other Database Import	Ducatez,M.F.; Webby,R.J.; Byarugaba,D.K.; Erima,B.; Mworozi,E.A.; Millard,M.; Kibuuka,H.; Lukwago,L.; Bwogi,J.; Kaira,B.B.; Mimbe,D.; Schnabel,D.C.; Darnell,D.; Webster,R.G.; Wabwire-Mangen,F.
EPI313899	NS	Uganda	2009-Aug-24	A/Uganda/MUWRP-079/2009		Other Database Import	Ducatez,M.F.; Webby,R.J.; Byarugaba,D.K.; Erima,B.; Mworozi,E.A.; Millard,M.; Kibuuka,H.; Lukwago,L.; Bwogi,J.; Kaira,B.B.; Mimbe,D.; Schnabel,D.C.; Darnell,D.; Webster,R.G.; Wabwire-Mangen,F.
EPI313865	PB1	Uganda	2009-Aug-05	A/Uganda/MUWRP-065/2009		Other Database Import	Ducatez,M.F.; Webby,R.J.; Byarugaba,D.K.; Erima,B.; Mworozi,E.A.; Millard,M.; Kibuuka,H.; Lukwago,L.; Bwogi,J.; Kaira,B.B.; Mimbe,D.; Schnabel,D.C.; Darnell,D.; Webster,R.G.; Wabwire-Mangen,F.
EPI313866	PA	Uganda	2009-Aug-05	A/Uganda/MUWRP-065/2009		Other Database Import	Ducatez,M.F.; Webby,R.J.; Byarugaba,D.K.; Erima,B.; Mworozi,E.A.; Millard,M.; Kibuuka,H.; Lukwago,L.; Bwogi,J.; Kaira,B.B.; Mimbe,D.; Schnabel,D.C.; Darnell,D.; Webster,R.G.; Wabwire-Mangen,F.
EPI313867	HA	Uganda	2009-Aug-05	A/Uganda/MUWRP-065/2009		Other Database Import	Ducatez,M.F.; Webby,R.J.; Byarugaba,D.K.; Erima,B.; Mworozi,E.A.; Millard,M.; Kibuuka,H.; Lukwago,L.; Bwogi,J.; Kaira,B.B.; Mimbe,D.; Schnabel,D.C.; Darnell,D.; Webster,R.G.; Wabwire-Mangen,F.
EPI313868	NP	Uganda	2009-Aug-05	A/Uganda/MUWRP-065/2009		Other Database Import	Ducatez,M.F.; Webby,R.J.; Byarugaba,D.K.; Erima,B.; Mworozi,E.A.; Millard,M.; Kibuuka,H.; Lukwago,L.; Bwogi,J.; Kaira,B.B.; Mimbe,D.; Schnabel,D.C.; Darnell,D.; Webster,R.G.; Wabwire-Mangen,F.
EPI313869	NA	Uganda	2009-Aug-05	A/Uganda/MUWRP-065/2009		Other Database Import	Ducatez,M.F.; Webby,R.J.; Byarugaba,D.K.; Erima,B.; Mworozi,E.A.; Millard,M.; Kibuuka,H.; Lukwago,L.; Bwogi,J.; Kaira,B.B.; Mimbe,D.; Schnabel,D.C.; Darnell,D.; Webster,R.G.; Wabwire-Mangen,F.
EPI313870	MP	Uganda	2009-Aug-05	A/Uganda/MUWRP-065/2009		Other Database Import	Ducatez,M.F.; Webby,R.J.; Byarugaba,D.K.; Erima,B.; Mworozi,E.A.; Millard,M.; Kibuuka,H.; Lukwago,L.; Bwogi,J.; Kaira,B.B.; Mimbe,D.; Schnabel,D.C.; Darnell,D.; Webster,R.G.; Wabwire-Mangen,F.
EPI313871	NS	Uganda	2009-Aug-05	A/Uganda/MUWRP-065/2009		Other Database Import	Ducatez,M.F.; Webby,R.J.; Byarugaba,D.K.; Erima,B.; Mworozi,E.A.; Millard,M.; Kibuuka,H.; Lukwago,L.; Bwogi,J.; Kaira,B.B.; Mimbe,D.; Schnabel,D.C.; Darnell,D.; Webster,R.G.; Wabwire-Mangen,F.
EPI313850	PB1	Uganda	2009-Jul-27	A/Uganda/MUWRP-061/2009		Other Database Import	Ducatez,M.F.; Webby,R.J.; Byarugaba,D.K.; Erima,B.; Mworozi,E.A.; Millard,M.; Kibuuka,H.; Lukwago,L.; Bwogi,J.; Kaira,B.B.; Mimbe,D.; Schnabel,D.C.; Darnell,D.; Webster,R.G.; Wabwire-Mangen,F.
EPI313851	PA	Uganda	2009-Jul-27	A/Uganda/MUWRP-061/2009		Other Database Import	Ducatez,M.F.; Webby,R.J.; Byarugaba,D.K.; Erima,B.; Mworozi,E.A.; Millard,M.; Kibuuka,H.; Lukwago,L.; Bwogi,J.; Kaira,B.B.; Mimbe,D.; Schnabel,D.C.; Darnell,D.; Webster,R.G.; Wabwire-Mangen,F.
EPI313852	HA	Uganda	2009-Jul-27	A/Uganda/MUWRP-061/2009		Other Database Import	Ducatez,M.F.; Webby,R.J.; Byarugaba,D.K.; Erima,B.; Mworozi,E.A.; Millard,M.; Kibuuka,H.; Lukwago,L.; Bwogi,J.; Kaira,B.B.; Mimbe,D.; Schnabel,D.C.; Darnell,D.; Webster,R.G.; Wabwire-Mangen,F.
EPI313853	NP	Uganda	2009-Jul-27	A/Uganda/MUWRP-061/2009		Other Database Import	Ducatez,M.F.; Webby,R.J.; Byarugaba,D.K.; Erima,B.; Mworozi,E.A.; Millard,M.; Kibuuka,H.; Lukwago,L.; Bwogi,J.; Kaira,B.B.; Mimbe,D.; Schnabel,D.C.; Darnell,D.; Webster,R.G.; Wabwire-Mangen,F.
EPI313854	NA	Uganda	2009-Jul-27	A/Uganda/MUWRP-061/2009		Other Database Import	Ducatez,M.F.; Webby,R.J.; Byarugaba,D.K.; Erima,B.; Mworozi,E.A.; Millard,M.; Kibuuka,H.; Lukwago,L.; Bwogi,J.; Kaira,B.B.; Mimbe,D.; Schnabel,D.C.; Darnell,D.; Webster,R.G.; Wabwire-Mangen,F.
EPI313855	MP	Uganda	2009-Jul-27	A/Uganda/MUWRP-061/2009		Other Database Import	Ducatez,M.F.; Webby,R.J.; Byarugaba,D.K.; Erima,B.; Mworozi,E.A.; Millard,M.; Kibuuka,H.; Lukwago,L.; Bwogi,J.; Kaira,B.B.; Mimbe,D.; Schnabel,D.C.; Darnell,D.; Webster,R.G.; Wabwire-Mangen,F.
EPI313856	NS	Uganda	2009-Jul-27	A/Uganda/MUWRP-061/2009		Other Database Import	Ducatez,M.F.; Webby,R.J.; Byarugaba,D.K.; Erima,B.; Mworozi,E.A.; Millard,M.; Kibuuka,H.; Lukwago,L.; Bwogi,J.; Kaira,B.B.; Mimbe,D.; Schnabel,D.C.; Darnell,D.; Webster,R.G.; Wabwire-Mangen,F.
EPI309348	NS	Cambodia	2009-Oct-15	A/Cambodia/NHRCC00010/2009		Other Database Import	The NIAID Influenza Genome Sequencing Consortium
EPI309346	HA	Cambodia	2009-Oct-15	A/Cambodia/NHRCC00010/2009		Other Database Import	The NIAID Influenza Genome Sequencing Consortium
EPI309347	NA	Cambodia	2009-Oct-15	A/Cambodia/NHRCC00010/2009		Other Database Import	The NIAID Influenza Genome Sequencing Consortium
EPI309320	HA	Cambodia	2009-Oct-14	A/Cambodia/NHRCC00008/2009		Other Database Import	The NIAID Influenza Genome Sequencing Consortium
EPI309321	NA	Cambodia	2009-Oct-14	A/Cambodia/NHRCC00008/2009		Other Database Import	The NIAID Influenza Genome Sequencing Consortium
EPI309623	PB2	Cambodia	2009-Oct-14	A/Cambodia/NHRCC00007/2009		Other Database Import	The NIAID Influenza Genome Sequencing Consortium
EPI309345	HA	Cambodia	2009-Oct-14	A/Cambodia/NHRCC00007/2009		Other Database Import	The NIAID Influenza Genome Sequencing Consortium
EPI309318	NA	Cambodia	2009-Oct-14	A/Cambodia/NHRCC00007/2009		Other Database Import	The NIAID Influenza Genome Sequencing Consortium
EPI309319	NS	Cambodia	2009-Oct-14	A/Cambodia/NHRCC00007/2009		Other Database Import	The NIAID Influenza Genome Sequencing Consortium
EPI309068	NA	United States	2009-Jun-05	A/New York/3918/2009		Other Database Import	The NIAID Influenza Genome Sequencing Consortium
EPI309069	NP	United States	2009-Jun-05	A/New York/3918/2009		Other Database Import	The NIAID Influenza Genome Sequencing Consortium
EPI309070	NS	United States	2009-Jun-05	A/New York/3918/2009		Other Database Import	The NIAID Influenza Genome Sequencing Consortium
EPI309071	PA	United States	2009-Jun-05	A/New York/3918/2009		Other Database Import	The NIAID Influenza Genome Sequencing Consortium
EPI309072	PB1	United States	2009-Jun-05	A/New York/3918/2009		Other Database Import	The NIAID Influenza Genome Sequencing Consortium
EPI309073	PB2	United States	2009-Jun-05	A/New York/3918/2009		Other Database Import	The NIAID Influenza Genome Sequencing Consortium
EPI309066	HA	United States	2009-Jun-05	A/New York/3918/2009		Other Database Import	The NIAID Influenza Genome Sequencing Consortium
EPI309067	MP	United States	2009-Jun-05	A/New York/3918/2009		Other Database Import	The NIAID Influenza Genome Sequencing Consortium
EPI309058	HA	United States	2009-Jun-04	A/New York/3904/2009		Other Database Import	The NIAID Influenza Genome Sequencing Consortium
EPI309059	MP	United States	2009-Jun-04	A/New York/3904/2009		Other Database Import	The NIAID Influenza Genome Sequencing Consortium
EPI309060	NA	United States	2009-Jun-04	A/New York/3904/2009		Other Database Import	The NIAID Influenza Genome Sequencing Consortium
EPI309061	NP	United States	2009-Jun-04	A/New York/3904/2009		Other Database Import	The NIAID Influenza Genome Sequencing Consortium
EPI309062	NS	United States	2009-Jun-04	A/New York/3904/2009		Other Database Import	The NIAID Influenza Genome Sequencing Consortium
EPI309063	PA	United States	2009-Jun-04	A/New York/3904/2009		Other Database Import	The NIAID Influenza Genome Sequencing Consortium
EPI309064	PB1	United States	2009-Jun-04	A/New York/3904/2009		Other Database Import	The NIAID Influenza Genome Sequencing Consortium
EPI309065	PB2	United States	2009-Jun-04	A/New York/3904/2009		Other Database Import	The NIAID Influenza Genome Sequencing Consortium
EPI309050	HA	United States	2009-May-06	A/New York/3417/2009		Other Database Import	The NIAID Influenza Genome Sequencing Consortium
EPI309051	MP	United States	2009-May-06	A/New York/3417/2009		Other Database Import	The NIAID Influenza Genome Sequencing Consortium
EPI309052	NA	United States	2009-May-06	A/New York/3417/2009		Other Database Import	The NIAID Influenza Genome Sequencing Consortium
EPI309053	NP	United States	2009-May-06	A/New York/3417/2009		Other Database Import	The NIAID Influenza Genome Sequencing Consortium
EPI309054	NS	United States	2009-May-06	A/New York/3417/2009		Other Database Import	The NIAID Influenza Genome Sequencing Consortium
EPI309055	PA	United States	2009-May-06	A/New York/3417/2009		Other Database Import	The NIAID Influenza Genome Sequencing Consortium
EPI309056	PB1	United States	2009-May-06	A/New York/3417/2009		Other Database Import	The NIAID Influenza Genome Sequencing Consortium
EPI309057	PB2	United States	2009-May-06	A/New York/3417/2009		Other Database Import	The NIAID Influenza Genome Sequencing Consortium
EPI307683	HA	Cambodia	2009-Oct-14	A/Cambodia/NHRCC00003/2009		Other Database Import	The NIAID Influenza Genome Sequencing Consortium
EPI307685	NA	Cambodia	2009-Oct-14	A/Cambodia/NHRCC00003/2009		Other Database Import	The NIAID Influenza Genome Sequencing Consortium
EPI307687	NS	Cambodia	2009-Oct-14	A/Cambodia/NHRCC00003/2009		Other Database Import	The NIAID Influenza Genome Sequencing Consortium
EPI307690	PB2	Cambodia	2009-Oct-14	A/Cambodia/NHRCC00003/2009		Other Database Import	The NIAID Influenza Genome Sequencing Consortium
EPI306357	HA	United States	2009-May-17	A/New York/3745/2009		Other Database Import	The NIAID Influenza Genome Sequencing Consortium
EPI306359	NA	United States	2009-May-17	A/New York/3745/2009		Other Database Import	The NIAID Influenza Genome Sequencing Consortium
EPI306360	NP	United States	2009-May-17	A/New York/3745/2009		Other Database Import	The NIAID Influenza Genome Sequencing Consortium
EPI306361	NS	United States	2009-May-17	A/New York/3745/2009		Other Database Import	The NIAID Influenza Genome Sequencing Consortium
EPI306362	PA	United States	2009-May-17	A/New York/3745/2009		Other Database Import	The NIAID Influenza Genome Sequencing Consortium
EPI306333	HA	United States	2009-May-23	A/New York/3644/2009		Other Database Import	The NIAID Influenza Genome Sequencing Consortium
EPI306334	MP	United States	2009-May-23	A/New York/3644/2009		Other Database Import	The NIAID Influenza Genome Sequencing Consortium
EPI306335	NA	United States	2009-May-23	A/New York/3644/2009		Other Database Import	The NIAID Influenza Genome Sequencing Consortium
EPI306336	NP	United States	2009-May-23	A/New York/3644/2009		Other Database Import	The NIAID Influenza Genome Sequencing Consortium
EPI306337	NS	United States	2009-May-23	A/New York/3644/2009		Other Database Import	The NIAID Influenza Genome Sequencing Consortium
EPI306338	PA	United States	2009-May-23	A/New York/3644/2009		Other Database Import	The NIAID Influenza Genome Sequencing Consortium
EPI306339	PB1	United States	2009-May-23	A/New York/3644/2009		Other Database Import	The NIAID Influenza Genome Sequencing Consortium
EPI306340	PB2	United States	2009-May-23	A/New York/3644/2009		Other Database Import	The NIAID Influenza Genome Sequencing Consortium
EPI306309	HA	United States	2009-May-04	A/New York/3421/2009		Other Database Import	The NIAID Influenza Genome Sequencing Consortium
EPI306310	MP	United States	2009-May-04	A/New York/3421/2009		Other Database Import	The NIAID Influenza Genome Sequencing Consortium
EPI306311	NA	United States	2009-May-04	A/New York/3421/2009		Other Database Import	The NIAID Influenza Genome Sequencing Consortium
EPI306312	NP	United States	2009-May-04	A/New York/3421/2009		Other Database Import	The NIAID Influenza Genome Sequencing Consortium
EPI306313	NS	United States	2009-May-04	A/New York/3421/2009		Other Database Import	The NIAID Influenza Genome Sequencing Consortium
EPI306314	PA	United States	2009-May-04	A/New York/3421/2009		Other Database Import	The NIAID Influenza Genome Sequencing Consortium
EPI306315	PB1	United States	2009-May-04	A/New York/3421/2009		Other Database Import	The NIAID Influenza Genome Sequencing Consortium
EPI306316	PB2	United States	2009-May-04	A/New York/3421/2009		Other Database Import	The NIAID Influenza Genome Sequencing Consortium
EPI305653	NP	Australia	2009-Jul-30	A/Australia/55/2009		Other Database Import	The NIAID Influenza Genome Sequencing Consortium
EPI305654	NS	Australia	2009-Jul-30	A/Australia/55/2009		Other Database Import	The NIAID Influenza Genome Sequencing Consortium
EPI305655	PA	Australia	2009-Jul-30	A/Australia/55/2009		Other Database Import	The NIAID Influenza Genome Sequencing Consortium
EPI305656	PB1	Australia	2009-Jul-30	A/Australia/55/2009		Other Database Import	The NIAID Influenza Genome Sequencing Consortium
EPI305657	PB2	Australia	2009-Jul-30	A/Australia/55/2009		Other Database Import	The NIAID Influenza Genome Sequencing Consortium
EPI305650	HA	Australia	2009-Jul-30	A/Australia/55/2009		Other Database Import	The NIAID Influenza Genome Sequencing Consortium
EPI305651	MP	Australia	2009-Jul-30	A/Australia/55/2009		Other Database Import	The NIAID Influenza Genome Sequencing Consortium
EPI305652	NA	Australia	2009-Jul-30	A/Australia/55/2009		Other Database Import	The NIAID Influenza Genome Sequencing Consortium
EPI305634	HA	Australia	2009-Jul-24	A/Australia/34/2009		Other Database Import	The NIAID Influenza Genome Sequencing Consortium
EPI305635	MP	Australia	2009-Jul-24	A/Australia/34/2009		Other Database Import	The NIAID Influenza Genome Sequencing Consortium
EPI305636	NA	Australia	2009-Jul-24	A/Australia/34/2009		Other Database Import	The NIAID Influenza Genome Sequencing Consortium
EPI305637	NP	Australia	2009-Jul-24	A/Australia/34/2009		Other Database Import	The NIAID Influenza Genome Sequencing Consortium
EPI305638	NS	Australia	2009-Jul-24	A/Australia/34/2009		Other Database Import	The NIAID Influenza Genome Sequencing Consortium
EPI305639	PA	Australia	2009-Jul-24	A/Australia/34/2009		Other Database Import	The NIAID Influenza Genome Sequencing Consortium
EPI305640	PB1	Australia	2009-Jul-24	A/Australia/34/2009		Other Database Import	The NIAID Influenza Genome Sequencing Consortium
EPI305641	PB2	Australia	2009-Jul-24	A/Australia/34/2009		Other Database Import	The NIAID Influenza Genome Sequencing Consortium
EPI305626	HA	Australia	2009-Jul-23	A/Australia/30/2009		Other Database Import	The NIAID Influenza Genome Sequencing Consortium
EPI305627	MP	Australia	2009-Jul-23	A/Australia/30/2009		Other Database Import	The NIAID Influenza Genome Sequencing Consortium
EPI305628	NA	Australia	2009-Jul-23	A/Australia/30/2009		Other Database Import	The NIAID Influenza Genome Sequencing Consortium
EPI305629	NP	Australia	2009-Jul-23	A/Australia/30/2009		Other Database Import	The NIAID Influenza Genome Sequencing Consortium
EPI305630	NS	Australia	2009-Jul-23	A/Australia/30/2009		Other Database Import	The NIAID Influenza Genome Sequencing Consortium
EPI305631	PA	Australia	2009-Jul-23	A/Australia/30/2009		Other Database Import	The NIAID Influenza Genome Sequencing Consortium
EPI305632	PB1	Australia	2009-Jul-23	A/Australia/30/2009		Other Database Import	The NIAID Influenza Genome Sequencing Consortium
EPI305633	PB2	Australia	2009-Jul-23	A/Australia/30/2009		Other Database Import	The NIAID Influenza Genome Sequencing Consortium
EPI299566	HA	Brazil	2009-Aug-12	A/Minas Gerais/11404/2009		Other Database Import	Motta,F.C.; Born,P.S.; Santos,A.V.; Souza,T.M.L.; Silva,P.C.R.; Andrade,T.S.; Lima,M.; Mesquita,M.M.A.; Lima,C.H.A.; Machado,D.B.B.; Siqueira,M.M.
EPI299563	HA	Brazil	2009-Aug-12	A/Minas Gerais/10995/2009		Other Database Import	Motta,F.C.; Born,P.S.; Santos,A.V.; Souza,T.M.L.; Silva,P.C.R.; Andrade,T.S.; Lima,M.; Mesquita,M.M.A.; Lima,C.H.A.; Machado,D.B.B.; Siqueira,M.M.
EPI298482	MP	Romania	2009-Feb-23	A/Bucuresti/96.1.A/2009		Other Database Import	Necula,G.; Mihai,M.E.; Sbarcea,C.E.; Lupulescu,E.; Streinu Cecel,A.; Mihailescu,D.F.; Alexandrescu,V.I.
EPI298476	MP	Romania	2009-Feb-14	A/Bucuresti/87.1.A/2009		Other Database Import	Necula,G.; Mihai,M.E.; Sbarcea,C.E.; Lupulescu,E.; Streinu Cecel,A.; Mihailescu,D.F.; Alexandrescu,V.I.
EPI298467	NA	Romania	2009-Feb-05	A/Bucuresti/78.1.A/2009		Other Database Import	Necula,G.; Mihai,M.E.; Sbarcea,C.E.; Lupulescu,E.; Streinu Cecel,A.; Mihailescu,D.F.; Alexandrescu,V.I.
EPI298468	MP	Romania	2009-Feb-05	A/Bucuresti/78.1.A/2009		Other Database Import	Necula,G.; Mihai,M.E.; Sbarcea,C.E.; Lupulescu,E.; Streinu Cecel,A.; Mihailescu,D.F.; Alexandrescu,V.I.
EPI298465	NA	Romania	2009-Feb-06	A/Bucuresti/74.1.A/2009		Other Database Import	Necula,G.; Mihai,M.E.; Sbarcea,C.E.; Lupulescu,E.; Streinu Cecel,A.; Mihailescu,D.F.; Alexandrescu,V.I.
EPI298466	MP	Romania	2009-Feb-06	A/Bucuresti/74.1.A/2009		Other Database Import	Necula,G.; Mihai,M.E.; Sbarcea,C.E.; Lupulescu,E.; Streinu Cecel,A.; Mihailescu,D.F.; Alexandrescu,V.I.
EPI298464	MP	Romania	2009-Feb-05	A/Bucuresti/73.1.A/2009		Other Database Import	Necula,G.; Mihai,M.E.; Sbarcea,C.E.; Lupulescu,E.; Streinu Cecel,A.; Mihailescu,D.F.; Alexandrescu,V.I.
EPI298455	MP	Romania	2009-Jan-29	A/Bucuresti/273/2009		Other Database Import	Necula,G.; Mihai,M.E.; Sbarcea,C.E.; Lupulescu,E.; Streinu Cecel,A.; Mihailescu,D.F.; Alexandrescu,V.I.
EPI296716	NA	Russian Federation	2009-Jan-01	A/Moscow/402/2009		Other Database Import	Zhirnov,O.P.
EPI296720	HA	Russian Federation	2009-Jan-01	A/Moscow/402/2009		Other Database Import	Zhirnov,O.P.
EPI296146	NA	India	2009-Jan-01	A/KOL/2374/2009		Other Database Import	Agrawal,A.S.; Chawla-Sarkar,M.
EPI296151	HA	India	2009-Jan-01	A/KOL/2374/2009		Other Database Import	Agrawal,A.S.; Chawla-Sarkar,M.
EPI296145	NA	India	2009-Jan-01	A/KOL/2257/2009		Other Database Import	Agrawal,A.S.; Chawla-Sarkar,M.
EPI296150	HA	India	2009-Jan-01	A/KOL/2257/2009		Other Database Import	Agrawal,A.S.; Chawla-Sarkar,M.
EPI296144	NA	India	2009-Jan-01	A/KOL/2136/2009		Other Database Import	Agrawal,A.S.; Chawla-Sarkar,M.
EPI296149	HA	India	2009-Jan-01	A/KOL/2136/2009		Other Database Import	Agrawal,A.S.; Chawla-Sarkar,M.
EPI291813	HA	United States	2009-Nov-19	A/Iowa/16/2009	Iowa State Hygienic Laboratory	Centers for Disease Control and Prevention
EPI291814	PB2	United States	2009-Nov-19	A/Iowa/16/2009	Iowa State Hygienic Laboratory	Centers for Disease Control and Prevention
EPI291811	NS	United States	2009-Nov-19	A/Iowa/16/2009	Iowa State Hygienic Laboratory	Centers for Disease Control and Prevention
EPI291812	MP	United States	2009-Nov-19	A/Iowa/16/2009	Iowa State Hygienic Laboratory	Centers for Disease Control and Prevention
EPI290916	HA	India	2009-Aug-03	A/Assam/2112/2009		Other Database Import	Biswas,D.; Borkakoty,B.J.; Yadav,K.; Lahan,M.; Mahanta,J.
EPI285482	PB2	Thailand	2009-Dec-10	A/Thailand/CU-H1071/2009		Other Database Import	Thongmee,C.; Suwannakarn,K.; Vichiwattana,P.; Korkong,S.; Chieochansin,T.; Theamboonlers,A.; Poovorawan,Y.
EPI285483	PB1	Thailand	2009-Dec-10	A/Thailand/CU-H1071/2009		Other Database Import	Thongmee,C.; Suwannakarn,K.; Vichiwattana,P.; Korkong,S.; Chieochansin,T.; Theamboonlers,A.; Poovorawan,Y.
EPI285484	PA	Thailand	2009-Dec-10	A/Thailand/CU-H1071/2009		Other Database Import	Thongmee,C.; Suwannakarn,K.; Vichiwattana,P.; Korkong,S.; Chieochansin,T.; Theamboonlers,A.; Poovorawan,Y.
EPI285485	HA	Thailand	2009-Dec-10	A/Thailand/CU-H1071/2009		Other Database Import	Thongmee,C.; Suwannakarn,K.; Vichiwattana,P.; Korkong,S.; Chieochansin,T.; Theamboonlers,A.; Poovorawan,Y.
EPI285486	NP	Thailand	2009-Dec-10	A/Thailand/CU-H1071/2009		Other Database Import	Thongmee,C.; Suwannakarn,K.; Vichiwattana,P.; Korkong,S.; Chieochansin,T.; Theamboonlers,A.; Poovorawan,Y.
EPI285487	NA	Thailand	2009-Dec-10	A/Thailand/CU-H1071/2009		Other Database Import	Thongmee,C.; Suwannakarn,K.; Vichiwattana,P.; Korkong,S.; Chieochansin,T.; Theamboonlers,A.; Poovorawan,Y.
EPI285488	MP	Thailand	2009-Dec-10	A/Thailand/CU-H1071/2009		Other Database Import	Thongmee,C.; Suwannakarn,K.; Vichiwattana,P.; Korkong,S.; Chieochansin,T.; Theamboonlers,A.; Poovorawan,Y.
EPI285489	NS	Thailand	2009-Dec-10	A/Thailand/CU-H1071/2009		Other Database Import	Thongmee,C.; Suwannakarn,K.; Vichiwattana,P.; Korkong,S.; Chieochansin,T.; Theamboonlers,A.; Poovorawan,Y.
EPI283631	HA	United States	2009-Jan-01	A/California/VRDL363/2009		Other Database Import	The NIAID Influenza Genome Sequencing Consortium
EPI283632	MP	United States	2009-Jan-01	A/California/VRDL363/2009		Other Database Import	The NIAID Influenza Genome Sequencing Consortium
EPI283633	NA	United States	2009-Jan-01	A/California/VRDL363/2009		Other Database Import	The NIAID Influenza Genome Sequencing Consortium
EPI283634	NP	United States	2009-Jan-01	A/California/VRDL363/2009		Other Database Import	The NIAID Influenza Genome Sequencing Consortium
EPI283635	NS	United States	2009-Jan-01	A/California/VRDL363/2009		Other Database Import	The NIAID Influenza Genome Sequencing Consortium
EPI283636	PA	United States	2009-Jan-01	A/California/VRDL363/2009		Other Database Import	The NIAID Influenza Genome Sequencing Consortium
EPI283637	PB1	United States	2009-Jan-01	A/California/VRDL363/2009		Other Database Import	The NIAID Influenza Genome Sequencing Consortium
EPI283638	PB2	United States	2009-Jan-01	A/California/VRDL363/2009		Other Database Import	The NIAID Influenza Genome Sequencing Consortium
EPI281815	HA	United States	2009-Apr-26	A/California/VRDL386/2009		Other Database Import	The NIAID Influenza Genome Sequencing Consortium
EPI281816	MP	United States	2009-Apr-26	A/California/VRDL386/2009		Other Database Import	The NIAID Influenza Genome Sequencing Consortium
EPI281817	NA	United States	2009-Apr-26	A/California/VRDL386/2009		Other Database Import	The NIAID Influenza Genome Sequencing Consortium
EPI281818	NP	United States	2009-Apr-26	A/California/VRDL386/2009		Other Database Import	The NIAID Influenza Genome Sequencing Consortium
EPI281819	NS	United States	2009-Apr-26	A/California/VRDL386/2009		Other Database Import	The NIAID Influenza Genome Sequencing Consortium
EPI281820	PA	United States	2009-Apr-26	A/California/VRDL386/2009		Other Database Import	The NIAID Influenza Genome Sequencing Consortium
EPI281821	PB1	United States	2009-Apr-26	A/California/VRDL386/2009		Other Database Import	The NIAID Influenza Genome Sequencing Consortium
EPI281822	PB2	United States	2009-Apr-26	A/California/VRDL386/2009		Other Database Import	The NIAID Influenza Genome Sequencing Consortium
EPI279840	HA	China	2009-May-07	A/Fujian-Tongan/196/2009	WHO Chinese National Influenza Center	WHO Chinese National Influenza Center	Wang,Dayan,Li,Xiyan,Zhao,Xiang,Huang,Weijuan,Tan,minju,Yang,Lei,Lan,Yu,Shu,Yuelong
EPI277079	PB2	United States	2009-May-09	A/California/VRDL330/2009		Other Database Import	The NIAID Influenza Genome Sequencing Consortium
EPI277080	PB1	United States	2009-May-09	A/California/VRDL330/2009		Other Database Import	The NIAID Influenza Genome Sequencing Consortium
EPI277081	PA	United States	2009-May-09	A/California/VRDL330/2009		Other Database Import	The NIAID Influenza Genome Sequencing Consortium
EPI277082	HA	United States	2009-May-09	A/California/VRDL330/2009		Other Database Import	The NIAID Influenza Genome Sequencing Consortium
EPI277083	NP	United States	2009-May-09	A/California/VRDL330/2009		Other Database Import	The NIAID Influenza Genome Sequencing Consortium
EPI277084	NA	United States	2009-May-09	A/California/VRDL330/2009		Other Database Import	The NIAID Influenza Genome Sequencing Consortium
EPI277085	MP	United States	2009-May-09	A/California/VRDL330/2009		Other Database Import	The NIAID Influenza Genome Sequencing Consortium
EPI277086	NS	United States	2009-May-09	A/California/VRDL330/2009		Other Database Import	The NIAID Influenza Genome Sequencing Consortium
EPI276246	HA	United States	2009-Aug-18	A/Mississippi/AF2159/2009		Other Database Import	Garner,J.; Canas,L.; Burney,C.; Connors,B.; Sanow,A.; Sinclair,L.; Guerrero,A.; Smith,J.; Lopez,C.; Gibbons,T.; Macias,E.; Noe,J.; Macintosh,V.; Sjoberg,P.
EPI275579	PB2	United States	2009-Feb-09	A/New Mexico/WRAIR1139P/2009		Other Database Import	Houng,H.-S.; Zhou,Y.; Lyons,A.; Kuschner,R.A.
EPI275580	PB1	United States	2009-Feb-09	A/New Mexico/WRAIR1139P/2009		Other Database Import	Houng,H.-S.; Zhou,Y.; Lyons,A.; Kuschner,R.A.
EPI275581	PA	United States	2009-Feb-09	A/New Mexico/WRAIR1139P/2009		Other Database Import	Houng,H.-S.; Zhou,Y.; Lyons,A.; Kuschner,R.A.
EPI275582	HA	United States	2009-Feb-09	A/New Mexico/WRAIR1139P/2009		Other Database Import	Houng,H.-S.; Zhou,Y.; Lyons,A.; Kuschner,R.A.
EPI275583	NP	United States	2009-Feb-09	A/New Mexico/WRAIR1139P/2009		Other Database Import	Houng,H.-S.; Zhou,Y.; Lyons,A.; Kuschner,R.A.
EPI275584	NA	United States	2009-Feb-09	A/New Mexico/WRAIR1139P/2009		Other Database Import	Houng,H.-S.; Zhou,Y.; Lyons,A.; Kuschner,R.A.
EPI275585	MP	United States	2009-Feb-09	A/New Mexico/WRAIR1139P/2009		Other Database Import	Houng,H.-S.; Zhou,Y.; Lyons,A.; Kuschner,R.A.
EPI275586	NS	United States	2009-Feb-09	A/New Mexico/WRAIR1139P/2009		Other Database Import	Houng,H.-S.; Zhou,Y.; Lyons,A.; Kuschner,R.A.
EPI275555	PB2	United States	2009-Feb-01	A/Nevada/WRAIR1144P/2009		Other Database Import	Houng,H.-S.; Zhou,Y.; Lyons,A.; Kuschner,R.A.
EPI275556	PB1	United States	2009-Feb-01	A/Nevada/WRAIR1144P/2009		Other Database Import	Houng,H.-S.; Zhou,Y.; Lyons,A.; Kuschner,R.A.
EPI275557	PA	United States	2009-Feb-01	A/Nevada/WRAIR1144P/2009		Other Database Import	Houng,H.-S.; Zhou,Y.; Lyons,A.; Kuschner,R.A.
EPI275558	HA	United States	2009-Feb-01	A/Nevada/WRAIR1144P/2009		Other Database Import	Houng,H.-S.; Zhou,Y.; Lyons,A.; Kuschner,R.A.
EPI275559	NP	United States	2009-Feb-01	A/Nevada/WRAIR1144P/2009		Other Database Import	Houng,H.-S.; Zhou,Y.; Lyons,A.; Kuschner,R.A.
EPI275560	NA	United States	2009-Feb-01	A/Nevada/WRAIR1144P/2009		Other Database Import	Houng,H.-S.; Zhou,Y.; Lyons,A.; Kuschner,R.A.
EPI275561	MP	United States	2009-Feb-01	A/Nevada/WRAIR1144P/2009		Other Database Import	Houng,H.-S.; Zhou,Y.; Lyons,A.; Kuschner,R.A.
EPI275562	NS	United States	2009-Feb-01	A/Nevada/WRAIR1144P/2009		Other Database Import	Houng,H.-S.; Zhou,Y.; Lyons,A.; Kuschner,R.A.
EPI275467	PB2	Iraq	2009-Feb-01	A/Iraq/WRAIR1157P/2009		Other Database Import	Houng,H.-S.; Zhou,Y.; Lyons,A.; Kuschner,R.A.
EPI275468	PB1	Iraq	2009-Feb-01	A/Iraq/WRAIR1157P/2009		Other Database Import	Houng,H.-S.; Zhou,Y.; Lyons,A.; Kuschner,R.A.
EPI275469	PA	Iraq	2009-Feb-01	A/Iraq/WRAIR1157P/2009		Other Database Import	Houng,H.-S.; Zhou,Y.; Lyons,A.; Kuschner,R.A.
EPI275470	HA	Iraq	2009-Feb-01	A/Iraq/WRAIR1157P/2009		Other Database Import	Houng,H.-S.; Zhou,Y.; Lyons,A.; Kuschner,R.A.
EPI275471	NP	Iraq	2009-Feb-01	A/Iraq/WRAIR1157P/2009		Other Database Import	Houng,H.-S.; Zhou,Y.; Lyons,A.; Kuschner,R.A.
EPI275472	NA	Iraq	2009-Feb-01	A/Iraq/WRAIR1157P/2009		Other Database Import	Houng,H.-S.; Zhou,Y.; Lyons,A.; Kuschner,R.A.
EPI275473	MP	Iraq	2009-Feb-01	A/Iraq/WRAIR1157P/2009		Other Database Import	Houng,H.-S.; Zhou,Y.; Lyons,A.; Kuschner,R.A.
EPI275474	NS	Iraq	2009-Feb-01	A/Iraq/WRAIR1157P/2009		Other Database Import	Houng,H.-S.; Zhou,Y.; Lyons,A.; Kuschner,R.A.
EPI275423	PB2	Senegal	2009-Jun-29	A/Dakar/WRAIR0011T/2009		Other Database Import	Houng,H.-S.; Zhou,Y.; Lyons,A.; Kuschner,R.A.
EPI275424	PB1	Senegal	2009-Jun-29	A/Dakar/WRAIR0011T/2009		Other Database Import	Houng,H.-S.; Zhou,Y.; Lyons,A.; Kuschner,R.A.
EPI275425	PA	Senegal	2009-Jun-29	A/Dakar/WRAIR0011T/2009		Other Database Import	Houng,H.-S.; Zhou,Y.; Lyons,A.; Kuschner,R.A.
EPI275426	HA	Senegal	2009-Jun-29	A/Dakar/WRAIR0011T/2009		Other Database Import	Houng,H.-S.; Zhou,Y.; Lyons,A.; Kuschner,R.A.
EPI275427	NP	Senegal	2009-Jun-29	A/Dakar/WRAIR0011T/2009		Other Database Import	Houng,H.-S.; Zhou,Y.; Lyons,A.; Kuschner,R.A.
EPI275428	NA	Senegal	2009-Jun-29	A/Dakar/WRAIR0011T/2009		Other Database Import	Houng,H.-S.; Zhou,Y.; Lyons,A.; Kuschner,R.A.
EPI275429	MP	Senegal	2009-Jun-29	A/Dakar/WRAIR0011T/2009		Other Database Import	Houng,H.-S.; Zhou,Y.; Lyons,A.; Kuschner,R.A.
EPI275430	NS	Senegal	2009-Jun-29	A/Dakar/WRAIR0011T/2009		Other Database Import	Houng,H.-S.; Zhou,Y.; Lyons,A.; Kuschner,R.A.
EPI275359	PB2	United States	2009-Mar-01	A/Alaska/WRAIR1145P/2009		Other Database Import	Houng,H.-S.; Zhou,Y.; Lyons,A.; Kuschner,R.A.
EPI275360	PB1	United States	2009-Mar-01	A/Alaska/WRAIR1145P/2009		Other Database Import	Houng,H.-S.; Zhou,Y.; Lyons,A.; Kuschner,R.A.
EPI275361	PA	United States	2009-Mar-01	A/Alaska/WRAIR1145P/2009		Other Database Import	Houng,H.-S.; Zhou,Y.; Lyons,A.; Kuschner,R.A.
EPI275362	HA	United States	2009-Mar-01	A/Alaska/WRAIR1145P/2009		Other Database Import	Houng,H.-S.; Zhou,Y.; Lyons,A.; Kuschner,R.A.
EPI275363	NP	United States	2009-Mar-01	A/Alaska/WRAIR1145P/2009		Other Database Import	Houng,H.-S.; Zhou,Y.; Lyons,A.; Kuschner,R.A.
EPI275364	NA	United States	2009-Mar-01	A/Alaska/WRAIR1145P/2009		Other Database Import	Houng,H.-S.; Zhou,Y.; Lyons,A.; Kuschner,R.A.
EPI275365	MP	United States	2009-Mar-01	A/Alaska/WRAIR1145P/2009		Other Database Import	Houng,H.-S.; Zhou,Y.; Lyons,A.; Kuschner,R.A.
EPI275366	NS	United States	2009-Mar-01	A/Alaska/WRAIR1145P/2009		Other Database Import	Houng,H.-S.; Zhou,Y.; Lyons,A.; Kuschner,R.A.
EPI274790	PB2	United States	2009-Apr-29	A/California/VRDL393/2009		Other Database Import	The NIAID Influenza Genome Sequencing Consortium
EPI274791	PB1	United States	2009-Apr-29	A/California/VRDL393/2009		Other Database Import	The NIAID Influenza Genome Sequencing Consortium
EPI274792	PA	United States	2009-Apr-29	A/California/VRDL393/2009		Other Database Import	The NIAID Influenza Genome Sequencing Consortium
EPI274793	HA	United States	2009-Apr-29	A/California/VRDL393/2009		Other Database Import	The NIAID Influenza Genome Sequencing Consortium
EPI274794	NP	United States	2009-Apr-29	A/California/VRDL393/2009		Other Database Import	The NIAID Influenza Genome Sequencing Consortium
EPI274795	NA	United States	2009-Apr-29	A/California/VRDL393/2009		Other Database Import	The NIAID Influenza Genome Sequencing Consortium
EPI274796	MP	United States	2009-Apr-29	A/California/VRDL393/2009		Other Database Import	The NIAID Influenza Genome Sequencing Consortium
EPI274797	NS	United States	2009-Apr-29	A/California/VRDL393/2009		Other Database Import	The NIAID Influenza Genome Sequencing Consortium
EPI274782	PB2	United States	2009-Apr-28	A/California/VRDL392/2009		Other Database Import	The NIAID Influenza Genome Sequencing Consortium
EPI274783	PB1	United States	2009-Apr-28	A/California/VRDL392/2009		Other Database Import	The NIAID Influenza Genome Sequencing Consortium
EPI274784	PA	United States	2009-Apr-28	A/California/VRDL392/2009		Other Database Import	The NIAID Influenza Genome Sequencing Consortium
EPI274785	HA	United States	2009-Apr-28	A/California/VRDL392/2009		Other Database Import	The NIAID Influenza Genome Sequencing Consortium
EPI274786	NP	United States	2009-Apr-28	A/California/VRDL392/2009		Other Database Import	The NIAID Influenza Genome Sequencing Consortium
EPI274787	NA	United States	2009-Apr-28	A/California/VRDL392/2009		Other Database Import	The NIAID Influenza Genome Sequencing Consortium
EPI274788	MP	United States	2009-Apr-28	A/California/VRDL392/2009		Other Database Import	The NIAID Influenza Genome Sequencing Consortium
EPI274789	NS	United States	2009-Apr-28	A/California/VRDL392/2009		Other Database Import	The NIAID Influenza Genome Sequencing Consortium
EPI274750	PB2	United States	2009-Apr-25	A/California/VRDL384/2009		Other Database Import	The NIAID Influenza Genome Sequencing Consortium
EPI274751	PB1	United States	2009-Apr-25	A/California/VRDL384/2009		Other Database Import	The NIAID Influenza Genome Sequencing Consortium
EPI274752	PA	United States	2009-Apr-25	A/California/VRDL384/2009		Other Database Import	The NIAID Influenza Genome Sequencing Consortium
EPI274753	HA	United States	2009-Apr-25	A/California/VRDL384/2009		Other Database Import	The NIAID Influenza Genome Sequencing Consortium
EPI274754	NP	United States	2009-Apr-25	A/California/VRDL384/2009		Other Database Import	The NIAID Influenza Genome Sequencing Consortium
EPI274755	NA	United States	2009-Apr-25	A/California/VRDL384/2009		Other Database Import	The NIAID Influenza Genome Sequencing Consortium
EPI274756	MP	United States	2009-Apr-25	A/California/VRDL384/2009		Other Database Import	The NIAID Influenza Genome Sequencing Consortium
EPI274757	NS	United States	2009-Apr-25	A/California/VRDL384/2009		Other Database Import	The NIAID Influenza Genome Sequencing Consortium
EPI274726	PB2	United States	2009-Apr-30	A/California/VRDL269/2009		Other Database Import	The NIAID Influenza Genome Sequencing Consortium
EPI274727	PB1	United States	2009-Apr-30	A/California/VRDL269/2009		Other Database Import	The NIAID Influenza Genome Sequencing Consortium
EPI274728	PA	United States	2009-Apr-30	A/California/VRDL269/2009		Other Database Import	The NIAID Influenza Genome Sequencing Consortium
EPI274729	HA	United States	2009-Apr-30	A/California/VRDL269/2009		Other Database Import	The NIAID Influenza Genome Sequencing Consortium
EPI274730	NP	United States	2009-Apr-30	A/California/VRDL269/2009		Other Database Import	The NIAID Influenza Genome Sequencing Consortium
EPI274731	NA	United States	2009-Apr-30	A/California/VRDL269/2009		Other Database Import	The NIAID Influenza Genome Sequencing Consortium
EPI274732	MP	United States	2009-Apr-30	A/California/VRDL269/2009		Other Database Import	The NIAID Influenza Genome Sequencing Consortium
EPI274733	NS	United States	2009-Apr-30	A/California/VRDL269/2009		Other Database Import	The NIAID Influenza Genome Sequencing Consortium
EPI274702	PB2	United States	2009-Apr-29	A/California/VRDL208/2009		Other Database Import	The NIAID Influenza Genome Sequencing Consortium
EPI274703	PB1	United States	2009-Apr-29	A/California/VRDL208/2009		Other Database Import	The NIAID Influenza Genome Sequencing Consortium
EPI274704	PA	United States	2009-Apr-29	A/California/VRDL208/2009		Other Database Import	The NIAID Influenza Genome Sequencing Consortium
EPI274705	HA	United States	2009-Apr-29	A/California/VRDL208/2009		Other Database Import	The NIAID Influenza Genome Sequencing Consortium
EPI274706	NP	United States	2009-Apr-29	A/California/VRDL208/2009		Other Database Import	The NIAID Influenza Genome Sequencing Consortium
EPI274707	NA	United States	2009-Apr-29	A/California/VRDL208/2009		Other Database Import	The NIAID Influenza Genome Sequencing Consortium
EPI274708	MP	United States	2009-Apr-29	A/California/VRDL208/2009		Other Database Import	The NIAID Influenza Genome Sequencing Consortium
EPI274709	NS	United States	2009-Apr-29	A/California/VRDL208/2009		Other Database Import	The NIAID Influenza Genome Sequencing Consortium
EPI274701	NS	United States	2009-Apr-27	A/California/VRDL207/2009		Other Database Import	The NIAID Influenza Genome Sequencing Consortium
EPI274694	PB2	United States	2009-Apr-27	A/California/VRDL207/2009		Other Database Import	The NIAID Influenza Genome Sequencing Consortium
EPI274695	PB1	United States	2009-Apr-27	A/California/VRDL207/2009		Other Database Import	The NIAID Influenza Genome Sequencing Consortium
EPI274696	PA	United States	2009-Apr-27	A/California/VRDL207/2009		Other Database Import	The NIAID Influenza Genome Sequencing Consortium
EPI274697	HA	United States	2009-Apr-27	A/California/VRDL207/2009		Other Database Import	The NIAID Influenza Genome Sequencing Consortium
EPI274698	NP	United States	2009-Apr-27	A/California/VRDL207/2009		Other Database Import	The NIAID Influenza Genome Sequencing Consortium
EPI274699	NA	United States	2009-Apr-27	A/California/VRDL207/2009		Other Database Import	The NIAID Influenza Genome Sequencing Consortium
EPI274700	MP	United States	2009-Apr-27	A/California/VRDL207/2009		Other Database Import	The NIAID Influenza Genome Sequencing Consortium
EPI274646	PB2	United States	2009-Apr-28	A/California/VRDL198/2009		Other Database Import	The NIAID Influenza Genome Sequencing Consortium
EPI274647	PB1	United States	2009-Apr-28	A/California/VRDL198/2009		Other Database Import	The NIAID Influenza Genome Sequencing Consortium
EPI274648	PA	United States	2009-Apr-28	A/California/VRDL198/2009		Other Database Import	The NIAID Influenza Genome Sequencing Consortium
EPI274649	HA	United States	2009-Apr-28	A/California/VRDL198/2009		Other Database Import	The NIAID Influenza Genome Sequencing Consortium
EPI274650	NP	United States	2009-Apr-28	A/California/VRDL198/2009		Other Database Import	The NIAID Influenza Genome Sequencing Consortium
EPI274651	NA	United States	2009-Apr-28	A/California/VRDL198/2009		Other Database Import	The NIAID Influenza Genome Sequencing Consortium
EPI274652	MP	United States	2009-Apr-28	A/California/VRDL198/2009		Other Database Import	The NIAID Influenza Genome Sequencing Consortium
EPI274653	NS	United States	2009-Apr-28	A/California/VRDL198/2009		Other Database Import	The NIAID Influenza Genome Sequencing Consortium
EPI274638	PB2	United States	2009-Apr-29	A/California/VRDL196/2009		Other Database Import	The NIAID Influenza Genome Sequencing Consortium
EPI274639	PB1	United States	2009-Apr-29	A/California/VRDL196/2009		Other Database Import	The NIAID Influenza Genome Sequencing Consortium
EPI274640	PA	United States	2009-Apr-29	A/California/VRDL196/2009		Other Database Import	The NIAID Influenza Genome Sequencing Consortium
EPI274641	HA	United States	2009-Apr-29	A/California/VRDL196/2009		Other Database Import	The NIAID Influenza Genome Sequencing Consortium
EPI274642	NP	United States	2009-Apr-29	A/California/VRDL196/2009		Other Database Import	The NIAID Influenza Genome Sequencing Consortium
EPI274643	NA	United States	2009-Apr-29	A/California/VRDL196/2009		Other Database Import	The NIAID Influenza Genome Sequencing Consortium
EPI274644	MP	United States	2009-Apr-29	A/California/VRDL196/2009		Other Database Import	The NIAID Influenza Genome Sequencing Consortium
EPI274645	NS	United States	2009-Apr-29	A/California/VRDL196/2009		Other Database Import	The NIAID Influenza Genome Sequencing Consortium
EPI274630	PB2	United States	2009-Apr-28	A/California/VRDL187/2009		Other Database Import	The NIAID Influenza Genome Sequencing Consortium
EPI274631	PB1	United States	2009-Apr-28	A/California/VRDL187/2009		Other Database Import	The NIAID Influenza Genome Sequencing Consortium
EPI274632	PA	United States	2009-Apr-28	A/California/VRDL187/2009		Other Database Import	The NIAID Influenza Genome Sequencing Consortium
EPI274633	HA	United States	2009-Apr-28	A/California/VRDL187/2009		Other Database Import	The NIAID Influenza Genome Sequencing Consortium
EPI274634	NP	United States	2009-Apr-28	A/California/VRDL187/2009		Other Database Import	The NIAID Influenza Genome Sequencing Consortium
EPI274635	NA	United States	2009-Apr-28	A/California/VRDL187/2009		Other Database Import	The NIAID Influenza Genome Sequencing Consortium
EPI274636	MP	United States	2009-Apr-28	A/California/VRDL187/2009		Other Database Import	The NIAID Influenza Genome Sequencing Consortium
EPI274637	NS	United States	2009-Apr-28	A/California/VRDL187/2009		Other Database Import	The NIAID Influenza Genome Sequencing Consortium
EPI274418	HA	United States	2009-May-03	A/California/VRDL335/2009		Other Database Import	The NIAID Influenza Genome Sequencing Consortium
EPI274419	MP	United States	2009-May-03	A/California/VRDL335/2009		Other Database Import	The NIAID Influenza Genome Sequencing Consortium
EPI274420	NA	United States	2009-May-03	A/California/VRDL335/2009		Other Database Import	The NIAID Influenza Genome Sequencing Consortium
EPI274421	NP	United States	2009-May-03	A/California/VRDL335/2009		Other Database Import	The NIAID Influenza Genome Sequencing Consortium
EPI274422	NS	United States	2009-May-03	A/California/VRDL335/2009		Other Database Import	The NIAID Influenza Genome Sequencing Consortium
EPI274423	PA	United States	2009-May-03	A/California/VRDL335/2009		Other Database Import	The NIAID Influenza Genome Sequencing Consortium
EPI274424	PB1	United States	2009-May-03	A/California/VRDL335/2009		Other Database Import	The NIAID Influenza Genome Sequencing Consortium
EPI274425	PB2	United States	2009-May-03	A/California/VRDL335/2009		Other Database Import	The NIAID Influenza Genome Sequencing Consortium
EPI274410	HA	United States	2009-May-18	A/California/VRDL334/2009		Other Database Import	The NIAID Influenza Genome Sequencing Consortium
EPI274411	MP	United States	2009-May-18	A/California/VRDL334/2009		Other Database Import	The NIAID Influenza Genome Sequencing Consortium
EPI274412	NA	United States	2009-May-18	A/California/VRDL334/2009		Other Database Import	The NIAID Influenza Genome Sequencing Consortium
EPI274413	NP	United States	2009-May-18	A/California/VRDL334/2009		Other Database Import	The NIAID Influenza Genome Sequencing Consortium
EPI274414	NS	United States	2009-May-18	A/California/VRDL334/2009		Other Database Import	The NIAID Influenza Genome Sequencing Consortium
EPI274415	PA	United States	2009-May-18	A/California/VRDL334/2009		Other Database Import	The NIAID Influenza Genome Sequencing Consortium
EPI274416	PB1	United States	2009-May-18	A/California/VRDL334/2009		Other Database Import	The NIAID Influenza Genome Sequencing Consortium
EPI274417	PB2	United States	2009-May-18	A/California/VRDL334/2009		Other Database Import	The NIAID Influenza Genome Sequencing Consortium
EPI274402	HA	United States	2009-May-06	A/California/VRDL333/2009		Other Database Import	The NIAID Influenza Genome Sequencing Consortium
EPI274403	MP	United States	2009-May-06	A/California/VRDL333/2009		Other Database Import	The NIAID Influenza Genome Sequencing Consortium
EPI274404	NA	United States	2009-May-06	A/California/VRDL333/2009		Other Database Import	The NIAID Influenza Genome Sequencing Consortium
EPI274405	NP	United States	2009-May-06	A/California/VRDL333/2009		Other Database Import	The NIAID Influenza Genome Sequencing Consortium
EPI274406	NS	United States	2009-May-06	A/California/VRDL333/2009		Other Database Import	The NIAID Influenza Genome Sequencing Consortium
EPI274407	PA	United States	2009-May-06	A/California/VRDL333/2009		Other Database Import	The NIAID Influenza Genome Sequencing Consortium
EPI274408	PB1	United States	2009-May-06	A/California/VRDL333/2009		Other Database Import	The NIAID Influenza Genome Sequencing Consortium
EPI274409	PB2	United States	2009-May-06	A/California/VRDL333/2009		Other Database Import	The NIAID Influenza Genome Sequencing Consortium
EPI274343	PA	United States	2009-May-06	A/California/VRDL319/2009		Other Database Import	The NIAID Influenza Genome Sequencing Consortium
EPI274344	PB1	United States	2009-May-06	A/California/VRDL319/2009		Other Database Import	The NIAID Influenza Genome Sequencing Consortium
EPI274345	PB2	United States	2009-May-06	A/California/VRDL319/2009		Other Database Import	The NIAID Influenza Genome Sequencing Consortium
EPI274338	HA	United States	2009-May-06	A/California/VRDL319/2009		Other Database Import	The NIAID Influenza Genome Sequencing Consortium
EPI274339	MP	United States	2009-May-06	A/California/VRDL319/2009		Other Database Import	The NIAID Influenza Genome Sequencing Consortium
EPI274340	NA	United States	2009-May-06	A/California/VRDL319/2009		Other Database Import	The NIAID Influenza Genome Sequencing Consortium
EPI274341	NP	United States	2009-May-06	A/California/VRDL319/2009		Other Database Import	The NIAID Influenza Genome Sequencing Consortium
EPI274342	NS	United States	2009-May-06	A/California/VRDL319/2009		Other Database Import	The NIAID Influenza Genome Sequencing Consortium
EPI274330	HA	United States	2009-May-06	A/California/VRDL318/2009		Other Database Import	The NIAID Influenza Genome Sequencing Consortium
EPI274331	MP	United States	2009-May-06	A/California/VRDL318/2009		Other Database Import	The NIAID Influenza Genome Sequencing Consortium
EPI274332	NA	United States	2009-May-06	A/California/VRDL318/2009		Other Database Import	The NIAID Influenza Genome Sequencing Consortium
EPI274333	NP	United States	2009-May-06	A/California/VRDL318/2009		Other Database Import	The NIAID Influenza Genome Sequencing Consortium
EPI274334	NS	United States	2009-May-06	A/California/VRDL318/2009		Other Database Import	The NIAID Influenza Genome Sequencing Consortium
EPI274335	PA	United States	2009-May-06	A/California/VRDL318/2009		Other Database Import	The NIAID Influenza Genome Sequencing Consortium
EPI274336	PB1	United States	2009-May-06	A/California/VRDL318/2009		Other Database Import	The NIAID Influenza Genome Sequencing Consortium
EPI274337	PB2	United States	2009-May-06	A/California/VRDL318/2009		Other Database Import	The NIAID Influenza Genome Sequencing Consortium
EPI274314	HA	United States	2009-May-01	A/California/VRDL315/2009		Other Database Import	The NIAID Influenza Genome Sequencing Consortium
EPI274315	MP	United States	2009-May-01	A/California/VRDL315/2009		Other Database Import	The NIAID Influenza Genome Sequencing Consortium
EPI274316	NA	United States	2009-May-01	A/California/VRDL315/2009		Other Database Import	The NIAID Influenza Genome Sequencing Consortium
EPI274317	NP	United States	2009-May-01	A/California/VRDL315/2009		Other Database Import	The NIAID Influenza Genome Sequencing Consortium
EPI274318	NS	United States	2009-May-01	A/California/VRDL315/2009		Other Database Import	The NIAID Influenza Genome Sequencing Consortium
EPI274319	PA	United States	2009-May-01	A/California/VRDL315/2009		Other Database Import	The NIAID Influenza Genome Sequencing Consortium
EPI274320	PB1	United States	2009-May-01	A/California/VRDL315/2009		Other Database Import	The NIAID Influenza Genome Sequencing Consortium
EPI274321	PB2	United States	2009-May-01	A/California/VRDL315/2009		Other Database Import	The NIAID Influenza Genome Sequencing Consortium
EPI274234	HA	United States	2009-Apr-30	A/California/VRDL279/2009		Other Database Import	The NIAID Influenza Genome Sequencing Consortium
EPI274235	MP	United States	2009-Apr-30	A/California/VRDL279/2009		Other Database Import	The NIAID Influenza Genome Sequencing Consortium
EPI274236	NA	United States	2009-Apr-30	A/California/VRDL279/2009		Other Database Import	The NIAID Influenza Genome Sequencing Consortium
EPI274237	NP	United States	2009-Apr-30	A/California/VRDL279/2009		Other Database Import	The NIAID Influenza Genome Sequencing Consortium
EPI274238	NS	United States	2009-Apr-30	A/California/VRDL279/2009		Other Database Import	The NIAID Influenza Genome Sequencing Consortium
EPI274239	PA	United States	2009-Apr-30	A/California/VRDL279/2009		Other Database Import	The NIAID Influenza Genome Sequencing Consortium
EPI274240	PB1	United States	2009-Apr-30	A/California/VRDL279/2009		Other Database Import	The NIAID Influenza Genome Sequencing Consortium
EPI274241	PB2	United States	2009-Apr-30	A/California/VRDL279/2009		Other Database Import	The NIAID Influenza Genome Sequencing Consortium
EPI274194	HA	United States	2009-Apr-30	A/California/VRDL271/2009		Other Database Import	The NIAID Influenza Genome Sequencing Consortium
EPI274195	MP	United States	2009-Apr-30	A/California/VRDL271/2009		Other Database Import	The NIAID Influenza Genome Sequencing Consortium
EPI274196	NA	United States	2009-Apr-30	A/California/VRDL271/2009		Other Database Import	The NIAID Influenza Genome Sequencing Consortium
EPI274197	NP	United States	2009-Apr-30	A/California/VRDL271/2009		Other Database Import	The NIAID Influenza Genome Sequencing Consortium
EPI274198	NS	United States	2009-Apr-30	A/California/VRDL271/2009		Other Database Import	The NIAID Influenza Genome Sequencing Consortium
EPI274199	PA	United States	2009-Apr-30	A/California/VRDL271/2009		Other Database Import	The NIAID Influenza Genome Sequencing Consortium
EPI274200	PB1	United States	2009-Apr-30	A/California/VRDL271/2009		Other Database Import	The NIAID Influenza Genome Sequencing Consortium
EPI274201	PB2	United States	2009-Apr-30	A/California/VRDL271/2009		Other Database Import	The NIAID Influenza Genome Sequencing Consortium
EPI274186	HA	United States	2009-Apr-30	A/California/VRDL268/2009		Other Database Import	The NIAID Influenza Genome Sequencing Consortium
EPI274187	MP	United States	2009-Apr-30	A/California/VRDL268/2009		Other Database Import	The NIAID Influenza Genome Sequencing Consortium
EPI274188	NA	United States	2009-Apr-30	A/California/VRDL268/2009		Other Database Import	The NIAID Influenza Genome Sequencing Consortium
EPI274189	NP	United States	2009-Apr-30	A/California/VRDL268/2009		Other Database Import	The NIAID Influenza Genome Sequencing Consortium
EPI274190	NS	United States	2009-Apr-30	A/California/VRDL268/2009		Other Database Import	The NIAID Influenza Genome Sequencing Consortium
EPI274191	PA	United States	2009-Apr-30	A/California/VRDL268/2009		Other Database Import	The NIAID Influenza Genome Sequencing Consortium
EPI274192	PB1	United States	2009-Apr-30	A/California/VRDL268/2009		Other Database Import	The NIAID Influenza Genome Sequencing Consortium
EPI274193	PB2	United States	2009-Apr-30	A/California/VRDL268/2009		Other Database Import	The NIAID Influenza Genome Sequencing Consortium
EPI274133	NP	United States	2009-Apr-29	A/California/VRDL259/2009		Other Database Import	The NIAID Influenza Genome Sequencing Consortium
EPI274134	NS	United States	2009-Apr-29	A/California/VRDL259/2009		Other Database Import	The NIAID Influenza Genome Sequencing Consortium
EPI274135	PA	United States	2009-Apr-29	A/California/VRDL259/2009		Other Database Import	The NIAID Influenza Genome Sequencing Consortium
EPI274136	PB1	United States	2009-Apr-29	A/California/VRDL259/2009		Other Database Import	The NIAID Influenza Genome Sequencing Consortium
EPI274137	PB2	United States	2009-Apr-29	A/California/VRDL259/2009		Other Database Import	The NIAID Influenza Genome Sequencing Consortium
EPI274130	HA	United States	2009-Apr-29	A/California/VRDL259/2009		Other Database Import	The NIAID Influenza Genome Sequencing Consortium
EPI274131	MP	United States	2009-Apr-29	A/California/VRDL259/2009		Other Database Import	The NIAID Influenza Genome Sequencing Consortium
EPI274132	NA	United States	2009-Apr-29	A/California/VRDL259/2009		Other Database Import	The NIAID Influenza Genome Sequencing Consortium
EPI274066	HA	United States	2009-Apr-29	A/California/VRDL230/2009		Other Database Import	The NIAID Influenza Genome Sequencing Consortium
EPI274067	MP	United States	2009-Apr-29	A/California/VRDL230/2009		Other Database Import	The NIAID Influenza Genome Sequencing Consortium
EPI274068	NA	United States	2009-Apr-29	A/California/VRDL230/2009		Other Database Import	The NIAID Influenza Genome Sequencing Consortium
EPI274069	NP	United States	2009-Apr-29	A/California/VRDL230/2009		Other Database Import	The NIAID Influenza Genome Sequencing Consortium
EPI274070	NS	United States	2009-Apr-29	A/California/VRDL230/2009		Other Database Import	The NIAID Influenza Genome Sequencing Consortium
EPI274071	PA	United States	2009-Apr-29	A/California/VRDL230/2009		Other Database Import	The NIAID Influenza Genome Sequencing Consortium
EPI274072	PB1	United States	2009-Apr-29	A/California/VRDL230/2009		Other Database Import	The NIAID Influenza Genome Sequencing Consortium
EPI274073	PB2	United States	2009-Apr-29	A/California/VRDL230/2009		Other Database Import	The NIAID Influenza Genome Sequencing Consortium
EPI274050	HA	United States	2009-Apr-29	A/California/VRDL212/2009		Other Database Import	The NIAID Influenza Genome Sequencing Consortium
EPI274051	MP	United States	2009-Apr-29	A/California/VRDL212/2009		Other Database Import	The NIAID Influenza Genome Sequencing Consortium
EPI274052	NA	United States	2009-Apr-29	A/California/VRDL212/2009		Other Database Import	The NIAID Influenza Genome Sequencing Consortium
EPI274053	NP	United States	2009-Apr-29	A/California/VRDL212/2009		Other Database Import	The NIAID Influenza Genome Sequencing Consortium
EPI274054	NS	United States	2009-Apr-29	A/California/VRDL212/2009		Other Database Import	The NIAID Influenza Genome Sequencing Consortium
EPI274055	PA	United States	2009-Apr-29	A/California/VRDL212/2009		Other Database Import	The NIAID Influenza Genome Sequencing Consortium
EPI274056	PB1	United States	2009-Apr-29	A/California/VRDL212/2009		Other Database Import	The NIAID Influenza Genome Sequencing Consortium
EPI274057	PB2	United States	2009-Apr-29	A/California/VRDL212/2009		Other Database Import	The NIAID Influenza Genome Sequencing Consortium
EPI274024	PB1	United States	2009-Apr-28	A/California/VRDL172/2009		Other Database Import	The NIAID Influenza Genome Sequencing Consortium
EPI274025	PB2	United States	2009-Apr-28	A/California/VRDL172/2009		Other Database Import	The NIAID Influenza Genome Sequencing Consortium
EPI274018	HA	United States	2009-Apr-28	A/California/VRDL172/2009		Other Database Import	The NIAID Influenza Genome Sequencing Consortium
EPI274019	MP	United States	2009-Apr-28	A/California/VRDL172/2009		Other Database Import	The NIAID Influenza Genome Sequencing Consortium
EPI274020	NA	United States	2009-Apr-28	A/California/VRDL172/2009		Other Database Import	The NIAID Influenza Genome Sequencing Consortium
EPI274021	NP	United States	2009-Apr-28	A/California/VRDL172/2009		Other Database Import	The NIAID Influenza Genome Sequencing Consortium
EPI274022	NS	United States	2009-Apr-28	A/California/VRDL172/2009		Other Database Import	The NIAID Influenza Genome Sequencing Consortium
EPI274023	PA	United States	2009-Apr-28	A/California/VRDL172/2009		Other Database Import	The NIAID Influenza Genome Sequencing Consortium
EPI273994	HA	United States	2009-Apr-29	A/California/VRDL168/2009		Other Database Import	The NIAID Influenza Genome Sequencing Consortium
EPI273995	MP	United States	2009-Apr-29	A/California/VRDL168/2009		Other Database Import	The NIAID Influenza Genome Sequencing Consortium
EPI273996	NA	United States	2009-Apr-29	A/California/VRDL168/2009		Other Database Import	The NIAID Influenza Genome Sequencing Consortium
EPI273997	NP	United States	2009-Apr-29	A/California/VRDL168/2009		Other Database Import	The NIAID Influenza Genome Sequencing Consortium
EPI273998	NS	United States	2009-Apr-29	A/California/VRDL168/2009		Other Database Import	The NIAID Influenza Genome Sequencing Consortium
EPI273999	PA	United States	2009-Apr-29	A/California/VRDL168/2009		Other Database Import	The NIAID Influenza Genome Sequencing Consortium
EPI274000	PB1	United States	2009-Apr-29	A/California/VRDL168/2009		Other Database Import	The NIAID Influenza Genome Sequencing Consortium
EPI274001	PB2	United States	2009-Apr-29	A/California/VRDL168/2009		Other Database Import	The NIAID Influenza Genome Sequencing Consortium
EPI273567	PB2	United States	2009-Apr-28	A/California/VRDL396/2009		Other Database Import	The NIAID Influenza Genome Sequencing Consortium
EPI273568	PB1	United States	2009-Apr-28	A/California/VRDL396/2009		Other Database Import	The NIAID Influenza Genome Sequencing Consortium
EPI273569	PA	United States	2009-Apr-28	A/California/VRDL396/2009		Other Database Import	The NIAID Influenza Genome Sequencing Consortium
EPI273570	HA	United States	2009-Apr-28	A/California/VRDL396/2009		Other Database Import	The NIAID Influenza Genome Sequencing Consortium
EPI273571	NP	United States	2009-Apr-28	A/California/VRDL396/2009		Other Database Import	The NIAID Influenza Genome Sequencing Consortium
EPI273572	NA	United States	2009-Apr-28	A/California/VRDL396/2009		Other Database Import	The NIAID Influenza Genome Sequencing Consortium
EPI273573	MP	United States	2009-Apr-28	A/California/VRDL396/2009		Other Database Import	The NIAID Influenza Genome Sequencing Consortium
EPI273574	NS	United States	2009-Apr-28	A/California/VRDL396/2009		Other Database Import	The NIAID Influenza Genome Sequencing Consortium
EPI273532	NA	United States	2009-Apr-25	A/California/VRDL367/2009		Other Database Import	The NIAID Influenza Genome Sequencing Consortium
EPI273533	MP	United States	2009-Apr-25	A/California/VRDL367/2009		Other Database Import	The NIAID Influenza Genome Sequencing Consortium
EPI273534	NS	United States	2009-Apr-25	A/California/VRDL367/2009		Other Database Import	The NIAID Influenza Genome Sequencing Consortium
EPI273527	PB2	United States	2009-Apr-25	A/California/VRDL367/2009		Other Database Import	The NIAID Influenza Genome Sequencing Consortium
EPI273528	PB1	United States	2009-Apr-25	A/California/VRDL367/2009		Other Database Import	The NIAID Influenza Genome Sequencing Consortium
EPI273529	PA	United States	2009-Apr-25	A/California/VRDL367/2009		Other Database Import	The NIAID Influenza Genome Sequencing Consortium
EPI273530	HA	United States	2009-Apr-25	A/California/VRDL367/2009		Other Database Import	The NIAID Influenza Genome Sequencing Consortium
EPI273531	NP	United States	2009-Apr-25	A/California/VRDL367/2009		Other Database Import	The NIAID Influenza Genome Sequencing Consortium
EPI273519	PB2	United States	2009-Aug-11	A/California/VRDL362/2009		Other Database Import	The NIAID Influenza Genome Sequencing Consortium
EPI273520	PB1	United States	2009-Aug-11	A/California/VRDL362/2009		Other Database Import	The NIAID Influenza Genome Sequencing Consortium
EPI273521	PA	United States	2009-Aug-11	A/California/VRDL362/2009		Other Database Import	The NIAID Influenza Genome Sequencing Consortium
EPI273522	HA	United States	2009-Aug-11	A/California/VRDL362/2009		Other Database Import	The NIAID Influenza Genome Sequencing Consortium
EPI273523	NP	United States	2009-Aug-11	A/California/VRDL362/2009		Other Database Import	The NIAID Influenza Genome Sequencing Consortium
EPI273524	NA	United States	2009-Aug-11	A/California/VRDL362/2009		Other Database Import	The NIAID Influenza Genome Sequencing Consortium
EPI273525	MP	United States	2009-Aug-11	A/California/VRDL362/2009		Other Database Import	The NIAID Influenza Genome Sequencing Consortium
EPI273526	NS	United States	2009-Aug-11	A/California/VRDL362/2009		Other Database Import	The NIAID Influenza Genome Sequencing Consortium
EPI273463	PB2	United States	2009-May-23	A/California/VRDL351/2009		Other Database Import	The NIAID Influenza Genome Sequencing Consortium
EPI273464	PB1	United States	2009-May-23	A/California/VRDL351/2009		Other Database Import	The NIAID Influenza Genome Sequencing Consortium
EPI273465	PA	United States	2009-May-23	A/California/VRDL351/2009		Other Database Import	The NIAID Influenza Genome Sequencing Consortium
EPI273466	HA	United States	2009-May-23	A/California/VRDL351/2009		Other Database Import	The NIAID Influenza Genome Sequencing Consortium
EPI273467	NP	United States	2009-May-23	A/California/VRDL351/2009		Other Database Import	The NIAID Influenza Genome Sequencing Consortium
EPI273468	NA	United States	2009-May-23	A/California/VRDL351/2009		Other Database Import	The NIAID Influenza Genome Sequencing Consortium
EPI273469	MP	United States	2009-May-23	A/California/VRDL351/2009		Other Database Import	The NIAID Influenza Genome Sequencing Consortium
EPI273470	NS	United States	2009-May-23	A/California/VRDL351/2009		Other Database Import	The NIAID Influenza Genome Sequencing Consortium
EPI273455	PB2	United States	2009-May-26	A/California/VRDL349/2009		Other Database Import	The NIAID Influenza Genome Sequencing Consortium
EPI273456	PB1	United States	2009-May-26	A/California/VRDL349/2009		Other Database Import	The NIAID Influenza Genome Sequencing Consortium
EPI273457	PA	United States	2009-May-26	A/California/VRDL349/2009		Other Database Import	The NIAID Influenza Genome Sequencing Consortium
EPI273458	HA	United States	2009-May-26	A/California/VRDL349/2009		Other Database Import	The NIAID Influenza Genome Sequencing Consortium
EPI273459	NP	United States	2009-May-26	A/California/VRDL349/2009		Other Database Import	The NIAID Influenza Genome Sequencing Consortium
EPI273460	NA	United States	2009-May-26	A/California/VRDL349/2009		Other Database Import	The NIAID Influenza Genome Sequencing Consortium
EPI273461	MP	United States	2009-May-26	A/California/VRDL349/2009		Other Database Import	The NIAID Influenza Genome Sequencing Consortium
EPI273462	NS	United States	2009-May-26	A/California/VRDL349/2009		Other Database Import	The NIAID Influenza Genome Sequencing Consortium
EPI273439	PB2	United States	2009-May-19	A/California/VRDL344/2009		Other Database Import	The NIAID Influenza Genome Sequencing Consortium
EPI273440	PB1	United States	2009-May-19	A/California/VRDL344/2009		Other Database Import	The NIAID Influenza Genome Sequencing Consortium
EPI273441	PA	United States	2009-May-19	A/California/VRDL344/2009		Other Database Import	The NIAID Influenza Genome Sequencing Consortium
EPI273442	HA	United States	2009-May-19	A/California/VRDL344/2009		Other Database Import	The NIAID Influenza Genome Sequencing Consortium
EPI273443	NP	United States	2009-May-19	A/California/VRDL344/2009		Other Database Import	The NIAID Influenza Genome Sequencing Consortium
EPI273444	NA	United States	2009-May-19	A/California/VRDL344/2009		Other Database Import	The NIAID Influenza Genome Sequencing Consortium
EPI273445	MP	United States	2009-May-19	A/California/VRDL344/2009		Other Database Import	The NIAID Influenza Genome Sequencing Consortium
EPI273446	NS	United States	2009-May-19	A/California/VRDL344/2009		Other Database Import	The NIAID Influenza Genome Sequencing Consortium
EPI273431	PB2	United States	2009-May-11	A/California/VRDL343/2009		Other Database Import	The NIAID Influenza Genome Sequencing Consortium
EPI273432	PB1	United States	2009-May-11	A/California/VRDL343/2009		Other Database Import	The NIAID Influenza Genome Sequencing Consortium
EPI273433	PA	United States	2009-May-11	A/California/VRDL343/2009		Other Database Import	The NIAID Influenza Genome Sequencing Consortium
EPI273434	HA	United States	2009-May-11	A/California/VRDL343/2009		Other Database Import	The NIAID Influenza Genome Sequencing Consortium
EPI273435	NP	United States	2009-May-11	A/California/VRDL343/2009		Other Database Import	The NIAID Influenza Genome Sequencing Consortium
EPI273436	NA	United States	2009-May-11	A/California/VRDL343/2009		Other Database Import	The NIAID Influenza Genome Sequencing Consortium
EPI273437	MP	United States	2009-May-11	A/California/VRDL343/2009		Other Database Import	The NIAID Influenza Genome Sequencing Consortium
EPI273438	NS	United States	2009-May-11	A/California/VRDL343/2009		Other Database Import	The NIAID Influenza Genome Sequencing Consortium
EPI273383	PB2	United States	2009-May-04	A/California/VRDL287/2009		Other Database Import	The NIAID Influenza Genome Sequencing Consortium
EPI273384	PB1	United States	2009-May-04	A/California/VRDL287/2009		Other Database Import	The NIAID Influenza Genome Sequencing Consortium
EPI273385	PA	United States	2009-May-04	A/California/VRDL287/2009		Other Database Import	The NIAID Influenza Genome Sequencing Consortium
EPI273386	HA	United States	2009-May-04	A/California/VRDL287/2009		Other Database Import	The NIAID Influenza Genome Sequencing Consortium
EPI273387	NP	United States	2009-May-04	A/California/VRDL287/2009		Other Database Import	The NIAID Influenza Genome Sequencing Consortium
EPI273388	NA	United States	2009-May-04	A/California/VRDL287/2009		Other Database Import	The NIAID Influenza Genome Sequencing Consortium
EPI273389	MP	United States	2009-May-04	A/California/VRDL287/2009		Other Database Import	The NIAID Influenza Genome Sequencing Consortium
EPI273390	NS	United States	2009-May-04	A/California/VRDL287/2009		Other Database Import	The NIAID Influenza Genome Sequencing Consortium
EPI273380	NA	United States	2009-Apr-30	A/California/VRDL286/2009		Other Database Import	The NIAID Influenza Genome Sequencing Consortium
EPI273381	MP	United States	2009-Apr-30	A/California/VRDL286/2009		Other Database Import	The NIAID Influenza Genome Sequencing Consortium
EPI273382	NS	United States	2009-Apr-30	A/California/VRDL286/2009		Other Database Import	The NIAID Influenza Genome Sequencing Consortium
EPI273375	PB2	United States	2009-Apr-30	A/California/VRDL286/2009		Other Database Import	The NIAID Influenza Genome Sequencing Consortium
EPI273376	PB1	United States	2009-Apr-30	A/California/VRDL286/2009		Other Database Import	The NIAID Influenza Genome Sequencing Consortium
EPI273377	PA	United States	2009-Apr-30	A/California/VRDL286/2009		Other Database Import	The NIAID Influenza Genome Sequencing Consortium
EPI273378	HA	United States	2009-Apr-30	A/California/VRDL286/2009		Other Database Import	The NIAID Influenza Genome Sequencing Consortium
EPI273379	NP	United States	2009-Apr-30	A/California/VRDL286/2009		Other Database Import	The NIAID Influenza Genome Sequencing Consortium
EPI272844	HA	China	2009-Sep-01	A/Qingdao/522/2009		Other Database Import	Wang,Z.; Yi,Y.; Yang,T.
EPI272720	HA	China	2009-Sep-03	A/Qingdao/1045/2009		Other Database Import	Wang,Z.; Yang,T.; Yi,Y.; Liu,X.
EPI272721	NA	China	2009-Sep-03	A/Qingdao/1045/2009		Other Database Import	Wang,Z.; Yang,T.; Yi,Y.; Liu,X.
EPI272695	HA	China	2009-Sep-09	A/Qingdao/1167/2009		Other Database Import	Wang,Z.; Yang,T.; Yi,Y.; Liu,X.
EPI272692	HA	China	2009-Sep-09	A/Qingdao/1157/2009		Other Database Import	Wang,Z.; Yang,T.; Yi,Y.; Liu,X.
EPI272693	NA	China	2009-Sep-09	A/Qingdao/1157/2009		Other Database Import	Wang,Z.; Yang,T.; Yi,Y.; Liu,X.
EPI272686	HA	China	2009-Sep-06	A/Qingdao/1115/2009		Other Database Import	Wang,Z.; Yang,T.; Yi,Y.; Liu,X.
EPI272687	NA	China	2009-Sep-06	A/Qingdao/1115/2009		Other Database Import	Wang,Z.; Yang,T.; Yi,Y.; Liu,X.
EPI272677	HA	China	2009-Sep-22	A/Qingdao/2181/2009		Other Database Import	Wang,Z.; Yang,T.; Yi,Y.; Liu,X.
EPI272676	NA	China	2009-Sep-21	A/Qingdao/2168/2009		Other Database Import	Wang,Z.; Yang,T.; Yi,Y.; Liu,X.
EPI272674	HA	China	2009-Sep-18	A/Qingdao/2157/2009		Other Database Import	Wang,Z.; Yang,T.; Yi,Y.; Liu,X.
EPI272540	NA	Japan	2009-Sep-01	A/KANAGAWA/262/2009	Kanagawa Prefectural Institute of Public Health	National Institute of Infectious Diseases (NIID)	Fujisaki,Seiichiro; Kim,Namhee; Tahiro,Masato; Odagiri,Takato'
EPI272541	HA	Japan	2009-Sep-01	A/KANAGAWA/262/2009	Kanagawa Prefectural Institute of Public Health	National Institute of Infectious Diseases (NIID)	Fujisaki,Seiichiro; Kim,Namhee; Tahiro,Masato; Odagiri,Takato'
EPI272123	HA	France	2009-Nov-01	A/Paris/6047/2009	Institut Pasteur	National Institute for Medical Research
EPI272121	HA	Israel	2009-Nov-01	A/Israel/22/2009	Central Virology Laboratory Israel (NIC)	National Institute for Medical Research
EPI272120	HA	Israel	2009-Nov-01	A/Israel/26/2009	Central Virology Laboratory Israel (NIC)	National Institute for Medical Research
EPI272115	HA	Norway	2009-Oct-12	A/Norway/3789/2009	WHO National Influenza Centre	National Institute for Medical Research
EPI272101	HA	United Kingdom	2009-Sep-22	A/Gibraltar/SB226/2009	Microbiology Services Colindale, Public Health England	National Institute for Medical Research
EPI272098	HA	Cameroon	2009-Nov-11	A/Cameroon/675/2009	Centre Pasteur du Cameroun	National Institute for Medical Research
EPI272097	HA	Cameroon	2009-Nov-10	A/Cameroon/658/2009	Centre Pasteur du Cameroun	National Institute for Medical Research
EPI272055	NP	Australia	2009-Jun-02	A/VICTORIA/208/2009	Victorian Infectious Diseases Reference Laboratory	WHO Collaborating Centre for Reference and Research on Influenza	Deng,Y-M.; Iannello,P.; Caldwell,N.; Leang,S-K.; Komadina,N.
EPI272056	NS	Australia	2009-Jun-02	A/VICTORIA/208/2009	Victorian Infectious Diseases Reference Laboratory	WHO Collaborating Centre for Reference and Research on Influenza	Deng,Y-M.; Iannello,P.; Caldwell,N.; Leang,S-K.; Komadina,N.
EPI272057	MP	Australia	2009-Jun-02	A/VICTORIA/208/2009	Victorian Infectious Diseases Reference Laboratory	WHO Collaborating Centre for Reference and Research on Influenza	Deng,Y-M.; Iannello,P.; Caldwell,N.; Leang,S-K.; Komadina,N.
EPI272058	PA	Australia	2009-Jun-02	A/VICTORIA/208/2009	Victorian Infectious Diseases Reference Laboratory	WHO Collaborating Centre for Reference and Research on Influenza	Deng,Y-M.; Iannello,P.; Caldwell,N.; Leang,S-K.; Komadina,N.
EPI272059	PB2	Australia	2009-Jun-02	A/VICTORIA/208/2009	Victorian Infectious Diseases Reference Laboratory	WHO Collaborating Centre for Reference and Research on Influenza	Deng,Y-M.; Iannello,P.; Caldwell,N.; Leang,S-K.; Komadina,N.
EPI272060	PB1	Australia	2009-Jun-02	A/VICTORIA/208/2009	Victorian Infectious Diseases Reference Laboratory	WHO Collaborating Centre for Reference and Research on Influenza	Deng,Y-M.; Iannello,P.; Caldwell,N.; Leang,S-K.; Komadina,N.
EPI272061	NA	Australia	2009-Jun-02	A/VICTORIA/208/2009	Victorian Infectious Diseases Reference Laboratory	WHO Collaborating Centre for Reference and Research on Influenza	Deng,Y-M.; Iannello,P.; Caldwell,N.; Leang,S-K.; Komadina,N.
EPI272062	HA	Australia	2009-Jun-02	A/VICTORIA/208/2009	Victorian Infectious Diseases Reference Laboratory	WHO Collaborating Centre for Reference and Research on Influenza	Deng,Y-M.; Iannello,P.; Caldwell,N.; Leang,S-K.; Komadina,N.
EPI271824	HA	United States	2009-May-01	A/California/VRDL314/2009		Other Database Import	The NIAID Influenza Genome Sequencing Consortium
EPI271825	MP	United States	2009-May-01	A/California/VRDL314/2009		Other Database Import	The NIAID Influenza Genome Sequencing Consortium
EPI271826	NA	United States	2009-May-01	A/California/VRDL314/2009		Other Database Import	The NIAID Influenza Genome Sequencing Consortium
EPI271827	NP	United States	2009-May-01	A/California/VRDL314/2009		Other Database Import	The NIAID Influenza Genome Sequencing Consortium
EPI271828	NS	United States	2009-May-01	A/California/VRDL314/2009		Other Database Import	The NIAID Influenza Genome Sequencing Consortium
EPI271829	PA	United States	2009-May-01	A/California/VRDL314/2009		Other Database Import	The NIAID Influenza Genome Sequencing Consortium
EPI271830	PB1	United States	2009-May-01	A/California/VRDL314/2009		Other Database Import	The NIAID Influenza Genome Sequencing Consortium
EPI271831	PB2	United States	2009-May-01	A/California/VRDL314/2009		Other Database Import	The NIAID Influenza Genome Sequencing Consortium
EPI271806	PB1	United States	2009-Apr-28	A/California/VRDL302/2009		Other Database Import	The NIAID Influenza Genome Sequencing Consortium
EPI271807	PB2	United States	2009-Apr-28	A/California/VRDL302/2009		Other Database Import	The NIAID Influenza Genome Sequencing Consortium
EPI271800	HA	United States	2009-Apr-28	A/California/VRDL302/2009		Other Database Import	The NIAID Influenza Genome Sequencing Consortium
EPI271801	MP	United States	2009-Apr-28	A/California/VRDL302/2009		Other Database Import	The NIAID Influenza Genome Sequencing Consortium
EPI271802	NA	United States	2009-Apr-28	A/California/VRDL302/2009		Other Database Import	The NIAID Influenza Genome Sequencing Consortium
EPI271803	NP	United States	2009-Apr-28	A/California/VRDL302/2009		Other Database Import	The NIAID Influenza Genome Sequencing Consortium
EPI271804	NS	United States	2009-Apr-28	A/California/VRDL302/2009		Other Database Import	The NIAID Influenza Genome Sequencing Consortium
EPI271805	PA	United States	2009-Apr-28	A/California/VRDL302/2009		Other Database Import	The NIAID Influenza Genome Sequencing Consortium
EPI270756	NS	Italy	2009-Jan-01	A/Pavia/22/2009		Other Database Import	Campanini,G.; Piralla,A.; Paolucci,S.; Rovida,F.; Percivalle,E.; Maga,G.; Baldanti,F.
EPI270754	NS	Italy	2009-Jan-01	A/Pavia/32/2009		Other Database Import	Campanini,G.; Piralla,A.; Paolucci,S.; Rovida,F.; Percivalle,E.; Maga,G.; Baldanti,F.
EPI270753	NS	Italy	2009-Jan-01	A/Pavia/5923/2009		Other Database Import	Campanini,G.; Piralla,A.; Paolucci,S.; Rovida,F.; Percivalle,E.; Maga,G.; Baldanti,F.
EPI270751	NS	Italy	2009-Jan-01	A/Pavia/4544/2009		Other Database Import	Campanini,G.; Piralla,A.; Paolucci,S.; Rovida,F.; Percivalle,E.; Maga,G.; Baldanti,F.
EPI270750	NS	Italy	2009-Jan-01	A/Pavia/4644/2009		Other Database Import	Campanini,G.; Piralla,A.; Paolucci,S.; Rovida,F.; Percivalle,E.; Maga,G.; Baldanti,F.
EPI270741	NS	Italy	2009-Jan-01	A/Pavia/2789/2009		Other Database Import	Campanini,G.; Piralla,A.; Paolucci,S.; Rovida,F.; Percivalle,E.; Maga,G.; Baldanti,F.
EPI383680	HA	Italy	2009-Jan-01	A/Pavia/2789/2009		Other Database Import	Campanini,G.; Piralla,A.; Paolucci,S.; Rovida,F.; Percivalle,E.; Maga,G.; Baldanti,F.
EPI270740	NS	Italy	2009-Jan-01	A/Pavia/29/2009		Other Database Import	Campanini,G.; Piralla,A.; Paolucci,S.; Rovida,F.; Percivalle,E.; Maga,G.; Baldanti,F.
EPI270739	NS	Italy	2009-Jan-01	A/Pavia/2492/2009		Other Database Import	Campanini,G.; Piralla,A.; Paolucci,S.; Rovida,F.; Percivalle,E.; Maga,G.; Baldanti,F.
EPI270703	HA	United States	2009-Apr-28	A/California/VRDL156/2009		Other Database Import	The NIAID Influenza Genome Sequencing Consortium
EPI270704	MP	United States	2009-Apr-28	A/California/VRDL156/2009		Other Database Import	The NIAID Influenza Genome Sequencing Consortium
EPI270705	NA	United States	2009-Apr-28	A/California/VRDL156/2009		Other Database Import	The NIAID Influenza Genome Sequencing Consortium
EPI270706	NP	United States	2009-Apr-28	A/California/VRDL156/2009		Other Database Import	The NIAID Influenza Genome Sequencing Consortium
EPI270707	NS	United States	2009-Apr-28	A/California/VRDL156/2009		Other Database Import	The NIAID Influenza Genome Sequencing Consortium
EPI270708	PA	United States	2009-Apr-28	A/California/VRDL156/2009		Other Database Import	The NIAID Influenza Genome Sequencing Consortium
EPI270709	PB1	United States	2009-Apr-28	A/California/VRDL156/2009		Other Database Import	The NIAID Influenza Genome Sequencing Consortium
EPI270710	PB2	United States	2009-Apr-28	A/California/VRDL156/2009		Other Database Import	The NIAID Influenza Genome Sequencing Consortium
EPI270287	MP	United States	2009-May-06	A/Hawaii/36/2009	State of Hawaii Department of Health	Centers for Disease Control and Prevention
EPI270288	NA	United States	2009-May-06	A/Hawaii/36/2009	State of Hawaii Department of Health	Centers for Disease Control and Prevention
EPI270289	HA	United States	2009-May-06	A/Hawaii/36/2009	State of Hawaii Department of Health	Centers for Disease Control and Prevention
EPI269936	MP	Singapore	2009-Nov-05	A/Singapore/534/2009	Ministry of Health, Singapore	WHO Collaborating Centre for Reference and Research on Influenza	Deng,Y-M.; Iannello,P.; Caldwell,N.; Komadina,N.
EPI269937	PA	Singapore	2009-Nov-05	A/Singapore/534/2009	Ministry of Health, Singapore	WHO Collaborating Centre for Reference and Research on Influenza	Deng,Y-M.; Iannello,P.; Caldwell,N.; Komadina,N.
EPI269938	PB2	Singapore	2009-Nov-05	A/Singapore/534/2009	Ministry of Health, Singapore	WHO Collaborating Centre for Reference and Research on Influenza	Deng,Y-M.; Iannello,P.; Caldwell,N.; Komadina,N.
EPI269939	NA	Singapore	2009-Nov-05	A/Singapore/534/2009	Ministry of Health, Singapore	WHO Collaborating Centre for Reference and Research on Influenza	Deng,Y-M.; Iannello,P.; Caldwell,N.; Komadina,N.
EPI269940	HA	Singapore	2009-Nov-05	A/Singapore/534/2009	Ministry of Health, Singapore	WHO Collaborating Centre for Reference and Research on Influenza	Deng,Y-M.; Iannello,P.; Caldwell,N.; Komadina,N.
EPI269898	NA	Australia	2009-Jun-02	A/Victoria/210/2009	Victorian Infectious Diseases Reference Laboratory	WHO Collaborating Centre for Reference and Research on Influenza	Deng,Y-M.; Iannello,P.; Caldwell,N.; Komadina,N.
EPI269899	HA	Australia	2009-Jun-02	A/Victoria/210/2009	Victorian Infectious Diseases Reference Laboratory	WHO Collaborating Centre for Reference and Research on Influenza	Deng,Y-M.; Iannello,P.; Caldwell,N.; Komadina,N.
EPI267940	HA	Canada	2009-Apr-01	A/British Columbia/EFA0401/2009		Other Database Import	Skowronski,D.M.; Hottes,T.S.; Janjua,N.Z.; Gentleman,B.; Purych,D.; Patrick,D.M.; De Serres,G.; Sabaiduc,S.; Kim,H.; Petric,M.; Chan,T.; Gardy,J.L.
EPI267941	NA	Canada	2009-Apr-01	A/British Columbia/EFA0401/2009		Other Database Import	Skowronski,D.M.; Hottes,T.S.; Janjua,N.Z.; Gentleman,B.; Purych,D.; Patrick,D.M.; De Serres,G.; Sabaiduc,S.; Kim,H.; Petric,M.; Chan,T.; Gardy,J.L.
EPI267126	HA	United States	2009-Apr-27	A/California/VRDL145/2009		Other Database Import	The NIAID Influenza Genome Sequencing Consortium
EPI267127	MP	United States	2009-Apr-27	A/California/VRDL145/2009		Other Database Import	The NIAID Influenza Genome Sequencing Consortium
EPI267128	NA	United States	2009-Apr-27	A/California/VRDL145/2009		Other Database Import	The NIAID Influenza Genome Sequencing Consortium
EPI267129	NP	United States	2009-Apr-27	A/California/VRDL145/2009		Other Database Import	The NIAID Influenza Genome Sequencing Consortium
EPI267130	NS	United States	2009-Apr-27	A/California/VRDL145/2009		Other Database Import	The NIAID Influenza Genome Sequencing Consortium
EPI267131	PA	United States	2009-Apr-27	A/California/VRDL145/2009		Other Database Import	The NIAID Influenza Genome Sequencing Consortium
EPI267132	PB1	United States	2009-Apr-27	A/California/VRDL145/2009		Other Database Import	The NIAID Influenza Genome Sequencing Consortium
EPI267133	PB2	United States	2009-Apr-27	A/California/VRDL145/2009		Other Database Import	The NIAID Influenza Genome Sequencing Consortium
EPI267110	HA	United States	2009-Apr-27	A/California/VRDL143/2009		Other Database Import	The NIAID Influenza Genome Sequencing Consortium
EPI267111	MP	United States	2009-Apr-27	A/California/VRDL143/2009		Other Database Import	The NIAID Influenza Genome Sequencing Consortium
EPI267112	NA	United States	2009-Apr-27	A/California/VRDL143/2009		Other Database Import	The NIAID Influenza Genome Sequencing Consortium
EPI267113	NP	United States	2009-Apr-27	A/California/VRDL143/2009		Other Database Import	The NIAID Influenza Genome Sequencing Consortium
EPI267114	NS	United States	2009-Apr-27	A/California/VRDL143/2009		Other Database Import	The NIAID Influenza Genome Sequencing Consortium
EPI267115	PA	United States	2009-Apr-27	A/California/VRDL143/2009		Other Database Import	The NIAID Influenza Genome Sequencing Consortium
EPI267116	PB1	United States	2009-Apr-27	A/California/VRDL143/2009		Other Database Import	The NIAID Influenza Genome Sequencing Consortium
EPI267117	PB2	United States	2009-Apr-27	A/California/VRDL143/2009		Other Database Import	The NIAID Influenza Genome Sequencing Consortium
EPI267088	NA	United States	2009-Apr-27	A/California/VRDL138/2009		Other Database Import	The NIAID Influenza Genome Sequencing Consortium
EPI267089	NP	United States	2009-Apr-27	A/California/VRDL138/2009		Other Database Import	The NIAID Influenza Genome Sequencing Consortium
EPI267090	NS	United States	2009-Apr-27	A/California/VRDL138/2009		Other Database Import	The NIAID Influenza Genome Sequencing Consortium
EPI267091	PA	United States	2009-Apr-27	A/California/VRDL138/2009		Other Database Import	The NIAID Influenza Genome Sequencing Consortium
EPI267092	PB1	United States	2009-Apr-27	A/California/VRDL138/2009		Other Database Import	The NIAID Influenza Genome Sequencing Consortium
EPI267093	PB2	United States	2009-Apr-27	A/California/VRDL138/2009		Other Database Import	The NIAID Influenza Genome Sequencing Consortium
EPI267086	HA	United States	2009-Apr-27	A/California/VRDL138/2009		Other Database Import	The NIAID Influenza Genome Sequencing Consortium
EPI267087	MP	United States	2009-Apr-27	A/California/VRDL138/2009		Other Database Import	The NIAID Influenza Genome Sequencing Consortium
EPI266366	HA	Myanmar	2009-Jul-07	A/Myanmar/079/2009	National Health Laboratory	National Institute of Infectious Diseases (NIID)	Fujisaki,Seiichiro; Kim,Namhee; Tahiro,Masato; Odagiri,Takato
EPI266365	HA	Myanmar	2009-Jul-07	A/Myanmar/078/2009	National Health Laboratory	National Institute of Infectious Diseases (NIID)	Fujisaki,Seiichiro; Kim,Namhee; Tahiro,Masato; Odagiri,Takato
EPI266361	HA	Lao, People's Democratic Republic	2009-Dec-26	A/Laos/S260/2009	Ministry of Health Laos	National Institute of Infectious Diseases (NIID)	Fujisaki,Seiichiro; Kim,Namhee; Tahiro,Masato; Odagiri,Takato
EPI266358	HA	Lao, People's Democratic Republic	2009-Dec-27	A/Laos/S257/2009	Ministry of Health Laos	National Institute of Infectious Diseases (NIID)	Fujisaki,Seiichiro; Kim,Namhee; Tahiro,Masato; Odagiri,Takato
EPI266356	HA	Lao, People's Democratic Republic	2009-Oct-27	A/Laos/I304/2009	Ministry of Health Laos	National Institute of Infectious Diseases (NIID)	Fujisaki,Seiichiro; Kim,Namhee; Tahiro,Masato; Odagiri,Takato
EPI266355	HA	Lao, People's Democratic Republic	2009-Oct-27	A/Laos/I302/2009	Ministry of Health Laos	National Institute of Infectious Diseases (NIID)	Fujisaki,Seiichiro; Kim,Namhee; Tahiro,Masato; Odagiri,Takato
EPI265883	HA	Kenya	2009-Oct-27	A/Kenya/0060/2009		Other Database Import	Bulimo,W.D.; Achilla,R.A.; Majanja,J.M.; Wadegu,M.O.; Osuna,F.A.; Mukunzi,S.O.; Mwala,D.M.; Mwangi,J.K.; Mwangi,J.W.; Muthoni,J.N.; Njiri,J.O.; Obura,B.; Schnabel,D.C. CONSRTM United States Air Force School of Aerospace Medicine (USAFSAM); Molecul
EPI265882	HA	Kenya	2009-Oct-30	A/Kenya/0070/2009		Other Database Import	Bulimo,W.D.; Achilla,R.A.; Majanja,J.M.; Wadegu,M.O.; Osuna,F.A.; Mukunzi,S.O.; Mwala,D.M.; Mwangi,J.K.; Mwangi,J.W.; Muthoni,J.N.; Njiri,J.O.; Obura,B.; Schnabel,D.C. CONSRTM United States Air Force School of Aerospace Medicine (USAFSAM); Molecul
EPI265881	HA	Kenya	2009-Nov-25	A/Kenya/0073/2009		Other Database Import	Bulimo,W.D.; Achilla,R.A.; Majanja,J.M.; Wadegu,M.O.; Osuna,F.A.; Mukunzi,S.O.; Mwala,D.M.; Mwangi,J.K.; Mwangi,J.W.; Muthoni,J.N.; Njiri,J.O.; Obura,B.; Schnabel,D.C. CONSRTM United States Air Force School of Aerospace Medicine (USAFSAM); Molecul
EPI259501	HA	Taiwan	2009-May-01	A/Taiwan/F58/2009		Other Database Import	Yang,J.-R.; Liu,M.-T.; Wu,H.-S.
EPI259497	HA	Taiwan	2009-May-17	A/Taiwan/F555/2009		Other Database Import	Yang,J.-R.; Liu,M.-T.; Wu,H.-S.
EPI259488	HA	Taiwan	2009-May-07	A/Taiwan/F248/2009		Other Database Import	Yang,J.-R.; Liu,M.-T.; Wu,H.-S.
EPI259484	HA	Taiwan	2009-May-07	A/Taiwan/F236/2009		Other Database Import	Yang,J.-R.; Liu,M.-T.; Wu,H.-S.
EPI259482	HA	Taiwan	2009-May-06	A/Taiwan/F209/2009		Other Database Import	Yang,J.-R.; Liu,M.-T.; Wu,H.-S.
EPI259481	HA	Taiwan	2009-Jun-01	A/Taiwan/F2019/2009		Other Database Import	Yang,J.-R.; Liu,M.-T.; Wu,H.-S.
EPI259471	HA	Taiwan	2009-May-30	A/Taiwan/F1881/2009		Other Database Import	Yang,J.-R.; Liu,M.-T.; Wu,H.-S.
EPI259470	HA	Taiwan	2009-May-29	A/Taiwan/F1841/2009		Other Database Import	Yang,J.-R.; Liu,M.-T.; Wu,H.-S.
EPI259465	HA	Taiwan	2009-May-04	A/Taiwan/F167/2009		Other Database Import	Yang,J.-R.; Liu,M.-T.; Wu,H.-S.
EPI259463	HA	Taiwan	2009-May-27	A/Taiwan/F1653/2009		Other Database Import	Yang,J.-R.; Liu,M.-T.; Wu,H.-S.
EPI259464	NA	Taiwan	2009-May-27	A/Taiwan/F1653/2009		Other Database Import	Yang,J.-R.; Liu,M.-T.; Wu,H.-S.
EPI259517	MP	Taiwan	2009-May-27	A/Taiwan/F1653/2009		Other Database Import	Yang,J.-R.; Liu,M.-T.; Wu,H.-S.
EPI259454	HA	Taiwan	2009-May-23	A/Taiwan/F1215/2009		Other Database Import	Yang,J.-R.; Liu,M.-T.; Wu,H.-S.
EPI259559	MP	Taiwan	2009-Feb-12	A/Taiwan/2597/2009		Other Database Import	Yang,J.-R.; Liu,M.-T.; Wu,H.-S.
EPI259448	HA	Taiwan	2009-Feb-12	A/Taiwan/2597/2009		Other Database Import	Yang,J.-R.; Liu,M.-T.; Wu,H.-S.
EPI259449	NA	Taiwan	2009-Feb-12	A/Taiwan/2597/2009		Other Database Import	Yang,J.-R.; Liu,M.-T.; Wu,H.-S.
EPI259444	HA	Taiwan	2009-Jan-19	A/Taiwan/2557/2009		Other Database Import	Yang,J.-R.; Liu,M.-T.; Wu,H.-S.
EPI259445	NA	Taiwan	2009-Jan-19	A/Taiwan/2557/2009		Other Database Import	Yang,J.-R.; Liu,M.-T.; Wu,H.-S.
EPI259513	MP	Taiwan	2009-Jan-19	A/Taiwan/2557/2009		Other Database Import	Yang,J.-R.; Liu,M.-T.; Wu,H.-S.
EPI259440	HA	Taiwan	2009-Feb-11	A/Taiwan/1125/2009		Other Database Import	Yang,J.-R.; Liu,M.-T.; Wu,H.-S.
EPI259441	NA	Taiwan	2009-Feb-11	A/Taiwan/1125/2009		Other Database Import	Yang,J.-R.; Liu,M.-T.; Wu,H.-S.
EPI259511	MP	Taiwan	2009-Feb-11	A/Taiwan/1125/2009		Other Database Import	Yang,J.-R.; Liu,M.-T.; Wu,H.-S.
EPI256684	NP	Cuba	2009-Jan-01	A/Habana/222/2009		Other Database Import	Pinon,A.; Acosta,B.; Valdes,O.; Arencibia,A.; Quilarte,E.; Savon,C.; Gonzalez,G.; Goyenechea,A.; Oropesa,S.I.; Carreiras,A.M.; Gonzalez,G.; Hernandez,B.
EPI256683	NP	Cuba	2009-Jan-01	A/Habana/33/2009		Other Database Import	Acosta,B.; Pinon,A.; Valdes,O.; Savon,C.; Arencibia,A.; Guilarte,E.; Grehete,G.; Oropesa,S.; Guelsys,G.; Hernandez,B.; Goyenechea,A.; Mune,M.; Kouri,V.; Guzman,M.G.; Llop,A.; Quilarte,E.; Gonzalez,G.; Oropesa,S.I.; Carreiras,A.M.
EPI256682	NP	Cuba	2009-Jan-01	A/Habana/28/2009		Other Database Import	Pinon,A.; Acosta,B.; Valdes,O.; Arencibia,A.; Quilarte,E.; Savon,C.; Gonzalez,G.; Goyenechea,A.; Oropesa,S.I.; Carreiras,A.M.; Gonzalez,G.; Hernandez,B.
EPI255422	HA	Ghana	2009-Apr-01	A/Ghana/N04985/2009		Other Database Import	Elassal,E.M.; Ampofo,W.; Kronman,K.; Younan,M.; Earhart,K.C.; Turner,M.; Pimentel,G.; Barthel,R.V.; Medhat,I.
EPI255410	HA	Egypt	2009-Nov-01	A/Egypt/N11830/2009		Other Database Import	Elassal,E.M.; Kandeel,A.; Abdelghani,A.S.; Elsayed,N.M.; Gomaa,A.A.; Younan,M.; Plathonoff,C.; Earhart,K.C.; Turner,M.; Pimentel,G.; Barthel,R.V.; AbdelAziz,M.
EPI255408	HA	Egypt	2009-Oct-01	A/Egypt/N11380/2009		Other Database Import	Elassal,E.M.; Kandeel,A.; Abdelghani,A.S.; Elsayed,N.M.; Gomaa,A.A.; Younan,M.; Plathonoff,C.; Earhart,K.C.; Turner,M.; Pimentel,G.; Barthel,R.V.; AbdelAziz,M.
EPI255402	HA	Egypt	2009-Sep-01	A/Egypt/N11008/2009		Other Database Import	Elassal,E.M.; Kandeel,A.; Abdelghani,A.S.; Elsayed,N.M.; Gomaa,A.A.; Younan,M.; Plathonoff,C.; Earhart,K.C.; Turner,M.; Pimentel,G.; Barthel,R.V.; AbdelAziz,M.
EPI255345	HA	Djibouti	2009-May-01	A/Djibouti/N04767/2009		Other Database Import	Elassal,E.M.; Sebeny,P.J.; Bruton,J.; Young,S.; Younan,M.; Earhart,K.C.; Turner,M.; Pimentel,G.; Barthel,R.V.; ElBadry,M.A.
EPI255344	HA	Djibouti	2009-May-01	A/Djibouti/N04765/2009		Other Database Import	Elassal,E.M.; Sebeny,P.J.; Bruton,J.; Young,S.; Younan,M.; Earhart,K.C.; Turner,M.; Pimentel,G.; Barthel,R.V.; ElBadry,M.A.
EPI255048	PB2	Australia	2009-Jul-21	A/Australia/19/2009		Other Database Import	The NIAID Influenza Genome Sequencing Consortium
EPI255049	PB1	Australia	2009-Jul-21	A/Australia/19/2009		Other Database Import	The NIAID Influenza Genome Sequencing Consortium
EPI255050	PA	Australia	2009-Jul-21	A/Australia/19/2009		Other Database Import	The NIAID Influenza Genome Sequencing Consortium
EPI255051	HA	Australia	2009-Jul-21	A/Australia/19/2009		Other Database Import	The NIAID Influenza Genome Sequencing Consortium
EPI255052	NP	Australia	2009-Jul-21	A/Australia/19/2009		Other Database Import	The NIAID Influenza Genome Sequencing Consortium
EPI255053	NA	Australia	2009-Jul-21	A/Australia/19/2009		Other Database Import	The NIAID Influenza Genome Sequencing Consortium
EPI255054	MP	Australia	2009-Jul-21	A/Australia/19/2009		Other Database Import	The NIAID Influenza Genome Sequencing Consortium
EPI255055	NS	Australia	2009-Jul-21	A/Australia/19/2009		Other Database Import	The NIAID Influenza Genome Sequencing Consortium
EPI254614	MP	Japan	2009-May-23	A/Shizuoka/736/2009	National Institute of Infectious Diseases (NIID)	Centers for Disease Control and Prevention
EPI254615	NA	Japan	2009-May-23	A/Shizuoka/736/2009	National Institute of Infectious Diseases (NIID)	Centers for Disease Control and Prevention
EPI254616	HA	Japan	2009-May-23	A/Shizuoka/736/2009	National Institute of Infectious Diseases (NIID)	Centers for Disease Control and Prevention
EPI254602	MP	Kuwait	2009-Dec-09	A/Kuwait/4554/2009	U.S. Air Force School of Aerospace Medicine	Centers for Disease Control and Prevention
EPI254603	NA	Kuwait	2009-Dec-09	A/Kuwait/4554/2009	U.S. Air Force School of Aerospace Medicine	Centers for Disease Control and Prevention
EPI254604	HA	Kuwait	2009-Dec-09	A/Kuwait/4554/2009	U.S. Air Force School of Aerospace Medicine	Centers for Disease Control and Prevention
EPI254593	MP	Ethiopia	2009-Dec-14	A/Ethiopia/35/2009	Ethiopian Health and Nutrition Research Institute (EHNRI)	Centers for Disease Control and Prevention
EPI254594	NA	Ethiopia	2009-Dec-14	A/Ethiopia/35/2009	Ethiopian Health and Nutrition Research Institute (EHNRI)	Centers for Disease Control and Prevention
EPI254595	HA	Ethiopia	2009-Dec-14	A/Ethiopia/35/2009	Ethiopian Health and Nutrition Research Institute (EHNRI)	Centers for Disease Control and Prevention
EPI251387	MP	China	2009-Jul-10	A/Fujian-Fengze/316/2009		Other Database Import	Shu,Y.; Huang,W.; Zhao,X.; Li,Z.; Wang,W.; Li,X.; Yang,L.; Lan,Y.; Zhang,Y.; Dong,L.; Wang,D.; Guo,J.; Wang,M.; Guo,Y.; Wen,L.
EPI251386	MP	China	2009-Jul-09	A/Hunan-Shigu/129/2009		Other Database Import	Shu,Y.; Huang,W.; Zhao,X.; Li,Z.; Wang,W.; Li,X.; Yang,L.; Lan,Y.; Zhang,Y.; Dong,L.; Wang,D.; Guo,J.; Wang,M.; Guo,Y.; Wen,L.
EPI251385	MP	China	2009-Jul-04	A/Fujian-Siming/1254/2009		Other Database Import	Shu,Y.; Huang,W.; Zhao,X.; Li,Z.; Wang,W.; Li,X.; Yang,L.; Lan,Y.; Zhang,Y.; Dong,L.; Wang,D.; Guo,J.; Wang,M.; Guo,Y.; Wen,L.
EPI251384	MP	China	2009-Jun-29	A/Guangdong-Luohu/1317/2009		Other Database Import	Shu,Y.; Huang,W.; Zhao,X.; Li,Z.; Wang,W.; Li,X.; Yang,L.; Lan,Y.; Zhang,Y.; Dong,L.; Wang,D.; Guo,J.; Wang,M.; Guo,Y.; Wen,L.
EPI251382	MP	China	2009-Jun-23	A/Jiangxi-Zhanggong/31/2009		Other Database Import	Shu,Y.; Huang,W.; Zhao,X.; Li,Z.; Wang,W.; Li,X.; Yang,L.; Lan,Y.; Zhang,Y.; Dong,L.; Wang,D.; Guo,J.; Wang,M.; Guo,Y.; Wen,L.
EPI251381	MP	China	2009-Jun-11	A/Guangdong-Maonan/33/2009		Other Database Import	Shu,Y.; Huang,W.; Zhao,X.; Li,Z.; Wang,W.; Li,X.; Yang,L.; Lan,Y.; Zhang,Y.; Dong,L.; Wang,D.; Guo,J.; Wang,M.; Guo,Y.; Wen,L.
EPI251378	MP	China	2009-Jun-06	A/Hubei-Wuchang/1140/2009		Other Database Import	Shu,Y.; Huang,W.; Zhao,X.; Li,Z.; Wang,W.; Li,X.; Yang,L.; Lan,Y.; Zhang,Y.; Dong,L.; Wang,D.; Guo,J.; Wang,M.; Guo,Y.; Wen,L.
EPI251376	MP	China	2009-Jun-03	A/Fujian-Xiangcheng/52/2009		Other Database Import	Shu,Y.; Huang,W.; Zhao,X.; Li,Z.; Wang,W.; Li,X.; Yang,L.; Lan,Y.; Zhang,Y.; Dong,L.; Wang,D.; Guo,J.; Wang,M.; Guo,Y.; Wen,L.
EPI251373	MP	China	2009-May-22	A/Fujian-Jinjiang/35/2009		Other Database Import	Shu,Y.; Huang,W.; Zhao,X.; Li,Z.; Wang,W.; Li,X.; Yang,L.; Lan,Y.; Zhang,Y.; Dong,L.; Wang,D.; Guo,J.; Wang,M.; Guo,Y.; Wen,L.
EPI251369	MP	China	2009-May-11	A/Fujian-Fengze/311/2009		Other Database Import	Shu,Y.; Huang,W.; Zhao,X.; Li,Z.; Wang,W.; Li,X.; Yang,L.; Lan,Y.; Zhang,Y.; Dong,L.; Wang,D.; Guo,J.; Wang,M.; Guo,Y.; Wen,L.
EPI251368	MP	China	2009-May-07	A/Hunan-Beihu/1313/2009		Other Database Import	Shu,Y.; Huang,W.; Zhao,X.; Li,Z.; Wang,W.; Li,X.; Yang,L.; Lan,Y.; Zhang,Y.; Dong,L.; Wang,D.; Guo,J.; Wang,M.; Guo,Y.; Wen,L.
EPI251365	MP	China	2009-Apr-21	A/Tianjin-Nankai/181/2009		Other Database Import	Shu,Y.; Huang,W.; Zhao,X.; Li,Z.; Wang,W.; Li,X.; Yang,L.; Lan,Y.; Zhang,Y.; Dong,L.; Wang,D.; Guo,J.; Wang,M.; Guo,Y.; Wen,L.
EPI251360	MP	China	2009-Mar-24	A/Tianjin-Nankai/167/2009		Other Database Import	Shu,Y.; Huang,W.; Zhao,X.; Li,Z.; Wang,W.; Li,X.; Yang,L.; Lan,Y.; Zhang,Y.; Dong,L.; Wang,D.; Guo,J.; Wang,M.; Guo,Y.; Wen,L.
EPI251359	MP	China	2009-Mar-10	A/Tianjin-Nankai/155/2009		Other Database Import	Shu,Y.; Huang,W.; Zhao,X.; Li,Z.; Wang,W.; Li,X.; Yang,L.; Lan,Y.; Zhang,Y.; Dong,L.; Wang,D.; Guo,J.; Wang,M.; Guo,Y.; Wen,L.
EPI251358	MP	China	2009-Mar-09	A/Shaanxi-Qindu/159/2009		Other Database Import	Shu,Y.; Huang,W.; Zhao,X.; Li,Z.; Wang,W.; Li,X.; Yang,L.; Lan,Y.; Zhang,Y.; Dong,L.; Wang,D.; Guo,J.; Wang,M.; Guo,Y.; Wen,L.
EPI251357	MP	China	2009-Mar-09	A/Jiangsu-Gulou/134/2009		Other Database Import	Shu,Y.; Huang,W.; Zhao,X.; Li,Z.; Wang,W.; Li,X.; Yang,L.; Lan,Y.; Zhang,Y.; Dong,L.; Wang,D.; Guo,J.; Wang,M.; Guo,Y.; Wen,L.
EPI251348	MP	China	2009-Feb-12	A/Heilongjiang-Nangang/163/2009		Other Database Import	Shu,Y.; Huang,W.; Zhao,X.; Li,Z.; Wang,W.; Li,X.; Yang,L.; Lan,Y.; Zhang,Y.; Dong,L.; Wang,D.; Guo,J.; Wang,M.; Guo,Y.; Wen,L.
EPI251347	MP	China	2009-Feb-08	A/Shandong-Sifang/134/2009		Other Database Import	Shu,Y.; Huang,W.; Zhao,X.; Li,Z.; Wang,W.; Li,X.; Yang,L.; Lan,Y.; Zhang,Y.; Dong,L.; Wang,D.; Guo,J.; Wang,M.; Guo,Y.; Wen,L.
EPI251346	MP	China	2009-Feb-05	A/Hunan-Suxian/170/2009		Other Database Import	Shu,Y.; Huang,W.; Zhao,X.; Li,Z.; Wang,W.; Li,X.; Yang,L.; Lan,Y.; Zhang,Y.; Dong,L.; Wang,D.; Guo,J.; Wang,M.; Guo,Y.; Wen,L.
EPI251340	MP	China	2009-Jan-09	A/Xinjiang-Hutubi/136/2009		Other Database Import	Shu,Y.; Huang,W.; Zhao,X.; Li,Z.; Wang,W.; Li,X.; Yang,L.; Lan,Y.; Zhang,Y.; Dong,L.; Wang,D.; Guo,J.; Wang,M.; Guo,Y.; Wen,L.
EPI251339	MP	China	2009-Jan-05	A/Tianjin-Hongqiao/13/2009		Other Database Import	Shu,Y.; Huang,W.; Zhao,X.; Li,Z.; Wang,W.; Li,X.; Yang,L.; Lan,Y.; Zhang,Y.; Dong,L.; Wang,D.; Guo,J.; Wang,M.; Guo,Y.; Wen,L.
EPI249990	MP	Lao, People's Democratic Republic	2009-Sep-21	A/Laos/184/2009	National Center for Laboratory and Epidemiology	Centers for Disease Control and Prevention
EPI249991	NA	Lao, People's Democratic Republic	2009-Sep-21	A/Laos/184/2009	National Center for Laboratory and Epidemiology	Centers for Disease Control and Prevention
EPI270286	HA	Lao, People's Democratic Republic	2009-Sep-21	A/Laos/184/2009	National Center for Laboratory and Epidemiology	Centers for Disease Control and Prevention
EPI249987	MP	Lao, People's Democratic Republic	2009-Dec-24	A/Laos/256/2009	National Center for Laboratory and Epidemiology	Centers for Disease Control and Prevention
EPI249988	NA	Lao, People's Democratic Republic	2009-Dec-24	A/Laos/256/2009	National Center for Laboratory and Epidemiology	Centers for Disease Control and Prevention
EPI249989	HA	Lao, People's Democratic Republic	2009-Dec-24	A/Laos/256/2009	National Center for Laboratory and Epidemiology	Centers for Disease Control and Prevention
EPI249871	PB2	United States	2009-May-24	A/New York/4255/2009		Other Database Import	The NIAID Influenza Genome Sequencing Consortium
EPI249872	PB1	United States	2009-May-24	A/New York/4255/2009		Other Database Import	The NIAID Influenza Genome Sequencing Consortium
EPI249873	PA	United States	2009-May-24	A/New York/4255/2009		Other Database Import	The NIAID Influenza Genome Sequencing Consortium
EPI249874	HA	United States	2009-May-24	A/New York/4255/2009		Other Database Import	The NIAID Influenza Genome Sequencing Consortium
EPI249875	NP	United States	2009-May-24	A/New York/4255/2009		Other Database Import	The NIAID Influenza Genome Sequencing Consortium
EPI249876	NA	United States	2009-May-24	A/New York/4255/2009		Other Database Import	The NIAID Influenza Genome Sequencing Consortium
EPI249877	MP	United States	2009-May-24	A/New York/4255/2009		Other Database Import	The NIAID Influenza Genome Sequencing Consortium
EPI249878	NS	United States	2009-May-24	A/New York/4255/2009		Other Database Import	The NIAID Influenza Genome Sequencing Consortium
EPI249863	PB2	United States	2009-Jun-04	A/New York/3896/2009		Other Database Import	The NIAID Influenza Genome Sequencing Consortium
EPI249864	PB1	United States	2009-Jun-04	A/New York/3896/2009		Other Database Import	The NIAID Influenza Genome Sequencing Consortium
EPI249865	PA	United States	2009-Jun-04	A/New York/3896/2009		Other Database Import	The NIAID Influenza Genome Sequencing Consortium
EPI249866	HA	United States	2009-Jun-04	A/New York/3896/2009		Other Database Import	The NIAID Influenza Genome Sequencing Consortium
EPI249867	NP	United States	2009-Jun-04	A/New York/3896/2009		Other Database Import	The NIAID Influenza Genome Sequencing Consortium
EPI249868	NA	United States	2009-Jun-04	A/New York/3896/2009		Other Database Import	The NIAID Influenza Genome Sequencing Consortium
EPI249869	MP	United States	2009-Jun-04	A/New York/3896/2009		Other Database Import	The NIAID Influenza Genome Sequencing Consortium
EPI249870	NS	United States	2009-Jun-04	A/New York/3896/2009		Other Database Import	The NIAID Influenza Genome Sequencing Consortium
EPI249459	HA	Lebanon	2009-Feb-05	A/Lebanon/L82/2009		Other Database Import	Zaraket,H.; Saito,R.; Dbaibo,G.; Suzuki,H.
EPI249454	HA	Lebanon	2009-Jan-26	A/Lebanon/L55/2009		Other Database Import	Zaraket,H.; Saito,R.; Dbaibo,G.; Suzuki,H.
EPI249453	HA	Lebanon	2009-Jan-21	A/Lebanon/L47/2009		Other Database Import	Zaraket,H.; Saito,R.; Dbaibo,G.; Suzuki,H.
EPI249452	HA	Lebanon	2009-Jan-20	A/Lebanon/L34/2009		Other Database Import	Zaraket,H.; Saito,R.; Dbaibo,G.; Suzuki,H.
EPI249451	HA	Lebanon	2009-Jan-20	A/Lebanon/L32/2009		Other Database Import	Zaraket,H.; Saito,R.; Dbaibo,G.; Suzuki,H.
EPI249449	HA	Lebanon	2009-Jan-19	A/Lebanon/L27/2009		Other Database Import	Zaraket,H.; Saito,R.; Dbaibo,G.; Suzuki,H.
EPI245685	HA	Sweden	2009-Jan-05	A/Stockholm/10/2009	Public Health Agency of Sweden	Public Health Agency of Sweden
EPI245686	NA	Sweden	2009-Jan-05	A/Stockholm/10/2009	Public Health Agency of Sweden	Public Health Agency of Sweden
EPI245687	MP	Sweden	2009-Jan-05	A/Stockholm/10/2009	Public Health Agency of Sweden	Public Health Agency of Sweden
EPI245682	HA	Sweden	2009-Jan-07	A/Stockholm/11/2009	Public Health Agency of Sweden	Public Health Agency of Sweden
EPI245683	NA	Sweden	2009-Jan-07	A/Stockholm/11/2009	Public Health Agency of Sweden	Public Health Agency of Sweden
EPI245684	MP	Sweden	2009-Jan-07	A/Stockholm/11/2009	Public Health Agency of Sweden	Public Health Agency of Sweden
EPI245667	HA	Sweden	2009-Jan-08	A/Stockholm/14/2009	Public Health Agency of Sweden	Public Health Agency of Sweden
EPI245668	NA	Sweden	2009-Jan-08	A/Stockholm/14/2009	Public Health Agency of Sweden	Public Health Agency of Sweden
EPI245669	MP	Sweden	2009-Jan-08	A/Stockholm/14/2009	Public Health Agency of Sweden	Public Health Agency of Sweden
EPI245658	HA	Sweden	2009-Jan-12	A/Stockholm/15/2009	Public Health Agency of Sweden	Public Health Agency of Sweden
EPI245659	NA	Sweden	2009-Jan-12	A/Stockholm/15/2009	Public Health Agency of Sweden	Public Health Agency of Sweden
EPI245660	MP	Sweden	2009-Jan-12	A/Stockholm/15/2009	Public Health Agency of Sweden	Public Health Agency of Sweden
EPI245655	HA	Sweden	2009-Jan-13	A/Stockholm/3/2009	Public Health Agency of Sweden	Public Health Agency of Sweden
EPI245656	NA	Sweden	2009-Jan-13	A/Stockholm/3/2009	Public Health Agency of Sweden	Public Health Agency of Sweden
EPI245657	MP	Sweden	2009-Jan-13	A/Stockholm/3/2009	Public Health Agency of Sweden	Public Health Agency of Sweden
EPI245649	HA	Sweden	2009-Jan-13	A/Stockholm/16/2009	Public Health Agency of Sweden	Public Health Agency of Sweden
EPI245650	NA	Sweden	2009-Jan-13	A/Stockholm/16/2009	Public Health Agency of Sweden	Public Health Agency of Sweden
EPI245651	MP	Sweden	2009-Jan-13	A/Stockholm/16/2009	Public Health Agency of Sweden	Public Health Agency of Sweden
EPI244790	HA	Sweden	2009-Jan-22	A/Stockholm/20/2009	Public Health Agency of Sweden	Public Health Agency of Sweden
EPI244791	NA	Sweden	2009-Jan-22	A/Stockholm/20/2009	Public Health Agency of Sweden	Public Health Agency of Sweden
EPI244792	MP	Sweden	2009-Jan-22	A/Stockholm/20/2009	Public Health Agency of Sweden	Public Health Agency of Sweden
EPI244760	HA	Sweden	2009-Feb-11	A/Stockholm/27/2009	Public Health Agency of Sweden	Public Health Agency of Sweden
EPI244761	NA	Sweden	2009-Feb-11	A/Stockholm/27/2009	Public Health Agency of Sweden	Public Health Agency of Sweden
EPI244762	MP	Sweden	2009-Feb-11	A/Stockholm/27/2009	Public Health Agency of Sweden	Public Health Agency of Sweden
EPI244757	HA	Sweden	2009-Jan-23	A/Umea/1/2009	Public Health Agency of Sweden	Public Health Agency of Sweden
EPI244758	NA	Sweden	2009-Jan-23	A/Umea/1/2009	Public Health Agency of Sweden	Public Health Agency of Sweden
EPI244759	MP	Sweden	2009-Jan-23	A/Umea/1/2009	Public Health Agency of Sweden	Public Health Agency of Sweden
EPI244754	HA	Sweden	2009-Feb-03	A/Umea/2/2009		Public Health Agency of Sweden
EPI244755	NA	Sweden	2009-Feb-03	A/Umea/2/2009		Public Health Agency of Sweden
EPI244756	MP	Sweden	2009-Feb-03	A/Umea/2/2009		Public Health Agency of Sweden
EPI243570	MP	Mexico	2009-Aug-07	A/Mexico/5206/2009	Laboratorio de Virus Respiratorio	Centers for Disease Control and Prevention
EPI243571	HA	Mexico	2009-Aug-07	A/Mexico/5206/2009	Laboratorio de Virus Respiratorio	Centers for Disease Control and Prevention
EPI270304	NA	Mexico	2009-Aug-07	A/Mexico/5206/2009	Laboratorio de Virus Respiratorio	Centers for Disease Control and Prevention
EPI243564	MP	Mexico	2009-Sep-15	A/Mexico/5270/2009	Laboratorio de Virus Respiratorio	Centers for Disease Control and Prevention
EPI243565	NA	Mexico	2009-Sep-15	A/Mexico/5270/2009	Laboratorio de Virus Respiratorio	Centers for Disease Control and Prevention
EPI243566	HA	Mexico	2009-Sep-15	A/Mexico/5270/2009	Laboratorio de Virus Respiratorio	Centers for Disease Control and Prevention
EPI243561	MP	Mexico	2009-Sep-15	A/Mexico/5270/2009	Laboratorio de Virus Respiratorio	Centers for Disease Control and Prevention
EPI243562	NA	Mexico	2009-Sep-15	A/Mexico/5270/2009	Laboratorio de Virus Respiratorio	Centers for Disease Control and Prevention
EPI243563	HA	Mexico	2009-Sep-15	A/Mexico/5270/2009	Laboratorio de Virus Respiratorio	Centers for Disease Control and Prevention
EPI241163	MP	Vietnam	2009-May-27	A/Vietnam/63/2009	National Institute of Hygiene and Epidemiology	Centers for Disease Control and Prevention
EPI241164	NA	Vietnam	2009-May-27	A/Vietnam/63/2009	National Institute of Hygiene and Epidemiology	Centers for Disease Control and Prevention
EPI241165	HA	Vietnam	2009-May-27	A/Vietnam/63/2009	National Institute of Hygiene and Epidemiology	Centers for Disease Control and Prevention
EPI241160	MP	Vietnam	2009-Jun-03	A/Vietnam/1769/2009	National Institute of Hygiene and Epidemiology	Centers for Disease Control and Prevention
EPI241161	NA	Vietnam	2009-Jun-03	A/Vietnam/1769/2009	National Institute of Hygiene and Epidemiology	Centers for Disease Control and Prevention
EPI241162	HA	Vietnam	2009-Jun-03	A/Vietnam/1769/2009	National Institute of Hygiene and Epidemiology	Centers for Disease Control and Prevention
EPI241145	MP	India	2009-Sep-19	A/India/2710/2009	National Institute of Virology	Centers for Disease Control and Prevention
EPI241146	NA	India	2009-Sep-19	A/India/2710/2009	National Institute of Virology	Centers for Disease Control and Prevention
EPI241147	HA	India	2009-Sep-19	A/India/2710/2009	National Institute of Virology	Centers for Disease Control and Prevention
EPI241142	MP	Nigeria	2009-Nov-02	A/Nigeria/946/2009	CDC GAP Nigeria	Centers for Disease Control and Prevention
EPI241143	NA	Nigeria	2009-Nov-02	A/Nigeria/946/2009	CDC GAP Nigeria	Centers for Disease Control and Prevention
EPI241144	HA	Nigeria	2009-Nov-02	A/Nigeria/946/2009	CDC GAP Nigeria	Centers for Disease Control and Prevention
EPI240623	HA	Taiwan	2009-Sep-21	A/Taiwan/929/2009	Taiwan CDC	National Institute of Infectious Diseases (NIID)	Ujike,Makoto; Kato,Yumiko; Oguchi,Akio; Fujita,Nobuyuki; Obuchi,Masatsugu; Tashiro,Masato; Odagiri,Takato
EPI240622	HA	Taiwan	2009-Sep-19	A/Taiwan/925/2009	Taiwan CDC	National Institute of Infectious Diseases (NIID)	Ujike,Makoto; Kato,Yumiko; Oguchi,Akio; Fujita,Nobuyuki; Obuchi,Masatsugu; Tashiro,Masato; Odagiri,Takato
EPI239697	HA	China	2009-Oct-12	A/Tianjin-tanggu/197/2009	WHO Chinese National Influenza Center	National Institute of Infectious Diseases (NIID)	'Ujike,Makoto; Kato,Yumiko; Oguchi,Akio; Fujita,Nobuyuki; Obuchi,Masatsugu; Tashiro,Masato; Odagiri,Takato
EPI239696	HA	China	2009-Oct-20	A/Tianjin-jinnan/1278/2009	WHO Chinese National Influenza Center	National Institute of Infectious Diseases (NIID)	'Ujike,Makoto; Kato,Yumiko; Oguchi,Akio; Fujita,Nobuyuki; Obuchi,Masatsugu; Tashiro,Masato; Odagiri,Takato
EPI239690	HA	China	2009-Oct-28	A/Tianjin-baodi/312/2009	WHO Chinese National Influenza Center	National Institute of Infectious Diseases (NIID)	'Ujike,Makoto; Kato,Yumiko; Oguchi,Akio; Fujita,Nobuyuki; Obuchi,Masatsugu; Tashiro,Masato; Odagiri,Takato
EPI239686	HA	China	2009-Oct-05	A/Hunan-kaifu/1852/2009	WHO Chinese National Influenza Center	National Institute of Infectious Diseases (NIID)	'Ujike,Makoto; Kato,Yumiko; Oguchi,Akio; Fujita,Nobuyuki; Obuchi,Masatsugu; Tashiro,Masato; Odagiri,Takato
EPI239685	HA	China	2009-Sep-22	A/Guangdong-suixi/354/2009	WHO Chinese National Influenza Center	National Institute of Infectious Diseases (NIID)	'Ujike,Makoto; Kato,Yumiko; Oguchi,Akio; Fujita,Nobuyuki; Obuchi,Masatsugu; Tashiro,Masato; Odagiri,Takato
EPI238711	HA	Sweden	2009-Nov-27	A/Gothenburg/3/2009	Public Health Agency of Sweden	Public Health Agency of Sweden
EPI238712	NA	Sweden	2009-Nov-27	A/Gothenburg/3/2009	Public Health Agency of Sweden	Public Health Agency of Sweden
EPI238713	MP	Sweden	2009-Nov-27	A/Gothenburg/3/2009	Public Health Agency of Sweden	Public Health Agency of Sweden
EPI238708	HA	Sweden	2009-Nov-28	A/Stockholm/112/2009	Public Health Agency of Sweden	Public Health Agency of Sweden
EPI238709	NA	Sweden	2009-Nov-28	A/Stockholm/112/2009	Public Health Agency of Sweden	Public Health Agency of Sweden
EPI238710	MP	Sweden	2009-Nov-28	A/Stockholm/112/2009	Public Health Agency of Sweden	Public Health Agency of Sweden
EPI238705	HA	Sweden	2009-Aug-11	A/Orebro/4/2009	Public Health Agency of Sweden	Public Health Agency of Sweden
EPI238706	NA	Sweden	2009-Aug-11	A/Orebro/4/2009	Public Health Agency of Sweden	Public Health Agency of Sweden
EPI238707	MP	Sweden	2009-Aug-11	A/Orebro/4/2009	Public Health Agency of Sweden	Public Health Agency of Sweden
EPI238693	HA	Sweden	2009-Aug-01	A/Stockholm/91/2009	Public Health Agency of Sweden	Public Health Agency of Sweden
EPI238694	NA	Sweden	2009-Aug-01	A/Stockholm/91/2009	Public Health Agency of Sweden	Public Health Agency of Sweden
EPI238695	MP	Sweden	2009-Aug-01	A/Stockholm/91/2009	Public Health Agency of Sweden	Public Health Agency of Sweden
EPI238690	HA	Sweden	2009-Aug-01	A/Stockholm/90/2009	Public Health Agency of Sweden	Public Health Agency of Sweden
EPI238691	NA	Sweden	2009-Aug-01	A/Stockholm/90/2009	Public Health Agency of Sweden	Public Health Agency of Sweden
EPI238692	MP	Sweden	2009-Aug-01	A/Stockholm/90/2009	Public Health Agency of Sweden	Public Health Agency of Sweden
EPI235370	NA	Madagascar	2009-Aug-26	A/Madagascar/6949/2009	Institut Pasteur de Madagascar	National Institute for Medical Research
EPI235371	HA	Madagascar	2009-Aug-26	A/Madagascar/6949/2009	Institut Pasteur de Madagascar	National Institute for Medical Research
EPI234608	HA	Taiwan	2009-Sep-29	A/Taiwan/914/2009	Taiwan CDC	National Institute of Infectious Diseases (NIID)	Ujike,Makoto; Kato,Yumiko; Oguchi,Akio; Fujita,Nobuyuki; Obuchi,Masatsugu; Tashiro,Masato; Odagiri,Takato
EPI234606	HA	Taiwan	2009-Sep-04	A/Taiwan/871/2009	Taiwan CDC	National Institute of Infectious Diseases (NIID)	Ujike,Makoto; Kato,Yumiko; Oguchi,Akio; Fujita,Nobuyuki; Obuchi,Masatsugu; Tashiro,Masato; Odagiri,Takato
EPI234605	HA	Taiwan	2009-Sep-05	A/Taiwan/840/2009	Taiwan CDC	National Institute of Infectious Diseases (NIID)	Ujike,Makoto; Kato,Yumiko; Oguchi,Akio; Fujita,Nobuyuki; Obuchi,Masatsugu; Tashiro,Masato; Odagiri,Takato
EPI232965	NA	France	2009-Sep-18	A/Bordeaux/1942/2009	CRR virus Influenza region Sud	National Institute for Medical Research
EPI232966	HA	France	2009-Sep-18	A/Bordeaux/1942/2009	CRR virus Influenza region Sud	National Institute for Medical Research
EPI232669	MP	Nigeria	2009-Jan-01	A/Nigeria/155/2009		Centers for Disease Control and Prevention
EPI232670	NA	Nigeria	2009-Jan-01	A/Nigeria/155/2009		Centers for Disease Control and Prevention
EPI232671	HA	Nigeria	2009-Jan-01	A/Nigeria/155/2009		Centers for Disease Control and Prevention
EPI232630	MP	Vietnam	2009-Jun-02	A/Vietnam/302/2009	National Institute of Hygiene and Epidemiology	Centers for Disease Control and Prevention
EPI232631	NA	Vietnam	2009-Jun-02	A/Vietnam/302/2009	National Institute of Hygiene and Epidemiology	Centers for Disease Control and Prevention
EPI232632	HA	Vietnam	2009-Jun-02	A/Vietnam/302/2009	National Institute of Hygiene and Epidemiology	Centers for Disease Control and Prevention
EPI232629	HA	United States	2009-Sep-30	A/Vermont/22/2009	Vermont Department of Health Laboratory	Centers for Disease Control and Prevention
EPI232627	MP	United States	2009-Sep-30	A/Vermont/22/2009	Vermont Department of Health Laboratory	Centers for Disease Control and Prevention
EPI232628	NA	United States	2009-Sep-30	A/Vermont/22/2009	Vermont Department of Health Laboratory	Centers for Disease Control and Prevention
EPI232603	MP	Taiwan	2009-May-25	A/Taiwan/713/2009	ADImmune Corporation	Centers for Disease Control and Prevention
EPI232604	NA	Taiwan	2009-May-25	A/Taiwan/713/2009	ADImmune Corporation	Centers for Disease Control and Prevention
EPI232605	HA	Taiwan	2009-May-25	A/Taiwan/713/2009	ADImmune Corporation	Centers for Disease Control and Prevention
EPI232600	MP	Thailand	2009-Nov-02	A/Surat Thani/559/2009	WHO National Influenza Centre, National Institute of Medical Research (NIMR)	Centers for Disease Control and Prevention
EPI232601	NA	Thailand	2009-Nov-02	A/Surat Thani/559/2009	WHO National Influenza Centre, National Institute of Medical Research (NIMR)	Centers for Disease Control and Prevention
EPI232602	HA	Thailand	2009-Nov-02	A/Surat Thani/559/2009	WHO National Influenza Centre, National Institute of Medical Research (NIMR)	Centers for Disease Control and Prevention
EPI232592	MP	Philippines	2009-May-26	A/Philippines/2191/2009	Thailand MOPH-U.S. CDC Collaboration (IEIP)	Centers for Disease Control and Prevention
EPI232593	NA	Philippines	2009-May-26	A/Philippines/2191/2009	Thailand MOPH-U.S. CDC Collaboration (IEIP)	Centers for Disease Control and Prevention
EPI232594	HA	Philippines	2009-May-26	A/Philippines/2191/2009	Thailand MOPH-U.S. CDC Collaboration (IEIP)	Centers for Disease Control and Prevention
EPI341673	NP	Philippines	2009-May-26	A/Philippines/2191/2009	Thailand MOPH-U.S. CDC Collaboration (IEIP)	Centers for Disease Control and Prevention
EPI341674	NS	Philippines	2009-May-26	A/Philippines/2191/2009	Thailand MOPH-U.S. CDC Collaboration (IEIP)	Centers for Disease Control and Prevention
EPI341675	PA	Philippines	2009-May-26	A/Philippines/2191/2009	Thailand MOPH-U.S. CDC Collaboration (IEIP)	Centers for Disease Control and Prevention
EPI341676	PB2	Philippines	2009-May-26	A/Philippines/2191/2009	Thailand MOPH-U.S. CDC Collaboration (IEIP)	Centers for Disease Control and Prevention
EPI341677	PB1	Philippines	2009-May-26	A/Philippines/2191/2009	Thailand MOPH-U.S. CDC Collaboration (IEIP)	Centers for Disease Control and Prevention
EPI232575	MP	Nepal	2009-Aug-08	A/Nepal/398/2009	Thailand MOPH-U.S. CDC Collaboration (IEIP)	Centers for Disease Control and Prevention
EPI232576	NA	Nepal	2009-Aug-08	A/Nepal/398/2009	Thailand MOPH-U.S. CDC Collaboration (IEIP)	Centers for Disease Control and Prevention
EPI232577	HA	Nepal	2009-Aug-08	A/Nepal/398/2009	Thailand MOPH-U.S. CDC Collaboration (IEIP)	Centers for Disease Control and Prevention
EPI232572	MP	United States	2009-Sep-25	A/Nebraska/21/2009	Nebraska Public Health Lab	Centers for Disease Control and Prevention
EPI232573	NA	United States	2009-Sep-25	A/Nebraska/21/2009	Nebraska Public Health Lab	Centers for Disease Control and Prevention
EPI232574	HA	United States	2009-Sep-25	A/Nebraska/21/2009	Nebraska Public Health Lab	Centers for Disease Control and Prevention
EPI232563	MP	Kenya	2009-Aug-20	A/Kenya/2817/2009	CDC-Kenya	Centers for Disease Control and Prevention
EPI232564	NA	Kenya	2009-Aug-20	A/Kenya/2817/2009	CDC-Kenya	Centers for Disease Control and Prevention
EPI232565	HA	Kenya	2009-Aug-20	A/Kenya/2817/2009	CDC-Kenya	Centers for Disease Control and Prevention
EPI232548	MP	India	2009-Jul-07	A/India/0484/2009	National Institute of Virology	Centers for Disease Control and Prevention
EPI232549	NA	India	2009-Jul-07	A/India/0484/2009	National Institute of Virology	Centers for Disease Control and Prevention
EPI232550	HA	India	2009-Jul-07	A/India/0484/2009	National Institute of Virology	Centers for Disease Control and Prevention
EPI232533	MP	Guam	2009-Jun-18	A/Guam/0821/2009	Naval Health Research Center	Centers for Disease Control and Prevention
EPI232534	NA	Guam	2009-Jun-18	A/Guam/0821/2009	Naval Health Research Center	Centers for Disease Control and Prevention
EPI232535	HA	Guam	2009-Jun-18	A/Guam/0821/2009	Naval Health Research Center	Centers for Disease Control and Prevention
EPI232530	MP	United States	2009-Nov-01	A/Florida/26/2009	Florida Department of Health-Jacksonville	Centers for Disease Control and Prevention
EPI232531	NA	United States	2009-Nov-01	A/Florida/26/2009	Florida Department of Health-Jacksonville	Centers for Disease Control and Prevention
EPI232532	HA	United States	2009-Nov-01	A/Florida/26/2009	Florida Department of Health-Jacksonville	Centers for Disease Control and Prevention
EPI232524	MP	Costa Rica	2009-Jul-11	A/Costa Rica/3090/2009	Laboratorio Nacional de Influenza	Centers for Disease Control and Prevention
EPI232525	NA	Costa Rica	2009-Jul-11	A/Costa Rica/3090/2009	Laboratorio Nacional de Influenza	Centers for Disease Control and Prevention
EPI232526	HA	Costa Rica	2009-Jul-11	A/Costa Rica/3090/2009	Laboratorio Nacional de Influenza	Centers for Disease Control and Prevention
EPI232518	MP	Cambodia	2009-Jul-06	A/Cambodia/6735/2009	NAMRU-2, Cambodia	Centers for Disease Control and Prevention
EPI232519	NA	Cambodia	2009-Jul-06	A/Cambodia/6735/2009	NAMRU-2, Cambodia	Centers for Disease Control and Prevention
EPI232520	HA	Cambodia	2009-Jul-06	A/Cambodia/6735/2009	NAMRU-2, Cambodia	Centers for Disease Control and Prevention
EPI232503	MP	United States	2009-Aug-20	A/Pennsylvania/24/2009	Pennsylvania Department of Health	Centers for Disease Control and Prevention
EPI232504	NA	United States	2009-Aug-20	A/Pennsylvania/24/2009	Pennsylvania Department of Health	Centers for Disease Control and Prevention
EPI232505	HA	United States	2009-Aug-20	A/Pennsylvania/24/2009	Pennsylvania Department of Health	Centers for Disease Control and Prevention
EPI232491	MP	China	2009-Jun-01	A/Guangdong-Luohu/1256/2009	WHO Chinese National Influenza Center	Centers for Disease Control and Prevention
EPI232492	NA	China	2009-Jun-01	A/Guangdong-Luohu/1256/2009	WHO Chinese National Influenza Center	Centers for Disease Control and Prevention
EPI232493	HA	China	2009-Jun-01	A/Guangdong-Luohu/1256/2009	WHO Chinese National Influenza Center	Centers for Disease Control and Prevention
EPI232482	MP	China	2009-May-07	A/Fujian-Tongan/196/2009	WHO Chinese National Influenza Center	Centers for Disease Control and Prevention
EPI232483	NA	China	2009-May-07	A/Fujian-Tongan/196/2009	WHO Chinese National Influenza Center	Centers for Disease Control and Prevention
EPI232484	HA	China	2009-May-07	A/Fujian-Tongan/196/2009	WHO Chinese National Influenza Center	Centers for Disease Control and Prevention
EPI232464	MP	Taiwan	2009-Jan-01	A/Taiwan/240/2009		Centers for Disease Control and Prevention
EPI232465	NA	Taiwan	2009-Jan-01	A/Taiwan/240/2009		Centers for Disease Control and Prevention
EPI232466	HA	Taiwan	2009-Jan-01	A/Taiwan/240/2009		Centers for Disease Control and Prevention
EPI232461	MP	Haiti	2009-Jul-01	A/Haiti/66/2009	Laboratoire National de Sante Publique	Centers for Disease Control and Prevention
EPI232462	NA	Haiti	2009-Jul-01	A/Haiti/66/2009	Laboratoire National de Sante Publique	Centers for Disease Control and Prevention
EPI232463	HA	Haiti	2009-Jul-01	A/Haiti/66/2009	Laboratoire National de Sante Publique	Centers for Disease Control and Prevention
EPI232460	HA	Bolivia, Plurinationial State of	2009-Jan-01	A/Bolivia/2948/2009		Centers for Disease Control and Prevention
EPI232458	MP	Bolivia, Plurinationial State of	2009-Jan-01	A/Bolivia/2948/2009		Centers for Disease Control and Prevention
EPI232459	NA	Bolivia, Plurinationial State of	2009-Jan-01	A/Bolivia/2948/2009		Centers for Disease Control and Prevention
EPI230858	PB2	Thailand	2009-Jul-11	A/Thailand/CU-B590/2009		Other Database Import	Thongmee,C.; Chieocharnsin,T.; Suwannakarn,K.; Theamboonlers,A.; Poovorawan,Y.
EPI230859	PB1	Thailand	2009-Jul-11	A/Thailand/CU-B590/2009		Other Database Import	Thongmee,C.; Chieocharnsin,T.; Suwannakarn,K.; Theamboonlers,A.; Poovorawan,Y.
EPI230860	PA	Thailand	2009-Jul-11	A/Thailand/CU-B590/2009		Other Database Import	Thongmee,C.; Chieocharnsin,T.; Suwannakarn,K.; Theamboonlers,A.; Poovorawan,Y.
EPI230861	HA	Thailand	2009-Jul-11	A/Thailand/CU-B590/2009		Other Database Import	Thongmee,C.; Chieocharnsin,T.; Suwannakarn,K.; Theamboonlers,A.; Poovorawan,Y.
EPI230862	NP	Thailand	2009-Jul-11	A/Thailand/CU-B590/2009		Other Database Import	Thongmee,C.; Chieocharnsin,T.; Suwannakarn,K.; Theamboonlers,A.; Poovorawan,Y.
EPI230863	NA	Thailand	2009-Jul-11	A/Thailand/CU-B590/2009		Other Database Import	Thongmee,C.; Chieocharnsin,T.; Suwannakarn,K.; Theamboonlers,A.; Poovorawan,Y.
EPI230864	MP	Thailand	2009-Jul-11	A/Thailand/CU-B590/2009		Other Database Import	Thongmee,C.; Chieocharnsin,T.; Suwannakarn,K.; Theamboonlers,A.; Poovorawan,Y.
EPI230865	NS	Thailand	2009-Jul-11	A/Thailand/CU-B590/2009		Other Database Import	Thongmee,C.; Chieocharnsin,T.; Suwannakarn,K.; Theamboonlers,A.; Poovorawan,Y.
EPI230532	HA	Russian Federation	2009-Mar-01	A/Novosibirsk/707/2009		Other Database Import	Ilinykh,P.A.; Kulak,M.V.; Romanovskaya,A.A.; Kurskaya,O.G.; Durimanov,A.G.; Ilycheva,T.N.; Shestopalov,A.M.
EPI230533	NA	Russian Federation	2009-Mar-01	A/Novosibirsk/707/2009		Other Database Import	Ilinykh,P.A.; Kulak,M.V.; Romanovskaya,A.A.; Kurskaya,O.G.; Durimanov,A.G.; Ilycheva,T.N.; Shestopalov,A.M.
EPI230169	HA	Japan	2009-Jul-30	A/SHIZUOKA/867/2009		National Institute of Infectious Diseases (NIID)	Ujike,Makoto; Kato,Yumiko; Oguchi,Akio; Fujita,Nobuyuki; Obuchi,Masatsugu; Tashiro,Masato; Odagir,Takato
EPI230167	HA	Japan	2009-Jul-12	A/NIIGATA/776/2009		National Institute of Infectious Diseases (NIID)	Ujike,Makoto; Kato,Yumiko; Oguchi,Akio; Fujita,Nobuyuki; Obuchi,Masatsugu; Tashiro,Masato; Odagir,Takato
EPI230157	HA	Myanmar	2009-Jul-23	A/Myanmar/JP137/2009		National Institute of Infectious Diseases (NIID)	Ujike,Makoto; Kato,Yumiko; Oguchi,Akio; Fujita,Nobuyuki; Obuchi,Masatsugu; Tashiro,Masato; Odagir,Takato
EPI230156	HA	Myanmar	2009-Jul-19	A/Myanmar/JP120/2009		National Institute of Infectious Diseases (NIID)	Ujike,Makoto; Kato,Yumiko; Oguchi,Akio; Fujita,Nobuyuki; Obuchi,Masatsugu; Tashiro,Masato; Odagir,Takato
EPI230154	HA	Lao, People's Democratic Republic	2009-Jul-24	A/Laos/JP1632/2009		National Institute of Infectious Diseases (NIID)	Ujike,Makoto; Kato,Yumiko; Oguchi,Akio; Fujita,Nobuyuki; Obuchi,Masatsugu; Tashiro,Masato; Odagir,Takato
EPI230150	HA	China	2009-Jun-25	A/Hunan-shaoyang/313/2009		National Institute of Infectious Diseases (NIID)	Ujike,Makoto; Kato,Yumiko; Oguchi,Akio; Fujita,Nobuyuki; Obuchi,Masatsugu; Tashiro,Masato; Odagir,Takato
EPI230145	HA	China	2009-May-07	A/Fujian-fengze/53/2009		National Institute of Infectious Diseases (NIID)	Ujike,Makoto; Kato,Yumiko; Oguchi,Akio; Fujita,Nobuyuki; Obuchi,Masatsugu; Tashiro,Masato; Odagir,Takato
EPI230136	HA	Japan	2009-Sep-03	A/SAPPORO/320/2009		National Institute of Infectious Diseases (NIID)	Ujike,Makoto; Kato,Yumiko; Oguchi,Akio; Fujita,Nobuyuki; Obuchi,Masatsugu; Tashiro,Masato; Odagir,Takato
EPI230135	HA	Japan	2009-Sep-09	A/SAPPORO/319/2009		National Institute of Infectious Diseases (NIID)	Ujike,Makoto; Kato,Yumiko; Oguchi,Akio; Fujita,Nobuyuki; Obuchi,Masatsugu; Tashiro,Masato; Odagir,Takato
EPI230129	HA	Lao, People's Democratic Republic	2009-Oct-13	A/Laos/I258/2009		National Institute of Infectious Diseases (NIID)	Ujike,Makoto; Kato,Yumiko; Oguchi,Akio; Fujita,Nobuyuki; Obuchi,Masatsugu; Tashiro,Masato; Odagir,Takato
EPI230126	HA	Japan	2009-Sep-14	A/AICHI/689/2009		National Institute of Infectious Diseases (NIID)	Ujike,Makoto; Kato,Yumiko; Oguchi,Akio; Fujita,Nobuyuki; Obuchi,Masatsugu; Tashiro,Masato; Odagir,Takato
EPI228301	NA	Australia	2009-Jul-13	A/PERTH/324/2009	Pathwest QE II Medical Centre	WHO Collaborating Centre for Reference and Research on Influenza	Deng,Yi-Mo; Iannello,Pina; Ernest,Joanne; Caldwell,Natalia; Komadina,Naomi
EPI228302	HA	Australia	2009-Jul-13	A/PERTH/324/2009	Pathwest QE II Medical Centre	WHO Collaborating Centre for Reference and Research on Influenza	Deng,Yi-Mo; Iannello,Pina; Ernest,Joanne; Caldwell,Natalia; Komadina,Naomi
EPI228279	NA	Sri Lanka	2009-Jul-07	A/SRI LANKA/9/2009	Medical Research Institute	WHO Collaborating Centre for Reference and Research on Influenza	Yi-Mo Deng, Pina Iannello, Joanne Ernest, Natalie Caldwell &amp; Naomi Komadina
EPI228280	HA	Sri Lanka	2009-Jul-07	A/SRI LANKA/9/2009	Medical Research Institute	WHO Collaborating Centre for Reference and Research on Influenza	Yi-Mo Deng, Pina Iannello, Joanne Ernest, Natalie Caldwell &amp; Naomi Komadina
EPI228276	NA	Australia	2009-Jul-10	A/BRISBANE/100/2009	Queensland Health Scientific Services	WHO Collaborating Centre for Reference and Research on Influenza	Yi-Mo Deng, Pina Iannello, Joanne Ernest, Natalie Caldwell &amp; Naomi Komadina
EPI228277	HA	Australia	2009-Jul-10	A/BRISBANE/100/2009	Queensland Health Scientific Services	WHO Collaborating Centre for Reference and Research on Influenza	Yi-Mo Deng, Pina Iannello, Joanne Ernest, Natalie Caldwell &amp; Naomi Komadina
EPI228267	NA	Cambodia	2009-Jun-24	A/CAMBODIA/7/2009	Institute Pasteur du Cambodia	WHO Collaborating Centre for Reference and Research on Influenza	Yi-Mo Deng, Pina Iannello, Joanne Ernest, Natalie Caldwell &amp; Naomi Komadina
EPI228268	HA	Cambodia	2009-Jun-24	A/CAMBODIA/7/2009	Institute Pasteur du Cambodia	WHO Collaborating Centre for Reference and Research on Influenza	Yi-Mo Deng, Pina Iannello, Joanne Ernest, Natalie Caldwell &amp; Naomi Komadina
EPI228247	NA	Australia	2009-Jul-14	A/CANBERRA/20/2009	Canberra Hospital	WHO Collaborating Centre for Reference and Research on Influenza	Yi-Mo Deng, Pina Iannello, Joanne Ernest, Natalie Caldwell &amp; Naomi Komadina
EPI228248	HA	Australia	2009-Jul-14	A/CANBERRA/20/2009	Canberra Hospital	WHO Collaborating Centre for Reference and Research on Influenza	Yi-Mo Deng, Pina Iannello, Joanne Ernest, Natalie Caldwell &amp; Naomi Komadina
EPI228237	NA	Macao	2009-Jul-27	A/MACAU/3384/2009	Laboratorio De Saude Publico	WHO Collaborating Centre for Reference and Research on Influenza	Yi-Mo Deng, Pina Iannello, Joanne Ernest, Natalie Caldwell &amp; Naomi Komadina
EPI228238	HA	Macao	2009-Jul-27	A/MACAU/3384/2009	Laboratorio De Saude Publico	WHO Collaborating Centre for Reference and Research on Influenza	Yi-Mo Deng, Pina Iannello, Joanne Ernest, Natalie Caldwell &amp; Naomi Komadina
EPI228233	NA	South Africa	2009-Jul-08	A/JOHANNESBURG/1176/2009	National Institute for Communicable Disease	WHO Collaborating Centre for Reference and Research on Influenza	Yi-Mo Deng, Pina Iannello, Joanne Ernest, Natalie Caldwell &amp; Naomi Komadina
EPI228234	HA	South Africa	2009-Jul-08	A/JOHANNESBURG/1176/2009	National Institute for Communicable Disease	WHO Collaborating Centre for Reference and Research on Influenza	Yi-Mo Deng, Pina Iannello, Joanne Ernest, Natalie Caldwell &amp; Naomi Komadina
EPI228231	NA	South Africa	2009-Jul-15	A/JOHANNESBURG/1250/2009	National Institute for Communicable Disease	WHO Collaborating Centre for Reference and Research on Influenza	Yi-Mo Deng, Pina Iannello, Joanne Ernest, Natalie Caldwell &amp; Naomi Komadina
EPI228232	HA	South Africa	2009-Jul-15	A/JOHANNESBURG/1250/2009	National Institute for Communicable Disease	WHO Collaborating Centre for Reference and Research on Influenza	Yi-Mo Deng, Pina Iannello, Joanne Ernest, Natalie Caldwell &amp; Naomi Komadina
EPI228158	HA	Japan	2009-Jan-01	A/Sendai/TU45/2009		Other Database Import	Furuse,Y.; Suzuki,A.; Oshitani,H.
EPI228159	MP	Japan	2009-Jan-01	A/Sendai/TU45/2009		Other Database Import	Furuse,Y.; Suzuki,A.; Oshitani,H.
EPI228160	NA	Japan	2009-Jan-01	A/Sendai/TU45/2009		Other Database Import	Furuse,Y.; Suzuki,A.; Oshitani,H.
EPI228161	NP	Japan	2009-Jan-01	A/Sendai/TU45/2009		Other Database Import	Furuse,Y.; Suzuki,A.; Oshitani,H.
EPI228162	PA	Japan	2009-Jan-01	A/Sendai/TU45/2009		Other Database Import	Furuse,Y.; Suzuki,A.; Oshitani,H.
EPI228163	PB1	Japan	2009-Jan-01	A/Sendai/TU45/2009		Other Database Import	Furuse,Y.; Suzuki,A.; Oshitani,H.
EPI228164	PB2	Japan	2009-Jan-01	A/Sendai/TU45/2009		Other Database Import	Furuse,Y.; Suzuki,A.; Oshitani,H.
EPI211809	NA	China	2009-Oct-01	A/Beijing/346/2009		Other Database Import	Liu,W.; Wei,M.; Zhang,L.; Tang,F.; Xu,L.; Yang,J.; Yang,H.; Cao,W.
EPI211810	MP	China	2009-Oct-01	A/Beijing/346/2009		Other Database Import	Liu,W.; Wei,M.; Zhang,L.; Tang,F.; Xu,L.; Yang,J.; Yang,H.; Cao,W.
EPI211811	NS	China	2009-Oct-01	A/Beijing/346/2009		Other Database Import	Liu,W.; Wei,M.; Zhang,L.; Tang,F.; Xu,L.; Yang,J.; Yang,H.; Cao,W.
EPI217991	HA	United States	2009-May-20	A/New York/3738/2009		Other Database Import	The NIAID Influenza Genome Sequencing Consortium
EPI217992	MP	United States	2009-May-20	A/New York/3738/2009		Other Database Import	The NIAID Influenza Genome Sequencing Consortium
EPI217993	NA	United States	2009-May-20	A/New York/3738/2009		Other Database Import	The NIAID Influenza Genome Sequencing Consortium
EPI217994	NP	United States	2009-May-20	A/New York/3738/2009		Other Database Import	The NIAID Influenza Genome Sequencing Consortium
EPI217995	NS	United States	2009-May-20	A/New York/3738/2009		Other Database Import	The NIAID Influenza Genome Sequencing Consortium
EPI217996	PA	United States	2009-May-20	A/New York/3738/2009		Other Database Import	The NIAID Influenza Genome Sequencing Consortium
EPI217997	PB1	United States	2009-May-20	A/New York/3738/2009		Other Database Import	The NIAID Influenza Genome Sequencing Consortium
EPI217998	PB2	United States	2009-May-20	A/New York/3738/2009		Other Database Import	The NIAID Influenza Genome Sequencing Consortium
EPI217975	HA	United States	2009-May-15	A/New York/3536/2009		Other Database Import	The NIAID Influenza Genome Sequencing Consortium
EPI217976	MP	United States	2009-May-15	A/New York/3536/2009		Other Database Import	The NIAID Influenza Genome Sequencing Consortium
EPI217977	NA	United States	2009-May-15	A/New York/3536/2009		Other Database Import	The NIAID Influenza Genome Sequencing Consortium
EPI217978	NP	United States	2009-May-15	A/New York/3536/2009		Other Database Import	The NIAID Influenza Genome Sequencing Consortium
EPI217979	NS	United States	2009-May-15	A/New York/3536/2009		Other Database Import	The NIAID Influenza Genome Sequencing Consortium
EPI217980	PA	United States	2009-May-15	A/New York/3536/2009		Other Database Import	The NIAID Influenza Genome Sequencing Consortium
EPI217981	PB1	United States	2009-May-15	A/New York/3536/2009		Other Database Import	The NIAID Influenza Genome Sequencing Consortium
EPI217982	PB2	United States	2009-May-15	A/New York/3536/2009		Other Database Import	The NIAID Influenza Genome Sequencing Consortium
EPI217943	HA	United States	2009-May-18	A/New York/3471/2009		Other Database Import	The NIAID Influenza Genome Sequencing Consortium
EPI217944	MP	United States	2009-May-18	A/New York/3471/2009		Other Database Import	The NIAID Influenza Genome Sequencing Consortium
EPI217945	NA	United States	2009-May-18	A/New York/3471/2009		Other Database Import	The NIAID Influenza Genome Sequencing Consortium
EPI217946	NP	United States	2009-May-18	A/New York/3471/2009		Other Database Import	The NIAID Influenza Genome Sequencing Consortium
EPI217947	NS	United States	2009-May-18	A/New York/3471/2009		Other Database Import	The NIAID Influenza Genome Sequencing Consortium
EPI217948	PA	United States	2009-May-18	A/New York/3471/2009		Other Database Import	The NIAID Influenza Genome Sequencing Consortium
EPI217949	PB1	United States	2009-May-18	A/New York/3471/2009		Other Database Import	The NIAID Influenza Genome Sequencing Consortium
EPI217950	PB2	United States	2009-May-18	A/New York/3471/2009		Other Database Import	The NIAID Influenza Genome Sequencing Consortium
EPI217919	HA	United States	2009-Apr-28	A/New York/3317/2009		Other Database Import	The NIAID Influenza Genome Sequencing Consortium
EPI217920	MP	United States	2009-Apr-28	A/New York/3317/2009		Other Database Import	The NIAID Influenza Genome Sequencing Consortium
EPI217921	NA	United States	2009-Apr-28	A/New York/3317/2009		Other Database Import	The NIAID Influenza Genome Sequencing Consortium
EPI217922	NP	United States	2009-Apr-28	A/New York/3317/2009		Other Database Import	The NIAID Influenza Genome Sequencing Consortium
EPI217923	NS	United States	2009-Apr-28	A/New York/3317/2009		Other Database Import	The NIAID Influenza Genome Sequencing Consortium
EPI217924	PA	United States	2009-Apr-28	A/New York/3317/2009		Other Database Import	The NIAID Influenza Genome Sequencing Consortium
EPI217925	PB1	United States	2009-Apr-28	A/New York/3317/2009		Other Database Import	The NIAID Influenza Genome Sequencing Consortium
EPI217926	PB2	United States	2009-Apr-28	A/New York/3317/2009		Other Database Import	The NIAID Influenza Genome Sequencing Consortium
EPI217855	HA	United States	2009-Apr-29	A/New York/3272/2009		Other Database Import	The NIAID Influenza Genome Sequencing Consortium
EPI217856	MP	United States	2009-Apr-29	A/New York/3272/2009		Other Database Import	The NIAID Influenza Genome Sequencing Consortium
EPI217857	NA	United States	2009-Apr-29	A/New York/3272/2009		Other Database Import	The NIAID Influenza Genome Sequencing Consortium
EPI217858	NP	United States	2009-Apr-29	A/New York/3272/2009		Other Database Import	The NIAID Influenza Genome Sequencing Consortium
EPI217859	NS	United States	2009-Apr-29	A/New York/3272/2009		Other Database Import	The NIAID Influenza Genome Sequencing Consortium
EPI217860	PA	United States	2009-Apr-29	A/New York/3272/2009		Other Database Import	The NIAID Influenza Genome Sequencing Consortium
EPI217861	PB1	United States	2009-Apr-29	A/New York/3272/2009		Other Database Import	The NIAID Influenza Genome Sequencing Consortium
EPI217862	PB2	United States	2009-Apr-29	A/New York/3272/2009		Other Database Import	The NIAID Influenza Genome Sequencing Consortium
EPI217847	HA	United States	2009-May-01	A/New York/3164/2009		Other Database Import	The NIAID Influenza Genome Sequencing Consortium
EPI217848	MP	United States	2009-May-01	A/New York/3164/2009		Other Database Import	The NIAID Influenza Genome Sequencing Consortium
EPI217849	NA	United States	2009-May-01	A/New York/3164/2009		Other Database Import	The NIAID Influenza Genome Sequencing Consortium
EPI217850	NP	United States	2009-May-01	A/New York/3164/2009		Other Database Import	The NIAID Influenza Genome Sequencing Consortium
EPI217851	NS	United States	2009-May-01	A/New York/3164/2009		Other Database Import	The NIAID Influenza Genome Sequencing Consortium
EPI217852	PA	United States	2009-May-01	A/New York/3164/2009		Other Database Import	The NIAID Influenza Genome Sequencing Consortium
EPI217853	PB1	United States	2009-May-01	A/New York/3164/2009		Other Database Import	The NIAID Influenza Genome Sequencing Consortium
EPI217854	PB2	United States	2009-May-01	A/New York/3164/2009		Other Database Import	The NIAID Influenza Genome Sequencing Consortium
EPI217798	PB2	United States	2009-May-02	A/New York/3137/2009		Other Database Import	The NIAID Influenza Genome Sequencing Consortium
EPI217791	HA	United States	2009-May-02	A/New York/3137/2009		Other Database Import	The NIAID Influenza Genome Sequencing Consortium
EPI217792	MP	United States	2009-May-02	A/New York/3137/2009		Other Database Import	The NIAID Influenza Genome Sequencing Consortium
EPI217793	NA	United States	2009-May-02	A/New York/3137/2009		Other Database Import	The NIAID Influenza Genome Sequencing Consortium
EPI217794	NP	United States	2009-May-02	A/New York/3137/2009		Other Database Import	The NIAID Influenza Genome Sequencing Consortium
EPI217795	NS	United States	2009-May-02	A/New York/3137/2009		Other Database Import	The NIAID Influenza Genome Sequencing Consortium
EPI217796	PA	United States	2009-May-02	A/New York/3137/2009		Other Database Import	The NIAID Influenza Genome Sequencing Consortium
EPI217797	PB1	United States	2009-May-02	A/New York/3137/2009		Other Database Import	The NIAID Influenza Genome Sequencing Consortium
EPI217783	HA	United States	2009-May-02	A/New York/3135/2009		Other Database Import	The NIAID Influenza Genome Sequencing Consortium
EPI217784	MP	United States	2009-May-02	A/New York/3135/2009		Other Database Import	The NIAID Influenza Genome Sequencing Consortium
EPI217785	NA	United States	2009-May-02	A/New York/3135/2009		Other Database Import	The NIAID Influenza Genome Sequencing Consortium
EPI217786	NP	United States	2009-May-02	A/New York/3135/2009		Other Database Import	The NIAID Influenza Genome Sequencing Consortium
EPI217787	NS	United States	2009-May-02	A/New York/3135/2009		Other Database Import	The NIAID Influenza Genome Sequencing Consortium
EPI217788	PA	United States	2009-May-02	A/New York/3135/2009		Other Database Import	The NIAID Influenza Genome Sequencing Consortium
EPI217789	PB1	United States	2009-May-02	A/New York/3135/2009		Other Database Import	The NIAID Influenza Genome Sequencing Consortium
EPI217790	PB2	United States	2009-May-02	A/New York/3135/2009		Other Database Import	The NIAID Influenza Genome Sequencing Consortium
EPI217767	HA	United States	2009-Apr-29	A/New York/3104/2009		Other Database Import	The NIAID Influenza Genome Sequencing Consortium
EPI217768	MP	United States	2009-Apr-29	A/New York/3104/2009		Other Database Import	The NIAID Influenza Genome Sequencing Consortium
EPI217769	NA	United States	2009-Apr-29	A/New York/3104/2009		Other Database Import	The NIAID Influenza Genome Sequencing Consortium
EPI217770	NP	United States	2009-Apr-29	A/New York/3104/2009		Other Database Import	The NIAID Influenza Genome Sequencing Consortium
EPI217771	NS	United States	2009-Apr-29	A/New York/3104/2009		Other Database Import	The NIAID Influenza Genome Sequencing Consortium
EPI217772	PA	United States	2009-Apr-29	A/New York/3104/2009		Other Database Import	The NIAID Influenza Genome Sequencing Consortium
EPI217773	PB1	United States	2009-Apr-29	A/New York/3104/2009		Other Database Import	The NIAID Influenza Genome Sequencing Consortium
EPI217774	PB2	United States	2009-Apr-29	A/New York/3104/2009		Other Database Import	The NIAID Influenza Genome Sequencing Consortium
EPI217727	HA	United States	2009-Apr-28	A/New York/3078/2009		Other Database Import	The NIAID Influenza Genome Sequencing Consortium
EPI217728	MP	United States	2009-Apr-28	A/New York/3078/2009		Other Database Import	The NIAID Influenza Genome Sequencing Consortium
EPI217729	NA	United States	2009-Apr-28	A/New York/3078/2009		Other Database Import	The NIAID Influenza Genome Sequencing Consortium
EPI217730	NP	United States	2009-Apr-28	A/New York/3078/2009		Other Database Import	The NIAID Influenza Genome Sequencing Consortium
EPI217731	NS	United States	2009-Apr-28	A/New York/3078/2009		Other Database Import	The NIAID Influenza Genome Sequencing Consortium
EPI217732	PA	United States	2009-Apr-28	A/New York/3078/2009		Other Database Import	The NIAID Influenza Genome Sequencing Consortium
EPI217733	PB1	United States	2009-Apr-28	A/New York/3078/2009		Other Database Import	The NIAID Influenza Genome Sequencing Consortium
EPI217734	PB2	United States	2009-Apr-28	A/New York/3078/2009		Other Database Import	The NIAID Influenza Genome Sequencing Consortium
EPI217719	HA	United States	2009-Apr-28	A/New York/3066/2009		Other Database Import	The NIAID Influenza Genome Sequencing Consortium
EPI217720	MP	United States	2009-Apr-28	A/New York/3066/2009		Other Database Import	The NIAID Influenza Genome Sequencing Consortium
EPI217721	NA	United States	2009-Apr-28	A/New York/3066/2009		Other Database Import	The NIAID Influenza Genome Sequencing Consortium
EPI217722	NP	United States	2009-Apr-28	A/New York/3066/2009		Other Database Import	The NIAID Influenza Genome Sequencing Consortium
EPI217723	NS	United States	2009-Apr-28	A/New York/3066/2009		Other Database Import	The NIAID Influenza Genome Sequencing Consortium
EPI217724	PA	United States	2009-Apr-28	A/New York/3066/2009		Other Database Import	The NIAID Influenza Genome Sequencing Consortium
EPI217725	PB1	United States	2009-Apr-28	A/New York/3066/2009		Other Database Import	The NIAID Influenza Genome Sequencing Consortium
EPI217726	PB2	United States	2009-Apr-28	A/New York/3066/2009		Other Database Import	The NIAID Influenza Genome Sequencing Consortium
EPI217711	HA	United States	2009-Apr-28	A/New York/3064/2009		Other Database Import	The NIAID Influenza Genome Sequencing Consortium
EPI217712	MP	United States	2009-Apr-28	A/New York/3064/2009		Other Database Import	The NIAID Influenza Genome Sequencing Consortium
EPI217713	NA	United States	2009-Apr-28	A/New York/3064/2009		Other Database Import	The NIAID Influenza Genome Sequencing Consortium
EPI217714	NP	United States	2009-Apr-28	A/New York/3064/2009		Other Database Import	The NIAID Influenza Genome Sequencing Consortium
EPI217715	NS	United States	2009-Apr-28	A/New York/3064/2009		Other Database Import	The NIAID Influenza Genome Sequencing Consortium
EPI217716	PA	United States	2009-Apr-28	A/New York/3064/2009		Other Database Import	The NIAID Influenza Genome Sequencing Consortium
EPI217717	PB1	United States	2009-Apr-28	A/New York/3064/2009		Other Database Import	The NIAID Influenza Genome Sequencing Consortium
EPI217718	PB2	United States	2009-Apr-28	A/New York/3064/2009		Other Database Import	The NIAID Influenza Genome Sequencing Consortium
EPI217703	HA	United States	2009-Apr-28	A/New York/3062/2009		Other Database Import	The NIAID Influenza Genome Sequencing Consortium
EPI217704	MP	United States	2009-Apr-28	A/New York/3062/2009		Other Database Import	The NIAID Influenza Genome Sequencing Consortium
EPI217705	NA	United States	2009-Apr-28	A/New York/3062/2009		Other Database Import	The NIAID Influenza Genome Sequencing Consortium
EPI217706	NP	United States	2009-Apr-28	A/New York/3062/2009		Other Database Import	The NIAID Influenza Genome Sequencing Consortium
EPI217707	NS	United States	2009-Apr-28	A/New York/3062/2009		Other Database Import	The NIAID Influenza Genome Sequencing Consortium
EPI217708	PA	United States	2009-Apr-28	A/New York/3062/2009		Other Database Import	The NIAID Influenza Genome Sequencing Consortium
EPI217709	PB1	United States	2009-Apr-28	A/New York/3062/2009		Other Database Import	The NIAID Influenza Genome Sequencing Consortium
EPI217710	PB2	United States	2009-Apr-28	A/New York/3062/2009		Other Database Import	The NIAID Influenza Genome Sequencing Consortium
EPI217681	NA	United States	2009-Apr-28	A/New York/3051/2009		Other Database Import	The NIAID Influenza Genome Sequencing Consortium
EPI217682	NP	United States	2009-Apr-28	A/New York/3051/2009		Other Database Import	The NIAID Influenza Genome Sequencing Consortium
EPI217683	NS	United States	2009-Apr-28	A/New York/3051/2009		Other Database Import	The NIAID Influenza Genome Sequencing Consortium
EPI217684	PA	United States	2009-Apr-28	A/New York/3051/2009		Other Database Import	The NIAID Influenza Genome Sequencing Consortium
EPI217685	PB1	United States	2009-Apr-28	A/New York/3051/2009		Other Database Import	The NIAID Influenza Genome Sequencing Consortium
EPI217686	PB2	United States	2009-Apr-28	A/New York/3051/2009		Other Database Import	The NIAID Influenza Genome Sequencing Consortium
EPI217679	HA	United States	2009-Apr-28	A/New York/3051/2009		Other Database Import	The NIAID Influenza Genome Sequencing Consortium
EPI217680	MP	United States	2009-Apr-28	A/New York/3051/2009		Other Database Import	The NIAID Influenza Genome Sequencing Consortium
EPI217631	HA	United States	2009-Apr-27	A/New York/1671/2009		Other Database Import	The NIAID Influenza Genome Sequencing Consortium
EPI217632	MP	United States	2009-Apr-27	A/New York/1671/2009		Other Database Import	The NIAID Influenza Genome Sequencing Consortium
EPI217633	NA	United States	2009-Apr-27	A/New York/1671/2009		Other Database Import	The NIAID Influenza Genome Sequencing Consortium
EPI217634	NP	United States	2009-Apr-27	A/New York/1671/2009		Other Database Import	The NIAID Influenza Genome Sequencing Consortium
EPI217635	NS	United States	2009-Apr-27	A/New York/1671/2009		Other Database Import	The NIAID Influenza Genome Sequencing Consortium
EPI217636	PA	United States	2009-Apr-27	A/New York/1671/2009		Other Database Import	The NIAID Influenza Genome Sequencing Consortium
EPI217637	PB1	United States	2009-Apr-27	A/New York/1671/2009		Other Database Import	The NIAID Influenza Genome Sequencing Consortium
EPI217638	PB2	United States	2009-Apr-27	A/New York/1671/2009		Other Database Import	The NIAID Influenza Genome Sequencing Consortium
EPI215149	NA	Albania	2009-Feb-26	A/Albania/250/2009	Institute of Public Health	National Institute for Medical Research
EPI215150	HA	Albania	2009-Feb-26	A/Albania/250/2009	Institute of Public Health	National Institute for Medical Research
EPI215139	NA	Russian Federation	2009-Mar-02	A/Kaliningrad/23/2009	Russian Academy of Medical Sciences	National Institute for Medical Research
EPI215140	HA	Russian Federation	2009-Mar-02	A/Kaliningrad/23/2009	Russian Academy of Medical Sciences	National Institute for Medical Research
EPI215113	NA	Latvia	2009-Feb-20	A/Latvia/2-1047/2009	State Agency, Infectology Center of Latvia	National Institute for Medical Research
EPI215114	HA	Latvia	2009-Feb-20	A/Latvia/2-1047/2009	State Agency, Infectology Center of Latvia	National Institute for Medical Research
EPI215109	NA	Moldova, Republic of	2009-Mar-04	A/Moldova/167/2009	National Centre for Preventive Medicine	National Institute for Medical Research
EPI215110	HA	Moldova, Republic of	2009-Mar-04	A/Moldova/167/2009	National Centre for Preventive Medicine	National Institute for Medical Research
EPI215096	NA	Italy	2009-Jan-13	A/Perugia/5/09	Istituto Superiore di Sanità	National Institute for Medical Research
EPI215097	HA	Italy	2009-Jan-13	A/Perugia/5/09	Istituto Superiore di Sanità	National Institute for Medical Research
EPI215084	NA	Spain	2009-Jan-19	A/Salamanca/9/2009	Universidad de Valladolid	National Institute for Medical Research
EPI215085	HA	Spain	2009-Jan-19	A/Salamanca/9/2009	Universidad de Valladolid	National Institute for Medical Research
EPI215078	NA	Israel	2009-Jan-17	A/Israel/13/2009	Central Virology Laboratory Israel (NIC)	National Institute for Medical Research
EPI215079	HA	Israel	2009-Jan-17	A/Israel/13/2009	Central Virology Laboratory Israel (NIC)	National Institute for Medical Research
EPI215076	NA	Romania	2009-Jan-09	A/Cluj/35/2009	Cantacuzino Institute	National Institute for Medical Research
EPI215077	HA	Romania	2009-Jan-09	A/Cluj/35/2009	Cantacuzino Institute	National Institute for Medical Research
EPI215066	NA	Spain	2009-Jan-08	A/Barcelona/V195A/2009	Barcelona, Facultad de Medicina	National Institute for Medical Research
EPI215067	HA	Spain	2009-Jan-08	A/Barcelona/V195A/2009	Barcelona, Facultad de Medicina	National Institute for Medical Research
EPI215064	NA	Spain	2009-Jan-09	A/Barcelona/443/2009	Barcelona, Facultad de Medicina	National Institute for Medical Research
EPI215065	HA	Spain	2009-Jan-09	A/Barcelona/443/2009	Barcelona, Facultad de Medicina	National Institute for Medical Research
EPI215062	NA	Spain	2009-Jan-07	A/Barcelona/437/2009	Barcelona, Facultad de Medicina	National Institute for Medical Research
EPI215063	HA	Spain	2009-Jan-07	A/Barcelona/437/2009	Barcelona, Facultad de Medicina	National Institute for Medical Research
EPI215044	NA	Slovenia	2009-Jan-07	A/Slovenia/55/2009	Laboratory for Virology, National Institute of Public Health	National Institute for Medical Research
EPI215045	HA	Slovenia	2009-Jan-07	A/Slovenia/55/2009	Laboratory for Virology, National Institute of Public Health	National Institute for Medical Research
EPI215017	NA	Latvia	2009-Jan-02	A/Latvia/1-41/2009	State Agency, Infectology Center of Latvia	National Institute for Medical Research
EPI215018	HA	Latvia	2009-Jan-02	A/Latvia/1-41/2009	State Agency, Infectology Center of Latvia	National Institute for Medical Research
EPI215013	NA	Spain	2009-Jan-13	A/Leon/5/2009	Universidad de Valladolid	National Institute for Medical Research
EPI215014	HA	Spain	2009-Jan-13	A/Leon/5/2009	Universidad de Valladolid	National Institute for Medical Research
EPI214991	NA	Madagascar	2009-Feb-11	A/Madagascar/453/2009	Institut Pasteur de Madagascar	National Institute for Medical Research
EPI214992	HA	Madagascar	2009-Feb-11	A/Madagascar/453/2009	Institut Pasteur de Madagascar	National Institute for Medical Research
EPI214989	NA	Madagascar	2009-Mar-12	A/Madagascar/878/2009	Institut Pasteur de Madagascar	National Institute for Medical Research
EPI214990	HA	Madagascar	2009-Mar-12	A/Madagascar/878/2009	Institut Pasteur de Madagascar	National Institute for Medical Research
EPI214987	NA	Hong Kong (SAR)	2009-Sep-17	A/Hong Kong/26233/2009	Government Virus Unit	National Institute for Medical Research
EPI214988	HA	Hong Kong (SAR)	2009-Sep-17	A/Hong Kong/26233/2009	Government Virus Unit	National Institute for Medical Research
EPI214983	NA	Cameroon	2009-Aug-05	A/Cameroon/350/2009	Centre Pasteur du Cameroun	National Institute for Medical Research
EPI214984	HA	Cameroon	2009-Aug-05	A/Cameroon/350/2009	Centre Pasteur du Cameroun	National Institute for Medical Research
EPI214973	NA	Iran, Islamic Republic of	2009-Jun-01	A/Iran/755/2009	Tehran University of Medical Sciences	National Institute for Medical Research
EPI214974	HA	Iran, Islamic Republic of	2009-Jun-01	A/Iran/755/2009	Tehran University of Medical Sciences	National Institute for Medical Research
EPI214967	NA	Senegal	2009-Jun-25	A/Dakar/008/2009	Institut Pasteur de Dakar	National Institute for Medical Research
EPI214968	HA	Senegal	2009-Jun-25	A/Dakar/008/2009	Institut Pasteur de Dakar	National Institute for Medical Research
EPI214963	NA	Senegal	2009-Jun-24	A/Dakar/006/2009	Institut Pasteur de Dakar	National Institute for Medical Research
EPI214964	HA	Senegal	2009-Jun-24	A/Dakar/006/2009	Institut Pasteur de Dakar	National Institute for Medical Research
EPI214957	NA	Senegal	2009-Jun-18	A/Dakar/003/2009	Institut Pasteur de Dakar	National Institute for Medical Research
EPI214958	HA	Senegal	2009-Jun-18	A/Dakar/003/2009	Institut Pasteur de Dakar	National Institute for Medical Research
EPI214953	NA	Senegal	2009-May-20	A/Dakar/001/2009	Institut Pasteur de Dakar	National Institute for Medical Research
EPI214954	HA	Senegal	2009-May-20	A/Dakar/001/2009	Institut Pasteur de Dakar	National Institute for Medical Research
EPI214949	NA	Hong Kong (SAR)	2009-Jul-10	A/Hong Kong/4494/2009	Government Virus Unit	National Institute for Medical Research
EPI214950	HA	Hong Kong (SAR)	2009-Jul-10	A/Hong Kong/4494/2009	Government Virus Unit	National Institute for Medical Research
EPI211845	MP	China	2009-Oct-01	A/Beijing/385/2009		Other Database Import	Liu,W.; Wei,M.; Zhang,L.; Tang,F.; Xu,L.; Yang,J.; Yang,H.; Cao,W.
EPI211846	NS	China	2009-Oct-01	A/Beijing/385/2009		Other Database Import	Liu,W.; Wei,M.; Zhang,L.; Tang,F.; Xu,L.; Yang,J.; Yang,H.; Cao,W.
EPI211842	MP	China	2009-Oct-01	A/Beijing/373/2009		Other Database Import	Liu,W.; Wei,M.; Zhang,L.; Tang,F.; Xu,L.; Yang,J.; Yang,H.; Cao,W.
EPI211843	NS	China	2009-Oct-01	A/Beijing/373/2009		Other Database Import	Liu,W.; Wei,M.; Zhang,L.; Tang,F.; Xu,L.; Yang,J.; Yang,H.; Cao,W.
EPI211840	NP	China	2009-Oct-01	A/Beijing/372/2009		Other Database Import	Liu,W.; Wei,M.; Zhang,L.; Tang,F.; Xu,L.; Yang,J.; Yang,H.; Cao,W.
EPI211841	NA	China	2009-Oct-01	A/Beijing/372/2009		Other Database Import	Liu,W.; Wei,M.; Zhang,L.; Tang,F.; Xu,L.; Yang,J.; Yang,H.; Cao,W.
EPI211746	NA	Taiwan	2009-Apr-29	A/TAIWAN/724/2009	Center for Disease Control	WHO Collaborating Centre for Reference and Research on Influenza	Deng.Y; Iannello,P.; Ernest,J.; Caldwell,N.; Komadina,N.
EPI211747	HA	Taiwan	2009-Apr-29	A/TAIWAN/724/2009	Center for Disease Control	WHO Collaborating Centre for Reference and Research on Influenza	Deng.Y; Iannello,P.; Ernest,J.; Caldwell,N.; Komadina,N.
EPI211740	NA	Australia	2009-May-18	A/BRISBANE/52/2009	Queensland Health Scientific Services	WHO Collaborating Centre for Reference and Research on Influenza	Deng.Y; Iannello,P.; Ernest,J.; Caldwell,N.; Komadina,N.
EPI211741	HA	Australia	2009-May-18	A/BRISBANE/52/2009	Queensland Health Scientific Services	WHO Collaborating Centre for Reference and Research on Influenza	Deng.Y; Iannello,P.; Ernest,J.; Caldwell,N.; Komadina,N.
EPI211736	NA	Malaysia	2009-Mar-30	A/MALAYSIA/542/2009	Institut Penyelidikan Perubatan	WHO Collaborating Centre for Reference and Research on Influenza	Deng.Y; Iannello,P.; Ernest,J.; Caldwell,N.; Komadina,N.
EPI211737	HA	Malaysia	2009-Mar-30	A/MALAYSIA/542/2009	Institut Penyelidikan Perubatan	WHO Collaborating Centre for Reference and Research on Influenza	Deng.Y; Iannello,P.; Ernest,J.; Caldwell,N.; Komadina,N.
EPI211731	NA	Australia	2009-Feb-12	A/SYDNEY/603/2009	Childrens Hospital Westmead	WHO Collaborating Centre for Reference and Research on Influenza	Deng.Y; Iannello,P.; Ernest,J.; Caldwell,N.; Komadina,N.
EPI211732	HA	Australia	2009-Feb-12	A/SYDNEY/603/2009	Childrens Hospital Westmead	WHO Collaborating Centre for Reference and Research on Influenza	Deng.Y; Iannello,P.; Ernest,J.; Caldwell,N.; Komadina,N.
EPI211379	HA	China	2009-Jul-13	A/Shanghai-Nanhui/1208/2009	WHO Chinese National Influenza Center	Centers for Disease Control and Prevention
EPI211380	NA	China	2009-Jul-13	A/Shanghai-Nanhui/1208/2009	WHO Chinese National Influenza Center	Centers for Disease Control and Prevention
EPI211381	MP	China	2009-Jul-13	A/Shanghai-Nanhui/1208/2009	WHO Chinese National Influenza Center	Centers for Disease Control and Prevention
EPI211361	HA	Brazil	2009-Jul-07	A/Brazil/884/2009	National Influenza Center	Centers for Disease Control and Prevention
EPI211362	NA	Brazil	2009-Jul-07	A/Brazil/884/2009	National Influenza Center	Centers for Disease Control and Prevention
EPI211363	MP	Brazil	2009-Jul-07	A/Brazil/884/2009	National Influenza Center	Centers for Disease Control and Prevention
EPI211352	HA	Honduras	2009-Jul-07	A/Honduras/2445/2009	Laboratorio Nacional de Virologia	Centers for Disease Control and Prevention
EPI211353	NA	Honduras	2009-Jul-07	A/Honduras/2445/2009	Laboratorio Nacional de Virologia	Centers for Disease Control and Prevention
EPI211354	MP	Honduras	2009-Jul-07	A/Honduras/2445/2009	Laboratorio Nacional de Virologia	Centers for Disease Control and Prevention
EPI211334	HA	Australia	2009-Jan-01	A/Perth/16/2009	WHO Collaborating Centre for Reference and Research on Influenza	Centers for Disease Control and Prevention
EPI211335	NA	Australia	2009-Jan-01	A/Perth/16/2009	WHO Collaborating Centre for Reference and Research on Influenza	Centers for Disease Control and Prevention
EPI211336	MP	Australia	2009-Jan-01	A/Perth/16/2009	WHO Collaborating Centre for Reference and Research on Influenza	Centers for Disease Control and Prevention
EPI211333	MP	Australia	2009-Jan-01	A/Perth/15/2009		Centers for Disease Control and Prevention
EPI211331	HA	Australia	2009-Jan-01	A/Perth/15/2009		Centers for Disease Control and Prevention
EPI211332	NA	Australia	2009-Jan-01	A/Perth/15/2009		Centers for Disease Control and Prevention
EPI211328	HA	Japan	2009-Feb-06	A/Japan/26/2009	Naval Health Research Center	Centers for Disease Control and Prevention
EPI211329	NA	Japan	2009-Feb-06	A/Japan/26/2009	Naval Health Research Center	Centers for Disease Control and Prevention
EPI211330	MP	Japan	2009-Feb-06	A/Japan/26/2009	Naval Health Research Center	Centers for Disease Control and Prevention
EPI211314	HA	Cote d'Ivoire	2009-Jun-09	A/Cote d'Ivoire/687/2009	Pasteur Institut of Côte d'Ivoire	Centers for Disease Control and Prevention
EPI211315	NA	Cote d'Ivoire	2009-Jun-09	A/Cote d'Ivoire/687/2009	Pasteur Institut of Côte d'Ivoire	Centers for Disease Control and Prevention
EPI211316	MP	Cote d'Ivoire	2009-Jun-09	A/Cote d'Ivoire/687/2009	Pasteur Institut of Côte d'Ivoire	Centers for Disease Control and Prevention
EPI211302	HA	Singapore	2009-Jun-15	A/Singapore/72/2009	Singapore General Hospital	Centers for Disease Control and Prevention
EPI211303	NA	Singapore	2009-Jun-15	A/Singapore/72/2009	Singapore General Hospital	Centers for Disease Control and Prevention
EPI211304	MP	Singapore	2009-Jun-15	A/Singapore/72/2009	Singapore General Hospital	Centers for Disease Control and Prevention
EPI211299	HA	Korea, Republic of	2009-May-11	A/Korea/5991/2009	U.S. Air Force School of Aerospace Medicine	Centers for Disease Control and Prevention
EPI211300	NA	Korea, Republic of	2009-May-11	A/Korea/5991/2009	U.S. Air Force School of Aerospace Medicine	Centers for Disease Control and Prevention
EPI211301	MP	Korea, Republic of	2009-May-11	A/Korea/5991/2009	U.S. Air Force School of Aerospace Medicine	Centers for Disease Control and Prevention
EPI211296	HA	United States	2009-Jun-07	A/Oregon/14/2009	Oregon Public Health Laboratory	Centers for Disease Control and Prevention
EPI211297	NA	United States	2009-Jun-07	A/Oregon/14/2009	Oregon Public Health Laboratory	Centers for Disease Control and Prevention
EPI211298	MP	United States	2009-Jun-07	A/Oregon/14/2009	Oregon Public Health Laboratory	Centers for Disease Control and Prevention
EPI211295	MP	United States	2009-May-09	A/Kansas/07/2009	Kansas Department of Health and Environment	Centers for Disease Control and Prevention
EPI211293	HA	United States	2009-May-09	A/Kansas/07/2009	Kansas Department of Health and Environment	Centers for Disease Control and Prevention
EPI211294	NA	United States	2009-May-09	A/Kansas/07/2009	Kansas Department of Health and Environment	Centers for Disease Control and Prevention
EPI211281	HA	Ukraine	2009-Apr-04	A/Donetsk/248/2009	Institute of Epidemiology and Infectious Diseases AMS of Ukraine	Centers for Disease Control and Prevention
EPI211282	NA	Ukraine	2009-Apr-04	A/Donetsk/248/2009	Institute of Epidemiology and Infectious Diseases AMS of Ukraine	Centers for Disease Control and Prevention
EPI211283	MP	Ukraine	2009-Apr-04	A/Donetsk/248/2009	Institute of Epidemiology and Infectious Diseases AMS of Ukraine	Centers for Disease Control and Prevention
EPI211275	HA	United States	2009-May-23	A/New York/70/2009	Westchester County Department of Laboratories & Research	Centers for Disease Control and Prevention
EPI211276	NA	United States	2009-May-23	A/New York/70/2009	Westchester County Department of Laboratories & Research	Centers for Disease Control and Prevention
EPI211277	MP	United States	2009-May-23	A/New York/70/2009	Westchester County Department of Laboratories & Research	Centers for Disease Control and Prevention
EPI211272	HA	United States	2009-May-11	A/Maryland/06/2009	Maryland Department of Health and Mental Hygiene	Centers for Disease Control and Prevention
EPI211273	NA	United States	2009-May-11	A/Maryland/06/2009	Maryland Department of Health and Mental Hygiene	Centers for Disease Control and Prevention
EPI211274	MP	United States	2009-May-11	A/Maryland/06/2009	Maryland Department of Health and Mental Hygiene	Centers for Disease Control and Prevention
EPI211168	NA	Japan	2009-Jan-23	A/YAMAGATA/46/2009		National Institute of Infectious Diseases (NIID)
EPI211162	NA	Japan	2009-Jan-27	A/TOYAMA/93/2009		National Institute of Infectious Diseases (NIID)
EPI211152	NA	Japan	2009-Jan-17	A/TOCHIGI/31/2009		National Institute of Infectious Diseases (NIID)
EPI211118	NA	Japan	2009-Jan-15	A/SHIZUOKA/104/2009		National Institute of Infectious Diseases (NIID)
EPI211074	NA	Japan	2009-Jan-19	A/NAGANO/1025/2009		National Institute of Infectious Diseases (NIID)
EPI211072	NA	Japan	2009-Jan-05	A/NAGANO/1003/2009		National Institute of Infectious Diseases (NIID)
EPI211071	NA	Japan	2009-Jan-29	A/NAGANO-C/5/2009		National Institute of Infectious Diseases (NIID)
EPI211070	NA	Myanmar	2009-Jul-03	A/Myanmar/82/2009		National Institute of Infectious Diseases (NIID)
EPI211045	NA	Myanmar	2009-Jun-19	A/Myanmar/28/2009		National Institute of Infectious Diseases (NIID)
EPI211044	NA	Myanmar	2009-Jun-19	A/Myanmar/27/2009		National Institute of Infectious Diseases (NIID)
EPI211043	NA	Myanmar	2009-Jun-02	A/Myanmar/22/2009		National Institute of Infectious Diseases (NIID)
EPI211032	NA	Japan	2009-Jan-06	A/KUMAMOTO/1/2009		National Institute of Infectious Diseases (NIID)
EPI211021	NA	Japan	2009-Jan-16	A/KOBE/15/2009		National Institute of Infectious Diseases (NIID)
EPI210985	NA	Japan	2009-Jan-23	A/EHIME/22/2009		National Institute of Infectious Diseases (NIID)
EPI210945	HA	Japan	2009-Jul-01	A/YAMAGUCHI/24/2009		National Institute of Infectious Diseases (NIID)
EPI210946	NA	Japan	2009-Jul-01	A/YAMAGUCHI/24/2009		National Institute of Infectious Diseases (NIID)
EPI210928	NA	Myanmar	2009-Jun-30	A/Myanmar/77/2009		National Institute of Infectious Diseases (NIID)
EPI210283	HA	Australia	2009-May-07	A/BRISBANE/54/2009	Queensland Health Scientific Services	WHO Collaborating Centre for Reference and Research on Influenza
EPI211605	NA	Australia	2009-May-07	A/BRISBANE/54/2009	Queensland Health Scientific Services	WHO Collaborating Centre for Reference and Research on Influenza
EPI210278	HA	Micronesia, Federated States of	2009-Jul-06	A/CHUUK/18/2009	Chuuk State Hospital	WHO Collaborating Centre for Reference and Research on Influenza
EPI211608	NA	Micronesia, Federated States of	2009-Jul-06	A/CHUUK/18/2009	Chuuk State Hospital	WHO Collaborating Centre for Reference and Research on Influenza
[truncated: 5,237 more rows]
