# Supplementary material for: Parallel evolution of influenza across multiple spatiotemporal scales
Source: eLife. 2017 Jun 27;6:e26875. doi: 10.7554/eLife.26875 (PMC5487208; doi:10.7554/eLife.26875)
Supplement: Supplementary file 1. — DOI: http://dx.doi.org/10.7554/eLife.26875.022 [file elife-26875-supp1.zip › acknowledgements/2010.xls]

## Sheet: Acknowledge Table
We acknowledge the authors, originating and submitting laboratories of the sequences from GISAID’s EpiFlu™ Database on which this research is based. The list is detailed below.
All submitters of data may be contacted directly via the GISAID website www.gisaid.org
Segment ID	Segment	Country	Collection date	Isolate name	Originating Lab	Submitting Lab	Authors
EPI940515	HA	Taiwan	2010-Aug-18	A/Taiwan/11504/2010		Other Database Import	Lin,C.-W.
EPI940512	HA	Taiwan	2010-Aug-16	A/Taiwan/11471/2010		Other Database Import	Lin,C.-W.
EPI940509	HA	Taiwan	2010-Jul-26	A/Taiwan/11328/2010		Other Database Import	Lin,C.-W.
EPI940507	HA	Taiwan	2010-Jul-02	A/Taiwan/11080/2010		Other Database Import	Lin,C.-W.
EPI940506	HA	Taiwan	2010-Jun-30	A/Taiwan/11049/2010		Other Database Import	Lin,C.-W.
EPI842723	HA	Thailand	2010-Oct-26	A/Bangkok/FLU_PMKA0967_CP3/2010		Other Database Import	Maljkovic Berry,I.; Melendrez,M.C.; Li,T.; Hawksworth,A.W.; Brice,G.T.; Blair,P.J.; Halsey,E.S.; Williams,M.; Fernandez,S.; Yoon,I.-K.; Edwards,L.D.; Kuschner,R.; Lin,X.; Thomas,S.J.; Jarman,R.G.; Yoon,I.K.; Klungthong,C.; Chinnawirotpisan,P.
EPI842353	NS	Thailand	2010-Oct-26	A/Bangkok/FLU_PMKA0967_CP3/2010		Other Database Import	Maljkovic Berry,I.; Melendrez,M.C.; Li,T.; Hawksworth,A.W.; Brice,G.T.; Blair,P.J.; Halsey,E.S.; Williams,M.; Fernandez,S.; Yoon,I.-K.; Edwards,L.D.; Kuschner,R.; Lin,X.; Thomas,S.J.; Jarman,R.G.; Yoon,I.K.; Klungthong,C.; Chinnawirotpisan,P.
EPI842234	PB2	Thailand	2010-Oct-26	A/Bangkok/FLU_PMKA0967_CP3/2010		Other Database Import	Maljkovic Berry,I.; Melendrez,M.C.; Li,T.; Hawksworth,A.W.; Brice,G.T.; Blair,P.J.; Halsey,E.S.; Williams,M.; Fernandez,S.; Yoon,I.-K.; Edwards,L.D.; Kuschner,R.; Lin,X.; Thomas,S.J.; Jarman,R.G.; Yoon,I.K.; Klungthong,C.; Chinnawirotpisan,P.
EPI842750	PA	Thailand	2010-Oct-26	A/Bangkok/FLU_PMKA0967_CP3/2010		Other Database Import	Maljkovic Berry,I.; Melendrez,M.C.; Li,T.; Hawksworth,A.W.; Brice,G.T.; Blair,P.J.; Halsey,E.S.; Williams,M.; Fernandez,S.; Yoon,I.-K.; Edwards,L.D.; Kuschner,R.; Lin,X.; Thomas,S.J.; Jarman,R.G.; Yoon,I.K.; Klungthong,C.; Chinnawirotpisan,P.
EPI841917	PB1	Thailand	2010-Oct-26	A/Bangkok/FLU_PMKA0967_CP3/2010		Other Database Import	Maljkovic Berry,I.; Melendrez,M.C.; Li,T.; Hawksworth,A.W.; Brice,G.T.; Blair,P.J.; Halsey,E.S.; Williams,M.; Fernandez,S.; Yoon,I.-K.; Edwards,L.D.; Kuschner,R.; Lin,X.; Thomas,S.J.; Jarman,R.G.; Yoon,I.K.; Klungthong,C.; Chinnawirotpisan,P.
EPI843008	NP	Thailand	2010-Oct-26	A/Bangkok/FLU_PMKA0967_CP3/2010		Other Database Import	Maljkovic Berry,I.; Melendrez,M.C.; Li,T.; Hawksworth,A.W.; Brice,G.T.; Blair,P.J.; Halsey,E.S.; Williams,M.; Fernandez,S.; Yoon,I.-K.; Edwards,L.D.; Kuschner,R.; Lin,X.; Thomas,S.J.; Jarman,R.G.; Yoon,I.K.; Klungthong,C.; Chinnawirotpisan,P.
EPI842961	MP	Thailand	2010-Oct-26	A/Bangkok/FLU_PMKA0967_CP3/2010		Other Database Import	Maljkovic Berry,I.; Melendrez,M.C.; Li,T.; Hawksworth,A.W.; Brice,G.T.; Blair,P.J.; Halsey,E.S.; Williams,M.; Fernandez,S.; Yoon,I.-K.; Edwards,L.D.; Kuschner,R.; Lin,X.; Thomas,S.J.; Jarman,R.G.; Yoon,I.K.; Klungthong,C.; Chinnawirotpisan,P.
EPI842666	NA	Thailand	2010-Oct-26	A/Bangkok/FLU_PMKA0967_CP3/2010		Other Database Import	Maljkovic Berry,I.; Melendrez,M.C.; Li,T.; Hawksworth,A.W.; Brice,G.T.; Blair,P.J.; Halsey,E.S.; Williams,M.; Fernandez,S.; Yoon,I.-K.; Edwards,L.D.; Kuschner,R.; Lin,X.; Thomas,S.J.; Jarman,R.G.; Yoon,I.K.; Klungthong,C.; Chinnawirotpisan,P.
EPI842916	NP	Mexico	2010-Dec-29	A/Mexico City/1514A00904139N_CP2/2010		Other Database Import	Maljkovic Berry,I.; Melendrez,M.C.; Li,T.; Hawksworth,A.W.; Brice,G.T.; Blair,P.J.; Halsey,E.S.; Williams,M.; Fernandez,S.; Yoon,I.-K.; Edwards,L.D.; Kuschner,R.; Lin,X.; Thomas,S.J.; Jarman,R.G.
EPI841878	HA	Mexico	2010-Dec-29	A/Mexico City/1514A00904139N_CP2/2010		Other Database Import	Maljkovic Berry,I.; Melendrez,M.C.; Li,T.; Hawksworth,A.W.; Brice,G.T.; Blair,P.J.; Halsey,E.S.; Williams,M.; Fernandez,S.; Yoon,I.-K.; Edwards,L.D.; Kuschner,R.; Lin,X.; Thomas,S.J.; Jarman,R.G.
EPI843039	PB2	Mexico	2010-Dec-29	A/Mexico City/1514A00904139N_CP2/2010		Other Database Import	Maljkovic Berry,I.; Melendrez,M.C.; Li,T.; Hawksworth,A.W.; Brice,G.T.; Blair,P.J.; Halsey,E.S.; Williams,M.; Fernandez,S.; Yoon,I.-K.; Edwards,L.D.; Kuschner,R.; Lin,X.; Thomas,S.J.; Jarman,R.G.
EPI842826	PA	Mexico	2010-Dec-29	A/Mexico City/1514A00904139N_CP2/2010		Other Database Import	Maljkovic Berry,I.; Melendrez,M.C.; Li,T.; Hawksworth,A.W.; Brice,G.T.; Blair,P.J.; Halsey,E.S.; Williams,M.; Fernandez,S.; Yoon,I.-K.; Edwards,L.D.; Kuschner,R.; Lin,X.; Thomas,S.J.; Jarman,R.G.
EPI842404	NA	Mexico	2010-Dec-29	A/Mexico City/1514A00904139N_CP2/2010		Other Database Import	Maljkovic Berry,I.; Melendrez,M.C.; Li,T.; Hawksworth,A.W.; Brice,G.T.; Blair,P.J.; Halsey,E.S.; Williams,M.; Fernandez,S.; Yoon,I.-K.; Edwards,L.D.; Kuschner,R.; Lin,X.; Thomas,S.J.; Jarman,R.G.
EPI842341	NS	Mexico	2010-Dec-29	A/Mexico City/1514A00904139N_CP2/2010		Other Database Import	Maljkovic Berry,I.; Melendrez,M.C.; Li,T.; Hawksworth,A.W.; Brice,G.T.; Blair,P.J.; Halsey,E.S.; Williams,M.; Fernandez,S.; Yoon,I.-K.; Edwards,L.D.; Kuschner,R.; Lin,X.; Thomas,S.J.; Jarman,R.G.
EPI843132	PB1	Mexico	2010-Dec-29	A/Mexico City/1514A00904139N_CP2/2010		Other Database Import	Maljkovic Berry,I.; Melendrez,M.C.; Li,T.; Hawksworth,A.W.; Brice,G.T.; Blair,P.J.; Halsey,E.S.; Williams,M.; Fernandez,S.; Yoon,I.-K.; Edwards,L.D.; Kuschner,R.; Lin,X.; Thomas,S.J.; Jarman,R.G.
EPI843119	MP	Mexico	2010-Dec-29	A/Mexico City/1514A00904139N_CP2/2010		Other Database Import	Maljkovic Berry,I.; Melendrez,M.C.; Li,T.; Hawksworth,A.W.; Brice,G.T.; Blair,P.J.; Halsey,E.S.; Williams,M.; Fernandez,S.; Yoon,I.-K.; Edwards,L.D.; Kuschner,R.; Lin,X.; Thomas,S.J.; Jarman,R.G.
EPI839186	NA	India	2010-Sep-11	A/Calicut/MCVR5938/2010		Other Database Import	Jagadesh,A.; Salam,A.A.A.; Zadeh,V.R.; Krishnan,A.; Arunkumar,G.
EPI781705	HA	Kenya	2010-Jul-01	A/Kenya/211/2010		Other Database Import	Wadegu,M.O.; Majanja,J.M.; Mukunzi,S.O.; Osuna,F.A.; Opot,B.H.; Achilla,R.A.; Coldren,R.; Bulimo,W.D.
EPI781676	MP	Kenya	2010-Jul-01	A/Kenya/209/2010		Other Database Import	Wadegu,M.O.; Mukunzi,S.O.; Majanja,J.M.; Opot,B.H.; Osuna,F.A.; Achilla,R.A.; Coldren,R.; Bulimo,W.D.
EPI781703	HA	Kenya	2010-Jul-01	A/Kenya/209/2010		Other Database Import	Wadegu,M.O.; Mukunzi,S.O.; Majanja,J.M.; Opot,B.H.; Osuna,F.A.; Achilla,R.A.; Coldren,R.; Bulimo,W.D.
EPI781701	HA	Kenya	2010-Jul-01	A/Kenya/203/2010		Other Database Import	Wadegu,M.O.; Mukunzi,S.O.; Majanja,J.M.; Opot,B.H.; Osuna,F.A.; Achilla,R.A.; Coldren,R.; Bulimo,W.D.
EPI781674	MP	Kenya	2010-Jul-01	A/Kenya/203/2010		Other Database Import	Wadegu,M.O.; Mukunzi,S.O.; Majanja,J.M.; Opot,B.H.; Osuna,F.A.; Achilla,R.A.; Coldren,R.; Bulimo,W.D.
EPI781699	HA	Kenya	2010-Jul-01	A/Kenya/201/2010		Other Database Import	Wadegu,M.O.; Mukunzi,S.O.; Majanja,J.M.; Opot,B.H.; Osuna,F.A.; Achilla,R.A.; Coldren,R.; Bulimo,W.D.
EPI781673	MP	Kenya	2010-Jul-01	A/Kenya/201/2010		Other Database Import	Wadegu,M.O.; Mukunzi,S.O.; Majanja,J.M.; Opot,B.H.; Osuna,F.A.; Achilla,R.A.; Coldren,R.; Bulimo,W.D.
EPI767143	HA	China	2010-Sep-15	A/Shandong-Lanshan/1361/2010		Other Database Import	Liu,T.; Wang,X.; Li,Z.; Wu,J.
EPI755704	HA	Greece	2010-Oct-11	A/Peloponnese.GR/4043/2010	Hellenic Pasteur Institute	Hellenic Pasteur Institute	Athanasios, Kossyvakis; Kyriaki, Tryfinopoulou; Vasiliki, Pogka; Antonios, Kalliaropoulos; Emmanouil, Antalis ; Theodoros, Lytras; Alexios-Fotios A, Mentis; Adam, Meijer; Sotirios, Tsiodras; Petros, Karakitsos; Andreas F, Mentis
EPI755705	NA	Greece	2010-Oct-11	A/Peloponnese.GR/4043/2010	Hellenic Pasteur Institute	Hellenic Pasteur Institute	Athanasios, Kossyvakis; Kyriaki, Tryfinopoulou; Vasiliki, Pogka; Antonios, Kalliaropoulos; Emmanouil, Antalis ; Theodoros, Lytras; Alexios-Fotios A, Mentis; Adam, Meijer; Sotirios, Tsiodras; Petros, Karakitsos; Andreas F, Mentis
EPI736948	HA	China	2010-Aug-26	A/Shandong-Lixia/188/2010		Other Database Import	Liu,T.; Wang,X.; Li,Z.
EPI703342	NA	Thailand	2010-Sep-01	A/Thailand/MR08398/2010		Other Database Import	Khemnu,N.; Gaywee,J.; Bodhidatta,L.; Wacharapluesadee,S.; Sirisopana,N.; Swierczewski,B.E.; Mason,C.J.
EPI703343	MP	Thailand	2010-Sep-01	A/Thailand/MR08398/2010		Other Database Import	Khemnu,N.; Gaywee,J.; Bodhidatta,L.; Wacharapluesadee,S.; Sirisopana,N.; Swierczewski,B.E.; Mason,C.J.
EPI703344	NS	Thailand	2010-Sep-01	A/Thailand/MR08398/2010		Other Database Import	Khemnu,N.; Gaywee,J.; Bodhidatta,L.; Wacharapluesadee,S.; Sirisopana,N.; Swierczewski,B.E.; Mason,C.J.
EPI703337	PB2	Thailand	2010-Sep-01	A/Thailand/MR08398/2010		Other Database Import	Khemnu,N.; Gaywee,J.; Bodhidatta,L.; Wacharapluesadee,S.; Sirisopana,N.; Swierczewski,B.E.; Mason,C.J.
EPI703338	PB1	Thailand	2010-Sep-01	A/Thailand/MR08398/2010		Other Database Import	Khemnu,N.; Gaywee,J.; Bodhidatta,L.; Wacharapluesadee,S.; Sirisopana,N.; Swierczewski,B.E.; Mason,C.J.
EPI703339	PA	Thailand	2010-Sep-01	A/Thailand/MR08398/2010		Other Database Import	Khemnu,N.; Gaywee,J.; Bodhidatta,L.; Wacharapluesadee,S.; Sirisopana,N.; Swierczewski,B.E.; Mason,C.J.
EPI703340	HA	Thailand	2010-Sep-01	A/Thailand/MR08398/2010		Other Database Import	Khemnu,N.; Gaywee,J.; Bodhidatta,L.; Wacharapluesadee,S.; Sirisopana,N.; Swierczewski,B.E.; Mason,C.J.
EPI703341	NP	Thailand	2010-Sep-01	A/Thailand/MR08398/2010		Other Database Import	Khemnu,N.; Gaywee,J.; Bodhidatta,L.; Wacharapluesadee,S.; Sirisopana,N.; Swierczewski,B.E.; Mason,C.J.
EPI703267	PB2	Thailand	2010-Oct-07	A/Thailand/SN10452/2010		Other Database Import	Khemnu,N.; Gaywee,J.; Bodhidatta,L.; Wacharapluesadee,S.; Sirisopana,N.; Swierczewski,B.E.; Mason,C.J.
EPI703268	PB1	Thailand	2010-Oct-07	A/Thailand/SN10452/2010		Other Database Import	Khemnu,N.; Gaywee,J.; Bodhidatta,L.; Wacharapluesadee,S.; Sirisopana,N.; Swierczewski,B.E.; Mason,C.J.
EPI703269	PA	Thailand	2010-Oct-07	A/Thailand/SN10452/2010		Other Database Import	Khemnu,N.; Gaywee,J.; Bodhidatta,L.; Wacharapluesadee,S.; Sirisopana,N.; Swierczewski,B.E.; Mason,C.J.
EPI703270	HA	Thailand	2010-Oct-07	A/Thailand/SN10452/2010		Other Database Import	Khemnu,N.; Gaywee,J.; Bodhidatta,L.; Wacharapluesadee,S.; Sirisopana,N.; Swierczewski,B.E.; Mason,C.J.
EPI703271	NP	Thailand	2010-Oct-07	A/Thailand/SN10452/2010		Other Database Import	Khemnu,N.; Gaywee,J.; Bodhidatta,L.; Wacharapluesadee,S.; Sirisopana,N.; Swierczewski,B.E.; Mason,C.J.
EPI703272	NA	Thailand	2010-Oct-07	A/Thailand/SN10452/2010		Other Database Import	Khemnu,N.; Gaywee,J.; Bodhidatta,L.; Wacharapluesadee,S.; Sirisopana,N.; Swierczewski,B.E.; Mason,C.J.
EPI703273	MP	Thailand	2010-Oct-07	A/Thailand/SN10452/2010		Other Database Import	Khemnu,N.; Gaywee,J.; Bodhidatta,L.; Wacharapluesadee,S.; Sirisopana,N.; Swierczewski,B.E.; Mason,C.J.
EPI703274	NS	Thailand	2010-Oct-07	A/Thailand/SN10452/2010		Other Database Import	Khemnu,N.; Gaywee,J.; Bodhidatta,L.; Wacharapluesadee,S.; Sirisopana,N.; Swierczewski,B.E.; Mason,C.J.
EPI703153	PB2	Thailand	2010-Oct-14	A/Thailand/KS08398/2010		Other Database Import	Khemnu,N.; Gaywee,J.; Bodhidatta,L.; Wacharapluesadee,S.; Sirisopana,N.; Swierczewski,B.E.; Mason,C.J.
EPI703154	PB1	Thailand	2010-Oct-14	A/Thailand/KS08398/2010		Other Database Import	Khemnu,N.; Gaywee,J.; Bodhidatta,L.; Wacharapluesadee,S.; Sirisopana,N.; Swierczewski,B.E.; Mason,C.J.
EPI703155	PA	Thailand	2010-Oct-14	A/Thailand/KS08398/2010		Other Database Import	Khemnu,N.; Gaywee,J.; Bodhidatta,L.; Wacharapluesadee,S.; Sirisopana,N.; Swierczewski,B.E.; Mason,C.J.
EPI703156	HA	Thailand	2010-Oct-14	A/Thailand/KS08398/2010		Other Database Import	Khemnu,N.; Gaywee,J.; Bodhidatta,L.; Wacharapluesadee,S.; Sirisopana,N.; Swierczewski,B.E.; Mason,C.J.
EPI703157	NP	Thailand	2010-Oct-14	A/Thailand/KS08398/2010		Other Database Import	Khemnu,N.; Gaywee,J.; Bodhidatta,L.; Wacharapluesadee,S.; Sirisopana,N.; Swierczewski,B.E.; Mason,C.J.
EPI703158	NA	Thailand	2010-Oct-14	A/Thailand/KS08398/2010		Other Database Import	Khemnu,N.; Gaywee,J.; Bodhidatta,L.; Wacharapluesadee,S.; Sirisopana,N.; Swierczewski,B.E.; Mason,C.J.
EPI703159	MP	Thailand	2010-Oct-14	A/Thailand/KS08398/2010		Other Database Import	Khemnu,N.; Gaywee,J.; Bodhidatta,L.; Wacharapluesadee,S.; Sirisopana,N.; Swierczewski,B.E.; Mason,C.J.
EPI703160	NS	Thailand	2010-Oct-14	A/Thailand/KS08398/2010		Other Database Import	Khemnu,N.; Gaywee,J.; Bodhidatta,L.; Wacharapluesadee,S.; Sirisopana,N.; Swierczewski,B.E.; Mason,C.J.
EPI646460	HA	Brazil	2010-Oct-27	A/Santa_Catarina/1710/2010	Instituto Oswaldo Cruz FIOCRUZ - Laboratory of Respiratory Viruses and Measles (LVRS)	Instituto Oswaldo Cruz FIOCRUZ - Laboratory of Respiratory Viruses and Measles (LVRS)	Born, P.S.; Siqueira, M.M.; Resende, P.C.; Motta, F.C.
EPI646459	HA	Brazil	2010-Nov-10	A/Santa_Catarina/1703/2010	Instituto Oswaldo Cruz FIOCRUZ - Laboratory of Respiratory Viruses and Measles (LVRS)	Instituto Oswaldo Cruz FIOCRUZ - Laboratory of Respiratory Viruses and Measles (LVRS)	Born, P.S.; Siqueira, M.M.; Resende, P.C.; Motta, F.C.
EPI646457	HA	Brazil	2010-Nov-09	A/Rio_Grande_do_Sul/1727/2010	Instituto Oswaldo Cruz FIOCRUZ - Laboratory of Respiratory Viruses and Measles (LVRS)	Instituto Oswaldo Cruz FIOCRUZ - Laboratory of Respiratory Viruses and Measles (LVRS)	Born, P.S.; Siqueira, M.M.; Resende, P.C.; Motta, F.C.
EPI646455	HA	Brazil	2010-May-04	A/Bahia/484/2010	Instituto Oswaldo Cruz FIOCRUZ - Laboratory of Respiratory Viruses and Measles (LVRS)	Instituto Oswaldo Cruz FIOCRUZ - Laboratory of Respiratory Viruses and Measles (LVRS)	Born, P.S.; Siqueira, M.M.; Resende, P.C.; Motta, F.C.
EPI646449	HA	Brazil	2010-Oct-13	A/Parana/1598/2010	Instituto Oswaldo Cruz FIOCRUZ - Laboratory of Respiratory Viruses and Measles (LVRS)	Instituto Oswaldo Cruz FIOCRUZ - Laboratory of Respiratory Viruses and Measles (LVRS)	Born, P.S.; Siqueira, M.M.; Resende, P.C.; Motta, F.C.
EPI646447	HA	Brazil	2010-May-30	A/Bahia/690/2010	Instituto Oswaldo Cruz FIOCRUZ - Laboratory of Respiratory Viruses and Measles (LVRS)	Instituto Oswaldo Cruz FIOCRUZ - Laboratory of Respiratory Viruses and Measles (LVRS)	Born, P.S.; Siqueira, M.M.; Resende, P.C.; Motta, F.C.
EPI646446	HA	Brazil	2010-May-11	A/Bahia/547/2010	Instituto Oswaldo Cruz FIOCRUZ - Laboratory of Respiratory Viruses and Measles (LVRS)	Instituto Oswaldo Cruz FIOCRUZ - Laboratory of Respiratory Viruses and Measles (LVRS)	Born, P.S.; Siqueira, M.M.; Resende, P.C.; Motta, F.C.
EPI622597	HA	China	2010-Dec-20	A/Hangzhou/952/2010	Hangzhou Center for Disease Control and Prevention	Hangzhou Center for Disease Control and Prevention	Li,J.; Zhou,Y.Y.; Kou,Y.; Zheng,Z.B.; Yu,X.F.
EPI622596	HA	China	2010-Sep-21	A/Hangzhou/790/2010	Hangzhou Center for Disease Control and Prevention	Hangzhou Center for Disease Control and Prevention	Li,J.; Zhou,Y.Y.; Kou,Y.; Zheng,Z.B.; Yu,X.F.
EPI622594	HA	China	2010-Sep-14	A/Hangzhou/766/2010	Hangzhou Center for Disease Control and Prevention	Hangzhou Center for Disease Control and Prevention	Li,J.; Zhou,Y.Y.; Kou,Y.; Zheng,Z.B.; Yu,X.F.
EPI615158	HA	China	2010-Dec-31	A/JiangxiDonghu/1890/2010		Other Database Import	Tian,G.; Xiong,L.J.; Yong,S.; Ying,X.
EPI615156	HA	China	2010-Dec-31	A/JiangxiDonghu/1793/2010		Other Database Import	Tian,G.; Xiong,L.J.; Yong,S.; Ying,X.
EPI609729	HA	India	2010-Aug-09	A/Latur/1020759/2010		Other Database Import	Bedford,T.; Riley,S.; Barr,I.G.; Broor,S.; Chadha,M.; Cox,N.J.; Daniels,R.S.; Gunasekaran,C.P.; Hurt,A.C.; Kelso,A.; Klimov,A.; Lewis,N.S.; Li,X.; McCauley,J.W.; Odagiri,T.; Potdar,V.; Rambaut,A.; Shu,Y.; Skepner,E.; Smith,D.J.; Suchard,M.A.; Tashiro,M.; Wang,D.; Xu,X.; Lemey,P.; Russell,C.A.
EPI609705	HA	Australia	2010-Dec-06	A/Townsville/104/2010		Other Database Import	Bedford,T.; Riley,S.; Barr,I.G.; Broor,S.; Chadha,M.; Cox,N.J.; Daniels,R.S.; Gunasekaran,C.P.; Hurt,A.C.; Kelso,A.; Klimov,A.; Lewis,N.S.; Li,X.; McCauley,J.W.; Odagiri,T.; Potdar,V.; Rambaut,A.; Shu,Y.; Skepner,E.; Smith,D.J.; Suchard,M.A.; Tashiro,M.; Wang,D.; Xu,X.; Lemey,P.; Russell,C.A.
EPI609663	HA	China	2010-Jan-05	A/Heilongjiang Harbin Xiangfang/129/2010		Other Database Import	Bedford,T.; Riley,S.; Barr,I.G.; Broor,S.; Chadha,M.; Cox,N.J.; Daniels,R.S.; Gunasekaran,C.P.; Hurt,A.C.; Kelso,A.; Klimov,A.; Lewis,N.S.; Li,X.; McCauley,J.W.; Odagiri,T.; Potdar,V.; Rambaut,A.; Shu,Y.; Skepner,E.; Smith,D.J.; Suchard,M.A.; Tashiro,M.; Wang,D.; Xu,X.; Lemey,P.; Russell,C.A.
EPI609648	HA	Chile	2010-Aug-04	A/Chile/8196/2010		Other Database Import	Bedford,T.; Riley,S.; Barr,I.G.; Broor,S.; Chadha,M.; Cox,N.J.; Daniels,R.S.; Gunasekaran,C.P.; Hurt,A.C.; Kelso,A.; Klimov,A.; Lewis,N.S.; Li,X.; McCauley,J.W.; Odagiri,T.; Potdar,V.; Rambaut,A.; Shu,Y.; Skepner,E.; Smith,D.J.; Suchard,M.A.; Tashiro,M.; Wang,D.; Xu,X.; Lemey,P.; Russell,C.A.
EPI609581	HA	Hong Kong (SAR)	2010-Aug-20	A/Hong Kong/3170/2010		Other Database Import	Bedford,T.; Riley,S.; Barr,I.G.; Broor,S.; Chadha,M.; Cox,N.J.; Daniels,R.S.; Gunasekaran,C.P.; Hurt,A.C.; Kelso,A.; Klimov,A.; Lewis,N.S.; Li,X.; McCauley,J.W.; Odagiri,T.; Potdar,V.; Rambaut,A.; Shu,Y.; Skepner,E.; Smith,D.J.; Suchard,M.A.; Tashiro,M.; Wang,D.; Xu,X.; Lemey,P.; Russell,C.A.
EPI609554	HA	Hong Kong (SAR)	2010-Aug-25	A/Hong Kong/3577/2010		Other Database Import	Bedford,T.; Riley,S.; Barr,I.G.; Broor,S.; Chadha,M.; Cox,N.J.; Daniels,R.S.; Gunasekaran,C.P.; Hurt,A.C.; Kelso,A.; Klimov,A.; Lewis,N.S.; Li,X.; McCauley,J.W.; Odagiri,T.; Potdar,V.; Rambaut,A.; Shu,Y.; Skepner,E.; Smith,D.J.; Suchard,M.A.; Tashiro,M.; Wang,D.; Xu,X.; Lemey,P.; Russell,C.A.
EPI609498	HA	United States	2010-Jan-07	A/Pennsylvania/02/2010		Other Database Import	Bedford,T.; Riley,S.; Barr,I.G.; Broor,S.; Chadha,M.; Cox,N.J.; Daniels,R.S.; Gunasekaran,C.P.; Hurt,A.C.; Kelso,A.; Klimov,A.; Lewis,N.S.; Li,X.; McCauley,J.W.; Odagiri,T.; Potdar,V.; Rambaut,A.; Shu,Y.; Skepner,E.; Smith,D.J.; Suchard,M.A.; Tashiro,M.; Wang,D.; Xu,X.; Lemey,P.; Russell,C.A.
EPI609465	HA	China	2010-Oct-07	A/Tianjin Hexi/1399/2010		Other Database Import	Bedford,T.; Riley,S.; Barr,I.G.; Broor,S.; Chadha,M.; Cox,N.J.; Daniels,R.S.; Gunasekaran,C.P.; Hurt,A.C.; Kelso,A.; Klimov,A.; Lewis,N.S.; Li,X.; McCauley,J.W.; Odagiri,T.; Potdar,V.; Rambaut,A.; Shu,Y.; Skepner,E.; Smith,D.J.; Suchard,M.A.; Tashiro,M.; Wang,D.; Xu,X.; Lemey,P.; Russell,C.A.
EPI609439	HA	United States	2010-Sep-24	A/Arizona/11/2010		Other Database Import	Bedford,T.; Riley,S.; Barr,I.G.; Broor,S.; Chadha,M.; Cox,N.J.; Daniels,R.S.; Gunasekaran,C.P.; Hurt,A.C.; Kelso,A.; Klimov,A.; Lewis,N.S.; Li,X.; McCauley,J.W.; Odagiri,T.; Potdar,V.; Rambaut,A.; Shu,Y.; Skepner,E.; Smith,D.J.; Suchard,M.A.; Tashiro,M.; Wang,D.; Xu,X.; Lemey,P.; Russell,C.A.
EPI609437	HA	Australia	2010-Oct-04	A/South Australia/414/2010		Other Database Import	Bedford,T.; Riley,S.; Barr,I.G.; Broor,S.; Chadha,M.; Cox,N.J.; Daniels,R.S.; Gunasekaran,C.P.; Hurt,A.C.; Kelso,A.; Klimov,A.; Lewis,N.S.; Li,X.; McCauley,J.W.; Odagiri,T.; Potdar,V.; Rambaut,A.; Shu,Y.; Skepner,E.; Smith,D.J.; Suchard,M.A.; Tashiro,M.; Wang,D.; Xu,X.; Lemey,P.; Russell,C.A.
EPI609409	HA	Bangladesh	2010-Sep-16	A/Bangladesh/3161/2010		Other Database Import	Bedford,T.; Riley,S.; Barr,I.G.; Broor,S.; Chadha,M.; Cox,N.J.; Daniels,R.S.; Gunasekaran,C.P.; Hurt,A.C.; Kelso,A.; Klimov,A.; Lewis,N.S.; Li,X.; McCauley,J.W.; Odagiri,T.; Potdar,V.; Rambaut,A.; Shu,Y.; Skepner,E.; Smith,D.J.; Suchard,M.A.; Tashiro,M.; Wang,D.; Xu,X.; Lemey,P.; Russell,C.A.
EPI609393	HA	China	2010-Sep-19	A/Shanghai Luwan/1568/2010		Other Database Import	Bedford,T.; Riley,S.; Barr,I.G.; Broor,S.; Chadha,M.; Cox,N.J.; Daniels,R.S.; Gunasekaran,C.P.; Hurt,A.C.; Kelso,A.; Klimov,A.; Lewis,N.S.; Li,X.; McCauley,J.W.; Odagiri,T.; Potdar,V.; Rambaut,A.; Shu,Y.; Skepner,E.; Smith,D.J.; Suchard,M.A.; Tashiro,M.; Wang,D.; Xu,X.; Lemey,P.; Russell,C.A.
EPI609337	HA	Germany	2010-Dec-13	A/Hessen/5/2010		Other Database Import	Bedford,T.; Riley,S.; Barr,I.G.; Broor,S.; Chadha,M.; Cox,N.J.; Daniels,R.S.; Gunasekaran,C.P.; Hurt,A.C.; Kelso,A.; Klimov,A.; Lewis,N.S.; Li,X.; McCauley,J.W.; Odagiri,T.; Potdar,V.; Rambaut,A.; Shu,Y.; Skepner,E.; Smith,D.J.; Suchard,M.A.; Tashiro,M.; Wang,D.; Xu,X.; Lemey,P.; Russell,C.A.
EPI609292	HA	Bangladesh	2010-Aug-19	A/Bangladesh/2012/2010		Other Database Import	Bedford,T.; Riley,S.; Barr,I.G.; Broor,S.; Chadha,M.; Cox,N.J.; Daniels,R.S.; Gunasekaran,C.P.; Hurt,A.C.; Kelso,A.; Klimov,A.; Lewis,N.S.; Li,X.; McCauley,J.W.; Odagiri,T.; Potdar,V.; Rambaut,A.; Shu,Y.; Skepner,E.; Smith,D.J.; Suchard,M.A.; Tashiro,M.; Wang,D.; Xu,X.; Lemey,P.; Russell,C.A.
EPI609268	HA	Chile	2010-Jul-14	A/Chile/6380/2010		Other Database Import	Bedford,T.; Riley,S.; Barr,I.G.; Broor,S.; Chadha,M.; Cox,N.J.; Daniels,R.S.; Gunasekaran,C.P.; Hurt,A.C.; Kelso,A.; Klimov,A.; Lewis,N.S.; Li,X.; McCauley,J.W.; Odagiri,T.; Potdar,V.; Rambaut,A.; Shu,Y.; Skepner,E.; Smith,D.J.; Suchard,M.A.; Tashiro,M.; Wang,D.; Xu,X.; Lemey,P.; Russell,C.A.
EPI609231	HA	Belgium	2010-Nov-09	A/Brussels/S0066/2010		Other Database Import	Bedford,T.; Riley,S.; Barr,I.G.; Broor,S.; Chadha,M.; Cox,N.J.; Daniels,R.S.; Gunasekaran,C.P.; Hurt,A.C.; Kelso,A.; Klimov,A.; Lewis,N.S.; Li,X.; McCauley,J.W.; Odagiri,T.; Potdar,V.; Rambaut,A.; Shu,Y.; Skepner,E.; Smith,D.J.; Suchard,M.A.; Tashiro,M.; Wang,D.; Xu,X.; Lemey,P.; Russell,C.A.
EPI609189	HA	France	2010-Dec-25	A/Bretagne/2248/2010		Other Database Import	Bedford,T.; Riley,S.; Barr,I.G.; Broor,S.; Chadha,M.; Cox,N.J.; Daniels,R.S.; Gunasekaran,C.P.; Hurt,A.C.; Kelso,A.; Klimov,A.; Lewis,N.S.; Li,X.; McCauley,J.W.; Odagiri,T.; Potdar,V.; Rambaut,A.; Shu,Y.; Skepner,E.; Smith,D.J.; Suchard,M.A.; Tashiro,M.; Wang,D.; Xu,X.; Lemey,P.; Russell,C.A.
EPI609184	HA	Singapore	2010-Apr-06	A/Singapore/512/2010		Other Database Import	Bedford,T.; Riley,S.; Barr,I.G.; Broor,S.; Chadha,M.; Cox,N.J.; Daniels,R.S.; Gunasekaran,C.P.; Hurt,A.C.; Kelso,A.; Klimov,A.; Lewis,N.S.; Li,X.; McCauley,J.W.; Odagiri,T.; Potdar,V.; Rambaut,A.; Shu,Y.; Skepner,E.; Smith,D.J.; Suchard,M.A.; Tashiro,M.; Wang,D.; Xu,X.; Lemey,P.; Russell,C.A.
EPI609163	HA	Lao, People's Democratic Republic	2010-Sep-20	A/Laos/900/2010		Other Database Import	Bedford,T.; Riley,S.; Barr,I.G.; Broor,S.; Chadha,M.; Cox,N.J.; Daniels,R.S.; Gunasekaran,C.P.; Hurt,A.C.; Kelso,A.; Klimov,A.; Lewis,N.S.; Li,X.; McCauley,J.W.; Odagiri,T.; Potdar,V.; Rambaut,A.; Shu,Y.; Skepner,E.; Smith,D.J.; Suchard,M.A.; Tashiro,M.; Wang,D.; Xu,X.; Lemey,P.; Russell,C.A.
EPI609144	HA	United States	2010-Nov-28	A/Wyoming/06/2010		Other Database Import	Bedford,T.; Riley,S.; Barr,I.G.; Broor,S.; Chadha,M.; Cox,N.J.; Daniels,R.S.; Gunasekaran,C.P.; Hurt,A.C.; Kelso,A.; Klimov,A.; Lewis,N.S.; Li,X.; McCauley,J.W.; Odagiri,T.; Potdar,V.; Rambaut,A.; Shu,Y.; Skepner,E.; Smith,D.J.; Suchard,M.A.; Tashiro,M.; Wang,D.; Xu,X.; Lemey,P.; Russell,C.A.
EPI609071	HA	Japan	2010-Dec-15	A/Hiroshima/54/2010		Other Database Import	Bedford,T.; Riley,S.; Barr,I.G.; Broor,S.; Chadha,M.; Cox,N.J.; Daniels,R.S.; Gunasekaran,C.P.; Hurt,A.C.; Kelso,A.; Klimov,A.; Lewis,N.S.; Li,X.; McCauley,J.W.; Odagiri,T.; Potdar,V.; Rambaut,A.; Shu,Y.; Skepner,E.; Smith,D.J.; Suchard,M.A.; Tashiro,M.; Wang,D.; Xu,X.; Lemey,P.; Russell,C.A.
EPI608753	HA	United States	2010-Mar-17	A/Connecticut/04/2010		Other Database Import	Bedford,T.; Riley,S.; Barr,I.G.; Broor,S.; Chadha,M.; Cox,N.J.; Daniels,R.S.; Gunasekaran,C.P.; Hurt,A.C.; Kelso,A.; Klimov,A.; Lewis,N.S.; Li,X.; McCauley,J.W.; Odagiri,T.; Potdar,V.; Rambaut,A.; Shu,Y.; Skepner,E.; Smith,D.J.; Suchard,M.A.; Tashiro,M.; Wang,D.; Xu,X.; Lemey,P.; Russell,C.A.
EPI608689	HA	Sweden	2010-Apr-30	A/Stockholm/2/2010		Other Database Import	Bedford,T.; Riley,S.; Barr,I.G.; Broor,S.; Chadha,M.; Cox,N.J.; Daniels,R.S.; Gunasekaran,C.P.; Hurt,A.C.; Kelso,A.; Klimov,A.; Lewis,N.S.; Li,X.; McCauley,J.W.; Odagiri,T.; Potdar,V.; Rambaut,A.; Shu,Y.; Skepner,E.; Smith,D.J.; Suchard,M.A.; Tashiro,M.; Wang,D.; Xu,X.; Lemey,P.; Russell,C.A.
EPI608683	HA	Japan	2010-Oct-20	A/Miyazaki/27/2010		Other Database Import	Bedford,T.; Riley,S.; Barr,I.G.; Broor,S.; Chadha,M.; Cox,N.J.; Daniels,R.S.; Gunasekaran,C.P.; Hurt,A.C.; Kelso,A.; Klimov,A.; Lewis,N.S.; Li,X.; McCauley,J.W.; Odagiri,T.; Potdar,V.; Rambaut,A.; Shu,Y.; Skepner,E.; Smith,D.J.; Suchard,M.A.; Tashiro,M.; Wang,D.; Xu,X.; Lemey,P.; Russell,C.A.
EPI608671	HA	China	2010-Jan-05	A/Beijing Chaoyang/158/2010		Other Database Import	Bedford,T.; Riley,S.; Barr,I.G.; Broor,S.; Chadha,M.; Cox,N.J.; Daniels,R.S.; Gunasekaran,C.P.; Hurt,A.C.; Kelso,A.; Klimov,A.; Lewis,N.S.; Li,X.; McCauley,J.W.; Odagiri,T.; Potdar,V.; Rambaut,A.; Shu,Y.; Skepner,E.; Smith,D.J.; Suchard,M.A.; Tashiro,M.; Wang,D.; Xu,X.; Lemey,P.; Russell,C.A.
EPI608638	HA	India	2010-Aug-05	A/Pune/1019850/2010		Other Database Import	Bedford,T.; Riley,S.; Barr,I.G.; Broor,S.; Chadha,M.; Cox,N.J.; Daniels,R.S.; Gunasekaran,C.P.; Hurt,A.C.; Kelso,A.; Klimov,A.; Lewis,N.S.; Li,X.; McCauley,J.W.; Odagiri,T.; Potdar,V.; Rambaut,A.; Shu,Y.; Skepner,E.; Smith,D.J.; Suchard,M.A.; Tashiro,M.; Wang,D.; Xu,X.; Lemey,P.; Russell,C.A.
EPI608632	HA	Japan	2010-Nov-29	A/Saga/1012/2010		Other Database Import	Bedford,T.; Riley,S.; Barr,I.G.; Broor,S.; Chadha,M.; Cox,N.J.; Daniels,R.S.; Gunasekaran,C.P.; Hurt,A.C.; Kelso,A.; Klimov,A.; Lewis,N.S.; Li,X.; McCauley,J.W.; Odagiri,T.; Potdar,V.; Rambaut,A.; Shu,Y.; Skepner,E.; Smith,D.J.; Suchard,M.A.; Tashiro,M.; Wang,D.; Xu,X.; Lemey,P.; Russell,C.A.
EPI608617	HA	China	2010-Sep-17	A/Shanghai Luwan/1573/2010		Other Database Import	Bedford,T.; Riley,S.; Barr,I.G.; Broor,S.; Chadha,M.; Cox,N.J.; Daniels,R.S.; Gunasekaran,C.P.; Hurt,A.C.; Kelso,A.; Klimov,A.; Lewis,N.S.; Li,X.; McCauley,J.W.; Odagiri,T.; Potdar,V.; Rambaut,A.; Shu,Y.; Skepner,E.; Smith,D.J.; Suchard,M.A.; Tashiro,M.; Wang,D.; Xu,X.; Lemey,P.; Russell,C.A.
EPI608616	HA	United States	2010-Dec-31	A/District Of Columbia/02/2010		Other Database Import	Bedford,T.; Riley,S.; Barr,I.G.; Broor,S.; Chadha,M.; Cox,N.J.; Daniels,R.S.; Gunasekaran,C.P.; Hurt,A.C.; Kelso,A.; Klimov,A.; Lewis,N.S.; Li,X.; McCauley,J.W.; Odagiri,T.; Potdar,V.; Rambaut,A.; Shu,Y.; Skepner,E.; Smith,D.J.; Suchard,M.A.; Tashiro,M.; Wang,D.; Xu,X.; Lemey,P.; Russell,C.A.
EPI608614	HA	Fiji	2010-Nov-29	A/Fiji/52/2010		Other Database Import	Bedford,T.; Riley,S.; Barr,I.G.; Broor,S.; Chadha,M.; Cox,N.J.; Daniels,R.S.; Gunasekaran,C.P.; Hurt,A.C.; Kelso,A.; Klimov,A.; Lewis,N.S.; Li,X.; McCauley,J.W.; Odagiri,T.; Potdar,V.; Rambaut,A.; Shu,Y.; Skepner,E.; Smith,D.J.; Suchard,M.A.; Tashiro,M.; Wang,D.; Xu,X.; Lemey,P.; Russell,C.A.
EPI608560	HA	United States	2010-Dec-28	A/Minnesota/19/2010		Other Database Import	Bedford,T.; Riley,S.; Barr,I.G.; Broor,S.; Chadha,M.; Cox,N.J.; Daniels,R.S.; Gunasekaran,C.P.; Hurt,A.C.; Kelso,A.; Klimov,A.; Lewis,N.S.; Li,X.; McCauley,J.W.; Odagiri,T.; Potdar,V.; Rambaut,A.; Shu,Y.; Skepner,E.; Smith,D.J.; Suchard,M.A.; Tashiro,M.; Wang,D.; Xu,X.; Lemey,P.; Russell,C.A.
EPI608521	HA	Argentina	2010-Nov-23	A/Argentina/28342/2010		Other Database Import	Bedford,T.; Riley,S.; Barr,I.G.; Broor,S.; Chadha,M.; Cox,N.J.; Daniels,R.S.; Gunasekaran,C.P.; Hurt,A.C.; Kelso,A.; Klimov,A.; Lewis,N.S.; Li,X.; McCauley,J.W.; Odagiri,T.; Potdar,V.; Rambaut,A.; Shu,Y.; Skepner,E.; Smith,D.J.; Suchard,M.A.; Tashiro,M.; Wang,D.; Xu,X.; Lemey,P.; Russell,C.A.
EPI608453	HA	China	2010-Oct-10	A/Tianjin Hexi/1404/2010		Other Database Import	Bedford,T.; Riley,S.; Barr,I.G.; Broor,S.; Chadha,M.; Cox,N.J.; Daniels,R.S.; Gunasekaran,C.P.; Hurt,A.C.; Kelso,A.; Klimov,A.; Lewis,N.S.; Li,X.; McCauley,J.W.; Odagiri,T.; Potdar,V.; Rambaut,A.; Shu,Y.; Skepner,E.; Smith,D.J.; Suchard,M.A.; Tashiro,M.; Wang,D.; Xu,X.; Lemey,P.; Russell,C.A.
EPI608442	HA	China	2010-Oct-01	A/Shandong Lanshan/1371/2010		Other Database Import	Bedford,T.; Riley,S.; Barr,I.G.; Broor,S.; Chadha,M.; Cox,N.J.; Daniels,R.S.; Gunasekaran,C.P.; Hurt,A.C.; Kelso,A.; Klimov,A.; Lewis,N.S.; Li,X.; McCauley,J.W.; Odagiri,T.; Potdar,V.; Rambaut,A.; Shu,Y.; Skepner,E.; Smith,D.J.; Suchard,M.A.; Tashiro,M.; Wang,D.; Xu,X.; Lemey,P.; Russell,C.A.
EPI608433	HA	Singapore	2010-Apr-07	A/Singapore/516/2010		Other Database Import	Bedford,T.; Riley,S.; Barr,I.G.; Broor,S.; Chadha,M.; Cox,N.J.; Daniels,R.S.; Gunasekaran,C.P.; Hurt,A.C.; Kelso,A.; Klimov,A.; Lewis,N.S.; Li,X.; McCauley,J.W.; Odagiri,T.; Potdar,V.; Rambaut,A.; Shu,Y.; Skepner,E.; Smith,D.J.; Suchard,M.A.; Tashiro,M.; Wang,D.; Xu,X.; Lemey,P.; Russell,C.A.
EPI608383	HA	Vietnam	2010-Jul-28	A/Vietnam/838/2010		Other Database Import	Bedford,T.; Riley,S.; Barr,I.G.; Broor,S.; Chadha,M.; Cox,N.J.; Daniels,R.S.; Gunasekaran,C.P.; Hurt,A.C.; Kelso,A.; Klimov,A.; Lewis,N.S.; Li,X.; McCauley,J.W.; Odagiri,T.; Potdar,V.; Rambaut,A.; Shu,Y.; Skepner,E.; Smith,D.J.; Suchard,M.A.; Tashiro,M.; Wang,D.; Xu,X.; Lemey,P.; Russell,C.A.
EPI608353	HA	Argentina	2010-Dec-27	A/Argentina/01/2010		Other Database Import	Bedford,T.; Riley,S.; Barr,I.G.; Broor,S.; Chadha,M.; Cox,N.J.; Daniels,R.S.; Gunasekaran,C.P.; Hurt,A.C.; Kelso,A.; Klimov,A.; Lewis,N.S.; Li,X.; McCauley,J.W.; Odagiri,T.; Potdar,V.; Rambaut,A.; Shu,Y.; Skepner,E.; Smith,D.J.; Suchard,M.A.; Tashiro,M.; Wang,D.; Xu,X.; Lemey,P.; Russell,C.A.
EPI608352	HA	Australia	2010-Jun-16	A/Perth/519/2010		Other Database Import	Bedford,T.; Riley,S.; Barr,I.G.; Broor,S.; Chadha,M.; Cox,N.J.; Daniels,R.S.; Gunasekaran,C.P.; Hurt,A.C.; Kelso,A.; Klimov,A.; Lewis,N.S.; Li,X.; McCauley,J.W.; Odagiri,T.; Potdar,V.; Rambaut,A.; Shu,Y.; Skepner,E.; Smith,D.J.; Suchard,M.A.; Tashiro,M.; Wang,D.; Xu,X.; Lemey,P.; Russell,C.A.
EPI608334	HA	Australia	2010-Jul-08	A/Brisbane/31/2010		Other Database Import	Bedford,T.; Riley,S.; Barr,I.G.; Broor,S.; Chadha,M.; Cox,N.J.; Daniels,R.S.; Gunasekaran,C.P.; Hurt,A.C.; Kelso,A.; Klimov,A.; Lewis,N.S.; Li,X.; McCauley,J.W.; Odagiri,T.; Potdar,V.; Rambaut,A.; Shu,Y.; Skepner,E.; Smith,D.J.; Suchard,M.A.; Tashiro,M.; Wang,D.; Xu,X.; Lemey,P.; Russell,C.A.
EPI608329	HA	Hong Kong (SAR)	2010-Jun-25	A/Hong Kong/2097/2010		Other Database Import	Bedford,T.; Riley,S.; Barr,I.G.; Broor,S.; Chadha,M.; Cox,N.J.; Daniels,R.S.; Gunasekaran,C.P.; Hurt,A.C.; Kelso,A.; Klimov,A.; Lewis,N.S.; Li,X.; McCauley,J.W.; Odagiri,T.; Potdar,V.; Rambaut,A.; Shu,Y.; Skepner,E.; Smith,D.J.; Suchard,M.A.; Tashiro,M.; Wang,D.; Xu,X.; Lemey,P.; Russell,C.A.
EPI608267	HA	Japan	2010-Nov-15	A/Shimane/57/2010		Other Database Import	Bedford,T.; Riley,S.; Barr,I.G.; Broor,S.; Chadha,M.; Cox,N.J.; Daniels,R.S.; Gunasekaran,C.P.; Hurt,A.C.; Kelso,A.; Klimov,A.; Lewis,N.S.; Li,X.; McCauley,J.W.; Odagiri,T.; Potdar,V.; Rambaut,A.; Shu,Y.; Skepner,E.; Smith,D.J.; Suchard,M.A.; Tashiro,M.; Wang,D.; Xu,X.; Lemey,P.; Russell,C.A.
EPI608241	HA	Argentina	2010-Sep-17	A/Argentina/27894/2010		Other Database Import	Bedford,T.; Riley,S.; Barr,I.G.; Broor,S.; Chadha,M.; Cox,N.J.; Daniels,R.S.; Gunasekaran,C.P.; Hurt,A.C.; Kelso,A.; Klimov,A.; Lewis,N.S.; Li,X.; McCauley,J.W.; Odagiri,T.; Potdar,V.; Rambaut,A.; Shu,Y.; Skepner,E.; Smith,D.J.; Suchard,M.A.; Tashiro,M.; Wang,D.; Xu,X.; Lemey,P.; Russell,C.A.
EPI608228	HA	Argentina	2010-Nov-24	A/Argentina/28372/2010		Other Database Import	Bedford,T.; Riley,S.; Barr,I.G.; Broor,S.; Chadha,M.; Cox,N.J.; Daniels,R.S.; Gunasekaran,C.P.; Hurt,A.C.; Kelso,A.; Klimov,A.; Lewis,N.S.; Li,X.; McCauley,J.W.; Odagiri,T.; Potdar,V.; Rambaut,A.; Shu,Y.; Skepner,E.; Smith,D.J.; Suchard,M.A.; Tashiro,M.; Wang,D.; Xu,X.; Lemey,P.; Russell,C.A.
EPI608217	HA	India	2010-Oct-18	A/Pune/1033404/2010		Other Database Import	Bedford,T.; Riley,S.; Barr,I.G.; Broor,S.; Chadha,M.; Cox,N.J.; Daniels,R.S.; Gunasekaran,C.P.; Hurt,A.C.; Kelso,A.; Klimov,A.; Lewis,N.S.; Li,X.; McCauley,J.W.; Odagiri,T.; Potdar,V.; Rambaut,A.; Shu,Y.; Skepner,E.; Smith,D.J.; Suchard,M.A.; Tashiro,M.; Wang,D.; Xu,X.; Lemey,P.; Russell,C.A.
EPI608173	HA	United Kingdom	2010-Sep-27	A/England/3940462/2010		Other Database Import	Bedford,T.; Riley,S.; Barr,I.G.; Broor,S.; Chadha,M.; Cox,N.J.; Daniels,R.S.; Gunasekaran,C.P.; Hurt,A.C.; Kelso,A.; Klimov,A.; Lewis,N.S.; Li,X.; McCauley,J.W.; Odagiri,T.; Potdar,V.; Rambaut,A.; Shu,Y.; Skepner,E.; Smith,D.J.; Suchard,M.A.; Tashiro,M.; Wang,D.; Xu,X.; Lemey,P.; Russell,C.A.
EPI608130	HA	China	2010-Mar-01	A/Heilongjiang Qiqihar Jianhua/172/2010		Other Database Import	Bedford,T.; Riley,S.; Barr,I.G.; Broor,S.; Chadha,M.; Cox,N.J.; Daniels,R.S.; Gunasekaran,C.P.; Hurt,A.C.; Kelso,A.; Klimov,A.; Lewis,N.S.; Li,X.; McCauley,J.W.; Odagiri,T.; Potdar,V.; Rambaut,A.; Shu,Y.; Skepner,E.; Smith,D.J.; Suchard,M.A.; Tashiro,M.; Wang,D.; Xu,X.; Lemey,P.; Russell,C.A.
EPI608111	HA	Japan	2010-Oct-27	A/Shizuoka/29/2010		Other Database Import	Bedford,T.; Riley,S.; Barr,I.G.; Broor,S.; Chadha,M.; Cox,N.J.; Daniels,R.S.; Gunasekaran,C.P.; Hurt,A.C.; Kelso,A.; Klimov,A.; Lewis,N.S.; Li,X.; McCauley,J.W.; Odagiri,T.; Potdar,V.; Rambaut,A.; Shu,Y.; Skepner,E.; Smith,D.J.; Suchard,M.A.; Tashiro,M.; Wang,D.; Xu,X.; Lemey,P.; Russell,C.A.
EPI608102	HA	Japan	2010-Dec-13	A/Kumamoto/40/2010		Other Database Import	Bedford,T.; Riley,S.; Barr,I.G.; Broor,S.; Chadha,M.; Cox,N.J.; Daniels,R.S.; Gunasekaran,C.P.; Hurt,A.C.; Kelso,A.; Klimov,A.; Lewis,N.S.; Li,X.; McCauley,J.W.; Odagiri,T.; Potdar,V.; Rambaut,A.; Shu,Y.; Skepner,E.; Smith,D.J.; Suchard,M.A.; Tashiro,M.; Wang,D.; Xu,X.; Lemey,P.; Russell,C.A.
EPI608096	HA	Australia	2010-Oct-01	A/Brisbane/258/2010		Other Database Import	Bedford,T.; Riley,S.; Barr,I.G.; Broor,S.; Chadha,M.; Cox,N.J.; Daniels,R.S.; Gunasekaran,C.P.; Hurt,A.C.; Kelso,A.; Klimov,A.; Lewis,N.S.; Li,X.; McCauley,J.W.; Odagiri,T.; Potdar,V.; Rambaut,A.; Shu,Y.; Skepner,E.; Smith,D.J.; Suchard,M.A.; Tashiro,M.; Wang,D.; Xu,X.; Lemey,P.; Russell,C.A.
EPI608087	HA	Peru	2010-Oct-13	A/Peru/7710/2010		Other Database Import	Bedford,T.; Riley,S.; Barr,I.G.; Broor,S.; Chadha,M.; Cox,N.J.; Daniels,R.S.; Gunasekaran,C.P.; Hurt,A.C.; Kelso,A.; Klimov,A.; Lewis,N.S.; Li,X.; McCauley,J.W.; Odagiri,T.; Potdar,V.; Rambaut,A.; Shu,Y.; Skepner,E.; Smith,D.J.; Suchard,M.A.; Tashiro,M.; Wang,D.; Xu,X.; Lemey,P.; Russell,C.A.
EPI607541	HA	Taiwan	2010-May-02	A/Taiwan/42/2010		Other Database Import	Bedford,T.; Riley,S.; Barr,I.G.; Broor,S.; Chadha,M.; Cox,N.J.; Daniels,R.S.; Gunasekaran,C.P.; Hurt,A.C.; Kelso,A.; Klimov,A.; Lewis,N.S.; Li,X.; McCauley,J.W.; Odagiri,T.; Potdar,V.; Rambaut,A.; Shu,Y.; Skepner,E.; Smith,D.J.; Suchard,M.A.; Tashiro,M.; Wang,D.; Xu,X.; Lemey,P.; Russell,C.A.
EPI607536	HA	China	2010-Jul-20	A/Hunan Changsha Furong/1159/2010		Other Database Import	Bedford,T.; Riley,S.; Barr,I.G.; Broor,S.; Chadha,M.; Cox,N.J.; Daniels,R.S.; Gunasekaran,C.P.; Hurt,A.C.; Kelso,A.; Klimov,A.; Lewis,N.S.; Li,X.; McCauley,J.W.; Odagiri,T.; Potdar,V.; Rambaut,A.; Shu,Y.; Skepner,E.; Smith,D.J.; Suchard,M.A.; Tashiro,M.; Wang,D.; Xu,X.; Lemey,P.; Russell,C.A.
EPI607533	HA	Australia	2010-Jun-24	A/Canberra/2/2010		Other Database Import	Bedford,T.; Riley,S.; Barr,I.G.; Broor,S.; Chadha,M.; Cox,N.J.; Daniels,R.S.; Gunasekaran,C.P.; Hurt,A.C.; Kelso,A.; Klimov,A.; Lewis,N.S.; Li,X.; McCauley,J.W.; Odagiri,T.; Potdar,V.; Rambaut,A.; Shu,Y.; Skepner,E.; Smith,D.J.; Suchard,M.A.; Tashiro,M.; Wang,D.; Xu,X.; Lemey,P.; Russell,C.A.
EPI607459	HA	China	2010-Oct-15	A/Hunan Yuhua/11209/2010		Other Database Import	Bedford,T.; Riley,S.; Barr,I.G.; Broor,S.; Chadha,M.; Cox,N.J.; Daniels,R.S.; Gunasekaran,C.P.; Hurt,A.C.; Kelso,A.; Klimov,A.; Lewis,N.S.; Li,X.; McCauley,J.W.; Odagiri,T.; Potdar,V.; Rambaut,A.; Shu,Y.; Skepner,E.; Smith,D.J.; Suchard,M.A.; Tashiro,M.; Wang,D.; Xu,X.; Lemey,P.; Russell,C.A.
EPI607449	HA	Hong Kong (SAR)	2010-Aug-17	A/Hong Kong/3071/2010		Other Database Import	Bedford,T.; Riley,S.; Barr,I.G.; Broor,S.; Chadha,M.; Cox,N.J.; Daniels,R.S.; Gunasekaran,C.P.; Hurt,A.C.; Kelso,A.; Klimov,A.; Lewis,N.S.; Li,X.; McCauley,J.W.; Odagiri,T.; Potdar,V.; Rambaut,A.; Shu,Y.; Skepner,E.; Smith,D.J.; Suchard,M.A.; Tashiro,M.; Wang,D.; Xu,X.; Lemey,P.; Russell,C.A.
EPI607443	HA	Lao, People's Democratic Republic	2010-Sep-16	A/Laos/854/2010		Other Database Import	Bedford,T.; Riley,S.; Barr,I.G.; Broor,S.; Chadha,M.; Cox,N.J.; Daniels,R.S.; Gunasekaran,C.P.; Hurt,A.C.; Kelso,A.; Klimov,A.; Lewis,N.S.; Li,X.; McCauley,J.W.; Odagiri,T.; Potdar,V.; Rambaut,A.; Shu,Y.; Skepner,E.; Smith,D.J.; Suchard,M.A.; Tashiro,M.; Wang,D.; Xu,X.; Lemey,P.; Russell,C.A.
EPI607436	HA	Italy	2010-May-18	A/Italy/540/2010		Other Database Import	Bedford,T.; Riley,S.; Barr,I.G.; Broor,S.; Chadha,M.; Cox,N.J.; Daniels,R.S.; Gunasekaran,C.P.; Hurt,A.C.; Kelso,A.; Klimov,A.; Lewis,N.S.; Li,X.; McCauley,J.W.; Odagiri,T.; Potdar,V.; Rambaut,A.; Shu,Y.; Skepner,E.; Smith,D.J.; Suchard,M.A.; Tashiro,M.; Wang,D.; Xu,X.; Lemey,P.; Russell,C.A.
EPI607348	HA	China	2010-Sep-27	A/Sichuan Qingyang/1410/2010		Other Database Import	Bedford,T.; Riley,S.; Barr,I.G.; Broor,S.; Chadha,M.; Cox,N.J.; Daniels,R.S.; Gunasekaran,C.P.; Hurt,A.C.; Kelso,A.; Klimov,A.; Lewis,N.S.; Li,X.; McCauley,J.W.; Odagiri,T.; Potdar,V.; Rambaut,A.; Shu,Y.; Skepner,E.; Smith,D.J.; Suchard,M.A.; Tashiro,M.; Wang,D.; Xu,X.; Lemey,P.; Russell,C.A.
EPI607342	HA	United States	2010-Dec-28	A/Maine/02/2010		Other Database Import	Bedford,T.; Riley,S.; Barr,I.G.; Broor,S.; Chadha,M.; Cox,N.J.; Daniels,R.S.; Gunasekaran,C.P.; Hurt,A.C.; Kelso,A.; Klimov,A.; Lewis,N.S.; Li,X.; McCauley,J.W.; Odagiri,T.; Potdar,V.; Rambaut,A.; Shu,Y.; Skepner,E.; Smith,D.J.; Suchard,M.A.; Tashiro,M.; Wang,D.; Xu,X.; Lemey,P.; Russell,C.A.
EPI607341	HA	Hong Kong (SAR)	2010-Mar-24	A/Hong Kong/1737/2010		Other Database Import	Bedford,T.; Riley,S.; Barr,I.G.; Broor,S.; Chadha,M.; Cox,N.J.; Daniels,R.S.; Gunasekaran,C.P.; Hurt,A.C.; Kelso,A.; Klimov,A.; Lewis,N.S.; Li,X.; McCauley,J.W.; Odagiri,T.; Potdar,V.; Rambaut,A.; Shu,Y.; Skepner,E.; Smith,D.J.; Suchard,M.A.; Tashiro,M.; Wang,D.; Xu,X.; Lemey,P.; Russell,C.A.
EPI607327	HA	India	2010-Oct-18	A/India/3254/2010		Other Database Import	Bedford,T.; Riley,S.; Barr,I.G.; Broor,S.; Chadha,M.; Cox,N.J.; Daniels,R.S.; Gunasekaran,C.P.; Hurt,A.C.; Kelso,A.; Klimov,A.; Lewis,N.S.; Li,X.; McCauley,J.W.; Odagiri,T.; Potdar,V.; Rambaut,A.; Shu,Y.; Skepner,E.; Smith,D.J.; Suchard,M.A.; Tashiro,M.; Wang,D.; Xu,X.; Lemey,P.; Russell,C.A.
EPI607290	HA	Spain	2010-Nov-23	A/Murcia/RR6923/2010		Other Database Import	Bedford,T.; Riley,S.; Barr,I.G.; Broor,S.; Chadha,M.; Cox,N.J.; Daniels,R.S.; Gunasekaran,C.P.; Hurt,A.C.; Kelso,A.; Klimov,A.; Lewis,N.S.; Li,X.; McCauley,J.W.; Odagiri,T.; Potdar,V.; Rambaut,A.; Shu,Y.; Skepner,E.; Smith,D.J.; Suchard,M.A.; Tashiro,M.; Wang,D.; Xu,X.; Lemey,P.; Russell,C.A.
EPI607276	HA	Norway	2010-Dec-03	A/Norway/1330/2010		Other Database Import	Bedford,T.; Riley,S.; Barr,I.G.; Broor,S.; Chadha,M.; Cox,N.J.; Daniels,R.S.; Gunasekaran,C.P.; Hurt,A.C.; Kelso,A.; Klimov,A.; Lewis,N.S.; Li,X.; McCauley,J.W.; Odagiri,T.; Potdar,V.; Rambaut,A.; Shu,Y.; Skepner,E.; Smith,D.J.; Suchard,M.A.; Tashiro,M.; Wang,D.; Xu,X.; Lemey,P.; Russell,C.A.
EPI607230	HA	Lao, People's Democratic Republic	2010-Sep-21	A/Laos/I887/2010		Other Database Import	Bedford,T.; Riley,S.; Barr,I.G.; Broor,S.; Chadha,M.; Cox,N.J.; Daniels,R.S.; Gunasekaran,C.P.; Hurt,A.C.; Kelso,A.; Klimov,A.; Lewis,N.S.; Li,X.; McCauley,J.W.; Odagiri,T.; Potdar,V.; Rambaut,A.; Shu,Y.; Skepner,E.; Smith,D.J.; Suchard,M.A.; Tashiro,M.; Wang,D.; Xu,X.; Lemey,P.; Russell,C.A.
EPI607210	HA	Philippines	2010-Dec-12	A/Philippines/5229/2010		Other Database Import	Bedford,T.; Riley,S.; Barr,I.G.; Broor,S.; Chadha,M.; Cox,N.J.; Daniels,R.S.; Gunasekaran,C.P.; Hurt,A.C.; Kelso,A.; Klimov,A.; Lewis,N.S.; Li,X.; McCauley,J.W.; Odagiri,T.; Potdar,V.; Rambaut,A.; Shu,Y.; Skepner,E.; Smith,D.J.; Suchard,M.A.; Tashiro,M.; Wang,D.; Xu,X.; Lemey,P.; Russell,C.A.
EPI607194	HA	Germany	2010-Oct-22	A/Hessen/4/2010		Other Database Import	Bedford,T.; Riley,S.; Barr,I.G.; Broor,S.; Chadha,M.; Cox,N.J.; Daniels,R.S.; Gunasekaran,C.P.; Hurt,A.C.; Kelso,A.; Klimov,A.; Lewis,N.S.; Li,X.; McCauley,J.W.; Odagiri,T.; Potdar,V.; Rambaut,A.; Shu,Y.; Skepner,E.; Smith,D.J.; Suchard,M.A.; Tashiro,M.; Wang,D.; Xu,X.; Lemey,P.; Russell,C.A.
EPI607189	HA	China	2010-Jul-14	A/Hubei Enshi Tujia/1250/2010		Other Database Import	Bedford,T.; Riley,S.; Barr,I.G.; Broor,S.; Chadha,M.; Cox,N.J.; Daniels,R.S.; Gunasekaran,C.P.; Hurt,A.C.; Kelso,A.; Klimov,A.; Lewis,N.S.; Li,X.; McCauley,J.W.; Odagiri,T.; Potdar,V.; Rambaut,A.; Shu,Y.; Skepner,E.; Smith,D.J.; Suchard,M.A.; Tashiro,M.; Wang,D.; Xu,X.; Lemey,P.; Russell,C.A.
EPI607178	HA	China	2010-Sep-01	A/Jiangsu Xuzhou Quanshan/11390/2010		Other Database Import	Bedford,T.; Riley,S.; Barr,I.G.; Broor,S.; Chadha,M.; Cox,N.J.; Daniels,R.S.; Gunasekaran,C.P.; Hurt,A.C.; Kelso,A.; Klimov,A.; Lewis,N.S.; Li,X.; McCauley,J.W.; Odagiri,T.; Potdar,V.; Rambaut,A.; Shu,Y.; Skepner,E.; Smith,D.J.; Suchard,M.A.; Tashiro,M.; Wang,D.; Xu,X.; Lemey,P.; Russell,C.A.
EPI607141	HA	Peru	2010-Sep-28	A/Peru/8410/2010		Other Database Import	Bedford,T.; Riley,S.; Barr,I.G.; Broor,S.; Chadha,M.; Cox,N.J.; Daniels,R.S.; Gunasekaran,C.P.; Hurt,A.C.; Kelso,A.; Klimov,A.; Lewis,N.S.; Li,X.; McCauley,J.W.; Odagiri,T.; Potdar,V.; Rambaut,A.; Shu,Y.; Skepner,E.; Smith,D.J.; Suchard,M.A.; Tashiro,M.; Wang,D.; Xu,X.; Lemey,P.; Russell,C.A.
EPI607136	HA	Korea, Republic of	2010-Sep-04	A/Gangwon/2365/2010		Other Database Import	Bedford,T.; Riley,S.; Barr,I.G.; Broor,S.; Chadha,M.; Cox,N.J.; Daniels,R.S.; Gunasekaran,C.P.; Hurt,A.C.; Kelso,A.; Klimov,A.; Lewis,N.S.; Li,X.; McCauley,J.W.; Odagiri,T.; Potdar,V.; Rambaut,A.; Shu,Y.; Skepner,E.; Smith,D.J.; Suchard,M.A.; Tashiro,M.; Wang,D.; Xu,X.; Lemey,P.; Russell,C.A.
EPI607119	HA	Japan	2010-Dec-14	A/Hyogo/4004/2010		Other Database Import	Bedford,T.; Riley,S.; Barr,I.G.; Broor,S.; Chadha,M.; Cox,N.J.; Daniels,R.S.; Gunasekaran,C.P.; Hurt,A.C.; Kelso,A.; Klimov,A.; Lewis,N.S.; Li,X.; McCauley,J.W.; Odagiri,T.; Potdar,V.; Rambaut,A.; Shu,Y.; Skepner,E.; Smith,D.J.; Suchard,M.A.; Tashiro,M.; Wang,D.; Xu,X.; Lemey,P.; Russell,C.A.
EPI607118	HA	Australia	2010-Aug-19	A/Brisbane/210/2010		Other Database Import	Bedford,T.; Riley,S.; Barr,I.G.; Broor,S.; Chadha,M.; Cox,N.J.; Daniels,R.S.; Gunasekaran,C.P.; Hurt,A.C.; Kelso,A.; Klimov,A.; Lewis,N.S.; Li,X.; McCauley,J.W.; Odagiri,T.; Potdar,V.; Rambaut,A.; Shu,Y.; Skepner,E.; Smith,D.J.; Suchard,M.A.; Tashiro,M.; Wang,D.; Xu,X.; Lemey,P.; Russell,C.A.
EPI607084	HA	Bolivia, Plurinationial State of	2010-May-10	A/Bolivia/317/2010		Other Database Import	Bedford,T.; Riley,S.; Barr,I.G.; Broor,S.; Chadha,M.; Cox,N.J.; Daniels,R.S.; Gunasekaran,C.P.; Hurt,A.C.; Kelso,A.; Klimov,A.; Lewis,N.S.; Li,X.; McCauley,J.W.; Odagiri,T.; Potdar,V.; Rambaut,A.; Shu,Y.; Skepner,E.; Smith,D.J.; Suchard,M.A.; Tashiro,M.; Wang,D.; Xu,X.; Lemey,P.; Russell,C.A.
EPI607080	HA	Japan	2010-Dec-20	A/Tochigi/111/2010		Other Database Import	Bedford,T.; Riley,S.; Barr,I.G.; Broor,S.; Chadha,M.; Cox,N.J.; Daniels,R.S.; Gunasekaran,C.P.; Hurt,A.C.; Kelso,A.; Klimov,A.; Lewis,N.S.; Li,X.; McCauley,J.W.; Odagiri,T.; Potdar,V.; Rambaut,A.; Shu,Y.; Skepner,E.; Smith,D.J.; Suchard,M.A.; Tashiro,M.; Wang,D.; Xu,X.; Lemey,P.; Russell,C.A.
EPI607048	HA	Japan	2010-Nov-29	A/Fukushima/129/2010		Other Database Import	Bedford,T.; Riley,S.; Barr,I.G.; Broor,S.; Chadha,M.; Cox,N.J.; Daniels,R.S.; Gunasekaran,C.P.; Hurt,A.C.; Kelso,A.; Klimov,A.; Lewis,N.S.; Li,X.; McCauley,J.W.; Odagiri,T.; Potdar,V.; Rambaut,A.; Shu,Y.; Skepner,E.; Smith,D.J.; Suchard,M.A.; Tashiro,M.; Wang,D.; Xu,X.; Lemey,P.; Russell,C.A.
EPI607040	HA	Japan	2010-Dec-22	A/Hiroshima/56/2010		Other Database Import	Bedford,T.; Riley,S.; Barr,I.G.; Broor,S.; Chadha,M.; Cox,N.J.; Daniels,R.S.; Gunasekaran,C.P.; Hurt,A.C.; Kelso,A.; Klimov,A.; Lewis,N.S.; Li,X.; McCauley,J.W.; Odagiri,T.; Potdar,V.; Rambaut,A.; Shu,Y.; Skepner,E.; Smith,D.J.; Suchard,M.A.; Tashiro,M.; Wang,D.; Xu,X.; Lemey,P.; Russell,C.A.
EPI606981	HA	Australia	2010-Dec-09	A/Townsville/92/2010		Other Database Import	Bedford,T.; Riley,S.; Barr,I.G.; Broor,S.; Chadha,M.; Cox,N.J.; Daniels,R.S.; Gunasekaran,C.P.; Hurt,A.C.; Kelso,A.; Klimov,A.; Lewis,N.S.; Li,X.; McCauley,J.W.; Odagiri,T.; Potdar,V.; Rambaut,A.; Shu,Y.; Skepner,E.; Smith,D.J.; Suchard,M.A.; Tashiro,M.; Wang,D.; Xu,X.; Lemey,P.; Russell,C.A.
EPI606892	HA	Argentina	2010-Nov-30	A/Argentina/28378/2010		Other Database Import	Bedford,T.; Riley,S.; Barr,I.G.; Broor,S.; Chadha,M.; Cox,N.J.; Daniels,R.S.; Gunasekaran,C.P.; Hurt,A.C.; Kelso,A.; Klimov,A.; Lewis,N.S.; Li,X.; McCauley,J.W.; Odagiri,T.; Potdar,V.; Rambaut,A.; Shu,Y.; Skepner,E.; Smith,D.J.; Suchard,M.A.; Tashiro,M.; Wang,D.; Xu,X.; Lemey,P.; Russell,C.A.
EPI606891	HA	India	2010-Jul-15	A/Kerala/1053114/2010		Other Database Import	Bedford,T.; Riley,S.; Barr,I.G.; Broor,S.; Chadha,M.; Cox,N.J.; Daniels,R.S.; Gunasekaran,C.P.; Hurt,A.C.; Kelso,A.; Klimov,A.; Lewis,N.S.; Li,X.; McCauley,J.W.; Odagiri,T.; Potdar,V.; Rambaut,A.; Shu,Y.; Skepner,E.; Smith,D.J.; Suchard,M.A.; Tashiro,M.; Wang,D.; Xu,X.; Lemey,P.; Russell,C.A.
EPI606861	HA	Argentina	2010-Dec-27	A/Argentina/02/2010		Other Database Import	Bedford,T.; Riley,S.; Barr,I.G.; Broor,S.; Chadha,M.; Cox,N.J.; Daniels,R.S.; Gunasekaran,C.P.; Hurt,A.C.; Kelso,A.; Klimov,A.; Lewis,N.S.; Li,X.; McCauley,J.W.; Odagiri,T.; Potdar,V.; Rambaut,A.; Shu,Y.; Skepner,E.; Smith,D.J.; Suchard,M.A.; Tashiro,M.; Wang,D.; Xu,X.; Lemey,P.; Russell,C.A.
EPI606860	HA	China	2010-Jul-07	A/Shanghai Luwan/1400/2010		Other Database Import	Bedford,T.; Riley,S.; Barr,I.G.; Broor,S.; Chadha,M.; Cox,N.J.; Daniels,R.S.; Gunasekaran,C.P.; Hurt,A.C.; Kelso,A.; Klimov,A.; Lewis,N.S.; Li,X.; McCauley,J.W.; Odagiri,T.; Potdar,V.; Rambaut,A.; Shu,Y.; Skepner,E.; Smith,D.J.; Suchard,M.A.; Tashiro,M.; Wang,D.; Xu,X.; Lemey,P.; Russell,C.A.
EPI606848	HA	Hong Kong (SAR)	2010-Nov-23	A/Hong Kong/6882/2010		Other Database Import	Bedford,T.; Riley,S.; Barr,I.G.; Broor,S.; Chadha,M.; Cox,N.J.; Daniels,R.S.; Gunasekaran,C.P.; Hurt,A.C.; Kelso,A.; Klimov,A.; Lewis,N.S.; Li,X.; McCauley,J.W.; Odagiri,T.; Potdar,V.; Rambaut,A.; Shu,Y.; Skepner,E.; Smith,D.J.; Suchard,M.A.; Tashiro,M.; Wang,D.; Xu,X.; Lemey,P.; Russell,C.A.
EPI606838	HA	Thailand	2010-Jul-08	A/Nonthaburi/342/2010		Other Database Import	Bedford,T.; Riley,S.; Barr,I.G.; Broor,S.; Chadha,M.; Cox,N.J.; Daniels,R.S.; Gunasekaran,C.P.; Hurt,A.C.; Kelso,A.; Klimov,A.; Lewis,N.S.; Li,X.; McCauley,J.W.; Odagiri,T.; Potdar,V.; Rambaut,A.; Shu,Y.; Skepner,E.; Smith,D.J.; Suchard,M.A.; Tashiro,M.; Wang,D.; Xu,X.; Lemey,P.; Russell,C.A.
EPI606794	HA	Thailand	2010-Oct-07	A/Thailand/911/2010		Other Database Import	Bedford,T.; Riley,S.; Barr,I.G.; Broor,S.; Chadha,M.; Cox,N.J.; Daniels,R.S.; Gunasekaran,C.P.; Hurt,A.C.; Kelso,A.; Klimov,A.; Lewis,N.S.; Li,X.; McCauley,J.W.; Odagiri,T.; Potdar,V.; Rambaut,A.; Shu,Y.; Skepner,E.; Smith,D.J.; Suchard,M.A.; Tashiro,M.; Wang,D.; Xu,X.; Lemey,P.; Russell,C.A.
EPI606774	HA	China	2010-Mar-30	A/Tianjin Binhai/1216/2010		Other Database Import	Bedford,T.; Riley,S.; Barr,I.G.; Broor,S.; Chadha,M.; Cox,N.J.; Daniels,R.S.; Gunasekaran,C.P.; Hurt,A.C.; Kelso,A.; Klimov,A.; Lewis,N.S.; Li,X.; McCauley,J.W.; Odagiri,T.; Potdar,V.; Rambaut,A.; Shu,Y.; Skepner,E.; Smith,D.J.; Suchard,M.A.; Tashiro,M.; Wang,D.; Xu,X.; Lemey,P.; Russell,C.A.
EPI606765	HA	Argentina	2010-Aug-23	A/Argentina/27724/2010		Other Database Import	Bedford,T.; Riley,S.; Barr,I.G.; Broor,S.; Chadha,M.; Cox,N.J.; Daniels,R.S.; Gunasekaran,C.P.; Hurt,A.C.; Kelso,A.; Klimov,A.; Lewis,N.S.; Li,X.; McCauley,J.W.; Odagiri,T.; Potdar,V.; Rambaut,A.; Shu,Y.; Skepner,E.; Smith,D.J.; Suchard,M.A.; Tashiro,M.; Wang,D.; Xu,X.; Lemey,P.; Russell,C.A.
EPI606738	HA	United States	2010-Dec-07	A/Texas/23/2010		Other Database Import	Bedford,T.; Riley,S.; Barr,I.G.; Broor,S.; Chadha,M.; Cox,N.J.; Daniels,R.S.; Gunasekaran,C.P.; Hurt,A.C.; Kelso,A.; Klimov,A.; Lewis,N.S.; Li,X.; McCauley,J.W.; Odagiri,T.; Potdar,V.; Rambaut,A.; Shu,Y.; Skepner,E.; Smith,D.J.; Suchard,M.A.; Tashiro,M.; Wang,D.; Xu,X.; Lemey,P.; Russell,C.A.
EPI606725	HA	Sri Lanka	2010-May-25	A/Sri Lanka/7/2010		Other Database Import	Bedford,T.; Riley,S.; Barr,I.G.; Broor,S.; Chadha,M.; Cox,N.J.; Daniels,R.S.; Gunasekaran,C.P.; Hurt,A.C.; Kelso,A.; Klimov,A.; Lewis,N.S.; Li,X.; McCauley,J.W.; Odagiri,T.; Potdar,V.; Rambaut,A.; Shu,Y.; Skepner,E.; Smith,D.J.; Suchard,M.A.; Tashiro,M.; Wang,D.; Xu,X.; Lemey,P.; Russell,C.A.
EPI606662	HA	Japan	2010-Nov-01	A/Ehime/39/2010		Other Database Import	Bedford,T.; Riley,S.; Barr,I.G.; Broor,S.; Chadha,M.; Cox,N.J.; Daniels,R.S.; Gunasekaran,C.P.; Hurt,A.C.; Kelso,A.; Klimov,A.; Lewis,N.S.; Li,X.; McCauley,J.W.; Odagiri,T.; Potdar,V.; Rambaut,A.; Shu,Y.; Skepner,E.; Smith,D.J.; Suchard,M.A.; Tashiro,M.; Wang,D.; Xu,X.; Lemey,P.; Russell,C.A.
EPI606654	HA	United States	2010-Dec-31	A/Georgia/24/2010		Other Database Import	Bedford,T.; Riley,S.; Barr,I.G.; Broor,S.; Chadha,M.; Cox,N.J.; Daniels,R.S.; Gunasekaran,C.P.; Hurt,A.C.; Kelso,A.; Klimov,A.; Lewis,N.S.; Li,X.; McCauley,J.W.; Odagiri,T.; Potdar,V.; Rambaut,A.; Shu,Y.; Skepner,E.; Smith,D.J.; Suchard,M.A.; Tashiro,M.; Wang,D.; Xu,X.; Lemey,P.; Russell,C.A.
EPI606653	HA	Hong Kong (SAR)	2010-Mar-28	A/Hong Kong/1775/2010		Other Database Import	Bedford,T.; Riley,S.; Barr,I.G.; Broor,S.; Chadha,M.; Cox,N.J.; Daniels,R.S.; Gunasekaran,C.P.; Hurt,A.C.; Kelso,A.; Klimov,A.; Lewis,N.S.; Li,X.; McCauley,J.W.; Odagiri,T.; Potdar,V.; Rambaut,A.; Shu,Y.; Skepner,E.; Smith,D.J.; Suchard,M.A.; Tashiro,M.; Wang,D.; Xu,X.; Lemey,P.; Russell,C.A.
EPI606620	HA	Lao, People's Democratic Republic	2010-Oct-10	A/Laos/I1031/2010		Other Database Import	Bedford,T.; Riley,S.; Barr,I.G.; Broor,S.; Chadha,M.; Cox,N.J.; Daniels,R.S.; Gunasekaran,C.P.; Hurt,A.C.; Kelso,A.; Klimov,A.; Lewis,N.S.; Li,X.; McCauley,J.W.; Odagiri,T.; Potdar,V.; Rambaut,A.; Shu,Y.; Skepner,E.; Smith,D.J.; Suchard,M.A.; Tashiro,M.; Wang,D.; Xu,X.; Lemey,P.; Russell,C.A.
EPI606619	HA	Germany	2010-Dec-20	A/Rheinland Pfalz/7/2010		Other Database Import	Bedford,T.; Riley,S.; Barr,I.G.; Broor,S.; Chadha,M.; Cox,N.J.; Daniels,R.S.; Gunasekaran,C.P.; Hurt,A.C.; Kelso,A.; Klimov,A.; Lewis,N.S.; Li,X.; McCauley,J.W.; Odagiri,T.; Potdar,V.; Rambaut,A.; Shu,Y.; Skepner,E.; Smith,D.J.; Suchard,M.A.; Tashiro,M.; Wang,D.; Xu,X.; Lemey,P.; Russell,C.A.
EPI606576	HA	Australia	2010-Sep-20	A/Brisbane/252/2010		Other Database Import	Bedford,T.; Riley,S.; Barr,I.G.; Broor,S.; Chadha,M.; Cox,N.J.; Daniels,R.S.; Gunasekaran,C.P.; Hurt,A.C.; Kelso,A.; Klimov,A.; Lewis,N.S.; Li,X.; McCauley,J.W.; Odagiri,T.; Potdar,V.; Rambaut,A.; Shu,Y.; Skepner,E.; Smith,D.J.; Suchard,M.A.; Tashiro,M.; Wang,D.; Xu,X.; Lemey,P.; Russell,C.A.
EPI606537	HA	India	2010-Sep-06	A/India/3041/2010		Other Database Import	Bedford,T.; Riley,S.; Barr,I.G.; Broor,S.; Chadha,M.; Cox,N.J.; Daniels,R.S.; Gunasekaran,C.P.; Hurt,A.C.; Kelso,A.; Klimov,A.; Lewis,N.S.; Li,X.; McCauley,J.W.; Odagiri,T.; Potdar,V.; Rambaut,A.; Shu,Y.; Skepner,E.; Smith,D.J.; Suchard,M.A.; Tashiro,M.; Wang,D.; Xu,X.; Lemey,P.; Russell,C.A.
EPI606531	HA	Brazil	2010-May-24	A/Brazil/0610/2010		Other Database Import	Bedford,T.; Riley,S.; Barr,I.G.; Broor,S.; Chadha,M.; Cox,N.J.; Daniels,R.S.; Gunasekaran,C.P.; Hurt,A.C.; Kelso,A.; Klimov,A.; Lewis,N.S.; Li,X.; McCauley,J.W.; Odagiri,T.; Potdar,V.; Rambaut,A.; Shu,Y.; Skepner,E.; Smith,D.J.; Suchard,M.A.; Tashiro,M.; Wang,D.; Xu,X.; Lemey,P.; Russell,C.A.
EPI606514	HA	Australia	2010-May-25	A/Perth/10/2010		Other Database Import	Bedford,T.; Riley,S.; Barr,I.G.; Broor,S.; Chadha,M.; Cox,N.J.; Daniels,R.S.; Gunasekaran,C.P.; Hurt,A.C.; Kelso,A.; Klimov,A.; Lewis,N.S.; Li,X.; McCauley,J.W.; Odagiri,T.; Potdar,V.; Rambaut,A.; Shu,Y.; Skepner,E.; Smith,D.J.; Suchard,M.A.; Tashiro,M.; Wang,D.; Xu,X.; Lemey,P.; Russell,C.A.
EPI606506	HA	Australia	2010-Aug-04	A/Perth/49/2010		Other Database Import	Bedford,T.; Riley,S.; Barr,I.G.; Broor,S.; Chadha,M.; Cox,N.J.; Daniels,R.S.; Gunasekaran,C.P.; Hurt,A.C.; Kelso,A.; Klimov,A.; Lewis,N.S.; Li,X.; McCauley,J.W.; Odagiri,T.; Potdar,V.; Rambaut,A.; Shu,Y.; Skepner,E.; Smith,D.J.; Suchard,M.A.; Tashiro,M.; Wang,D.; Xu,X.; Lemey,P.; Russell,C.A.
EPI606469	HA	Romania	2010-Dec-29	A/Galati/47519/2010		Other Database Import	Bedford,T.; Riley,S.; Barr,I.G.; Broor,S.; Chadha,M.; Cox,N.J.; Daniels,R.S.; Gunasekaran,C.P.; Hurt,A.C.; Kelso,A.; Klimov,A.; Lewis,N.S.; Li,X.; McCauley,J.W.; Odagiri,T.; Potdar,V.; Rambaut,A.; Shu,Y.; Skepner,E.; Smith,D.J.; Suchard,M.A.; Tashiro,M.; Wang,D.; Xu,X.; Lemey,P.; Russell,C.A.
EPI606362	HA	United States	2010-Dec-28	A/Wisconsin/31/2010		Other Database Import	Bedford,T.; Riley,S.; Barr,I.G.; Broor,S.; Chadha,M.; Cox,N.J.; Daniels,R.S.; Gunasekaran,C.P.; Hurt,A.C.; Kelso,A.; Klimov,A.; Lewis,N.S.; Li,X.; McCauley,J.W.; Odagiri,T.; Potdar,V.; Rambaut,A.; Shu,Y.; Skepner,E.; Smith,D.J.; Suchard,M.A.; Tashiro,M.; Wang,D.; Xu,X.; Lemey,P.; Russell,C.A.
EPI606361	HA	Hong Kong (SAR)	2010-Jul-06	A/Hong Kong/2146/2010		Other Database Import	Bedford,T.; Riley,S.; Barr,I.G.; Broor,S.; Chadha,M.; Cox,N.J.; Daniels,R.S.; Gunasekaran,C.P.; Hurt,A.C.; Kelso,A.; Klimov,A.; Lewis,N.S.; Li,X.; McCauley,J.W.; Odagiri,T.; Potdar,V.; Rambaut,A.; Shu,Y.; Skepner,E.; Smith,D.J.; Suchard,M.A.; Tashiro,M.; Wang,D.; Xu,X.; Lemey,P.; Russell,C.A.
EPI606356	HA	Japan	2010-Oct-18	A/Osaka/72/2010		Other Database Import	Bedford,T.; Riley,S.; Barr,I.G.; Broor,S.; Chadha,M.; Cox,N.J.; Daniels,R.S.; Gunasekaran,C.P.; Hurt,A.C.; Kelso,A.; Klimov,A.; Lewis,N.S.; Li,X.; McCauley,J.W.; Odagiri,T.; Potdar,V.; Rambaut,A.; Shu,Y.; Skepner,E.; Smith,D.J.; Suchard,M.A.; Tashiro,M.; Wang,D.; Xu,X.; Lemey,P.; Russell,C.A.
EPI606306	HA	Singapore	2010-Jul-05	A/Singapore/617/2010		Other Database Import	Bedford,T.; Riley,S.; Barr,I.G.; Broor,S.; Chadha,M.; Cox,N.J.; Daniels,R.S.; Gunasekaran,C.P.; Hurt,A.C.; Kelso,A.; Klimov,A.; Lewis,N.S.; Li,X.; McCauley,J.W.; Odagiri,T.; Potdar,V.; Rambaut,A.; Shu,Y.; Skepner,E.; Smith,D.J.; Suchard,M.A.; Tashiro,M.; Wang,D.; Xu,X.; Lemey,P.; Russell,C.A.
EPI606278	HA	United States	2010-Dec-28	A/New Jersey/02/2010		Other Database Import	Bedford,T.; Riley,S.; Barr,I.G.; Broor,S.; Chadha,M.; Cox,N.J.; Daniels,R.S.; Gunasekaran,C.P.; Hurt,A.C.; Kelso,A.; Klimov,A.; Lewis,N.S.; Li,X.; McCauley,J.W.; Odagiri,T.; Potdar,V.; Rambaut,A.; Shu,Y.; Skepner,E.; Smith,D.J.; Suchard,M.A.; Tashiro,M.; Wang,D.; Xu,X.; Lemey,P.; Russell,C.A.
EPI606262	HA	China	2010-Sep-06	A/Yunnan Xishan/1709/2010		Other Database Import	Bedford,T.; Riley,S.; Barr,I.G.; Broor,S.; Chadha,M.; Cox,N.J.; Daniels,R.S.; Gunasekaran,C.P.; Hurt,A.C.; Kelso,A.; Klimov,A.; Lewis,N.S.; Li,X.; McCauley,J.W.; Odagiri,T.; Potdar,V.; Rambaut,A.; Shu,Y.; Skepner,E.; Smith,D.J.; Suchard,M.A.; Tashiro,M.; Wang,D.; Xu,X.; Lemey,P.; Russell,C.A.
EPI606220	HA	China	2010-Sep-08	A/Shanghai Luwan/1544/2010		Other Database Import	Bedford,T.; Riley,S.; Barr,I.G.; Broor,S.; Chadha,M.; Cox,N.J.; Daniels,R.S.; Gunasekaran,C.P.; Hurt,A.C.; Kelso,A.; Klimov,A.; Lewis,N.S.; Li,X.; McCauley,J.W.; Odagiri,T.; Potdar,V.; Rambaut,A.; Shu,Y.; Skepner,E.; Smith,D.J.; Suchard,M.A.; Tashiro,M.; Wang,D.; Xu,X.; Lemey,P.; Russell,C.A.
EPI606202	HA	Japan	2010-Oct-23	A/Yamanashi/195/2010		Other Database Import	Bedford,T.; Riley,S.; Barr,I.G.; Broor,S.; Chadha,M.; Cox,N.J.; Daniels,R.S.; Gunasekaran,C.P.; Hurt,A.C.; Kelso,A.; Klimov,A.; Lewis,N.S.; Li,X.; McCauley,J.W.; Odagiri,T.; Potdar,V.; Rambaut,A.; Shu,Y.; Skepner,E.; Smith,D.J.; Suchard,M.A.; Tashiro,M.; Wang,D.; Xu,X.; Lemey,P.; Russell,C.A.
EPI606201	HA	China	2010-Oct-13	A/Jiangxi Donghu/1900/2010		Other Database Import	Bedford,T.; Riley,S.; Barr,I.G.; Broor,S.; Chadha,M.; Cox,N.J.; Daniels,R.S.; Gunasekaran,C.P.; Hurt,A.C.; Kelso,A.; Klimov,A.; Lewis,N.S.; Li,X.; McCauley,J.W.; Odagiri,T.; Potdar,V.; Rambaut,A.; Shu,Y.; Skepner,E.; Smith,D.J.; Suchard,M.A.; Tashiro,M.; Wang,D.; Xu,X.; Lemey,P.; Russell,C.A.
EPI606177	HA	Japan	2010-Nov-01	A/Hokkaido/19416/2010		Other Database Import	Bedford,T.; Riley,S.; Barr,I.G.; Broor,S.; Chadha,M.; Cox,N.J.; Daniels,R.S.; Gunasekaran,C.P.; Hurt,A.C.; Kelso,A.; Klimov,A.; Lewis,N.S.; Li,X.; McCauley,J.W.; Odagiri,T.; Potdar,V.; Rambaut,A.; Shu,Y.; Skepner,E.; Smith,D.J.; Suchard,M.A.; Tashiro,M.; Wang,D.; Xu,X.; Lemey,P.; Russell,C.A.
EPI606127	HA	Lao, People's Democratic Republic	2010-Sep-13	A/Laos/795/2010		Other Database Import	Bedford,T.; Riley,S.; Barr,I.G.; Broor,S.; Chadha,M.; Cox,N.J.; Daniels,R.S.; Gunasekaran,C.P.; Hurt,A.C.; Kelso,A.; Klimov,A.; Lewis,N.S.; Li,X.; McCauley,J.W.; Odagiri,T.; Potdar,V.; Rambaut,A.; Shu,Y.; Skepner,E.; Smith,D.J.; Suchard,M.A.; Tashiro,M.; Wang,D.; Xu,X.; Lemey,P.; Russell,C.A.
EPI606107	HA	Australia	2010-Dec-19	A/Townsville/122/2010		Other Database Import	Bedford,T.; Riley,S.; Barr,I.G.; Broor,S.; Chadha,M.; Cox,N.J.; Daniels,R.S.; Gunasekaran,C.P.; Hurt,A.C.; Kelso,A.; Klimov,A.; Lewis,N.S.; Li,X.; McCauley,J.W.; Odagiri,T.; Potdar,V.; Rambaut,A.; Shu,Y.; Skepner,E.; Smith,D.J.; Suchard,M.A.; Tashiro,M.; Wang,D.; Xu,X.; Lemey,P.; Russell,C.A.
EPI606083	HA	United States	2010-Dec-13	A/Indiana/07/2010		Other Database Import	Bedford,T.; Riley,S.; Barr,I.G.; Broor,S.; Chadha,M.; Cox,N.J.; Daniels,R.S.; Gunasekaran,C.P.; Hurt,A.C.; Kelso,A.; Klimov,A.; Lewis,N.S.; Li,X.; McCauley,J.W.; Odagiri,T.; Potdar,V.; Rambaut,A.; Shu,Y.; Skepner,E.; Smith,D.J.; Suchard,M.A.; Tashiro,M.; Wang,D.; Xu,X.; Lemey,P.; Russell,C.A.
EPI606075	HA	Hong Kong (SAR)	2010-Aug-22	A/Hong Kong/3685/2010		Other Database Import	Bedford,T.; Riley,S.; Barr,I.G.; Broor,S.; Chadha,M.; Cox,N.J.; Daniels,R.S.; Gunasekaran,C.P.; Hurt,A.C.; Kelso,A.; Klimov,A.; Lewis,N.S.; Li,X.; McCauley,J.W.; Odagiri,T.; Potdar,V.; Rambaut,A.; Shu,Y.; Skepner,E.; Smith,D.J.; Suchard,M.A.; Tashiro,M.; Wang,D.; Xu,X.; Lemey,P.; Russell,C.A.
EPI606049	HA	Japan	2010-Oct-05	A/Iwate/37/2010		Other Database Import	Bedford,T.; Riley,S.; Barr,I.G.; Broor,S.; Chadha,M.; Cox,N.J.; Daniels,R.S.; Gunasekaran,C.P.; Hurt,A.C.; Kelso,A.; Klimov,A.; Lewis,N.S.; Li,X.; McCauley,J.W.; Odagiri,T.; Potdar,V.; Rambaut,A.; Shu,Y.; Skepner,E.; Smith,D.J.; Suchard,M.A.; Tashiro,M.; Wang,D.; Xu,X.; Lemey,P.; Russell,C.A.
EPI606038	HA	China	2010-Oct-03	A/Beijing Huairou/1569/2010		Other Database Import	Bedford,T.; Riley,S.; Barr,I.G.; Broor,S.; Chadha,M.; Cox,N.J.; Daniels,R.S.; Gunasekaran,C.P.; Hurt,A.C.; Kelso,A.; Klimov,A.; Lewis,N.S.; Li,X.; McCauley,J.W.; Odagiri,T.; Potdar,V.; Rambaut,A.; Shu,Y.; Skepner,E.; Smith,D.J.; Suchard,M.A.; Tashiro,M.; Wang,D.; Xu,X.; Lemey,P.; Russell,C.A.
EPI606010	HA	Vietnam	2010-Sep-15	A/Vietnam/225/2010		Other Database Import	Bedford,T.; Riley,S.; Barr,I.G.; Broor,S.; Chadha,M.; Cox,N.J.; Daniels,R.S.; Gunasekaran,C.P.; Hurt,A.C.; Kelso,A.; Klimov,A.; Lewis,N.S.; Li,X.; McCauley,J.W.; Odagiri,T.; Potdar,V.; Rambaut,A.; Shu,Y.; Skepner,E.; Smith,D.J.; Suchard,M.A.; Tashiro,M.; Wang,D.; Xu,X.; Lemey,P.; Russell,C.A.
EPI605963	HA	Hong Kong (SAR)	2010-Dec-01	A/Hong Kong/6927/2010		Other Database Import	Bedford,T.; Riley,S.; Barr,I.G.; Broor,S.; Chadha,M.; Cox,N.J.; Daniels,R.S.; Gunasekaran,C.P.; Hurt,A.C.; Kelso,A.; Klimov,A.; Lewis,N.S.; Li,X.; McCauley,J.W.; Odagiri,T.; Potdar,V.; Rambaut,A.; Shu,Y.; Skepner,E.; Smith,D.J.; Suchard,M.A.; Tashiro,M.; Wang,D.; Xu,X.; Lemey,P.; Russell,C.A.
EPI605923	HA	China	2010-Dec-14	A/Beijing Huairou/1891/2010		Other Database Import	Bedford,T.; Riley,S.; Barr,I.G.; Broor,S.; Chadha,M.; Cox,N.J.; Daniels,R.S.; Gunasekaran,C.P.; Hurt,A.C.; Kelso,A.; Klimov,A.; Lewis,N.S.; Li,X.; McCauley,J.W.; Odagiri,T.; Potdar,V.; Rambaut,A.; Shu,Y.; Skepner,E.; Smith,D.J.; Suchard,M.A.; Tashiro,M.; Wang,D.; Xu,X.; Lemey,P.; Russell,C.A.
EPI605920	HA	Argentina	2010-Sep-15	A/Argentina/27891/2010		Other Database Import	Bedford,T.; Riley,S.; Barr,I.G.; Broor,S.; Chadha,M.; Cox,N.J.; Daniels,R.S.; Gunasekaran,C.P.; Hurt,A.C.; Kelso,A.; Klimov,A.; Lewis,N.S.; Li,X.; McCauley,J.W.; Odagiri,T.; Potdar,V.; Rambaut,A.; Shu,Y.; Skepner,E.; Smith,D.J.; Suchard,M.A.; Tashiro,M.; Wang,D.; Xu,X.; Lemey,P.; Russell,C.A.
EPI600718	NA	China	2010-Dec-31	A/JiangxiDonghu/1900/2010		Other Database Import	Li,J.X.; Xiong,Y.; Gong,T.; Shi,Y.; Zhou,J.; Xu,G.
EPI600600	MP	China	2010-Dec-31	A/JiangxiDonghu/1900/2010		Other Database Import	Li,J.X.; Xiong,Y.; Gong,T.; Shi,Y.; Zhou,J.; Xu,G.
EPI600712	NA	China	2010-Dec-31	A/JiangxiDonghu/1832/2010		Other Database Import	Li,J.X.; Xiong,Y.; Gong,T.; Shi,Y.; Zhou,J.; Xu,G.
EPI600598	MP	China	2010-Dec-31	A/JiangxiDonghu/1832/2010		Other Database Import	Li,J.X.; Xiong,Y.; Gong,T.; Shi,Y.; Zhou,J.; Xu,G.
EPI576282	HA	Germany	2010-Oct-26	A/Brandenburg/1/2010		Robert Koch Institute	Wedde, M.; Schweiger, B.
EPI576281	HA	Germany	2010-Dec-20	A/Rheinland-Pfalz/7/2010		Robert Koch Institute	Wedde, M.; Schweiger, B.
EPI545357	HA	Vietnam	2010-Nov-01	A/Hanoi/EL442/2010		Other Database Import	Fonville,J.M.; Wilks,S.H.; James,S.L.; Fox,A.; Ventresca,M.; Aban,M.; Xue,L.; Jones,T.C.; Le,N.; Pham,Q.; Tran,N.; Wong,Y.; Mosterin,A.; Katzelnick,L.C.; Labonte,D.; Le,T.; van der Net,G.; Skepner,E.; Russell,C.A.; Kaplan,T.D.; Rimmelzwaan,G.F.; Masurel,N.; de Jong,J.C.; Palache,A.; Beyer,W.E.P.; Le,Q.; Nguyen,T.; Wertheim,H.F.L.; Hurt,A.C.; Osterhaus,A.D.M.E.; Barr,I.G.; Fouchier,R.A.M.; Horby,P…
EPI538942	HA	India	2010-Aug-27	A/Mumbai/5420/2010		Other Database Import	Gohil,D.; Kothari,S.; Shinde,P.; Meharunkar,R.; Warke,R.; Deshmukh,R.; Chowdhary,A.
EPI598991	NA	India	2010-Aug-27	A/Mumbai/5420/2010		Other Database Import	Gohil,D.; Kothari,S.; Shinde,P.; Meharunkar,R.; Warke,R.; Deshmukh,R.; Chowdhary,A.
EPI598975	MP	India	2010-Aug-27	A/Mumbai/5420/2010		Other Database Import	Gohil,D.; Kothari,S.; Shinde,P.; Meharunkar,R.; Warke,R.; Deshmukh,R.; Chowdhary,A.
EPI538940	HA	India	2010-Aug-10	A/Mumbai/5257/2010		Other Database Import	Gohil,D.; Kothari,S.; Shinde,P.; Meharunkar,R.; Warke,R.; Deshmukh,R.; Chowdhary,A.
EPI599004	MP	India	2010-Aug-10	A/Mumbai/5257/2010		Other Database Import	Gohil,D.; Kothari,S.; Shinde,P.; Meharunkar,R.; Warke,R.; Deshmukh,R.; Chowdhary,A.
EPI598989	NA	India	2010-Aug-10	A/Mumbai/5257/2010		Other Database Import	Gohil,D.; Kothari,S.; Shinde,P.; Meharunkar,R.; Warke,R.; Deshmukh,R.; Chowdhary,A.
EPI535053	MP	Vietnam	2010-Aug-29	A/Ho Chi Minh/718.8/2010		Other Database Import	Tran,D.N.; Ushijima,H.
EPI534983	HA	Vietnam	2010-Aug-29	A/Ho Chi Minh/718.8/2010		Other Database Import	Tran,D.N.; Ushijima,H.
EPI535032	NA	Vietnam	2010-Aug-29	A/Ho Chi Minh/718.8/2010		Other Database Import	Tran,D.N.; Ushijima,H.
EPI535052	MP	Vietnam	2010-Aug-22	A/Ho Chi Minh/660.8/2010		Other Database Import	Tran,D.N.; Ushijima,H.
EPI534982	HA	Vietnam	2010-Aug-22	A/Ho Chi Minh/660.8/2010		Other Database Import	Tran,D.N.; Ushijima,H.
EPI535031	NA	Vietnam	2010-Aug-22	A/Ho Chi Minh/660.8/2010		Other Database Import	Tran,D.N.; Ushijima,H.
EPI535051	MP	Vietnam	2010-Aug-19	A/Ho Chi Minh/652.8/2010		Other Database Import	Tran,D.N.; Ushijima,H.
EPI534981	HA	Vietnam	2010-Aug-19	A/Ho Chi Minh/652.8/2010		Other Database Import	Tran,D.N.; Ushijima,H.
EPI535030	NA	Vietnam	2010-Aug-19	A/Ho Chi Minh/652.8/2010		Other Database Import	Tran,D.N.; Ushijima,H.
EPI535025	NA	Vietnam	2010-Aug-10	A/Ho Chi Minh/626.8/2010		Other Database Import	Tran,D.N.; Ushijima,H.
EPI534976	HA	Vietnam	2010-Aug-10	A/Ho Chi Minh/626.8/2010		Other Database Import	Tran,D.N.; Ushijima,H.
EPI535046	MP	Vietnam	2010-Aug-10	A/Ho Chi Minh/626.8/2010		Other Database Import	Tran,D.N.; Ushijima,H.
EPI535021	NA	Vietnam	2010-Jul-25	A/Ho Chi Minh/594.7/2010		Other Database Import	Tran,D.N.; Ushijima,H.
EPI534972	HA	Vietnam	2010-Jul-25	A/Ho Chi Minh/594.7/2010		Other Database Import	Tran,D.N.; Ushijima,H.
EPI535042	MP	Vietnam	2010-Jul-25	A/Ho Chi Minh/594.7/2010		Other Database Import	Tran,D.N.; Ushijima,H.
EPI535020	NA	Vietnam	2010-Jul-24	A/Ho Chi Minh/589.7/2010		Other Database Import	Tran,D.N.; Ushijima,H.
EPI534971	HA	Vietnam	2010-Jul-24	A/Ho Chi Minh/589.7/2010		Other Database Import	Tran,D.N.; Ushijima,H.
EPI535041	MP	Vietnam	2010-Jul-24	A/Ho Chi Minh/589.7/2010		Other Database Import	Tran,D.N.; Ushijima,H.
EPI535019	NA	Vietnam	2010-Jul-17	A/Ho Chi Minh/567.7/2010		Other Database Import	Tran,D.N.; Ushijima,H.
EPI534970	HA	Vietnam	2010-Jul-17	A/Ho Chi Minh/567.7/2010		Other Database Import	Tran,D.N.; Ushijima,H.
EPI535040	MP	Vietnam	2010-Jul-17	A/Ho Chi Minh/567.7/2010		Other Database Import	Tran,D.N.; Ushijima,H.
EPI535018	NA	Vietnam	2010-Jul-15	A/Ho Chi Minh/552.7/2010		Other Database Import	Tran,D.N.; Ushijima,H.
EPI534969	HA	Vietnam	2010-Jul-15	A/Ho Chi Minh/552.7/2010		Other Database Import	Tran,D.N.; Ushijima,H.
EPI535039	MP	Vietnam	2010-Jul-15	A/Ho Chi Minh/552.7/2010		Other Database Import	Tran,D.N.; Ushijima,H.
EPI511528	PA	United States	2010-Jan-07	A/Tennessee/F1026/2010		Other Database Import	Wentworth,D.E.; Halpin,R.A.; Lin,X.; Bera,J.; Ransier,A.; Fedorova,N.; Tsitrin,T.; McLellan,M.; Stockwell,T.; Amedeo,P.; Appalla,L.; Bishop,B.; Edworthy,P.; Gupta,N.; Hoover,J.; Katzel,D.; Li,K.; Schobel,S.; Shrivastava,S.; Thovarai,V.; Wang,S.; Oshansky,C.M.; Wong,S.S.; Webby,R.; Bao,Y.; Sanders,R.; Zhdanov,S.; Kiryutin,B.; Lipman,D.J.; Tatusova,T.; Thomas,P.G.
EPI512155	HA	United States	2010-Jan-07	A/Tennessee/F1026/2010		Other Database Import	Wentworth,D.E.; Halpin,R.A.; Lin,X.; Bera,J.; Ransier,A.; Fedorova,N.; Tsitrin,T.; McLellan,M.; Stockwell,T.; Amedeo,P.; Appalla,L.; Bishop,B.; Edworthy,P.; Gupta,N.; Hoover,J.; Katzel,D.; Li,K.; Schobel,S.; Shrivastava,S.; Thovarai,V.; Wang,S.; Oshansky,C.M.; Wong,S.S.; Webby,R.; Bao,Y.; Sanders,R.; Zhdanov,S.; Kiryutin,B.; Lipman,D.J.; Tatusova,T.; Thomas,P.G.
EPI512156	MP	United States	2010-Jan-07	A/Tennessee/F1026/2010		Other Database Import	Wentworth,D.E.; Halpin,R.A.; Lin,X.; Bera,J.; Ransier,A.; Fedorova,N.; Tsitrin,T.; McLellan,M.; Stockwell,T.; Amedeo,P.; Appalla,L.; Bishop,B.; Edworthy,P.; Gupta,N.; Hoover,J.; Katzel,D.; Li,K.; Schobel,S.; Shrivastava,S.; Thovarai,V.; Wang,S.; Oshansky,C.M.; Wong,S.S.; Webby,R.; Bao,Y.; Sanders,R.; Zhdanov,S.; Kiryutin,B.; Lipman,D.J.; Tatusova,T.; Thomas,P.G.
EPI512157	NA	United States	2010-Jan-07	A/Tennessee/F1026/2010		Other Database Import	Wentworth,D.E.; Halpin,R.A.; Lin,X.; Bera,J.; Ransier,A.; Fedorova,N.; Tsitrin,T.; McLellan,M.; Stockwell,T.; Amedeo,P.; Appalla,L.; Bishop,B.; Edworthy,P.; Gupta,N.; Hoover,J.; Katzel,D.; Li,K.; Schobel,S.; Shrivastava,S.; Thovarai,V.; Wang,S.; Oshansky,C.M.; Wong,S.S.; Webby,R.; Bao,Y.; Sanders,R.; Zhdanov,S.; Kiryutin,B.; Lipman,D.J.; Tatusova,T.; Thomas,P.G.
EPI512158	NP	United States	2010-Jan-07	A/Tennessee/F1026/2010		Other Database Import	Wentworth,D.E.; Halpin,R.A.; Lin,X.; Bera,J.; Ransier,A.; Fedorova,N.; Tsitrin,T.; McLellan,M.; Stockwell,T.; Amedeo,P.; Appalla,L.; Bishop,B.; Edworthy,P.; Gupta,N.; Hoover,J.; Katzel,D.; Li,K.; Schobel,S.; Shrivastava,S.; Thovarai,V.; Wang,S.; Oshansky,C.M.; Wong,S.S.; Webby,R.; Bao,Y.; Sanders,R.; Zhdanov,S.; Kiryutin,B.; Lipman,D.J.; Tatusova,T.; Thomas,P.G.
EPI512159	PB1	United States	2010-Jan-07	A/Tennessee/F1026/2010		Other Database Import	Wentworth,D.E.; Halpin,R.A.; Lin,X.; Bera,J.; Ransier,A.; Fedorova,N.; Tsitrin,T.; McLellan,M.; Stockwell,T.; Amedeo,P.; Appalla,L.; Bishop,B.; Edworthy,P.; Gupta,N.; Hoover,J.; Katzel,D.; Li,K.; Schobel,S.; Shrivastava,S.; Thovarai,V.; Wang,S.; Oshansky,C.M.; Wong,S.S.; Webby,R.; Bao,Y.; Sanders,R.; Zhdanov,S.; Kiryutin,B.; Lipman,D.J.; Tatusova,T.; Thomas,P.G.
EPI512160	PB2	United States	2010-Jan-07	A/Tennessee/F1026/2010		Other Database Import	Wentworth,D.E.; Halpin,R.A.; Lin,X.; Bera,J.; Ransier,A.; Fedorova,N.; Tsitrin,T.; McLellan,M.; Stockwell,T.; Amedeo,P.; Appalla,L.; Bishop,B.; Edworthy,P.; Gupta,N.; Hoover,J.; Katzel,D.; Li,K.; Schobel,S.; Shrivastava,S.; Thovarai,V.; Wang,S.; Oshansky,C.M.; Wong,S.S.; Webby,R.; Bao,Y.; Sanders,R.; Zhdanov,S.; Kiryutin,B.; Lipman,D.J.; Tatusova,T.; Thomas,P.G.
EPI504502	NA	India	2010-Oct-18	A/India/P1033372/2010		Other Database Import	Potdar,V.A.; Dakhave,M.R.; Chadha,M.S.
EPI504499	NA	India	2010-Aug-06	A/India/P1019858/2010		Other Database Import	Potdar,V.A.; Dakhave,M.R.; Chadha,M.S.
EPI504498	NA	India	2010-Aug-03	A/India/P1025246/2010		Other Database Import	Potdar,V.A.; Dakhave,M.R.; Chadha,M.S.
EPI504281	NA	India	2010-Oct-25	A/India/C117510/2010		Other Database Import	Potdar,V.A.; Dakhave,M.R.; Chadha,M.S.
EPI504280	NA	India	2010-Sep-29	A/India/C117496/2010		Other Database Import	Potdar,V.A.; Dakhave,M.R.; Chadha,M.S.
EPI504278	NA	India	2010-Dec-13	A/India/C117523/2010		Other Database Import	Potdar,V.A.; Dakhave,M.R.; Chadha,M.S.
EPI497787	HA	China	2010-Sep-28	A/Qingdao/FF192/2010		Other Database Import	Wang,Z.-G.; Yang,T.-T.; Qing,C.
EPI497784	HA	China	2010-Sep-20	A/Qingdao/FF164/2010		Other Database Import	Wang,Z.-G.; Yang,T.-T.; Qing,C.
EPI497783	HA	China	2010-Aug-22	A/Qingdao/FF159/2010		Other Database Import	Wang,Z.-G.; Yang,T.-T.; Qing,C.
EPI497780	HA	China	2010-Aug-24	A/Qingdao/F53/2010		Other Database Import	Wang,Z.-G.; Yang,T.-T.; Qing,C.
EPI497005	PA	Peru	2010-Nov-29	A/Peru/PER304/2010		Other Database Import	Wentworth,D.E.; Halpin,R.A.; Lin,X.; Bera,J.; Ransier,A.; Fedorova,N.; Tsitrin,T.; McLellan,M.; Stockwell,T.; Amedeo,P.; Appalla,L.; Bishop,B.; Edworthy,P.; Gupta,N.; Hoover,J.; Katzel,D.; Li,K.; Schobel,S.; Shrivastava,S.; Thovarai,V.; Wang,S.; Bausch,D.; Kasper,M.R.; Nelson,M.I.; Pollet,S.; Silva,M.; Tinoco,Y.O.; Bao,Y.; Sanders,R.; Zhdanov,S.; Kiryutin,B.; Lipman,D.J.; Tatusova,T.; Thomas,P.G.
EPI496956	HA	Peru	2010-Nov-29	A/Peru/PER304/2010		Other Database Import	Wentworth,D.E.; Halpin,R.A.; Lin,X.; Bera,J.; Ransier,A.; Fedorova,N.; Tsitrin,T.; McLellan,M.; Stockwell,T.; Amedeo,P.; Appalla,L.; Bishop,B.; Edworthy,P.; Gupta,N.; Hoover,J.; Katzel,D.; Li,K.; Schobel,S.; Shrivastava,S.; Thovarai,V.; Wang,S.; Bausch,D.; Kasper,M.R.; Nelson,M.I.; Pollet,S.; Silva,M.; Tinoco,Y.O.; Bao,Y.; Sanders,R.; Zhdanov,S.; Kiryutin,B.; Lipman,D.J.; Tatusova,T.; Thomas,P.G.
EPI496957	MP	Peru	2010-Nov-29	A/Peru/PER304/2010		Other Database Import	Wentworth,D.E.; Halpin,R.A.; Lin,X.; Bera,J.; Ransier,A.; Fedorova,N.; Tsitrin,T.; McLellan,M.; Stockwell,T.; Amedeo,P.; Appalla,L.; Bishop,B.; Edworthy,P.; Gupta,N.; Hoover,J.; Katzel,D.; Li,K.; Schobel,S.; Shrivastava,S.; Thovarai,V.; Wang,S.; Bausch,D.; Kasper,M.R.; Nelson,M.I.; Pollet,S.; Silva,M.; Tinoco,Y.O.; Bao,Y.; Sanders,R.; Zhdanov,S.; Kiryutin,B.; Lipman,D.J.; Tatusova,T.; Thomas,P.G.
EPI496958	NA	Peru	2010-Nov-29	A/Peru/PER304/2010		Other Database Import	Wentworth,D.E.; Halpin,R.A.; Lin,X.; Bera,J.; Ransier,A.; Fedorova,N.; Tsitrin,T.; McLellan,M.; Stockwell,T.; Amedeo,P.; Appalla,L.; Bishop,B.; Edworthy,P.; Gupta,N.; Hoover,J.; Katzel,D.; Li,K.; Schobel,S.; Shrivastava,S.; Thovarai,V.; Wang,S.; Bausch,D.; Kasper,M.R.; Nelson,M.I.; Pollet,S.; Silva,M.; Tinoco,Y.O.; Bao,Y.; Sanders,R.; Zhdanov,S.; Kiryutin,B.; Lipman,D.J.; Tatusova,T.; Thomas,P.G.
EPI496959	NP	Peru	2010-Nov-29	A/Peru/PER304/2010		Other Database Import	Wentworth,D.E.; Halpin,R.A.; Lin,X.; Bera,J.; Ransier,A.; Fedorova,N.; Tsitrin,T.; McLellan,M.; Stockwell,T.; Amedeo,P.; Appalla,L.; Bishop,B.; Edworthy,P.; Gupta,N.; Hoover,J.; Katzel,D.; Li,K.; Schobel,S.; Shrivastava,S.; Thovarai,V.; Wang,S.; Bausch,D.; Kasper,M.R.; Nelson,M.I.; Pollet,S.; Silva,M.; Tinoco,Y.O.; Bao,Y.; Sanders,R.; Zhdanov,S.; Kiryutin,B.; Lipman,D.J.; Tatusova,T.; Thomas,P.G.
EPI496960	NS	Peru	2010-Nov-29	A/Peru/PER304/2010		Other Database Import	Wentworth,D.E.; Halpin,R.A.; Lin,X.; Bera,J.; Ransier,A.; Fedorova,N.; Tsitrin,T.; McLellan,M.; Stockwell,T.; Amedeo,P.; Appalla,L.; Bishop,B.; Edworthy,P.; Gupta,N.; Hoover,J.; Katzel,D.; Li,K.; Schobel,S.; Shrivastava,S.; Thovarai,V.; Wang,S.; Bausch,D.; Kasper,M.R.; Nelson,M.I.; Pollet,S.; Silva,M.; Tinoco,Y.O.; Bao,Y.; Sanders,R.; Zhdanov,S.; Kiryutin,B.; Lipman,D.J.; Tatusova,T.; Thomas,P.G.
EPI496962	PB1	Peru	2010-Nov-29	A/Peru/PER304/2010		Other Database Import	Wentworth,D.E.; Halpin,R.A.; Lin,X.; Bera,J.; Ransier,A.; Fedorova,N.; Tsitrin,T.; McLellan,M.; Stockwell,T.; Amedeo,P.; Appalla,L.; Bishop,B.; Edworthy,P.; Gupta,N.; Hoover,J.; Katzel,D.; Li,K.; Schobel,S.; Shrivastava,S.; Thovarai,V.; Wang,S.; Bausch,D.; Kasper,M.R.; Nelson,M.I.; Pollet,S.; Silva,M.; Tinoco,Y.O.; Bao,Y.; Sanders,R.; Zhdanov,S.; Kiryutin,B.; Lipman,D.J.; Tatusova,T.; Thomas,P.G.
EPI496963	PB2	Peru	2010-Nov-29	A/Peru/PER304/2010		Other Database Import	Wentworth,D.E.; Halpin,R.A.; Lin,X.; Bera,J.; Ransier,A.; Fedorova,N.; Tsitrin,T.; McLellan,M.; Stockwell,T.; Amedeo,P.; Appalla,L.; Bishop,B.; Edworthy,P.; Gupta,N.; Hoover,J.; Katzel,D.; Li,K.; Schobel,S.; Shrivastava,S.; Thovarai,V.; Wang,S.; Bausch,D.; Kasper,M.R.; Nelson,M.I.; Pollet,S.; Silva,M.; Tinoco,Y.O.; Bao,Y.; Sanders,R.; Zhdanov,S.; Kiryutin,B.; Lipman,D.J.; Tatusova,T.; Thomas,P.G.
EPI496916	HA	Peru	2010-Nov-20	A/Peru/PER299/2010		Other Database Import	Wentworth,D.E.; Halpin,R.A.; Lin,X.; Bera,J.; Ransier,A.; Fedorova,N.; Tsitrin,T.; McLellan,M.; Stockwell,T.; Amedeo,P.; Appalla,L.; Bishop,B.; Edworthy,P.; Gupta,N.; Hoover,J.; Katzel,D.; Li,K.; Schobel,S.; Shrivastava,S.; Thovarai,V.; Wang,S.; Bausch,D.; Kasper,M.R.; Nelson,M.I.; Pollet,S.; Silva,M.; Tinoco,Y.O.; Bao,Y.; Sanders,R.; Zhdanov,S.; Kiryutin,B.; Lipman,D.J.; Tatusova,T.; Thomas,P.G.
EPI496917	MP	Peru	2010-Nov-20	A/Peru/PER299/2010		Other Database Import	Wentworth,D.E.; Halpin,R.A.; Lin,X.; Bera,J.; Ransier,A.; Fedorova,N.; Tsitrin,T.; McLellan,M.; Stockwell,T.; Amedeo,P.; Appalla,L.; Bishop,B.; Edworthy,P.; Gupta,N.; Hoover,J.; Katzel,D.; Li,K.; Schobel,S.; Shrivastava,S.; Thovarai,V.; Wang,S.; Bausch,D.; Kasper,M.R.; Nelson,M.I.; Pollet,S.; Silva,M.; Tinoco,Y.O.; Bao,Y.; Sanders,R.; Zhdanov,S.; Kiryutin,B.; Lipman,D.J.; Tatusova,T.; Thomas,P.G.
EPI496918	NA	Peru	2010-Nov-20	A/Peru/PER299/2010		Other Database Import	Wentworth,D.E.; Halpin,R.A.; Lin,X.; Bera,J.; Ransier,A.; Fedorova,N.; Tsitrin,T.; McLellan,M.; Stockwell,T.; Amedeo,P.; Appalla,L.; Bishop,B.; Edworthy,P.; Gupta,N.; Hoover,J.; Katzel,D.; Li,K.; Schobel,S.; Shrivastava,S.; Thovarai,V.; Wang,S.; Bausch,D.; Kasper,M.R.; Nelson,M.I.; Pollet,S.; Silva,M.; Tinoco,Y.O.; Bao,Y.; Sanders,R.; Zhdanov,S.; Kiryutin,B.; Lipman,D.J.; Tatusova,T.; Thomas,P.G.
EPI496919	NP	Peru	2010-Nov-20	A/Peru/PER299/2010		Other Database Import	Wentworth,D.E.; Halpin,R.A.; Lin,X.; Bera,J.; Ransier,A.; Fedorova,N.; Tsitrin,T.; McLellan,M.; Stockwell,T.; Amedeo,P.; Appalla,L.; Bishop,B.; Edworthy,P.; Gupta,N.; Hoover,J.; Katzel,D.; Li,K.; Schobel,S.; Shrivastava,S.; Thovarai,V.; Wang,S.; Bausch,D.; Kasper,M.R.; Nelson,M.I.; Pollet,S.; Silva,M.; Tinoco,Y.O.; Bao,Y.; Sanders,R.; Zhdanov,S.; Kiryutin,B.; Lipman,D.J.; Tatusova,T.; Thomas,P.G.
EPI496920	NS	Peru	2010-Nov-20	A/Peru/PER299/2010		Other Database Import	Wentworth,D.E.; Halpin,R.A.; Lin,X.; Bera,J.; Ransier,A.; Fedorova,N.; Tsitrin,T.; McLellan,M.; Stockwell,T.; Amedeo,P.; Appalla,L.; Bishop,B.; Edworthy,P.; Gupta,N.; Hoover,J.; Katzel,D.; Li,K.; Schobel,S.; Shrivastava,S.; Thovarai,V.; Wang,S.; Bausch,D.; Kasper,M.R.; Nelson,M.I.; Pollet,S.; Silva,M.; Tinoco,Y.O.; Bao,Y.; Sanders,R.; Zhdanov,S.; Kiryutin,B.; Lipman,D.J.; Tatusova,T.; Thomas,P.G.
EPI496922	PB1	Peru	2010-Nov-20	A/Peru/PER299/2010		Other Database Import	Wentworth,D.E.; Halpin,R.A.; Lin,X.; Bera,J.; Ransier,A.; Fedorova,N.; Tsitrin,T.; McLellan,M.; Stockwell,T.; Amedeo,P.; Appalla,L.; Bishop,B.; Edworthy,P.; Gupta,N.; Hoover,J.; Katzel,D.; Li,K.; Schobel,S.; Shrivastava,S.; Thovarai,V.; Wang,S.; Bausch,D.; Kasper,M.R.; Nelson,M.I.; Pollet,S.; Silva,M.; Tinoco,Y.O.; Bao,Y.; Sanders,R.; Zhdanov,S.; Kiryutin,B.; Lipman,D.J.; Tatusova,T.; Thomas,P.G.
EPI496923	PB2	Peru	2010-Nov-20	A/Peru/PER299/2010		Other Database Import	Wentworth,D.E.; Halpin,R.A.; Lin,X.; Bera,J.; Ransier,A.; Fedorova,N.; Tsitrin,T.; McLellan,M.; Stockwell,T.; Amedeo,P.; Appalla,L.; Bishop,B.; Edworthy,P.; Gupta,N.; Hoover,J.; Katzel,D.; Li,K.; Schobel,S.; Shrivastava,S.; Thovarai,V.; Wang,S.; Bausch,D.; Kasper,M.R.; Nelson,M.I.; Pollet,S.; Silva,M.; Tinoco,Y.O.; Bao,Y.; Sanders,R.; Zhdanov,S.; Kiryutin,B.; Lipman,D.J.; Tatusova,T.; Thomas,P.G.
EPI497059	PA	Peru	2010-Nov-20	A/Peru/PER299/2010		Other Database Import	Wentworth,D.E.; Halpin,R.A.; Lin,X.; Bera,J.; Ransier,A.; Fedorova,N.; Tsitrin,T.; McLellan,M.; Stockwell,T.; Amedeo,P.; Appalla,L.; Bishop,B.; Edworthy,P.; Gupta,N.; Hoover,J.; Katzel,D.; Li,K.; Schobel,S.; Shrivastava,S.; Thovarai,V.; Wang,S.; Bausch,D.; Kasper,M.R.; Nelson,M.I.; Pollet,S.; Silva,M.; Tinoco,Y.O.; Bao,Y.; Sanders,R.; Zhdanov,S.; Kiryutin,B.; Lipman,D.J.; Tatusova,T.; Thomas,P.G.
EPI497421	HA	Peru	2010-Nov-20	A/Peru/PER369/2010		Other Database Import	Wentworth,D.E.; Halpin,R.A.; Lin,X.; Bera,J.; Ransier,A.; Fedorova,N.; Tsitrin,T.; McLellan,M.; Stockwell,T.; Amedeo,P.; Appalla,L.; Bishop,B.; Edworthy,P.; Gupta,N.; Hoover,J.; Katzel,D.; Li,K.; Schobel,S.; Shrivastava,S.; Thovarai,V.; Wang,S.; Bausch,D.; Kasper,M.R.; Nelson,M.I.; Pollet,S.; Silva,M.; Tinoco,Y.O.; Bao,Y.; Sanders,R.; Zhdanov,S.; Kiryutin,B.; Lipman,D.J.; Tatusova,T.; Thomas,P.G.
EPI497422	MP	Peru	2010-Nov-20	A/Peru/PER369/2010		Other Database Import	Wentworth,D.E.; Halpin,R.A.; Lin,X.; Bera,J.; Ransier,A.; Fedorova,N.; Tsitrin,T.; McLellan,M.; Stockwell,T.; Amedeo,P.; Appalla,L.; Bishop,B.; Edworthy,P.; Gupta,N.; Hoover,J.; Katzel,D.; Li,K.; Schobel,S.; Shrivastava,S.; Thovarai,V.; Wang,S.; Bausch,D.; Kasper,M.R.; Nelson,M.I.; Pollet,S.; Silva,M.; Tinoco,Y.O.; Bao,Y.; Sanders,R.; Zhdanov,S.; Kiryutin,B.; Lipman,D.J.; Tatusova,T.; Thomas,P.G.
EPI497423	NA	Peru	2010-Nov-20	A/Peru/PER369/2010		Other Database Import	Wentworth,D.E.; Halpin,R.A.; Lin,X.; Bera,J.; Ransier,A.; Fedorova,N.; Tsitrin,T.; McLellan,M.; Stockwell,T.; Amedeo,P.; Appalla,L.; Bishop,B.; Edworthy,P.; Gupta,N.; Hoover,J.; Katzel,D.; Li,K.; Schobel,S.; Shrivastava,S.; Thovarai,V.; Wang,S.; Bausch,D.; Kasper,M.R.; Nelson,M.I.; Pollet,S.; Silva,M.; Tinoco,Y.O.; Bao,Y.; Sanders,R.; Zhdanov,S.; Kiryutin,B.; Lipman,D.J.; Tatusova,T.; Thomas,P.G.
EPI497424	NP	Peru	2010-Nov-20	A/Peru/PER369/2010		Other Database Import	Wentworth,D.E.; Halpin,R.A.; Lin,X.; Bera,J.; Ransier,A.; Fedorova,N.; Tsitrin,T.; McLellan,M.; Stockwell,T.; Amedeo,P.; Appalla,L.; Bishop,B.; Edworthy,P.; Gupta,N.; Hoover,J.; Katzel,D.; Li,K.; Schobel,S.; Shrivastava,S.; Thovarai,V.; Wang,S.; Bausch,D.; Kasper,M.R.; Nelson,M.I.; Pollet,S.; Silva,M.; Tinoco,Y.O.; Bao,Y.; Sanders,R.; Zhdanov,S.; Kiryutin,B.; Lipman,D.J.; Tatusova,T.; Thomas,P.G.
EPI497425	NS	Peru	2010-Nov-20	A/Peru/PER369/2010		Other Database Import	Wentworth,D.E.; Halpin,R.A.; Lin,X.; Bera,J.; Ransier,A.; Fedorova,N.; Tsitrin,T.; McLellan,M.; Stockwell,T.; Amedeo,P.; Appalla,L.; Bishop,B.; Edworthy,P.; Gupta,N.; Hoover,J.; Katzel,D.; Li,K.; Schobel,S.; Shrivastava,S.; Thovarai,V.; Wang,S.; Bausch,D.; Kasper,M.R.; Nelson,M.I.; Pollet,S.; Silva,M.; Tinoco,Y.O.; Bao,Y.; Sanders,R.; Zhdanov,S.; Kiryutin,B.; Lipman,D.J.; Tatusova,T.; Thomas,P.G.
EPI497427	PB1	Peru	2010-Nov-20	A/Peru/PER369/2010		Other Database Import	Wentworth,D.E.; Halpin,R.A.; Lin,X.; Bera,J.; Ransier,A.; Fedorova,N.; Tsitrin,T.; McLellan,M.; Stockwell,T.; Amedeo,P.; Appalla,L.; Bishop,B.; Edworthy,P.; Gupta,N.; Hoover,J.; Katzel,D.; Li,K.; Schobel,S.; Shrivastava,S.; Thovarai,V.; Wang,S.; Bausch,D.; Kasper,M.R.; Nelson,M.I.; Pollet,S.; Silva,M.; Tinoco,Y.O.; Bao,Y.; Sanders,R.; Zhdanov,S.; Kiryutin,B.; Lipman,D.J.; Tatusova,T.; Thomas,P.G.
EPI497428	PB2	Peru	2010-Nov-20	A/Peru/PER369/2010		Other Database Import	Wentworth,D.E.; Halpin,R.A.; Lin,X.; Bera,J.; Ransier,A.; Fedorova,N.; Tsitrin,T.; McLellan,M.; Stockwell,T.; Amedeo,P.; Appalla,L.; Bishop,B.; Edworthy,P.; Gupta,N.; Hoover,J.; Katzel,D.; Li,K.; Schobel,S.; Shrivastava,S.; Thovarai,V.; Wang,S.; Bausch,D.; Kasper,M.R.; Nelson,M.I.; Pollet,S.; Silva,M.; Tinoco,Y.O.; Bao,Y.; Sanders,R.; Zhdanov,S.; Kiryutin,B.; Lipman,D.J.; Tatusova,T.; Thomas,P.G.
EPI496223	PA	Peru	2010-Nov-20	A/Peru/PER369/2010		Other Database Import	Wentworth,D.E.; Halpin,R.A.; Lin,X.; Bera,J.; Ransier,A.; Fedorova,N.; Tsitrin,T.; McLellan,M.; Stockwell,T.; Amedeo,P.; Appalla,L.; Bishop,B.; Edworthy,P.; Gupta,N.; Hoover,J.; Katzel,D.; Li,K.; Schobel,S.; Shrivastava,S.; Thovarai,V.; Wang,S.; Bausch,D.; Kasper,M.R.; Nelson,M.I.; Pollet,S.; Silva,M.; Tinoco,Y.O.; Bao,Y.; Sanders,R.; Zhdanov,S.; Kiryutin,B.; Lipman,D.J.; Tatusova,T.; Thomas,P.G.
EPI497346	HA	Peru	2010-Nov-20	A/Peru/PER361/2010		Other Database Import	Wentworth,D.E.; Halpin,R.A.; Lin,X.; Bera,J.; Ransier,A.; Fedorova,N.; Tsitrin,T.; McLellan,M.; Stockwell,T.; Amedeo,P.; Appalla,L.; Bishop,B.; Edworthy,P.; Gupta,N.; Hoover,J.; Katzel,D.; Li,K.; Schobel,S.; Shrivastava,S.; Thovarai,V.; Wang,S.; Bausch,D.; Kasper,M.R.; Nelson,M.I.; Pollet,S.; Silva,M.; Tinoco,Y.O.; Bao,Y.; Sanders,R.; Zhdanov,S.; Kiryutin,B.; Lipman,D.J.; Tatusova,T.; Thomas,P.G.
EPI497348	MP	Peru	2010-Nov-20	A/Peru/PER361/2010		Other Database Import	Wentworth,D.E.; Halpin,R.A.; Lin,X.; Bera,J.; Ransier,A.; Fedorova,N.; Tsitrin,T.; McLellan,M.; Stockwell,T.; Amedeo,P.; Appalla,L.; Bishop,B.; Edworthy,P.; Gupta,N.; Hoover,J.; Katzel,D.; Li,K.; Schobel,S.; Shrivastava,S.; Thovarai,V.; Wang,S.; Bausch,D.; Kasper,M.R.; Nelson,M.I.; Pollet,S.; Silva,M.; Tinoco,Y.O.; Bao,Y.; Sanders,R.; Zhdanov,S.; Kiryutin,B.; Lipman,D.J.; Tatusova,T.; Thomas,P.G.
EPI497351	NA	Peru	2010-Nov-20	A/Peru/PER361/2010		Other Database Import	Wentworth,D.E.; Halpin,R.A.; Lin,X.; Bera,J.; Ransier,A.; Fedorova,N.; Tsitrin,T.; McLellan,M.; Stockwell,T.; Amedeo,P.; Appalla,L.; Bishop,B.; Edworthy,P.; Gupta,N.; Hoover,J.; Katzel,D.; Li,K.; Schobel,S.; Shrivastava,S.; Thovarai,V.; Wang,S.; Bausch,D.; Kasper,M.R.; Nelson,M.I.; Pollet,S.; Silva,M.; Tinoco,Y.O.; Bao,Y.; Sanders,R.; Zhdanov,S.; Kiryutin,B.; Lipman,D.J.; Tatusova,T.; Thomas,P.G.
EPI497353	NP	Peru	2010-Nov-20	A/Peru/PER361/2010		Other Database Import	Wentworth,D.E.; Halpin,R.A.; Lin,X.; Bera,J.; Ransier,A.; Fedorova,N.; Tsitrin,T.; McLellan,M.; Stockwell,T.; Amedeo,P.; Appalla,L.; Bishop,B.; Edworthy,P.; Gupta,N.; Hoover,J.; Katzel,D.; Li,K.; Schobel,S.; Shrivastava,S.; Thovarai,V.; Wang,S.; Bausch,D.; Kasper,M.R.; Nelson,M.I.; Pollet,S.; Silva,M.; Tinoco,Y.O.; Bao,Y.; Sanders,R.; Zhdanov,S.; Kiryutin,B.; Lipman,D.J.; Tatusova,T.; Thomas,P.G.
EPI497355	NS	Peru	2010-Nov-20	A/Peru/PER361/2010		Other Database Import	Wentworth,D.E.; Halpin,R.A.; Lin,X.; Bera,J.; Ransier,A.; Fedorova,N.; Tsitrin,T.; McLellan,M.; Stockwell,T.; Amedeo,P.; Appalla,L.; Bishop,B.; Edworthy,P.; Gupta,N.; Hoover,J.; Katzel,D.; Li,K.; Schobel,S.; Shrivastava,S.; Thovarai,V.; Wang,S.; Bausch,D.; Kasper,M.R.; Nelson,M.I.; Pollet,S.; Silva,M.; Tinoco,Y.O.; Bao,Y.; Sanders,R.; Zhdanov,S.; Kiryutin,B.; Lipman,D.J.; Tatusova,T.; Thomas,P.G.
EPI497357	PB1	Peru	2010-Nov-20	A/Peru/PER361/2010		Other Database Import	Wentworth,D.E.; Halpin,R.A.; Lin,X.; Bera,J.; Ransier,A.; Fedorova,N.; Tsitrin,T.; McLellan,M.; Stockwell,T.; Amedeo,P.; Appalla,L.; Bishop,B.; Edworthy,P.; Gupta,N.; Hoover,J.; Katzel,D.; Li,K.; Schobel,S.; Shrivastava,S.; Thovarai,V.; Wang,S.; Bausch,D.; Kasper,M.R.; Nelson,M.I.; Pollet,S.; Silva,M.; Tinoco,Y.O.; Bao,Y.; Sanders,R.; Zhdanov,S.; Kiryutin,B.; Lipman,D.J.; Tatusova,T.; Thomas,P.G.
EPI497359	PB2	Peru	2010-Nov-20	A/Peru/PER361/2010		Other Database Import	Wentworth,D.E.; Halpin,R.A.; Lin,X.; Bera,J.; Ransier,A.; Fedorova,N.; Tsitrin,T.; McLellan,M.; Stockwell,T.; Amedeo,P.; Appalla,L.; Bishop,B.; Edworthy,P.; Gupta,N.; Hoover,J.; Katzel,D.; Li,K.; Schobel,S.; Shrivastava,S.; Thovarai,V.; Wang,S.; Bausch,D.; Kasper,M.R.; Nelson,M.I.; Pollet,S.; Silva,M.; Tinoco,Y.O.; Bao,Y.; Sanders,R.; Zhdanov,S.; Kiryutin,B.; Lipman,D.J.; Tatusova,T.; Thomas,P.G.
EPI496217	PA	Peru	2010-Nov-20	A/Peru/PER361/2010		Other Database Import	Wentworth,D.E.; Halpin,R.A.; Lin,X.; Bera,J.; Ransier,A.; Fedorova,N.; Tsitrin,T.; McLellan,M.; Stockwell,T.; Amedeo,P.; Appalla,L.; Bishop,B.; Edworthy,P.; Gupta,N.; Hoover,J.; Katzel,D.; Li,K.; Schobel,S.; Shrivastava,S.; Thovarai,V.; Wang,S.; Bausch,D.; Kasper,M.R.; Nelson,M.I.; Pollet,S.; Silva,M.; Tinoco,Y.O.; Bao,Y.; Sanders,R.; Zhdanov,S.; Kiryutin,B.; Lipman,D.J.; Tatusova,T.; Thomas,P.G.
EPI497342	PB1	Peru	2010-Oct-21	A/Peru/PER360/2010		Other Database Import	Wentworth,D.E.; Halpin,R.A.; Lin,X.; Bera,J.; Ransier,A.; Fedorova,N.; Tsitrin,T.; McLellan,M.; Stockwell,T.; Amedeo,P.; Appalla,L.; Bishop,B.; Edworthy,P.; Gupta,N.; Hoover,J.; Katzel,D.; Li,K.; Schobel,S.; Shrivastava,S.; Thovarai,V.; Wang,S.; Bausch,D.; Kasper,M.R.; Nelson,M.I.; Pollet,S.; Silva,M.; Tinoco,Y.O.; Bao,Y.; Sanders,R.; Zhdanov,S.; Kiryutin,B.; Lipman,D.J.; Tatusova,T.; Thomas,P.G.
EPI497344	PB2	Peru	2010-Oct-21	A/Peru/PER360/2010		Other Database Import	Wentworth,D.E.; Halpin,R.A.; Lin,X.; Bera,J.; Ransier,A.; Fedorova,N.; Tsitrin,T.; McLellan,M.; Stockwell,T.; Amedeo,P.; Appalla,L.; Bishop,B.; Edworthy,P.; Gupta,N.; Hoover,J.; Katzel,D.; Li,K.; Schobel,S.; Shrivastava,S.; Thovarai,V.; Wang,S.; Bausch,D.; Kasper,M.R.; Nelson,M.I.; Pollet,S.; Silva,M.; Tinoco,Y.O.; Bao,Y.; Sanders,R.; Zhdanov,S.; Kiryutin,B.; Lipman,D.J.; Tatusova,T.; Thomas,P.G.
EPI497419	NS	Peru	2010-Oct-21	A/Peru/PER360/2010		Other Database Import	Wentworth,D.E.; Halpin,R.A.; Lin,X.; Bera,J.; Ransier,A.; Fedorova,N.; Tsitrin,T.; McLellan,M.; Stockwell,T.; Amedeo,P.; Appalla,L.; Bishop,B.; Edworthy,P.; Gupta,N.; Hoover,J.; Katzel,D.; Li,K.; Schobel,S.; Shrivastava,S.; Thovarai,V.; Wang,S.; Bausch,D.; Kasper,M.R.; Nelson,M.I.; Pollet,S.; Silva,M.; Tinoco,Y.O.; Bao,Y.; Sanders,R.; Zhdanov,S.; Kiryutin,B.; Lipman,D.J.; Tatusova,T.; Thomas,P.G.
EPI497402	HA	Peru	2010-Oct-21	A/Peru/PER360/2010		Other Database Import	Wentworth,D.E.; Halpin,R.A.; Lin,X.; Bera,J.; Ransier,A.; Fedorova,N.; Tsitrin,T.; McLellan,M.; Stockwell,T.; Amedeo,P.; Appalla,L.; Bishop,B.; Edworthy,P.; Gupta,N.; Hoover,J.; Katzel,D.; Li,K.; Schobel,S.; Shrivastava,S.; Thovarai,V.; Wang,S.; Bausch,D.; Kasper,M.R.; Nelson,M.I.; Pollet,S.; Silva,M.; Tinoco,Y.O.; Bao,Y.; Sanders,R.; Zhdanov,S.; Kiryutin,B.; Lipman,D.J.; Tatusova,T.; Thomas,P.G.
EPI497416	MP	Peru	2010-Oct-21	A/Peru/PER360/2010		Other Database Import	Wentworth,D.E.; Halpin,R.A.; Lin,X.; Bera,J.; Ransier,A.; Fedorova,N.; Tsitrin,T.; McLellan,M.; Stockwell,T.; Amedeo,P.; Appalla,L.; Bishop,B.; Edworthy,P.; Gupta,N.; Hoover,J.; Katzel,D.; Li,K.; Schobel,S.; Shrivastava,S.; Thovarai,V.; Wang,S.; Bausch,D.; Kasper,M.R.; Nelson,M.I.; Pollet,S.; Silva,M.; Tinoco,Y.O.; Bao,Y.; Sanders,R.; Zhdanov,S.; Kiryutin,B.; Lipman,D.J.; Tatusova,T.; Thomas,P.G.
EPI497417	NA	Peru	2010-Oct-21	A/Peru/PER360/2010		Other Database Import	Wentworth,D.E.; Halpin,R.A.; Lin,X.; Bera,J.; Ransier,A.; Fedorova,N.; Tsitrin,T.; McLellan,M.; Stockwell,T.; Amedeo,P.; Appalla,L.; Bishop,B.; Edworthy,P.; Gupta,N.; Hoover,J.; Katzel,D.; Li,K.; Schobel,S.; Shrivastava,S.; Thovarai,V.; Wang,S.; Bausch,D.; Kasper,M.R.; Nelson,M.I.; Pollet,S.; Silva,M.; Tinoco,Y.O.; Bao,Y.; Sanders,R.; Zhdanov,S.; Kiryutin,B.; Lipman,D.J.; Tatusova,T.; Thomas,P.G.
EPI497418	NP	Peru	2010-Oct-21	A/Peru/PER360/2010		Other Database Import	Wentworth,D.E.; Halpin,R.A.; Lin,X.; Bera,J.; Ransier,A.; Fedorova,N.; Tsitrin,T.; McLellan,M.; Stockwell,T.; Amedeo,P.; Appalla,L.; Bishop,B.; Edworthy,P.; Gupta,N.; Hoover,J.; Katzel,D.; Li,K.; Schobel,S.; Shrivastava,S.; Thovarai,V.; Wang,S.; Bausch,D.; Kasper,M.R.; Nelson,M.I.; Pollet,S.; Silva,M.; Tinoco,Y.O.; Bao,Y.; Sanders,R.; Zhdanov,S.; Kiryutin,B.; Lipman,D.J.; Tatusova,T.; Thomas,P.G.
EPI496216	PA	Peru	2010-Oct-21	A/Peru/PER360/2010		Other Database Import	Wentworth,D.E.; Halpin,R.A.; Lin,X.; Bera,J.; Ransier,A.; Fedorova,N.; Tsitrin,T.; McLellan,M.; Stockwell,T.; Amedeo,P.; Appalla,L.; Bishop,B.; Edworthy,P.; Gupta,N.; Hoover,J.; Katzel,D.; Li,K.; Schobel,S.; Shrivastava,S.; Thovarai,V.; Wang,S.; Bausch,D.; Kasper,M.R.; Nelson,M.I.; Pollet,S.; Silva,M.; Tinoco,Y.O.; Bao,Y.; Sanders,R.; Zhdanov,S.; Kiryutin,B.; Lipman,D.J.; Tatusova,T.; Thomas,P.G.
EPI496213	PA	Peru	2010-Oct-26	A/Peru/PER357/2010		Other Database Import	Wentworth,D.E.; Halpin,R.A.; Lin,X.; Bera,J.; Ransier,A.; Fedorova,N.; Tsitrin,T.; McLellan,M.; Stockwell,T.; Amedeo,P.; Appalla,L.; Bishop,B.; Edworthy,P.; Gupta,N.; Hoover,J.; Katzel,D.; Li,K.; Schobel,S.; Shrivastava,S.; Thovarai,V.; Wang,S.; Bausch,D.; Kasper,M.R.; Nelson,M.I.; Pollet,S.; Silva,M.; Tinoco,Y.O.; Bao,Y.; Sanders,R.; Zhdanov,S.; Kiryutin,B.; Lipman,D.J.; Tatusova,T.; Thomas,P.G.
EPI497360	HA	Peru	2010-Oct-26	A/Peru/PER357/2010		Other Database Import	Wentworth,D.E.; Halpin,R.A.; Lin,X.; Bera,J.; Ransier,A.; Fedorova,N.; Tsitrin,T.; McLellan,M.; Stockwell,T.; Amedeo,P.; Appalla,L.; Bishop,B.; Edworthy,P.; Gupta,N.; Hoover,J.; Katzel,D.; Li,K.; Schobel,S.; Shrivastava,S.; Thovarai,V.; Wang,S.; Bausch,D.; Kasper,M.R.; Nelson,M.I.; Pollet,S.; Silva,M.; Tinoco,Y.O.; Bao,Y.; Sanders,R.; Zhdanov,S.; Kiryutin,B.; Lipman,D.J.; Tatusova,T.; Thomas,P.G.
EPI497362	MP	Peru	2010-Oct-26	A/Peru/PER357/2010		Other Database Import	Wentworth,D.E.; Halpin,R.A.; Lin,X.; Bera,J.; Ransier,A.; Fedorova,N.; Tsitrin,T.; McLellan,M.; Stockwell,T.; Amedeo,P.; Appalla,L.; Bishop,B.; Edworthy,P.; Gupta,N.; Hoover,J.; Katzel,D.; Li,K.; Schobel,S.; Shrivastava,S.; Thovarai,V.; Wang,S.; Bausch,D.; Kasper,M.R.; Nelson,M.I.; Pollet,S.; Silva,M.; Tinoco,Y.O.; Bao,Y.; Sanders,R.; Zhdanov,S.; Kiryutin,B.; Lipman,D.J.; Tatusova,T.; Thomas,P.G.
EPI497364	NA	Peru	2010-Oct-26	A/Peru/PER357/2010		Other Database Import	Wentworth,D.E.; Halpin,R.A.; Lin,X.; Bera,J.; Ransier,A.; Fedorova,N.; Tsitrin,T.; McLellan,M.; Stockwell,T.; Amedeo,P.; Appalla,L.; Bishop,B.; Edworthy,P.; Gupta,N.; Hoover,J.; Katzel,D.; Li,K.; Schobel,S.; Shrivastava,S.; Thovarai,V.; Wang,S.; Bausch,D.; Kasper,M.R.; Nelson,M.I.; Pollet,S.; Silva,M.; Tinoco,Y.O.; Bao,Y.; Sanders,R.; Zhdanov,S.; Kiryutin,B.; Lipman,D.J.; Tatusova,T.; Thomas,P.G.
EPI497365	NP	Peru	2010-Oct-26	A/Peru/PER357/2010		Other Database Import	Wentworth,D.E.; Halpin,R.A.; Lin,X.; Bera,J.; Ransier,A.; Fedorova,N.; Tsitrin,T.; McLellan,M.; Stockwell,T.; Amedeo,P.; Appalla,L.; Bishop,B.; Edworthy,P.; Gupta,N.; Hoover,J.; Katzel,D.; Li,K.; Schobel,S.; Shrivastava,S.; Thovarai,V.; Wang,S.; Bausch,D.; Kasper,M.R.; Nelson,M.I.; Pollet,S.; Silva,M.; Tinoco,Y.O.; Bao,Y.; Sanders,R.; Zhdanov,S.; Kiryutin,B.; Lipman,D.J.; Tatusova,T.; Thomas,P.G.
EPI497367	NS	Peru	2010-Oct-26	A/Peru/PER357/2010		Other Database Import	Wentworth,D.E.; Halpin,R.A.; Lin,X.; Bera,J.; Ransier,A.; Fedorova,N.; Tsitrin,T.; McLellan,M.; Stockwell,T.; Amedeo,P.; Appalla,L.; Bishop,B.; Edworthy,P.; Gupta,N.; Hoover,J.; Katzel,D.; Li,K.; Schobel,S.; Shrivastava,S.; Thovarai,V.; Wang,S.; Bausch,D.; Kasper,M.R.; Nelson,M.I.; Pollet,S.; Silva,M.; Tinoco,Y.O.; Bao,Y.; Sanders,R.; Zhdanov,S.; Kiryutin,B.; Lipman,D.J.; Tatusova,T.; Thomas,P.G.
EPI497370	PB1	Peru	2010-Oct-26	A/Peru/PER357/2010		Other Database Import	Wentworth,D.E.; Halpin,R.A.; Lin,X.; Bera,J.; Ransier,A.; Fedorova,N.; Tsitrin,T.; McLellan,M.; Stockwell,T.; Amedeo,P.; Appalla,L.; Bishop,B.; Edworthy,P.; Gupta,N.; Hoover,J.; Katzel,D.; Li,K.; Schobel,S.; Shrivastava,S.; Thovarai,V.; Wang,S.; Bausch,D.; Kasper,M.R.; Nelson,M.I.; Pollet,S.; Silva,M.; Tinoco,Y.O.; Bao,Y.; Sanders,R.; Zhdanov,S.; Kiryutin,B.; Lipman,D.J.; Tatusova,T.; Thomas,P.G.
EPI497371	PB2	Peru	2010-Oct-26	A/Peru/PER357/2010		Other Database Import	Wentworth,D.E.; Halpin,R.A.; Lin,X.; Bera,J.; Ransier,A.; Fedorova,N.; Tsitrin,T.; McLellan,M.; Stockwell,T.; Amedeo,P.; Appalla,L.; Bishop,B.; Edworthy,P.; Gupta,N.; Hoover,J.; Katzel,D.; Li,K.; Schobel,S.; Shrivastava,S.; Thovarai,V.; Wang,S.; Bausch,D.; Kasper,M.R.; Nelson,M.I.; Pollet,S.; Silva,M.; Tinoco,Y.O.; Bao,Y.; Sanders,R.; Zhdanov,S.; Kiryutin,B.; Lipman,D.J.; Tatusova,T.; Thomas,P.G.
EPI497281	HA	Peru	2010-Nov-08	A/Peru/PER350/2010		Other Database Import	Wentworth,D.E.; Halpin,R.A.; Lin,X.; Bera,J.; Ransier,A.; Fedorova,N.; Tsitrin,T.; McLellan,M.; Stockwell,T.; Amedeo,P.; Appalla,L.; Bishop,B.; Edworthy,P.; Gupta,N.; Hoover,J.; Katzel,D.; Li,K.; Schobel,S.; Shrivastava,S.; Thovarai,V.; Wang,S.; Bausch,D.; Kasper,M.R.; Nelson,M.I.; Pollet,S.; Silva,M.; Tinoco,Y.O.; Bao,Y.; Sanders,R.; Zhdanov,S.; Kiryutin,B.; Lipman,D.J.; Tatusova,T.; Thomas,P.G.
EPI497283	MP	Peru	2010-Nov-08	A/Peru/PER350/2010		Other Database Import	Wentworth,D.E.; Halpin,R.A.; Lin,X.; Bera,J.; Ransier,A.; Fedorova,N.; Tsitrin,T.; McLellan,M.; Stockwell,T.; Amedeo,P.; Appalla,L.; Bishop,B.; Edworthy,P.; Gupta,N.; Hoover,J.; Katzel,D.; Li,K.; Schobel,S.; Shrivastava,S.; Thovarai,V.; Wang,S.; Bausch,D.; Kasper,M.R.; Nelson,M.I.; Pollet,S.; Silva,M.; Tinoco,Y.O.; Bao,Y.; Sanders,R.; Zhdanov,S.; Kiryutin,B.; Lipman,D.J.; Tatusova,T.; Thomas,P.G.
EPI497286	NA	Peru	2010-Nov-08	A/Peru/PER350/2010		Other Database Import	Wentworth,D.E.; Halpin,R.A.; Lin,X.; Bera,J.; Ransier,A.; Fedorova,N.; Tsitrin,T.; McLellan,M.; Stockwell,T.; Amedeo,P.; Appalla,L.; Bishop,B.; Edworthy,P.; Gupta,N.; Hoover,J.; Katzel,D.; Li,K.; Schobel,S.; Shrivastava,S.; Thovarai,V.; Wang,S.; Bausch,D.; Kasper,M.R.; Nelson,M.I.; Pollet,S.; Silva,M.; Tinoco,Y.O.; Bao,Y.; Sanders,R.; Zhdanov,S.; Kiryutin,B.; Lipman,D.J.; Tatusova,T.; Thomas,P.G.
EPI497287	NP	Peru	2010-Nov-08	A/Peru/PER350/2010		Other Database Import	Wentworth,D.E.; Halpin,R.A.; Lin,X.; Bera,J.; Ransier,A.; Fedorova,N.; Tsitrin,T.; McLellan,M.; Stockwell,T.; Amedeo,P.; Appalla,L.; Bishop,B.; Edworthy,P.; Gupta,N.; Hoover,J.; Katzel,D.; Li,K.; Schobel,S.; Shrivastava,S.; Thovarai,V.; Wang,S.; Bausch,D.; Kasper,M.R.; Nelson,M.I.; Pollet,S.; Silva,M.; Tinoco,Y.O.; Bao,Y.; Sanders,R.; Zhdanov,S.; Kiryutin,B.; Lipman,D.J.; Tatusova,T.; Thomas,P.G.
EPI497289	NS	Peru	2010-Nov-08	A/Peru/PER350/2010		Other Database Import	Wentworth,D.E.; Halpin,R.A.; Lin,X.; Bera,J.; Ransier,A.; Fedorova,N.; Tsitrin,T.; McLellan,M.; Stockwell,T.; Amedeo,P.; Appalla,L.; Bishop,B.; Edworthy,P.; Gupta,N.; Hoover,J.; Katzel,D.; Li,K.; Schobel,S.; Shrivastava,S.; Thovarai,V.; Wang,S.; Bausch,D.; Kasper,M.R.; Nelson,M.I.; Pollet,S.; Silva,M.; Tinoco,Y.O.; Bao,Y.; Sanders,R.; Zhdanov,S.; Kiryutin,B.; Lipman,D.J.; Tatusova,T.; Thomas,P.G.
EPI497291	PB1	Peru	2010-Nov-08	A/Peru/PER350/2010		Other Database Import	Wentworth,D.E.; Halpin,R.A.; Lin,X.; Bera,J.; Ransier,A.; Fedorova,N.; Tsitrin,T.; McLellan,M.; Stockwell,T.; Amedeo,P.; Appalla,L.; Bishop,B.; Edworthy,P.; Gupta,N.; Hoover,J.; Katzel,D.; Li,K.; Schobel,S.; Shrivastava,S.; Thovarai,V.; Wang,S.; Bausch,D.; Kasper,M.R.; Nelson,M.I.; Pollet,S.; Silva,M.; Tinoco,Y.O.; Bao,Y.; Sanders,R.; Zhdanov,S.; Kiryutin,B.; Lipman,D.J.; Tatusova,T.; Thomas,P.G.
EPI497293	PB2	Peru	2010-Nov-08	A/Peru/PER350/2010		Other Database Import	Wentworth,D.E.; Halpin,R.A.; Lin,X.; Bera,J.; Ransier,A.; Fedorova,N.; Tsitrin,T.; McLellan,M.; Stockwell,T.; Amedeo,P.; Appalla,L.; Bishop,B.; Edworthy,P.; Gupta,N.; Hoover,J.; Katzel,D.; Li,K.; Schobel,S.; Shrivastava,S.; Thovarai,V.; Wang,S.; Bausch,D.; Kasper,M.R.; Nelson,M.I.; Pollet,S.; Silva,M.; Tinoco,Y.O.; Bao,Y.; Sanders,R.; Zhdanov,S.; Kiryutin,B.; Lipman,D.J.; Tatusova,T.; Thomas,P.G.
EPI496206	PA	Peru	2010-Nov-08	A/Peru/PER350/2010		Other Database Import	Wentworth,D.E.; Halpin,R.A.; Lin,X.; Bera,J.; Ransier,A.; Fedorova,N.; Tsitrin,T.; McLellan,M.; Stockwell,T.; Amedeo,P.; Appalla,L.; Bishop,B.; Edworthy,P.; Gupta,N.; Hoover,J.; Katzel,D.; Li,K.; Schobel,S.; Shrivastava,S.; Thovarai,V.; Wang,S.; Bausch,D.; Kasper,M.R.; Nelson,M.I.; Pollet,S.; Silva,M.; Tinoco,Y.O.; Bao,Y.; Sanders,R.; Zhdanov,S.; Kiryutin,B.; Lipman,D.J.; Tatusova,T.; Thomas,P.G.
EPI497268	HA	Peru	2010-Oct-27	A/Peru/PER349/2010		Other Database Import	Wentworth,D.E.; Halpin,R.A.; Lin,X.; Bera,J.; Ransier,A.; Fedorova,N.; Tsitrin,T.; McLellan,M.; Stockwell,T.; Amedeo,P.; Appalla,L.; Bishop,B.; Edworthy,P.; Gupta,N.; Hoover,J.; Katzel,D.; Li,K.; Schobel,S.; Shrivastava,S.; Thovarai,V.; Wang,S.; Bausch,D.; Kasper,M.R.; Nelson,M.I.; Pollet,S.; Silva,M.; Tinoco,Y.O.; Bao,Y.; Sanders,R.; Zhdanov,S.; Kiryutin,B.; Lipman,D.J.; Tatusova,T.; Thomas,P.G.
EPI497269	MP	Peru	2010-Oct-27	A/Peru/PER349/2010		Other Database Import	Wentworth,D.E.; Halpin,R.A.; Lin,X.; Bera,J.; Ransier,A.; Fedorova,N.; Tsitrin,T.; McLellan,M.; Stockwell,T.; Amedeo,P.; Appalla,L.; Bishop,B.; Edworthy,P.; Gupta,N.; Hoover,J.; Katzel,D.; Li,K.; Schobel,S.; Shrivastava,S.; Thovarai,V.; Wang,S.; Bausch,D.; Kasper,M.R.; Nelson,M.I.; Pollet,S.; Silva,M.; Tinoco,Y.O.; Bao,Y.; Sanders,R.; Zhdanov,S.; Kiryutin,B.; Lipman,D.J.; Tatusova,T.; Thomas,P.G.
EPI497272	NA	Peru	2010-Oct-27	A/Peru/PER349/2010		Other Database Import	Wentworth,D.E.; Halpin,R.A.; Lin,X.; Bera,J.; Ransier,A.; Fedorova,N.; Tsitrin,T.; McLellan,M.; Stockwell,T.; Amedeo,P.; Appalla,L.; Bishop,B.; Edworthy,P.; Gupta,N.; Hoover,J.; Katzel,D.; Li,K.; Schobel,S.; Shrivastava,S.; Thovarai,V.; Wang,S.; Bausch,D.; Kasper,M.R.; Nelson,M.I.; Pollet,S.; Silva,M.; Tinoco,Y.O.; Bao,Y.; Sanders,R.; Zhdanov,S.; Kiryutin,B.; Lipman,D.J.; Tatusova,T.; Thomas,P.G.
EPI497274	NP	Peru	2010-Oct-27	A/Peru/PER349/2010		Other Database Import	Wentworth,D.E.; Halpin,R.A.; Lin,X.; Bera,J.; Ransier,A.; Fedorova,N.; Tsitrin,T.; McLellan,M.; Stockwell,T.; Amedeo,P.; Appalla,L.; Bishop,B.; Edworthy,P.; Gupta,N.; Hoover,J.; Katzel,D.; Li,K.; Schobel,S.; Shrivastava,S.; Thovarai,V.; Wang,S.; Bausch,D.; Kasper,M.R.; Nelson,M.I.; Pollet,S.; Silva,M.; Tinoco,Y.O.; Bao,Y.; Sanders,R.; Zhdanov,S.; Kiryutin,B.; Lipman,D.J.; Tatusova,T.; Thomas,P.G.
EPI497275	NS	Peru	2010-Oct-27	A/Peru/PER349/2010		Other Database Import	Wentworth,D.E.; Halpin,R.A.; Lin,X.; Bera,J.; Ransier,A.; Fedorova,N.; Tsitrin,T.; McLellan,M.; Stockwell,T.; Amedeo,P.; Appalla,L.; Bishop,B.; Edworthy,P.; Gupta,N.; Hoover,J.; Katzel,D.; Li,K.; Schobel,S.; Shrivastava,S.; Thovarai,V.; Wang,S.; Bausch,D.; Kasper,M.R.; Nelson,M.I.; Pollet,S.; Silva,M.; Tinoco,Y.O.; Bao,Y.; Sanders,R.; Zhdanov,S.; Kiryutin,B.; Lipman,D.J.; Tatusova,T.; Thomas,P.G.
EPI497278	PB1	Peru	2010-Oct-27	A/Peru/PER349/2010		Other Database Import	Wentworth,D.E.; Halpin,R.A.; Lin,X.; Bera,J.; Ransier,A.; Fedorova,N.; Tsitrin,T.; McLellan,M.; Stockwell,T.; Amedeo,P.; Appalla,L.; Bishop,B.; Edworthy,P.; Gupta,N.; Hoover,J.; Katzel,D.; Li,K.; Schobel,S.; Shrivastava,S.; Thovarai,V.; Wang,S.; Bausch,D.; Kasper,M.R.; Nelson,M.I.; Pollet,S.; Silva,M.; Tinoco,Y.O.; Bao,Y.; Sanders,R.; Zhdanov,S.; Kiryutin,B.; Lipman,D.J.; Tatusova,T.; Thomas,P.G.
EPI497279	PB2	Peru	2010-Oct-27	A/Peru/PER349/2010		Other Database Import	Wentworth,D.E.; Halpin,R.A.; Lin,X.; Bera,J.; Ransier,A.; Fedorova,N.; Tsitrin,T.; McLellan,M.; Stockwell,T.; Amedeo,P.; Appalla,L.; Bishop,B.; Edworthy,P.; Gupta,N.; Hoover,J.; Katzel,D.; Li,K.; Schobel,S.; Shrivastava,S.; Thovarai,V.; Wang,S.; Bausch,D.; Kasper,M.R.; Nelson,M.I.; Pollet,S.; Silva,M.; Tinoco,Y.O.; Bao,Y.; Sanders,R.; Zhdanov,S.; Kiryutin,B.; Lipman,D.J.; Tatusova,T.; Thomas,P.G.
EPI496205	PA	Peru	2010-Oct-27	A/Peru/PER349/2010		Other Database Import	Wentworth,D.E.; Halpin,R.A.; Lin,X.; Bera,J.; Ransier,A.; Fedorova,N.; Tsitrin,T.; McLellan,M.; Stockwell,T.; Amedeo,P.; Appalla,L.; Bishop,B.; Edworthy,P.; Gupta,N.; Hoover,J.; Katzel,D.; Li,K.; Schobel,S.; Shrivastava,S.; Thovarai,V.; Wang,S.; Bausch,D.; Kasper,M.R.; Nelson,M.I.; Pollet,S.; Silva,M.; Tinoco,Y.O.; Bao,Y.; Sanders,R.; Zhdanov,S.; Kiryutin,B.; Lipman,D.J.; Tatusova,T.; Thomas,P.G.
EPI496173	PA	Peru	2010-Nov-05	A/Peru/PER306/2010		Other Database Import	Wentworth,D.E.; Halpin,R.A.; Lin,X.; Bera,J.; Ransier,A.; Fedorova,N.; Tsitrin,T.; McLellan,M.; Stockwell,T.; Amedeo,P.; Appalla,L.; Bishop,B.; Edworthy,P.; Gupta,N.; Hoover,J.; Katzel,D.; Li,K.; Schobel,S.; Shrivastava,S.; Thovarai,V.; Wang,S.; Bausch,D.; Kasper,M.R.; Nelson,M.I.; Pollet,S.; Silva,M.; Tinoco,Y.O.; Bao,Y.; Sanders,R.; Zhdanov,S.; Kiryutin,B.; Lipman,D.J.; Tatusova,T.; Thomas,P.G.
EPI496971	HA	Peru	2010-Nov-05	A/Peru/PER306/2010		Other Database Import	Wentworth,D.E.; Halpin,R.A.; Lin,X.; Bera,J.; Ransier,A.; Fedorova,N.; Tsitrin,T.; McLellan,M.; Stockwell,T.; Amedeo,P.; Appalla,L.; Bishop,B.; Edworthy,P.; Gupta,N.; Hoover,J.; Katzel,D.; Li,K.; Schobel,S.; Shrivastava,S.; Thovarai,V.; Wang,S.; Bausch,D.; Kasper,M.R.; Nelson,M.I.; Pollet,S.; Silva,M.; Tinoco,Y.O.; Bao,Y.; Sanders,R.; Zhdanov,S.; Kiryutin,B.; Lipman,D.J.; Tatusova,T.; Thomas,P.G.
EPI496972	MP	Peru	2010-Nov-05	A/Peru/PER306/2010		Other Database Import	Wentworth,D.E.; Halpin,R.A.; Lin,X.; Bera,J.; Ransier,A.; Fedorova,N.; Tsitrin,T.; McLellan,M.; Stockwell,T.; Amedeo,P.; Appalla,L.; Bishop,B.; Edworthy,P.; Gupta,N.; Hoover,J.; Katzel,D.; Li,K.; Schobel,S.; Shrivastava,S.; Thovarai,V.; Wang,S.; Bausch,D.; Kasper,M.R.; Nelson,M.I.; Pollet,S.; Silva,M.; Tinoco,Y.O.; Bao,Y.; Sanders,R.; Zhdanov,S.; Kiryutin,B.; Lipman,D.J.; Tatusova,T.; Thomas,P.G.
EPI496973	NA	Peru	2010-Nov-05	A/Peru/PER306/2010		Other Database Import	Wentworth,D.E.; Halpin,R.A.; Lin,X.; Bera,J.; Ransier,A.; Fedorova,N.; Tsitrin,T.; McLellan,M.; Stockwell,T.; Amedeo,P.; Appalla,L.; Bishop,B.; Edworthy,P.; Gupta,N.; Hoover,J.; Katzel,D.; Li,K.; Schobel,S.; Shrivastava,S.; Thovarai,V.; Wang,S.; Bausch,D.; Kasper,M.R.; Nelson,M.I.; Pollet,S.; Silva,M.; Tinoco,Y.O.; Bao,Y.; Sanders,R.; Zhdanov,S.; Kiryutin,B.; Lipman,D.J.; Tatusova,T.; Thomas,P.G.
EPI496974	NP	Peru	2010-Nov-05	A/Peru/PER306/2010		Other Database Import	Wentworth,D.E.; Halpin,R.A.; Lin,X.; Bera,J.; Ransier,A.; Fedorova,N.; Tsitrin,T.; McLellan,M.; Stockwell,T.; Amedeo,P.; Appalla,L.; Bishop,B.; Edworthy,P.; Gupta,N.; Hoover,J.; Katzel,D.; Li,K.; Schobel,S.; Shrivastava,S.; Thovarai,V.; Wang,S.; Bausch,D.; Kasper,M.R.; Nelson,M.I.; Pollet,S.; Silva,M.; Tinoco,Y.O.; Bao,Y.; Sanders,R.; Zhdanov,S.; Kiryutin,B.; Lipman,D.J.; Tatusova,T.; Thomas,P.G.
EPI496975	NS	Peru	2010-Nov-05	A/Peru/PER306/2010		Other Database Import	Wentworth,D.E.; Halpin,R.A.; Lin,X.; Bera,J.; Ransier,A.; Fedorova,N.; Tsitrin,T.; McLellan,M.; Stockwell,T.; Amedeo,P.; Appalla,L.; Bishop,B.; Edworthy,P.; Gupta,N.; Hoover,J.; Katzel,D.; Li,K.; Schobel,S.; Shrivastava,S.; Thovarai,V.; Wang,S.; Bausch,D.; Kasper,M.R.; Nelson,M.I.; Pollet,S.; Silva,M.; Tinoco,Y.O.; Bao,Y.; Sanders,R.; Zhdanov,S.; Kiryutin,B.; Lipman,D.J.; Tatusova,T.; Thomas,P.G.
EPI496976	PB1	Peru	2010-Nov-05	A/Peru/PER306/2010		Other Database Import	Wentworth,D.E.; Halpin,R.A.; Lin,X.; Bera,J.; Ransier,A.; Fedorova,N.; Tsitrin,T.; McLellan,M.; Stockwell,T.; Amedeo,P.; Appalla,L.; Bishop,B.; Edworthy,P.; Gupta,N.; Hoover,J.; Katzel,D.; Li,K.; Schobel,S.; Shrivastava,S.; Thovarai,V.; Wang,S.; Bausch,D.; Kasper,M.R.; Nelson,M.I.; Pollet,S.; Silva,M.; Tinoco,Y.O.; Bao,Y.; Sanders,R.; Zhdanov,S.; Kiryutin,B.; Lipman,D.J.; Tatusova,T.; Thomas,P.G.
EPI496977	PB2	Peru	2010-Nov-05	A/Peru/PER306/2010		Other Database Import	Wentworth,D.E.; Halpin,R.A.; Lin,X.; Bera,J.; Ransier,A.; Fedorova,N.; Tsitrin,T.; McLellan,M.; Stockwell,T.; Amedeo,P.; Appalla,L.; Bishop,B.; Edworthy,P.; Gupta,N.; Hoover,J.; Katzel,D.; Li,K.; Schobel,S.; Shrivastava,S.; Thovarai,V.; Wang,S.; Bausch,D.; Kasper,M.R.; Nelson,M.I.; Pollet,S.; Silva,M.; Tinoco,Y.O.; Bao,Y.; Sanders,R.; Zhdanov,S.; Kiryutin,B.; Lipman,D.J.; Tatusova,T.; Thomas,P.G.
EPI497253	HA	Peru	2010-Oct-20	A/Peru/PER342/2010		Other Database Import	Wentworth,D.E.; Halpin,R.A.; Lin,X.; Bera,J.; Ransier,A.; Fedorova,N.; Tsitrin,T.; McLellan,M.; Stockwell,T.; Amedeo,P.; Appalla,L.; Bishop,B.; Edworthy,P.; Gupta,N.; Hoover,J.; Katzel,D.; Li,K.; Schobel,S.; Shrivastava,S.; Thovarai,V.; Wang,S.; Bausch,D.; Kasper,M.R.; Nelson,M.I.; Pollet,S.; Silva,M.; Tinoco,Y.O.; Bao,Y.; Sanders,R.; Zhdanov,S.; Kiryutin,B.; Lipman,D.J.; Tatusova,T.; Thomas,P.G.
EPI497254	MP	Peru	2010-Oct-20	A/Peru/PER342/2010		Other Database Import	Wentworth,D.E.; Halpin,R.A.; Lin,X.; Bera,J.; Ransier,A.; Fedorova,N.; Tsitrin,T.; McLellan,M.; Stockwell,T.; Amedeo,P.; Appalla,L.; Bishop,B.; Edworthy,P.; Gupta,N.; Hoover,J.; Katzel,D.; Li,K.; Schobel,S.; Shrivastava,S.; Thovarai,V.; Wang,S.; Bausch,D.; Kasper,M.R.; Nelson,M.I.; Pollet,S.; Silva,M.; Tinoco,Y.O.; Bao,Y.; Sanders,R.; Zhdanov,S.; Kiryutin,B.; Lipman,D.J.; Tatusova,T.; Thomas,P.G.
EPI497256	NA	Peru	2010-Oct-20	A/Peru/PER342/2010		Other Database Import	Wentworth,D.E.; Halpin,R.A.; Lin,X.; Bera,J.; Ransier,A.; Fedorova,N.; Tsitrin,T.; McLellan,M.; Stockwell,T.; Amedeo,P.; Appalla,L.; Bishop,B.; Edworthy,P.; Gupta,N.; Hoover,J.; Katzel,D.; Li,K.; Schobel,S.; Shrivastava,S.; Thovarai,V.; Wang,S.; Bausch,D.; Kasper,M.R.; Nelson,M.I.; Pollet,S.; Silva,M.; Tinoco,Y.O.; Bao,Y.; Sanders,R.; Zhdanov,S.; Kiryutin,B.; Lipman,D.J.; Tatusova,T.; Thomas,P.G.
EPI497257	NP	Peru	2010-Oct-20	A/Peru/PER342/2010		Other Database Import	Wentworth,D.E.; Halpin,R.A.; Lin,X.; Bera,J.; Ransier,A.; Fedorova,N.; Tsitrin,T.; McLellan,M.; Stockwell,T.; Amedeo,P.; Appalla,L.; Bishop,B.; Edworthy,P.; Gupta,N.; Hoover,J.; Katzel,D.; Li,K.; Schobel,S.; Shrivastava,S.; Thovarai,V.; Wang,S.; Bausch,D.; Kasper,M.R.; Nelson,M.I.; Pollet,S.; Silva,M.; Tinoco,Y.O.; Bao,Y.; Sanders,R.; Zhdanov,S.; Kiryutin,B.; Lipman,D.J.; Tatusova,T.; Thomas,P.G.
EPI497259	NS	Peru	2010-Oct-20	A/Peru/PER342/2010		Other Database Import	Wentworth,D.E.; Halpin,R.A.; Lin,X.; Bera,J.; Ransier,A.; Fedorova,N.; Tsitrin,T.; McLellan,M.; Stockwell,T.; Amedeo,P.; Appalla,L.; Bishop,B.; Edworthy,P.; Gupta,N.; Hoover,J.; Katzel,D.; Li,K.; Schobel,S.; Shrivastava,S.; Thovarai,V.; Wang,S.; Bausch,D.; Kasper,M.R.; Nelson,M.I.; Pollet,S.; Silva,M.; Tinoco,Y.O.; Bao,Y.; Sanders,R.; Zhdanov,S.; Kiryutin,B.; Lipman,D.J.; Tatusova,T.; Thomas,P.G.
EPI497262	PB1	Peru	2010-Oct-20	A/Peru/PER342/2010		Other Database Import	Wentworth,D.E.; Halpin,R.A.; Lin,X.; Bera,J.; Ransier,A.; Fedorova,N.; Tsitrin,T.; McLellan,M.; Stockwell,T.; Amedeo,P.; Appalla,L.; Bishop,B.; Edworthy,P.; Gupta,N.; Hoover,J.; Katzel,D.; Li,K.; Schobel,S.; Shrivastava,S.; Thovarai,V.; Wang,S.; Bausch,D.; Kasper,M.R.; Nelson,M.I.; Pollet,S.; Silva,M.; Tinoco,Y.O.; Bao,Y.; Sanders,R.; Zhdanov,S.; Kiryutin,B.; Lipman,D.J.; Tatusova,T.; Thomas,P.G.
EPI497264	PB2	Peru	2010-Oct-20	A/Peru/PER342/2010		Other Database Import	Wentworth,D.E.; Halpin,R.A.; Lin,X.; Bera,J.; Ransier,A.; Fedorova,N.; Tsitrin,T.; McLellan,M.; Stockwell,T.; Amedeo,P.; Appalla,L.; Bishop,B.; Edworthy,P.; Gupta,N.; Hoover,J.; Katzel,D.; Li,K.; Schobel,S.; Shrivastava,S.; Thovarai,V.; Wang,S.; Bausch,D.; Kasper,M.R.; Nelson,M.I.; Pollet,S.; Silva,M.; Tinoco,Y.O.; Bao,Y.; Sanders,R.; Zhdanov,S.; Kiryutin,B.; Lipman,D.J.; Tatusova,T.; Thomas,P.G.
EPI496170	PA	Peru	2010-Oct-20	A/Peru/PER342/2010		Other Database Import	Wentworth,D.E.; Halpin,R.A.; Lin,X.; Bera,J.; Ransier,A.; Fedorova,N.; Tsitrin,T.; McLellan,M.; Stockwell,T.; Amedeo,P.; Appalla,L.; Bishop,B.; Edworthy,P.; Gupta,N.; Hoover,J.; Katzel,D.; Li,K.; Schobel,S.; Shrivastava,S.; Thovarai,V.; Wang,S.; Bausch,D.; Kasper,M.R.; Nelson,M.I.; Pollet,S.; Silva,M.; Tinoco,Y.O.; Bao,Y.; Sanders,R.; Zhdanov,S.; Kiryutin,B.; Lipman,D.J.; Tatusova,T.; Thomas,P.G.
EPI497230	NA	Peru	2010-Nov-02	A/Peru/PER339/2010		Other Database Import	Wentworth,D.E.; Halpin,R.A.; Lin,X.; Bera,J.; Ransier,A.; Fedorova,N.; Tsitrin,T.; McLellan,M.; Stockwell,T.; Amedeo,P.; Appalla,L.; Bishop,B.; Edworthy,P.; Gupta,N.; Hoover,J.; Katzel,D.; Li,K.; Schobel,S.; Shrivastava,S.; Thovarai,V.; Wang,S.; Bausch,D.; Kasper,M.R.; Nelson,M.I.; Pollet,S.; Silva,M.; Tinoco,Y.O.; Bao,Y.; Sanders,R.; Zhdanov,S.; Kiryutin,B.; Lipman,D.J.; Tatusova,T.; Thomas,P.G.
EPI497231	NP	Peru	2010-Nov-02	A/Peru/PER339/2010		Other Database Import	Wentworth,D.E.; Halpin,R.A.; Lin,X.; Bera,J.; Ransier,A.; Fedorova,N.; Tsitrin,T.; McLellan,M.; Stockwell,T.; Amedeo,P.; Appalla,L.; Bishop,B.; Edworthy,P.; Gupta,N.; Hoover,J.; Katzel,D.; Li,K.; Schobel,S.; Shrivastava,S.; Thovarai,V.; Wang,S.; Bausch,D.; Kasper,M.R.; Nelson,M.I.; Pollet,S.; Silva,M.; Tinoco,Y.O.; Bao,Y.; Sanders,R.; Zhdanov,S.; Kiryutin,B.; Lipman,D.J.; Tatusova,T.; Thomas,P.G.
EPI497232	NS	Peru	2010-Nov-02	A/Peru/PER339/2010		Other Database Import	Wentworth,D.E.; Halpin,R.A.; Lin,X.; Bera,J.; Ransier,A.; Fedorova,N.; Tsitrin,T.; McLellan,M.; Stockwell,T.; Amedeo,P.; Appalla,L.; Bishop,B.; Edworthy,P.; Gupta,N.; Hoover,J.; Katzel,D.; Li,K.; Schobel,S.; Shrivastava,S.; Thovarai,V.; Wang,S.; Bausch,D.; Kasper,M.R.; Nelson,M.I.; Pollet,S.; Silva,M.; Tinoco,Y.O.; Bao,Y.; Sanders,R.; Zhdanov,S.; Kiryutin,B.; Lipman,D.J.; Tatusova,T.; Thomas,P.G.
EPI497233	PB1	Peru	2010-Nov-02	A/Peru/PER339/2010		Other Database Import	Wentworth,D.E.; Halpin,R.A.; Lin,X.; Bera,J.; Ransier,A.; Fedorova,N.; Tsitrin,T.; McLellan,M.; Stockwell,T.; Amedeo,P.; Appalla,L.; Bishop,B.; Edworthy,P.; Gupta,N.; Hoover,J.; Katzel,D.; Li,K.; Schobel,S.; Shrivastava,S.; Thovarai,V.; Wang,S.; Bausch,D.; Kasper,M.R.; Nelson,M.I.; Pollet,S.; Silva,M.; Tinoco,Y.O.; Bao,Y.; Sanders,R.; Zhdanov,S.; Kiryutin,B.; Lipman,D.J.; Tatusova,T.; Thomas,P.G.
EPI497234	PB2	Peru	2010-Nov-02	A/Peru/PER339/2010		Other Database Import	Wentworth,D.E.; Halpin,R.A.; Lin,X.; Bera,J.; Ransier,A.; Fedorova,N.; Tsitrin,T.; McLellan,M.; Stockwell,T.; Amedeo,P.; Appalla,L.; Bishop,B.; Edworthy,P.; Gupta,N.; Hoover,J.; Katzel,D.; Li,K.; Schobel,S.; Shrivastava,S.; Thovarai,V.; Wang,S.; Bausch,D.; Kasper,M.R.; Nelson,M.I.; Pollet,S.; Silva,M.; Tinoco,Y.O.; Bao,Y.; Sanders,R.; Zhdanov,S.; Kiryutin,B.; Lipman,D.J.; Tatusova,T.; Thomas,P.G.
EPI497228	HA	Peru	2010-Nov-02	A/Peru/PER339/2010		Other Database Import	Wentworth,D.E.; Halpin,R.A.; Lin,X.; Bera,J.; Ransier,A.; Fedorova,N.; Tsitrin,T.; McLellan,M.; Stockwell,T.; Amedeo,P.; Appalla,L.; Bishop,B.; Edworthy,P.; Gupta,N.; Hoover,J.; Katzel,D.; Li,K.; Schobel,S.; Shrivastava,S.; Thovarai,V.; Wang,S.; Bausch,D.; Kasper,M.R.; Nelson,M.I.; Pollet,S.; Silva,M.; Tinoco,Y.O.; Bao,Y.; Sanders,R.; Zhdanov,S.; Kiryutin,B.; Lipman,D.J.; Tatusova,T.; Thomas,P.G.
EPI497229	MP	Peru	2010-Nov-02	A/Peru/PER339/2010		Other Database Import	Wentworth,D.E.; Halpin,R.A.; Lin,X.; Bera,J.; Ransier,A.; Fedorova,N.; Tsitrin,T.; McLellan,M.; Stockwell,T.; Amedeo,P.; Appalla,L.; Bishop,B.; Edworthy,P.; Gupta,N.; Hoover,J.; Katzel,D.; Li,K.; Schobel,S.; Shrivastava,S.; Thovarai,V.; Wang,S.; Bausch,D.; Kasper,M.R.; Nelson,M.I.; Pollet,S.; Silva,M.; Tinoco,Y.O.; Bao,Y.; Sanders,R.; Zhdanov,S.; Kiryutin,B.; Lipman,D.J.; Tatusova,T.; Thomas,P.G.
EPI496167	PA	Peru	2010-Nov-02	A/Peru/PER339/2010		Other Database Import	Wentworth,D.E.; Halpin,R.A.; Lin,X.; Bera,J.; Ransier,A.; Fedorova,N.; Tsitrin,T.; McLellan,M.; Stockwell,T.; Amedeo,P.; Appalla,L.; Bishop,B.; Edworthy,P.; Gupta,N.; Hoover,J.; Katzel,D.; Li,K.; Schobel,S.; Shrivastava,S.; Thovarai,V.; Wang,S.; Bausch,D.; Kasper,M.R.; Nelson,M.I.; Pollet,S.; Silva,M.; Tinoco,Y.O.; Bao,Y.; Sanders,R.; Zhdanov,S.; Kiryutin,B.; Lipman,D.J.; Tatusova,T.; Thomas,P.G.
EPI497162	HA	Peru	2010-Oct-19	A/Peru/PER329/2010		Other Database Import	Wentworth,D.E.; Halpin,R.A.; Lin,X.; Bera,J.; Ransier,A.; Fedorova,N.; Tsitrin,T.; McLellan,M.; Stockwell,T.; Amedeo,P.; Appalla,L.; Bishop,B.; Edworthy,P.; Gupta,N.; Hoover,J.; Katzel,D.; Li,K.; Schobel,S.; Shrivastava,S.; Thovarai,V.; Wang,S.; Bausch,D.; Kasper,M.R.; Nelson,M.I.; Pollet,S.; Silva,M.; Tinoco,Y.O.; Bao,Y.; Sanders,R.; Zhdanov,S.; Kiryutin,B.; Lipman,D.J.; Tatusova,T.; Thomas,P.G.
EPI497163	MP	Peru	2010-Oct-19	A/Peru/PER329/2010		Other Database Import	Wentworth,D.E.; Halpin,R.A.; Lin,X.; Bera,J.; Ransier,A.; Fedorova,N.; Tsitrin,T.; McLellan,M.; Stockwell,T.; Amedeo,P.; Appalla,L.; Bishop,B.; Edworthy,P.; Gupta,N.; Hoover,J.; Katzel,D.; Li,K.; Schobel,S.; Shrivastava,S.; Thovarai,V.; Wang,S.; Bausch,D.; Kasper,M.R.; Nelson,M.I.; Pollet,S.; Silva,M.; Tinoco,Y.O.; Bao,Y.; Sanders,R.; Zhdanov,S.; Kiryutin,B.; Lipman,D.J.; Tatusova,T.; Thomas,P.G.
EPI497164	NA	Peru	2010-Oct-19	A/Peru/PER329/2010		Other Database Import	Wentworth,D.E.; Halpin,R.A.; Lin,X.; Bera,J.; Ransier,A.; Fedorova,N.; Tsitrin,T.; McLellan,M.; Stockwell,T.; Amedeo,P.; Appalla,L.; Bishop,B.; Edworthy,P.; Gupta,N.; Hoover,J.; Katzel,D.; Li,K.; Schobel,S.; Shrivastava,S.; Thovarai,V.; Wang,S.; Bausch,D.; Kasper,M.R.; Nelson,M.I.; Pollet,S.; Silva,M.; Tinoco,Y.O.; Bao,Y.; Sanders,R.; Zhdanov,S.; Kiryutin,B.; Lipman,D.J.; Tatusova,T.; Thomas,P.G.
EPI497165	NP	Peru	2010-Oct-19	A/Peru/PER329/2010		Other Database Import	Wentworth,D.E.; Halpin,R.A.; Lin,X.; Bera,J.; Ransier,A.; Fedorova,N.; Tsitrin,T.; McLellan,M.; Stockwell,T.; Amedeo,P.; Appalla,L.; Bishop,B.; Edworthy,P.; Gupta,N.; Hoover,J.; Katzel,D.; Li,K.; Schobel,S.; Shrivastava,S.; Thovarai,V.; Wang,S.; Bausch,D.; Kasper,M.R.; Nelson,M.I.; Pollet,S.; Silva,M.; Tinoco,Y.O.; Bao,Y.; Sanders,R.; Zhdanov,S.; Kiryutin,B.; Lipman,D.J.; Tatusova,T.; Thomas,P.G.
EPI497166	NS	Peru	2010-Oct-19	A/Peru/PER329/2010		Other Database Import	Wentworth,D.E.; Halpin,R.A.; Lin,X.; Bera,J.; Ransier,A.; Fedorova,N.; Tsitrin,T.; McLellan,M.; Stockwell,T.; Amedeo,P.; Appalla,L.; Bishop,B.; Edworthy,P.; Gupta,N.; Hoover,J.; Katzel,D.; Li,K.; Schobel,S.; Shrivastava,S.; Thovarai,V.; Wang,S.; Bausch,D.; Kasper,M.R.; Nelson,M.I.; Pollet,S.; Silva,M.; Tinoco,Y.O.; Bao,Y.; Sanders,R.; Zhdanov,S.; Kiryutin,B.; Lipman,D.J.; Tatusova,T.; Thomas,P.G.
EPI497167	PB1	Peru	2010-Oct-19	A/Peru/PER329/2010		Other Database Import	Wentworth,D.E.; Halpin,R.A.; Lin,X.; Bera,J.; Ransier,A.; Fedorova,N.; Tsitrin,T.; McLellan,M.; Stockwell,T.; Amedeo,P.; Appalla,L.; Bishop,B.; Edworthy,P.; Gupta,N.; Hoover,J.; Katzel,D.; Li,K.; Schobel,S.; Shrivastava,S.; Thovarai,V.; Wang,S.; Bausch,D.; Kasper,M.R.; Nelson,M.I.; Pollet,S.; Silva,M.; Tinoco,Y.O.; Bao,Y.; Sanders,R.; Zhdanov,S.; Kiryutin,B.; Lipman,D.J.; Tatusova,T.; Thomas,P.G.
EPI497168	PB2	Peru	2010-Oct-19	A/Peru/PER329/2010		Other Database Import	Wentworth,D.E.; Halpin,R.A.; Lin,X.; Bera,J.; Ransier,A.; Fedorova,N.; Tsitrin,T.; McLellan,M.; Stockwell,T.; Amedeo,P.; Appalla,L.; Bishop,B.; Edworthy,P.; Gupta,N.; Hoover,J.; Katzel,D.; Li,K.; Schobel,S.; Shrivastava,S.; Thovarai,V.; Wang,S.; Bausch,D.; Kasper,M.R.; Nelson,M.I.; Pollet,S.; Silva,M.; Tinoco,Y.O.; Bao,Y.; Sanders,R.; Zhdanov,S.; Kiryutin,B.; Lipman,D.J.; Tatusova,T.; Thomas,P.G.
EPI496157	PA	Peru	2010-Oct-19	A/Peru/PER329/2010		Other Database Import	Wentworth,D.E.; Halpin,R.A.; Lin,X.; Bera,J.; Ransier,A.; Fedorova,N.; Tsitrin,T.; McLellan,M.; Stockwell,T.; Amedeo,P.; Appalla,L.; Bishop,B.; Edworthy,P.; Gupta,N.; Hoover,J.; Katzel,D.; Li,K.; Schobel,S.; Shrivastava,S.; Thovarai,V.; Wang,S.; Bausch,D.; Kasper,M.R.; Nelson,M.I.; Pollet,S.; Silva,M.; Tinoco,Y.O.; Bao,Y.; Sanders,R.; Zhdanov,S.; Kiryutin,B.; Lipman,D.J.; Tatusova,T.; Thomas,P.G.
EPI496151	PA	Peru	2010-Oct-19	A/Peru/PER323/2010		Other Database Import	Wentworth,D.E.; Halpin,R.A.; Lin,X.; Bera,J.; Ransier,A.; Fedorova,N.; Tsitrin,T.; McLellan,M.; Stockwell,T.; Amedeo,P.; Appalla,L.; Bishop,B.; Edworthy,P.; Gupta,N.; Hoover,J.; Katzel,D.; Li,K.; Schobel,S.; Shrivastava,S.; Thovarai,V.; Wang,S.; Bausch,D.; Kasper,M.R.; Nelson,M.I.; Pollet,S.; Silva,M.; Tinoco,Y.O.; Bao,Y.; Sanders,R.; Zhdanov,S.; Kiryutin,B.; Lipman,D.J.; Tatusova,T.; Thomas,P.G.
EPI497120	HA	Peru	2010-Oct-19	A/Peru/PER323/2010		Other Database Import	Wentworth,D.E.; Halpin,R.A.; Lin,X.; Bera,J.; Ransier,A.; Fedorova,N.; Tsitrin,T.; McLellan,M.; Stockwell,T.; Amedeo,P.; Appalla,L.; Bishop,B.; Edworthy,P.; Gupta,N.; Hoover,J.; Katzel,D.; Li,K.; Schobel,S.; Shrivastava,S.; Thovarai,V.; Wang,S.; Bausch,D.; Kasper,M.R.; Nelson,M.I.; Pollet,S.; Silva,M.; Tinoco,Y.O.; Bao,Y.; Sanders,R.; Zhdanov,S.; Kiryutin,B.; Lipman,D.J.; Tatusova,T.; Thomas,P.G.
EPI497121	MP	Peru	2010-Oct-19	A/Peru/PER323/2010		Other Database Import	Wentworth,D.E.; Halpin,R.A.; Lin,X.; Bera,J.; Ransier,A.; Fedorova,N.; Tsitrin,T.; McLellan,M.; Stockwell,T.; Amedeo,P.; Appalla,L.; Bishop,B.; Edworthy,P.; Gupta,N.; Hoover,J.; Katzel,D.; Li,K.; Schobel,S.; Shrivastava,S.; Thovarai,V.; Wang,S.; Bausch,D.; Kasper,M.R.; Nelson,M.I.; Pollet,S.; Silva,M.; Tinoco,Y.O.; Bao,Y.; Sanders,R.; Zhdanov,S.; Kiryutin,B.; Lipman,D.J.; Tatusova,T.; Thomas,P.G.
EPI497122	NA	Peru	2010-Oct-19	A/Peru/PER323/2010		Other Database Import	Wentworth,D.E.; Halpin,R.A.; Lin,X.; Bera,J.; Ransier,A.; Fedorova,N.; Tsitrin,T.; McLellan,M.; Stockwell,T.; Amedeo,P.; Appalla,L.; Bishop,B.; Edworthy,P.; Gupta,N.; Hoover,J.; Katzel,D.; Li,K.; Schobel,S.; Shrivastava,S.; Thovarai,V.; Wang,S.; Bausch,D.; Kasper,M.R.; Nelson,M.I.; Pollet,S.; Silva,M.; Tinoco,Y.O.; Bao,Y.; Sanders,R.; Zhdanov,S.; Kiryutin,B.; Lipman,D.J.; Tatusova,T.; Thomas,P.G.
EPI497123	NP	Peru	2010-Oct-19	A/Peru/PER323/2010		Other Database Import	Wentworth,D.E.; Halpin,R.A.; Lin,X.; Bera,J.; Ransier,A.; Fedorova,N.; Tsitrin,T.; McLellan,M.; Stockwell,T.; Amedeo,P.; Appalla,L.; Bishop,B.; Edworthy,P.; Gupta,N.; Hoover,J.; Katzel,D.; Li,K.; Schobel,S.; Shrivastava,S.; Thovarai,V.; Wang,S.; Bausch,D.; Kasper,M.R.; Nelson,M.I.; Pollet,S.; Silva,M.; Tinoco,Y.O.; Bao,Y.; Sanders,R.; Zhdanov,S.; Kiryutin,B.; Lipman,D.J.; Tatusova,T.; Thomas,P.G.
EPI497124	NS	Peru	2010-Oct-19	A/Peru/PER323/2010		Other Database Import	Wentworth,D.E.; Halpin,R.A.; Lin,X.; Bera,J.; Ransier,A.; Fedorova,N.; Tsitrin,T.; McLellan,M.; Stockwell,T.; Amedeo,P.; Appalla,L.; Bishop,B.; Edworthy,P.; Gupta,N.; Hoover,J.; Katzel,D.; Li,K.; Schobel,S.; Shrivastava,S.; Thovarai,V.; Wang,S.; Bausch,D.; Kasper,M.R.; Nelson,M.I.; Pollet,S.; Silva,M.; Tinoco,Y.O.; Bao,Y.; Sanders,R.; Zhdanov,S.; Kiryutin,B.; Lipman,D.J.; Tatusova,T.; Thomas,P.G.
EPI497125	PB1	Peru	2010-Oct-19	A/Peru/PER323/2010		Other Database Import	Wentworth,D.E.; Halpin,R.A.; Lin,X.; Bera,J.; Ransier,A.; Fedorova,N.; Tsitrin,T.; McLellan,M.; Stockwell,T.; Amedeo,P.; Appalla,L.; Bishop,B.; Edworthy,P.; Gupta,N.; Hoover,J.; Katzel,D.; Li,K.; Schobel,S.; Shrivastava,S.; Thovarai,V.; Wang,S.; Bausch,D.; Kasper,M.R.; Nelson,M.I.; Pollet,S.; Silva,M.; Tinoco,Y.O.; Bao,Y.; Sanders,R.; Zhdanov,S.; Kiryutin,B.; Lipman,D.J.; Tatusova,T.; Thomas,P.G.
EPI497126	PB2	Peru	2010-Oct-19	A/Peru/PER323/2010		Other Database Import	Wentworth,D.E.; Halpin,R.A.; Lin,X.; Bera,J.; Ransier,A.; Fedorova,N.; Tsitrin,T.; McLellan,M.; Stockwell,T.; Amedeo,P.; Appalla,L.; Bishop,B.; Edworthy,P.; Gupta,N.; Hoover,J.; Katzel,D.; Li,K.; Schobel,S.; Shrivastava,S.; Thovarai,V.; Wang,S.; Bausch,D.; Kasper,M.R.; Nelson,M.I.; Pollet,S.; Silva,M.; Tinoco,Y.O.; Bao,Y.; Sanders,R.; Zhdanov,S.; Kiryutin,B.; Lipman,D.J.; Tatusova,T.; Thomas,P.G.
EPI496147	PA	Peru	2010-Oct-27	A/Peru/PER319/2010		Other Database Import	Wentworth,D.E.; Halpin,R.A.; Lin,X.; Bera,J.; Ransier,A.; Fedorova,N.; Tsitrin,T.; McLellan,M.; Stockwell,T.; Amedeo,P.; Appalla,L.; Bishop,B.; Edworthy,P.; Gupta,N.; Hoover,J.; Katzel,D.; Li,K.; Schobel,S.; Shrivastava,S.; Thovarai,V.; Wang,S.; Bausch,D.; Kasper,M.R.; Nelson,M.I.; Pollet,S.; Silva,M.; Tinoco,Y.O.; Bao,Y.; Sanders,R.; Zhdanov,S.; Kiryutin,B.; Lipman,D.J.; Tatusova,T.; Thomas,P.G.
EPI497092	HA	Peru	2010-Oct-27	A/Peru/PER319/2010		Other Database Import	Wentworth,D.E.; Halpin,R.A.; Lin,X.; Bera,J.; Ransier,A.; Fedorova,N.; Tsitrin,T.; McLellan,M.; Stockwell,T.; Amedeo,P.; Appalla,L.; Bishop,B.; Edworthy,P.; Gupta,N.; Hoover,J.; Katzel,D.; Li,K.; Schobel,S.; Shrivastava,S.; Thovarai,V.; Wang,S.; Bausch,D.; Kasper,M.R.; Nelson,M.I.; Pollet,S.; Silva,M.; Tinoco,Y.O.; Bao,Y.; Sanders,R.; Zhdanov,S.; Kiryutin,B.; Lipman,D.J.; Tatusova,T.; Thomas,P.G.
EPI497093	MP	Peru	2010-Oct-27	A/Peru/PER319/2010		Other Database Import	Wentworth,D.E.; Halpin,R.A.; Lin,X.; Bera,J.; Ransier,A.; Fedorova,N.; Tsitrin,T.; McLellan,M.; Stockwell,T.; Amedeo,P.; Appalla,L.; Bishop,B.; Edworthy,P.; Gupta,N.; Hoover,J.; Katzel,D.; Li,K.; Schobel,S.; Shrivastava,S.; Thovarai,V.; Wang,S.; Bausch,D.; Kasper,M.R.; Nelson,M.I.; Pollet,S.; Silva,M.; Tinoco,Y.O.; Bao,Y.; Sanders,R.; Zhdanov,S.; Kiryutin,B.; Lipman,D.J.; Tatusova,T.; Thomas,P.G.
EPI497094	NA	Peru	2010-Oct-27	A/Peru/PER319/2010		Other Database Import	Wentworth,D.E.; Halpin,R.A.; Lin,X.; Bera,J.; Ransier,A.; Fedorova,N.; Tsitrin,T.; McLellan,M.; Stockwell,T.; Amedeo,P.; Appalla,L.; Bishop,B.; Edworthy,P.; Gupta,N.; Hoover,J.; Katzel,D.; Li,K.; Schobel,S.; Shrivastava,S.; Thovarai,V.; Wang,S.; Bausch,D.; Kasper,M.R.; Nelson,M.I.; Pollet,S.; Silva,M.; Tinoco,Y.O.; Bao,Y.; Sanders,R.; Zhdanov,S.; Kiryutin,B.; Lipman,D.J.; Tatusova,T.; Thomas,P.G.
EPI497095	NP	Peru	2010-Oct-27	A/Peru/PER319/2010		Other Database Import	Wentworth,D.E.; Halpin,R.A.; Lin,X.; Bera,J.; Ransier,A.; Fedorova,N.; Tsitrin,T.; McLellan,M.; Stockwell,T.; Amedeo,P.; Appalla,L.; Bishop,B.; Edworthy,P.; Gupta,N.; Hoover,J.; Katzel,D.; Li,K.; Schobel,S.; Shrivastava,S.; Thovarai,V.; Wang,S.; Bausch,D.; Kasper,M.R.; Nelson,M.I.; Pollet,S.; Silva,M.; Tinoco,Y.O.; Bao,Y.; Sanders,R.; Zhdanov,S.; Kiryutin,B.; Lipman,D.J.; Tatusova,T.; Thomas,P.G.
EPI497096	NS	Peru	2010-Oct-27	A/Peru/PER319/2010		Other Database Import	Wentworth,D.E.; Halpin,R.A.; Lin,X.; Bera,J.; Ransier,A.; Fedorova,N.; Tsitrin,T.; McLellan,M.; Stockwell,T.; Amedeo,P.; Appalla,L.; Bishop,B.; Edworthy,P.; Gupta,N.; Hoover,J.; Katzel,D.; Li,K.; Schobel,S.; Shrivastava,S.; Thovarai,V.; Wang,S.; Bausch,D.; Kasper,M.R.; Nelson,M.I.; Pollet,S.; Silva,M.; Tinoco,Y.O.; Bao,Y.; Sanders,R.; Zhdanov,S.; Kiryutin,B.; Lipman,D.J.; Tatusova,T.; Thomas,P.G.
EPI497097	PB1	Peru	2010-Oct-27	A/Peru/PER319/2010		Other Database Import	Wentworth,D.E.; Halpin,R.A.; Lin,X.; Bera,J.; Ransier,A.; Fedorova,N.; Tsitrin,T.; McLellan,M.; Stockwell,T.; Amedeo,P.; Appalla,L.; Bishop,B.; Edworthy,P.; Gupta,N.; Hoover,J.; Katzel,D.; Li,K.; Schobel,S.; Shrivastava,S.; Thovarai,V.; Wang,S.; Bausch,D.; Kasper,M.R.; Nelson,M.I.; Pollet,S.; Silva,M.; Tinoco,Y.O.; Bao,Y.; Sanders,R.; Zhdanov,S.; Kiryutin,B.; Lipman,D.J.; Tatusova,T.; Thomas,P.G.
EPI497098	PB2	Peru	2010-Oct-27	A/Peru/PER319/2010		Other Database Import	Wentworth,D.E.; Halpin,R.A.; Lin,X.; Bera,J.; Ransier,A.; Fedorova,N.; Tsitrin,T.; McLellan,M.; Stockwell,T.; Amedeo,P.; Appalla,L.; Bishop,B.; Edworthy,P.; Gupta,N.; Hoover,J.; Katzel,D.; Li,K.; Schobel,S.; Shrivastava,S.; Thovarai,V.; Wang,S.; Bausch,D.; Kasper,M.R.; Nelson,M.I.; Pollet,S.; Silva,M.; Tinoco,Y.O.; Bao,Y.; Sanders,R.; Zhdanov,S.; Kiryutin,B.; Lipman,D.J.; Tatusova,T.; Thomas,P.G.
EPI497078	HA	Peru	2010-Oct-25	A/Peru/PER317/2010		Other Database Import	Wentworth,D.E.; Halpin,R.A.; Lin,X.; Bera,J.; Ransier,A.; Fedorova,N.; Tsitrin,T.; McLellan,M.; Stockwell,T.; Amedeo,P.; Appalla,L.; Bishop,B.; Edworthy,P.; Gupta,N.; Hoover,J.; Katzel,D.; Li,K.; Schobel,S.; Shrivastava,S.; Thovarai,V.; Wang,S.; Bausch,D.; Kasper,M.R.; Nelson,M.I.; Pollet,S.; Silva,M.; Tinoco,Y.O.; Bao,Y.; Sanders,R.; Zhdanov,S.; Kiryutin,B.; Lipman,D.J.; Tatusova,T.; Thomas,P.G.
EPI497079	MP	Peru	2010-Oct-25	A/Peru/PER317/2010		Other Database Import	Wentworth,D.E.; Halpin,R.A.; Lin,X.; Bera,J.; Ransier,A.; Fedorova,N.; Tsitrin,T.; McLellan,M.; Stockwell,T.; Amedeo,P.; Appalla,L.; Bishop,B.; Edworthy,P.; Gupta,N.; Hoover,J.; Katzel,D.; Li,K.; Schobel,S.; Shrivastava,S.; Thovarai,V.; Wang,S.; Bausch,D.; Kasper,M.R.; Nelson,M.I.; Pollet,S.; Silva,M.; Tinoco,Y.O.; Bao,Y.; Sanders,R.; Zhdanov,S.; Kiryutin,B.; Lipman,D.J.; Tatusova,T.; Thomas,P.G.
EPI497080	NA	Peru	2010-Oct-25	A/Peru/PER317/2010		Other Database Import	Wentworth,D.E.; Halpin,R.A.; Lin,X.; Bera,J.; Ransier,A.; Fedorova,N.; Tsitrin,T.; McLellan,M.; Stockwell,T.; Amedeo,P.; Appalla,L.; Bishop,B.; Edworthy,P.; Gupta,N.; Hoover,J.; Katzel,D.; Li,K.; Schobel,S.; Shrivastava,S.; Thovarai,V.; Wang,S.; Bausch,D.; Kasper,M.R.; Nelson,M.I.; Pollet,S.; Silva,M.; Tinoco,Y.O.; Bao,Y.; Sanders,R.; Zhdanov,S.; Kiryutin,B.; Lipman,D.J.; Tatusova,T.; Thomas,P.G.
EPI497081	NP	Peru	2010-Oct-25	A/Peru/PER317/2010		Other Database Import	Wentworth,D.E.; Halpin,R.A.; Lin,X.; Bera,J.; Ransier,A.; Fedorova,N.; Tsitrin,T.; McLellan,M.; Stockwell,T.; Amedeo,P.; Appalla,L.; Bishop,B.; Edworthy,P.; Gupta,N.; Hoover,J.; Katzel,D.; Li,K.; Schobel,S.; Shrivastava,S.; Thovarai,V.; Wang,S.; Bausch,D.; Kasper,M.R.; Nelson,M.I.; Pollet,S.; Silva,M.; Tinoco,Y.O.; Bao,Y.; Sanders,R.; Zhdanov,S.; Kiryutin,B.; Lipman,D.J.; Tatusova,T.; Thomas,P.G.
EPI497082	NS	Peru	2010-Oct-25	A/Peru/PER317/2010		Other Database Import	Wentworth,D.E.; Halpin,R.A.; Lin,X.; Bera,J.; Ransier,A.; Fedorova,N.; Tsitrin,T.; McLellan,M.; Stockwell,T.; Amedeo,P.; Appalla,L.; Bishop,B.; Edworthy,P.; Gupta,N.; Hoover,J.; Katzel,D.; Li,K.; Schobel,S.; Shrivastava,S.; Thovarai,V.; Wang,S.; Bausch,D.; Kasper,M.R.; Nelson,M.I.; Pollet,S.; Silva,M.; Tinoco,Y.O.; Bao,Y.; Sanders,R.; Zhdanov,S.; Kiryutin,B.; Lipman,D.J.; Tatusova,T.; Thomas,P.G.
EPI497083	PB1	Peru	2010-Oct-25	A/Peru/PER317/2010		Other Database Import	Wentworth,D.E.; Halpin,R.A.; Lin,X.; Bera,J.; Ransier,A.; Fedorova,N.; Tsitrin,T.; McLellan,M.; Stockwell,T.; Amedeo,P.; Appalla,L.; Bishop,B.; Edworthy,P.; Gupta,N.; Hoover,J.; Katzel,D.; Li,K.; Schobel,S.; Shrivastava,S.; Thovarai,V.; Wang,S.; Bausch,D.; Kasper,M.R.; Nelson,M.I.; Pollet,S.; Silva,M.; Tinoco,Y.O.; Bao,Y.; Sanders,R.; Zhdanov,S.; Kiryutin,B.; Lipman,D.J.; Tatusova,T.; Thomas,P.G.
EPI497084	PB2	Peru	2010-Oct-25	A/Peru/PER317/2010		Other Database Import	Wentworth,D.E.; Halpin,R.A.; Lin,X.; Bera,J.; Ransier,A.; Fedorova,N.; Tsitrin,T.; McLellan,M.; Stockwell,T.; Amedeo,P.; Appalla,L.; Bishop,B.; Edworthy,P.; Gupta,N.; Hoover,J.; Katzel,D.; Li,K.; Schobel,S.; Shrivastava,S.; Thovarai,V.; Wang,S.; Bausch,D.; Kasper,M.R.; Nelson,M.I.; Pollet,S.; Silva,M.; Tinoco,Y.O.; Bao,Y.; Sanders,R.; Zhdanov,S.; Kiryutin,B.; Lipman,D.J.; Tatusova,T.; Thomas,P.G.
EPI496145	PA	Peru	2010-Oct-25	A/Peru/PER317/2010		Other Database Import	Wentworth,D.E.; Halpin,R.A.; Lin,X.; Bera,J.; Ransier,A.; Fedorova,N.; Tsitrin,T.; McLellan,M.; Stockwell,T.; Amedeo,P.; Appalla,L.; Bishop,B.; Edworthy,P.; Gupta,N.; Hoover,J.; Katzel,D.; Li,K.; Schobel,S.; Shrivastava,S.; Thovarai,V.; Wang,S.; Bausch,D.; Kasper,M.R.; Nelson,M.I.; Pollet,S.; Silva,M.; Tinoco,Y.O.; Bao,Y.; Sanders,R.; Zhdanov,S.; Kiryutin,B.; Lipman,D.J.; Tatusova,T.; Thomas,P.G.
EPI497010	NA	Peru	2010-Dec-03	A/Peru/PER310/2010		Other Database Import	Wentworth,D.E.; Halpin,R.A.; Lin,X.; Bera,J.; Ransier,A.; Fedorova,N.; Tsitrin,T.; McLellan,M.; Stockwell,T.; Amedeo,P.; Appalla,L.; Bishop,B.; Edworthy,P.; Gupta,N.; Hoover,J.; Katzel,D.; Li,K.; Schobel,S.; Shrivastava,S.; Thovarai,V.; Wang,S.; Bausch,D.; Kasper,M.R.; Nelson,M.I.; Pollet,S.; Silva,M.; Tinoco,Y.O.; Bao,Y.; Sanders,R.; Zhdanov,S.; Kiryutin,B.; Lipman,D.J.; Tatusova,T.; Thomas,P.G.
EPI497011	NP	Peru	2010-Dec-03	A/Peru/PER310/2010		Other Database Import	Wentworth,D.E.; Halpin,R.A.; Lin,X.; Bera,J.; Ransier,A.; Fedorova,N.; Tsitrin,T.; McLellan,M.; Stockwell,T.; Amedeo,P.; Appalla,L.; Bishop,B.; Edworthy,P.; Gupta,N.; Hoover,J.; Katzel,D.; Li,K.; Schobel,S.; Shrivastava,S.; Thovarai,V.; Wang,S.; Bausch,D.; Kasper,M.R.; Nelson,M.I.; Pollet,S.; Silva,M.; Tinoco,Y.O.; Bao,Y.; Sanders,R.; Zhdanov,S.; Kiryutin,B.; Lipman,D.J.; Tatusova,T.; Thomas,P.G.
EPI497012	NS	Peru	2010-Dec-03	A/Peru/PER310/2010		Other Database Import	Wentworth,D.E.; Halpin,R.A.; Lin,X.; Bera,J.; Ransier,A.; Fedorova,N.; Tsitrin,T.; McLellan,M.; Stockwell,T.; Amedeo,P.; Appalla,L.; Bishop,B.; Edworthy,P.; Gupta,N.; Hoover,J.; Katzel,D.; Li,K.; Schobel,S.; Shrivastava,S.; Thovarai,V.; Wang,S.; Bausch,D.; Kasper,M.R.; Nelson,M.I.; Pollet,S.; Silva,M.; Tinoco,Y.O.; Bao,Y.; Sanders,R.; Zhdanov,S.; Kiryutin,B.; Lipman,D.J.; Tatusova,T.; Thomas,P.G.
EPI497013	PB1	Peru	2010-Dec-03	A/Peru/PER310/2010		Other Database Import	Wentworth,D.E.; Halpin,R.A.; Lin,X.; Bera,J.; Ransier,A.; Fedorova,N.; Tsitrin,T.; McLellan,M.; Stockwell,T.; Amedeo,P.; Appalla,L.; Bishop,B.; Edworthy,P.; Gupta,N.; Hoover,J.; Katzel,D.; Li,K.; Schobel,S.; Shrivastava,S.; Thovarai,V.; Wang,S.; Bausch,D.; Kasper,M.R.; Nelson,M.I.; Pollet,S.; Silva,M.; Tinoco,Y.O.; Bao,Y.; Sanders,R.; Zhdanov,S.; Kiryutin,B.; Lipman,D.J.; Tatusova,T.; Thomas,P.G.
EPI497014	PB2	Peru	2010-Dec-03	A/Peru/PER310/2010		Other Database Import	Wentworth,D.E.; Halpin,R.A.; Lin,X.; Bera,J.; Ransier,A.; Fedorova,N.; Tsitrin,T.; McLellan,M.; Stockwell,T.; Amedeo,P.; Appalla,L.; Bishop,B.; Edworthy,P.; Gupta,N.; Hoover,J.; Katzel,D.; Li,K.; Schobel,S.; Shrivastava,S.; Thovarai,V.; Wang,S.; Bausch,D.; Kasper,M.R.; Nelson,M.I.; Pollet,S.; Silva,M.; Tinoco,Y.O.; Bao,Y.; Sanders,R.; Zhdanov,S.; Kiryutin,B.; Lipman,D.J.; Tatusova,T.; Thomas,P.G.
EPI496138	PA	Peru	2010-Dec-03	A/Peru/PER310/2010		Other Database Import	Wentworth,D.E.; Halpin,R.A.; Lin,X.; Bera,J.; Ransier,A.; Fedorova,N.; Tsitrin,T.; McLellan,M.; Stockwell,T.; Amedeo,P.; Appalla,L.; Bishop,B.; Edworthy,P.; Gupta,N.; Hoover,J.; Katzel,D.; Li,K.; Schobel,S.; Shrivastava,S.; Thovarai,V.; Wang,S.; Bausch,D.; Kasper,M.R.; Nelson,M.I.; Pollet,S.; Silva,M.; Tinoco,Y.O.; Bao,Y.; Sanders,R.; Zhdanov,S.; Kiryutin,B.; Lipman,D.J.; Tatusova,T.; Thomas,P.G.
EPI497008	HA	Peru	2010-Dec-03	A/Peru/PER310/2010		Other Database Import	Wentworth,D.E.; Halpin,R.A.; Lin,X.; Bera,J.; Ransier,A.; Fedorova,N.; Tsitrin,T.; McLellan,M.; Stockwell,T.; Amedeo,P.; Appalla,L.; Bishop,B.; Edworthy,P.; Gupta,N.; Hoover,J.; Katzel,D.; Li,K.; Schobel,S.; Shrivastava,S.; Thovarai,V.; Wang,S.; Bausch,D.; Kasper,M.R.; Nelson,M.I.; Pollet,S.; Silva,M.; Tinoco,Y.O.; Bao,Y.; Sanders,R.; Zhdanov,S.; Kiryutin,B.; Lipman,D.J.; Tatusova,T.; Thomas,P.G.
EPI497009	MP	Peru	2010-Dec-03	A/Peru/PER310/2010		Other Database Import	Wentworth,D.E.; Halpin,R.A.; Lin,X.; Bera,J.; Ransier,A.; Fedorova,N.; Tsitrin,T.; McLellan,M.; Stockwell,T.; Amedeo,P.; Appalla,L.; Bishop,B.; Edworthy,P.; Gupta,N.; Hoover,J.; Katzel,D.; Li,K.; Schobel,S.; Shrivastava,S.; Thovarai,V.; Wang,S.; Bausch,D.; Kasper,M.R.; Nelson,M.I.; Pollet,S.; Silva,M.; Tinoco,Y.O.; Bao,Y.; Sanders,R.; Zhdanov,S.; Kiryutin,B.; Lipman,D.J.; Tatusova,T.; Thomas,P.G.
EPI496136	PA	Peru	2010-Sep-17	A/Peru/PER308/2010		Other Database Import	Wentworth,D.E.; Halpin,R.A.; Lin,X.; Bera,J.; Ransier,A.; Fedorova,N.; Tsitrin,T.; McLellan,M.; Stockwell,T.; Amedeo,P.; Appalla,L.; Bishop,B.; Edworthy,P.; Gupta,N.; Hoover,J.; Katzel,D.; Li,K.; Schobel,S.; Shrivastava,S.; Thovarai,V.; Wang,S.; Bausch,D.; Kasper,M.R.; Nelson,M.I.; Pollet,S.; Silva,M.; Tinoco,Y.O.; Bao,Y.; Sanders,R.; Zhdanov,S.; Kiryutin,B.; Lipman,D.J.; Tatusova,T.; Thomas,P.G.
EPI496985	HA	Peru	2010-Sep-17	A/Peru/PER308/2010		Other Database Import	Wentworth,D.E.; Halpin,R.A.; Lin,X.; Bera,J.; Ransier,A.; Fedorova,N.; Tsitrin,T.; McLellan,M.; Stockwell,T.; Amedeo,P.; Appalla,L.; Bishop,B.; Edworthy,P.; Gupta,N.; Hoover,J.; Katzel,D.; Li,K.; Schobel,S.; Shrivastava,S.; Thovarai,V.; Wang,S.; Bausch,D.; Kasper,M.R.; Nelson,M.I.; Pollet,S.; Silva,M.; Tinoco,Y.O.; Bao,Y.; Sanders,R.; Zhdanov,S.; Kiryutin,B.; Lipman,D.J.; Tatusova,T.; Thomas,P.G.
EPI496986	MP	Peru	2010-Sep-17	A/Peru/PER308/2010		Other Database Import	Wentworth,D.E.; Halpin,R.A.; Lin,X.; Bera,J.; Ransier,A.; Fedorova,N.; Tsitrin,T.; McLellan,M.; Stockwell,T.; Amedeo,P.; Appalla,L.; Bishop,B.; Edworthy,P.; Gupta,N.; Hoover,J.; Katzel,D.; Li,K.; Schobel,S.; Shrivastava,S.; Thovarai,V.; Wang,S.; Bausch,D.; Kasper,M.R.; Nelson,M.I.; Pollet,S.; Silva,M.; Tinoco,Y.O.; Bao,Y.; Sanders,R.; Zhdanov,S.; Kiryutin,B.; Lipman,D.J.; Tatusova,T.; Thomas,P.G.
EPI496987	NA	Peru	2010-Sep-17	A/Peru/PER308/2010		Other Database Import	Wentworth,D.E.; Halpin,R.A.; Lin,X.; Bera,J.; Ransier,A.; Fedorova,N.; Tsitrin,T.; McLellan,M.; Stockwell,T.; Amedeo,P.; Appalla,L.; Bishop,B.; Edworthy,P.; Gupta,N.; Hoover,J.; Katzel,D.; Li,K.; Schobel,S.; Shrivastava,S.; Thovarai,V.; Wang,S.; Bausch,D.; Kasper,M.R.; Nelson,M.I.; Pollet,S.; Silva,M.; Tinoco,Y.O.; Bao,Y.; Sanders,R.; Zhdanov,S.; Kiryutin,B.; Lipman,D.J.; Tatusova,T.; Thomas,P.G.
EPI496988	NP	Peru	2010-Sep-17	A/Peru/PER308/2010		Other Database Import	Wentworth,D.E.; Halpin,R.A.; Lin,X.; Bera,J.; Ransier,A.; Fedorova,N.; Tsitrin,T.; McLellan,M.; Stockwell,T.; Amedeo,P.; Appalla,L.; Bishop,B.; Edworthy,P.; Gupta,N.; Hoover,J.; Katzel,D.; Li,K.; Schobel,S.; Shrivastava,S.; Thovarai,V.; Wang,S.; Bausch,D.; Kasper,M.R.; Nelson,M.I.; Pollet,S.; Silva,M.; Tinoco,Y.O.; Bao,Y.; Sanders,R.; Zhdanov,S.; Kiryutin,B.; Lipman,D.J.; Tatusova,T.; Thomas,P.G.
EPI496989	NS	Peru	2010-Sep-17	A/Peru/PER308/2010		Other Database Import	Wentworth,D.E.; Halpin,R.A.; Lin,X.; Bera,J.; Ransier,A.; Fedorova,N.; Tsitrin,T.; McLellan,M.; Stockwell,T.; Amedeo,P.; Appalla,L.; Bishop,B.; Edworthy,P.; Gupta,N.; Hoover,J.; Katzel,D.; Li,K.; Schobel,S.; Shrivastava,S.; Thovarai,V.; Wang,S.; Bausch,D.; Kasper,M.R.; Nelson,M.I.; Pollet,S.; Silva,M.; Tinoco,Y.O.; Bao,Y.; Sanders,R.; Zhdanov,S.; Kiryutin,B.; Lipman,D.J.; Tatusova,T.; Thomas,P.G.
EPI496990	PB1	Peru	2010-Sep-17	A/Peru/PER308/2010		Other Database Import	Wentworth,D.E.; Halpin,R.A.; Lin,X.; Bera,J.; Ransier,A.; Fedorova,N.; Tsitrin,T.; McLellan,M.; Stockwell,T.; Amedeo,P.; Appalla,L.; Bishop,B.; Edworthy,P.; Gupta,N.; Hoover,J.; Katzel,D.; Li,K.; Schobel,S.; Shrivastava,S.; Thovarai,V.; Wang,S.; Bausch,D.; Kasper,M.R.; Nelson,M.I.; Pollet,S.; Silva,M.; Tinoco,Y.O.; Bao,Y.; Sanders,R.; Zhdanov,S.; Kiryutin,B.; Lipman,D.J.; Tatusova,T.; Thomas,P.G.
EPI496991	PB2	Peru	2010-Sep-17	A/Peru/PER308/2010		Other Database Import	Wentworth,D.E.; Halpin,R.A.; Lin,X.; Bera,J.; Ransier,A.; Fedorova,N.; Tsitrin,T.; McLellan,M.; Stockwell,T.; Amedeo,P.; Appalla,L.; Bishop,B.; Edworthy,P.; Gupta,N.; Hoover,J.; Katzel,D.; Li,K.; Schobel,S.; Shrivastava,S.; Thovarai,V.; Wang,S.; Bausch,D.; Kasper,M.R.; Nelson,M.I.; Pollet,S.; Silva,M.; Tinoco,Y.O.; Bao,Y.; Sanders,R.; Zhdanov,S.; Kiryutin,B.; Lipman,D.J.; Tatusova,T.; Thomas,P.G.
EPI496090	PA	Peru	2010-Oct-20	A/Peru/PER294/2010		Other Database Import	Wentworth,D.E.; Halpin,R.A.; Lin,X.; Bera,J.; Ransier,A.; Fedorova,N.; Tsitrin,T.; McLellan,M.; Stockwell,T.; Amedeo,P.; Appalla,L.; Bishop,B.; Edworthy,P.; Gupta,N.; Hoover,J.; Katzel,D.; Li,K.; Schobel,S.; Shrivastava,S.; Thovarai,V.; Wang,S.; Bausch,D.; Kasper,M.R.; Nelson,M.I.; Pollet,S.; Silva,M.; Tinoco,Y.O.; Bao,Y.; Sanders,R.; Zhdanov,S.; Kiryutin,B.; Lipman,D.J.; Tatusova,T.; Thomas,P.G.
EPI496883	HA	Peru	2010-Oct-20	A/Peru/PER294/2010		Other Database Import	Wentworth,D.E.; Halpin,R.A.; Lin,X.; Bera,J.; Ransier,A.; Fedorova,N.; Tsitrin,T.; McLellan,M.; Stockwell,T.; Amedeo,P.; Appalla,L.; Bishop,B.; Edworthy,P.; Gupta,N.; Hoover,J.; Katzel,D.; Li,K.; Schobel,S.; Shrivastava,S.; Thovarai,V.; Wang,S.; Bausch,D.; Kasper,M.R.; Nelson,M.I.; Pollet,S.; Silva,M.; Tinoco,Y.O.; Bao,Y.; Sanders,R.; Zhdanov,S.; Kiryutin,B.; Lipman,D.J.; Tatusova,T.; Thomas,P.G.
EPI496884	MP	Peru	2010-Oct-20	A/Peru/PER294/2010		Other Database Import	Wentworth,D.E.; Halpin,R.A.; Lin,X.; Bera,J.; Ransier,A.; Fedorova,N.; Tsitrin,T.; McLellan,M.; Stockwell,T.; Amedeo,P.; Appalla,L.; Bishop,B.; Edworthy,P.; Gupta,N.; Hoover,J.; Katzel,D.; Li,K.; Schobel,S.; Shrivastava,S.; Thovarai,V.; Wang,S.; Bausch,D.; Kasper,M.R.; Nelson,M.I.; Pollet,S.; Silva,M.; Tinoco,Y.O.; Bao,Y.; Sanders,R.; Zhdanov,S.; Kiryutin,B.; Lipman,D.J.; Tatusova,T.; Thomas,P.G.
EPI496885	NA	Peru	2010-Oct-20	A/Peru/PER294/2010		Other Database Import	Wentworth,D.E.; Halpin,R.A.; Lin,X.; Bera,J.; Ransier,A.; Fedorova,N.; Tsitrin,T.; McLellan,M.; Stockwell,T.; Amedeo,P.; Appalla,L.; Bishop,B.; Edworthy,P.; Gupta,N.; Hoover,J.; Katzel,D.; Li,K.; Schobel,S.; Shrivastava,S.; Thovarai,V.; Wang,S.; Bausch,D.; Kasper,M.R.; Nelson,M.I.; Pollet,S.; Silva,M.; Tinoco,Y.O.; Bao,Y.; Sanders,R.; Zhdanov,S.; Kiryutin,B.; Lipman,D.J.; Tatusova,T.; Thomas,P.G.
EPI496886	NP	Peru	2010-Oct-20	A/Peru/PER294/2010		Other Database Import	Wentworth,D.E.; Halpin,R.A.; Lin,X.; Bera,J.; Ransier,A.; Fedorova,N.; Tsitrin,T.; McLellan,M.; Stockwell,T.; Amedeo,P.; Appalla,L.; Bishop,B.; Edworthy,P.; Gupta,N.; Hoover,J.; Katzel,D.; Li,K.; Schobel,S.; Shrivastava,S.; Thovarai,V.; Wang,S.; Bausch,D.; Kasper,M.R.; Nelson,M.I.; Pollet,S.; Silva,M.; Tinoco,Y.O.; Bao,Y.; Sanders,R.; Zhdanov,S.; Kiryutin,B.; Lipman,D.J.; Tatusova,T.; Thomas,P.G.
EPI496887	NS	Peru	2010-Oct-20	A/Peru/PER294/2010		Other Database Import	Wentworth,D.E.; Halpin,R.A.; Lin,X.; Bera,J.; Ransier,A.; Fedorova,N.; Tsitrin,T.; McLellan,M.; Stockwell,T.; Amedeo,P.; Appalla,L.; Bishop,B.; Edworthy,P.; Gupta,N.; Hoover,J.; Katzel,D.; Li,K.; Schobel,S.; Shrivastava,S.; Thovarai,V.; Wang,S.; Bausch,D.; Kasper,M.R.; Nelson,M.I.; Pollet,S.; Silva,M.; Tinoco,Y.O.; Bao,Y.; Sanders,R.; Zhdanov,S.; Kiryutin,B.; Lipman,D.J.; Tatusova,T.; Thomas,P.G.
EPI496888	PB1	Peru	2010-Oct-20	A/Peru/PER294/2010		Other Database Import	Wentworth,D.E.; Halpin,R.A.; Lin,X.; Bera,J.; Ransier,A.; Fedorova,N.; Tsitrin,T.; McLellan,M.; Stockwell,T.; Amedeo,P.; Appalla,L.; Bishop,B.; Edworthy,P.; Gupta,N.; Hoover,J.; Katzel,D.; Li,K.; Schobel,S.; Shrivastava,S.; Thovarai,V.; Wang,S.; Bausch,D.; Kasper,M.R.; Nelson,M.I.; Pollet,S.; Silva,M.; Tinoco,Y.O.; Bao,Y.; Sanders,R.; Zhdanov,S.; Kiryutin,B.; Lipman,D.J.; Tatusova,T.; Thomas,P.G.
EPI496889	PB2	Peru	2010-Oct-20	A/Peru/PER294/2010		Other Database Import	Wentworth,D.E.; Halpin,R.A.; Lin,X.; Bera,J.; Ransier,A.; Fedorova,N.; Tsitrin,T.; McLellan,M.; Stockwell,T.; Amedeo,P.; Appalla,L.; Bishop,B.; Edworthy,P.; Gupta,N.; Hoover,J.; Katzel,D.; Li,K.; Schobel,S.; Shrivastava,S.; Thovarai,V.; Wang,S.; Bausch,D.; Kasper,M.R.; Nelson,M.I.; Pollet,S.; Silva,M.; Tinoco,Y.O.; Bao,Y.; Sanders,R.; Zhdanov,S.; Kiryutin,B.; Lipman,D.J.; Tatusova,T.; Thomas,P.G.
EPI496083	PA	Peru	2010-Oct-28	A/Peru/PER286/2010		Other Database Import	Wentworth,D.E.; Halpin,R.A.; Lin,X.; Bera,J.; Ransier,A.; Fedorova,N.; Tsitrin,T.; McLellan,M.; Stockwell,T.; Amedeo,P.; Appalla,L.; Bishop,B.; Edworthy,P.; Gupta,N.; Hoover,J.; Katzel,D.; Li,K.; Schobel,S.; Shrivastava,S.; Thovarai,V.; Wang,S.; Bausch,D.; Kasper,M.R.; Nelson,M.I.; Pollet,S.; Silva,M.; Tinoco,Y.O.; Bao,Y.; Sanders,R.; Zhdanov,S.; Kiryutin,B.; Lipman,D.J.; Tatusova,T.; Thomas,P.G.
EPI496838	HA	Peru	2010-Oct-28	A/Peru/PER286/2010		Other Database Import	Wentworth,D.E.; Halpin,R.A.; Lin,X.; Bera,J.; Ransier,A.; Fedorova,N.; Tsitrin,T.; McLellan,M.; Stockwell,T.; Amedeo,P.; Appalla,L.; Bishop,B.; Edworthy,P.; Gupta,N.; Hoover,J.; Katzel,D.; Li,K.; Schobel,S.; Shrivastava,S.; Thovarai,V.; Wang,S.; Bausch,D.; Kasper,M.R.; Nelson,M.I.; Pollet,S.; Silva,M.; Tinoco,Y.O.; Bao,Y.; Sanders,R.; Zhdanov,S.; Kiryutin,B.; Lipman,D.J.; Tatusova,T.; Thomas,P.G.
EPI496839	MP	Peru	2010-Oct-28	A/Peru/PER286/2010		Other Database Import	Wentworth,D.E.; Halpin,R.A.; Lin,X.; Bera,J.; Ransier,A.; Fedorova,N.; Tsitrin,T.; McLellan,M.; Stockwell,T.; Amedeo,P.; Appalla,L.; Bishop,B.; Edworthy,P.; Gupta,N.; Hoover,J.; Katzel,D.; Li,K.; Schobel,S.; Shrivastava,S.; Thovarai,V.; Wang,S.; Bausch,D.; Kasper,M.R.; Nelson,M.I.; Pollet,S.; Silva,M.; Tinoco,Y.O.; Bao,Y.; Sanders,R.; Zhdanov,S.; Kiryutin,B.; Lipman,D.J.; Tatusova,T.; Thomas,P.G.
EPI496840	NA	Peru	2010-Oct-28	A/Peru/PER286/2010		Other Database Import	Wentworth,D.E.; Halpin,R.A.; Lin,X.; Bera,J.; Ransier,A.; Fedorova,N.; Tsitrin,T.; McLellan,M.; Stockwell,T.; Amedeo,P.; Appalla,L.; Bishop,B.; Edworthy,P.; Gupta,N.; Hoover,J.; Katzel,D.; Li,K.; Schobel,S.; Shrivastava,S.; Thovarai,V.; Wang,S.; Bausch,D.; Kasper,M.R.; Nelson,M.I.; Pollet,S.; Silva,M.; Tinoco,Y.O.; Bao,Y.; Sanders,R.; Zhdanov,S.; Kiryutin,B.; Lipman,D.J.; Tatusova,T.; Thomas,P.G.
EPI496841	NP	Peru	2010-Oct-28	A/Peru/PER286/2010		Other Database Import	Wentworth,D.E.; Halpin,R.A.; Lin,X.; Bera,J.; Ransier,A.; Fedorova,N.; Tsitrin,T.; McLellan,M.; Stockwell,T.; Amedeo,P.; Appalla,L.; Bishop,B.; Edworthy,P.; Gupta,N.; Hoover,J.; Katzel,D.; Li,K.; Schobel,S.; Shrivastava,S.; Thovarai,V.; Wang,S.; Bausch,D.; Kasper,M.R.; Nelson,M.I.; Pollet,S.; Silva,M.; Tinoco,Y.O.; Bao,Y.; Sanders,R.; Zhdanov,S.; Kiryutin,B.; Lipman,D.J.; Tatusova,T.; Thomas,P.G.
EPI496842	NS	Peru	2010-Oct-28	A/Peru/PER286/2010		Other Database Import	Wentworth,D.E.; Halpin,R.A.; Lin,X.; Bera,J.; Ransier,A.; Fedorova,N.; Tsitrin,T.; McLellan,M.; Stockwell,T.; Amedeo,P.; Appalla,L.; Bishop,B.; Edworthy,P.; Gupta,N.; Hoover,J.; Katzel,D.; Li,K.; Schobel,S.; Shrivastava,S.; Thovarai,V.; Wang,S.; Bausch,D.; Kasper,M.R.; Nelson,M.I.; Pollet,S.; Silva,M.; Tinoco,Y.O.; Bao,Y.; Sanders,R.; Zhdanov,S.; Kiryutin,B.; Lipman,D.J.; Tatusova,T.; Thomas,P.G.
EPI496843	PB1	Peru	2010-Oct-28	A/Peru/PER286/2010		Other Database Import	Wentworth,D.E.; Halpin,R.A.; Lin,X.; Bera,J.; Ransier,A.; Fedorova,N.; Tsitrin,T.; McLellan,M.; Stockwell,T.; Amedeo,P.; Appalla,L.; Bishop,B.; Edworthy,P.; Gupta,N.; Hoover,J.; Katzel,D.; Li,K.; Schobel,S.; Shrivastava,S.; Thovarai,V.; Wang,S.; Bausch,D.; Kasper,M.R.; Nelson,M.I.; Pollet,S.; Silva,M.; Tinoco,Y.O.; Bao,Y.; Sanders,R.; Zhdanov,S.; Kiryutin,B.; Lipman,D.J.; Tatusova,T.; Thomas,P.G.
EPI496844	PB2	Peru	2010-Oct-28	A/Peru/PER286/2010		Other Database Import	Wentworth,D.E.; Halpin,R.A.; Lin,X.; Bera,J.; Ransier,A.; Fedorova,N.; Tsitrin,T.; McLellan,M.; Stockwell,T.; Amedeo,P.; Appalla,L.; Bishop,B.; Edworthy,P.; Gupta,N.; Hoover,J.; Katzel,D.; Li,K.; Schobel,S.; Shrivastava,S.; Thovarai,V.; Wang,S.; Bausch,D.; Kasper,M.R.; Nelson,M.I.; Pollet,S.; Silva,M.; Tinoco,Y.O.; Bao,Y.; Sanders,R.; Zhdanov,S.; Kiryutin,B.; Lipman,D.J.; Tatusova,T.; Thomas,P.G.
EPI496714	NS	Peru	2010-Nov-04	A/Peru/PER270/2010		Other Database Import	Wentworth,D.E.; Halpin,R.A.; Lin,X.; Bera,J.; Ransier,A.; Fedorova,N.; Tsitrin,T.; McLellan,M.; Stockwell,T.; Amedeo,P.; Appalla,L.; Bishop,B.; Edworthy,P.; Gupta,N.; Hoover,J.; Katzel,D.; Li,K.; Schobel,S.; Shrivastava,S.; Thovarai,V.; Wang,S.; Bausch,D.; Kasper,M.R.; Nelson,M.I.; Pollet,S.; Silva,M.; Tinoco,Y.O.; Bao,Y.; Sanders,R.; Zhdanov,S.; Kiryutin,B.; Lipman,D.J.; Tatusova,T.; Thomas,P.G.
EPI496716	PB1	Peru	2010-Nov-04	A/Peru/PER270/2010		Other Database Import	Wentworth,D.E.; Halpin,R.A.; Lin,X.; Bera,J.; Ransier,A.; Fedorova,N.; Tsitrin,T.; McLellan,M.; Stockwell,T.; Amedeo,P.; Appalla,L.; Bishop,B.; Edworthy,P.; Gupta,N.; Hoover,J.; Katzel,D.; Li,K.; Schobel,S.; Shrivastava,S.; Thovarai,V.; Wang,S.; Bausch,D.; Kasper,M.R.; Nelson,M.I.; Pollet,S.; Silva,M.; Tinoco,Y.O.; Bao,Y.; Sanders,R.; Zhdanov,S.; Kiryutin,B.; Lipman,D.J.; Tatusova,T.; Thomas,P.G.
EPI496719	PB2	Peru	2010-Nov-04	A/Peru/PER270/2010		Other Database Import	Wentworth,D.E.; Halpin,R.A.; Lin,X.; Bera,J.; Ransier,A.; Fedorova,N.; Tsitrin,T.; McLellan,M.; Stockwell,T.; Amedeo,P.; Appalla,L.; Bishop,B.; Edworthy,P.; Gupta,N.; Hoover,J.; Katzel,D.; Li,K.; Schobel,S.; Shrivastava,S.; Thovarai,V.; Wang,S.; Bausch,D.; Kasper,M.R.; Nelson,M.I.; Pollet,S.; Silva,M.; Tinoco,Y.O.; Bao,Y.; Sanders,R.; Zhdanov,S.; Kiryutin,B.; Lipman,D.J.; Tatusova,T.; Thomas,P.G.
EPI496050	PA	Peru	2010-Nov-04	A/Peru/PER270/2010		Other Database Import	Wentworth,D.E.; Halpin,R.A.; Lin,X.; Bera,J.; Ransier,A.; Fedorova,N.; Tsitrin,T.; McLellan,M.; Stockwell,T.; Amedeo,P.; Appalla,L.; Bishop,B.; Edworthy,P.; Gupta,N.; Hoover,J.; Katzel,D.; Li,K.; Schobel,S.; Shrivastava,S.; Thovarai,V.; Wang,S.; Bausch,D.; Kasper,M.R.; Nelson,M.I.; Pollet,S.; Silva,M.; Tinoco,Y.O.; Bao,Y.; Sanders,R.; Zhdanov,S.; Kiryutin,B.; Lipman,D.J.; Tatusova,T.; Thomas,P.G.
EPI496758	HA	Peru	2010-Nov-04	A/Peru/PER270/2010		Other Database Import	Wentworth,D.E.; Halpin,R.A.; Lin,X.; Bera,J.; Ransier,A.; Fedorova,N.; Tsitrin,T.; McLellan,M.; Stockwell,T.; Amedeo,P.; Appalla,L.; Bishop,B.; Edworthy,P.; Gupta,N.; Hoover,J.; Katzel,D.; Li,K.; Schobel,S.; Shrivastava,S.; Thovarai,V.; Wang,S.; Bausch,D.; Kasper,M.R.; Nelson,M.I.; Pollet,S.; Silva,M.; Tinoco,Y.O.; Bao,Y.; Sanders,R.; Zhdanov,S.; Kiryutin,B.; Lipman,D.J.; Tatusova,T.; Thomas,P.G.
EPI496709	MP	Peru	2010-Nov-04	A/Peru/PER270/2010		Other Database Import	Wentworth,D.E.; Halpin,R.A.; Lin,X.; Bera,J.; Ransier,A.; Fedorova,N.; Tsitrin,T.; McLellan,M.; Stockwell,T.; Amedeo,P.; Appalla,L.; Bishop,B.; Edworthy,P.; Gupta,N.; Hoover,J.; Katzel,D.; Li,K.; Schobel,S.; Shrivastava,S.; Thovarai,V.; Wang,S.; Bausch,D.; Kasper,M.R.; Nelson,M.I.; Pollet,S.; Silva,M.; Tinoco,Y.O.; Bao,Y.; Sanders,R.; Zhdanov,S.; Kiryutin,B.; Lipman,D.J.; Tatusova,T.; Thomas,P.G.
EPI496711	NA	Peru	2010-Nov-04	A/Peru/PER270/2010		Other Database Import	Wentworth,D.E.; Halpin,R.A.; Lin,X.; Bera,J.; Ransier,A.; Fedorova,N.; Tsitrin,T.; McLellan,M.; Stockwell,T.; Amedeo,P.; Appalla,L.; Bishop,B.; Edworthy,P.; Gupta,N.; Hoover,J.; Katzel,D.; Li,K.; Schobel,S.; Shrivastava,S.; Thovarai,V.; Wang,S.; Bausch,D.; Kasper,M.R.; Nelson,M.I.; Pollet,S.; Silva,M.; Tinoco,Y.O.; Bao,Y.; Sanders,R.; Zhdanov,S.; Kiryutin,B.; Lipman,D.J.; Tatusova,T.; Thomas,P.G.
EPI496712	NP	Peru	2010-Nov-04	A/Peru/PER270/2010		Other Database Import	Wentworth,D.E.; Halpin,R.A.; Lin,X.; Bera,J.; Ransier,A.; Fedorova,N.; Tsitrin,T.; McLellan,M.; Stockwell,T.; Amedeo,P.; Appalla,L.; Bishop,B.; Edworthy,P.; Gupta,N.; Hoover,J.; Katzel,D.; Li,K.; Schobel,S.; Shrivastava,S.; Thovarai,V.; Wang,S.; Bausch,D.; Kasper,M.R.; Nelson,M.I.; Pollet,S.; Silva,M.; Tinoco,Y.O.; Bao,Y.; Sanders,R.; Zhdanov,S.; Kiryutin,B.; Lipman,D.J.; Tatusova,T.; Thomas,P.G.
EPI496715	PB2	Peru	2010-Nov-08	A/Peru/PER267/2010		Other Database Import	Wentworth,D.E.; Halpin,R.A.; Lin,X.; Bera,J.; Ransier,A.; Fedorova,N.; Tsitrin,T.; McLellan,M.; Stockwell,T.; Amedeo,P.; Appalla,L.; Bishop,B.; Edworthy,P.; Gupta,N.; Hoover,J.; Katzel,D.; Li,K.; Schobel,S.; Shrivastava,S.; Thovarai,V.; Wang,S.; Bausch,D.; Kasper,M.R.; Nelson,M.I.; Pollet,S.; Silva,M.; Tinoco,Y.O.; Bao,Y.; Sanders,R.; Zhdanov,S.; Kiryutin,B.; Lipman,D.J.; Tatusova,T.; Thomas,P.G.
EPI496047	PA	Peru	2010-Nov-08	A/Peru/PER267/2010		Other Database Import	Wentworth,D.E.; Halpin,R.A.; Lin,X.; Bera,J.; Ransier,A.; Fedorova,N.; Tsitrin,T.; McLellan,M.; Stockwell,T.; Amedeo,P.; Appalla,L.; Bishop,B.; Edworthy,P.; Gupta,N.; Hoover,J.; Katzel,D.; Li,K.; Schobel,S.; Shrivastava,S.; Thovarai,V.; Wang,S.; Bausch,D.; Kasper,M.R.; Nelson,M.I.; Pollet,S.; Silva,M.; Tinoco,Y.O.; Bao,Y.; Sanders,R.; Zhdanov,S.; Kiryutin,B.; Lipman,D.J.; Tatusova,T.; Thomas,P.G.
EPI496705	HA	Peru	2010-Nov-08	A/Peru/PER267/2010		Other Database Import	Wentworth,D.E.; Halpin,R.A.; Lin,X.; Bera,J.; Ransier,A.; Fedorova,N.; Tsitrin,T.; McLellan,M.; Stockwell,T.; Amedeo,P.; Appalla,L.; Bishop,B.; Edworthy,P.; Gupta,N.; Hoover,J.; Katzel,D.; Li,K.; Schobel,S.; Shrivastava,S.; Thovarai,V.; Wang,S.; Bausch,D.; Kasper,M.R.; Nelson,M.I.; Pollet,S.; Silva,M.; Tinoco,Y.O.; Bao,Y.; Sanders,R.; Zhdanov,S.; Kiryutin,B.; Lipman,D.J.; Tatusova,T.; Thomas,P.G.
EPI496706	MP	Peru	2010-Nov-08	A/Peru/PER267/2010		Other Database Import	Wentworth,D.E.; Halpin,R.A.; Lin,X.; Bera,J.; Ransier,A.; Fedorova,N.; Tsitrin,T.; McLellan,M.; Stockwell,T.; Amedeo,P.; Appalla,L.; Bishop,B.; Edworthy,P.; Gupta,N.; Hoover,J.; Katzel,D.; Li,K.; Schobel,S.; Shrivastava,S.; Thovarai,V.; Wang,S.; Bausch,D.; Kasper,M.R.; Nelson,M.I.; Pollet,S.; Silva,M.; Tinoco,Y.O.; Bao,Y.; Sanders,R.; Zhdanov,S.; Kiryutin,B.; Lipman,D.J.; Tatusova,T.; Thomas,P.G.
EPI496707	NA	Peru	2010-Nov-08	A/Peru/PER267/2010		Other Database Import	Wentworth,D.E.; Halpin,R.A.; Lin,X.; Bera,J.; Ransier,A.; Fedorova,N.; Tsitrin,T.; McLellan,M.; Stockwell,T.; Amedeo,P.; Appalla,L.; Bishop,B.; Edworthy,P.; Gupta,N.; Hoover,J.; Katzel,D.; Li,K.; Schobel,S.; Shrivastava,S.; Thovarai,V.; Wang,S.; Bausch,D.; Kasper,M.R.; Nelson,M.I.; Pollet,S.; Silva,M.; Tinoco,Y.O.; Bao,Y.; Sanders,R.; Zhdanov,S.; Kiryutin,B.; Lipman,D.J.; Tatusova,T.; Thomas,P.G.
EPI496708	NP	Peru	2010-Nov-08	A/Peru/PER267/2010		Other Database Import	Wentworth,D.E.; Halpin,R.A.; Lin,X.; Bera,J.; Ransier,A.; Fedorova,N.; Tsitrin,T.; McLellan,M.; Stockwell,T.; Amedeo,P.; Appalla,L.; Bishop,B.; Edworthy,P.; Gupta,N.; Hoover,J.; Katzel,D.; Li,K.; Schobel,S.; Shrivastava,S.; Thovarai,V.; Wang,S.; Bausch,D.; Kasper,M.R.; Nelson,M.I.; Pollet,S.; Silva,M.; Tinoco,Y.O.; Bao,Y.; Sanders,R.; Zhdanov,S.; Kiryutin,B.; Lipman,D.J.; Tatusova,T.; Thomas,P.G.
EPI496710	NS	Peru	2010-Nov-08	A/Peru/PER267/2010		Other Database Import	Wentworth,D.E.; Halpin,R.A.; Lin,X.; Bera,J.; Ransier,A.; Fedorova,N.; Tsitrin,T.; McLellan,M.; Stockwell,T.; Amedeo,P.; Appalla,L.; Bishop,B.; Edworthy,P.; Gupta,N.; Hoover,J.; Katzel,D.; Li,K.; Schobel,S.; Shrivastava,S.; Thovarai,V.; Wang,S.; Bausch,D.; Kasper,M.R.; Nelson,M.I.; Pollet,S.; Silva,M.; Tinoco,Y.O.; Bao,Y.; Sanders,R.; Zhdanov,S.; Kiryutin,B.; Lipman,D.J.; Tatusova,T.; Thomas,P.G.
EPI496713	PB1	Peru	2010-Nov-08	A/Peru/PER267/2010		Other Database Import	Wentworth,D.E.; Halpin,R.A.; Lin,X.; Bera,J.; Ransier,A.; Fedorova,N.; Tsitrin,T.; McLellan,M.; Stockwell,T.; Amedeo,P.; Appalla,L.; Bishop,B.; Edworthy,P.; Gupta,N.; Hoover,J.; Katzel,D.; Li,K.; Schobel,S.; Shrivastava,S.; Thovarai,V.; Wang,S.; Bausch,D.; Kasper,M.R.; Nelson,M.I.; Pollet,S.; Silva,M.; Tinoco,Y.O.; Bao,Y.; Sanders,R.; Zhdanov,S.; Kiryutin,B.; Lipman,D.J.; Tatusova,T.; Thomas,P.G.
EPI496698	HA	Peru	2010-Oct-28	A/Peru/PER266/2010		Other Database Import	Wentworth,D.E.; Halpin,R.A.; Lin,X.; Bera,J.; Ransier,A.; Fedorova,N.; Tsitrin,T.; McLellan,M.; Stockwell,T.; Amedeo,P.; Appalla,L.; Bishop,B.; Edworthy,P.; Gupta,N.; Hoover,J.; Katzel,D.; Li,K.; Schobel,S.; Shrivastava,S.; Thovarai,V.; Wang,S.; Bausch,D.; Kasper,M.R.; Nelson,M.I.; Pollet,S.; Silva,M.; Tinoco,Y.O.; Bao,Y.; Sanders,R.; Zhdanov,S.; Kiryutin,B.; Lipman,D.J.; Tatusova,T.; Thomas,P.G.
EPI496699	MP	Peru	2010-Oct-28	A/Peru/PER266/2010		Other Database Import	Wentworth,D.E.; Halpin,R.A.; Lin,X.; Bera,J.; Ransier,A.; Fedorova,N.; Tsitrin,T.; McLellan,M.; Stockwell,T.; Amedeo,P.; Appalla,L.; Bishop,B.; Edworthy,P.; Gupta,N.; Hoover,J.; Katzel,D.; Li,K.; Schobel,S.; Shrivastava,S.; Thovarai,V.; Wang,S.; Bausch,D.; Kasper,M.R.; Nelson,M.I.; Pollet,S.; Silva,M.; Tinoco,Y.O.; Bao,Y.; Sanders,R.; Zhdanov,S.; Kiryutin,B.; Lipman,D.J.; Tatusova,T.; Thomas,P.G.
EPI496700	NA	Peru	2010-Oct-28	A/Peru/PER266/2010		Other Database Import	Wentworth,D.E.; Halpin,R.A.; Lin,X.; Bera,J.; Ransier,A.; Fedorova,N.; Tsitrin,T.; McLellan,M.; Stockwell,T.; Amedeo,P.; Appalla,L.; Bishop,B.; Edworthy,P.; Gupta,N.; Hoover,J.; Katzel,D.; Li,K.; Schobel,S.; Shrivastava,S.; Thovarai,V.; Wang,S.; Bausch,D.; Kasper,M.R.; Nelson,M.I.; Pollet,S.; Silva,M.; Tinoco,Y.O.; Bao,Y.; Sanders,R.; Zhdanov,S.; Kiryutin,B.; Lipman,D.J.; Tatusova,T.; Thomas,P.G.
EPI496701	NP	Peru	2010-Oct-28	A/Peru/PER266/2010		Other Database Import	Wentworth,D.E.; Halpin,R.A.; Lin,X.; Bera,J.; Ransier,A.; Fedorova,N.; Tsitrin,T.; McLellan,M.; Stockwell,T.; Amedeo,P.; Appalla,L.; Bishop,B.; Edworthy,P.; Gupta,N.; Hoover,J.; Katzel,D.; Li,K.; Schobel,S.; Shrivastava,S.; Thovarai,V.; Wang,S.; Bausch,D.; Kasper,M.R.; Nelson,M.I.; Pollet,S.; Silva,M.; Tinoco,Y.O.; Bao,Y.; Sanders,R.; Zhdanov,S.; Kiryutin,B.; Lipman,D.J.; Tatusova,T.; Thomas,P.G.
EPI496702	NS	Peru	2010-Oct-28	A/Peru/PER266/2010		Other Database Import	Wentworth,D.E.; Halpin,R.A.; Lin,X.; Bera,J.; Ransier,A.; Fedorova,N.; Tsitrin,T.; McLellan,M.; Stockwell,T.; Amedeo,P.; Appalla,L.; Bishop,B.; Edworthy,P.; Gupta,N.; Hoover,J.; Katzel,D.; Li,K.; Schobel,S.; Shrivastava,S.; Thovarai,V.; Wang,S.; Bausch,D.; Kasper,M.R.; Nelson,M.I.; Pollet,S.; Silva,M.; Tinoco,Y.O.; Bao,Y.; Sanders,R.; Zhdanov,S.; Kiryutin,B.; Lipman,D.J.; Tatusova,T.; Thomas,P.G.
EPI496703	PB1	Peru	2010-Oct-28	A/Peru/PER266/2010		Other Database Import	Wentworth,D.E.; Halpin,R.A.; Lin,X.; Bera,J.; Ransier,A.; Fedorova,N.; Tsitrin,T.; McLellan,M.; Stockwell,T.; Amedeo,P.; Appalla,L.; Bishop,B.; Edworthy,P.; Gupta,N.; Hoover,J.; Katzel,D.; Li,K.; Schobel,S.; Shrivastava,S.; Thovarai,V.; Wang,S.; Bausch,D.; Kasper,M.R.; Nelson,M.I.; Pollet,S.; Silva,M.; Tinoco,Y.O.; Bao,Y.; Sanders,R.; Zhdanov,S.; Kiryutin,B.; Lipman,D.J.; Tatusova,T.; Thomas,P.G.
EPI496704	PB2	Peru	2010-Oct-28	A/Peru/PER266/2010		Other Database Import	Wentworth,D.E.; Halpin,R.A.; Lin,X.; Bera,J.; Ransier,A.; Fedorova,N.; Tsitrin,T.; McLellan,M.; Stockwell,T.; Amedeo,P.; Appalla,L.; Bishop,B.; Edworthy,P.; Gupta,N.; Hoover,J.; Katzel,D.; Li,K.; Schobel,S.; Shrivastava,S.; Thovarai,V.; Wang,S.; Bausch,D.; Kasper,M.R.; Nelson,M.I.; Pollet,S.; Silva,M.; Tinoco,Y.O.; Bao,Y.; Sanders,R.; Zhdanov,S.; Kiryutin,B.; Lipman,D.J.; Tatusova,T.; Thomas,P.G.
EPI496046	PA	Peru	2010-Oct-28	A/Peru/PER266/2010		Other Database Import	Wentworth,D.E.; Halpin,R.A.; Lin,X.; Bera,J.; Ransier,A.; Fedorova,N.; Tsitrin,T.; McLellan,M.; Stockwell,T.; Amedeo,P.; Appalla,L.; Bishop,B.; Edworthy,P.; Gupta,N.; Hoover,J.; Katzel,D.; Li,K.; Schobel,S.; Shrivastava,S.; Thovarai,V.; Wang,S.; Bausch,D.; Kasper,M.R.; Nelson,M.I.; Pollet,S.; Silva,M.; Tinoco,Y.O.; Bao,Y.; Sanders,R.; Zhdanov,S.; Kiryutin,B.; Lipman,D.J.; Tatusova,T.; Thomas,P.G.
EPI496622	HA	Peru	2010-Nov-06	A/Peru/PER258/2010		Other Database Import	Wentworth,D.E.; Halpin,R.A.; Lin,X.; Bera,J.; Ransier,A.; Fedorova,N.; Tsitrin,T.; McLellan,M.; Stockwell,T.; Amedeo,P.; Appalla,L.; Bishop,B.; Edworthy,P.; Gupta,N.; Hoover,J.; Katzel,D.; Li,K.; Schobel,S.; Shrivastava,S.; Thovarai,V.; Wang,S.; Bausch,D.; Kasper,M.R.; Nelson,M.I.; Pollet,S.; Silva,M.; Tinoco,Y.O.; Bao,Y.; Sanders,R.; Zhdanov,S.; Kiryutin,B.; Lipman,D.J.; Tatusova,T.; Thomas,P.G.
EPI496624	MP	Peru	2010-Nov-06	A/Peru/PER258/2010		Other Database Import	Wentworth,D.E.; Halpin,R.A.; Lin,X.; Bera,J.; Ransier,A.; Fedorova,N.; Tsitrin,T.; McLellan,M.; Stockwell,T.; Amedeo,P.; Appalla,L.; Bishop,B.; Edworthy,P.; Gupta,N.; Hoover,J.; Katzel,D.; Li,K.; Schobel,S.; Shrivastava,S.; Thovarai,V.; Wang,S.; Bausch,D.; Kasper,M.R.; Nelson,M.I.; Pollet,S.; Silva,M.; Tinoco,Y.O.; Bao,Y.; Sanders,R.; Zhdanov,S.; Kiryutin,B.; Lipman,D.J.; Tatusova,T.; Thomas,P.G.
EPI496625	NA	Peru	2010-Nov-06	A/Peru/PER258/2010		Other Database Import	Wentworth,D.E.; Halpin,R.A.; Lin,X.; Bera,J.; Ransier,A.; Fedorova,N.; Tsitrin,T.; McLellan,M.; Stockwell,T.; Amedeo,P.; Appalla,L.; Bishop,B.; Edworthy,P.; Gupta,N.; Hoover,J.; Katzel,D.; Li,K.; Schobel,S.; Shrivastava,S.; Thovarai,V.; Wang,S.; Bausch,D.; Kasper,M.R.; Nelson,M.I.; Pollet,S.; Silva,M.; Tinoco,Y.O.; Bao,Y.; Sanders,R.; Zhdanov,S.; Kiryutin,B.; Lipman,D.J.; Tatusova,T.; Thomas,P.G.
EPI496627	NP	Peru	2010-Nov-06	A/Peru/PER258/2010		Other Database Import	Wentworth,D.E.; Halpin,R.A.; Lin,X.; Bera,J.; Ransier,A.; Fedorova,N.; Tsitrin,T.; McLellan,M.; Stockwell,T.; Amedeo,P.; Appalla,L.; Bishop,B.; Edworthy,P.; Gupta,N.; Hoover,J.; Katzel,D.; Li,K.; Schobel,S.; Shrivastava,S.; Thovarai,V.; Wang,S.; Bausch,D.; Kasper,M.R.; Nelson,M.I.; Pollet,S.; Silva,M.; Tinoco,Y.O.; Bao,Y.; Sanders,R.; Zhdanov,S.; Kiryutin,B.; Lipman,D.J.; Tatusova,T.; Thomas,P.G.
EPI496629	NS	Peru	2010-Nov-06	A/Peru/PER258/2010		Other Database Import	Wentworth,D.E.; Halpin,R.A.; Lin,X.; Bera,J.; Ransier,A.; Fedorova,N.; Tsitrin,T.; McLellan,M.; Stockwell,T.; Amedeo,P.; Appalla,L.; Bishop,B.; Edworthy,P.; Gupta,N.; Hoover,J.; Katzel,D.; Li,K.; Schobel,S.; Shrivastava,S.; Thovarai,V.; Wang,S.; Bausch,D.; Kasper,M.R.; Nelson,M.I.; Pollet,S.; Silva,M.; Tinoco,Y.O.; Bao,Y.; Sanders,R.; Zhdanov,S.; Kiryutin,B.; Lipman,D.J.; Tatusova,T.; Thomas,P.G.
EPI496632	PB1	Peru	2010-Nov-06	A/Peru/PER258/2010		Other Database Import	Wentworth,D.E.; Halpin,R.A.; Lin,X.; Bera,J.; Ransier,A.; Fedorova,N.; Tsitrin,T.; McLellan,M.; Stockwell,T.; Amedeo,P.; Appalla,L.; Bishop,B.; Edworthy,P.; Gupta,N.; Hoover,J.; Katzel,D.; Li,K.; Schobel,S.; Shrivastava,S.; Thovarai,V.; Wang,S.; Bausch,D.; Kasper,M.R.; Nelson,M.I.; Pollet,S.; Silva,M.; Tinoco,Y.O.; Bao,Y.; Sanders,R.; Zhdanov,S.; Kiryutin,B.; Lipman,D.J.; Tatusova,T.; Thomas,P.G.
EPI496634	PB2	Peru	2010-Nov-06	A/Peru/PER258/2010		Other Database Import	Wentworth,D.E.; Halpin,R.A.; Lin,X.; Bera,J.; Ransier,A.; Fedorova,N.; Tsitrin,T.; McLellan,M.; Stockwell,T.; Amedeo,P.; Appalla,L.; Bishop,B.; Edworthy,P.; Gupta,N.; Hoover,J.; Katzel,D.; Li,K.; Schobel,S.; Shrivastava,S.; Thovarai,V.; Wang,S.; Bausch,D.; Kasper,M.R.; Nelson,M.I.; Pollet,S.; Silva,M.; Tinoco,Y.O.; Bao,Y.; Sanders,R.; Zhdanov,S.; Kiryutin,B.; Lipman,D.J.; Tatusova,T.; Thomas,P.G.
EPI496039	PA	Peru	2010-Nov-06	A/Peru/PER258/2010		Other Database Import	Wentworth,D.E.; Halpin,R.A.; Lin,X.; Bera,J.; Ransier,A.; Fedorova,N.; Tsitrin,T.; McLellan,M.; Stockwell,T.; Amedeo,P.; Appalla,L.; Bishop,B.; Edworthy,P.; Gupta,N.; Hoover,J.; Katzel,D.; Li,K.; Schobel,S.; Shrivastava,S.; Thovarai,V.; Wang,S.; Bausch,D.; Kasper,M.R.; Nelson,M.I.; Pollet,S.; Silva,M.; Tinoco,Y.O.; Bao,Y.; Sanders,R.; Zhdanov,S.; Kiryutin,B.; Lipman,D.J.; Tatusova,T.; Thomas,P.G.
EPI496009	PA	Peru	2010-Oct-12	A/Peru/PER251/2010		Other Database Import	Wentworth,D.E.; Halpin,R.A.; Lin,X.; Bera,J.; Ransier,A.; Fedorova,N.; Tsitrin,T.; McLellan,M.; Stockwell,T.; Amedeo,P.; Appalla,L.; Bishop,B.; Edworthy,P.; Gupta,N.; Hoover,J.; Katzel,D.; Li,K.; Schobel,S.; Shrivastava,S.; Thovarai,V.; Wang,S.; Bausch,D.; Kasper,M.R.; Nelson,M.I.; Pollet,S.; Silva,M.; Tinoco,Y.O.; Bao,Y.; Sanders,R.; Zhdanov,S.; Kiryutin,B.; Lipman,D.J.; Tatusova,T.; Thomas,P.G.
EPI496600	HA	Peru	2010-Oct-12	A/Peru/PER251/2010		Other Database Import	Wentworth,D.E.; Halpin,R.A.; Lin,X.; Bera,J.; Ransier,A.; Fedorova,N.; Tsitrin,T.; McLellan,M.; Stockwell,T.; Amedeo,P.; Appalla,L.; Bishop,B.; Edworthy,P.; Gupta,N.; Hoover,J.; Katzel,D.; Li,K.; Schobel,S.; Shrivastava,S.; Thovarai,V.; Wang,S.; Bausch,D.; Kasper,M.R.; Nelson,M.I.; Pollet,S.; Silva,M.; Tinoco,Y.O.; Bao,Y.; Sanders,R.; Zhdanov,S.; Kiryutin,B.; Lipman,D.J.; Tatusova,T.; Thomas,P.G.
EPI496601	MP	Peru	2010-Oct-12	A/Peru/PER251/2010		Other Database Import	Wentworth,D.E.; Halpin,R.A.; Lin,X.; Bera,J.; Ransier,A.; Fedorova,N.; Tsitrin,T.; McLellan,M.; Stockwell,T.; Amedeo,P.; Appalla,L.; Bishop,B.; Edworthy,P.; Gupta,N.; Hoover,J.; Katzel,D.; Li,K.; Schobel,S.; Shrivastava,S.; Thovarai,V.; Wang,S.; Bausch,D.; Kasper,M.R.; Nelson,M.I.; Pollet,S.; Silva,M.; Tinoco,Y.O.; Bao,Y.; Sanders,R.; Zhdanov,S.; Kiryutin,B.; Lipman,D.J.; Tatusova,T.; Thomas,P.G.
EPI496602	NA	Peru	2010-Oct-12	A/Peru/PER251/2010		Other Database Import	Wentworth,D.E.; Halpin,R.A.; Lin,X.; Bera,J.; Ransier,A.; Fedorova,N.; Tsitrin,T.; McLellan,M.; Stockwell,T.; Amedeo,P.; Appalla,L.; Bishop,B.; Edworthy,P.; Gupta,N.; Hoover,J.; Katzel,D.; Li,K.; Schobel,S.; Shrivastava,S.; Thovarai,V.; Wang,S.; Bausch,D.; Kasper,M.R.; Nelson,M.I.; Pollet,S.; Silva,M.; Tinoco,Y.O.; Bao,Y.; Sanders,R.; Zhdanov,S.; Kiryutin,B.; Lipman,D.J.; Tatusova,T.; Thomas,P.G.
EPI496603	NP	Peru	2010-Oct-12	A/Peru/PER251/2010		Other Database Import	Wentworth,D.E.; Halpin,R.A.; Lin,X.; Bera,J.; Ransier,A.; Fedorova,N.; Tsitrin,T.; McLellan,M.; Stockwell,T.; Amedeo,P.; Appalla,L.; Bishop,B.; Edworthy,P.; Gupta,N.; Hoover,J.; Katzel,D.; Li,K.; Schobel,S.; Shrivastava,S.; Thovarai,V.; Wang,S.; Bausch,D.; Kasper,M.R.; Nelson,M.I.; Pollet,S.; Silva,M.; Tinoco,Y.O.; Bao,Y.; Sanders,R.; Zhdanov,S.; Kiryutin,B.; Lipman,D.J.; Tatusova,T.; Thomas,P.G.
EPI496604	NS	Peru	2010-Oct-12	A/Peru/PER251/2010		Other Database Import	Wentworth,D.E.; Halpin,R.A.; Lin,X.; Bera,J.; Ransier,A.; Fedorova,N.; Tsitrin,T.; McLellan,M.; Stockwell,T.; Amedeo,P.; Appalla,L.; Bishop,B.; Edworthy,P.; Gupta,N.; Hoover,J.; Katzel,D.; Li,K.; Schobel,S.; Shrivastava,S.; Thovarai,V.; Wang,S.; Bausch,D.; Kasper,M.R.; Nelson,M.I.; Pollet,S.; Silva,M.; Tinoco,Y.O.; Bao,Y.; Sanders,R.; Zhdanov,S.; Kiryutin,B.; Lipman,D.J.; Tatusova,T.; Thomas,P.G.
EPI496607	PB1	Peru	2010-Oct-12	A/Peru/PER251/2010		Other Database Import	Wentworth,D.E.; Halpin,R.A.; Lin,X.; Bera,J.; Ransier,A.; Fedorova,N.; Tsitrin,T.; McLellan,M.; Stockwell,T.; Amedeo,P.; Appalla,L.; Bishop,B.; Edworthy,P.; Gupta,N.; Hoover,J.; Katzel,D.; Li,K.; Schobel,S.; Shrivastava,S.; Thovarai,V.; Wang,S.; Bausch,D.; Kasper,M.R.; Nelson,M.I.; Pollet,S.; Silva,M.; Tinoco,Y.O.; Bao,Y.; Sanders,R.; Zhdanov,S.; Kiryutin,B.; Lipman,D.J.; Tatusova,T.; Thomas,P.G.
EPI496608	PB2	Peru	2010-Oct-12	A/Peru/PER251/2010		Other Database Import	Wentworth,D.E.; Halpin,R.A.; Lin,X.; Bera,J.; Ransier,A.; Fedorova,N.; Tsitrin,T.; McLellan,M.; Stockwell,T.; Amedeo,P.; Appalla,L.; Bishop,B.; Edworthy,P.; Gupta,N.; Hoover,J.; Katzel,D.; Li,K.; Schobel,S.; Shrivastava,S.; Thovarai,V.; Wang,S.; Bausch,D.; Kasper,M.R.; Nelson,M.I.; Pollet,S.; Silva,M.; Tinoco,Y.O.; Bao,Y.; Sanders,R.; Zhdanov,S.; Kiryutin,B.; Lipman,D.J.; Tatusova,T.; Thomas,P.G.
EPI496008	PA	Peru	2010-Nov-04	A/Peru/PER250/2010		Other Database Import	Wentworth,D.E.; Halpin,R.A.; Lin,X.; Bera,J.; Ransier,A.; Fedorova,N.; Tsitrin,T.; McLellan,M.; Stockwell,T.; Amedeo,P.; Appalla,L.; Bishop,B.; Edworthy,P.; Gupta,N.; Hoover,J.; Katzel,D.; Li,K.; Schobel,S.; Shrivastava,S.; Thovarai,V.; Wang,S.; Bausch,D.; Kasper,M.R.; Nelson,M.I.; Pollet,S.; Silva,M.; Tinoco,Y.O.; Bao,Y.; Sanders,R.; Zhdanov,S.; Kiryutin,B.; Lipman,D.J.; Tatusova,T.; Thomas,P.G.
EPI496594	MP	Peru	2010-Nov-04	A/Peru/PER250/2010		Other Database Import	Wentworth,D.E.; Halpin,R.A.; Lin,X.; Bera,J.; Ransier,A.; Fedorova,N.; Tsitrin,T.; McLellan,M.; Stockwell,T.; Amedeo,P.; Appalla,L.; Bishop,B.; Edworthy,P.; Gupta,N.; Hoover,J.; Katzel,D.; Li,K.; Schobel,S.; Shrivastava,S.; Thovarai,V.; Wang,S.; Bausch,D.; Kasper,M.R.; Nelson,M.I.; Pollet,S.; Silva,M.; Tinoco,Y.O.; Bao,Y.; Sanders,R.; Zhdanov,S.; Kiryutin,B.; Lipman,D.J.; Tatusova,T.; Thomas,P.G.
EPI496595	NA	Peru	2010-Nov-04	A/Peru/PER250/2010		Other Database Import	Wentworth,D.E.; Halpin,R.A.; Lin,X.; Bera,J.; Ransier,A.; Fedorova,N.; Tsitrin,T.; McLellan,M.; Stockwell,T.; Amedeo,P.; Appalla,L.; Bishop,B.; Edworthy,P.; Gupta,N.; Hoover,J.; Katzel,D.; Li,K.; Schobel,S.; Shrivastava,S.; Thovarai,V.; Wang,S.; Bausch,D.; Kasper,M.R.; Nelson,M.I.; Pollet,S.; Silva,M.; Tinoco,Y.O.; Bao,Y.; Sanders,R.; Zhdanov,S.; Kiryutin,B.; Lipman,D.J.; Tatusova,T.; Thomas,P.G.
EPI496599	PB2	Peru	2010-Nov-04	A/Peru/PER250/2010		Other Database Import	Wentworth,D.E.; Halpin,R.A.; Lin,X.; Bera,J.; Ransier,A.; Fedorova,N.; Tsitrin,T.; McLellan,M.; Stockwell,T.; Amedeo,P.; Appalla,L.; Bishop,B.; Edworthy,P.; Gupta,N.; Hoover,J.; Katzel,D.; Li,K.; Schobel,S.; Shrivastava,S.; Thovarai,V.; Wang,S.; Bausch,D.; Kasper,M.R.; Nelson,M.I.; Pollet,S.; Silva,M.; Tinoco,Y.O.; Bao,Y.; Sanders,R.; Zhdanov,S.; Kiryutin,B.; Lipman,D.J.; Tatusova,T.; Thomas,P.G.
EPI496593	HA	Peru	2010-Nov-04	A/Peru/PER250/2010		Other Database Import	Wentworth,D.E.; Halpin,R.A.; Lin,X.; Bera,J.; Ransier,A.; Fedorova,N.; Tsitrin,T.; McLellan,M.; Stockwell,T.; Amedeo,P.; Appalla,L.; Bishop,B.; Edworthy,P.; Gupta,N.; Hoover,J.; Katzel,D.; Li,K.; Schobel,S.; Shrivastava,S.; Thovarai,V.; Wang,S.; Bausch,D.; Kasper,M.R.; Nelson,M.I.; Pollet,S.; Silva,M.; Tinoco,Y.O.; Bao,Y.; Sanders,R.; Zhdanov,S.; Kiryutin,B.; Lipman,D.J.; Tatusova,T.; Thomas,P.G.
EPI496596	NP	Peru	2010-Nov-04	A/Peru/PER250/2010		Other Database Import	Wentworth,D.E.; Halpin,R.A.; Lin,X.; Bera,J.; Ransier,A.; Fedorova,N.; Tsitrin,T.; McLellan,M.; Stockwell,T.; Amedeo,P.; Appalla,L.; Bishop,B.; Edworthy,P.; Gupta,N.; Hoover,J.; Katzel,D.; Li,K.; Schobel,S.; Shrivastava,S.; Thovarai,V.; Wang,S.; Bausch,D.; Kasper,M.R.; Nelson,M.I.; Pollet,S.; Silva,M.; Tinoco,Y.O.; Bao,Y.; Sanders,R.; Zhdanov,S.; Kiryutin,B.; Lipman,D.J.; Tatusova,T.; Thomas,P.G.
EPI496597	NS	Peru	2010-Nov-04	A/Peru/PER250/2010		Other Database Import	Wentworth,D.E.; Halpin,R.A.; Lin,X.; Bera,J.; Ransier,A.; Fedorova,N.; Tsitrin,T.; McLellan,M.; Stockwell,T.; Amedeo,P.; Appalla,L.; Bishop,B.; Edworthy,P.; Gupta,N.; Hoover,J.; Katzel,D.; Li,K.; Schobel,S.; Shrivastava,S.; Thovarai,V.; Wang,S.; Bausch,D.; Kasper,M.R.; Nelson,M.I.; Pollet,S.; Silva,M.; Tinoco,Y.O.; Bao,Y.; Sanders,R.; Zhdanov,S.; Kiryutin,B.; Lipman,D.J.; Tatusova,T.; Thomas,P.G.
EPI496598	PB1	Peru	2010-Nov-04	A/Peru/PER250/2010		Other Database Import	Wentworth,D.E.; Halpin,R.A.; Lin,X.; Bera,J.; Ransier,A.; Fedorova,N.; Tsitrin,T.; McLellan,M.; Stockwell,T.; Amedeo,P.; Appalla,L.; Bishop,B.; Edworthy,P.; Gupta,N.; Hoover,J.; Katzel,D.; Li,K.; Schobel,S.; Shrivastava,S.; Thovarai,V.; Wang,S.; Bausch,D.; Kasper,M.R.; Nelson,M.I.; Pollet,S.; Silva,M.; Tinoco,Y.O.; Bao,Y.; Sanders,R.; Zhdanov,S.; Kiryutin,B.; Lipman,D.J.; Tatusova,T.; Thomas,P.G.
EPI496007	PA	Peru	2010-Oct-20	A/Peru/PER248/2010		Other Database Import	Wentworth,D.E.; Halpin,R.A.; Lin,X.; Bera,J.; Ransier,A.; Fedorova,N.; Tsitrin,T.; McLellan,M.; Stockwell,T.; Amedeo,P.; Appalla,L.; Bishop,B.; Edworthy,P.; Gupta,N.; Hoover,J.; Katzel,D.; Li,K.; Schobel,S.; Shrivastava,S.; Thovarai,V.; Wang,S.; Bausch,D.; Kasper,M.R.; Nelson,M.I.; Pollet,S.; Silva,M.; Tinoco,Y.O.; Bao,Y.; Sanders,R.; Zhdanov,S.; Kiryutin,B.; Lipman,D.J.; Tatusova,T.; Thomas,P.G.
EPI496586	HA	Peru	2010-Oct-20	A/Peru/PER248/2010		Other Database Import	Wentworth,D.E.; Halpin,R.A.; Lin,X.; Bera,J.; Ransier,A.; Fedorova,N.; Tsitrin,T.; McLellan,M.; Stockwell,T.; Amedeo,P.; Appalla,L.; Bishop,B.; Edworthy,P.; Gupta,N.; Hoover,J.; Katzel,D.; Li,K.; Schobel,S.; Shrivastava,S.; Thovarai,V.; Wang,S.; Bausch,D.; Kasper,M.R.; Nelson,M.I.; Pollet,S.; Silva,M.; Tinoco,Y.O.; Bao,Y.; Sanders,R.; Zhdanov,S.; Kiryutin,B.; Lipman,D.J.; Tatusova,T.; Thomas,P.G.
EPI496587	MP	Peru	2010-Oct-20	A/Peru/PER248/2010		Other Database Import	Wentworth,D.E.; Halpin,R.A.; Lin,X.; Bera,J.; Ransier,A.; Fedorova,N.; Tsitrin,T.; McLellan,M.; Stockwell,T.; Amedeo,P.; Appalla,L.; Bishop,B.; Edworthy,P.; Gupta,N.; Hoover,J.; Katzel,D.; Li,K.; Schobel,S.; Shrivastava,S.; Thovarai,V.; Wang,S.; Bausch,D.; Kasper,M.R.; Nelson,M.I.; Pollet,S.; Silva,M.; Tinoco,Y.O.; Bao,Y.; Sanders,R.; Zhdanov,S.; Kiryutin,B.; Lipman,D.J.; Tatusova,T.; Thomas,P.G.
EPI496588	NA	Peru	2010-Oct-20	A/Peru/PER248/2010		Other Database Import	Wentworth,D.E.; Halpin,R.A.; Lin,X.; Bera,J.; Ransier,A.; Fedorova,N.; Tsitrin,T.; McLellan,M.; Stockwell,T.; Amedeo,P.; Appalla,L.; Bishop,B.; Edworthy,P.; Gupta,N.; Hoover,J.; Katzel,D.; Li,K.; Schobel,S.; Shrivastava,S.; Thovarai,V.; Wang,S.; Bausch,D.; Kasper,M.R.; Nelson,M.I.; Pollet,S.; Silva,M.; Tinoco,Y.O.; Bao,Y.; Sanders,R.; Zhdanov,S.; Kiryutin,B.; Lipman,D.J.; Tatusova,T.; Thomas,P.G.
EPI496589	NP	Peru	2010-Oct-20	A/Peru/PER248/2010		Other Database Import	Wentworth,D.E.; Halpin,R.A.; Lin,X.; Bera,J.; Ransier,A.; Fedorova,N.; Tsitrin,T.; McLellan,M.; Stockwell,T.; Amedeo,P.; Appalla,L.; Bishop,B.; Edworthy,P.; Gupta,N.; Hoover,J.; Katzel,D.; Li,K.; Schobel,S.; Shrivastava,S.; Thovarai,V.; Wang,S.; Bausch,D.; Kasper,M.R.; Nelson,M.I.; Pollet,S.; Silva,M.; Tinoco,Y.O.; Bao,Y.; Sanders,R.; Zhdanov,S.; Kiryutin,B.; Lipman,D.J.; Tatusova,T.; Thomas,P.G.
EPI496590	NS	Peru	2010-Oct-20	A/Peru/PER248/2010		Other Database Import	Wentworth,D.E.; Halpin,R.A.; Lin,X.; Bera,J.; Ransier,A.; Fedorova,N.; Tsitrin,T.; McLellan,M.; Stockwell,T.; Amedeo,P.; Appalla,L.; Bishop,B.; Edworthy,P.; Gupta,N.; Hoover,J.; Katzel,D.; Li,K.; Schobel,S.; Shrivastava,S.; Thovarai,V.; Wang,S.; Bausch,D.; Kasper,M.R.; Nelson,M.I.; Pollet,S.; Silva,M.; Tinoco,Y.O.; Bao,Y.; Sanders,R.; Zhdanov,S.; Kiryutin,B.; Lipman,D.J.; Tatusova,T.; Thomas,P.G.
EPI496591	PB1	Peru	2010-Oct-20	A/Peru/PER248/2010		Other Database Import	Wentworth,D.E.; Halpin,R.A.; Lin,X.; Bera,J.; Ransier,A.; Fedorova,N.; Tsitrin,T.; McLellan,M.; Stockwell,T.; Amedeo,P.; Appalla,L.; Bishop,B.; Edworthy,P.; Gupta,N.; Hoover,J.; Katzel,D.; Li,K.; Schobel,S.; Shrivastava,S.; Thovarai,V.; Wang,S.; Bausch,D.; Kasper,M.R.; Nelson,M.I.; Pollet,S.; Silva,M.; Tinoco,Y.O.; Bao,Y.; Sanders,R.; Zhdanov,S.; Kiryutin,B.; Lipman,D.J.; Tatusova,T.; Thomas,P.G.
EPI496592	PB2	Peru	2010-Oct-20	A/Peru/PER248/2010		Other Database Import	Wentworth,D.E.; Halpin,R.A.; Lin,X.; Bera,J.; Ransier,A.; Fedorova,N.; Tsitrin,T.; McLellan,M.; Stockwell,T.; Amedeo,P.; Appalla,L.; Bishop,B.; Edworthy,P.; Gupta,N.; Hoover,J.; Katzel,D.; Li,K.; Schobel,S.; Shrivastava,S.; Thovarai,V.; Wang,S.; Bausch,D.; Kasper,M.R.; Nelson,M.I.; Pollet,S.; Silva,M.; Tinoco,Y.O.; Bao,Y.; Sanders,R.; Zhdanov,S.; Kiryutin,B.; Lipman,D.J.; Tatusova,T.; Thomas,P.G.
EPI495994	PA	Peru	2010-Dec-03	A/Peru/PER234/2010		Other Database Import	Wentworth,D.E.; Halpin,R.A.; Lin,X.; Bera,J.; Ransier,A.; Fedorova,N.; Tsitrin,T.; McLellan,M.; Stockwell,T.; Amedeo,P.; Appalla,L.; Bishop,B.; Edworthy,P.; Gupta,N.; Hoover,J.; Katzel,D.; Li,K.; Schobel,S.; Shrivastava,S.; Thovarai,V.; Wang,S.; Bausch,D.; Kasper,M.R.; Nelson,M.I.; Pollet,S.; Silva,M.; Tinoco,Y.O.; Bao,Y.; Sanders,R.; Zhdanov,S.; Kiryutin,B.; Lipman,D.J.; Tatusova,T.; Thomas,P.G.
EPI496491	HA	Peru	2010-Dec-03	A/Peru/PER234/2010		Other Database Import	Wentworth,D.E.; Halpin,R.A.; Lin,X.; Bera,J.; Ransier,A.; Fedorova,N.; Tsitrin,T.; McLellan,M.; Stockwell,T.; Amedeo,P.; Appalla,L.; Bishop,B.; Edworthy,P.; Gupta,N.; Hoover,J.; Katzel,D.; Li,K.; Schobel,S.; Shrivastava,S.; Thovarai,V.; Wang,S.; Bausch,D.; Kasper,M.R.; Nelson,M.I.; Pollet,S.; Silva,M.; Tinoco,Y.O.; Bao,Y.; Sanders,R.; Zhdanov,S.; Kiryutin,B.; Lipman,D.J.; Tatusova,T.; Thomas,P.G.
EPI496492	MP	Peru	2010-Dec-03	A/Peru/PER234/2010		Other Database Import	Wentworth,D.E.; Halpin,R.A.; Lin,X.; Bera,J.; Ransier,A.; Fedorova,N.; Tsitrin,T.; McLellan,M.; Stockwell,T.; Amedeo,P.; Appalla,L.; Bishop,B.; Edworthy,P.; Gupta,N.; Hoover,J.; Katzel,D.; Li,K.; Schobel,S.; Shrivastava,S.; Thovarai,V.; Wang,S.; Bausch,D.; Kasper,M.R.; Nelson,M.I.; Pollet,S.; Silva,M.; Tinoco,Y.O.; Bao,Y.; Sanders,R.; Zhdanov,S.; Kiryutin,B.; Lipman,D.J.; Tatusova,T.; Thomas,P.G.
EPI496493	NA	Peru	2010-Dec-03	A/Peru/PER234/2010		Other Database Import	Wentworth,D.E.; Halpin,R.A.; Lin,X.; Bera,J.; Ransier,A.; Fedorova,N.; Tsitrin,T.; McLellan,M.; Stockwell,T.; Amedeo,P.; Appalla,L.; Bishop,B.; Edworthy,P.; Gupta,N.; Hoover,J.; Katzel,D.; Li,K.; Schobel,S.; Shrivastava,S.; Thovarai,V.; Wang,S.; Bausch,D.; Kasper,M.R.; Nelson,M.I.; Pollet,S.; Silva,M.; Tinoco,Y.O.; Bao,Y.; Sanders,R.; Zhdanov,S.; Kiryutin,B.; Lipman,D.J.; Tatusova,T.; Thomas,P.G.
EPI496494	NP	Peru	2010-Dec-03	A/Peru/PER234/2010		Other Database Import	Wentworth,D.E.; Halpin,R.A.; Lin,X.; Bera,J.; Ransier,A.; Fedorova,N.; Tsitrin,T.; McLellan,M.; Stockwell,T.; Amedeo,P.; Appalla,L.; Bishop,B.; Edworthy,P.; Gupta,N.; Hoover,J.; Katzel,D.; Li,K.; Schobel,S.; Shrivastava,S.; Thovarai,V.; Wang,S.; Bausch,D.; Kasper,M.R.; Nelson,M.I.; Pollet,S.; Silva,M.; Tinoco,Y.O.; Bao,Y.; Sanders,R.; Zhdanov,S.; Kiryutin,B.; Lipman,D.J.; Tatusova,T.; Thomas,P.G.
EPI496495	NS	Peru	2010-Dec-03	A/Peru/PER234/2010		Other Database Import	Wentworth,D.E.; Halpin,R.A.; Lin,X.; Bera,J.; Ransier,A.; Fedorova,N.; Tsitrin,T.; McLellan,M.; Stockwell,T.; Amedeo,P.; Appalla,L.; Bishop,B.; Edworthy,P.; Gupta,N.; Hoover,J.; Katzel,D.; Li,K.; Schobel,S.; Shrivastava,S.; Thovarai,V.; Wang,S.; Bausch,D.; Kasper,M.R.; Nelson,M.I.; Pollet,S.; Silva,M.; Tinoco,Y.O.; Bao,Y.; Sanders,R.; Zhdanov,S.; Kiryutin,B.; Lipman,D.J.; Tatusova,T.; Thomas,P.G.
EPI496496	PB1	Peru	2010-Dec-03	A/Peru/PER234/2010		Other Database Import	Wentworth,D.E.; Halpin,R.A.; Lin,X.; Bera,J.; Ransier,A.; Fedorova,N.; Tsitrin,T.; McLellan,M.; Stockwell,T.; Amedeo,P.; Appalla,L.; Bishop,B.; Edworthy,P.; Gupta,N.; Hoover,J.; Katzel,D.; Li,K.; Schobel,S.; Shrivastava,S.; Thovarai,V.; Wang,S.; Bausch,D.; Kasper,M.R.; Nelson,M.I.; Pollet,S.; Silva,M.; Tinoco,Y.O.; Bao,Y.; Sanders,R.; Zhdanov,S.; Kiryutin,B.; Lipman,D.J.; Tatusova,T.; Thomas,P.G.
EPI496497	PB2	Peru	2010-Dec-03	A/Peru/PER234/2010		Other Database Import	Wentworth,D.E.; Halpin,R.A.; Lin,X.; Bera,J.; Ransier,A.; Fedorova,N.; Tsitrin,T.; McLellan,M.; Stockwell,T.; Amedeo,P.; Appalla,L.; Bishop,B.; Edworthy,P.; Gupta,N.; Hoover,J.; Katzel,D.; Li,K.; Schobel,S.; Shrivastava,S.; Thovarai,V.; Wang,S.; Bausch,D.; Kasper,M.R.; Nelson,M.I.; Pollet,S.; Silva,M.; Tinoco,Y.O.; Bao,Y.; Sanders,R.; Zhdanov,S.; Kiryutin,B.; Lipman,D.J.; Tatusova,T.; Thomas,P.G.
EPI495993	PA	Peru	2010-Oct-13	A/Peru/PER233/2010		Other Database Import	Wentworth,D.E.; Halpin,R.A.; Lin,X.; Bera,J.; Ransier,A.; Fedorova,N.; Tsitrin,T.; McLellan,M.; Stockwell,T.; Amedeo,P.; Appalla,L.; Bishop,B.; Edworthy,P.; Gupta,N.; Hoover,J.; Katzel,D.; Li,K.; Schobel,S.; Shrivastava,S.; Thovarai,V.; Wang,S.; Bausch,D.; Kasper,M.R.; Nelson,M.I.; Pollet,S.; Silva,M.; Tinoco,Y.O.; Bao,Y.; Sanders,R.; Zhdanov,S.; Kiryutin,B.; Lipman,D.J.; Tatusova,T.; Thomas,P.G.
EPI496484	HA	Peru	2010-Oct-13	A/Peru/PER233/2010		Other Database Import	Wentworth,D.E.; Halpin,R.A.; Lin,X.; Bera,J.; Ransier,A.; Fedorova,N.; Tsitrin,T.; McLellan,M.; Stockwell,T.; Amedeo,P.; Appalla,L.; Bishop,B.; Edworthy,P.; Gupta,N.; Hoover,J.; Katzel,D.; Li,K.; Schobel,S.; Shrivastava,S.; Thovarai,V.; Wang,S.; Bausch,D.; Kasper,M.R.; Nelson,M.I.; Pollet,S.; Silva,M.; Tinoco,Y.O.; Bao,Y.; Sanders,R.; Zhdanov,S.; Kiryutin,B.; Lipman,D.J.; Tatusova,T.; Thomas,P.G.
EPI496485	MP	Peru	2010-Oct-13	A/Peru/PER233/2010		Other Database Import	Wentworth,D.E.; Halpin,R.A.; Lin,X.; Bera,J.; Ransier,A.; Fedorova,N.; Tsitrin,T.; McLellan,M.; Stockwell,T.; Amedeo,P.; Appalla,L.; Bishop,B.; Edworthy,P.; Gupta,N.; Hoover,J.; Katzel,D.; Li,K.; Schobel,S.; Shrivastava,S.; Thovarai,V.; Wang,S.; Bausch,D.; Kasper,M.R.; Nelson,M.I.; Pollet,S.; Silva,M.; Tinoco,Y.O.; Bao,Y.; Sanders,R.; Zhdanov,S.; Kiryutin,B.; Lipman,D.J.; Tatusova,T.; Thomas,P.G.
EPI496486	NA	Peru	2010-Oct-13	A/Peru/PER233/2010		Other Database Import	Wentworth,D.E.; Halpin,R.A.; Lin,X.; Bera,J.; Ransier,A.; Fedorova,N.; Tsitrin,T.; McLellan,M.; Stockwell,T.; Amedeo,P.; Appalla,L.; Bishop,B.; Edworthy,P.; Gupta,N.; Hoover,J.; Katzel,D.; Li,K.; Schobel,S.; Shrivastava,S.; Thovarai,V.; Wang,S.; Bausch,D.; Kasper,M.R.; Nelson,M.I.; Pollet,S.; Silva,M.; Tinoco,Y.O.; Bao,Y.; Sanders,R.; Zhdanov,S.; Kiryutin,B.; Lipman,D.J.; Tatusova,T.; Thomas,P.G.
EPI496487	NP	Peru	2010-Oct-13	A/Peru/PER233/2010		Other Database Import	Wentworth,D.E.; Halpin,R.A.; Lin,X.; Bera,J.; Ransier,A.; Fedorova,N.; Tsitrin,T.; McLellan,M.; Stockwell,T.; Amedeo,P.; Appalla,L.; Bishop,B.; Edworthy,P.; Gupta,N.; Hoover,J.; Katzel,D.; Li,K.; Schobel,S.; Shrivastava,S.; Thovarai,V.; Wang,S.; Bausch,D.; Kasper,M.R.; Nelson,M.I.; Pollet,S.; Silva,M.; Tinoco,Y.O.; Bao,Y.; Sanders,R.; Zhdanov,S.; Kiryutin,B.; Lipman,D.J.; Tatusova,T.; Thomas,P.G.
EPI496488	NS	Peru	2010-Oct-13	A/Peru/PER233/2010		Other Database Import	Wentworth,D.E.; Halpin,R.A.; Lin,X.; Bera,J.; Ransier,A.; Fedorova,N.; Tsitrin,T.; McLellan,M.; Stockwell,T.; Amedeo,P.; Appalla,L.; Bishop,B.; Edworthy,P.; Gupta,N.; Hoover,J.; Katzel,D.; Li,K.; Schobel,S.; Shrivastava,S.; Thovarai,V.; Wang,S.; Bausch,D.; Kasper,M.R.; Nelson,M.I.; Pollet,S.; Silva,M.; Tinoco,Y.O.; Bao,Y.; Sanders,R.; Zhdanov,S.; Kiryutin,B.; Lipman,D.J.; Tatusova,T.; Thomas,P.G.
EPI496489	PB1	Peru	2010-Oct-13	A/Peru/PER233/2010		Other Database Import	Wentworth,D.E.; Halpin,R.A.; Lin,X.; Bera,J.; Ransier,A.; Fedorova,N.; Tsitrin,T.; McLellan,M.; Stockwell,T.; Amedeo,P.; Appalla,L.; Bishop,B.; Edworthy,P.; Gupta,N.; Hoover,J.; Katzel,D.; Li,K.; Schobel,S.; Shrivastava,S.; Thovarai,V.; Wang,S.; Bausch,D.; Kasper,M.R.; Nelson,M.I.; Pollet,S.; Silva,M.; Tinoco,Y.O.; Bao,Y.; Sanders,R.; Zhdanov,S.; Kiryutin,B.; Lipman,D.J.; Tatusova,T.; Thomas,P.G.
EPI496490	PB2	Peru	2010-Oct-13	A/Peru/PER233/2010		Other Database Import	Wentworth,D.E.; Halpin,R.A.; Lin,X.; Bera,J.; Ransier,A.; Fedorova,N.; Tsitrin,T.; McLellan,M.; Stockwell,T.; Amedeo,P.; Appalla,L.; Bishop,B.; Edworthy,P.; Gupta,N.; Hoover,J.; Katzel,D.; Li,K.; Schobel,S.; Shrivastava,S.; Thovarai,V.; Wang,S.; Bausch,D.; Kasper,M.R.; Nelson,M.I.; Pollet,S.; Silva,M.; Tinoco,Y.O.; Bao,Y.; Sanders,R.; Zhdanov,S.; Kiryutin,B.; Lipman,D.J.; Tatusova,T.; Thomas,P.G.
EPI496456	HA	Peru	2010-Nov-06	A/Peru/PER229/2010		Other Database Import	Wentworth,D.E.; Halpin,R.A.; Lin,X.; Bera,J.; Ransier,A.; Fedorova,N.; Tsitrin,T.; McLellan,M.; Stockwell,T.; Amedeo,P.; Appalla,L.; Bishop,B.; Edworthy,P.; Gupta,N.; Hoover,J.; Katzel,D.; Li,K.; Schobel,S.; Shrivastava,S.; Thovarai,V.; Wang,S.; Bausch,D.; Kasper,M.R.; Nelson,M.I.; Pollet,S.; Silva,M.; Tinoco,Y.O.; Bao,Y.; Sanders,R.; Zhdanov,S.; Kiryutin,B.; Lipman,D.J.; Tatusova,T.; Thomas,P.G.
EPI496457	MP	Peru	2010-Nov-06	A/Peru/PER229/2010		Other Database Import	Wentworth,D.E.; Halpin,R.A.; Lin,X.; Bera,J.; Ransier,A.; Fedorova,N.; Tsitrin,T.; McLellan,M.; Stockwell,T.; Amedeo,P.; Appalla,L.; Bishop,B.; Edworthy,P.; Gupta,N.; Hoover,J.; Katzel,D.; Li,K.; Schobel,S.; Shrivastava,S.; Thovarai,V.; Wang,S.; Bausch,D.; Kasper,M.R.; Nelson,M.I.; Pollet,S.; Silva,M.; Tinoco,Y.O.; Bao,Y.; Sanders,R.; Zhdanov,S.; Kiryutin,B.; Lipman,D.J.; Tatusova,T.; Thomas,P.G.
EPI496458	NA	Peru	2010-Nov-06	A/Peru/PER229/2010		Other Database Import	Wentworth,D.E.; Halpin,R.A.; Lin,X.; Bera,J.; Ransier,A.; Fedorova,N.; Tsitrin,T.; McLellan,M.; Stockwell,T.; Amedeo,P.; Appalla,L.; Bishop,B.; Edworthy,P.; Gupta,N.; Hoover,J.; Katzel,D.; Li,K.; Schobel,S.; Shrivastava,S.; Thovarai,V.; Wang,S.; Bausch,D.; Kasper,M.R.; Nelson,M.I.; Pollet,S.; Silva,M.; Tinoco,Y.O.; Bao,Y.; Sanders,R.; Zhdanov,S.; Kiryutin,B.; Lipman,D.J.; Tatusova,T.; Thomas,P.G.
EPI496459	NP	Peru	2010-Nov-06	A/Peru/PER229/2010		Other Database Import	Wentworth,D.E.; Halpin,R.A.; Lin,X.; Bera,J.; Ransier,A.; Fedorova,N.; Tsitrin,T.; McLellan,M.; Stockwell,T.; Amedeo,P.; Appalla,L.; Bishop,B.; Edworthy,P.; Gupta,N.; Hoover,J.; Katzel,D.; Li,K.; Schobel,S.; Shrivastava,S.; Thovarai,V.; Wang,S.; Bausch,D.; Kasper,M.R.; Nelson,M.I.; Pollet,S.; Silva,M.; Tinoco,Y.O.; Bao,Y.; Sanders,R.; Zhdanov,S.; Kiryutin,B.; Lipman,D.J.; Tatusova,T.; Thomas,P.G.
EPI496460	NS	Peru	2010-Nov-06	A/Peru/PER229/2010		Other Database Import	Wentworth,D.E.; Halpin,R.A.; Lin,X.; Bera,J.; Ransier,A.; Fedorova,N.; Tsitrin,T.; McLellan,M.; Stockwell,T.; Amedeo,P.; Appalla,L.; Bishop,B.; Edworthy,P.; Gupta,N.; Hoover,J.; Katzel,D.; Li,K.; Schobel,S.; Shrivastava,S.; Thovarai,V.; Wang,S.; Bausch,D.; Kasper,M.R.; Nelson,M.I.; Pollet,S.; Silva,M.; Tinoco,Y.O.; Bao,Y.; Sanders,R.; Zhdanov,S.; Kiryutin,B.; Lipman,D.J.; Tatusova,T.; Thomas,P.G.
EPI495989	PA	Peru	2010-Nov-06	A/Peru/PER229/2010		Other Database Import	Wentworth,D.E.; Halpin,R.A.; Lin,X.; Bera,J.; Ransier,A.; Fedorova,N.; Tsitrin,T.; McLellan,M.; Stockwell,T.; Amedeo,P.; Appalla,L.; Bishop,B.; Edworthy,P.; Gupta,N.; Hoover,J.; Katzel,D.; Li,K.; Schobel,S.; Shrivastava,S.; Thovarai,V.; Wang,S.; Bausch,D.; Kasper,M.R.; Nelson,M.I.; Pollet,S.; Silva,M.; Tinoco,Y.O.; Bao,Y.; Sanders,R.; Zhdanov,S.; Kiryutin,B.; Lipman,D.J.; Tatusova,T.; Thomas,P.G.
EPI496461	PB1	Peru	2010-Nov-06	A/Peru/PER229/2010		Other Database Import	Wentworth,D.E.; Halpin,R.A.; Lin,X.; Bera,J.; Ransier,A.; Fedorova,N.; Tsitrin,T.; McLellan,M.; Stockwell,T.; Amedeo,P.; Appalla,L.; Bishop,B.; Edworthy,P.; Gupta,N.; Hoover,J.; Katzel,D.; Li,K.; Schobel,S.; Shrivastava,S.; Thovarai,V.; Wang,S.; Bausch,D.; Kasper,M.R.; Nelson,M.I.; Pollet,S.; Silva,M.; Tinoco,Y.O.; Bao,Y.; Sanders,R.; Zhdanov,S.; Kiryutin,B.; Lipman,D.J.; Tatusova,T.; Thomas,P.G.
EPI496462	PB2	Peru	2010-Nov-06	A/Peru/PER229/2010		Other Database Import	Wentworth,D.E.; Halpin,R.A.; Lin,X.; Bera,J.; Ransier,A.; Fedorova,N.; Tsitrin,T.; McLellan,M.; Stockwell,T.; Amedeo,P.; Appalla,L.; Bishop,B.; Edworthy,P.; Gupta,N.; Hoover,J.; Katzel,D.; Li,K.; Schobel,S.; Shrivastava,S.; Thovarai,V.; Wang,S.; Bausch,D.; Kasper,M.R.; Nelson,M.I.; Pollet,S.; Silva,M.; Tinoco,Y.O.; Bao,Y.; Sanders,R.; Zhdanov,S.; Kiryutin,B.; Lipman,D.J.; Tatusova,T.; Thomas,P.G.
EPI496448	HA	Peru	2010-Nov-02	A/Peru/PER228/2010		Other Database Import	Wentworth,D.E.; Halpin,R.A.; Lin,X.; Bera,J.; Ransier,A.; Fedorova,N.; Tsitrin,T.; McLellan,M.; Stockwell,T.; Amedeo,P.; Appalla,L.; Bishop,B.; Edworthy,P.; Gupta,N.; Hoover,J.; Katzel,D.; Li,K.; Schobel,S.; Shrivastava,S.; Thovarai,V.; Wang,S.; Bausch,D.; Kasper,M.R.; Nelson,M.I.; Pollet,S.; Silva,M.; Tinoco,Y.O.; Bao,Y.; Sanders,R.; Zhdanov,S.; Kiryutin,B.; Lipman,D.J.; Tatusova,T.; Thomas,P.G.
EPI496449	MP	Peru	2010-Nov-02	A/Peru/PER228/2010		Other Database Import	Wentworth,D.E.; Halpin,R.A.; Lin,X.; Bera,J.; Ransier,A.; Fedorova,N.; Tsitrin,T.; McLellan,M.; Stockwell,T.; Amedeo,P.; Appalla,L.; Bishop,B.; Edworthy,P.; Gupta,N.; Hoover,J.; Katzel,D.; Li,K.; Schobel,S.; Shrivastava,S.; Thovarai,V.; Wang,S.; Bausch,D.; Kasper,M.R.; Nelson,M.I.; Pollet,S.; Silva,M.; Tinoco,Y.O.; Bao,Y.; Sanders,R.; Zhdanov,S.; Kiryutin,B.; Lipman,D.J.; Tatusova,T.; Thomas,P.G.
EPI496451	NA	Peru	2010-Nov-02	A/Peru/PER228/2010		Other Database Import	Wentworth,D.E.; Halpin,R.A.; Lin,X.; Bera,J.; Ransier,A.; Fedorova,N.; Tsitrin,T.; McLellan,M.; Stockwell,T.; Amedeo,P.; Appalla,L.; Bishop,B.; Edworthy,P.; Gupta,N.; Hoover,J.; Katzel,D.; Li,K.; Schobel,S.; Shrivastava,S.; Thovarai,V.; Wang,S.; Bausch,D.; Kasper,M.R.; Nelson,M.I.; Pollet,S.; Silva,M.; Tinoco,Y.O.; Bao,Y.; Sanders,R.; Zhdanov,S.; Kiryutin,B.; Lipman,D.J.; Tatusova,T.; Thomas,P.G.
EPI496452	NP	Peru	2010-Nov-02	A/Peru/PER228/2010		Other Database Import	Wentworth,D.E.; Halpin,R.A.; Lin,X.; Bera,J.; Ransier,A.; Fedorova,N.; Tsitrin,T.; McLellan,M.; Stockwell,T.; Amedeo,P.; Appalla,L.; Bishop,B.; Edworthy,P.; Gupta,N.; Hoover,J.; Katzel,D.; Li,K.; Schobel,S.; Shrivastava,S.; Thovarai,V.; Wang,S.; Bausch,D.; Kasper,M.R.; Nelson,M.I.; Pollet,S.; Silva,M.; Tinoco,Y.O.; Bao,Y.; Sanders,R.; Zhdanov,S.; Kiryutin,B.; Lipman,D.J.; Tatusova,T.; Thomas,P.G.
EPI496453	NS	Peru	2010-Nov-02	A/Peru/PER228/2010		Other Database Import	Wentworth,D.E.; Halpin,R.A.; Lin,X.; Bera,J.; Ransier,A.; Fedorova,N.; Tsitrin,T.; McLellan,M.; Stockwell,T.; Amedeo,P.; Appalla,L.; Bishop,B.; Edworthy,P.; Gupta,N.; Hoover,J.; Katzel,D.; Li,K.; Schobel,S.; Shrivastava,S.; Thovarai,V.; Wang,S.; Bausch,D.; Kasper,M.R.; Nelson,M.I.; Pollet,S.; Silva,M.; Tinoco,Y.O.; Bao,Y.; Sanders,R.; Zhdanov,S.; Kiryutin,B.; Lipman,D.J.; Tatusova,T.; Thomas,P.G.
EPI496454	PB1	Peru	2010-Nov-02	A/Peru/PER228/2010		Other Database Import	Wentworth,D.E.; Halpin,R.A.; Lin,X.; Bera,J.; Ransier,A.; Fedorova,N.; Tsitrin,T.; McLellan,M.; Stockwell,T.; Amedeo,P.; Appalla,L.; Bishop,B.; Edworthy,P.; Gupta,N.; Hoover,J.; Katzel,D.; Li,K.; Schobel,S.; Shrivastava,S.; Thovarai,V.; Wang,S.; Bausch,D.; Kasper,M.R.; Nelson,M.I.; Pollet,S.; Silva,M.; Tinoco,Y.O.; Bao,Y.; Sanders,R.; Zhdanov,S.; Kiryutin,B.; Lipman,D.J.; Tatusova,T.; Thomas,P.G.
EPI496455	PB2	Peru	2010-Nov-02	A/Peru/PER228/2010		Other Database Import	Wentworth,D.E.; Halpin,R.A.; Lin,X.; Bera,J.; Ransier,A.; Fedorova,N.; Tsitrin,T.; McLellan,M.; Stockwell,T.; Amedeo,P.; Appalla,L.; Bishop,B.; Edworthy,P.; Gupta,N.; Hoover,J.; Katzel,D.; Li,K.; Schobel,S.; Shrivastava,S.; Thovarai,V.; Wang,S.; Bausch,D.; Kasper,M.R.; Nelson,M.I.; Pollet,S.; Silva,M.; Tinoco,Y.O.; Bao,Y.; Sanders,R.; Zhdanov,S.; Kiryutin,B.; Lipman,D.J.; Tatusova,T.; Thomas,P.G.
EPI495988	PA	Peru	2010-Nov-02	A/Peru/PER228/2010		Other Database Import	Wentworth,D.E.; Halpin,R.A.; Lin,X.; Bera,J.; Ransier,A.; Fedorova,N.; Tsitrin,T.; McLellan,M.; Stockwell,T.; Amedeo,P.; Appalla,L.; Bishop,B.; Edworthy,P.; Gupta,N.; Hoover,J.; Katzel,D.; Li,K.; Schobel,S.; Shrivastava,S.; Thovarai,V.; Wang,S.; Bausch,D.; Kasper,M.R.; Nelson,M.I.; Pollet,S.; Silva,M.; Tinoco,Y.O.; Bao,Y.; Sanders,R.; Zhdanov,S.; Kiryutin,B.; Lipman,D.J.; Tatusova,T.; Thomas,P.G.
EPI496417	HA	Peru	2010-Nov-02	A/Peru/PER224/2010		Other Database Import	Wentworth,D.E.; Halpin,R.A.; Lin,X.; Bera,J.; Ransier,A.; Fedorova,N.; Tsitrin,T.; McLellan,M.; Stockwell,T.; Amedeo,P.; Appalla,L.; Bishop,B.; Edworthy,P.; Gupta,N.; Hoover,J.; Katzel,D.; Li,K.; Schobel,S.; Shrivastava,S.; Thovarai,V.; Wang,S.; Bausch,D.; Kasper,M.R.; Nelson,M.I.; Pollet,S.; Silva,M.; Tinoco,Y.O.; Bao,Y.; Sanders,R.; Zhdanov,S.; Kiryutin,B.; Lipman,D.J.; Tatusova,T.; Thomas,P.G.
EPI496418	MP	Peru	2010-Nov-02	A/Peru/PER224/2010		Other Database Import	Wentworth,D.E.; Halpin,R.A.; Lin,X.; Bera,J.; Ransier,A.; Fedorova,N.; Tsitrin,T.; McLellan,M.; Stockwell,T.; Amedeo,P.; Appalla,L.; Bishop,B.; Edworthy,P.; Gupta,N.; Hoover,J.; Katzel,D.; Li,K.; Schobel,S.; Shrivastava,S.; Thovarai,V.; Wang,S.; Bausch,D.; Kasper,M.R.; Nelson,M.I.; Pollet,S.; Silva,M.; Tinoco,Y.O.; Bao,Y.; Sanders,R.; Zhdanov,S.; Kiryutin,B.; Lipman,D.J.; Tatusova,T.; Thomas,P.G.
EPI496419	NA	Peru	2010-Nov-02	A/Peru/PER224/2010		Other Database Import	Wentworth,D.E.; Halpin,R.A.; Lin,X.; Bera,J.; Ransier,A.; Fedorova,N.; Tsitrin,T.; McLellan,M.; Stockwell,T.; Amedeo,P.; Appalla,L.; Bishop,B.; Edworthy,P.; Gupta,N.; Hoover,J.; Katzel,D.; Li,K.; Schobel,S.; Shrivastava,S.; Thovarai,V.; Wang,S.; Bausch,D.; Kasper,M.R.; Nelson,M.I.; Pollet,S.; Silva,M.; Tinoco,Y.O.; Bao,Y.; Sanders,R.; Zhdanov,S.; Kiryutin,B.; Lipman,D.J.; Tatusova,T.; Thomas,P.G.
EPI496420	NP	Peru	2010-Nov-02	A/Peru/PER224/2010		Other Database Import	Wentworth,D.E.; Halpin,R.A.; Lin,X.; Bera,J.; Ransier,A.; Fedorova,N.; Tsitrin,T.; McLellan,M.; Stockwell,T.; Amedeo,P.; Appalla,L.; Bishop,B.; Edworthy,P.; Gupta,N.; Hoover,J.; Katzel,D.; Li,K.; Schobel,S.; Shrivastava,S.; Thovarai,V.; Wang,S.; Bausch,D.; Kasper,M.R.; Nelson,M.I.; Pollet,S.; Silva,M.; Tinoco,Y.O.; Bao,Y.; Sanders,R.; Zhdanov,S.; Kiryutin,B.; Lipman,D.J.; Tatusova,T.; Thomas,P.G.
EPI496421	NS	Peru	2010-Nov-02	A/Peru/PER224/2010		Other Database Import	Wentworth,D.E.; Halpin,R.A.; Lin,X.; Bera,J.; Ransier,A.; Fedorova,N.; Tsitrin,T.; McLellan,M.; Stockwell,T.; Amedeo,P.; Appalla,L.; Bishop,B.; Edworthy,P.; Gupta,N.; Hoover,J.; Katzel,D.; Li,K.; Schobel,S.; Shrivastava,S.; Thovarai,V.; Wang,S.; Bausch,D.; Kasper,M.R.; Nelson,M.I.; Pollet,S.; Silva,M.; Tinoco,Y.O.; Bao,Y.; Sanders,R.; Zhdanov,S.; Kiryutin,B.; Lipman,D.J.; Tatusova,T.; Thomas,P.G.
EPI496422	PB1	Peru	2010-Nov-02	A/Peru/PER224/2010		Other Database Import	Wentworth,D.E.; Halpin,R.A.; Lin,X.; Bera,J.; Ransier,A.; Fedorova,N.; Tsitrin,T.; McLellan,M.; Stockwell,T.; Amedeo,P.; Appalla,L.; Bishop,B.; Edworthy,P.; Gupta,N.; Hoover,J.; Katzel,D.; Li,K.; Schobel,S.; Shrivastava,S.; Thovarai,V.; Wang,S.; Bausch,D.; Kasper,M.R.; Nelson,M.I.; Pollet,S.; Silva,M.; Tinoco,Y.O.; Bao,Y.; Sanders,R.; Zhdanov,S.; Kiryutin,B.; Lipman,D.J.; Tatusova,T.; Thomas,P.G.
EPI496423	PB2	Peru	2010-Nov-02	A/Peru/PER224/2010		Other Database Import	Wentworth,D.E.; Halpin,R.A.; Lin,X.; Bera,J.; Ransier,A.; Fedorova,N.; Tsitrin,T.; McLellan,M.; Stockwell,T.; Amedeo,P.; Appalla,L.; Bishop,B.; Edworthy,P.; Gupta,N.; Hoover,J.; Katzel,D.; Li,K.; Schobel,S.; Shrivastava,S.; Thovarai,V.; Wang,S.; Bausch,D.; Kasper,M.R.; Nelson,M.I.; Pollet,S.; Silva,M.; Tinoco,Y.O.; Bao,Y.; Sanders,R.; Zhdanov,S.; Kiryutin,B.; Lipman,D.J.; Tatusova,T.; Thomas,P.G.
EPI495984	PA	Peru	2010-Nov-02	A/Peru/PER224/2010		Other Database Import	Wentworth,D.E.; Halpin,R.A.; Lin,X.; Bera,J.; Ransier,A.; Fedorova,N.; Tsitrin,T.; McLellan,M.; Stockwell,T.; Amedeo,P.; Appalla,L.; Bishop,B.; Edworthy,P.; Gupta,N.; Hoover,J.; Katzel,D.; Li,K.; Schobel,S.; Shrivastava,S.; Thovarai,V.; Wang,S.; Bausch,D.; Kasper,M.R.; Nelson,M.I.; Pollet,S.; Silva,M.; Tinoco,Y.O.; Bao,Y.; Sanders,R.; Zhdanov,S.; Kiryutin,B.; Lipman,D.J.; Tatusova,T.; Thomas,P.G.
EPI496414	NS	Peru	2010-Dec-09	A/Peru/PER223/2010		Other Database Import	Wentworth,D.E.; Halpin,R.A.; Lin,X.; Bera,J.; Ransier,A.; Fedorova,N.; Tsitrin,T.; McLellan,M.; Stockwell,T.; Amedeo,P.; Appalla,L.; Bishop,B.; Edworthy,P.; Gupta,N.; Hoover,J.; Katzel,D.; Li,K.; Schobel,S.; Shrivastava,S.; Thovarai,V.; Wang,S.; Bausch,D.; Kasper,M.R.; Nelson,M.I.; Pollet,S.; Silva,M.; Tinoco,Y.O.; Bao,Y.; Sanders,R.; Zhdanov,S.; Kiryutin,B.; Lipman,D.J.; Tatusova,T.; Thomas,P.G.
EPI496415	PB1	Peru	2010-Dec-09	A/Peru/PER223/2010		Other Database Import	Wentworth,D.E.; Halpin,R.A.; Lin,X.; Bera,J.; Ransier,A.; Fedorova,N.; Tsitrin,T.; McLellan,M.; Stockwell,T.; Amedeo,P.; Appalla,L.; Bishop,B.; Edworthy,P.; Gupta,N.; Hoover,J.; Katzel,D.; Li,K.; Schobel,S.; Shrivastava,S.; Thovarai,V.; Wang,S.; Bausch,D.; Kasper,M.R.; Nelson,M.I.; Pollet,S.; Silva,M.; Tinoco,Y.O.; Bao,Y.; Sanders,R.; Zhdanov,S.; Kiryutin,B.; Lipman,D.J.; Tatusova,T.; Thomas,P.G.
EPI496416	PB2	Peru	2010-Dec-09	A/Peru/PER223/2010		Other Database Import	Wentworth,D.E.; Halpin,R.A.; Lin,X.; Bera,J.; Ransier,A.; Fedorova,N.; Tsitrin,T.; McLellan,M.; Stockwell,T.; Amedeo,P.; Appalla,L.; Bishop,B.; Edworthy,P.; Gupta,N.; Hoover,J.; Katzel,D.; Li,K.; Schobel,S.; Shrivastava,S.; Thovarai,V.; Wang,S.; Bausch,D.; Kasper,M.R.; Nelson,M.I.; Pollet,S.; Silva,M.; Tinoco,Y.O.; Bao,Y.; Sanders,R.; Zhdanov,S.; Kiryutin,B.; Lipman,D.J.; Tatusova,T.; Thomas,P.G.
EPI495983	PA	Peru	2010-Dec-09	A/Peru/PER223/2010		Other Database Import	Wentworth,D.E.; Halpin,R.A.; Lin,X.; Bera,J.; Ransier,A.; Fedorova,N.; Tsitrin,T.; McLellan,M.; Stockwell,T.; Amedeo,P.; Appalla,L.; Bishop,B.; Edworthy,P.; Gupta,N.; Hoover,J.; Katzel,D.; Li,K.; Schobel,S.; Shrivastava,S.; Thovarai,V.; Wang,S.; Bausch,D.; Kasper,M.R.; Nelson,M.I.; Pollet,S.; Silva,M.; Tinoco,Y.O.; Bao,Y.; Sanders,R.; Zhdanov,S.; Kiryutin,B.; Lipman,D.J.; Tatusova,T.; Thomas,P.G.
EPI496403	HA	Peru	2010-Dec-09	A/Peru/PER223/2010		Other Database Import	Wentworth,D.E.; Halpin,R.A.; Lin,X.; Bera,J.; Ransier,A.; Fedorova,N.; Tsitrin,T.; McLellan,M.; Stockwell,T.; Amedeo,P.; Appalla,L.; Bishop,B.; Edworthy,P.; Gupta,N.; Hoover,J.; Katzel,D.; Li,K.; Schobel,S.; Shrivastava,S.; Thovarai,V.; Wang,S.; Bausch,D.; Kasper,M.R.; Nelson,M.I.; Pollet,S.; Silva,M.; Tinoco,Y.O.; Bao,Y.; Sanders,R.; Zhdanov,S.; Kiryutin,B.; Lipman,D.J.; Tatusova,T.; Thomas,P.G.
EPI496404	MP	Peru	2010-Dec-09	A/Peru/PER223/2010		Other Database Import	Wentworth,D.E.; Halpin,R.A.; Lin,X.; Bera,J.; Ransier,A.; Fedorova,N.; Tsitrin,T.; McLellan,M.; Stockwell,T.; Amedeo,P.; Appalla,L.; Bishop,B.; Edworthy,P.; Gupta,N.; Hoover,J.; Katzel,D.; Li,K.; Schobel,S.; Shrivastava,S.; Thovarai,V.; Wang,S.; Bausch,D.; Kasper,M.R.; Nelson,M.I.; Pollet,S.; Silva,M.; Tinoco,Y.O.; Bao,Y.; Sanders,R.; Zhdanov,S.; Kiryutin,B.; Lipman,D.J.; Tatusova,T.; Thomas,P.G.
EPI496405	NA	Peru	2010-Dec-09	A/Peru/PER223/2010		Other Database Import	Wentworth,D.E.; Halpin,R.A.; Lin,X.; Bera,J.; Ransier,A.; Fedorova,N.; Tsitrin,T.; McLellan,M.; Stockwell,T.; Amedeo,P.; Appalla,L.; Bishop,B.; Edworthy,P.; Gupta,N.; Hoover,J.; Katzel,D.; Li,K.; Schobel,S.; Shrivastava,S.; Thovarai,V.; Wang,S.; Bausch,D.; Kasper,M.R.; Nelson,M.I.; Pollet,S.; Silva,M.; Tinoco,Y.O.; Bao,Y.; Sanders,R.; Zhdanov,S.; Kiryutin,B.; Lipman,D.J.; Tatusova,T.; Thomas,P.G.
EPI496413	NP	Peru	2010-Dec-09	A/Peru/PER223/2010		Other Database Import	Wentworth,D.E.; Halpin,R.A.; Lin,X.; Bera,J.; Ransier,A.; Fedorova,N.; Tsitrin,T.; McLellan,M.; Stockwell,T.; Amedeo,P.; Appalla,L.; Bishop,B.; Edworthy,P.; Gupta,N.; Hoover,J.; Katzel,D.; Li,K.; Schobel,S.; Shrivastava,S.; Thovarai,V.; Wang,S.; Bausch,D.; Kasper,M.R.; Nelson,M.I.; Pollet,S.; Silva,M.; Tinoco,Y.O.; Bao,Y.; Sanders,R.; Zhdanov,S.; Kiryutin,B.; Lipman,D.J.; Tatusova,T.; Thomas,P.G.
EPI496382	HA	Peru	2010-Nov-02	A/Peru/PER220/2010		Other Database Import	Wentworth,D.E.; Halpin,R.A.; Lin,X.; Bera,J.; Ransier,A.; Fedorova,N.; Tsitrin,T.; McLellan,M.; Stockwell,T.; Amedeo,P.; Appalla,L.; Bishop,B.; Edworthy,P.; Gupta,N.; Hoover,J.; Katzel,D.; Li,K.; Schobel,S.; Shrivastava,S.; Thovarai,V.; Wang,S.; Bausch,D.; Kasper,M.R.; Nelson,M.I.; Pollet,S.; Silva,M.; Tinoco,Y.O.; Bao,Y.; Sanders,R.; Zhdanov,S.; Kiryutin,B.; Lipman,D.J.; Tatusova,T.; Thomas,P.G.
EPI496383	MP	Peru	2010-Nov-02	A/Peru/PER220/2010		Other Database Import	Wentworth,D.E.; Halpin,R.A.; Lin,X.; Bera,J.; Ransier,A.; Fedorova,N.; Tsitrin,T.; McLellan,M.; Stockwell,T.; Amedeo,P.; Appalla,L.; Bishop,B.; Edworthy,P.; Gupta,N.; Hoover,J.; Katzel,D.; Li,K.; Schobel,S.; Shrivastava,S.; Thovarai,V.; Wang,S.; Bausch,D.; Kasper,M.R.; Nelson,M.I.; Pollet,S.; Silva,M.; Tinoco,Y.O.; Bao,Y.; Sanders,R.; Zhdanov,S.; Kiryutin,B.; Lipman,D.J.; Tatusova,T.; Thomas,P.G.
EPI496384	NA	Peru	2010-Nov-02	A/Peru/PER220/2010		Other Database Import	Wentworth,D.E.; Halpin,R.A.; Lin,X.; Bera,J.; Ransier,A.; Fedorova,N.; Tsitrin,T.; McLellan,M.; Stockwell,T.; Amedeo,P.; Appalla,L.; Bishop,B.; Edworthy,P.; Gupta,N.; Hoover,J.; Katzel,D.; Li,K.; Schobel,S.; Shrivastava,S.; Thovarai,V.; Wang,S.; Bausch,D.; Kasper,M.R.; Nelson,M.I.; Pollet,S.; Silva,M.; Tinoco,Y.O.; Bao,Y.; Sanders,R.; Zhdanov,S.; Kiryutin,B.; Lipman,D.J.; Tatusova,T.; Thomas,P.G.
EPI496385	NP	Peru	2010-Nov-02	A/Peru/PER220/2010		Other Database Import	Wentworth,D.E.; Halpin,R.A.; Lin,X.; Bera,J.; Ransier,A.; Fedorova,N.; Tsitrin,T.; McLellan,M.; Stockwell,T.; Amedeo,P.; Appalla,L.; Bishop,B.; Edworthy,P.; Gupta,N.; Hoover,J.; Katzel,D.; Li,K.; Schobel,S.; Shrivastava,S.; Thovarai,V.; Wang,S.; Bausch,D.; Kasper,M.R.; Nelson,M.I.; Pollet,S.; Silva,M.; Tinoco,Y.O.; Bao,Y.; Sanders,R.; Zhdanov,S.; Kiryutin,B.; Lipman,D.J.; Tatusova,T.; Thomas,P.G.
EPI496386	NS	Peru	2010-Nov-02	A/Peru/PER220/2010		Other Database Import	Wentworth,D.E.; Halpin,R.A.; Lin,X.; Bera,J.; Ransier,A.; Fedorova,N.; Tsitrin,T.; McLellan,M.; Stockwell,T.; Amedeo,P.; Appalla,L.; Bishop,B.; Edworthy,P.; Gupta,N.; Hoover,J.; Katzel,D.; Li,K.; Schobel,S.; Shrivastava,S.; Thovarai,V.; Wang,S.; Bausch,D.; Kasper,M.R.; Nelson,M.I.; Pollet,S.; Silva,M.; Tinoco,Y.O.; Bao,Y.; Sanders,R.; Zhdanov,S.; Kiryutin,B.; Lipman,D.J.; Tatusova,T.; Thomas,P.G.
EPI496387	PB1	Peru	2010-Nov-02	A/Peru/PER220/2010		Other Database Import	Wentworth,D.E.; Halpin,R.A.; Lin,X.; Bera,J.; Ransier,A.; Fedorova,N.; Tsitrin,T.; McLellan,M.; Stockwell,T.; Amedeo,P.; Appalla,L.; Bishop,B.; Edworthy,P.; Gupta,N.; Hoover,J.; Katzel,D.; Li,K.; Schobel,S.; Shrivastava,S.; Thovarai,V.; Wang,S.; Bausch,D.; Kasper,M.R.; Nelson,M.I.; Pollet,S.; Silva,M.; Tinoco,Y.O.; Bao,Y.; Sanders,R.; Zhdanov,S.; Kiryutin,B.; Lipman,D.J.; Tatusova,T.; Thomas,P.G.
EPI496388	PB2	Peru	2010-Nov-02	A/Peru/PER220/2010		Other Database Import	Wentworth,D.E.; Halpin,R.A.; Lin,X.; Bera,J.; Ransier,A.; Fedorova,N.; Tsitrin,T.; McLellan,M.; Stockwell,T.; Amedeo,P.; Appalla,L.; Bishop,B.; Edworthy,P.; Gupta,N.; Hoover,J.; Katzel,D.; Li,K.; Schobel,S.; Shrivastava,S.; Thovarai,V.; Wang,S.; Bausch,D.; Kasper,M.R.; Nelson,M.I.; Pollet,S.; Silva,M.; Tinoco,Y.O.; Bao,Y.; Sanders,R.; Zhdanov,S.; Kiryutin,B.; Lipman,D.J.; Tatusova,T.; Thomas,P.G.
EPI495980	PA	Peru	2010-Nov-02	A/Peru/PER220/2010		Other Database Import	Wentworth,D.E.; Halpin,R.A.; Lin,X.; Bera,J.; Ransier,A.; Fedorova,N.; Tsitrin,T.; McLellan,M.; Stockwell,T.; Amedeo,P.; Appalla,L.; Bishop,B.; Edworthy,P.; Gupta,N.; Hoover,J.; Katzel,D.; Li,K.; Schobel,S.; Shrivastava,S.; Thovarai,V.; Wang,S.; Bausch,D.; Kasper,M.R.; Nelson,M.I.; Pollet,S.; Silva,M.; Tinoco,Y.O.; Bao,Y.; Sanders,R.; Zhdanov,S.; Kiryutin,B.; Lipman,D.J.; Tatusova,T.; Thomas,P.G.
EPI496368	HA	Peru	2010-Oct-15	A/Peru/PER218/2010		Other Database Import	Wentworth,D.E.; Halpin,R.A.; Lin,X.; Bera,J.; Ransier,A.; Fedorova,N.; Tsitrin,T.; McLellan,M.; Stockwell,T.; Amedeo,P.; Appalla,L.; Bishop,B.; Edworthy,P.; Gupta,N.; Hoover,J.; Katzel,D.; Li,K.; Schobel,S.; Shrivastava,S.; Thovarai,V.; Wang,S.; Bausch,D.; Kasper,M.R.; Nelson,M.I.; Pollet,S.; Silva,M.; Tinoco,Y.O.; Bao,Y.; Sanders,R.; Zhdanov,S.; Kiryutin,B.; Lipman,D.J.; Tatusova,T.; Thomas,P.G.
EPI496369	MP	Peru	2010-Oct-15	A/Peru/PER218/2010		Other Database Import	Wentworth,D.E.; Halpin,R.A.; Lin,X.; Bera,J.; Ransier,A.; Fedorova,N.; Tsitrin,T.; McLellan,M.; Stockwell,T.; Amedeo,P.; Appalla,L.; Bishop,B.; Edworthy,P.; Gupta,N.; Hoover,J.; Katzel,D.; Li,K.; Schobel,S.; Shrivastava,S.; Thovarai,V.; Wang,S.; Bausch,D.; Kasper,M.R.; Nelson,M.I.; Pollet,S.; Silva,M.; Tinoco,Y.O.; Bao,Y.; Sanders,R.; Zhdanov,S.; Kiryutin,B.; Lipman,D.J.; Tatusova,T.; Thomas,P.G.
EPI496370	NA	Peru	2010-Oct-15	A/Peru/PER218/2010		Other Database Import	Wentworth,D.E.; Halpin,R.A.; Lin,X.; Bera,J.; Ransier,A.; Fedorova,N.; Tsitrin,T.; McLellan,M.; Stockwell,T.; Amedeo,P.; Appalla,L.; Bishop,B.; Edworthy,P.; Gupta,N.; Hoover,J.; Katzel,D.; Li,K.; Schobel,S.; Shrivastava,S.; Thovarai,V.; Wang,S.; Bausch,D.; Kasper,M.R.; Nelson,M.I.; Pollet,S.; Silva,M.; Tinoco,Y.O.; Bao,Y.; Sanders,R.; Zhdanov,S.; Kiryutin,B.; Lipman,D.J.; Tatusova,T.; Thomas,P.G.
EPI496371	NP	Peru	2010-Oct-15	A/Peru/PER218/2010		Other Database Import	Wentworth,D.E.; Halpin,R.A.; Lin,X.; Bera,J.; Ransier,A.; Fedorova,N.; Tsitrin,T.; McLellan,M.; Stockwell,T.; Amedeo,P.; Appalla,L.; Bishop,B.; Edworthy,P.; Gupta,N.; Hoover,J.; Katzel,D.; Li,K.; Schobel,S.; Shrivastava,S.; Thovarai,V.; Wang,S.; Bausch,D.; Kasper,M.R.; Nelson,M.I.; Pollet,S.; Silva,M.; Tinoco,Y.O.; Bao,Y.; Sanders,R.; Zhdanov,S.; Kiryutin,B.; Lipman,D.J.; Tatusova,T.; Thomas,P.G.
EPI496372	NS	Peru	2010-Oct-15	A/Peru/PER218/2010		Other Database Import	Wentworth,D.E.; Halpin,R.A.; Lin,X.; Bera,J.; Ransier,A.; Fedorova,N.; Tsitrin,T.; McLellan,M.; Stockwell,T.; Amedeo,P.; Appalla,L.; Bishop,B.; Edworthy,P.; Gupta,N.; Hoover,J.; Katzel,D.; Li,K.; Schobel,S.; Shrivastava,S.; Thovarai,V.; Wang,S.; Bausch,D.; Kasper,M.R.; Nelson,M.I.; Pollet,S.; Silva,M.; Tinoco,Y.O.; Bao,Y.; Sanders,R.; Zhdanov,S.; Kiryutin,B.; Lipman,D.J.; Tatusova,T.; Thomas,P.G.
EPI496373	PB1	Peru	2010-Oct-15	A/Peru/PER218/2010		Other Database Import	Wentworth,D.E.; Halpin,R.A.; Lin,X.; Bera,J.; Ransier,A.; Fedorova,N.; Tsitrin,T.; McLellan,M.; Stockwell,T.; Amedeo,P.; Appalla,L.; Bishop,B.; Edworthy,P.; Gupta,N.; Hoover,J.; Katzel,D.; Li,K.; Schobel,S.; Shrivastava,S.; Thovarai,V.; Wang,S.; Bausch,D.; Kasper,M.R.; Nelson,M.I.; Pollet,S.; Silva,M.; Tinoco,Y.O.; Bao,Y.; Sanders,R.; Zhdanov,S.; Kiryutin,B.; Lipman,D.J.; Tatusova,T.; Thomas,P.G.
EPI496374	PB2	Peru	2010-Oct-15	A/Peru/PER218/2010		Other Database Import	Wentworth,D.E.; Halpin,R.A.; Lin,X.; Bera,J.; Ransier,A.; Fedorova,N.; Tsitrin,T.; McLellan,M.; Stockwell,T.; Amedeo,P.; Appalla,L.; Bishop,B.; Edworthy,P.; Gupta,N.; Hoover,J.; Katzel,D.; Li,K.; Schobel,S.; Shrivastava,S.; Thovarai,V.; Wang,S.; Bausch,D.; Kasper,M.R.; Nelson,M.I.; Pollet,S.; Silva,M.; Tinoco,Y.O.; Bao,Y.; Sanders,R.; Zhdanov,S.; Kiryutin,B.; Lipman,D.J.; Tatusova,T.; Thomas,P.G.
EPI495978	PA	Peru	2010-Oct-15	A/Peru/PER218/2010		Other Database Import	Wentworth,D.E.; Halpin,R.A.; Lin,X.; Bera,J.; Ransier,A.; Fedorova,N.; Tsitrin,T.; McLellan,M.; Stockwell,T.; Amedeo,P.; Appalla,L.; Bishop,B.; Edworthy,P.; Gupta,N.; Hoover,J.; Katzel,D.; Li,K.; Schobel,S.; Shrivastava,S.; Thovarai,V.; Wang,S.; Bausch,D.; Kasper,M.R.; Nelson,M.I.; Pollet,S.; Silva,M.; Tinoco,Y.O.; Bao,Y.; Sanders,R.; Zhdanov,S.; Kiryutin,B.; Lipman,D.J.; Tatusova,T.; Thomas,P.G.
EPI495975	PA	Peru	2010-Dec-20	A/Peru/PER215/2010		Other Database Import	Wentworth,D.E.; Halpin,R.A.; Lin,X.; Bera,J.; Ransier,A.; Fedorova,N.; Tsitrin,T.; McLellan,M.; Stockwell,T.; Amedeo,P.; Appalla,L.; Bishop,B.; Edworthy,P.; Gupta,N.; Hoover,J.; Katzel,D.; Li,K.; Schobel,S.; Shrivastava,S.; Thovarai,V.; Wang,S.; Bausch,D.; Kasper,M.R.; Nelson,M.I.; Pollet,S.; Silva,M.; Tinoco,Y.O.; Bao,Y.; Sanders,R.; Zhdanov,S.; Kiryutin,B.; Lipman,D.J.; Tatusova,T.; Thomas,P.G.
EPI496347	HA	Peru	2010-Dec-20	A/Peru/PER215/2010		Other Database Import	Wentworth,D.E.; Halpin,R.A.; Lin,X.; Bera,J.; Ransier,A.; Fedorova,N.; Tsitrin,T.; McLellan,M.; Stockwell,T.; Amedeo,P.; Appalla,L.; Bishop,B.; Edworthy,P.; Gupta,N.; Hoover,J.; Katzel,D.; Li,K.; Schobel,S.; Shrivastava,S.; Thovarai,V.; Wang,S.; Bausch,D.; Kasper,M.R.; Nelson,M.I.; Pollet,S.; Silva,M.; Tinoco,Y.O.; Bao,Y.; Sanders,R.; Zhdanov,S.; Kiryutin,B.; Lipman,D.J.; Tatusova,T.; Thomas,P.G.
EPI496348	MP	Peru	2010-Dec-20	A/Peru/PER215/2010		Other Database Import	Wentworth,D.E.; Halpin,R.A.; Lin,X.; Bera,J.; Ransier,A.; Fedorova,N.; Tsitrin,T.; McLellan,M.; Stockwell,T.; Amedeo,P.; Appalla,L.; Bishop,B.; Edworthy,P.; Gupta,N.; Hoover,J.; Katzel,D.; Li,K.; Schobel,S.; Shrivastava,S.; Thovarai,V.; Wang,S.; Bausch,D.; Kasper,M.R.; Nelson,M.I.; Pollet,S.; Silva,M.; Tinoco,Y.O.; Bao,Y.; Sanders,R.; Zhdanov,S.; Kiryutin,B.; Lipman,D.J.; Tatusova,T.; Thomas,P.G.
EPI496349	NA	Peru	2010-Dec-20	A/Peru/PER215/2010		Other Database Import	Wentworth,D.E.; Halpin,R.A.; Lin,X.; Bera,J.; Ransier,A.; Fedorova,N.; Tsitrin,T.; McLellan,M.; Stockwell,T.; Amedeo,P.; Appalla,L.; Bishop,B.; Edworthy,P.; Gupta,N.; Hoover,J.; Katzel,D.; Li,K.; Schobel,S.; Shrivastava,S.; Thovarai,V.; Wang,S.; Bausch,D.; Kasper,M.R.; Nelson,M.I.; Pollet,S.; Silva,M.; Tinoco,Y.O.; Bao,Y.; Sanders,R.; Zhdanov,S.; Kiryutin,B.; Lipman,D.J.; Tatusova,T.; Thomas,P.G.
EPI496350	NP	Peru	2010-Dec-20	A/Peru/PER215/2010		Other Database Import	Wentworth,D.E.; Halpin,R.A.; Lin,X.; Bera,J.; Ransier,A.; Fedorova,N.; Tsitrin,T.; McLellan,M.; Stockwell,T.; Amedeo,P.; Appalla,L.; Bishop,B.; Edworthy,P.; Gupta,N.; Hoover,J.; Katzel,D.; Li,K.; Schobel,S.; Shrivastava,S.; Thovarai,V.; Wang,S.; Bausch,D.; Kasper,M.R.; Nelson,M.I.; Pollet,S.; Silva,M.; Tinoco,Y.O.; Bao,Y.; Sanders,R.; Zhdanov,S.; Kiryutin,B.; Lipman,D.J.; Tatusova,T.; Thomas,P.G.
EPI496351	NS	Peru	2010-Dec-20	A/Peru/PER215/2010		Other Database Import	Wentworth,D.E.; Halpin,R.A.; Lin,X.; Bera,J.; Ransier,A.; Fedorova,N.; Tsitrin,T.; McLellan,M.; Stockwell,T.; Amedeo,P.; Appalla,L.; Bishop,B.; Edworthy,P.; Gupta,N.; Hoover,J.; Katzel,D.; Li,K.; Schobel,S.; Shrivastava,S.; Thovarai,V.; Wang,S.; Bausch,D.; Kasper,M.R.; Nelson,M.I.; Pollet,S.; Silva,M.; Tinoco,Y.O.; Bao,Y.; Sanders,R.; Zhdanov,S.; Kiryutin,B.; Lipman,D.J.; Tatusova,T.; Thomas,P.G.
EPI496352	PB1	Peru	2010-Dec-20	A/Peru/PER215/2010		Other Database Import	Wentworth,D.E.; Halpin,R.A.; Lin,X.; Bera,J.; Ransier,A.; Fedorova,N.; Tsitrin,T.; McLellan,M.; Stockwell,T.; Amedeo,P.; Appalla,L.; Bishop,B.; Edworthy,P.; Gupta,N.; Hoover,J.; Katzel,D.; Li,K.; Schobel,S.; Shrivastava,S.; Thovarai,V.; Wang,S.; Bausch,D.; Kasper,M.R.; Nelson,M.I.; Pollet,S.; Silva,M.; Tinoco,Y.O.; Bao,Y.; Sanders,R.; Zhdanov,S.; Kiryutin,B.; Lipman,D.J.; Tatusova,T.; Thomas,P.G.
EPI496353	PB2	Peru	2010-Dec-20	A/Peru/PER215/2010		Other Database Import	Wentworth,D.E.; Halpin,R.A.; Lin,X.; Bera,J.; Ransier,A.; Fedorova,N.; Tsitrin,T.; McLellan,M.; Stockwell,T.; Amedeo,P.; Appalla,L.; Bishop,B.; Edworthy,P.; Gupta,N.; Hoover,J.; Katzel,D.; Li,K.; Schobel,S.; Shrivastava,S.; Thovarai,V.; Wang,S.; Bausch,D.; Kasper,M.R.; Nelson,M.I.; Pollet,S.; Silva,M.; Tinoco,Y.O.; Bao,Y.; Sanders,R.; Zhdanov,S.; Kiryutin,B.; Lipman,D.J.; Tatusova,T.; Thomas,P.G.
EPI495974	PA	Peru	2010-Nov-04	A/Peru/PER214/2010		Other Database Import	Wentworth,D.E.; Halpin,R.A.; Lin,X.; Bera,J.; Ransier,A.; Fedorova,N.; Tsitrin,T.; McLellan,M.; Stockwell,T.; Amedeo,P.; Appalla,L.; Bishop,B.; Edworthy,P.; Gupta,N.; Hoover,J.; Katzel,D.; Li,K.; Schobel,S.; Shrivastava,S.; Thovarai,V.; Wang,S.; Bausch,D.; Kasper,M.R.; Nelson,M.I.; Pollet,S.; Silva,M.; Tinoco,Y.O.; Bao,Y.; Sanders,R.; Zhdanov,S.; Kiryutin,B.; Lipman,D.J.; Tatusova,T.; Thomas,P.G.
EPI496340	HA	Peru	2010-Nov-04	A/Peru/PER214/2010		Other Database Import	Wentworth,D.E.; Halpin,R.A.; Lin,X.; Bera,J.; Ransier,A.; Fedorova,N.; Tsitrin,T.; McLellan,M.; Stockwell,T.; Amedeo,P.; Appalla,L.; Bishop,B.; Edworthy,P.; Gupta,N.; Hoover,J.; Katzel,D.; Li,K.; Schobel,S.; Shrivastava,S.; Thovarai,V.; Wang,S.; Bausch,D.; Kasper,M.R.; Nelson,M.I.; Pollet,S.; Silva,M.; Tinoco,Y.O.; Bao,Y.; Sanders,R.; Zhdanov,S.; Kiryutin,B.; Lipman,D.J.; Tatusova,T.; Thomas,P.G.
EPI496341	MP	Peru	2010-Nov-04	A/Peru/PER214/2010		Other Database Import	Wentworth,D.E.; Halpin,R.A.; Lin,X.; Bera,J.; Ransier,A.; Fedorova,N.; Tsitrin,T.; McLellan,M.; Stockwell,T.; Amedeo,P.; Appalla,L.; Bishop,B.; Edworthy,P.; Gupta,N.; Hoover,J.; Katzel,D.; Li,K.; Schobel,S.; Shrivastava,S.; Thovarai,V.; Wang,S.; Bausch,D.; Kasper,M.R.; Nelson,M.I.; Pollet,S.; Silva,M.; Tinoco,Y.O.; Bao,Y.; Sanders,R.; Zhdanov,S.; Kiryutin,B.; Lipman,D.J.; Tatusova,T.; Thomas,P.G.
EPI496342	NA	Peru	2010-Nov-04	A/Peru/PER214/2010		Other Database Import	Wentworth,D.E.; Halpin,R.A.; Lin,X.; Bera,J.; Ransier,A.; Fedorova,N.; Tsitrin,T.; McLellan,M.; Stockwell,T.; Amedeo,P.; Appalla,L.; Bishop,B.; Edworthy,P.; Gupta,N.; Hoover,J.; Katzel,D.; Li,K.; Schobel,S.; Shrivastava,S.; Thovarai,V.; Wang,S.; Bausch,D.; Kasper,M.R.; Nelson,M.I.; Pollet,S.; Silva,M.; Tinoco,Y.O.; Bao,Y.; Sanders,R.; Zhdanov,S.; Kiryutin,B.; Lipman,D.J.; Tatusova,T.; Thomas,P.G.
EPI496343	NP	Peru	2010-Nov-04	A/Peru/PER214/2010		Other Database Import	Wentworth,D.E.; Halpin,R.A.; Lin,X.; Bera,J.; Ransier,A.; Fedorova,N.; Tsitrin,T.; McLellan,M.; Stockwell,T.; Amedeo,P.; Appalla,L.; Bishop,B.; Edworthy,P.; Gupta,N.; Hoover,J.; Katzel,D.; Li,K.; Schobel,S.; Shrivastava,S.; Thovarai,V.; Wang,S.; Bausch,D.; Kasper,M.R.; Nelson,M.I.; Pollet,S.; Silva,M.; Tinoco,Y.O.; Bao,Y.; Sanders,R.; Zhdanov,S.; Kiryutin,B.; Lipman,D.J.; Tatusova,T.; Thomas,P.G.
EPI496344	NS	Peru	2010-Nov-04	A/Peru/PER214/2010		Other Database Import	Wentworth,D.E.; Halpin,R.A.; Lin,X.; Bera,J.; Ransier,A.; Fedorova,N.; Tsitrin,T.; McLellan,M.; Stockwell,T.; Amedeo,P.; Appalla,L.; Bishop,B.; Edworthy,P.; Gupta,N.; Hoover,J.; Katzel,D.; Li,K.; Schobel,S.; Shrivastava,S.; Thovarai,V.; Wang,S.; Bausch,D.; Kasper,M.R.; Nelson,M.I.; Pollet,S.; Silva,M.; Tinoco,Y.O.; Bao,Y.; Sanders,R.; Zhdanov,S.; Kiryutin,B.; Lipman,D.J.; Tatusova,T.; Thomas,P.G.
EPI496345	PB1	Peru	2010-Nov-04	A/Peru/PER214/2010		Other Database Import	Wentworth,D.E.; Halpin,R.A.; Lin,X.; Bera,J.; Ransier,A.; Fedorova,N.; Tsitrin,T.; McLellan,M.; Stockwell,T.; Amedeo,P.; Appalla,L.; Bishop,B.; Edworthy,P.; Gupta,N.; Hoover,J.; Katzel,D.; Li,K.; Schobel,S.; Shrivastava,S.; Thovarai,V.; Wang,S.; Bausch,D.; Kasper,M.R.; Nelson,M.I.; Pollet,S.; Silva,M.; Tinoco,Y.O.; Bao,Y.; Sanders,R.; Zhdanov,S.; Kiryutin,B.; Lipman,D.J.; Tatusova,T.; Thomas,P.G.
EPI496346	PB2	Peru	2010-Nov-04	A/Peru/PER214/2010		Other Database Import	Wentworth,D.E.; Halpin,R.A.; Lin,X.; Bera,J.; Ransier,A.; Fedorova,N.; Tsitrin,T.; McLellan,M.; Stockwell,T.; Amedeo,P.; Appalla,L.; Bishop,B.; Edworthy,P.; Gupta,N.; Hoover,J.; Katzel,D.; Li,K.; Schobel,S.; Shrivastava,S.; Thovarai,V.; Wang,S.; Bausch,D.; Kasper,M.R.; Nelson,M.I.; Pollet,S.; Silva,M.; Tinoco,Y.O.; Bao,Y.; Sanders,R.; Zhdanov,S.; Kiryutin,B.; Lipman,D.J.; Tatusova,T.; Thomas,P.G.
EPI496333	HA	Peru	2010-Oct-18	A/Peru/PER213/2010		Other Database Import	Wentworth,D.E.; Halpin,R.A.; Lin,X.; Bera,J.; Ransier,A.; Fedorova,N.; Tsitrin,T.; McLellan,M.; Stockwell,T.; Amedeo,P.; Appalla,L.; Bishop,B.; Edworthy,P.; Gupta,N.; Hoover,J.; Katzel,D.; Li,K.; Schobel,S.; Shrivastava,S.; Thovarai,V.; Wang,S.; Bausch,D.; Kasper,M.R.; Nelson,M.I.; Pollet,S.; Silva,M.; Tinoco,Y.O.; Bao,Y.; Sanders,R.; Zhdanov,S.; Kiryutin,B.; Lipman,D.J.; Tatusova,T.; Thomas,P.G.
EPI496334	MP	Peru	2010-Oct-18	A/Peru/PER213/2010		Other Database Import	Wentworth,D.E.; Halpin,R.A.; Lin,X.; Bera,J.; Ransier,A.; Fedorova,N.; Tsitrin,T.; McLellan,M.; Stockwell,T.; Amedeo,P.; Appalla,L.; Bishop,B.; Edworthy,P.; Gupta,N.; Hoover,J.; Katzel,D.; Li,K.; Schobel,S.; Shrivastava,S.; Thovarai,V.; Wang,S.; Bausch,D.; Kasper,M.R.; Nelson,M.I.; Pollet,S.; Silva,M.; Tinoco,Y.O.; Bao,Y.; Sanders,R.; Zhdanov,S.; Kiryutin,B.; Lipman,D.J.; Tatusova,T.; Thomas,P.G.
EPI496335	NA	Peru	2010-Oct-18	A/Peru/PER213/2010		Other Database Import	Wentworth,D.E.; Halpin,R.A.; Lin,X.; Bera,J.; Ransier,A.; Fedorova,N.; Tsitrin,T.; McLellan,M.; Stockwell,T.; Amedeo,P.; Appalla,L.; Bishop,B.; Edworthy,P.; Gupta,N.; Hoover,J.; Katzel,D.; Li,K.; Schobel,S.; Shrivastava,S.; Thovarai,V.; Wang,S.; Bausch,D.; Kasper,M.R.; Nelson,M.I.; Pollet,S.; Silva,M.; Tinoco,Y.O.; Bao,Y.; Sanders,R.; Zhdanov,S.; Kiryutin,B.; Lipman,D.J.; Tatusova,T.; Thomas,P.G.
EPI496336	NP	Peru	2010-Oct-18	A/Peru/PER213/2010		Other Database Import	Wentworth,D.E.; Halpin,R.A.; Lin,X.; Bera,J.; Ransier,A.; Fedorova,N.; Tsitrin,T.; McLellan,M.; Stockwell,T.; Amedeo,P.; Appalla,L.; Bishop,B.; Edworthy,P.; Gupta,N.; Hoover,J.; Katzel,D.; Li,K.; Schobel,S.; Shrivastava,S.; Thovarai,V.; Wang,S.; Bausch,D.; Kasper,M.R.; Nelson,M.I.; Pollet,S.; Silva,M.; Tinoco,Y.O.; Bao,Y.; Sanders,R.; Zhdanov,S.; Kiryutin,B.; Lipman,D.J.; Tatusova,T.; Thomas,P.G.
EPI496337	NS	Peru	2010-Oct-18	A/Peru/PER213/2010		Other Database Import	Wentworth,D.E.; Halpin,R.A.; Lin,X.; Bera,J.; Ransier,A.; Fedorova,N.; Tsitrin,T.; McLellan,M.; Stockwell,T.; Amedeo,P.; Appalla,L.; Bishop,B.; Edworthy,P.; Gupta,N.; Hoover,J.; Katzel,D.; Li,K.; Schobel,S.; Shrivastava,S.; Thovarai,V.; Wang,S.; Bausch,D.; Kasper,M.R.; Nelson,M.I.; Pollet,S.; Silva,M.; Tinoco,Y.O.; Bao,Y.; Sanders,R.; Zhdanov,S.; Kiryutin,B.; Lipman,D.J.; Tatusova,T.; Thomas,P.G.
EPI496338	PB1	Peru	2010-Oct-18	A/Peru/PER213/2010		Other Database Import	Wentworth,D.E.; Halpin,R.A.; Lin,X.; Bera,J.; Ransier,A.; Fedorova,N.; Tsitrin,T.; McLellan,M.; Stockwell,T.; Amedeo,P.; Appalla,L.; Bishop,B.; Edworthy,P.; Gupta,N.; Hoover,J.; Katzel,D.; Li,K.; Schobel,S.; Shrivastava,S.; Thovarai,V.; Wang,S.; Bausch,D.; Kasper,M.R.; Nelson,M.I.; Pollet,S.; Silva,M.; Tinoco,Y.O.; Bao,Y.; Sanders,R.; Zhdanov,S.; Kiryutin,B.; Lipman,D.J.; Tatusova,T.; Thomas,P.G.
EPI496339	PB2	Peru	2010-Oct-18	A/Peru/PER213/2010		Other Database Import	Wentworth,D.E.; Halpin,R.A.; Lin,X.; Bera,J.; Ransier,A.; Fedorova,N.; Tsitrin,T.; McLellan,M.; Stockwell,T.; Amedeo,P.; Appalla,L.; Bishop,B.; Edworthy,P.; Gupta,N.; Hoover,J.; Katzel,D.; Li,K.; Schobel,S.; Shrivastava,S.; Thovarai,V.; Wang,S.; Bausch,D.; Kasper,M.R.; Nelson,M.I.; Pollet,S.; Silva,M.; Tinoco,Y.O.; Bao,Y.; Sanders,R.; Zhdanov,S.; Kiryutin,B.; Lipman,D.J.; Tatusova,T.; Thomas,P.G.
EPI495973	PA	Peru	2010-Oct-18	A/Peru/PER213/2010		Other Database Import	Wentworth,D.E.; Halpin,R.A.; Lin,X.; Bera,J.; Ransier,A.; Fedorova,N.; Tsitrin,T.; McLellan,M.; Stockwell,T.; Amedeo,P.; Appalla,L.; Bishop,B.; Edworthy,P.; Gupta,N.; Hoover,J.; Katzel,D.; Li,K.; Schobel,S.; Shrivastava,S.; Thovarai,V.; Wang,S.; Bausch,D.; Kasper,M.R.; Nelson,M.I.; Pollet,S.; Silva,M.; Tinoco,Y.O.; Bao,Y.; Sanders,R.; Zhdanov,S.; Kiryutin,B.; Lipman,D.J.; Tatusova,T.; Thomas,P.G.
EPI496326	HA	Peru	2010-Nov-02	A/Peru/PER212/2010		Other Database Import	Wentworth,D.E.; Halpin,R.A.; Lin,X.; Bera,J.; Ransier,A.; Fedorova,N.; Tsitrin,T.; McLellan,M.; Stockwell,T.; Amedeo,P.; Appalla,L.; Bishop,B.; Edworthy,P.; Gupta,N.; Hoover,J.; Katzel,D.; Li,K.; Schobel,S.; Shrivastava,S.; Thovarai,V.; Wang,S.; Bausch,D.; Kasper,M.R.; Nelson,M.I.; Pollet,S.; Silva,M.; Tinoco,Y.O.; Bao,Y.; Sanders,R.; Zhdanov,S.; Kiryutin,B.; Lipman,D.J.; Tatusova,T.; Thomas,P.G.
EPI496327	MP	Peru	2010-Nov-02	A/Peru/PER212/2010		Other Database Import	Wentworth,D.E.; Halpin,R.A.; Lin,X.; Bera,J.; Ransier,A.; Fedorova,N.; Tsitrin,T.; McLellan,M.; Stockwell,T.; Amedeo,P.; Appalla,L.; Bishop,B.; Edworthy,P.; Gupta,N.; Hoover,J.; Katzel,D.; Li,K.; Schobel,S.; Shrivastava,S.; Thovarai,V.; Wang,S.; Bausch,D.; Kasper,M.R.; Nelson,M.I.; Pollet,S.; Silva,M.; Tinoco,Y.O.; Bao,Y.; Sanders,R.; Zhdanov,S.; Kiryutin,B.; Lipman,D.J.; Tatusova,T.; Thomas,P.G.
EPI496328	NA	Peru	2010-Nov-02	A/Peru/PER212/2010		Other Database Import	Wentworth,D.E.; Halpin,R.A.; Lin,X.; Bera,J.; Ransier,A.; Fedorova,N.; Tsitrin,T.; McLellan,M.; Stockwell,T.; Amedeo,P.; Appalla,L.; Bishop,B.; Edworthy,P.; Gupta,N.; Hoover,J.; Katzel,D.; Li,K.; Schobel,S.; Shrivastava,S.; Thovarai,V.; Wang,S.; Bausch,D.; Kasper,M.R.; Nelson,M.I.; Pollet,S.; Silva,M.; Tinoco,Y.O.; Bao,Y.; Sanders,R.; Zhdanov,S.; Kiryutin,B.; Lipman,D.J.; Tatusova,T.; Thomas,P.G.
EPI496329	NP	Peru	2010-Nov-02	A/Peru/PER212/2010		Other Database Import	Wentworth,D.E.; Halpin,R.A.; Lin,X.; Bera,J.; Ransier,A.; Fedorova,N.; Tsitrin,T.; McLellan,M.; Stockwell,T.; Amedeo,P.; Appalla,L.; Bishop,B.; Edworthy,P.; Gupta,N.; Hoover,J.; Katzel,D.; Li,K.; Schobel,S.; Shrivastava,S.; Thovarai,V.; Wang,S.; Bausch,D.; Kasper,M.R.; Nelson,M.I.; Pollet,S.; Silva,M.; Tinoco,Y.O.; Bao,Y.; Sanders,R.; Zhdanov,S.; Kiryutin,B.; Lipman,D.J.; Tatusova,T.; Thomas,P.G.
EPI496330	NS	Peru	2010-Nov-02	A/Peru/PER212/2010		Other Database Import	Wentworth,D.E.; Halpin,R.A.; Lin,X.; Bera,J.; Ransier,A.; Fedorova,N.; Tsitrin,T.; McLellan,M.; Stockwell,T.; Amedeo,P.; Appalla,L.; Bishop,B.; Edworthy,P.; Gupta,N.; Hoover,J.; Katzel,D.; Li,K.; Schobel,S.; Shrivastava,S.; Thovarai,V.; Wang,S.; Bausch,D.; Kasper,M.R.; Nelson,M.I.; Pollet,S.; Silva,M.; Tinoco,Y.O.; Bao,Y.; Sanders,R.; Zhdanov,S.; Kiryutin,B.; Lipman,D.J.; Tatusova,T.; Thomas,P.G.
EPI496331	PB1	Peru	2010-Nov-02	A/Peru/PER212/2010		Other Database Import	Wentworth,D.E.; Halpin,R.A.; Lin,X.; Bera,J.; Ransier,A.; Fedorova,N.; Tsitrin,T.; McLellan,M.; Stockwell,T.; Amedeo,P.; Appalla,L.; Bishop,B.; Edworthy,P.; Gupta,N.; Hoover,J.; Katzel,D.; Li,K.; Schobel,S.; Shrivastava,S.; Thovarai,V.; Wang,S.; Bausch,D.; Kasper,M.R.; Nelson,M.I.; Pollet,S.; Silva,M.; Tinoco,Y.O.; Bao,Y.; Sanders,R.; Zhdanov,S.; Kiryutin,B.; Lipman,D.J.; Tatusova,T.; Thomas,P.G.
EPI496332	PB2	Peru	2010-Nov-02	A/Peru/PER212/2010		Other Database Import	Wentworth,D.E.; Halpin,R.A.; Lin,X.; Bera,J.; Ransier,A.; Fedorova,N.; Tsitrin,T.; McLellan,M.; Stockwell,T.; Amedeo,P.; Appalla,L.; Bishop,B.; Edworthy,P.; Gupta,N.; Hoover,J.; Katzel,D.; Li,K.; Schobel,S.; Shrivastava,S.; Thovarai,V.; Wang,S.; Bausch,D.; Kasper,M.R.; Nelson,M.I.; Pollet,S.; Silva,M.; Tinoco,Y.O.; Bao,Y.; Sanders,R.; Zhdanov,S.; Kiryutin,B.; Lipman,D.J.; Tatusova,T.; Thomas,P.G.
EPI495972	PA	Peru	2010-Nov-02	A/Peru/PER212/2010		Other Database Import	Wentworth,D.E.; Halpin,R.A.; Lin,X.; Bera,J.; Ransier,A.; Fedorova,N.; Tsitrin,T.; McLellan,M.; Stockwell,T.; Amedeo,P.; Appalla,L.; Bishop,B.; Edworthy,P.; Gupta,N.; Hoover,J.; Katzel,D.; Li,K.; Schobel,S.; Shrivastava,S.; Thovarai,V.; Wang,S.; Bausch,D.; Kasper,M.R.; Nelson,M.I.; Pollet,S.; Silva,M.; Tinoco,Y.O.; Bao,Y.; Sanders,R.; Zhdanov,S.; Kiryutin,B.; Lipman,D.J.; Tatusova,T.; Thomas,P.G.
EPI496298	HA	Peru	2010-Oct-27	A/Peru/PER208/2010		Other Database Import	Wentworth,D.E.; Halpin,R.A.; Lin,X.; Bera,J.; Ransier,A.; Fedorova,N.; Tsitrin,T.; McLellan,M.; Stockwell,T.; Amedeo,P.; Appalla,L.; Bishop,B.; Edworthy,P.; Gupta,N.; Hoover,J.; Katzel,D.; Li,K.; Schobel,S.; Shrivastava,S.; Thovarai,V.; Wang,S.; Bausch,D.; Kasper,M.R.; Nelson,M.I.; Pollet,S.; Silva,M.; Tinoco,Y.O.; Bao,Y.; Sanders,R.; Zhdanov,S.; Kiryutin,B.; Lipman,D.J.; Tatusova,T.; Thomas,P.G.
EPI496299	MP	Peru	2010-Oct-27	A/Peru/PER208/2010		Other Database Import	Wentworth,D.E.; Halpin,R.A.; Lin,X.; Bera,J.; Ransier,A.; Fedorova,N.; Tsitrin,T.; McLellan,M.; Stockwell,T.; Amedeo,P.; Appalla,L.; Bishop,B.; Edworthy,P.; Gupta,N.; Hoover,J.; Katzel,D.; Li,K.; Schobel,S.; Shrivastava,S.; Thovarai,V.; Wang,S.; Bausch,D.; Kasper,M.R.; Nelson,M.I.; Pollet,S.; Silva,M.; Tinoco,Y.O.; Bao,Y.; Sanders,R.; Zhdanov,S.; Kiryutin,B.; Lipman,D.J.; Tatusova,T.; Thomas,P.G.
EPI496300	NA	Peru	2010-Oct-27	A/Peru/PER208/2010		Other Database Import	Wentworth,D.E.; Halpin,R.A.; Lin,X.; Bera,J.; Ransier,A.; Fedorova,N.; Tsitrin,T.; McLellan,M.; Stockwell,T.; Amedeo,P.; Appalla,L.; Bishop,B.; Edworthy,P.; Gupta,N.; Hoover,J.; Katzel,D.; Li,K.; Schobel,S.; Shrivastava,S.; Thovarai,V.; Wang,S.; Bausch,D.; Kasper,M.R.; Nelson,M.I.; Pollet,S.; Silva,M.; Tinoco,Y.O.; Bao,Y.; Sanders,R.; Zhdanov,S.; Kiryutin,B.; Lipman,D.J.; Tatusova,T.; Thomas,P.G.
EPI496301	NP	Peru	2010-Oct-27	A/Peru/PER208/2010		Other Database Import	Wentworth,D.E.; Halpin,R.A.; Lin,X.; Bera,J.; Ransier,A.; Fedorova,N.; Tsitrin,T.; McLellan,M.; Stockwell,T.; Amedeo,P.; Appalla,L.; Bishop,B.; Edworthy,P.; Gupta,N.; Hoover,J.; Katzel,D.; Li,K.; Schobel,S.; Shrivastava,S.; Thovarai,V.; Wang,S.; Bausch,D.; Kasper,M.R.; Nelson,M.I.; Pollet,S.; Silva,M.; Tinoco,Y.O.; Bao,Y.; Sanders,R.; Zhdanov,S.; Kiryutin,B.; Lipman,D.J.; Tatusova,T.; Thomas,P.G.
EPI496302	NS	Peru	2010-Oct-27	A/Peru/PER208/2010		Other Database Import	Wentworth,D.E.; Halpin,R.A.; Lin,X.; Bera,J.; Ransier,A.; Fedorova,N.; Tsitrin,T.; McLellan,M.; Stockwell,T.; Amedeo,P.; Appalla,L.; Bishop,B.; Edworthy,P.; Gupta,N.; Hoover,J.; Katzel,D.; Li,K.; Schobel,S.; Shrivastava,S.; Thovarai,V.; Wang,S.; Bausch,D.; Kasper,M.R.; Nelson,M.I.; Pollet,S.; Silva,M.; Tinoco,Y.O.; Bao,Y.; Sanders,R.; Zhdanov,S.; Kiryutin,B.; Lipman,D.J.; Tatusova,T.; Thomas,P.G.
EPI496303	PB1	Peru	2010-Oct-27	A/Peru/PER208/2010		Other Database Import	Wentworth,D.E.; Halpin,R.A.; Lin,X.; Bera,J.; Ransier,A.; Fedorova,N.; Tsitrin,T.; McLellan,M.; Stockwell,T.; Amedeo,P.; Appalla,L.; Bishop,B.; Edworthy,P.; Gupta,N.; Hoover,J.; Katzel,D.; Li,K.; Schobel,S.; Shrivastava,S.; Thovarai,V.; Wang,S.; Bausch,D.; Kasper,M.R.; Nelson,M.I.; Pollet,S.; Silva,M.; Tinoco,Y.O.; Bao,Y.; Sanders,R.; Zhdanov,S.; Kiryutin,B.; Lipman,D.J.; Tatusova,T.; Thomas,P.G.
EPI496304	PB2	Peru	2010-Oct-27	A/Peru/PER208/2010		Other Database Import	Wentworth,D.E.; Halpin,R.A.; Lin,X.; Bera,J.; Ransier,A.; Fedorova,N.; Tsitrin,T.; McLellan,M.; Stockwell,T.; Amedeo,P.; Appalla,L.; Bishop,B.; Edworthy,P.; Gupta,N.; Hoover,J.; Katzel,D.; Li,K.; Schobel,S.; Shrivastava,S.; Thovarai,V.; Wang,S.; Bausch,D.; Kasper,M.R.; Nelson,M.I.; Pollet,S.; Silva,M.; Tinoco,Y.O.; Bao,Y.; Sanders,R.; Zhdanov,S.; Kiryutin,B.; Lipman,D.J.; Tatusova,T.; Thomas,P.G.
EPI495968	PA	Peru	2010-Oct-27	A/Peru/PER208/2010		Other Database Import	Wentworth,D.E.; Halpin,R.A.; Lin,X.; Bera,J.; Ransier,A.; Fedorova,N.; Tsitrin,T.; McLellan,M.; Stockwell,T.; Amedeo,P.; Appalla,L.; Bishop,B.; Edworthy,P.; Gupta,N.; Hoover,J.; Katzel,D.; Li,K.; Schobel,S.; Shrivastava,S.; Thovarai,V.; Wang,S.; Bausch,D.; Kasper,M.R.; Nelson,M.I.; Pollet,S.; Silva,M.; Tinoco,Y.O.; Bao,Y.; Sanders,R.; Zhdanov,S.; Kiryutin,B.; Lipman,D.J.; Tatusova,T.; Thomas,P.G.
EPI496291	HA	Peru	2010-Oct-27	A/Peru/PER207/2010		Other Database Import	Wentworth,D.E.; Halpin,R.A.; Lin,X.; Bera,J.; Ransier,A.; Fedorova,N.; Tsitrin,T.; McLellan,M.; Stockwell,T.; Amedeo,P.; Appalla,L.; Bishop,B.; Edworthy,P.; Gupta,N.; Hoover,J.; Katzel,D.; Li,K.; Schobel,S.; Shrivastava,S.; Thovarai,V.; Wang,S.; Bausch,D.; Kasper,M.R.; Nelson,M.I.; Pollet,S.; Silva,M.; Tinoco,Y.O.; Bao,Y.; Sanders,R.; Zhdanov,S.; Kiryutin,B.; Lipman,D.J.; Tatusova,T.; Thomas,P.G.
EPI496292	MP	Peru	2010-Oct-27	A/Peru/PER207/2010		Other Database Import	Wentworth,D.E.; Halpin,R.A.; Lin,X.; Bera,J.; Ransier,A.; Fedorova,N.; Tsitrin,T.; McLellan,M.; Stockwell,T.; Amedeo,P.; Appalla,L.; Bishop,B.; Edworthy,P.; Gupta,N.; Hoover,J.; Katzel,D.; Li,K.; Schobel,S.; Shrivastava,S.; Thovarai,V.; Wang,S.; Bausch,D.; Kasper,M.R.; Nelson,M.I.; Pollet,S.; Silva,M.; Tinoco,Y.O.; Bao,Y.; Sanders,R.; Zhdanov,S.; Kiryutin,B.; Lipman,D.J.; Tatusova,T.; Thomas,P.G.
EPI496293	NA	Peru	2010-Oct-27	A/Peru/PER207/2010		Other Database Import	Wentworth,D.E.; Halpin,R.A.; Lin,X.; Bera,J.; Ransier,A.; Fedorova,N.; Tsitrin,T.; McLellan,M.; Stockwell,T.; Amedeo,P.; Appalla,L.; Bishop,B.; Edworthy,P.; Gupta,N.; Hoover,J.; Katzel,D.; Li,K.; Schobel,S.; Shrivastava,S.; Thovarai,V.; Wang,S.; Bausch,D.; Kasper,M.R.; Nelson,M.I.; Pollet,S.; Silva,M.; Tinoco,Y.O.; Bao,Y.; Sanders,R.; Zhdanov,S.; Kiryutin,B.; Lipman,D.J.; Tatusova,T.; Thomas,P.G.
EPI496294	NP	Peru	2010-Oct-27	A/Peru/PER207/2010		Other Database Import	Wentworth,D.E.; Halpin,R.A.; Lin,X.; Bera,J.; Ransier,A.; Fedorova,N.; Tsitrin,T.; McLellan,M.; Stockwell,T.; Amedeo,P.; Appalla,L.; Bishop,B.; Edworthy,P.; Gupta,N.; Hoover,J.; Katzel,D.; Li,K.; Schobel,S.; Shrivastava,S.; Thovarai,V.; Wang,S.; Bausch,D.; Kasper,M.R.; Nelson,M.I.; Pollet,S.; Silva,M.; Tinoco,Y.O.; Bao,Y.; Sanders,R.; Zhdanov,S.; Kiryutin,B.; Lipman,D.J.; Tatusova,T.; Thomas,P.G.
EPI496295	NS	Peru	2010-Oct-27	A/Peru/PER207/2010		Other Database Import	Wentworth,D.E.; Halpin,R.A.; Lin,X.; Bera,J.; Ransier,A.; Fedorova,N.; Tsitrin,T.; McLellan,M.; Stockwell,T.; Amedeo,P.; Appalla,L.; Bishop,B.; Edworthy,P.; Gupta,N.; Hoover,J.; Katzel,D.; Li,K.; Schobel,S.; Shrivastava,S.; Thovarai,V.; Wang,S.; Bausch,D.; Kasper,M.R.; Nelson,M.I.; Pollet,S.; Silva,M.; Tinoco,Y.O.; Bao,Y.; Sanders,R.; Zhdanov,S.; Kiryutin,B.; Lipman,D.J.; Tatusova,T.; Thomas,P.G.
EPI496296	PB1	Peru	2010-Oct-27	A/Peru/PER207/2010		Other Database Import	Wentworth,D.E.; Halpin,R.A.; Lin,X.; Bera,J.; Ransier,A.; Fedorova,N.; Tsitrin,T.; McLellan,M.; Stockwell,T.; Amedeo,P.; Appalla,L.; Bishop,B.; Edworthy,P.; Gupta,N.; Hoover,J.; Katzel,D.; Li,K.; Schobel,S.; Shrivastava,S.; Thovarai,V.; Wang,S.; Bausch,D.; Kasper,M.R.; Nelson,M.I.; Pollet,S.; Silva,M.; Tinoco,Y.O.; Bao,Y.; Sanders,R.; Zhdanov,S.; Kiryutin,B.; Lipman,D.J.; Tatusova,T.; Thomas,P.G.
EPI496297	PB2	Peru	2010-Oct-27	A/Peru/PER207/2010		Other Database Import	Wentworth,D.E.; Halpin,R.A.; Lin,X.; Bera,J.; Ransier,A.; Fedorova,N.; Tsitrin,T.; McLellan,M.; Stockwell,T.; Amedeo,P.; Appalla,L.; Bishop,B.; Edworthy,P.; Gupta,N.; Hoover,J.; Katzel,D.; Li,K.; Schobel,S.; Shrivastava,S.; Thovarai,V.; Wang,S.; Bausch,D.; Kasper,M.R.; Nelson,M.I.; Pollet,S.; Silva,M.; Tinoco,Y.O.; Bao,Y.; Sanders,R.; Zhdanov,S.; Kiryutin,B.; Lipman,D.J.; Tatusova,T.; Thomas,P.G.
EPI495967	PA	Peru	2010-Oct-27	A/Peru/PER207/2010		Other Database Import	Wentworth,D.E.; Halpin,R.A.; Lin,X.; Bera,J.; Ransier,A.; Fedorova,N.; Tsitrin,T.; McLellan,M.; Stockwell,T.; Amedeo,P.; Appalla,L.; Bishop,B.; Edworthy,P.; Gupta,N.; Hoover,J.; Katzel,D.; Li,K.; Schobel,S.; Shrivastava,S.; Thovarai,V.; Wang,S.; Bausch,D.; Kasper,M.R.; Nelson,M.I.; Pollet,S.; Silva,M.; Tinoco,Y.O.; Bao,Y.; Sanders,R.; Zhdanov,S.; Kiryutin,B.; Lipman,D.J.; Tatusova,T.; Thomas,P.G.
EPI496275	PB1	Peru	2010-Dec-20	A/Peru/PER204/2010		Other Database Import	Wentworth,D.E.; Halpin,R.A.; Lin,X.; Bera,J.; Ransier,A.; Fedorova,N.; Tsitrin,T.; McLellan,M.; Stockwell,T.; Amedeo,P.; Appalla,L.; Bishop,B.; Edworthy,P.; Gupta,N.; Hoover,J.; Katzel,D.; Li,K.; Schobel,S.; Shrivastava,S.; Thovarai,V.; Wang,S.; Bausch,D.; Kasper,M.R.; Nelson,M.I.; Pollet,S.; Silva,M.; Tinoco,Y.O.; Bao,Y.; Sanders,R.; Zhdanov,S.; Kiryutin,B.; Lipman,D.J.; Tatusova,T.; Thomas,P.G.
EPI496276	PB2	Peru	2010-Dec-20	A/Peru/PER204/2010		Other Database Import	Wentworth,D.E.; Halpin,R.A.; Lin,X.; Bera,J.; Ransier,A.; Fedorova,N.; Tsitrin,T.; McLellan,M.; Stockwell,T.; Amedeo,P.; Appalla,L.; Bishop,B.; Edworthy,P.; Gupta,N.; Hoover,J.; Katzel,D.; Li,K.; Schobel,S.; Shrivastava,S.; Thovarai,V.; Wang,S.; Bausch,D.; Kasper,M.R.; Nelson,M.I.; Pollet,S.; Silva,M.; Tinoco,Y.O.; Bao,Y.; Sanders,R.; Zhdanov,S.; Kiryutin,B.; Lipman,D.J.; Tatusova,T.; Thomas,P.G.
EPI495964	PA	Peru	2010-Dec-20	A/Peru/PER204/2010		Other Database Import	Wentworth,D.E.; Halpin,R.A.; Lin,X.; Bera,J.; Ransier,A.; Fedorova,N.; Tsitrin,T.; McLellan,M.; Stockwell,T.; Amedeo,P.; Appalla,L.; Bishop,B.; Edworthy,P.; Gupta,N.; Hoover,J.; Katzel,D.; Li,K.; Schobel,S.; Shrivastava,S.; Thovarai,V.; Wang,S.; Bausch,D.; Kasper,M.R.; Nelson,M.I.; Pollet,S.; Silva,M.; Tinoco,Y.O.; Bao,Y.; Sanders,R.; Zhdanov,S.; Kiryutin,B.; Lipman,D.J.; Tatusova,T.; Thomas,P.G.
EPI496270	HA	Peru	2010-Dec-20	A/Peru/PER204/2010		Other Database Import	Wentworth,D.E.; Halpin,R.A.; Lin,X.; Bera,J.; Ransier,A.; Fedorova,N.; Tsitrin,T.; McLellan,M.; Stockwell,T.; Amedeo,P.; Appalla,L.; Bishop,B.; Edworthy,P.; Gupta,N.; Hoover,J.; Katzel,D.; Li,K.; Schobel,S.; Shrivastava,S.; Thovarai,V.; Wang,S.; Bausch,D.; Kasper,M.R.; Nelson,M.I.; Pollet,S.; Silva,M.; Tinoco,Y.O.; Bao,Y.; Sanders,R.; Zhdanov,S.; Kiryutin,B.; Lipman,D.J.; Tatusova,T.; Thomas,P.G.
EPI496271	MP	Peru	2010-Dec-20	A/Peru/PER204/2010		Other Database Import	Wentworth,D.E.; Halpin,R.A.; Lin,X.; Bera,J.; Ransier,A.; Fedorova,N.; Tsitrin,T.; McLellan,M.; Stockwell,T.; Amedeo,P.; Appalla,L.; Bishop,B.; Edworthy,P.; Gupta,N.; Hoover,J.; Katzel,D.; Li,K.; Schobel,S.; Shrivastava,S.; Thovarai,V.; Wang,S.; Bausch,D.; Kasper,M.R.; Nelson,M.I.; Pollet,S.; Silva,M.; Tinoco,Y.O.; Bao,Y.; Sanders,R.; Zhdanov,S.; Kiryutin,B.; Lipman,D.J.; Tatusova,T.; Thomas,P.G.
EPI496272	NA	Peru	2010-Dec-20	A/Peru/PER204/2010		Other Database Import	Wentworth,D.E.; Halpin,R.A.; Lin,X.; Bera,J.; Ransier,A.; Fedorova,N.; Tsitrin,T.; McLellan,M.; Stockwell,T.; Amedeo,P.; Appalla,L.; Bishop,B.; Edworthy,P.; Gupta,N.; Hoover,J.; Katzel,D.; Li,K.; Schobel,S.; Shrivastava,S.; Thovarai,V.; Wang,S.; Bausch,D.; Kasper,M.R.; Nelson,M.I.; Pollet,S.; Silva,M.; Tinoco,Y.O.; Bao,Y.; Sanders,R.; Zhdanov,S.; Kiryutin,B.; Lipman,D.J.; Tatusova,T.; Thomas,P.G.
EPI496273	NP	Peru	2010-Dec-20	A/Peru/PER204/2010		Other Database Import	Wentworth,D.E.; Halpin,R.A.; Lin,X.; Bera,J.; Ransier,A.; Fedorova,N.; Tsitrin,T.; McLellan,M.; Stockwell,T.; Amedeo,P.; Appalla,L.; Bishop,B.; Edworthy,P.; Gupta,N.; Hoover,J.; Katzel,D.; Li,K.; Schobel,S.; Shrivastava,S.; Thovarai,V.; Wang,S.; Bausch,D.; Kasper,M.R.; Nelson,M.I.; Pollet,S.; Silva,M.; Tinoco,Y.O.; Bao,Y.; Sanders,R.; Zhdanov,S.; Kiryutin,B.; Lipman,D.J.; Tatusova,T.; Thomas,P.G.
EPI496274	NS	Peru	2010-Dec-20	A/Peru/PER204/2010		Other Database Import	Wentworth,D.E.; Halpin,R.A.; Lin,X.; Bera,J.; Ransier,A.; Fedorova,N.; Tsitrin,T.; McLellan,M.; Stockwell,T.; Amedeo,P.; Appalla,L.; Bishop,B.; Edworthy,P.; Gupta,N.; Hoover,J.; Katzel,D.; Li,K.; Schobel,S.; Shrivastava,S.; Thovarai,V.; Wang,S.; Bausch,D.; Kasper,M.R.; Nelson,M.I.; Pollet,S.; Silva,M.; Tinoco,Y.O.; Bao,Y.; Sanders,R.; Zhdanov,S.; Kiryutin,B.; Lipman,D.J.; Tatusova,T.; Thomas,P.G.
EPI495962	PA	Peru	2010-Nov-08	A/Peru/PER202/2010		Other Database Import	Wentworth,D.E.; Halpin,R.A.; Lin,X.; Bera,J.; Ransier,A.; Fedorova,N.; Tsitrin,T.; McLellan,M.; Stockwell,T.; Amedeo,P.; Appalla,L.; Bishop,B.; Edworthy,P.; Gupta,N.; Hoover,J.; Katzel,D.; Li,K.; Schobel,S.; Shrivastava,S.; Thovarai,V.; Wang,S.; Bausch,D.; Kasper,M.R.; Nelson,M.I.; Pollet,S.; Silva,M.; Tinoco,Y.O.; Bao,Y.; Sanders,R.; Zhdanov,S.; Kiryutin,B.; Lipman,D.J.; Tatusova,T.; Thomas,P.G.
EPI496256	HA	Peru	2010-Nov-08	A/Peru/PER202/2010		Other Database Import	Wentworth,D.E.; Halpin,R.A.; Lin,X.; Bera,J.; Ransier,A.; Fedorova,N.; Tsitrin,T.; McLellan,M.; Stockwell,T.; Amedeo,P.; Appalla,L.; Bishop,B.; Edworthy,P.; Gupta,N.; Hoover,J.; Katzel,D.; Li,K.; Schobel,S.; Shrivastava,S.; Thovarai,V.; Wang,S.; Bausch,D.; Kasper,M.R.; Nelson,M.I.; Pollet,S.; Silva,M.; Tinoco,Y.O.; Bao,Y.; Sanders,R.; Zhdanov,S.; Kiryutin,B.; Lipman,D.J.; Tatusova,T.; Thomas,P.G.
EPI496257	MP	Peru	2010-Nov-08	A/Peru/PER202/2010		Other Database Import	Wentworth,D.E.; Halpin,R.A.; Lin,X.; Bera,J.; Ransier,A.; Fedorova,N.; Tsitrin,T.; McLellan,M.; Stockwell,T.; Amedeo,P.; Appalla,L.; Bishop,B.; Edworthy,P.; Gupta,N.; Hoover,J.; Katzel,D.; Li,K.; Schobel,S.; Shrivastava,S.; Thovarai,V.; Wang,S.; Bausch,D.; Kasper,M.R.; Nelson,M.I.; Pollet,S.; Silva,M.; Tinoco,Y.O.; Bao,Y.; Sanders,R.; Zhdanov,S.; Kiryutin,B.; Lipman,D.J.; Tatusova,T.; Thomas,P.G.
EPI496258	NA	Peru	2010-Nov-08	A/Peru/PER202/2010		Other Database Import	Wentworth,D.E.; Halpin,R.A.; Lin,X.; Bera,J.; Ransier,A.; Fedorova,N.; Tsitrin,T.; McLellan,M.; Stockwell,T.; Amedeo,P.; Appalla,L.; Bishop,B.; Edworthy,P.; Gupta,N.; Hoover,J.; Katzel,D.; Li,K.; Schobel,S.; Shrivastava,S.; Thovarai,V.; Wang,S.; Bausch,D.; Kasper,M.R.; Nelson,M.I.; Pollet,S.; Silva,M.; Tinoco,Y.O.; Bao,Y.; Sanders,R.; Zhdanov,S.; Kiryutin,B.; Lipman,D.J.; Tatusova,T.; Thomas,P.G.
EPI496259	NP	Peru	2010-Nov-08	A/Peru/PER202/2010		Other Database Import	Wentworth,D.E.; Halpin,R.A.; Lin,X.; Bera,J.; Ransier,A.; Fedorova,N.; Tsitrin,T.; McLellan,M.; Stockwell,T.; Amedeo,P.; Appalla,L.; Bishop,B.; Edworthy,P.; Gupta,N.; Hoover,J.; Katzel,D.; Li,K.; Schobel,S.; Shrivastava,S.; Thovarai,V.; Wang,S.; Bausch,D.; Kasper,M.R.; Nelson,M.I.; Pollet,S.; Silva,M.; Tinoco,Y.O.; Bao,Y.; Sanders,R.; Zhdanov,S.; Kiryutin,B.; Lipman,D.J.; Tatusova,T.; Thomas,P.G.
EPI496260	NS	Peru	2010-Nov-08	A/Peru/PER202/2010		Other Database Import	Wentworth,D.E.; Halpin,R.A.; Lin,X.; Bera,J.; Ransier,A.; Fedorova,N.; Tsitrin,T.; McLellan,M.; Stockwell,T.; Amedeo,P.; Appalla,L.; Bishop,B.; Edworthy,P.; Gupta,N.; Hoover,J.; Katzel,D.; Li,K.; Schobel,S.; Shrivastava,S.; Thovarai,V.; Wang,S.; Bausch,D.; Kasper,M.R.; Nelson,M.I.; Pollet,S.; Silva,M.; Tinoco,Y.O.; Bao,Y.; Sanders,R.; Zhdanov,S.; Kiryutin,B.; Lipman,D.J.; Tatusova,T.; Thomas,P.G.
EPI496261	PB1	Peru	2010-Nov-08	A/Peru/PER202/2010		Other Database Import	Wentworth,D.E.; Halpin,R.A.; Lin,X.; Bera,J.; Ransier,A.; Fedorova,N.; Tsitrin,T.; McLellan,M.; Stockwell,T.; Amedeo,P.; Appalla,L.; Bishop,B.; Edworthy,P.; Gupta,N.; Hoover,J.; Katzel,D.; Li,K.; Schobel,S.; Shrivastava,S.; Thovarai,V.; Wang,S.; Bausch,D.; Kasper,M.R.; Nelson,M.I.; Pollet,S.; Silva,M.; Tinoco,Y.O.; Bao,Y.; Sanders,R.; Zhdanov,S.; Kiryutin,B.; Lipman,D.J.; Tatusova,T.; Thomas,P.G.
EPI496262	PB2	Peru	2010-Nov-08	A/Peru/PER202/2010		Other Database Import	Wentworth,D.E.; Halpin,R.A.; Lin,X.; Bera,J.; Ransier,A.; Fedorova,N.; Tsitrin,T.; McLellan,M.; Stockwell,T.; Amedeo,P.; Appalla,L.; Bishop,B.; Edworthy,P.; Gupta,N.; Hoover,J.; Katzel,D.; Li,K.; Schobel,S.; Shrivastava,S.; Thovarai,V.; Wang,S.; Bausch,D.; Kasper,M.R.; Nelson,M.I.; Pollet,S.; Silva,M.; Tinoco,Y.O.; Bao,Y.; Sanders,R.; Zhdanov,S.; Kiryutin,B.; Lipman,D.J.; Tatusova,T.; Thomas,P.G.
EPI495859	MP	Peru	2010-Oct-18	A/Peru/PER196/2010		Other Database Import	Wentworth,D.E.; Halpin,R.A.; Lin,X.; Bera,J.; Ransier,A.; Fedorova,N.; Tsitrin,T.; McLellan,M.; Stockwell,T.; Amedeo,P.; Appalla,L.; Bishop,B.; Edworthy,P.; Gupta,N.; Hoover,J.; Katzel,D.; Li,K.; Schobel,S.; Shrivastava,S.; Thovarai,V.; Wang,S.; Bausch,D.; Kasper,M.R.; Nelson,M.I.; Pollet,S.; Silva,M.; Tinoco,Y.O.; Bao,Y.; Sanders,R.; Zhdanov,S.; Kiryutin,B.; Lipman,D.J.; Tatusova,T.; Thomas,P.G.
EPI495860	NA	Peru	2010-Oct-18	A/Peru/PER196/2010		Other Database Import	Wentworth,D.E.; Halpin,R.A.; Lin,X.; Bera,J.; Ransier,A.; Fedorova,N.; Tsitrin,T.; McLellan,M.; Stockwell,T.; Amedeo,P.; Appalla,L.; Bishop,B.; Edworthy,P.; Gupta,N.; Hoover,J.; Katzel,D.; Li,K.; Schobel,S.; Shrivastava,S.; Thovarai,V.; Wang,S.; Bausch,D.; Kasper,M.R.; Nelson,M.I.; Pollet,S.; Silva,M.; Tinoco,Y.O.; Bao,Y.; Sanders,R.; Zhdanov,S.; Kiryutin,B.; Lipman,D.J.; Tatusova,T.; Thomas,P.G.
EPI495861	NP	Peru	2010-Oct-18	A/Peru/PER196/2010		Other Database Import	Wentworth,D.E.; Halpin,R.A.; Lin,X.; Bera,J.; Ransier,A.; Fedorova,N.; Tsitrin,T.; McLellan,M.; Stockwell,T.; Amedeo,P.; Appalla,L.; Bishop,B.; Edworthy,P.; Gupta,N.; Hoover,J.; Katzel,D.; Li,K.; Schobel,S.; Shrivastava,S.; Thovarai,V.; Wang,S.; Bausch,D.; Kasper,M.R.; Nelson,M.I.; Pollet,S.; Silva,M.; Tinoco,Y.O.; Bao,Y.; Sanders,R.; Zhdanov,S.; Kiryutin,B.; Lipman,D.J.; Tatusova,T.; Thomas,P.G.
EPI495862	NS	Peru	2010-Oct-18	A/Peru/PER196/2010		Other Database Import	Wentworth,D.E.; Halpin,R.A.; Lin,X.; Bera,J.; Ransier,A.; Fedorova,N.; Tsitrin,T.; McLellan,M.; Stockwell,T.; Amedeo,P.; Appalla,L.; Bishop,B.; Edworthy,P.; Gupta,N.; Hoover,J.; Katzel,D.; Li,K.; Schobel,S.; Shrivastava,S.; Thovarai,V.; Wang,S.; Bausch,D.; Kasper,M.R.; Nelson,M.I.; Pollet,S.; Silva,M.; Tinoco,Y.O.; Bao,Y.; Sanders,R.; Zhdanov,S.; Kiryutin,B.; Lipman,D.J.; Tatusova,T.; Thomas,P.G.
EPI495864	PB1	Peru	2010-Oct-18	A/Peru/PER196/2010		Other Database Import	Wentworth,D.E.; Halpin,R.A.; Lin,X.; Bera,J.; Ransier,A.; Fedorova,N.; Tsitrin,T.; McLellan,M.; Stockwell,T.; Amedeo,P.; Appalla,L.; Bishop,B.; Edworthy,P.; Gupta,N.; Hoover,J.; Katzel,D.; Li,K.; Schobel,S.; Shrivastava,S.; Thovarai,V.; Wang,S.; Bausch,D.; Kasper,M.R.; Nelson,M.I.; Pollet,S.; Silva,M.; Tinoco,Y.O.; Bao,Y.; Sanders,R.; Zhdanov,S.; Kiryutin,B.; Lipman,D.J.; Tatusova,T.; Thomas,P.G.
EPI495865	PB2	Peru	2010-Oct-18	A/Peru/PER196/2010		Other Database Import	Wentworth,D.E.; Halpin,R.A.; Lin,X.; Bera,J.; Ransier,A.; Fedorova,N.; Tsitrin,T.; McLellan,M.; Stockwell,T.; Amedeo,P.; Appalla,L.; Bishop,B.; Edworthy,P.; Gupta,N.; Hoover,J.; Katzel,D.; Li,K.; Schobel,S.; Shrivastava,S.; Thovarai,V.; Wang,S.; Bausch,D.; Kasper,M.R.; Nelson,M.I.; Pollet,S.; Silva,M.; Tinoco,Y.O.; Bao,Y.; Sanders,R.; Zhdanov,S.; Kiryutin,B.; Lipman,D.J.; Tatusova,T.; Thomas,P.G.
EPI495827	HA	Peru	2010-Oct-18	A/Peru/PER196/2010		Other Database Import	Wentworth,D.E.; Halpin,R.A.; Lin,X.; Bera,J.; Ransier,A.; Fedorova,N.; Tsitrin,T.; McLellan,M.; Stockwell,T.; Amedeo,P.; Appalla,L.; Bishop,B.; Edworthy,P.; Gupta,N.; Hoover,J.; Katzel,D.; Li,K.; Schobel,S.; Shrivastava,S.; Thovarai,V.; Wang,S.; Bausch,D.; Kasper,M.R.; Nelson,M.I.; Pollet,S.; Silva,M.; Tinoco,Y.O.; Bao,Y.; Sanders,R.; Zhdanov,S.; Kiryutin,B.; Lipman,D.J.; Tatusova,T.; Thomas,P.G.
EPI495889	PA	Peru	2010-Oct-18	A/Peru/PER196/2010		Other Database Import	Wentworth,D.E.; Halpin,R.A.; Lin,X.; Bera,J.; Ransier,A.; Fedorova,N.; Tsitrin,T.; McLellan,M.; Stockwell,T.; Amedeo,P.; Appalla,L.; Bishop,B.; Edworthy,P.; Gupta,N.; Hoover,J.; Katzel,D.; Li,K.; Schobel,S.; Shrivastava,S.; Thovarai,V.; Wang,S.; Bausch,D.; Kasper,M.R.; Nelson,M.I.; Pollet,S.; Silva,M.; Tinoco,Y.O.; Bao,Y.; Sanders,R.; Zhdanov,S.; Kiryutin,B.; Lipman,D.J.; Tatusova,T.; Thomas,P.G.
EPI495886	PA	Peru	2010-Sep-10	A/Peru/PER195/2010		Other Database Import	Wentworth,D.E.; Halpin,R.A.; Lin,X.; Bera,J.; Ransier,A.; Fedorova,N.; Tsitrin,T.; McLellan,M.; Stockwell,T.; Amedeo,P.; Appalla,L.; Bishop,B.; Edworthy,P.; Gupta,N.; Hoover,J.; Katzel,D.; Li,K.; Schobel,S.; Shrivastava,S.; Thovarai,V.; Wang,S.; Bausch,D.; Kasper,M.R.; Nelson,M.I.; Pollet,S.; Silva,M.; Tinoco,Y.O.; Bao,Y.; Sanders,R.; Zhdanov,S.; Kiryutin,B.; Lipman,D.J.; Tatusova,T.; Thomas,P.G.
EPI495852	MP	Peru	2010-Sep-10	A/Peru/PER195/2010		Other Database Import	Wentworth,D.E.; Halpin,R.A.; Lin,X.; Bera,J.; Ransier,A.; Fedorova,N.; Tsitrin,T.; McLellan,M.; Stockwell,T.; Amedeo,P.; Appalla,L.; Bishop,B.; Edworthy,P.; Gupta,N.; Hoover,J.; Katzel,D.; Li,K.; Schobel,S.; Shrivastava,S.; Thovarai,V.; Wang,S.; Bausch,D.; Kasper,M.R.; Nelson,M.I.; Pollet,S.; Silva,M.; Tinoco,Y.O.; Bao,Y.; Sanders,R.; Zhdanov,S.; Kiryutin,B.; Lipman,D.J.; Tatusova,T.; Thomas,P.G.
EPI495853	NA	Peru	2010-Sep-10	A/Peru/PER195/2010		Other Database Import	Wentworth,D.E.; Halpin,R.A.; Lin,X.; Bera,J.; Ransier,A.; Fedorova,N.; Tsitrin,T.; McLellan,M.; Stockwell,T.; Amedeo,P.; Appalla,L.; Bishop,B.; Edworthy,P.; Gupta,N.; Hoover,J.; Katzel,D.; Li,K.; Schobel,S.; Shrivastava,S.; Thovarai,V.; Wang,S.; Bausch,D.; Kasper,M.R.; Nelson,M.I.; Pollet,S.; Silva,M.; Tinoco,Y.O.; Bao,Y.; Sanders,R.; Zhdanov,S.; Kiryutin,B.; Lipman,D.J.; Tatusova,T.; Thomas,P.G.
EPI495854	NP	Peru	2010-Sep-10	A/Peru/PER195/2010		Other Database Import	Wentworth,D.E.; Halpin,R.A.; Lin,X.; Bera,J.; Ransier,A.; Fedorova,N.; Tsitrin,T.; McLellan,M.; Stockwell,T.; Amedeo,P.; Appalla,L.; Bishop,B.; Edworthy,P.; Gupta,N.; Hoover,J.; Katzel,D.; Li,K.; Schobel,S.; Shrivastava,S.; Thovarai,V.; Wang,S.; Bausch,D.; Kasper,M.R.; Nelson,M.I.; Pollet,S.; Silva,M.; Tinoco,Y.O.; Bao,Y.; Sanders,R.; Zhdanov,S.; Kiryutin,B.; Lipman,D.J.; Tatusova,T.; Thomas,P.G.
EPI495855	NS	Peru	2010-Sep-10	A/Peru/PER195/2010		Other Database Import	Wentworth,D.E.; Halpin,R.A.; Lin,X.; Bera,J.; Ransier,A.; Fedorova,N.; Tsitrin,T.; McLellan,M.; Stockwell,T.; Amedeo,P.; Appalla,L.; Bishop,B.; Edworthy,P.; Gupta,N.; Hoover,J.; Katzel,D.; Li,K.; Schobel,S.; Shrivastava,S.; Thovarai,V.; Wang,S.; Bausch,D.; Kasper,M.R.; Nelson,M.I.; Pollet,S.; Silva,M.; Tinoco,Y.O.; Bao,Y.; Sanders,R.; Zhdanov,S.; Kiryutin,B.; Lipman,D.J.; Tatusova,T.; Thomas,P.G.
EPI495857	PB1	Peru	2010-Sep-10	A/Peru/PER195/2010		Other Database Import	Wentworth,D.E.; Halpin,R.A.; Lin,X.; Bera,J.; Ransier,A.; Fedorova,N.; Tsitrin,T.; McLellan,M.; Stockwell,T.; Amedeo,P.; Appalla,L.; Bishop,B.; Edworthy,P.; Gupta,N.; Hoover,J.; Katzel,D.; Li,K.; Schobel,S.; Shrivastava,S.; Thovarai,V.; Wang,S.; Bausch,D.; Kasper,M.R.; Nelson,M.I.; Pollet,S.; Silva,M.; Tinoco,Y.O.; Bao,Y.; Sanders,R.; Zhdanov,S.; Kiryutin,B.; Lipman,D.J.; Tatusova,T.; Thomas,P.G.
EPI495858	PB2	Peru	2010-Sep-10	A/Peru/PER195/2010		Other Database Import	Wentworth,D.E.; Halpin,R.A.; Lin,X.; Bera,J.; Ransier,A.; Fedorova,N.; Tsitrin,T.; McLellan,M.; Stockwell,T.; Amedeo,P.; Appalla,L.; Bishop,B.; Edworthy,P.; Gupta,N.; Hoover,J.; Katzel,D.; Li,K.; Schobel,S.; Shrivastava,S.; Thovarai,V.; Wang,S.; Bausch,D.; Kasper,M.R.; Nelson,M.I.; Pollet,S.; Silva,M.; Tinoco,Y.O.; Bao,Y.; Sanders,R.; Zhdanov,S.; Kiryutin,B.; Lipman,D.J.; Tatusova,T.; Thomas,P.G.
EPI495826	HA	Peru	2010-Sep-10	A/Peru/PER195/2010		Other Database Import	Wentworth,D.E.; Halpin,R.A.; Lin,X.; Bera,J.; Ransier,A.; Fedorova,N.; Tsitrin,T.; McLellan,M.; Stockwell,T.; Amedeo,P.; Appalla,L.; Bishop,B.; Edworthy,P.; Gupta,N.; Hoover,J.; Katzel,D.; Li,K.; Schobel,S.; Shrivastava,S.; Thovarai,V.; Wang,S.; Bausch,D.; Kasper,M.R.; Nelson,M.I.; Pollet,S.; Silva,M.; Tinoco,Y.O.; Bao,Y.; Sanders,R.; Zhdanov,S.; Kiryutin,B.; Lipman,D.J.; Tatusova,T.; Thomas,P.G.
EPI495838	MP	Peru	2010-Nov-27	A/Peru/PER193/2010		Other Database Import	Wentworth,D.E.; Halpin,R.A.; Lin,X.; Bera,J.; Ransier,A.; Fedorova,N.; Tsitrin,T.; McLellan,M.; Stockwell,T.; Amedeo,P.; Appalla,L.; Bishop,B.; Edworthy,P.; Gupta,N.; Hoover,J.; Katzel,D.; Li,K.; Schobel,S.; Shrivastava,S.; Thovarai,V.; Wang,S.; Bausch,D.; Kasper,M.R.; Nelson,M.I.; Pollet,S.; Silva,M.; Tinoco,Y.O.; Bao,Y.; Sanders,R.; Zhdanov,S.; Kiryutin,B.; Lipman,D.J.; Tatusova,T.; Thomas,P.G.
EPI495839	NA	Peru	2010-Nov-27	A/Peru/PER193/2010		Other Database Import	Wentworth,D.E.; Halpin,R.A.; Lin,X.; Bera,J.; Ransier,A.; Fedorova,N.; Tsitrin,T.; McLellan,M.; Stockwell,T.; Amedeo,P.; Appalla,L.; Bishop,B.; Edworthy,P.; Gupta,N.; Hoover,J.; Katzel,D.; Li,K.; Schobel,S.; Shrivastava,S.; Thovarai,V.; Wang,S.; Bausch,D.; Kasper,M.R.; Nelson,M.I.; Pollet,S.; Silva,M.; Tinoco,Y.O.; Bao,Y.; Sanders,R.; Zhdanov,S.; Kiryutin,B.; Lipman,D.J.; Tatusova,T.; Thomas,P.G.
EPI495840	NP	Peru	2010-Nov-27	A/Peru/PER193/2010		Other Database Import	Wentworth,D.E.; Halpin,R.A.; Lin,X.; Bera,J.; Ransier,A.; Fedorova,N.; Tsitrin,T.; McLellan,M.; Stockwell,T.; Amedeo,P.; Appalla,L.; Bishop,B.; Edworthy,P.; Gupta,N.; Hoover,J.; Katzel,D.; Li,K.; Schobel,S.; Shrivastava,S.; Thovarai,V.; Wang,S.; Bausch,D.; Kasper,M.R.; Nelson,M.I.; Pollet,S.; Silva,M.; Tinoco,Y.O.; Bao,Y.; Sanders,R.; Zhdanov,S.; Kiryutin,B.; Lipman,D.J.; Tatusova,T.; Thomas,P.G.
EPI495841	NS	Peru	2010-Nov-27	A/Peru/PER193/2010		Other Database Import	Wentworth,D.E.; Halpin,R.A.; Lin,X.; Bera,J.; Ransier,A.; Fedorova,N.; Tsitrin,T.; McLellan,M.; Stockwell,T.; Amedeo,P.; Appalla,L.; Bishop,B.; Edworthy,P.; Gupta,N.; Hoover,J.; Katzel,D.; Li,K.; Schobel,S.; Shrivastava,S.; Thovarai,V.; Wang,S.; Bausch,D.; Kasper,M.R.; Nelson,M.I.; Pollet,S.; Silva,M.; Tinoco,Y.O.; Bao,Y.; Sanders,R.; Zhdanov,S.; Kiryutin,B.; Lipman,D.J.; Tatusova,T.; Thomas,P.G.
EPI495843	PB1	Peru	2010-Nov-27	A/Peru/PER193/2010		Other Database Import	Wentworth,D.E.; Halpin,R.A.; Lin,X.; Bera,J.; Ransier,A.; Fedorova,N.; Tsitrin,T.; McLellan,M.; Stockwell,T.; Amedeo,P.; Appalla,L.; Bishop,B.; Edworthy,P.; Gupta,N.; Hoover,J.; Katzel,D.; Li,K.; Schobel,S.; Shrivastava,S.; Thovarai,V.; Wang,S.; Bausch,D.; Kasper,M.R.; Nelson,M.I.; Pollet,S.; Silva,M.; Tinoco,Y.O.; Bao,Y.; Sanders,R.; Zhdanov,S.; Kiryutin,B.; Lipman,D.J.; Tatusova,T.; Thomas,P.G.
EPI495844	PB2	Peru	2010-Nov-27	A/Peru/PER193/2010		Other Database Import	Wentworth,D.E.; Halpin,R.A.; Lin,X.; Bera,J.; Ransier,A.; Fedorova,N.; Tsitrin,T.; McLellan,M.; Stockwell,T.; Amedeo,P.; Appalla,L.; Bishop,B.; Edworthy,P.; Gupta,N.; Hoover,J.; Katzel,D.; Li,K.; Schobel,S.; Shrivastava,S.; Thovarai,V.; Wang,S.; Bausch,D.; Kasper,M.R.; Nelson,M.I.; Pollet,S.; Silva,M.; Tinoco,Y.O.; Bao,Y.; Sanders,R.; Zhdanov,S.; Kiryutin,B.; Lipman,D.J.; Tatusova,T.; Thomas,P.G.
EPI495824	HA	Peru	2010-Nov-27	A/Peru/PER193/2010		Other Database Import	Wentworth,D.E.; Halpin,R.A.; Lin,X.; Bera,J.; Ransier,A.; Fedorova,N.; Tsitrin,T.; McLellan,M.; Stockwell,T.; Amedeo,P.; Appalla,L.; Bishop,B.; Edworthy,P.; Gupta,N.; Hoover,J.; Katzel,D.; Li,K.; Schobel,S.; Shrivastava,S.; Thovarai,V.; Wang,S.; Bausch,D.; Kasper,M.R.; Nelson,M.I.; Pollet,S.; Silva,M.; Tinoco,Y.O.; Bao,Y.; Sanders,R.; Zhdanov,S.; Kiryutin,B.; Lipman,D.J.; Tatusova,T.; Thomas,P.G.
EPI495880	PA	Peru	2010-Nov-27	A/Peru/PER193/2010		Other Database Import	Wentworth,D.E.; Halpin,R.A.; Lin,X.; Bera,J.; Ransier,A.; Fedorova,N.; Tsitrin,T.; McLellan,M.; Stockwell,T.; Amedeo,P.; Appalla,L.; Bishop,B.; Edworthy,P.; Gupta,N.; Hoover,J.; Katzel,D.; Li,K.; Schobel,S.; Shrivastava,S.; Thovarai,V.; Wang,S.; Bausch,D.; Kasper,M.R.; Nelson,M.I.; Pollet,S.; Silva,M.; Tinoco,Y.O.; Bao,Y.; Sanders,R.; Zhdanov,S.; Kiryutin,B.; Lipman,D.J.; Tatusova,T.; Thomas,P.G.
EPI495654	PA	Peru	2010-Oct-11	A/Peru/PER398/2010		Other Database Import	Wentworth,D.E.; Halpin,R.A.; Lin,X.; Bera,J.; Ransier,A.; Fedorova,N.; Tsitrin,T.; McLellan,M.; Stockwell,T.; Amedeo,P.; Appalla,L.; Bishop,B.; Edworthy,P.; Gupta,N.; Hoover,J.; Katzel,D.; Li,K.; Schobel,S.; Shrivastava,S.; Thovarai,V.; Wang,S.; Bausch,D.; Kasper,M.R.; Nelson,M.I.; Pollet,S.; Silva,M.; Tinoco,Y.O.; Bao,Y.; Sanders,R.; Zhdanov,S.; Kiryutin,B.; Lipman,D.J.; Tatusova,T.; Thomas,P.G.
EPI495779	HA	Peru	2010-Oct-11	A/Peru/PER398/2010		Other Database Import	Wentworth,D.E.; Halpin,R.A.; Lin,X.; Bera,J.; Ransier,A.; Fedorova,N.; Tsitrin,T.; McLellan,M.; Stockwell,T.; Amedeo,P.; Appalla,L.; Bishop,B.; Edworthy,P.; Gupta,N.; Hoover,J.; Katzel,D.; Li,K.; Schobel,S.; Shrivastava,S.; Thovarai,V.; Wang,S.; Bausch,D.; Kasper,M.R.; Nelson,M.I.; Pollet,S.; Silva,M.; Tinoco,Y.O.; Bao,Y.; Sanders,R.; Zhdanov,S.; Kiryutin,B.; Lipman,D.J.; Tatusova,T.; Thomas,P.G.
EPI495780	MP	Peru	2010-Oct-11	A/Peru/PER398/2010		Other Database Import	Wentworth,D.E.; Halpin,R.A.; Lin,X.; Bera,J.; Ransier,A.; Fedorova,N.; Tsitrin,T.; McLellan,M.; Stockwell,T.; Amedeo,P.; Appalla,L.; Bishop,B.; Edworthy,P.; Gupta,N.; Hoover,J.; Katzel,D.; Li,K.; Schobel,S.; Shrivastava,S.; Thovarai,V.; Wang,S.; Bausch,D.; Kasper,M.R.; Nelson,M.I.; Pollet,S.; Silva,M.; Tinoco,Y.O.; Bao,Y.; Sanders,R.; Zhdanov,S.; Kiryutin,B.; Lipman,D.J.; Tatusova,T.; Thomas,P.G.
EPI495781	NA	Peru	2010-Oct-11	A/Peru/PER398/2010		Other Database Import	Wentworth,D.E.; Halpin,R.A.; Lin,X.; Bera,J.; Ransier,A.; Fedorova,N.; Tsitrin,T.; McLellan,M.; Stockwell,T.; Amedeo,P.; Appalla,L.; Bishop,B.; Edworthy,P.; Gupta,N.; Hoover,J.; Katzel,D.; Li,K.; Schobel,S.; Shrivastava,S.; Thovarai,V.; Wang,S.; Bausch,D.; Kasper,M.R.; Nelson,M.I.; Pollet,S.; Silva,M.; Tinoco,Y.O.; Bao,Y.; Sanders,R.; Zhdanov,S.; Kiryutin,B.; Lipman,D.J.; Tatusova,T.; Thomas,P.G.
EPI495782	NP	Peru	2010-Oct-11	A/Peru/PER398/2010		Other Database Import	Wentworth,D.E.; Halpin,R.A.; Lin,X.; Bera,J.; Ransier,A.; Fedorova,N.; Tsitrin,T.; McLellan,M.; Stockwell,T.; Amedeo,P.; Appalla,L.; Bishop,B.; Edworthy,P.; Gupta,N.; Hoover,J.; Katzel,D.; Li,K.; Schobel,S.; Shrivastava,S.; Thovarai,V.; Wang,S.; Bausch,D.; Kasper,M.R.; Nelson,M.I.; Pollet,S.; Silva,M.; Tinoco,Y.O.; Bao,Y.; Sanders,R.; Zhdanov,S.; Kiryutin,B.; Lipman,D.J.; Tatusova,T.; Thomas,P.G.
EPI495783	NS	Peru	2010-Oct-11	A/Peru/PER398/2010		Other Database Import	Wentworth,D.E.; Halpin,R.A.; Lin,X.; Bera,J.; Ransier,A.; Fedorova,N.; Tsitrin,T.; McLellan,M.; Stockwell,T.; Amedeo,P.; Appalla,L.; Bishop,B.; Edworthy,P.; Gupta,N.; Hoover,J.; Katzel,D.; Li,K.; Schobel,S.; Shrivastava,S.; Thovarai,V.; Wang,S.; Bausch,D.; Kasper,M.R.; Nelson,M.I.; Pollet,S.; Silva,M.; Tinoco,Y.O.; Bao,Y.; Sanders,R.; Zhdanov,S.; Kiryutin,B.; Lipman,D.J.; Tatusova,T.; Thomas,P.G.
EPI495784	PB1	Peru	2010-Oct-11	A/Peru/PER398/2010		Other Database Import	Wentworth,D.E.; Halpin,R.A.; Lin,X.; Bera,J.; Ransier,A.; Fedorova,N.; Tsitrin,T.; McLellan,M.; Stockwell,T.; Amedeo,P.; Appalla,L.; Bishop,B.; Edworthy,P.; Gupta,N.; Hoover,J.; Katzel,D.; Li,K.; Schobel,S.; Shrivastava,S.; Thovarai,V.; Wang,S.; Bausch,D.; Kasper,M.R.; Nelson,M.I.; Pollet,S.; Silva,M.; Tinoco,Y.O.; Bao,Y.; Sanders,R.; Zhdanov,S.; Kiryutin,B.; Lipman,D.J.; Tatusova,T.; Thomas,P.G.
EPI495785	PB2	Peru	2010-Oct-11	A/Peru/PER398/2010		Other Database Import	Wentworth,D.E.; Halpin,R.A.; Lin,X.; Bera,J.; Ransier,A.; Fedorova,N.; Tsitrin,T.; McLellan,M.; Stockwell,T.; Amedeo,P.; Appalla,L.; Bishop,B.; Edworthy,P.; Gupta,N.; Hoover,J.; Katzel,D.; Li,K.; Schobel,S.; Shrivastava,S.; Thovarai,V.; Wang,S.; Bausch,D.; Kasper,M.R.; Nelson,M.I.; Pollet,S.; Silva,M.; Tinoco,Y.O.; Bao,Y.; Sanders,R.; Zhdanov,S.; Kiryutin,B.; Lipman,D.J.; Tatusova,T.; Thomas,P.G.
EPI495646	PA	Peru	2010-Oct-11	A/Peru/PER390/2010		Other Database Import	Wentworth,D.E.; Halpin,R.A.; Lin,X.; Bera,J.; Ransier,A.; Fedorova,N.; Tsitrin,T.; McLellan,M.; Stockwell,T.; Amedeo,P.; Appalla,L.; Bishop,B.; Edworthy,P.; Gupta,N.; Hoover,J.; Katzel,D.; Li,K.; Schobel,S.; Shrivastava,S.; Thovarai,V.; Wang,S.; Bausch,D.; Kasper,M.R.; Nelson,M.I.; Pollet,S.; Silva,M.; Tinoco,Y.O.; Bao,Y.; Sanders,R.; Zhdanov,S.; Kiryutin,B.; Lipman,D.J.; Tatusova,T.; Thomas,P.G.
EPI495723	HA	Peru	2010-Oct-11	A/Peru/PER390/2010		Other Database Import	Wentworth,D.E.; Halpin,R.A.; Lin,X.; Bera,J.; Ransier,A.; Fedorova,N.; Tsitrin,T.; McLellan,M.; Stockwell,T.; Amedeo,P.; Appalla,L.; Bishop,B.; Edworthy,P.; Gupta,N.; Hoover,J.; Katzel,D.; Li,K.; Schobel,S.; Shrivastava,S.; Thovarai,V.; Wang,S.; Bausch,D.; Kasper,M.R.; Nelson,M.I.; Pollet,S.; Silva,M.; Tinoco,Y.O.; Bao,Y.; Sanders,R.; Zhdanov,S.; Kiryutin,B.; Lipman,D.J.; Tatusova,T.; Thomas,P.G.
EPI495724	MP	Peru	2010-Oct-11	A/Peru/PER390/2010		Other Database Import	Wentworth,D.E.; Halpin,R.A.; Lin,X.; Bera,J.; Ransier,A.; Fedorova,N.; Tsitrin,T.; McLellan,M.; Stockwell,T.; Amedeo,P.; Appalla,L.; Bishop,B.; Edworthy,P.; Gupta,N.; Hoover,J.; Katzel,D.; Li,K.; Schobel,S.; Shrivastava,S.; Thovarai,V.; Wang,S.; Bausch,D.; Kasper,M.R.; Nelson,M.I.; Pollet,S.; Silva,M.; Tinoco,Y.O.; Bao,Y.; Sanders,R.; Zhdanov,S.; Kiryutin,B.; Lipman,D.J.; Tatusova,T.; Thomas,P.G.
EPI495725	NA	Peru	2010-Oct-11	A/Peru/PER390/2010		Other Database Import	Wentworth,D.E.; Halpin,R.A.; Lin,X.; Bera,J.; Ransier,A.; Fedorova,N.; Tsitrin,T.; McLellan,M.; Stockwell,T.; Amedeo,P.; Appalla,L.; Bishop,B.; Edworthy,P.; Gupta,N.; Hoover,J.; Katzel,D.; Li,K.; Schobel,S.; Shrivastava,S.; Thovarai,V.; Wang,S.; Bausch,D.; Kasper,M.R.; Nelson,M.I.; Pollet,S.; Silva,M.; Tinoco,Y.O.; Bao,Y.; Sanders,R.; Zhdanov,S.; Kiryutin,B.; Lipman,D.J.; Tatusova,T.; Thomas,P.G.
EPI495726	NP	Peru	2010-Oct-11	A/Peru/PER390/2010		Other Database Import	Wentworth,D.E.; Halpin,R.A.; Lin,X.; Bera,J.; Ransier,A.; Fedorova,N.; Tsitrin,T.; McLellan,M.; Stockwell,T.; Amedeo,P.; Appalla,L.; Bishop,B.; Edworthy,P.; Gupta,N.; Hoover,J.; Katzel,D.; Li,K.; Schobel,S.; Shrivastava,S.; Thovarai,V.; Wang,S.; Bausch,D.; Kasper,M.R.; Nelson,M.I.; Pollet,S.; Silva,M.; Tinoco,Y.O.; Bao,Y.; Sanders,R.; Zhdanov,S.; Kiryutin,B.; Lipman,D.J.; Tatusova,T.; Thomas,P.G.
EPI495727	NS	Peru	2010-Oct-11	A/Peru/PER390/2010		Other Database Import	Wentworth,D.E.; Halpin,R.A.; Lin,X.; Bera,J.; Ransier,A.; Fedorova,N.; Tsitrin,T.; McLellan,M.; Stockwell,T.; Amedeo,P.; Appalla,L.; Bishop,B.; Edworthy,P.; Gupta,N.; Hoover,J.; Katzel,D.; Li,K.; Schobel,S.; Shrivastava,S.; Thovarai,V.; Wang,S.; Bausch,D.; Kasper,M.R.; Nelson,M.I.; Pollet,S.; Silva,M.; Tinoco,Y.O.; Bao,Y.; Sanders,R.; Zhdanov,S.; Kiryutin,B.; Lipman,D.J.; Tatusova,T.; Thomas,P.G.
EPI495728	PB1	Peru	2010-Oct-11	A/Peru/PER390/2010		Other Database Import	Wentworth,D.E.; Halpin,R.A.; Lin,X.; Bera,J.; Ransier,A.; Fedorova,N.; Tsitrin,T.; McLellan,M.; Stockwell,T.; Amedeo,P.; Appalla,L.; Bishop,B.; Edworthy,P.; Gupta,N.; Hoover,J.; Katzel,D.; Li,K.; Schobel,S.; Shrivastava,S.; Thovarai,V.; Wang,S.; Bausch,D.; Kasper,M.R.; Nelson,M.I.; Pollet,S.; Silva,M.; Tinoco,Y.O.; Bao,Y.; Sanders,R.; Zhdanov,S.; Kiryutin,B.; Lipman,D.J.; Tatusova,T.; Thomas,P.G.
EPI495729	PB2	Peru	2010-Oct-11	A/Peru/PER390/2010		Other Database Import	Wentworth,D.E.; Halpin,R.A.; Lin,X.; Bera,J.; Ransier,A.; Fedorova,N.; Tsitrin,T.; McLellan,M.; Stockwell,T.; Amedeo,P.; Appalla,L.; Bishop,B.; Edworthy,P.; Gupta,N.; Hoover,J.; Katzel,D.; Li,K.; Schobel,S.; Shrivastava,S.; Thovarai,V.; Wang,S.; Bausch,D.; Kasper,M.R.; Nelson,M.I.; Pollet,S.; Silva,M.; Tinoco,Y.O.; Bao,Y.; Sanders,R.; Zhdanov,S.; Kiryutin,B.; Lipman,D.J.; Tatusova,T.; Thomas,P.G.
EPI495603	HA	Peru	2010-Nov-05	A/Peru/PER387/2010		Other Database Import	Wentworth,D.E.; Halpin,R.A.; Lin,X.; Bera,J.; Ransier,A.; Fedorova,N.; Tsitrin,T.; McLellan,M.; Stockwell,T.; Amedeo,P.; Appalla,L.; Bishop,B.; Edworthy,P.; Gupta,N.; Hoover,J.; Katzel,D.; Li,K.; Schobel,S.; Shrivastava,S.; Thovarai,V.; Wang,S.; Bausch,D.; Kasper,M.R.; Nelson,M.I.; Pollet,S.; Silva,M.; Tinoco,Y.O.; Bao,Y.; Sanders,R.; Zhdanov,S.; Kiryutin,B.; Lipman,D.J.; Tatusova,T.; Thomas,P.G.
EPI495604	MP	Peru	2010-Nov-05	A/Peru/PER387/2010		Other Database Import	Wentworth,D.E.; Halpin,R.A.; Lin,X.; Bera,J.; Ransier,A.; Fedorova,N.; Tsitrin,T.; McLellan,M.; Stockwell,T.; Amedeo,P.; Appalla,L.; Bishop,B.; Edworthy,P.; Gupta,N.; Hoover,J.; Katzel,D.; Li,K.; Schobel,S.; Shrivastava,S.; Thovarai,V.; Wang,S.; Bausch,D.; Kasper,M.R.; Nelson,M.I.; Pollet,S.; Silva,M.; Tinoco,Y.O.; Bao,Y.; Sanders,R.; Zhdanov,S.; Kiryutin,B.; Lipman,D.J.; Tatusova,T.; Thomas,P.G.
EPI495605	NA	Peru	2010-Nov-05	A/Peru/PER387/2010		Other Database Import	Wentworth,D.E.; Halpin,R.A.; Lin,X.; Bera,J.; Ransier,A.; Fedorova,N.; Tsitrin,T.; McLellan,M.; Stockwell,T.; Amedeo,P.; Appalla,L.; Bishop,B.; Edworthy,P.; Gupta,N.; Hoover,J.; Katzel,D.; Li,K.; Schobel,S.; Shrivastava,S.; Thovarai,V.; Wang,S.; Bausch,D.; Kasper,M.R.; Nelson,M.I.; Pollet,S.; Silva,M.; Tinoco,Y.O.; Bao,Y.; Sanders,R.; Zhdanov,S.; Kiryutin,B.; Lipman,D.J.; Tatusova,T.; Thomas,P.G.
EPI495606	NP	Peru	2010-Nov-05	A/Peru/PER387/2010		Other Database Import	Wentworth,D.E.; Halpin,R.A.; Lin,X.; Bera,J.; Ransier,A.; Fedorova,N.; Tsitrin,T.; McLellan,M.; Stockwell,T.; Amedeo,P.; Appalla,L.; Bishop,B.; Edworthy,P.; Gupta,N.; Hoover,J.; Katzel,D.; Li,K.; Schobel,S.; Shrivastava,S.; Thovarai,V.; Wang,S.; Bausch,D.; Kasper,M.R.; Nelson,M.I.; Pollet,S.; Silva,M.; Tinoco,Y.O.; Bao,Y.; Sanders,R.; Zhdanov,S.; Kiryutin,B.; Lipman,D.J.; Tatusova,T.; Thomas,P.G.
EPI495607	NS	Peru	2010-Nov-05	A/Peru/PER387/2010		Other Database Import	Wentworth,D.E.; Halpin,R.A.; Lin,X.; Bera,J.; Ransier,A.; Fedorova,N.; Tsitrin,T.; McLellan,M.; Stockwell,T.; Amedeo,P.; Appalla,L.; Bishop,B.; Edworthy,P.; Gupta,N.; Hoover,J.; Katzel,D.; Li,K.; Schobel,S.; Shrivastava,S.; Thovarai,V.; Wang,S.; Bausch,D.; Kasper,M.R.; Nelson,M.I.; Pollet,S.; Silva,M.; Tinoco,Y.O.; Bao,Y.; Sanders,R.; Zhdanov,S.; Kiryutin,B.; Lipman,D.J.; Tatusova,T.; Thomas,P.G.
EPI495644	PA	Peru	2010-Nov-05	A/Peru/PER387/2010		Other Database Import	Wentworth,D.E.; Halpin,R.A.; Lin,X.; Bera,J.; Ransier,A.; Fedorova,N.; Tsitrin,T.; McLellan,M.; Stockwell,T.; Amedeo,P.; Appalla,L.; Bishop,B.; Edworthy,P.; Gupta,N.; Hoover,J.; Katzel,D.; Li,K.; Schobel,S.; Shrivastava,S.; Thovarai,V.; Wang,S.; Bausch,D.; Kasper,M.R.; Nelson,M.I.; Pollet,S.; Silva,M.; Tinoco,Y.O.; Bao,Y.; Sanders,R.; Zhdanov,S.; Kiryutin,B.; Lipman,D.J.; Tatusova,T.; Thomas,P.G.
EPI495707	PB1	Peru	2010-Nov-05	A/Peru/PER387/2010		Other Database Import	Wentworth,D.E.; Halpin,R.A.; Lin,X.; Bera,J.; Ransier,A.; Fedorova,N.; Tsitrin,T.; McLellan,M.; Stockwell,T.; Amedeo,P.; Appalla,L.; Bishop,B.; Edworthy,P.; Gupta,N.; Hoover,J.; Katzel,D.; Li,K.; Schobel,S.; Shrivastava,S.; Thovarai,V.; Wang,S.; Bausch,D.; Kasper,M.R.; Nelson,M.I.; Pollet,S.; Silva,M.; Tinoco,Y.O.; Bao,Y.; Sanders,R.; Zhdanov,S.; Kiryutin,B.; Lipman,D.J.; Tatusova,T.; Thomas,P.G.
EPI495708	PB2	Peru	2010-Nov-05	A/Peru/PER387/2010		Other Database Import	Wentworth,D.E.; Halpin,R.A.; Lin,X.; Bera,J.; Ransier,A.; Fedorova,N.; Tsitrin,T.; McLellan,M.; Stockwell,T.; Amedeo,P.; Appalla,L.; Bishop,B.; Edworthy,P.; Gupta,N.; Hoover,J.; Katzel,D.; Li,K.; Schobel,S.; Shrivastava,S.; Thovarai,V.; Wang,S.; Bausch,D.; Kasper,M.R.; Nelson,M.I.; Pollet,S.; Silva,M.; Tinoco,Y.O.; Bao,Y.; Sanders,R.; Zhdanov,S.; Kiryutin,B.; Lipman,D.J.; Tatusova,T.; Thomas,P.G.
EPI495558	NP	Peru	2010-Oct-21	A/Peru/PER381/2010		Other Database Import	Wentworth,D.E.; Halpin,R.A.; Lin,X.; Bera,J.; Ransier,A.; Fedorova,N.; Tsitrin,T.; McLellan,M.; Stockwell,T.; Amedeo,P.; Appalla,L.; Bishop,B.; Edworthy,P.; Gupta,N.; Hoover,J.; Katzel,D.; Li,K.; Schobel,S.; Shrivastava,S.; Thovarai,V.; Wang,S.; Bausch,D.; Kasper,M.R.; Nelson,M.I.; Pollet,S.; Silva,M.; Tinoco,Y.O.; Bao,Y.; Sanders,R.; Zhdanov,S.; Kiryutin,B.; Lipman,D.J.; Tatusova,T.; Thomas,P.G.
EPI495559	NS	Peru	2010-Oct-21	A/Peru/PER381/2010		Other Database Import	Wentworth,D.E.; Halpin,R.A.; Lin,X.; Bera,J.; Ransier,A.; Fedorova,N.; Tsitrin,T.; McLellan,M.; Stockwell,T.; Amedeo,P.; Appalla,L.; Bishop,B.; Edworthy,P.; Gupta,N.; Hoover,J.; Katzel,D.; Li,K.; Schobel,S.; Shrivastava,S.; Thovarai,V.; Wang,S.; Bausch,D.; Kasper,M.R.; Nelson,M.I.; Pollet,S.; Silva,M.; Tinoco,Y.O.; Bao,Y.; Sanders,R.; Zhdanov,S.; Kiryutin,B.; Lipman,D.J.; Tatusova,T.; Thomas,P.G.
EPI495561	PB1	Peru	2010-Oct-21	A/Peru/PER381/2010		Other Database Import	Wentworth,D.E.; Halpin,R.A.; Lin,X.; Bera,J.; Ransier,A.; Fedorova,N.; Tsitrin,T.; McLellan,M.; Stockwell,T.; Amedeo,P.; Appalla,L.; Bishop,B.; Edworthy,P.; Gupta,N.; Hoover,J.; Katzel,D.; Li,K.; Schobel,S.; Shrivastava,S.; Thovarai,V.; Wang,S.; Bausch,D.; Kasper,M.R.; Nelson,M.I.; Pollet,S.; Silva,M.; Tinoco,Y.O.; Bao,Y.; Sanders,R.; Zhdanov,S.; Kiryutin,B.; Lipman,D.J.; Tatusova,T.; Thomas,P.G.
EPI495562	PB2	Peru	2010-Oct-21	A/Peru/PER381/2010		Other Database Import	Wentworth,D.E.; Halpin,R.A.; Lin,X.; Bera,J.; Ransier,A.; Fedorova,N.; Tsitrin,T.; McLellan,M.; Stockwell,T.; Amedeo,P.; Appalla,L.; Bishop,B.; Edworthy,P.; Gupta,N.; Hoover,J.; Katzel,D.; Li,K.; Schobel,S.; Shrivastava,S.; Thovarai,V.; Wang,S.; Bausch,D.; Kasper,M.R.; Nelson,M.I.; Pollet,S.; Silva,M.; Tinoco,Y.O.; Bao,Y.; Sanders,R.; Zhdanov,S.; Kiryutin,B.; Lipman,D.J.; Tatusova,T.; Thomas,P.G.
EPI495542	HA	Peru	2010-Oct-21	A/Peru/PER381/2010		Other Database Import	Wentworth,D.E.; Halpin,R.A.; Lin,X.; Bera,J.; Ransier,A.; Fedorova,N.; Tsitrin,T.; McLellan,M.; Stockwell,T.; Amedeo,P.; Appalla,L.; Bishop,B.; Edworthy,P.; Gupta,N.; Hoover,J.; Katzel,D.; Li,K.; Schobel,S.; Shrivastava,S.; Thovarai,V.; Wang,S.; Bausch,D.; Kasper,M.R.; Nelson,M.I.; Pollet,S.; Silva,M.; Tinoco,Y.O.; Bao,Y.; Sanders,R.; Zhdanov,S.; Kiryutin,B.; Lipman,D.J.; Tatusova,T.; Thomas,P.G.
EPI495543	MP	Peru	2010-Oct-21	A/Peru/PER381/2010		Other Database Import	Wentworth,D.E.; Halpin,R.A.; Lin,X.; Bera,J.; Ransier,A.; Fedorova,N.; Tsitrin,T.; McLellan,M.; Stockwell,T.; Amedeo,P.; Appalla,L.; Bishop,B.; Edworthy,P.; Gupta,N.; Hoover,J.; Katzel,D.; Li,K.; Schobel,S.; Shrivastava,S.; Thovarai,V.; Wang,S.; Bausch,D.; Kasper,M.R.; Nelson,M.I.; Pollet,S.; Silva,M.; Tinoco,Y.O.; Bao,Y.; Sanders,R.; Zhdanov,S.; Kiryutin,B.; Lipman,D.J.; Tatusova,T.; Thomas,P.G.
EPI495544	NA	Peru	2010-Oct-21	A/Peru/PER381/2010		Other Database Import	Wentworth,D.E.; Halpin,R.A.; Lin,X.; Bera,J.; Ransier,A.; Fedorova,N.; Tsitrin,T.; McLellan,M.; Stockwell,T.; Amedeo,P.; Appalla,L.; Bishop,B.; Edworthy,P.; Gupta,N.; Hoover,J.; Katzel,D.; Li,K.; Schobel,S.; Shrivastava,S.; Thovarai,V.; Wang,S.; Bausch,D.; Kasper,M.R.; Nelson,M.I.; Pollet,S.; Silva,M.; Tinoco,Y.O.; Bao,Y.; Sanders,R.; Zhdanov,S.; Kiryutin,B.; Lipman,D.J.; Tatusova,T.; Thomas,P.G.
EPI495610	PA	Peru	2010-Oct-21	A/Peru/PER381/2010		Other Database Import	Wentworth,D.E.; Halpin,R.A.; Lin,X.; Bera,J.; Ransier,A.; Fedorova,N.; Tsitrin,T.; McLellan,M.; Stockwell,T.; Amedeo,P.; Appalla,L.; Bishop,B.; Edworthy,P.; Gupta,N.; Hoover,J.; Katzel,D.; Li,K.; Schobel,S.; Shrivastava,S.; Thovarai,V.; Wang,S.; Bausch,D.; Kasper,M.R.; Nelson,M.I.; Pollet,S.; Silva,M.; Tinoco,Y.O.; Bao,Y.; Sanders,R.; Zhdanov,S.; Kiryutin,B.; Lipman,D.J.; Tatusova,T.; Thomas,P.G.
EPI494236	PA	Peru	2010-Oct-27	A/Peru/PER181/2010		Other Database Import	Wentworth,D.E.; Halpin,R.A.; Lin,X.; Bera,J.; Ransier,A.; Fedorova,N.; Tsitrin,T.; McLellan,M.; Stockwell,T.; Amedeo,P.; Appalla,L.; Bishop,B.; Edworthy,P.; Gupta,N.; Hoover,J.; Katzel,D.; Li,K.; Schobel,S.; Shrivastava,S.; Thovarai,V.; Wang,S.; Bausch,D.; Kasper,M.R.; Nelson,M.I.; Pollet,S.; Silva,M.; Tinoco,Y.O.; Bao,Y.; Sanders,R.; Zhdanov,S.; Kiryutin,B.; Lipman,D.J.; Tatusova,T.; Thomas,P.G.
EPI495475	HA	Peru	2010-Oct-27	A/Peru/PER181/2010		Other Database Import	Wentworth,D.E.; Halpin,R.A.; Lin,X.; Bera,J.; Ransier,A.; Fedorova,N.; Tsitrin,T.; McLellan,M.; Stockwell,T.; Amedeo,P.; Appalla,L.; Bishop,B.; Edworthy,P.; Gupta,N.; Hoover,J.; Katzel,D.; Li,K.; Schobel,S.; Shrivastava,S.; Thovarai,V.; Wang,S.; Bausch,D.; Kasper,M.R.; Nelson,M.I.; Pollet,S.; Silva,M.; Tinoco,Y.O.; Bao,Y.; Sanders,R.; Zhdanov,S.; Kiryutin,B.; Lipman,D.J.; Tatusova,T.; Thomas,P.G.
EPI495476	MP	Peru	2010-Oct-27	A/Peru/PER181/2010		Other Database Import	Wentworth,D.E.; Halpin,R.A.; Lin,X.; Bera,J.; Ransier,A.; Fedorova,N.; Tsitrin,T.; McLellan,M.; Stockwell,T.; Amedeo,P.; Appalla,L.; Bishop,B.; Edworthy,P.; Gupta,N.; Hoover,J.; Katzel,D.; Li,K.; Schobel,S.; Shrivastava,S.; Thovarai,V.; Wang,S.; Bausch,D.; Kasper,M.R.; Nelson,M.I.; Pollet,S.; Silva,M.; Tinoco,Y.O.; Bao,Y.; Sanders,R.; Zhdanov,S.; Kiryutin,B.; Lipman,D.J.; Tatusova,T.; Thomas,P.G.
EPI495477	NA	Peru	2010-Oct-27	A/Peru/PER181/2010		Other Database Import	Wentworth,D.E.; Halpin,R.A.; Lin,X.; Bera,J.; Ransier,A.; Fedorova,N.; Tsitrin,T.; McLellan,M.; Stockwell,T.; Amedeo,P.; Appalla,L.; Bishop,B.; Edworthy,P.; Gupta,N.; Hoover,J.; Katzel,D.; Li,K.; Schobel,S.; Shrivastava,S.; Thovarai,V.; Wang,S.; Bausch,D.; Kasper,M.R.; Nelson,M.I.; Pollet,S.; Silva,M.; Tinoco,Y.O.; Bao,Y.; Sanders,R.; Zhdanov,S.; Kiryutin,B.; Lipman,D.J.; Tatusova,T.; Thomas,P.G.
EPI495478	NP	Peru	2010-Oct-27	A/Peru/PER181/2010		Other Database Import	Wentworth,D.E.; Halpin,R.A.; Lin,X.; Bera,J.; Ransier,A.; Fedorova,N.; Tsitrin,T.; McLellan,M.; Stockwell,T.; Amedeo,P.; Appalla,L.; Bishop,B.; Edworthy,P.; Gupta,N.; Hoover,J.; Katzel,D.; Li,K.; Schobel,S.; Shrivastava,S.; Thovarai,V.; Wang,S.; Bausch,D.; Kasper,M.R.; Nelson,M.I.; Pollet,S.; Silva,M.; Tinoco,Y.O.; Bao,Y.; Sanders,R.; Zhdanov,S.; Kiryutin,B.; Lipman,D.J.; Tatusova,T.; Thomas,P.G.
EPI495479	NS	Peru	2010-Oct-27	A/Peru/PER181/2010		Other Database Import	Wentworth,D.E.; Halpin,R.A.; Lin,X.; Bera,J.; Ransier,A.; Fedorova,N.; Tsitrin,T.; McLellan,M.; Stockwell,T.; Amedeo,P.; Appalla,L.; Bishop,B.; Edworthy,P.; Gupta,N.; Hoover,J.; Katzel,D.; Li,K.; Schobel,S.; Shrivastava,S.; Thovarai,V.; Wang,S.; Bausch,D.; Kasper,M.R.; Nelson,M.I.; Pollet,S.; Silva,M.; Tinoco,Y.O.; Bao,Y.; Sanders,R.; Zhdanov,S.; Kiryutin,B.; Lipman,D.J.; Tatusova,T.; Thomas,P.G.
EPI495480	PB1	Peru	2010-Oct-27	A/Peru/PER181/2010		Other Database Import	Wentworth,D.E.; Halpin,R.A.; Lin,X.; Bera,J.; Ransier,A.; Fedorova,N.; Tsitrin,T.; McLellan,M.; Stockwell,T.; Amedeo,P.; Appalla,L.; Bishop,B.; Edworthy,P.; Gupta,N.; Hoover,J.; Katzel,D.; Li,K.; Schobel,S.; Shrivastava,S.; Thovarai,V.; Wang,S.; Bausch,D.; Kasper,M.R.; Nelson,M.I.; Pollet,S.; Silva,M.; Tinoco,Y.O.; Bao,Y.; Sanders,R.; Zhdanov,S.; Kiryutin,B.; Lipman,D.J.; Tatusova,T.; Thomas,P.G.
EPI495481	PB2	Peru	2010-Oct-27	A/Peru/PER181/2010		Other Database Import	Wentworth,D.E.; Halpin,R.A.; Lin,X.; Bera,J.; Ransier,A.; Fedorova,N.; Tsitrin,T.; McLellan,M.; Stockwell,T.; Amedeo,P.; Appalla,L.; Bishop,B.; Edworthy,P.; Gupta,N.; Hoover,J.; Katzel,D.; Li,K.; Schobel,S.; Shrivastava,S.; Thovarai,V.; Wang,S.; Bausch,D.; Kasper,M.R.; Nelson,M.I.; Pollet,S.; Silva,M.; Tinoco,Y.O.; Bao,Y.; Sanders,R.; Zhdanov,S.; Kiryutin,B.; Lipman,D.J.; Tatusova,T.; Thomas,P.G.
EPI494235	PA	Peru	2010-Nov-04	A/Peru/PER180/2010		Other Database Import	Wentworth,D.E.; Halpin,R.A.; Lin,X.; Bera,J.; Ransier,A.; Fedorova,N.; Tsitrin,T.; McLellan,M.; Stockwell,T.; Amedeo,P.; Appalla,L.; Bishop,B.; Edworthy,P.; Gupta,N.; Hoover,J.; Katzel,D.; Li,K.; Schobel,S.; Shrivastava,S.; Thovarai,V.; Wang,S.; Bausch,D.; Kasper,M.R.; Nelson,M.I.; Pollet,S.; Silva,M.; Tinoco,Y.O.; Bao,Y.; Sanders,R.; Zhdanov,S.; Kiryutin,B.; Lipman,D.J.; Tatusova,T.; Thomas,P.G.
EPI495468	HA	Peru	2010-Nov-04	A/Peru/PER180/2010		Other Database Import	Wentworth,D.E.; Halpin,R.A.; Lin,X.; Bera,J.; Ransier,A.; Fedorova,N.; Tsitrin,T.; McLellan,M.; Stockwell,T.; Amedeo,P.; Appalla,L.; Bishop,B.; Edworthy,P.; Gupta,N.; Hoover,J.; Katzel,D.; Li,K.; Schobel,S.; Shrivastava,S.; Thovarai,V.; Wang,S.; Bausch,D.; Kasper,M.R.; Nelson,M.I.; Pollet,S.; Silva,M.; Tinoco,Y.O.; Bao,Y.; Sanders,R.; Zhdanov,S.; Kiryutin,B.; Lipman,D.J.; Tatusova,T.; Thomas,P.G.
EPI495469	MP	Peru	2010-Nov-04	A/Peru/PER180/2010		Other Database Import	Wentworth,D.E.; Halpin,R.A.; Lin,X.; Bera,J.; Ransier,A.; Fedorova,N.; Tsitrin,T.; McLellan,M.; Stockwell,T.; Amedeo,P.; Appalla,L.; Bishop,B.; Edworthy,P.; Gupta,N.; Hoover,J.; Katzel,D.; Li,K.; Schobel,S.; Shrivastava,S.; Thovarai,V.; Wang,S.; Bausch,D.; Kasper,M.R.; Nelson,M.I.; Pollet,S.; Silva,M.; Tinoco,Y.O.; Bao,Y.; Sanders,R.; Zhdanov,S.; Kiryutin,B.; Lipman,D.J.; Tatusova,T.; Thomas,P.G.
EPI495470	NA	Peru	2010-Nov-04	A/Peru/PER180/2010		Other Database Import	Wentworth,D.E.; Halpin,R.A.; Lin,X.; Bera,J.; Ransier,A.; Fedorova,N.; Tsitrin,T.; McLellan,M.; Stockwell,T.; Amedeo,P.; Appalla,L.; Bishop,B.; Edworthy,P.; Gupta,N.; Hoover,J.; Katzel,D.; Li,K.; Schobel,S.; Shrivastava,S.; Thovarai,V.; Wang,S.; Bausch,D.; Kasper,M.R.; Nelson,M.I.; Pollet,S.; Silva,M.; Tinoco,Y.O.; Bao,Y.; Sanders,R.; Zhdanov,S.; Kiryutin,B.; Lipman,D.J.; Tatusova,T.; Thomas,P.G.
EPI495471	NP	Peru	2010-Nov-04	A/Peru/PER180/2010		Other Database Import	Wentworth,D.E.; Halpin,R.A.; Lin,X.; Bera,J.; Ransier,A.; Fedorova,N.; Tsitrin,T.; McLellan,M.; Stockwell,T.; Amedeo,P.; Appalla,L.; Bishop,B.; Edworthy,P.; Gupta,N.; Hoover,J.; Katzel,D.; Li,K.; Schobel,S.; Shrivastava,S.; Thovarai,V.; Wang,S.; Bausch,D.; Kasper,M.R.; Nelson,M.I.; Pollet,S.; Silva,M.; Tinoco,Y.O.; Bao,Y.; Sanders,R.; Zhdanov,S.; Kiryutin,B.; Lipman,D.J.; Tatusova,T.; Thomas,P.G.
EPI495472	NS	Peru	2010-Nov-04	A/Peru/PER180/2010		Other Database Import	Wentworth,D.E.; Halpin,R.A.; Lin,X.; Bera,J.; Ransier,A.; Fedorova,N.; Tsitrin,T.; McLellan,M.; Stockwell,T.; Amedeo,P.; Appalla,L.; Bishop,B.; Edworthy,P.; Gupta,N.; Hoover,J.; Katzel,D.; Li,K.; Schobel,S.; Shrivastava,S.; Thovarai,V.; Wang,S.; Bausch,D.; Kasper,M.R.; Nelson,M.I.; Pollet,S.; Silva,M.; Tinoco,Y.O.; Bao,Y.; Sanders,R.; Zhdanov,S.; Kiryutin,B.; Lipman,D.J.; Tatusova,T.; Thomas,P.G.
EPI495473	PB1	Peru	2010-Nov-04	A/Peru/PER180/2010		Other Database Import	Wentworth,D.E.; Halpin,R.A.; Lin,X.; Bera,J.; Ransier,A.; Fedorova,N.; Tsitrin,T.; McLellan,M.; Stockwell,T.; Amedeo,P.; Appalla,L.; Bishop,B.; Edworthy,P.; Gupta,N.; Hoover,J.; Katzel,D.; Li,K.; Schobel,S.; Shrivastava,S.; Thovarai,V.; Wang,S.; Bausch,D.; Kasper,M.R.; Nelson,M.I.; Pollet,S.; Silva,M.; Tinoco,Y.O.; Bao,Y.; Sanders,R.; Zhdanov,S.; Kiryutin,B.; Lipman,D.J.; Tatusova,T.; Thomas,P.G.
EPI495474	PB2	Peru	2010-Nov-04	A/Peru/PER180/2010		Other Database Import	Wentworth,D.E.; Halpin,R.A.; Lin,X.; Bera,J.; Ransier,A.; Fedorova,N.; Tsitrin,T.; McLellan,M.; Stockwell,T.; Amedeo,P.; Appalla,L.; Bishop,B.; Edworthy,P.; Gupta,N.; Hoover,J.; Katzel,D.; Li,K.; Schobel,S.; Shrivastava,S.; Thovarai,V.; Wang,S.; Bausch,D.; Kasper,M.R.; Nelson,M.I.; Pollet,S.; Silva,M.; Tinoco,Y.O.; Bao,Y.; Sanders,R.; Zhdanov,S.; Kiryutin,B.; Lipman,D.J.; Tatusova,T.; Thomas,P.G.
EPI494233	PA	Peru	2010-Nov-27	A/Peru/PER178/2010		Other Database Import	Wentworth,D.E.; Halpin,R.A.; Lin,X.; Bera,J.; Ransier,A.; Fedorova,N.; Tsitrin,T.; McLellan,M.; Stockwell,T.; Amedeo,P.; Appalla,L.; Bishop,B.; Edworthy,P.; Gupta,N.; Hoover,J.; Katzel,D.; Li,K.; Schobel,S.; Shrivastava,S.; Thovarai,V.; Wang,S.; Bausch,D.; Kasper,M.R.; Nelson,M.I.; Pollet,S.; Silva,M.; Tinoco,Y.O.; Bao,Y.; Sanders,R.; Zhdanov,S.; Kiryutin,B.; Lipman,D.J.; Tatusova,T.; Thomas,P.G.
EPI495454	HA	Peru	2010-Nov-27	A/Peru/PER178/2010		Other Database Import	Wentworth,D.E.; Halpin,R.A.; Lin,X.; Bera,J.; Ransier,A.; Fedorova,N.; Tsitrin,T.; McLellan,M.; Stockwell,T.; Amedeo,P.; Appalla,L.; Bishop,B.; Edworthy,P.; Gupta,N.; Hoover,J.; Katzel,D.; Li,K.; Schobel,S.; Shrivastava,S.; Thovarai,V.; Wang,S.; Bausch,D.; Kasper,M.R.; Nelson,M.I.; Pollet,S.; Silva,M.; Tinoco,Y.O.; Bao,Y.; Sanders,R.; Zhdanov,S.; Kiryutin,B.; Lipman,D.J.; Tatusova,T.; Thomas,P.G.
EPI495455	MP	Peru	2010-Nov-27	A/Peru/PER178/2010		Other Database Import	Wentworth,D.E.; Halpin,R.A.; Lin,X.; Bera,J.; Ransier,A.; Fedorova,N.; Tsitrin,T.; McLellan,M.; Stockwell,T.; Amedeo,P.; Appalla,L.; Bishop,B.; Edworthy,P.; Gupta,N.; Hoover,J.; Katzel,D.; Li,K.; Schobel,S.; Shrivastava,S.; Thovarai,V.; Wang,S.; Bausch,D.; Kasper,M.R.; Nelson,M.I.; Pollet,S.; Silva,M.; Tinoco,Y.O.; Bao,Y.; Sanders,R.; Zhdanov,S.; Kiryutin,B.; Lipman,D.J.; Tatusova,T.; Thomas,P.G.
EPI495456	NA	Peru	2010-Nov-27	A/Peru/PER178/2010		Other Database Import	Wentworth,D.E.; Halpin,R.A.; Lin,X.; Bera,J.; Ransier,A.; Fedorova,N.; Tsitrin,T.; McLellan,M.; Stockwell,T.; Amedeo,P.; Appalla,L.; Bishop,B.; Edworthy,P.; Gupta,N.; Hoover,J.; Katzel,D.; Li,K.; Schobel,S.; Shrivastava,S.; Thovarai,V.; Wang,S.; Bausch,D.; Kasper,M.R.; Nelson,M.I.; Pollet,S.; Silva,M.; Tinoco,Y.O.; Bao,Y.; Sanders,R.; Zhdanov,S.; Kiryutin,B.; Lipman,D.J.; Tatusova,T.; Thomas,P.G.
EPI495457	NP	Peru	2010-Nov-27	A/Peru/PER178/2010		Other Database Import	Wentworth,D.E.; Halpin,R.A.; Lin,X.; Bera,J.; Ransier,A.; Fedorova,N.; Tsitrin,T.; McLellan,M.; Stockwell,T.; Amedeo,P.; Appalla,L.; Bishop,B.; Edworthy,P.; Gupta,N.; Hoover,J.; Katzel,D.; Li,K.; Schobel,S.; Shrivastava,S.; Thovarai,V.; Wang,S.; Bausch,D.; Kasper,M.R.; Nelson,M.I.; Pollet,S.; Silva,M.; Tinoco,Y.O.; Bao,Y.; Sanders,R.; Zhdanov,S.; Kiryutin,B.; Lipman,D.J.; Tatusova,T.; Thomas,P.G.
EPI495458	NS	Peru	2010-Nov-27	A/Peru/PER178/2010		Other Database Import	Wentworth,D.E.; Halpin,R.A.; Lin,X.; Bera,J.; Ransier,A.; Fedorova,N.; Tsitrin,T.; McLellan,M.; Stockwell,T.; Amedeo,P.; Appalla,L.; Bishop,B.; Edworthy,P.; Gupta,N.; Hoover,J.; Katzel,D.; Li,K.; Schobel,S.; Shrivastava,S.; Thovarai,V.; Wang,S.; Bausch,D.; Kasper,M.R.; Nelson,M.I.; Pollet,S.; Silva,M.; Tinoco,Y.O.; Bao,Y.; Sanders,R.; Zhdanov,S.; Kiryutin,B.; Lipman,D.J.; Tatusova,T.; Thomas,P.G.
EPI495459	PB1	Peru	2010-Nov-27	A/Peru/PER178/2010		Other Database Import	Wentworth,D.E.; Halpin,R.A.; Lin,X.; Bera,J.; Ransier,A.; Fedorova,N.; Tsitrin,T.; McLellan,M.; Stockwell,T.; Amedeo,P.; Appalla,L.; Bishop,B.; Edworthy,P.; Gupta,N.; Hoover,J.; Katzel,D.; Li,K.; Schobel,S.; Shrivastava,S.; Thovarai,V.; Wang,S.; Bausch,D.; Kasper,M.R.; Nelson,M.I.; Pollet,S.; Silva,M.; Tinoco,Y.O.; Bao,Y.; Sanders,R.; Zhdanov,S.; Kiryutin,B.; Lipman,D.J.; Tatusova,T.; Thomas,P.G.
EPI495460	PB2	Peru	2010-Nov-27	A/Peru/PER178/2010		Other Database Import	Wentworth,D.E.; Halpin,R.A.; Lin,X.; Bera,J.; Ransier,A.; Fedorova,N.; Tsitrin,T.; McLellan,M.; Stockwell,T.; Amedeo,P.; Appalla,L.; Bishop,B.; Edworthy,P.; Gupta,N.; Hoover,J.; Katzel,D.; Li,K.; Schobel,S.; Shrivastava,S.; Thovarai,V.; Wang,S.; Bausch,D.; Kasper,M.R.; Nelson,M.I.; Pollet,S.; Silva,M.; Tinoco,Y.O.; Bao,Y.; Sanders,R.; Zhdanov,S.; Kiryutin,B.; Lipman,D.J.; Tatusova,T.; Thomas,P.G.
EPI494226	PA	Peru	2010-Oct-19	A/Peru/PER171/2010		Other Database Import	Wentworth,D.E.; Halpin,R.A.; Lin,X.; Bera,J.; Ransier,A.; Fedorova,N.; Tsitrin,T.; McLellan,M.; Stockwell,T.; Amedeo,P.; Appalla,L.; Bishop,B.; Edworthy,P.; Gupta,N.; Hoover,J.; Katzel,D.; Li,K.; Schobel,S.; Shrivastava,S.; Thovarai,V.; Wang,S.; Bausch,D.; Kasper,M.R.; Nelson,M.I.; Pollet,S.; Silva,M.; Tinoco,Y.O.; Bao,Y.; Sanders,R.; Zhdanov,S.; Kiryutin,B.; Lipman,D.J.; Tatusova,T.; Thomas,P.G.
EPI495405	HA	Peru	2010-Oct-19	A/Peru/PER171/2010		Other Database Import	Wentworth,D.E.; Halpin,R.A.; Lin,X.; Bera,J.; Ransier,A.; Fedorova,N.; Tsitrin,T.; McLellan,M.; Stockwell,T.; Amedeo,P.; Appalla,L.; Bishop,B.; Edworthy,P.; Gupta,N.; Hoover,J.; Katzel,D.; Li,K.; Schobel,S.; Shrivastava,S.; Thovarai,V.; Wang,S.; Bausch,D.; Kasper,M.R.; Nelson,M.I.; Pollet,S.; Silva,M.; Tinoco,Y.O.; Bao,Y.; Sanders,R.; Zhdanov,S.; Kiryutin,B.; Lipman,D.J.; Tatusova,T.; Thomas,P.G.
EPI495406	MP	Peru	2010-Oct-19	A/Peru/PER171/2010		Other Database Import	Wentworth,D.E.; Halpin,R.A.; Lin,X.; Bera,J.; Ransier,A.; Fedorova,N.; Tsitrin,T.; McLellan,M.; Stockwell,T.; Amedeo,P.; Appalla,L.; Bishop,B.; Edworthy,P.; Gupta,N.; Hoover,J.; Katzel,D.; Li,K.; Schobel,S.; Shrivastava,S.; Thovarai,V.; Wang,S.; Bausch,D.; Kasper,M.R.; Nelson,M.I.; Pollet,S.; Silva,M.; Tinoco,Y.O.; Bao,Y.; Sanders,R.; Zhdanov,S.; Kiryutin,B.; Lipman,D.J.; Tatusova,T.; Thomas,P.G.
EPI495407	NA	Peru	2010-Oct-19	A/Peru/PER171/2010		Other Database Import	Wentworth,D.E.; Halpin,R.A.; Lin,X.; Bera,J.; Ransier,A.; Fedorova,N.; Tsitrin,T.; McLellan,M.; Stockwell,T.; Amedeo,P.; Appalla,L.; Bishop,B.; Edworthy,P.; Gupta,N.; Hoover,J.; Katzel,D.; Li,K.; Schobel,S.; Shrivastava,S.; Thovarai,V.; Wang,S.; Bausch,D.; Kasper,M.R.; Nelson,M.I.; Pollet,S.; Silva,M.; Tinoco,Y.O.; Bao,Y.; Sanders,R.; Zhdanov,S.; Kiryutin,B.; Lipman,D.J.; Tatusova,T.; Thomas,P.G.
EPI495408	NP	Peru	2010-Oct-19	A/Peru/PER171/2010		Other Database Import	Wentworth,D.E.; Halpin,R.A.; Lin,X.; Bera,J.; Ransier,A.; Fedorova,N.; Tsitrin,T.; McLellan,M.; Stockwell,T.; Amedeo,P.; Appalla,L.; Bishop,B.; Edworthy,P.; Gupta,N.; Hoover,J.; Katzel,D.; Li,K.; Schobel,S.; Shrivastava,S.; Thovarai,V.; Wang,S.; Bausch,D.; Kasper,M.R.; Nelson,M.I.; Pollet,S.; Silva,M.; Tinoco,Y.O.; Bao,Y.; Sanders,R.; Zhdanov,S.; Kiryutin,B.; Lipman,D.J.; Tatusova,T.; Thomas,P.G.
EPI495409	NS	Peru	2010-Oct-19	A/Peru/PER171/2010		Other Database Import	Wentworth,D.E.; Halpin,R.A.; Lin,X.; Bera,J.; Ransier,A.; Fedorova,N.; Tsitrin,T.; McLellan,M.; Stockwell,T.; Amedeo,P.; Appalla,L.; Bishop,B.; Edworthy,P.; Gupta,N.; Hoover,J.; Katzel,D.; Li,K.; Schobel,S.; Shrivastava,S.; Thovarai,V.; Wang,S.; Bausch,D.; Kasper,M.R.; Nelson,M.I.; Pollet,S.; Silva,M.; Tinoco,Y.O.; Bao,Y.; Sanders,R.; Zhdanov,S.; Kiryutin,B.; Lipman,D.J.; Tatusova,T.; Thomas,P.G.
EPI495410	PB1	Peru	2010-Oct-19	A/Peru/PER171/2010		Other Database Import	Wentworth,D.E.; Halpin,R.A.; Lin,X.; Bera,J.; Ransier,A.; Fedorova,N.; Tsitrin,T.; McLellan,M.; Stockwell,T.; Amedeo,P.; Appalla,L.; Bishop,B.; Edworthy,P.; Gupta,N.; Hoover,J.; Katzel,D.; Li,K.; Schobel,S.; Shrivastava,S.; Thovarai,V.; Wang,S.; Bausch,D.; Kasper,M.R.; Nelson,M.I.; Pollet,S.; Silva,M.; Tinoco,Y.O.; Bao,Y.; Sanders,R.; Zhdanov,S.; Kiryutin,B.; Lipman,D.J.; Tatusova,T.; Thomas,P.G.
EPI495411	PB2	Peru	2010-Oct-19	A/Peru/PER171/2010		Other Database Import	Wentworth,D.E.; Halpin,R.A.; Lin,X.; Bera,J.; Ransier,A.; Fedorova,N.; Tsitrin,T.; McLellan,M.; Stockwell,T.; Amedeo,P.; Appalla,L.; Bishop,B.; Edworthy,P.; Gupta,N.; Hoover,J.; Katzel,D.; Li,K.; Schobel,S.; Shrivastava,S.; Thovarai,V.; Wang,S.; Bausch,D.; Kasper,M.R.; Nelson,M.I.; Pollet,S.; Silva,M.; Tinoco,Y.O.; Bao,Y.; Sanders,R.; Zhdanov,S.; Kiryutin,B.; Lipman,D.J.; Tatusova,T.; Thomas,P.G.
EPI494225	PA	Peru	2010-Nov-04	A/Peru/PER170/2010		Other Database Import	Wentworth,D.E.; Halpin,R.A.; Lin,X.; Bera,J.; Ransier,A.; Fedorova,N.; Tsitrin,T.; McLellan,M.; Stockwell,T.; Amedeo,P.; Appalla,L.; Bishop,B.; Edworthy,P.; Gupta,N.; Hoover,J.; Katzel,D.; Li,K.; Schobel,S.; Shrivastava,S.; Thovarai,V.; Wang,S.; Bausch,D.; Kasper,M.R.; Nelson,M.I.; Pollet,S.; Silva,M.; Tinoco,Y.O.; Bao,Y.; Sanders,R.; Zhdanov,S.; Kiryutin,B.; Lipman,D.J.; Tatusova,T.; Thomas,P.G.
EPI495398	HA	Peru	2010-Nov-04	A/Peru/PER170/2010		Other Database Import	Wentworth,D.E.; Halpin,R.A.; Lin,X.; Bera,J.; Ransier,A.; Fedorova,N.; Tsitrin,T.; McLellan,M.; Stockwell,T.; Amedeo,P.; Appalla,L.; Bishop,B.; Edworthy,P.; Gupta,N.; Hoover,J.; Katzel,D.; Li,K.; Schobel,S.; Shrivastava,S.; Thovarai,V.; Wang,S.; Bausch,D.; Kasper,M.R.; Nelson,M.I.; Pollet,S.; Silva,M.; Tinoco,Y.O.; Bao,Y.; Sanders,R.; Zhdanov,S.; Kiryutin,B.; Lipman,D.J.; Tatusova,T.; Thomas,P.G.
EPI495399	MP	Peru	2010-Nov-04	A/Peru/PER170/2010		Other Database Import	Wentworth,D.E.; Halpin,R.A.; Lin,X.; Bera,J.; Ransier,A.; Fedorova,N.; Tsitrin,T.; McLellan,M.; Stockwell,T.; Amedeo,P.; Appalla,L.; Bishop,B.; Edworthy,P.; Gupta,N.; Hoover,J.; Katzel,D.; Li,K.; Schobel,S.; Shrivastava,S.; Thovarai,V.; Wang,S.; Bausch,D.; Kasper,M.R.; Nelson,M.I.; Pollet,S.; Silva,M.; Tinoco,Y.O.; Bao,Y.; Sanders,R.; Zhdanov,S.; Kiryutin,B.; Lipman,D.J.; Tatusova,T.; Thomas,P.G.
EPI495400	NA	Peru	2010-Nov-04	A/Peru/PER170/2010		Other Database Import	Wentworth,D.E.; Halpin,R.A.; Lin,X.; Bera,J.; Ransier,A.; Fedorova,N.; Tsitrin,T.; McLellan,M.; Stockwell,T.; Amedeo,P.; Appalla,L.; Bishop,B.; Edworthy,P.; Gupta,N.; Hoover,J.; Katzel,D.; Li,K.; Schobel,S.; Shrivastava,S.; Thovarai,V.; Wang,S.; Bausch,D.; Kasper,M.R.; Nelson,M.I.; Pollet,S.; Silva,M.; Tinoco,Y.O.; Bao,Y.; Sanders,R.; Zhdanov,S.; Kiryutin,B.; Lipman,D.J.; Tatusova,T.; Thomas,P.G.
EPI495401	NP	Peru	2010-Nov-04	A/Peru/PER170/2010		Other Database Import	Wentworth,D.E.; Halpin,R.A.; Lin,X.; Bera,J.; Ransier,A.; Fedorova,N.; Tsitrin,T.; McLellan,M.; Stockwell,T.; Amedeo,P.; Appalla,L.; Bishop,B.; Edworthy,P.; Gupta,N.; Hoover,J.; Katzel,D.; Li,K.; Schobel,S.; Shrivastava,S.; Thovarai,V.; Wang,S.; Bausch,D.; Kasper,M.R.; Nelson,M.I.; Pollet,S.; Silva,M.; Tinoco,Y.O.; Bao,Y.; Sanders,R.; Zhdanov,S.; Kiryutin,B.; Lipman,D.J.; Tatusova,T.; Thomas,P.G.
EPI495402	NS	Peru	2010-Nov-04	A/Peru/PER170/2010		Other Database Import	Wentworth,D.E.; Halpin,R.A.; Lin,X.; Bera,J.; Ransier,A.; Fedorova,N.; Tsitrin,T.; McLellan,M.; Stockwell,T.; Amedeo,P.; Appalla,L.; Bishop,B.; Edworthy,P.; Gupta,N.; Hoover,J.; Katzel,D.; Li,K.; Schobel,S.; Shrivastava,S.; Thovarai,V.; Wang,S.; Bausch,D.; Kasper,M.R.; Nelson,M.I.; Pollet,S.; Silva,M.; Tinoco,Y.O.; Bao,Y.; Sanders,R.; Zhdanov,S.; Kiryutin,B.; Lipman,D.J.; Tatusova,T.; Thomas,P.G.
EPI495403	PB1	Peru	2010-Nov-04	A/Peru/PER170/2010		Other Database Import	Wentworth,D.E.; Halpin,R.A.; Lin,X.; Bera,J.; Ransier,A.; Fedorova,N.; Tsitrin,T.; McLellan,M.; Stockwell,T.; Amedeo,P.; Appalla,L.; Bishop,B.; Edworthy,P.; Gupta,N.; Hoover,J.; Katzel,D.; Li,K.; Schobel,S.; Shrivastava,S.; Thovarai,V.; Wang,S.; Bausch,D.; Kasper,M.R.; Nelson,M.I.; Pollet,S.; Silva,M.; Tinoco,Y.O.; Bao,Y.; Sanders,R.; Zhdanov,S.; Kiryutin,B.; Lipman,D.J.; Tatusova,T.; Thomas,P.G.
EPI495404	PB2	Peru	2010-Nov-04	A/Peru/PER170/2010		Other Database Import	Wentworth,D.E.; Halpin,R.A.; Lin,X.; Bera,J.; Ransier,A.; Fedorova,N.; Tsitrin,T.; McLellan,M.; Stockwell,T.; Amedeo,P.; Appalla,L.; Bishop,B.; Edworthy,P.; Gupta,N.; Hoover,J.; Katzel,D.; Li,K.; Schobel,S.; Shrivastava,S.; Thovarai,V.; Wang,S.; Bausch,D.; Kasper,M.R.; Nelson,M.I.; Pollet,S.; Silva,M.; Tinoco,Y.O.; Bao,Y.; Sanders,R.; Zhdanov,S.; Kiryutin,B.; Lipman,D.J.; Tatusova,T.; Thomas,P.G.
EPI494223	PA	Peru	2010-Dec-03	A/Peru/PER168/2010		Other Database Import	Wentworth,D.E.; Halpin,R.A.; Lin,X.; Bera,J.; Ransier,A.; Fedorova,N.; Tsitrin,T.; McLellan,M.; Stockwell,T.; Amedeo,P.; Appalla,L.; Bishop,B.; Edworthy,P.; Gupta,N.; Hoover,J.; Katzel,D.; Li,K.; Schobel,S.; Shrivastava,S.; Thovarai,V.; Wang,S.; Bausch,D.; Kasper,M.R.; Nelson,M.I.; Pollet,S.; Silva,M.; Tinoco,Y.O.; Bao,Y.; Sanders,R.; Zhdanov,S.; Kiryutin,B.; Lipman,D.J.; Tatusova,T.; Thomas,P.G.
EPI495384	HA	Peru	2010-Dec-03	A/Peru/PER168/2010		Other Database Import	Wentworth,D.E.; Halpin,R.A.; Lin,X.; Bera,J.; Ransier,A.; Fedorova,N.; Tsitrin,T.; McLellan,M.; Stockwell,T.; Amedeo,P.; Appalla,L.; Bishop,B.; Edworthy,P.; Gupta,N.; Hoover,J.; Katzel,D.; Li,K.; Schobel,S.; Shrivastava,S.; Thovarai,V.; Wang,S.; Bausch,D.; Kasper,M.R.; Nelson,M.I.; Pollet,S.; Silva,M.; Tinoco,Y.O.; Bao,Y.; Sanders,R.; Zhdanov,S.; Kiryutin,B.; Lipman,D.J.; Tatusova,T.; Thomas,P.G.
EPI495385	MP	Peru	2010-Dec-03	A/Peru/PER168/2010		Other Database Import	Wentworth,D.E.; Halpin,R.A.; Lin,X.; Bera,J.; Ransier,A.; Fedorova,N.; Tsitrin,T.; McLellan,M.; Stockwell,T.; Amedeo,P.; Appalla,L.; Bishop,B.; Edworthy,P.; Gupta,N.; Hoover,J.; Katzel,D.; Li,K.; Schobel,S.; Shrivastava,S.; Thovarai,V.; Wang,S.; Bausch,D.; Kasper,M.R.; Nelson,M.I.; Pollet,S.; Silva,M.; Tinoco,Y.O.; Bao,Y.; Sanders,R.; Zhdanov,S.; Kiryutin,B.; Lipman,D.J.; Tatusova,T.; Thomas,P.G.
EPI495386	NA	Peru	2010-Dec-03	A/Peru/PER168/2010		Other Database Import	Wentworth,D.E.; Halpin,R.A.; Lin,X.; Bera,J.; Ransier,A.; Fedorova,N.; Tsitrin,T.; McLellan,M.; Stockwell,T.; Amedeo,P.; Appalla,L.; Bishop,B.; Edworthy,P.; Gupta,N.; Hoover,J.; Katzel,D.; Li,K.; Schobel,S.; Shrivastava,S.; Thovarai,V.; Wang,S.; Bausch,D.; Kasper,M.R.; Nelson,M.I.; Pollet,S.; Silva,M.; Tinoco,Y.O.; Bao,Y.; Sanders,R.; Zhdanov,S.; Kiryutin,B.; Lipman,D.J.; Tatusova,T.; Thomas,P.G.
EPI495387	NP	Peru	2010-Dec-03	A/Peru/PER168/2010		Other Database Import	Wentworth,D.E.; Halpin,R.A.; Lin,X.; Bera,J.; Ransier,A.; Fedorova,N.; Tsitrin,T.; McLellan,M.; Stockwell,T.; Amedeo,P.; Appalla,L.; Bishop,B.; Edworthy,P.; Gupta,N.; Hoover,J.; Katzel,D.; Li,K.; Schobel,S.; Shrivastava,S.; Thovarai,V.; Wang,S.; Bausch,D.; Kasper,M.R.; Nelson,M.I.; Pollet,S.; Silva,M.; Tinoco,Y.O.; Bao,Y.; Sanders,R.; Zhdanov,S.; Kiryutin,B.; Lipman,D.J.; Tatusova,T.; Thomas,P.G.
EPI495388	NS	Peru	2010-Dec-03	A/Peru/PER168/2010		Other Database Import	Wentworth,D.E.; Halpin,R.A.; Lin,X.; Bera,J.; Ransier,A.; Fedorova,N.; Tsitrin,T.; McLellan,M.; Stockwell,T.; Amedeo,P.; Appalla,L.; Bishop,B.; Edworthy,P.; Gupta,N.; Hoover,J.; Katzel,D.; Li,K.; Schobel,S.; Shrivastava,S.; Thovarai,V.; Wang,S.; Bausch,D.; Kasper,M.R.; Nelson,M.I.; Pollet,S.; Silva,M.; Tinoco,Y.O.; Bao,Y.; Sanders,R.; Zhdanov,S.; Kiryutin,B.; Lipman,D.J.; Tatusova,T.; Thomas,P.G.
EPI495389	PB1	Peru	2010-Dec-03	A/Peru/PER168/2010		Other Database Import	Wentworth,D.E.; Halpin,R.A.; Lin,X.; Bera,J.; Ransier,A.; Fedorova,N.; Tsitrin,T.; McLellan,M.; Stockwell,T.; Amedeo,P.; Appalla,L.; Bishop,B.; Edworthy,P.; Gupta,N.; Hoover,J.; Katzel,D.; Li,K.; Schobel,S.; Shrivastava,S.; Thovarai,V.; Wang,S.; Bausch,D.; Kasper,M.R.; Nelson,M.I.; Pollet,S.; Silva,M.; Tinoco,Y.O.; Bao,Y.; Sanders,R.; Zhdanov,S.; Kiryutin,B.; Lipman,D.J.; Tatusova,T.; Thomas,P.G.
EPI495390	PB2	Peru	2010-Dec-03	A/Peru/PER168/2010		Other Database Import	Wentworth,D.E.; Halpin,R.A.; Lin,X.; Bera,J.; Ransier,A.; Fedorova,N.; Tsitrin,T.; McLellan,M.; Stockwell,T.; Amedeo,P.; Appalla,L.; Bishop,B.; Edworthy,P.; Gupta,N.; Hoover,J.; Katzel,D.; Li,K.; Schobel,S.; Shrivastava,S.; Thovarai,V.; Wang,S.; Bausch,D.; Kasper,M.R.; Nelson,M.I.; Pollet,S.; Silva,M.; Tinoco,Y.O.; Bao,Y.; Sanders,R.; Zhdanov,S.; Kiryutin,B.; Lipman,D.J.; Tatusova,T.; Thomas,P.G.
EPI494217	PA	Peru	2010-Sep-30	A/Peru/PER162/2010		Other Database Import	Wentworth,D.E.; Halpin,R.A.; Lin,X.; Bera,J.; Ransier,A.; Fedorova,N.; Tsitrin,T.; McLellan,M.; Stockwell,T.; Amedeo,P.; Appalla,L.; Bishop,B.; Edworthy,P.; Gupta,N.; Hoover,J.; Katzel,D.; Li,K.; Schobel,S.; Shrivastava,S.; Thovarai,V.; Wang,S.; Bausch,D.; Kasper,M.R.; Nelson,M.I.; Pollet,S.; Silva,M.; Tinoco,Y.O.; Bao,Y.; Sanders,R.; Zhdanov,S.; Kiryutin,B.; Lipman,D.J.; Tatusova,T.; Thomas,P.G.
EPI495342	HA	Peru	2010-Sep-30	A/Peru/PER162/2010		Other Database Import	Wentworth,D.E.; Halpin,R.A.; Lin,X.; Bera,J.; Ransier,A.; Fedorova,N.; Tsitrin,T.; McLellan,M.; Stockwell,T.; Amedeo,P.; Appalla,L.; Bishop,B.; Edworthy,P.; Gupta,N.; Hoover,J.; Katzel,D.; Li,K.; Schobel,S.; Shrivastava,S.; Thovarai,V.; Wang,S.; Bausch,D.; Kasper,M.R.; Nelson,M.I.; Pollet,S.; Silva,M.; Tinoco,Y.O.; Bao,Y.; Sanders,R.; Zhdanov,S.; Kiryutin,B.; Lipman,D.J.; Tatusova,T.; Thomas,P.G.
EPI495343	MP	Peru	2010-Sep-30	A/Peru/PER162/2010		Other Database Import	Wentworth,D.E.; Halpin,R.A.; Lin,X.; Bera,J.; Ransier,A.; Fedorova,N.; Tsitrin,T.; McLellan,M.; Stockwell,T.; Amedeo,P.; Appalla,L.; Bishop,B.; Edworthy,P.; Gupta,N.; Hoover,J.; Katzel,D.; Li,K.; Schobel,S.; Shrivastava,S.; Thovarai,V.; Wang,S.; Bausch,D.; Kasper,M.R.; Nelson,M.I.; Pollet,S.; Silva,M.; Tinoco,Y.O.; Bao,Y.; Sanders,R.; Zhdanov,S.; Kiryutin,B.; Lipman,D.J.; Tatusova,T.; Thomas,P.G.
EPI495344	NA	Peru	2010-Sep-30	A/Peru/PER162/2010		Other Database Import	Wentworth,D.E.; Halpin,R.A.; Lin,X.; Bera,J.; Ransier,A.; Fedorova,N.; Tsitrin,T.; McLellan,M.; Stockwell,T.; Amedeo,P.; Appalla,L.; Bishop,B.; Edworthy,P.; Gupta,N.; Hoover,J.; Katzel,D.; Li,K.; Schobel,S.; Shrivastava,S.; Thovarai,V.; Wang,S.; Bausch,D.; Kasper,M.R.; Nelson,M.I.; Pollet,S.; Silva,M.; Tinoco,Y.O.; Bao,Y.; Sanders,R.; Zhdanov,S.; Kiryutin,B.; Lipman,D.J.; Tatusova,T.; Thomas,P.G.
EPI495345	NP	Peru	2010-Sep-30	A/Peru/PER162/2010		Other Database Import	Wentworth,D.E.; Halpin,R.A.; Lin,X.; Bera,J.; Ransier,A.; Fedorova,N.; Tsitrin,T.; McLellan,M.; Stockwell,T.; Amedeo,P.; Appalla,L.; Bishop,B.; Edworthy,P.; Gupta,N.; Hoover,J.; Katzel,D.; Li,K.; Schobel,S.; Shrivastava,S.; Thovarai,V.; Wang,S.; Bausch,D.; Kasper,M.R.; Nelson,M.I.; Pollet,S.; Silva,M.; Tinoco,Y.O.; Bao,Y.; Sanders,R.; Zhdanov,S.; Kiryutin,B.; Lipman,D.J.; Tatusova,T.; Thomas,P.G.
EPI495346	NS	Peru	2010-Sep-30	A/Peru/PER162/2010		Other Database Import	Wentworth,D.E.; Halpin,R.A.; Lin,X.; Bera,J.; Ransier,A.; Fedorova,N.; Tsitrin,T.; McLellan,M.; Stockwell,T.; Amedeo,P.; Appalla,L.; Bishop,B.; Edworthy,P.; Gupta,N.; Hoover,J.; Katzel,D.; Li,K.; Schobel,S.; Shrivastava,S.; Thovarai,V.; Wang,S.; Bausch,D.; Kasper,M.R.; Nelson,M.I.; Pollet,S.; Silva,M.; Tinoco,Y.O.; Bao,Y.; Sanders,R.; Zhdanov,S.; Kiryutin,B.; Lipman,D.J.; Tatusova,T.; Thomas,P.G.
EPI495347	PB1	Peru	2010-Sep-30	A/Peru/PER162/2010		Other Database Import	Wentworth,D.E.; Halpin,R.A.; Lin,X.; Bera,J.; Ransier,A.; Fedorova,N.; Tsitrin,T.; McLellan,M.; Stockwell,T.; Amedeo,P.; Appalla,L.; Bishop,B.; Edworthy,P.; Gupta,N.; Hoover,J.; Katzel,D.; Li,K.; Schobel,S.; Shrivastava,S.; Thovarai,V.; Wang,S.; Bausch,D.; Kasper,M.R.; Nelson,M.I.; Pollet,S.; Silva,M.; Tinoco,Y.O.; Bao,Y.; Sanders,R.; Zhdanov,S.; Kiryutin,B.; Lipman,D.J.; Tatusova,T.; Thomas,P.G.
EPI495348	PB2	Peru	2010-Sep-30	A/Peru/PER162/2010		Other Database Import	Wentworth,D.E.; Halpin,R.A.; Lin,X.; Bera,J.; Ransier,A.; Fedorova,N.; Tsitrin,T.; McLellan,M.; Stockwell,T.; Amedeo,P.; Appalla,L.; Bishop,B.; Edworthy,P.; Gupta,N.; Hoover,J.; Katzel,D.; Li,K.; Schobel,S.; Shrivastava,S.; Thovarai,V.; Wang,S.; Bausch,D.; Kasper,M.R.; Nelson,M.I.; Pollet,S.; Silva,M.; Tinoco,Y.O.; Bao,Y.; Sanders,R.; Zhdanov,S.; Kiryutin,B.; Lipman,D.J.; Tatusova,T.; Thomas,P.G.
EPI494212	PA	Peru	2010-Nov-13	A/Peru/PER157/2010		Other Database Import	Wentworth,D.E.; Halpin,R.A.; Lin,X.; Bera,J.; Ransier,A.; Fedorova,N.; Tsitrin,T.; McLellan,M.; Stockwell,T.; Amedeo,P.; Appalla,L.; Bishop,B.; Edworthy,P.; Gupta,N.; Hoover,J.; Katzel,D.; Li,K.; Schobel,S.; Shrivastava,S.; Thovarai,V.; Wang,S.; Bausch,D.; Kasper,M.R.; Nelson,M.I.; Pollet,S.; Silva,M.; Tinoco,Y.O.; Bao,Y.; Sanders,R.; Zhdanov,S.; Kiryutin,B.; Lipman,D.J.; Tatusova,T.; Thomas,P.G.
EPI495307	HA	Peru	2010-Nov-13	A/Peru/PER157/2010		Other Database Import	Wentworth,D.E.; Halpin,R.A.; Lin,X.; Bera,J.; Ransier,A.; Fedorova,N.; Tsitrin,T.; McLellan,M.; Stockwell,T.; Amedeo,P.; Appalla,L.; Bishop,B.; Edworthy,P.; Gupta,N.; Hoover,J.; Katzel,D.; Li,K.; Schobel,S.; Shrivastava,S.; Thovarai,V.; Wang,S.; Bausch,D.; Kasper,M.R.; Nelson,M.I.; Pollet,S.; Silva,M.; Tinoco,Y.O.; Bao,Y.; Sanders,R.; Zhdanov,S.; Kiryutin,B.; Lipman,D.J.; Tatusova,T.; Thomas,P.G.
EPI495308	MP	Peru	2010-Nov-13	A/Peru/PER157/2010		Other Database Import	Wentworth,D.E.; Halpin,R.A.; Lin,X.; Bera,J.; Ransier,A.; Fedorova,N.; Tsitrin,T.; McLellan,M.; Stockwell,T.; Amedeo,P.; Appalla,L.; Bishop,B.; Edworthy,P.; Gupta,N.; Hoover,J.; Katzel,D.; Li,K.; Schobel,S.; Shrivastava,S.; Thovarai,V.; Wang,S.; Bausch,D.; Kasper,M.R.; Nelson,M.I.; Pollet,S.; Silva,M.; Tinoco,Y.O.; Bao,Y.; Sanders,R.; Zhdanov,S.; Kiryutin,B.; Lipman,D.J.; Tatusova,T.; Thomas,P.G.
EPI495309	NA	Peru	2010-Nov-13	A/Peru/PER157/2010		Other Database Import	Wentworth,D.E.; Halpin,R.A.; Lin,X.; Bera,J.; Ransier,A.; Fedorova,N.; Tsitrin,T.; McLellan,M.; Stockwell,T.; Amedeo,P.; Appalla,L.; Bishop,B.; Edworthy,P.; Gupta,N.; Hoover,J.; Katzel,D.; Li,K.; Schobel,S.; Shrivastava,S.; Thovarai,V.; Wang,S.; Bausch,D.; Kasper,M.R.; Nelson,M.I.; Pollet,S.; Silva,M.; Tinoco,Y.O.; Bao,Y.; Sanders,R.; Zhdanov,S.; Kiryutin,B.; Lipman,D.J.; Tatusova,T.; Thomas,P.G.
EPI495310	NP	Peru	2010-Nov-13	A/Peru/PER157/2010		Other Database Import	Wentworth,D.E.; Halpin,R.A.; Lin,X.; Bera,J.; Ransier,A.; Fedorova,N.; Tsitrin,T.; McLellan,M.; Stockwell,T.; Amedeo,P.; Appalla,L.; Bishop,B.; Edworthy,P.; Gupta,N.; Hoover,J.; Katzel,D.; Li,K.; Schobel,S.; Shrivastava,S.; Thovarai,V.; Wang,S.; Bausch,D.; Kasper,M.R.; Nelson,M.I.; Pollet,S.; Silva,M.; Tinoco,Y.O.; Bao,Y.; Sanders,R.; Zhdanov,S.; Kiryutin,B.; Lipman,D.J.; Tatusova,T.; Thomas,P.G.
EPI495311	NS	Peru	2010-Nov-13	A/Peru/PER157/2010		Other Database Import	Wentworth,D.E.; Halpin,R.A.; Lin,X.; Bera,J.; Ransier,A.; Fedorova,N.; Tsitrin,T.; McLellan,M.; Stockwell,T.; Amedeo,P.; Appalla,L.; Bishop,B.; Edworthy,P.; Gupta,N.; Hoover,J.; Katzel,D.; Li,K.; Schobel,S.; Shrivastava,S.; Thovarai,V.; Wang,S.; Bausch,D.; Kasper,M.R.; Nelson,M.I.; Pollet,S.; Silva,M.; Tinoco,Y.O.; Bao,Y.; Sanders,R.; Zhdanov,S.; Kiryutin,B.; Lipman,D.J.; Tatusova,T.; Thomas,P.G.
EPI495312	PB1	Peru	2010-Nov-13	A/Peru/PER157/2010		Other Database Import	Wentworth,D.E.; Halpin,R.A.; Lin,X.; Bera,J.; Ransier,A.; Fedorova,N.; Tsitrin,T.; McLellan,M.; Stockwell,T.; Amedeo,P.; Appalla,L.; Bishop,B.; Edworthy,P.; Gupta,N.; Hoover,J.; Katzel,D.; Li,K.; Schobel,S.; Shrivastava,S.; Thovarai,V.; Wang,S.; Bausch,D.; Kasper,M.R.; Nelson,M.I.; Pollet,S.; Silva,M.; Tinoco,Y.O.; Bao,Y.; Sanders,R.; Zhdanov,S.; Kiryutin,B.; Lipman,D.J.; Tatusova,T.; Thomas,P.G.
EPI495313	PB2	Peru	2010-Nov-13	A/Peru/PER157/2010		Other Database Import	Wentworth,D.E.; Halpin,R.A.; Lin,X.; Bera,J.; Ransier,A.; Fedorova,N.; Tsitrin,T.; McLellan,M.; Stockwell,T.; Amedeo,P.; Appalla,L.; Bishop,B.; Edworthy,P.; Gupta,N.; Hoover,J.; Katzel,D.; Li,K.; Schobel,S.; Shrivastava,S.; Thovarai,V.; Wang,S.; Bausch,D.; Kasper,M.R.; Nelson,M.I.; Pollet,S.; Silva,M.; Tinoco,Y.O.; Bao,Y.; Sanders,R.; Zhdanov,S.; Kiryutin,B.; Lipman,D.J.; Tatusova,T.; Thomas,P.G.
EPI494169	PA	Peru	2010-Oct-27	A/Peru/PER148/2010		Other Database Import	Wentworth,D.E.; Halpin,R.A.; Lin,X.; Bera,J.; Ransier,A.; Fedorova,N.; Tsitrin,T.; McLellan,M.; Stockwell,T.; Amedeo,P.; Appalla,L.; Bishop,B.; Edworthy,P.; Gupta,N.; Hoover,J.; Katzel,D.; Li,K.; Schobel,S.; Shrivastava,S.; Thovarai,V.; Wang,S.; Bausch,D.; Kasper,M.R.; Nelson,M.I.; Pollet,S.; Silva,M.; Tinoco,Y.O.; Bao,Y.; Sanders,R.; Zhdanov,S.; Kiryutin,B.; Lipman,D.J.; Tatusova,T.; Thomas,P.G.
EPI495247	NP	Peru	2010-Oct-27	A/Peru/PER148/2010		Other Database Import	Wentworth,D.E.; Halpin,R.A.; Lin,X.; Bera,J.; Ransier,A.; Fedorova,N.; Tsitrin,T.; McLellan,M.; Stockwell,T.; Amedeo,P.; Appalla,L.; Bishop,B.; Edworthy,P.; Gupta,N.; Hoover,J.; Katzel,D.; Li,K.; Schobel,S.; Shrivastava,S.; Thovarai,V.; Wang,S.; Bausch,D.; Kasper,M.R.; Nelson,M.I.; Pollet,S.; Silva,M.; Tinoco,Y.O.; Bao,Y.; Sanders,R.; Zhdanov,S.; Kiryutin,B.; Lipman,D.J.; Tatusova,T.; Thomas,P.G.
EPI495248	NS	Peru	2010-Oct-27	A/Peru/PER148/2010		Other Database Import	Wentworth,D.E.; Halpin,R.A.; Lin,X.; Bera,J.; Ransier,A.; Fedorova,N.; Tsitrin,T.; McLellan,M.; Stockwell,T.; Amedeo,P.; Appalla,L.; Bishop,B.; Edworthy,P.; Gupta,N.; Hoover,J.; Katzel,D.; Li,K.; Schobel,S.; Shrivastava,S.; Thovarai,V.; Wang,S.; Bausch,D.; Kasper,M.R.; Nelson,M.I.; Pollet,S.; Silva,M.; Tinoco,Y.O.; Bao,Y.; Sanders,R.; Zhdanov,S.; Kiryutin,B.; Lipman,D.J.; Tatusova,T.; Thomas,P.G.
EPI495249	PB1	Peru	2010-Oct-27	A/Peru/PER148/2010		Other Database Import	Wentworth,D.E.; Halpin,R.A.; Lin,X.; Bera,J.; Ransier,A.; Fedorova,N.; Tsitrin,T.; McLellan,M.; Stockwell,T.; Amedeo,P.; Appalla,L.; Bishop,B.; Edworthy,P.; Gupta,N.; Hoover,J.; Katzel,D.; Li,K.; Schobel,S.; Shrivastava,S.; Thovarai,V.; Wang,S.; Bausch,D.; Kasper,M.R.; Nelson,M.I.; Pollet,S.; Silva,M.; Tinoco,Y.O.; Bao,Y.; Sanders,R.; Zhdanov,S.; Kiryutin,B.; Lipman,D.J.; Tatusova,T.; Thomas,P.G.
EPI495250	PB2	Peru	2010-Oct-27	A/Peru/PER148/2010		Other Database Import	Wentworth,D.E.; Halpin,R.A.; Lin,X.; Bera,J.; Ransier,A.; Fedorova,N.; Tsitrin,T.; McLellan,M.; Stockwell,T.; Amedeo,P.; Appalla,L.; Bishop,B.; Edworthy,P.; Gupta,N.; Hoover,J.; Katzel,D.; Li,K.; Schobel,S.; Shrivastava,S.; Thovarai,V.; Wang,S.; Bausch,D.; Kasper,M.R.; Nelson,M.I.; Pollet,S.; Silva,M.; Tinoco,Y.O.; Bao,Y.; Sanders,R.; Zhdanov,S.; Kiryutin,B.; Lipman,D.J.; Tatusova,T.; Thomas,P.G.
EPI495244	HA	Peru	2010-Oct-27	A/Peru/PER148/2010		Other Database Import	Wentworth,D.E.; Halpin,R.A.; Lin,X.; Bera,J.; Ransier,A.; Fedorova,N.; Tsitrin,T.; McLellan,M.; Stockwell,T.; Amedeo,P.; Appalla,L.; Bishop,B.; Edworthy,P.; Gupta,N.; Hoover,J.; Katzel,D.; Li,K.; Schobel,S.; Shrivastava,S.; Thovarai,V.; Wang,S.; Bausch,D.; Kasper,M.R.; Nelson,M.I.; Pollet,S.; Silva,M.; Tinoco,Y.O.; Bao,Y.; Sanders,R.; Zhdanov,S.; Kiryutin,B.; Lipman,D.J.; Tatusova,T.; Thomas,P.G.
EPI495245	MP	Peru	2010-Oct-27	A/Peru/PER148/2010		Other Database Import	Wentworth,D.E.; Halpin,R.A.; Lin,X.; Bera,J.; Ransier,A.; Fedorova,N.; Tsitrin,T.; McLellan,M.; Stockwell,T.; Amedeo,P.; Appalla,L.; Bishop,B.; Edworthy,P.; Gupta,N.; Hoover,J.; Katzel,D.; Li,K.; Schobel,S.; Shrivastava,S.; Thovarai,V.; Wang,S.; Bausch,D.; Kasper,M.R.; Nelson,M.I.; Pollet,S.; Silva,M.; Tinoco,Y.O.; Bao,Y.; Sanders,R.; Zhdanov,S.; Kiryutin,B.; Lipman,D.J.; Tatusova,T.; Thomas,P.G.
EPI495246	NA	Peru	2010-Oct-27	A/Peru/PER148/2010		Other Database Import	Wentworth,D.E.; Halpin,R.A.; Lin,X.; Bera,J.; Ransier,A.; Fedorova,N.; Tsitrin,T.; McLellan,M.; Stockwell,T.; Amedeo,P.; Appalla,L.; Bishop,B.; Edworthy,P.; Gupta,N.; Hoover,J.; Katzel,D.; Li,K.; Schobel,S.; Shrivastava,S.; Thovarai,V.; Wang,S.; Bausch,D.; Kasper,M.R.; Nelson,M.I.; Pollet,S.; Silva,M.; Tinoco,Y.O.; Bao,Y.; Sanders,R.; Zhdanov,S.; Kiryutin,B.; Lipman,D.J.; Tatusova,T.; Thomas,P.G.
EPI494167	PA	Peru	2010-Nov-17	A/Peru/PER146/2010		Other Database Import	Wentworth,D.E.; Halpin,R.A.; Lin,X.; Bera,J.; Ransier,A.; Fedorova,N.; Tsitrin,T.; McLellan,M.; Stockwell,T.; Amedeo,P.; Appalla,L.; Bishop,B.; Edworthy,P.; Gupta,N.; Hoover,J.; Katzel,D.; Li,K.; Schobel,S.; Shrivastava,S.; Thovarai,V.; Wang,S.; Bausch,D.; Kasper,M.R.; Nelson,M.I.; Pollet,S.; Silva,M.; Tinoco,Y.O.; Bao,Y.; Sanders,R.; Zhdanov,S.; Kiryutin,B.; Lipman,D.J.; Tatusova,T.; Thomas,P.G.
EPI495230	HA	Peru	2010-Nov-17	A/Peru/PER146/2010		Other Database Import	Wentworth,D.E.; Halpin,R.A.; Lin,X.; Bera,J.; Ransier,A.; Fedorova,N.; Tsitrin,T.; McLellan,M.; Stockwell,T.; Amedeo,P.; Appalla,L.; Bishop,B.; Edworthy,P.; Gupta,N.; Hoover,J.; Katzel,D.; Li,K.; Schobel,S.; Shrivastava,S.; Thovarai,V.; Wang,S.; Bausch,D.; Kasper,M.R.; Nelson,M.I.; Pollet,S.; Silva,M.; Tinoco,Y.O.; Bao,Y.; Sanders,R.; Zhdanov,S.; Kiryutin,B.; Lipman,D.J.; Tatusova,T.; Thomas,P.G.
EPI495231	MP	Peru	2010-Nov-17	A/Peru/PER146/2010		Other Database Import	Wentworth,D.E.; Halpin,R.A.; Lin,X.; Bera,J.; Ransier,A.; Fedorova,N.; Tsitrin,T.; McLellan,M.; Stockwell,T.; Amedeo,P.; Appalla,L.; Bishop,B.; Edworthy,P.; Gupta,N.; Hoover,J.; Katzel,D.; Li,K.; Schobel,S.; Shrivastava,S.; Thovarai,V.; Wang,S.; Bausch,D.; Kasper,M.R.; Nelson,M.I.; Pollet,S.; Silva,M.; Tinoco,Y.O.; Bao,Y.; Sanders,R.; Zhdanov,S.; Kiryutin,B.; Lipman,D.J.; Tatusova,T.; Thomas,P.G.
EPI495232	NA	Peru	2010-Nov-17	A/Peru/PER146/2010		Other Database Import	Wentworth,D.E.; Halpin,R.A.; Lin,X.; Bera,J.; Ransier,A.; Fedorova,N.; Tsitrin,T.; McLellan,M.; Stockwell,T.; Amedeo,P.; Appalla,L.; Bishop,B.; Edworthy,P.; Gupta,N.; Hoover,J.; Katzel,D.; Li,K.; Schobel,S.; Shrivastava,S.; Thovarai,V.; Wang,S.; Bausch,D.; Kasper,M.R.; Nelson,M.I.; Pollet,S.; Silva,M.; Tinoco,Y.O.; Bao,Y.; Sanders,R.; Zhdanov,S.; Kiryutin,B.; Lipman,D.J.; Tatusova,T.; Thomas,P.G.
EPI495233	NP	Peru	2010-Nov-17	A/Peru/PER146/2010		Other Database Import	Wentworth,D.E.; Halpin,R.A.; Lin,X.; Bera,J.; Ransier,A.; Fedorova,N.; Tsitrin,T.; McLellan,M.; Stockwell,T.; Amedeo,P.; Appalla,L.; Bishop,B.; Edworthy,P.; Gupta,N.; Hoover,J.; Katzel,D.; Li,K.; Schobel,S.; Shrivastava,S.; Thovarai,V.; Wang,S.; Bausch,D.; Kasper,M.R.; Nelson,M.I.; Pollet,S.; Silva,M.; Tinoco,Y.O.; Bao,Y.; Sanders,R.; Zhdanov,S.; Kiryutin,B.; Lipman,D.J.; Tatusova,T.; Thomas,P.G.
EPI495234	NS	Peru	2010-Nov-17	A/Peru/PER146/2010		Other Database Import	Wentworth,D.E.; Halpin,R.A.; Lin,X.; Bera,J.; Ransier,A.; Fedorova,N.; Tsitrin,T.; McLellan,M.; Stockwell,T.; Amedeo,P.; Appalla,L.; Bishop,B.; Edworthy,P.; Gupta,N.; Hoover,J.; Katzel,D.; Li,K.; Schobel,S.; Shrivastava,S.; Thovarai,V.; Wang,S.; Bausch,D.; Kasper,M.R.; Nelson,M.I.; Pollet,S.; Silva,M.; Tinoco,Y.O.; Bao,Y.; Sanders,R.; Zhdanov,S.; Kiryutin,B.; Lipman,D.J.; Tatusova,T.; Thomas,P.G.
EPI495235	PB1	Peru	2010-Nov-17	A/Peru/PER146/2010		Other Database Import	Wentworth,D.E.; Halpin,R.A.; Lin,X.; Bera,J.; Ransier,A.; Fedorova,N.; Tsitrin,T.; McLellan,M.; Stockwell,T.; Amedeo,P.; Appalla,L.; Bishop,B.; Edworthy,P.; Gupta,N.; Hoover,J.; Katzel,D.; Li,K.; Schobel,S.; Shrivastava,S.; Thovarai,V.; Wang,S.; Bausch,D.; Kasper,M.R.; Nelson,M.I.; Pollet,S.; Silva,M.; Tinoco,Y.O.; Bao,Y.; Sanders,R.; Zhdanov,S.; Kiryutin,B.; Lipman,D.J.; Tatusova,T.; Thomas,P.G.
EPI495236	PB2	Peru	2010-Nov-17	A/Peru/PER146/2010		Other Database Import	Wentworth,D.E.; Halpin,R.A.; Lin,X.; Bera,J.; Ransier,A.; Fedorova,N.; Tsitrin,T.; McLellan,M.; Stockwell,T.; Amedeo,P.; Appalla,L.; Bishop,B.; Edworthy,P.; Gupta,N.; Hoover,J.; Katzel,D.; Li,K.; Schobel,S.; Shrivastava,S.; Thovarai,V.; Wang,S.; Bausch,D.; Kasper,M.R.; Nelson,M.I.; Pollet,S.; Silva,M.; Tinoco,Y.O.; Bao,Y.; Sanders,R.; Zhdanov,S.; Kiryutin,B.; Lipman,D.J.; Tatusova,T.; Thomas,P.G.
EPI494166	PA	Peru	2010-Oct-18	A/Peru/PER145/2010		Other Database Import	Wentworth,D.E.; Halpin,R.A.; Lin,X.; Bera,J.; Ransier,A.; Fedorova,N.; Tsitrin,T.; McLellan,M.; Stockwell,T.; Amedeo,P.; Appalla,L.; Bishop,B.; Edworthy,P.; Gupta,N.; Hoover,J.; Katzel,D.; Li,K.; Schobel,S.; Shrivastava,S.; Thovarai,V.; Wang,S.; Bausch,D.; Kasper,M.R.; Nelson,M.I.; Pollet,S.; Silva,M.; Tinoco,Y.O.; Bao,Y.; Sanders,R.; Zhdanov,S.; Kiryutin,B.; Lipman,D.J.; Tatusova,T.; Thomas,P.G.
EPI495223	HA	Peru	2010-Oct-18	A/Peru/PER145/2010		Other Database Import	Wentworth,D.E.; Halpin,R.A.; Lin,X.; Bera,J.; Ransier,A.; Fedorova,N.; Tsitrin,T.; McLellan,M.; Stockwell,T.; Amedeo,P.; Appalla,L.; Bishop,B.; Edworthy,P.; Gupta,N.; Hoover,J.; Katzel,D.; Li,K.; Schobel,S.; Shrivastava,S.; Thovarai,V.; Wang,S.; Bausch,D.; Kasper,M.R.; Nelson,M.I.; Pollet,S.; Silva,M.; Tinoco,Y.O.; Bao,Y.; Sanders,R.; Zhdanov,S.; Kiryutin,B.; Lipman,D.J.; Tatusova,T.; Thomas,P.G.
EPI495224	MP	Peru	2010-Oct-18	A/Peru/PER145/2010		Other Database Import	Wentworth,D.E.; Halpin,R.A.; Lin,X.; Bera,J.; Ransier,A.; Fedorova,N.; Tsitrin,T.; McLellan,M.; Stockwell,T.; Amedeo,P.; Appalla,L.; Bishop,B.; Edworthy,P.; Gupta,N.; Hoover,J.; Katzel,D.; Li,K.; Schobel,S.; Shrivastava,S.; Thovarai,V.; Wang,S.; Bausch,D.; Kasper,M.R.; Nelson,M.I.; Pollet,S.; Silva,M.; Tinoco,Y.O.; Bao,Y.; Sanders,R.; Zhdanov,S.; Kiryutin,B.; Lipman,D.J.; Tatusova,T.; Thomas,P.G.
EPI495225	NA	Peru	2010-Oct-18	A/Peru/PER145/2010		Other Database Import	Wentworth,D.E.; Halpin,R.A.; Lin,X.; Bera,J.; Ransier,A.; Fedorova,N.; Tsitrin,T.; McLellan,M.; Stockwell,T.; Amedeo,P.; Appalla,L.; Bishop,B.; Edworthy,P.; Gupta,N.; Hoover,J.; Katzel,D.; Li,K.; Schobel,S.; Shrivastava,S.; Thovarai,V.; Wang,S.; Bausch,D.; Kasper,M.R.; Nelson,M.I.; Pollet,S.; Silva,M.; Tinoco,Y.O.; Bao,Y.; Sanders,R.; Zhdanov,S.; Kiryutin,B.; Lipman,D.J.; Tatusova,T.; Thomas,P.G.
EPI495226	NP	Peru	2010-Oct-18	A/Peru/PER145/2010		Other Database Import	Wentworth,D.E.; Halpin,R.A.; Lin,X.; Bera,J.; Ransier,A.; Fedorova,N.; Tsitrin,T.; McLellan,M.; Stockwell,T.; Amedeo,P.; Appalla,L.; Bishop,B.; Edworthy,P.; Gupta,N.; Hoover,J.; Katzel,D.; Li,K.; Schobel,S.; Shrivastava,S.; Thovarai,V.; Wang,S.; Bausch,D.; Kasper,M.R.; Nelson,M.I.; Pollet,S.; Silva,M.; Tinoco,Y.O.; Bao,Y.; Sanders,R.; Zhdanov,S.; Kiryutin,B.; Lipman,D.J.; Tatusova,T.; Thomas,P.G.
EPI495227	NS	Peru	2010-Oct-18	A/Peru/PER145/2010		Other Database Import	Wentworth,D.E.; Halpin,R.A.; Lin,X.; Bera,J.; Ransier,A.; Fedorova,N.; Tsitrin,T.; McLellan,M.; Stockwell,T.; Amedeo,P.; Appalla,L.; Bishop,B.; Edworthy,P.; Gupta,N.; Hoover,J.; Katzel,D.; Li,K.; Schobel,S.; Shrivastava,S.; Thovarai,V.; Wang,S.; Bausch,D.; Kasper,M.R.; Nelson,M.I.; Pollet,S.; Silva,M.; Tinoco,Y.O.; Bao,Y.; Sanders,R.; Zhdanov,S.; Kiryutin,B.; Lipman,D.J.; Tatusova,T.; Thomas,P.G.
EPI495228	PB1	Peru	2010-Oct-18	A/Peru/PER145/2010		Other Database Import	Wentworth,D.E.; Halpin,R.A.; Lin,X.; Bera,J.; Ransier,A.; Fedorova,N.; Tsitrin,T.; McLellan,M.; Stockwell,T.; Amedeo,P.; Appalla,L.; Bishop,B.; Edworthy,P.; Gupta,N.; Hoover,J.; Katzel,D.; Li,K.; Schobel,S.; Shrivastava,S.; Thovarai,V.; Wang,S.; Bausch,D.; Kasper,M.R.; Nelson,M.I.; Pollet,S.; Silva,M.; Tinoco,Y.O.; Bao,Y.; Sanders,R.; Zhdanov,S.; Kiryutin,B.; Lipman,D.J.; Tatusova,T.; Thomas,P.G.
EPI495229	PB2	Peru	2010-Oct-18	A/Peru/PER145/2010		Other Database Import	Wentworth,D.E.; Halpin,R.A.; Lin,X.; Bera,J.; Ransier,A.; Fedorova,N.; Tsitrin,T.; McLellan,M.; Stockwell,T.; Amedeo,P.; Appalla,L.; Bishop,B.; Edworthy,P.; Gupta,N.; Hoover,J.; Katzel,D.; Li,K.; Schobel,S.; Shrivastava,S.; Thovarai,V.; Wang,S.; Bausch,D.; Kasper,M.R.; Nelson,M.I.; Pollet,S.; Silva,M.; Tinoco,Y.O.; Bao,Y.; Sanders,R.; Zhdanov,S.; Kiryutin,B.; Lipman,D.J.; Tatusova,T.; Thomas,P.G.
EPI494162	PA	Peru	2010-Nov-11	A/Peru/PER141/2010		Other Database Import	Wentworth,D.E.; Halpin,R.A.; Lin,X.; Bera,J.; Ransier,A.; Fedorova,N.; Tsitrin,T.; McLellan,M.; Stockwell,T.; Amedeo,P.; Appalla,L.; Bishop,B.; Edworthy,P.; Gupta,N.; Hoover,J.; Katzel,D.; Li,K.; Schobel,S.; Shrivastava,S.; Thovarai,V.; Wang,S.; Bausch,D.; Kasper,M.R.; Nelson,M.I.; Pollet,S.; Silva,M.; Tinoco,Y.O.; Bao,Y.; Sanders,R.; Zhdanov,S.; Kiryutin,B.; Lipman,D.J.; Tatusova,T.; Thomas,P.G.
EPI495195	HA	Peru	2010-Nov-11	A/Peru/PER141/2010		Other Database Import	Wentworth,D.E.; Halpin,R.A.; Lin,X.; Bera,J.; Ransier,A.; Fedorova,N.; Tsitrin,T.; McLellan,M.; Stockwell,T.; Amedeo,P.; Appalla,L.; Bishop,B.; Edworthy,P.; Gupta,N.; Hoover,J.; Katzel,D.; Li,K.; Schobel,S.; Shrivastava,S.; Thovarai,V.; Wang,S.; Bausch,D.; Kasper,M.R.; Nelson,M.I.; Pollet,S.; Silva,M.; Tinoco,Y.O.; Bao,Y.; Sanders,R.; Zhdanov,S.; Kiryutin,B.; Lipman,D.J.; Tatusova,T.; Thomas,P.G.
EPI495196	MP	Peru	2010-Nov-11	A/Peru/PER141/2010		Other Database Import	Wentworth,D.E.; Halpin,R.A.; Lin,X.; Bera,J.; Ransier,A.; Fedorova,N.; Tsitrin,T.; McLellan,M.; Stockwell,T.; Amedeo,P.; Appalla,L.; Bishop,B.; Edworthy,P.; Gupta,N.; Hoover,J.; Katzel,D.; Li,K.; Schobel,S.; Shrivastava,S.; Thovarai,V.; Wang,S.; Bausch,D.; Kasper,M.R.; Nelson,M.I.; Pollet,S.; Silva,M.; Tinoco,Y.O.; Bao,Y.; Sanders,R.; Zhdanov,S.; Kiryutin,B.; Lipman,D.J.; Tatusova,T.; Thomas,P.G.
EPI495197	NA	Peru	2010-Nov-11	A/Peru/PER141/2010		Other Database Import	Wentworth,D.E.; Halpin,R.A.; Lin,X.; Bera,J.; Ransier,A.; Fedorova,N.; Tsitrin,T.; McLellan,M.; Stockwell,T.; Amedeo,P.; Appalla,L.; Bishop,B.; Edworthy,P.; Gupta,N.; Hoover,J.; Katzel,D.; Li,K.; Schobel,S.; Shrivastava,S.; Thovarai,V.; Wang,S.; Bausch,D.; Kasper,M.R.; Nelson,M.I.; Pollet,S.; Silva,M.; Tinoco,Y.O.; Bao,Y.; Sanders,R.; Zhdanov,S.; Kiryutin,B.; Lipman,D.J.; Tatusova,T.; Thomas,P.G.
EPI495198	NP	Peru	2010-Nov-11	A/Peru/PER141/2010		Other Database Import	Wentworth,D.E.; Halpin,R.A.; Lin,X.; Bera,J.; Ransier,A.; Fedorova,N.; Tsitrin,T.; McLellan,M.; Stockwell,T.; Amedeo,P.; Appalla,L.; Bishop,B.; Edworthy,P.; Gupta,N.; Hoover,J.; Katzel,D.; Li,K.; Schobel,S.; Shrivastava,S.; Thovarai,V.; Wang,S.; Bausch,D.; Kasper,M.R.; Nelson,M.I.; Pollet,S.; Silva,M.; Tinoco,Y.O.; Bao,Y.; Sanders,R.; Zhdanov,S.; Kiryutin,B.; Lipman,D.J.; Tatusova,T.; Thomas,P.G.
EPI495199	NS	Peru	2010-Nov-11	A/Peru/PER141/2010		Other Database Import	Wentworth,D.E.; Halpin,R.A.; Lin,X.; Bera,J.; Ransier,A.; Fedorova,N.; Tsitrin,T.; McLellan,M.; Stockwell,T.; Amedeo,P.; Appalla,L.; Bishop,B.; Edworthy,P.; Gupta,N.; Hoover,J.; Katzel,D.; Li,K.; Schobel,S.; Shrivastava,S.; Thovarai,V.; Wang,S.; Bausch,D.; Kasper,M.R.; Nelson,M.I.; Pollet,S.; Silva,M.; Tinoco,Y.O.; Bao,Y.; Sanders,R.; Zhdanov,S.; Kiryutin,B.; Lipman,D.J.; Tatusova,T.; Thomas,P.G.
EPI495200	PB1	Peru	2010-Nov-11	A/Peru/PER141/2010		Other Database Import	Wentworth,D.E.; Halpin,R.A.; Lin,X.; Bera,J.; Ransier,A.; Fedorova,N.; Tsitrin,T.; McLellan,M.; Stockwell,T.; Amedeo,P.; Appalla,L.; Bishop,B.; Edworthy,P.; Gupta,N.; Hoover,J.; Katzel,D.; Li,K.; Schobel,S.; Shrivastava,S.; Thovarai,V.; Wang,S.; Bausch,D.; Kasper,M.R.; Nelson,M.I.; Pollet,S.; Silva,M.; Tinoco,Y.O.; Bao,Y.; Sanders,R.; Zhdanov,S.; Kiryutin,B.; Lipman,D.J.; Tatusova,T.; Thomas,P.G.
EPI495201	PB2	Peru	2010-Nov-11	A/Peru/PER141/2010		Other Database Import	Wentworth,D.E.; Halpin,R.A.; Lin,X.; Bera,J.; Ransier,A.; Fedorova,N.; Tsitrin,T.; McLellan,M.; Stockwell,T.; Amedeo,P.; Appalla,L.; Bishop,B.; Edworthy,P.; Gupta,N.; Hoover,J.; Katzel,D.; Li,K.; Schobel,S.; Shrivastava,S.; Thovarai,V.; Wang,S.; Bausch,D.; Kasper,M.R.; Nelson,M.I.; Pollet,S.; Silva,M.; Tinoco,Y.O.; Bao,Y.; Sanders,R.; Zhdanov,S.; Kiryutin,B.; Lipman,D.J.; Tatusova,T.; Thomas,P.G.
EPI494161	PA	Peru	2010-Nov-13	A/Peru/PER140/2010		Other Database Import	Wentworth,D.E.; Halpin,R.A.; Lin,X.; Bera,J.; Ransier,A.; Fedorova,N.; Tsitrin,T.; McLellan,M.; Stockwell,T.; Amedeo,P.; Appalla,L.; Bishop,B.; Edworthy,P.; Gupta,N.; Hoover,J.; Katzel,D.; Li,K.; Schobel,S.; Shrivastava,S.; Thovarai,V.; Wang,S.; Bausch,D.; Kasper,M.R.; Nelson,M.I.; Pollet,S.; Silva,M.; Tinoco,Y.O.; Bao,Y.; Sanders,R.; Zhdanov,S.; Kiryutin,B.; Lipman,D.J.; Tatusova,T.; Thomas,P.G.
EPI495192	NS	Peru	2010-Nov-13	A/Peru/PER140/2010		Other Database Import	Wentworth,D.E.; Halpin,R.A.; Lin,X.; Bera,J.; Ransier,A.; Fedorova,N.; Tsitrin,T.; McLellan,M.; Stockwell,T.; Amedeo,P.; Appalla,L.; Bishop,B.; Edworthy,P.; Gupta,N.; Hoover,J.; Katzel,D.; Li,K.; Schobel,S.; Shrivastava,S.; Thovarai,V.; Wang,S.; Bausch,D.; Kasper,M.R.; Nelson,M.I.; Pollet,S.; Silva,M.; Tinoco,Y.O.; Bao,Y.; Sanders,R.; Zhdanov,S.; Kiryutin,B.; Lipman,D.J.; Tatusova,T.; Thomas,P.G.
EPI495193	PB1	Peru	2010-Nov-13	A/Peru/PER140/2010		Other Database Import	Wentworth,D.E.; Halpin,R.A.; Lin,X.; Bera,J.; Ransier,A.; Fedorova,N.; Tsitrin,T.; McLellan,M.; Stockwell,T.; Amedeo,P.; Appalla,L.; Bishop,B.; Edworthy,P.; Gupta,N.; Hoover,J.; Katzel,D.; Li,K.; Schobel,S.; Shrivastava,S.; Thovarai,V.; Wang,S.; Bausch,D.; Kasper,M.R.; Nelson,M.I.; Pollet,S.; Silva,M.; Tinoco,Y.O.; Bao,Y.; Sanders,R.; Zhdanov,S.; Kiryutin,B.; Lipman,D.J.; Tatusova,T.; Thomas,P.G.
EPI495194	PB2	Peru	2010-Nov-13	A/Peru/PER140/2010		Other Database Import	Wentworth,D.E.; Halpin,R.A.; Lin,X.; Bera,J.; Ransier,A.; Fedorova,N.; Tsitrin,T.; McLellan,M.; Stockwell,T.; Amedeo,P.; Appalla,L.; Bishop,B.; Edworthy,P.; Gupta,N.; Hoover,J.; Katzel,D.; Li,K.; Schobel,S.; Shrivastava,S.; Thovarai,V.; Wang,S.; Bausch,D.; Kasper,M.R.; Nelson,M.I.; Pollet,S.; Silva,M.; Tinoco,Y.O.; Bao,Y.; Sanders,R.; Zhdanov,S.; Kiryutin,B.; Lipman,D.J.; Tatusova,T.; Thomas,P.G.
EPI495188	HA	Peru	2010-Nov-13	A/Peru/PER140/2010		Other Database Import	Wentworth,D.E.; Halpin,R.A.; Lin,X.; Bera,J.; Ransier,A.; Fedorova,N.; Tsitrin,T.; McLellan,M.; Stockwell,T.; Amedeo,P.; Appalla,L.; Bishop,B.; Edworthy,P.; Gupta,N.; Hoover,J.; Katzel,D.; Li,K.; Schobel,S.; Shrivastava,S.; Thovarai,V.; Wang,S.; Bausch,D.; Kasper,M.R.; Nelson,M.I.; Pollet,S.; Silva,M.; Tinoco,Y.O.; Bao,Y.; Sanders,R.; Zhdanov,S.; Kiryutin,B.; Lipman,D.J.; Tatusova,T.; Thomas,P.G.
EPI495189	MP	Peru	2010-Nov-13	A/Peru/PER140/2010		Other Database Import	Wentworth,D.E.; Halpin,R.A.; Lin,X.; Bera,J.; Ransier,A.; Fedorova,N.; Tsitrin,T.; McLellan,M.; Stockwell,T.; Amedeo,P.; Appalla,L.; Bishop,B.; Edworthy,P.; Gupta,N.; Hoover,J.; Katzel,D.; Li,K.; Schobel,S.; Shrivastava,S.; Thovarai,V.; Wang,S.; Bausch,D.; Kasper,M.R.; Nelson,M.I.; Pollet,S.; Silva,M.; Tinoco,Y.O.; Bao,Y.; Sanders,R.; Zhdanov,S.; Kiryutin,B.; Lipman,D.J.; Tatusova,T.; Thomas,P.G.
EPI495190	NA	Peru	2010-Nov-13	A/Peru/PER140/2010		Other Database Import	Wentworth,D.E.; Halpin,R.A.; Lin,X.; Bera,J.; Ransier,A.; Fedorova,N.; Tsitrin,T.; McLellan,M.; Stockwell,T.; Amedeo,P.; Appalla,L.; Bishop,B.; Edworthy,P.; Gupta,N.; Hoover,J.; Katzel,D.; Li,K.; Schobel,S.; Shrivastava,S.; Thovarai,V.; Wang,S.; Bausch,D.; Kasper,M.R.; Nelson,M.I.; Pollet,S.; Silva,M.; Tinoco,Y.O.; Bao,Y.; Sanders,R.; Zhdanov,S.; Kiryutin,B.; Lipman,D.J.; Tatusova,T.; Thomas,P.G.
EPI495191	NP	Peru	2010-Nov-13	A/Peru/PER140/2010		Other Database Import	Wentworth,D.E.; Halpin,R.A.; Lin,X.; Bera,J.; Ransier,A.; Fedorova,N.; Tsitrin,T.; McLellan,M.; Stockwell,T.; Amedeo,P.; Appalla,L.; Bishop,B.; Edworthy,P.; Gupta,N.; Hoover,J.; Katzel,D.; Li,K.; Schobel,S.; Shrivastava,S.; Thovarai,V.; Wang,S.; Bausch,D.; Kasper,M.R.; Nelson,M.I.; Pollet,S.; Silva,M.; Tinoco,Y.O.; Bao,Y.; Sanders,R.; Zhdanov,S.; Kiryutin,B.; Lipman,D.J.; Tatusova,T.; Thomas,P.G.
EPI494160	PA	Peru	2010-Oct-11	A/Peru/PER139/2010		Other Database Import	Wentworth,D.E.; Halpin,R.A.; Lin,X.; Bera,J.; Ransier,A.; Fedorova,N.; Tsitrin,T.; McLellan,M.; Stockwell,T.; Amedeo,P.; Appalla,L.; Bishop,B.; Edworthy,P.; Gupta,N.; Hoover,J.; Katzel,D.; Li,K.; Schobel,S.; Shrivastava,S.; Thovarai,V.; Wang,S.; Bausch,D.; Kasper,M.R.; Nelson,M.I.; Pollet,S.; Silva,M.; Tinoco,Y.O.; Bao,Y.; Sanders,R.; Zhdanov,S.; Kiryutin,B.; Lipman,D.J.; Tatusova,T.; Thomas,P.G.
EPI495181	HA	Peru	2010-Oct-11	A/Peru/PER139/2010		Other Database Import	Wentworth,D.E.; Halpin,R.A.; Lin,X.; Bera,J.; Ransier,A.; Fedorova,N.; Tsitrin,T.; McLellan,M.; Stockwell,T.; Amedeo,P.; Appalla,L.; Bishop,B.; Edworthy,P.; Gupta,N.; Hoover,J.; Katzel,D.; Li,K.; Schobel,S.; Shrivastava,S.; Thovarai,V.; Wang,S.; Bausch,D.; Kasper,M.R.; Nelson,M.I.; Pollet,S.; Silva,M.; Tinoco,Y.O.; Bao,Y.; Sanders,R.; Zhdanov,S.; Kiryutin,B.; Lipman,D.J.; Tatusova,T.; Thomas,P.G.
EPI495182	MP	Peru	2010-Oct-11	A/Peru/PER139/2010		Other Database Import	Wentworth,D.E.; Halpin,R.A.; Lin,X.; Bera,J.; Ransier,A.; Fedorova,N.; Tsitrin,T.; McLellan,M.; Stockwell,T.; Amedeo,P.; Appalla,L.; Bishop,B.; Edworthy,P.; Gupta,N.; Hoover,J.; Katzel,D.; Li,K.; Schobel,S.; Shrivastava,S.; Thovarai,V.; Wang,S.; Bausch,D.; Kasper,M.R.; Nelson,M.I.; Pollet,S.; Silva,M.; Tinoco,Y.O.; Bao,Y.; Sanders,R.; Zhdanov,S.; Kiryutin,B.; Lipman,D.J.; Tatusova,T.; Thomas,P.G.
EPI495183	NA	Peru	2010-Oct-11	A/Peru/PER139/2010		Other Database Import	Wentworth,D.E.; Halpin,R.A.; Lin,X.; Bera,J.; Ransier,A.; Fedorova,N.; Tsitrin,T.; McLellan,M.; Stockwell,T.; Amedeo,P.; Appalla,L.; Bishop,B.; Edworthy,P.; Gupta,N.; Hoover,J.; Katzel,D.; Li,K.; Schobel,S.; Shrivastava,S.; Thovarai,V.; Wang,S.; Bausch,D.; Kasper,M.R.; Nelson,M.I.; Pollet,S.; Silva,M.; Tinoco,Y.O.; Bao,Y.; Sanders,R.; Zhdanov,S.; Kiryutin,B.; Lipman,D.J.; Tatusova,T.; Thomas,P.G.
EPI495184	NP	Peru	2010-Oct-11	A/Peru/PER139/2010		Other Database Import	Wentworth,D.E.; Halpin,R.A.; Lin,X.; Bera,J.; Ransier,A.; Fedorova,N.; Tsitrin,T.; McLellan,M.; Stockwell,T.; Amedeo,P.; Appalla,L.; Bishop,B.; Edworthy,P.; Gupta,N.; Hoover,J.; Katzel,D.; Li,K.; Schobel,S.; Shrivastava,S.; Thovarai,V.; Wang,S.; Bausch,D.; Kasper,M.R.; Nelson,M.I.; Pollet,S.; Silva,M.; Tinoco,Y.O.; Bao,Y.; Sanders,R.; Zhdanov,S.; Kiryutin,B.; Lipman,D.J.; Tatusova,T.; Thomas,P.G.
EPI495185	NS	Peru	2010-Oct-11	A/Peru/PER139/2010		Other Database Import	Wentworth,D.E.; Halpin,R.A.; Lin,X.; Bera,J.; Ransier,A.; Fedorova,N.; Tsitrin,T.; McLellan,M.; Stockwell,T.; Amedeo,P.; Appalla,L.; Bishop,B.; Edworthy,P.; Gupta,N.; Hoover,J.; Katzel,D.; Li,K.; Schobel,S.; Shrivastava,S.; Thovarai,V.; Wang,S.; Bausch,D.; Kasper,M.R.; Nelson,M.I.; Pollet,S.; Silva,M.; Tinoco,Y.O.; Bao,Y.; Sanders,R.; Zhdanov,S.; Kiryutin,B.; Lipman,D.J.; Tatusova,T.; Thomas,P.G.
EPI495186	PB1	Peru	2010-Oct-11	A/Peru/PER139/2010		Other Database Import	Wentworth,D.E.; Halpin,R.A.; Lin,X.; Bera,J.; Ransier,A.; Fedorova,N.; Tsitrin,T.; McLellan,M.; Stockwell,T.; Amedeo,P.; Appalla,L.; Bishop,B.; Edworthy,P.; Gupta,N.; Hoover,J.; Katzel,D.; Li,K.; Schobel,S.; Shrivastava,S.; Thovarai,V.; Wang,S.; Bausch,D.; Kasper,M.R.; Nelson,M.I.; Pollet,S.; Silva,M.; Tinoco,Y.O.; Bao,Y.; Sanders,R.; Zhdanov,S.; Kiryutin,B.; Lipman,D.J.; Tatusova,T.; Thomas,P.G.
EPI495187	PB2	Peru	2010-Oct-11	A/Peru/PER139/2010		Other Database Import	Wentworth,D.E.; Halpin,R.A.; Lin,X.; Bera,J.; Ransier,A.; Fedorova,N.; Tsitrin,T.; McLellan,M.; Stockwell,T.; Amedeo,P.; Appalla,L.; Bishop,B.; Edworthy,P.; Gupta,N.; Hoover,J.; Katzel,D.; Li,K.; Schobel,S.; Shrivastava,S.; Thovarai,V.; Wang,S.; Bausch,D.; Kasper,M.R.; Nelson,M.I.; Pollet,S.; Silva,M.; Tinoco,Y.O.; Bao,Y.; Sanders,R.; Zhdanov,S.; Kiryutin,B.; Lipman,D.J.; Tatusova,T.; Thomas,P.G.
EPI494152	PA	Peru	2010-Nov-10	A/Peru/PER131/2010		Other Database Import	Wentworth,D.E.; Halpin,R.A.; Lin,X.; Bera,J.; Ransier,A.; Fedorova,N.; Tsitrin,T.; McLellan,M.; Stockwell,T.; Amedeo,P.; Appalla,L.; Bishop,B.; Edworthy,P.; Gupta,N.; Hoover,J.; Katzel,D.; Li,K.; Schobel,S.; Shrivastava,S.; Thovarai,V.; Wang,S.; Bausch,D.; Kasper,M.R.; Nelson,M.I.; Pollet,S.; Silva,M.; Tinoco,Y.O.; Bao,Y.; Sanders,R.; Zhdanov,S.; Kiryutin,B.; Lipman,D.J.; Tatusova,T.; Thomas,P.G.
EPI495125	HA	Peru	2010-Nov-10	A/Peru/PER131/2010		Other Database Import	Wentworth,D.E.; Halpin,R.A.; Lin,X.; Bera,J.; Ransier,A.; Fedorova,N.; Tsitrin,T.; McLellan,M.; Stockwell,T.; Amedeo,P.; Appalla,L.; Bishop,B.; Edworthy,P.; Gupta,N.; Hoover,J.; Katzel,D.; Li,K.; Schobel,S.; Shrivastava,S.; Thovarai,V.; Wang,S.; Bausch,D.; Kasper,M.R.; Nelson,M.I.; Pollet,S.; Silva,M.; Tinoco,Y.O.; Bao,Y.; Sanders,R.; Zhdanov,S.; Kiryutin,B.; Lipman,D.J.; Tatusova,T.; Thomas,P.G.
EPI495126	MP	Peru	2010-Nov-10	A/Peru/PER131/2010		Other Database Import	Wentworth,D.E.; Halpin,R.A.; Lin,X.; Bera,J.; Ransier,A.; Fedorova,N.; Tsitrin,T.; McLellan,M.; Stockwell,T.; Amedeo,P.; Appalla,L.; Bishop,B.; Edworthy,P.; Gupta,N.; Hoover,J.; Katzel,D.; Li,K.; Schobel,S.; Shrivastava,S.; Thovarai,V.; Wang,S.; Bausch,D.; Kasper,M.R.; Nelson,M.I.; Pollet,S.; Silva,M.; Tinoco,Y.O.; Bao,Y.; Sanders,R.; Zhdanov,S.; Kiryutin,B.; Lipman,D.J.; Tatusova,T.; Thomas,P.G.
EPI495127	NA	Peru	2010-Nov-10	A/Peru/PER131/2010		Other Database Import	Wentworth,D.E.; Halpin,R.A.; Lin,X.; Bera,J.; Ransier,A.; Fedorova,N.; Tsitrin,T.; McLellan,M.; Stockwell,T.; Amedeo,P.; Appalla,L.; Bishop,B.; Edworthy,P.; Gupta,N.; Hoover,J.; Katzel,D.; Li,K.; Schobel,S.; Shrivastava,S.; Thovarai,V.; Wang,S.; Bausch,D.; Kasper,M.R.; Nelson,M.I.; Pollet,S.; Silva,M.; Tinoco,Y.O.; Bao,Y.; Sanders,R.; Zhdanov,S.; Kiryutin,B.; Lipman,D.J.; Tatusova,T.; Thomas,P.G.
EPI495128	NP	Peru	2010-Nov-10	A/Peru/PER131/2010		Other Database Import	Wentworth,D.E.; Halpin,R.A.; Lin,X.; Bera,J.; Ransier,A.; Fedorova,N.; Tsitrin,T.; McLellan,M.; Stockwell,T.; Amedeo,P.; Appalla,L.; Bishop,B.; Edworthy,P.; Gupta,N.; Hoover,J.; Katzel,D.; Li,K.; Schobel,S.; Shrivastava,S.; Thovarai,V.; Wang,S.; Bausch,D.; Kasper,M.R.; Nelson,M.I.; Pollet,S.; Silva,M.; Tinoco,Y.O.; Bao,Y.; Sanders,R.; Zhdanov,S.; Kiryutin,B.; Lipman,D.J.; Tatusova,T.; Thomas,P.G.
EPI495129	NS	Peru	2010-Nov-10	A/Peru/PER131/2010		Other Database Import	Wentworth,D.E.; Halpin,R.A.; Lin,X.; Bera,J.; Ransier,A.; Fedorova,N.; Tsitrin,T.; McLellan,M.; Stockwell,T.; Amedeo,P.; Appalla,L.; Bishop,B.; Edworthy,P.; Gupta,N.; Hoover,J.; Katzel,D.; Li,K.; Schobel,S.; Shrivastava,S.; Thovarai,V.; Wang,S.; Bausch,D.; Kasper,M.R.; Nelson,M.I.; Pollet,S.; Silva,M.; Tinoco,Y.O.; Bao,Y.; Sanders,R.; Zhdanov,S.; Kiryutin,B.; Lipman,D.J.; Tatusova,T.; Thomas,P.G.
EPI495130	PB1	Peru	2010-Nov-10	A/Peru/PER131/2010		Other Database Import	Wentworth,D.E.; Halpin,R.A.; Lin,X.; Bera,J.; Ransier,A.; Fedorova,N.; Tsitrin,T.; McLellan,M.; Stockwell,T.; Amedeo,P.; Appalla,L.; Bishop,B.; Edworthy,P.; Gupta,N.; Hoover,J.; Katzel,D.; Li,K.; Schobel,S.; Shrivastava,S.; Thovarai,V.; Wang,S.; Bausch,D.; Kasper,M.R.; Nelson,M.I.; Pollet,S.; Silva,M.; Tinoco,Y.O.; Bao,Y.; Sanders,R.; Zhdanov,S.; Kiryutin,B.; Lipman,D.J.; Tatusova,T.; Thomas,P.G.
EPI495131	PB2	Peru	2010-Nov-10	A/Peru/PER131/2010		Other Database Import	Wentworth,D.E.; Halpin,R.A.; Lin,X.; Bera,J.; Ransier,A.; Fedorova,N.; Tsitrin,T.; McLellan,M.; Stockwell,T.; Amedeo,P.; Appalla,L.; Bishop,B.; Edworthy,P.; Gupta,N.; Hoover,J.; Katzel,D.; Li,K.; Schobel,S.; Shrivastava,S.; Thovarai,V.; Wang,S.; Bausch,D.; Kasper,M.R.; Nelson,M.I.; Pollet,S.; Silva,M.; Tinoco,Y.O.; Bao,Y.; Sanders,R.; Zhdanov,S.; Kiryutin,B.; Lipman,D.J.; Tatusova,T.; Thomas,P.G.
EPI494149	PA	Peru	2010-Oct-22	A/Peru/PER128/2010		Other Database Import	Wentworth,D.E.; Halpin,R.A.; Lin,X.; Bera,J.; Ransier,A.; Fedorova,N.; Tsitrin,T.; McLellan,M.; Stockwell,T.; Amedeo,P.; Appalla,L.; Bishop,B.; Edworthy,P.; Gupta,N.; Hoover,J.; Katzel,D.; Li,K.; Schobel,S.; Shrivastava,S.; Thovarai,V.; Wang,S.; Bausch,D.; Kasper,M.R.; Nelson,M.I.; Pollet,S.; Silva,M.; Tinoco,Y.O.; Bao,Y.; Sanders,R.; Zhdanov,S.; Kiryutin,B.; Lipman,D.J.; Tatusova,T.; Thomas,P.G.
EPI495105	MP	Peru	2010-Oct-22	A/Peru/PER128/2010		Other Database Import	Wentworth,D.E.; Halpin,R.A.; Lin,X.; Bera,J.; Ransier,A.; Fedorova,N.; Tsitrin,T.; McLellan,M.; Stockwell,T.; Amedeo,P.; Appalla,L.; Bishop,B.; Edworthy,P.; Gupta,N.; Hoover,J.; Katzel,D.; Li,K.; Schobel,S.; Shrivastava,S.; Thovarai,V.; Wang,S.; Bausch,D.; Kasper,M.R.; Nelson,M.I.; Pollet,S.; Silva,M.; Tinoco,Y.O.; Bao,Y.; Sanders,R.; Zhdanov,S.; Kiryutin,B.; Lipman,D.J.; Tatusova,T.; Thomas,P.G.
EPI495106	NA	Peru	2010-Oct-22	A/Peru/PER128/2010		Other Database Import	Wentworth,D.E.; Halpin,R.A.; Lin,X.; Bera,J.; Ransier,A.; Fedorova,N.; Tsitrin,T.; McLellan,M.; Stockwell,T.; Amedeo,P.; Appalla,L.; Bishop,B.; Edworthy,P.; Gupta,N.; Hoover,J.; Katzel,D.; Li,K.; Schobel,S.; Shrivastava,S.; Thovarai,V.; Wang,S.; Bausch,D.; Kasper,M.R.; Nelson,M.I.; Pollet,S.; Silva,M.; Tinoco,Y.O.; Bao,Y.; Sanders,R.; Zhdanov,S.; Kiryutin,B.; Lipman,D.J.; Tatusova,T.; Thomas,P.G.
EPI495104	HA	Peru	2010-Oct-22	A/Peru/PER128/2010		Other Database Import	Wentworth,D.E.; Halpin,R.A.; Lin,X.; Bera,J.; Ransier,A.; Fedorova,N.; Tsitrin,T.; McLellan,M.; Stockwell,T.; Amedeo,P.; Appalla,L.; Bishop,B.; Edworthy,P.; Gupta,N.; Hoover,J.; Katzel,D.; Li,K.; Schobel,S.; Shrivastava,S.; Thovarai,V.; Wang,S.; Bausch,D.; Kasper,M.R.; Nelson,M.I.; Pollet,S.; Silva,M.; Tinoco,Y.O.; Bao,Y.; Sanders,R.; Zhdanov,S.; Kiryutin,B.; Lipman,D.J.; Tatusova,T.; Thomas,P.G.
EPI495108	NS	Peru	2010-Oct-22	A/Peru/PER128/2010		Other Database Import	Wentworth,D.E.; Halpin,R.A.; Lin,X.; Bera,J.; Ransier,A.; Fedorova,N.; Tsitrin,T.; McLellan,M.; Stockwell,T.; Amedeo,P.; Appalla,L.; Bishop,B.; Edworthy,P.; Gupta,N.; Hoover,J.; Katzel,D.; Li,K.; Schobel,S.; Shrivastava,S.; Thovarai,V.; Wang,S.; Bausch,D.; Kasper,M.R.; Nelson,M.I.; Pollet,S.; Silva,M.; Tinoco,Y.O.; Bao,Y.; Sanders,R.; Zhdanov,S.; Kiryutin,B.; Lipman,D.J.; Tatusova,T.; Thomas,P.G.
EPI495109	PB1	Peru	2010-Oct-22	A/Peru/PER128/2010		Other Database Import	Wentworth,D.E.; Halpin,R.A.; Lin,X.; Bera,J.; Ransier,A.; Fedorova,N.; Tsitrin,T.; McLellan,M.; Stockwell,T.; Amedeo,P.; Appalla,L.; Bishop,B.; Edworthy,P.; Gupta,N.; Hoover,J.; Katzel,D.; Li,K.; Schobel,S.; Shrivastava,S.; Thovarai,V.; Wang,S.; Bausch,D.; Kasper,M.R.; Nelson,M.I.; Pollet,S.; Silva,M.; Tinoco,Y.O.; Bao,Y.; Sanders,R.; Zhdanov,S.; Kiryutin,B.; Lipman,D.J.; Tatusova,T.; Thomas,P.G.
EPI495110	PB2	Peru	2010-Oct-22	A/Peru/PER128/2010		Other Database Import	Wentworth,D.E.; Halpin,R.A.; Lin,X.; Bera,J.; Ransier,A.; Fedorova,N.; Tsitrin,T.; McLellan,M.; Stockwell,T.; Amedeo,P.; Appalla,L.; Bishop,B.; Edworthy,P.; Gupta,N.; Hoover,J.; Katzel,D.; Li,K.; Schobel,S.; Shrivastava,S.; Thovarai,V.; Wang,S.; Bausch,D.; Kasper,M.R.; Nelson,M.I.; Pollet,S.; Silva,M.; Tinoco,Y.O.; Bao,Y.; Sanders,R.; Zhdanov,S.; Kiryutin,B.; Lipman,D.J.; Tatusova,T.; Thomas,P.G.
EPI495107	NP	Peru	2010-Oct-22	A/Peru/PER128/2010		Other Database Import	Wentworth,D.E.; Halpin,R.A.; Lin,X.; Bera,J.; Ransier,A.; Fedorova,N.; Tsitrin,T.; McLellan,M.; Stockwell,T.; Amedeo,P.; Appalla,L.; Bishop,B.; Edworthy,P.; Gupta,N.; Hoover,J.; Katzel,D.; Li,K.; Schobel,S.; Shrivastava,S.; Thovarai,V.; Wang,S.; Bausch,D.; Kasper,M.R.; Nelson,M.I.; Pollet,S.; Silva,M.; Tinoco,Y.O.; Bao,Y.; Sanders,R.; Zhdanov,S.; Kiryutin,B.; Lipman,D.J.; Tatusova,T.; Thomas,P.G.
EPI494147	PA	Peru	2010-Oct-26	A/Peru/PER125/2010		Other Database Import	Wentworth,D.E.; Halpin,R.A.; Lin,X.; Bera,J.; Ransier,A.; Fedorova,N.; Tsitrin,T.; McLellan,M.; Stockwell,T.; Amedeo,P.; Appalla,L.; Bishop,B.; Edworthy,P.; Gupta,N.; Hoover,J.; Katzel,D.; Li,K.; Schobel,S.; Shrivastava,S.; Thovarai,V.; Wang,S.; Bausch,D.; Kasper,M.R.; Nelson,M.I.; Pollet,S.; Silva,M.; Tinoco,Y.O.; Bao,Y.; Sanders,R.; Zhdanov,S.; Kiryutin,B.; Lipman,D.J.; Tatusova,T.; Thomas,P.G.
EPI495090	HA	Peru	2010-Oct-26	A/Peru/PER125/2010		Other Database Import	Wentworth,D.E.; Halpin,R.A.; Lin,X.; Bera,J.; Ransier,A.; Fedorova,N.; Tsitrin,T.; McLellan,M.; Stockwell,T.; Amedeo,P.; Appalla,L.; Bishop,B.; Edworthy,P.; Gupta,N.; Hoover,J.; Katzel,D.; Li,K.; Schobel,S.; Shrivastava,S.; Thovarai,V.; Wang,S.; Bausch,D.; Kasper,M.R.; Nelson,M.I.; Pollet,S.; Silva,M.; Tinoco,Y.O.; Bao,Y.; Sanders,R.; Zhdanov,S.; Kiryutin,B.; Lipman,D.J.; Tatusova,T.; Thomas,P.G.
EPI495091	MP	Peru	2010-Oct-26	A/Peru/PER125/2010		Other Database Import	Wentworth,D.E.; Halpin,R.A.; Lin,X.; Bera,J.; Ransier,A.; Fedorova,N.; Tsitrin,T.; McLellan,M.; Stockwell,T.; Amedeo,P.; Appalla,L.; Bishop,B.; Edworthy,P.; Gupta,N.; Hoover,J.; Katzel,D.; Li,K.; Schobel,S.; Shrivastava,S.; Thovarai,V.; Wang,S.; Bausch,D.; Kasper,M.R.; Nelson,M.I.; Pollet,S.; Silva,M.; Tinoco,Y.O.; Bao,Y.; Sanders,R.; Zhdanov,S.; Kiryutin,B.; Lipman,D.J.; Tatusova,T.; Thomas,P.G.
EPI495092	NA	Peru	2010-Oct-26	A/Peru/PER125/2010		Other Database Import	Wentworth,D.E.; Halpin,R.A.; Lin,X.; Bera,J.; Ransier,A.; Fedorova,N.; Tsitrin,T.; McLellan,M.; Stockwell,T.; Amedeo,P.; Appalla,L.; Bishop,B.; Edworthy,P.; Gupta,N.; Hoover,J.; Katzel,D.; Li,K.; Schobel,S.; Shrivastava,S.; Thovarai,V.; Wang,S.; Bausch,D.; Kasper,M.R.; Nelson,M.I.; Pollet,S.; Silva,M.; Tinoco,Y.O.; Bao,Y.; Sanders,R.; Zhdanov,S.; Kiryutin,B.; Lipman,D.J.; Tatusova,T.; Thomas,P.G.
EPI495093	NP	Peru	2010-Oct-26	A/Peru/PER125/2010		Other Database Import	Wentworth,D.E.; Halpin,R.A.; Lin,X.; Bera,J.; Ransier,A.; Fedorova,N.; Tsitrin,T.; McLellan,M.; Stockwell,T.; Amedeo,P.; Appalla,L.; Bishop,B.; Edworthy,P.; Gupta,N.; Hoover,J.; Katzel,D.; Li,K.; Schobel,S.; Shrivastava,S.; Thovarai,V.; Wang,S.; Bausch,D.; Kasper,M.R.; Nelson,M.I.; Pollet,S.; Silva,M.; Tinoco,Y.O.; Bao,Y.; Sanders,R.; Zhdanov,S.; Kiryutin,B.; Lipman,D.J.; Tatusova,T.; Thomas,P.G.
EPI495094	NS	Peru	2010-Oct-26	A/Peru/PER125/2010		Other Database Import	Wentworth,D.E.; Halpin,R.A.; Lin,X.; Bera,J.; Ransier,A.; Fedorova,N.; Tsitrin,T.; McLellan,M.; Stockwell,T.; Amedeo,P.; Appalla,L.; Bishop,B.; Edworthy,P.; Gupta,N.; Hoover,J.; Katzel,D.; Li,K.; Schobel,S.; Shrivastava,S.; Thovarai,V.; Wang,S.; Bausch,D.; Kasper,M.R.; Nelson,M.I.; Pollet,S.; Silva,M.; Tinoco,Y.O.; Bao,Y.; Sanders,R.; Zhdanov,S.; Kiryutin,B.; Lipman,D.J.; Tatusova,T.; Thomas,P.G.
EPI495095	PB1	Peru	2010-Oct-26	A/Peru/PER125/2010		Other Database Import	Wentworth,D.E.; Halpin,R.A.; Lin,X.; Bera,J.; Ransier,A.; Fedorova,N.; Tsitrin,T.; McLellan,M.; Stockwell,T.; Amedeo,P.; Appalla,L.; Bishop,B.; Edworthy,P.; Gupta,N.; Hoover,J.; Katzel,D.; Li,K.; Schobel,S.; Shrivastava,S.; Thovarai,V.; Wang,S.; Bausch,D.; Kasper,M.R.; Nelson,M.I.; Pollet,S.; Silva,M.; Tinoco,Y.O.; Bao,Y.; Sanders,R.; Zhdanov,S.; Kiryutin,B.; Lipman,D.J.; Tatusova,T.; Thomas,P.G.
EPI495096	PB2	Peru	2010-Oct-26	A/Peru/PER125/2010		Other Database Import	Wentworth,D.E.; Halpin,R.A.; Lin,X.; Bera,J.; Ransier,A.; Fedorova,N.; Tsitrin,T.; McLellan,M.; Stockwell,T.; Amedeo,P.; Appalla,L.; Bishop,B.; Edworthy,P.; Gupta,N.; Hoover,J.; Katzel,D.; Li,K.; Schobel,S.; Shrivastava,S.; Thovarai,V.; Wang,S.; Bausch,D.; Kasper,M.R.; Nelson,M.I.; Pollet,S.; Silva,M.; Tinoco,Y.O.; Bao,Y.; Sanders,R.; Zhdanov,S.; Kiryutin,B.; Lipman,D.J.; Tatusova,T.; Thomas,P.G.
EPI494142	PA	Peru	2010-Nov-29	A/Peru/PER120/2010		Other Database Import	Wentworth,D.E.; Halpin,R.A.; Lin,X.; Bera,J.; Ransier,A.; Fedorova,N.; Tsitrin,T.; McLellan,M.; Stockwell,T.; Amedeo,P.; Appalla,L.; Bishop,B.; Edworthy,P.; Gupta,N.; Hoover,J.; Katzel,D.; Li,K.; Schobel,S.; Shrivastava,S.; Thovarai,V.; Wang,S.; Bausch,D.; Kasper,M.R.; Nelson,M.I.; Pollet,S.; Silva,M.; Tinoco,Y.O.; Bao,Y.; Sanders,R.; Zhdanov,S.; Kiryutin,B.; Lipman,D.J.; Tatusova,T.; Thomas,P.G.
EPI495055	HA	Peru	2010-Nov-29	A/Peru/PER120/2010		Other Database Import	Wentworth,D.E.; Halpin,R.A.; Lin,X.; Bera,J.; Ransier,A.; Fedorova,N.; Tsitrin,T.; McLellan,M.; Stockwell,T.; Amedeo,P.; Appalla,L.; Bishop,B.; Edworthy,P.; Gupta,N.; Hoover,J.; Katzel,D.; Li,K.; Schobel,S.; Shrivastava,S.; Thovarai,V.; Wang,S.; Bausch,D.; Kasper,M.R.; Nelson,M.I.; Pollet,S.; Silva,M.; Tinoco,Y.O.; Bao,Y.; Sanders,R.; Zhdanov,S.; Kiryutin,B.; Lipman,D.J.; Tatusova,T.; Thomas,P.G.
EPI495056	MP	Peru	2010-Nov-29	A/Peru/PER120/2010		Other Database Import	Wentworth,D.E.; Halpin,R.A.; Lin,X.; Bera,J.; Ransier,A.; Fedorova,N.; Tsitrin,T.; McLellan,M.; Stockwell,T.; Amedeo,P.; Appalla,L.; Bishop,B.; Edworthy,P.; Gupta,N.; Hoover,J.; Katzel,D.; Li,K.; Schobel,S.; Shrivastava,S.; Thovarai,V.; Wang,S.; Bausch,D.; Kasper,M.R.; Nelson,M.I.; Pollet,S.; Silva,M.; Tinoco,Y.O.; Bao,Y.; Sanders,R.; Zhdanov,S.; Kiryutin,B.; Lipman,D.J.; Tatusova,T.; Thomas,P.G.
EPI495057	NA	Peru	2010-Nov-29	A/Peru/PER120/2010		Other Database Import	Wentworth,D.E.; Halpin,R.A.; Lin,X.; Bera,J.; Ransier,A.; Fedorova,N.; Tsitrin,T.; McLellan,M.; Stockwell,T.; Amedeo,P.; Appalla,L.; Bishop,B.; Edworthy,P.; Gupta,N.; Hoover,J.; Katzel,D.; Li,K.; Schobel,S.; Shrivastava,S.; Thovarai,V.; Wang,S.; Bausch,D.; Kasper,M.R.; Nelson,M.I.; Pollet,S.; Silva,M.; Tinoco,Y.O.; Bao,Y.; Sanders,R.; Zhdanov,S.; Kiryutin,B.; Lipman,D.J.; Tatusova,T.; Thomas,P.G.
EPI495058	NP	Peru	2010-Nov-29	A/Peru/PER120/2010		Other Database Import	Wentworth,D.E.; Halpin,R.A.; Lin,X.; Bera,J.; Ransier,A.; Fedorova,N.; Tsitrin,T.; McLellan,M.; Stockwell,T.; Amedeo,P.; Appalla,L.; Bishop,B.; Edworthy,P.; Gupta,N.; Hoover,J.; Katzel,D.; Li,K.; Schobel,S.; Shrivastava,S.; Thovarai,V.; Wang,S.; Bausch,D.; Kasper,M.R.; Nelson,M.I.; Pollet,S.; Silva,M.; Tinoco,Y.O.; Bao,Y.; Sanders,R.; Zhdanov,S.; Kiryutin,B.; Lipman,D.J.; Tatusova,T.; Thomas,P.G.
EPI495059	NS	Peru	2010-Nov-29	A/Peru/PER120/2010		Other Database Import	Wentworth,D.E.; Halpin,R.A.; Lin,X.; Bera,J.; Ransier,A.; Fedorova,N.; Tsitrin,T.; McLellan,M.; Stockwell,T.; Amedeo,P.; Appalla,L.; Bishop,B.; Edworthy,P.; Gupta,N.; Hoover,J.; Katzel,D.; Li,K.; Schobel,S.; Shrivastava,S.; Thovarai,V.; Wang,S.; Bausch,D.; Kasper,M.R.; Nelson,M.I.; Pollet,S.; Silva,M.; Tinoco,Y.O.; Bao,Y.; Sanders,R.; Zhdanov,S.; Kiryutin,B.; Lipman,D.J.; Tatusova,T.; Thomas,P.G.
EPI495060	PB1	Peru	2010-Nov-29	A/Peru/PER120/2010		Other Database Import	Wentworth,D.E.; Halpin,R.A.; Lin,X.; Bera,J.; Ransier,A.; Fedorova,N.; Tsitrin,T.; McLellan,M.; Stockwell,T.; Amedeo,P.; Appalla,L.; Bishop,B.; Edworthy,P.; Gupta,N.; Hoover,J.; Katzel,D.; Li,K.; Schobel,S.; Shrivastava,S.; Thovarai,V.; Wang,S.; Bausch,D.; Kasper,M.R.; Nelson,M.I.; Pollet,S.; Silva,M.; Tinoco,Y.O.; Bao,Y.; Sanders,R.; Zhdanov,S.; Kiryutin,B.; Lipman,D.J.; Tatusova,T.; Thomas,P.G.
EPI495061	PB2	Peru	2010-Nov-29	A/Peru/PER120/2010		Other Database Import	Wentworth,D.E.; Halpin,R.A.; Lin,X.; Bera,J.; Ransier,A.; Fedorova,N.; Tsitrin,T.; McLellan,M.; Stockwell,T.; Amedeo,P.; Appalla,L.; Bishop,B.; Edworthy,P.; Gupta,N.; Hoover,J.; Katzel,D.; Li,K.; Schobel,S.; Shrivastava,S.; Thovarai,V.; Wang,S.; Bausch,D.; Kasper,M.R.; Nelson,M.I.; Pollet,S.; Silva,M.; Tinoco,Y.O.; Bao,Y.; Sanders,R.; Zhdanov,S.; Kiryutin,B.; Lipman,D.J.; Tatusova,T.; Thomas,P.G.
EPI494136	PA	Peru	2010-Nov-16	A/Peru/PER114/2010		Other Database Import	Wentworth,D.E.; Halpin,R.A.; Lin,X.; Bera,J.; Ransier,A.; Fedorova,N.; Tsitrin,T.; McLellan,M.; Stockwell,T.; Amedeo,P.; Appalla,L.; Bishop,B.; Edworthy,P.; Gupta,N.; Hoover,J.; Katzel,D.; Li,K.; Schobel,S.; Shrivastava,S.; Thovarai,V.; Wang,S.; Bausch,D.; Kasper,M.R.; Nelson,M.I.; Pollet,S.; Silva,M.; Tinoco,Y.O.; Bao,Y.; Sanders,R.; Zhdanov,S.; Kiryutin,B.; Lipman,D.J.; Tatusova,T.; Thomas,P.G.
EPI495013	HA	Peru	2010-Nov-16	A/Peru/PER114/2010		Other Database Import	Wentworth,D.E.; Halpin,R.A.; Lin,X.; Bera,J.; Ransier,A.; Fedorova,N.; Tsitrin,T.; McLellan,M.; Stockwell,T.; Amedeo,P.; Appalla,L.; Bishop,B.; Edworthy,P.; Gupta,N.; Hoover,J.; Katzel,D.; Li,K.; Schobel,S.; Shrivastava,S.; Thovarai,V.; Wang,S.; Bausch,D.; Kasper,M.R.; Nelson,M.I.; Pollet,S.; Silva,M.; Tinoco,Y.O.; Bao,Y.; Sanders,R.; Zhdanov,S.; Kiryutin,B.; Lipman,D.J.; Tatusova,T.; Thomas,P.G.
EPI495014	MP	Peru	2010-Nov-16	A/Peru/PER114/2010		Other Database Import	Wentworth,D.E.; Halpin,R.A.; Lin,X.; Bera,J.; Ransier,A.; Fedorova,N.; Tsitrin,T.; McLellan,M.; Stockwell,T.; Amedeo,P.; Appalla,L.; Bishop,B.; Edworthy,P.; Gupta,N.; Hoover,J.; Katzel,D.; Li,K.; Schobel,S.; Shrivastava,S.; Thovarai,V.; Wang,S.; Bausch,D.; Kasper,M.R.; Nelson,M.I.; Pollet,S.; Silva,M.; Tinoco,Y.O.; Bao,Y.; Sanders,R.; Zhdanov,S.; Kiryutin,B.; Lipman,D.J.; Tatusova,T.; Thomas,P.G.
EPI495015	NA	Peru	2010-Nov-16	A/Peru/PER114/2010		Other Database Import	Wentworth,D.E.; Halpin,R.A.; Lin,X.; Bera,J.; Ransier,A.; Fedorova,N.; Tsitrin,T.; McLellan,M.; Stockwell,T.; Amedeo,P.; Appalla,L.; Bishop,B.; Edworthy,P.; Gupta,N.; Hoover,J.; Katzel,D.; Li,K.; Schobel,S.; Shrivastava,S.; Thovarai,V.; Wang,S.; Bausch,D.; Kasper,M.R.; Nelson,M.I.; Pollet,S.; Silva,M.; Tinoco,Y.O.; Bao,Y.; Sanders,R.; Zhdanov,S.; Kiryutin,B.; Lipman,D.J.; Tatusova,T.; Thomas,P.G.
EPI495016	NP	Peru	2010-Nov-16	A/Peru/PER114/2010		Other Database Import	Wentworth,D.E.; Halpin,R.A.; Lin,X.; Bera,J.; Ransier,A.; Fedorova,N.; Tsitrin,T.; McLellan,M.; Stockwell,T.; Amedeo,P.; Appalla,L.; Bishop,B.; Edworthy,P.; Gupta,N.; Hoover,J.; Katzel,D.; Li,K.; Schobel,S.; Shrivastava,S.; Thovarai,V.; Wang,S.; Bausch,D.; Kasper,M.R.; Nelson,M.I.; Pollet,S.; Silva,M.; Tinoco,Y.O.; Bao,Y.; Sanders,R.; Zhdanov,S.; Kiryutin,B.; Lipman,D.J.; Tatusova,T.; Thomas,P.G.
EPI495017	NS	Peru	2010-Nov-16	A/Peru/PER114/2010		Other Database Import	Wentworth,D.E.; Halpin,R.A.; Lin,X.; Bera,J.; Ransier,A.; Fedorova,N.; Tsitrin,T.; McLellan,M.; Stockwell,T.; Amedeo,P.; Appalla,L.; Bishop,B.; Edworthy,P.; Gupta,N.; Hoover,J.; Katzel,D.; Li,K.; Schobel,S.; Shrivastava,S.; Thovarai,V.; Wang,S.; Bausch,D.; Kasper,M.R.; Nelson,M.I.; Pollet,S.; Silva,M.; Tinoco,Y.O.; Bao,Y.; Sanders,R.; Zhdanov,S.; Kiryutin,B.; Lipman,D.J.; Tatusova,T.; Thomas,P.G.
EPI495018	PB1	Peru	2010-Nov-16	A/Peru/PER114/2010		Other Database Import	Wentworth,D.E.; Halpin,R.A.; Lin,X.; Bera,J.; Ransier,A.; Fedorova,N.; Tsitrin,T.; McLellan,M.; Stockwell,T.; Amedeo,P.; Appalla,L.; Bishop,B.; Edworthy,P.; Gupta,N.; Hoover,J.; Katzel,D.; Li,K.; Schobel,S.; Shrivastava,S.; Thovarai,V.; Wang,S.; Bausch,D.; Kasper,M.R.; Nelson,M.I.; Pollet,S.; Silva,M.; Tinoco,Y.O.; Bao,Y.; Sanders,R.; Zhdanov,S.; Kiryutin,B.; Lipman,D.J.; Tatusova,T.; Thomas,P.G.
EPI495019	PB2	Peru	2010-Nov-16	A/Peru/PER114/2010		Other Database Import	Wentworth,D.E.; Halpin,R.A.; Lin,X.; Bera,J.; Ransier,A.; Fedorova,N.; Tsitrin,T.; McLellan,M.; Stockwell,T.; Amedeo,P.; Appalla,L.; Bishop,B.; Edworthy,P.; Gupta,N.; Hoover,J.; Katzel,D.; Li,K.; Schobel,S.; Shrivastava,S.; Thovarai,V.; Wang,S.; Bausch,D.; Kasper,M.R.; Nelson,M.I.; Pollet,S.; Silva,M.; Tinoco,Y.O.; Bao,Y.; Sanders,R.; Zhdanov,S.; Kiryutin,B.; Lipman,D.J.; Tatusova,T.; Thomas,P.G.
EPI494132	PA	Peru	2010-Dec-14	A/Peru/PER110/2010		Other Database Import	Wentworth,D.E.; Halpin,R.A.; Lin,X.; Bera,J.; Ransier,A.; Fedorova,N.; Tsitrin,T.; McLellan,M.; Stockwell,T.; Amedeo,P.; Appalla,L.; Bishop,B.; Edworthy,P.; Gupta,N.; Hoover,J.; Katzel,D.; Li,K.; Schobel,S.; Shrivastava,S.; Thovarai,V.; Wang,S.; Bausch,D.; Kasper,M.R.; Nelson,M.I.; Pollet,S.; Silva,M.; Tinoco,Y.O.; Bao,Y.; Sanders,R.; Zhdanov,S.; Kiryutin,B.; Lipman,D.J.; Tatusova,T.; Thomas,P.G.
EPI494986	MP	Peru	2010-Dec-14	A/Peru/PER110/2010		Other Database Import	Wentworth,D.E.; Halpin,R.A.; Lin,X.; Bera,J.; Ransier,A.; Fedorova,N.; Tsitrin,T.; McLellan,M.; Stockwell,T.; Amedeo,P.; Appalla,L.; Bishop,B.; Edworthy,P.; Gupta,N.; Hoover,J.; Katzel,D.; Li,K.; Schobel,S.; Shrivastava,S.; Thovarai,V.; Wang,S.; Bausch,D.; Kasper,M.R.; Nelson,M.I.; Pollet,S.; Silva,M.; Tinoco,Y.O.; Bao,Y.; Sanders,R.; Zhdanov,S.; Kiryutin,B.; Lipman,D.J.; Tatusova,T.; Thomas,P.G.
EPI494987	NA	Peru	2010-Dec-14	A/Peru/PER110/2010		Other Database Import	Wentworth,D.E.; Halpin,R.A.; Lin,X.; Bera,J.; Ransier,A.; Fedorova,N.; Tsitrin,T.; McLellan,M.; Stockwell,T.; Amedeo,P.; Appalla,L.; Bishop,B.; Edworthy,P.; Gupta,N.; Hoover,J.; Katzel,D.; Li,K.; Schobel,S.; Shrivastava,S.; Thovarai,V.; Wang,S.; Bausch,D.; Kasper,M.R.; Nelson,M.I.; Pollet,S.; Silva,M.; Tinoco,Y.O.; Bao,Y.; Sanders,R.; Zhdanov,S.; Kiryutin,B.; Lipman,D.J.; Tatusova,T.; Thomas,P.G.
EPI494988	NP	Peru	2010-Dec-14	A/Peru/PER110/2010		Other Database Import	Wentworth,D.E.; Halpin,R.A.; Lin,X.; Bera,J.; Ransier,A.; Fedorova,N.; Tsitrin,T.; McLellan,M.; Stockwell,T.; Amedeo,P.; Appalla,L.; Bishop,B.; Edworthy,P.; Gupta,N.; Hoover,J.; Katzel,D.; Li,K.; Schobel,S.; Shrivastava,S.; Thovarai,V.; Wang,S.; Bausch,D.; Kasper,M.R.; Nelson,M.I.; Pollet,S.; Silva,M.; Tinoco,Y.O.; Bao,Y.; Sanders,R.; Zhdanov,S.; Kiryutin,B.; Lipman,D.J.; Tatusova,T.; Thomas,P.G.
EPI494989	NS	Peru	2010-Dec-14	A/Peru/PER110/2010		Other Database Import	Wentworth,D.E.; Halpin,R.A.; Lin,X.; Bera,J.; Ransier,A.; Fedorova,N.; Tsitrin,T.; McLellan,M.; Stockwell,T.; Amedeo,P.; Appalla,L.; Bishop,B.; Edworthy,P.; Gupta,N.; Hoover,J.; Katzel,D.; Li,K.; Schobel,S.; Shrivastava,S.; Thovarai,V.; Wang,S.; Bausch,D.; Kasper,M.R.; Nelson,M.I.; Pollet,S.; Silva,M.; Tinoco,Y.O.; Bao,Y.; Sanders,R.; Zhdanov,S.; Kiryutin,B.; Lipman,D.J.; Tatusova,T.; Thomas,P.G.
EPI494990	PB1	Peru	2010-Dec-14	A/Peru/PER110/2010		Other Database Import	Wentworth,D.E.; Halpin,R.A.; Lin,X.; Bera,J.; Ransier,A.; Fedorova,N.; Tsitrin,T.; McLellan,M.; Stockwell,T.; Amedeo,P.; Appalla,L.; Bishop,B.; Edworthy,P.; Gupta,N.; Hoover,J.; Katzel,D.; Li,K.; Schobel,S.; Shrivastava,S.; Thovarai,V.; Wang,S.; Bausch,D.; Kasper,M.R.; Nelson,M.I.; Pollet,S.; Silva,M.; Tinoco,Y.O.; Bao,Y.; Sanders,R.; Zhdanov,S.; Kiryutin,B.; Lipman,D.J.; Tatusova,T.; Thomas,P.G.
EPI494991	PB2	Peru	2010-Dec-14	A/Peru/PER110/2010		Other Database Import	Wentworth,D.E.; Halpin,R.A.; Lin,X.; Bera,J.; Ransier,A.; Fedorova,N.; Tsitrin,T.; McLellan,M.; Stockwell,T.; Amedeo,P.; Appalla,L.; Bishop,B.; Edworthy,P.; Gupta,N.; Hoover,J.; Katzel,D.; Li,K.; Schobel,S.; Shrivastava,S.; Thovarai,V.; Wang,S.; Bausch,D.; Kasper,M.R.; Nelson,M.I.; Pollet,S.; Silva,M.; Tinoco,Y.O.; Bao,Y.; Sanders,R.; Zhdanov,S.; Kiryutin,B.; Lipman,D.J.; Tatusova,T.; Thomas,P.G.
EPI494985	HA	Peru	2010-Dec-14	A/Peru/PER110/2010		Other Database Import	Wentworth,D.E.; Halpin,R.A.; Lin,X.; Bera,J.; Ransier,A.; Fedorova,N.; Tsitrin,T.; McLellan,M.; Stockwell,T.; Amedeo,P.; Appalla,L.; Bishop,B.; Edworthy,P.; Gupta,N.; Hoover,J.; Katzel,D.; Li,K.; Schobel,S.; Shrivastava,S.; Thovarai,V.; Wang,S.; Bausch,D.; Kasper,M.R.; Nelson,M.I.; Pollet,S.; Silva,M.; Tinoco,Y.O.; Bao,Y.; Sanders,R.; Zhdanov,S.; Kiryutin,B.; Lipman,D.J.; Tatusova,T.; Thomas,P.G.
EPI494131	PA	Peru	2010-Nov-10	A/Peru/PER109/2010		Other Database Import	Wentworth,D.E.; Halpin,R.A.; Lin,X.; Bera,J.; Ransier,A.; Fedorova,N.; Tsitrin,T.; McLellan,M.; Stockwell,T.; Amedeo,P.; Appalla,L.; Bishop,B.; Edworthy,P.; Gupta,N.; Hoover,J.; Katzel,D.; Li,K.; Schobel,S.; Shrivastava,S.; Thovarai,V.; Wang,S.; Bausch,D.; Kasper,M.R.; Nelson,M.I.; Pollet,S.; Silva,M.; Tinoco,Y.O.; Bao,Y.; Sanders,R.; Zhdanov,S.; Kiryutin,B.; Lipman,D.J.; Tatusova,T.; Thomas,P.G.
EPI494978	HA	Peru	2010-Nov-10	A/Peru/PER109/2010		Other Database Import	Wentworth,D.E.; Halpin,R.A.; Lin,X.; Bera,J.; Ransier,A.; Fedorova,N.; Tsitrin,T.; McLellan,M.; Stockwell,T.; Amedeo,P.; Appalla,L.; Bishop,B.; Edworthy,P.; Gupta,N.; Hoover,J.; Katzel,D.; Li,K.; Schobel,S.; Shrivastava,S.; Thovarai,V.; Wang,S.; Bausch,D.; Kasper,M.R.; Nelson,M.I.; Pollet,S.; Silva,M.; Tinoco,Y.O.; Bao,Y.; Sanders,R.; Zhdanov,S.; Kiryutin,B.; Lipman,D.J.; Tatusova,T.; Thomas,P.G.
EPI494979	MP	Peru	2010-Nov-10	A/Peru/PER109/2010		Other Database Import	Wentworth,D.E.; Halpin,R.A.; Lin,X.; Bera,J.; Ransier,A.; Fedorova,N.; Tsitrin,T.; McLellan,M.; Stockwell,T.; Amedeo,P.; Appalla,L.; Bishop,B.; Edworthy,P.; Gupta,N.; Hoover,J.; Katzel,D.; Li,K.; Schobel,S.; Shrivastava,S.; Thovarai,V.; Wang,S.; Bausch,D.; Kasper,M.R.; Nelson,M.I.; Pollet,S.; Silva,M.; Tinoco,Y.O.; Bao,Y.; Sanders,R.; Zhdanov,S.; Kiryutin,B.; Lipman,D.J.; Tatusova,T.; Thomas,P.G.
EPI494980	NA	Peru	2010-Nov-10	A/Peru/PER109/2010		Other Database Import	Wentworth,D.E.; Halpin,R.A.; Lin,X.; Bera,J.; Ransier,A.; Fedorova,N.; Tsitrin,T.; McLellan,M.; Stockwell,T.; Amedeo,P.; Appalla,L.; Bishop,B.; Edworthy,P.; Gupta,N.; Hoover,J.; Katzel,D.; Li,K.; Schobel,S.; Shrivastava,S.; Thovarai,V.; Wang,S.; Bausch,D.; Kasper,M.R.; Nelson,M.I.; Pollet,S.; Silva,M.; Tinoco,Y.O.; Bao,Y.; Sanders,R.; Zhdanov,S.; Kiryutin,B.; Lipman,D.J.; Tatusova,T.; Thomas,P.G.
EPI494981	NP	Peru	2010-Nov-10	A/Peru/PER109/2010		Other Database Import	Wentworth,D.E.; Halpin,R.A.; Lin,X.; Bera,J.; Ransier,A.; Fedorova,N.; Tsitrin,T.; McLellan,M.; Stockwell,T.; Amedeo,P.; Appalla,L.; Bishop,B.; Edworthy,P.; Gupta,N.; Hoover,J.; Katzel,D.; Li,K.; Schobel,S.; Shrivastava,S.; Thovarai,V.; Wang,S.; Bausch,D.; Kasper,M.R.; Nelson,M.I.; Pollet,S.; Silva,M.; Tinoco,Y.O.; Bao,Y.; Sanders,R.; Zhdanov,S.; Kiryutin,B.; Lipman,D.J.; Tatusova,T.; Thomas,P.G.
EPI494982	NS	Peru	2010-Nov-10	A/Peru/PER109/2010		Other Database Import	Wentworth,D.E.; Halpin,R.A.; Lin,X.; Bera,J.; Ransier,A.; Fedorova,N.; Tsitrin,T.; McLellan,M.; Stockwell,T.; Amedeo,P.; Appalla,L.; Bishop,B.; Edworthy,P.; Gupta,N.; Hoover,J.; Katzel,D.; Li,K.; Schobel,S.; Shrivastava,S.; Thovarai,V.; Wang,S.; Bausch,D.; Kasper,M.R.; Nelson,M.I.; Pollet,S.; Silva,M.; Tinoco,Y.O.; Bao,Y.; Sanders,R.; Zhdanov,S.; Kiryutin,B.; Lipman,D.J.; Tatusova,T.; Thomas,P.G.
EPI494983	PB1	Peru	2010-Nov-10	A/Peru/PER109/2010		Other Database Import	Wentworth,D.E.; Halpin,R.A.; Lin,X.; Bera,J.; Ransier,A.; Fedorova,N.; Tsitrin,T.; McLellan,M.; Stockwell,T.; Amedeo,P.; Appalla,L.; Bishop,B.; Edworthy,P.; Gupta,N.; Hoover,J.; Katzel,D.; Li,K.; Schobel,S.; Shrivastava,S.; Thovarai,V.; Wang,S.; Bausch,D.; Kasper,M.R.; Nelson,M.I.; Pollet,S.; Silva,M.; Tinoco,Y.O.; Bao,Y.; Sanders,R.; Zhdanov,S.; Kiryutin,B.; Lipman,D.J.; Tatusova,T.; Thomas,P.G.
EPI494984	PB2	Peru	2010-Nov-10	A/Peru/PER109/2010		Other Database Import	Wentworth,D.E.; Halpin,R.A.; Lin,X.; Bera,J.; Ransier,A.; Fedorova,N.; Tsitrin,T.; McLellan,M.; Stockwell,T.; Amedeo,P.; Appalla,L.; Bishop,B.; Edworthy,P.; Gupta,N.; Hoover,J.; Katzel,D.; Li,K.; Schobel,S.; Shrivastava,S.; Thovarai,V.; Wang,S.; Bausch,D.; Kasper,M.R.; Nelson,M.I.; Pollet,S.; Silva,M.; Tinoco,Y.O.; Bao,Y.; Sanders,R.; Zhdanov,S.; Kiryutin,B.; Lipman,D.J.; Tatusova,T.; Thomas,P.G.
EPI494941	PB1	Peru	2010-Nov-19	A/Peru/PER103/2010		Other Database Import	Wentworth,D.E.; Halpin,R.A.; Lin,X.; Bera,J.; Ransier,A.; Fedorova,N.; Tsitrin,T.; McLellan,M.; Stockwell,T.; Amedeo,P.; Appalla,L.; Bishop,B.; Edworthy,P.; Gupta,N.; Hoover,J.; Katzel,D.; Li,K.; Schobel,S.; Shrivastava,S.; Thovarai,V.; Wang,S.; Bausch,D.; Kasper,M.R.; Nelson,M.I.; Pollet,S.; Silva,M.; Tinoco,Y.O.; Bao,Y.; Sanders,R.; Zhdanov,S.; Kiryutin,B.; Lipman,D.J.; Tatusova,T.; Thomas,P.G.
EPI494942	PB2	Peru	2010-Nov-19	A/Peru/PER103/2010		Other Database Import	Wentworth,D.E.; Halpin,R.A.; Lin,X.; Bera,J.; Ransier,A.; Fedorova,N.; Tsitrin,T.; McLellan,M.; Stockwell,T.; Amedeo,P.; Appalla,L.; Bishop,B.; Edworthy,P.; Gupta,N.; Hoover,J.; Katzel,D.; Li,K.; Schobel,S.; Shrivastava,S.; Thovarai,V.; Wang,S.; Bausch,D.; Kasper,M.R.; Nelson,M.I.; Pollet,S.; Silva,M.; Tinoco,Y.O.; Bao,Y.; Sanders,R.; Zhdanov,S.; Kiryutin,B.; Lipman,D.J.; Tatusova,T.; Thomas,P.G.
EPI494125	PA	Peru	2010-Nov-19	A/Peru/PER103/2010		Other Database Import	Wentworth,D.E.; Halpin,R.A.; Lin,X.; Bera,J.; Ransier,A.; Fedorova,N.; Tsitrin,T.; McLellan,M.; Stockwell,T.; Amedeo,P.; Appalla,L.; Bishop,B.; Edworthy,P.; Gupta,N.; Hoover,J.; Katzel,D.; Li,K.; Schobel,S.; Shrivastava,S.; Thovarai,V.; Wang,S.; Bausch,D.; Kasper,M.R.; Nelson,M.I.; Pollet,S.; Silva,M.; Tinoco,Y.O.; Bao,Y.; Sanders,R.; Zhdanov,S.; Kiryutin,B.; Lipman,D.J.; Tatusova,T.; Thomas,P.G.
EPI494936	HA	Peru	2010-Nov-19	A/Peru/PER103/2010		Other Database Import	Wentworth,D.E.; Halpin,R.A.; Lin,X.; Bera,J.; Ransier,A.; Fedorova,N.; Tsitrin,T.; McLellan,M.; Stockwell,T.; Amedeo,P.; Appalla,L.; Bishop,B.; Edworthy,P.; Gupta,N.; Hoover,J.; Katzel,D.; Li,K.; Schobel,S.; Shrivastava,S.; Thovarai,V.; Wang,S.; Bausch,D.; Kasper,M.R.; Nelson,M.I.; Pollet,S.; Silva,M.; Tinoco,Y.O.; Bao,Y.; Sanders,R.; Zhdanov,S.; Kiryutin,B.; Lipman,D.J.; Tatusova,T.; Thomas,P.G.
EPI494937	MP	Peru	2010-Nov-19	A/Peru/PER103/2010		Other Database Import	Wentworth,D.E.; Halpin,R.A.; Lin,X.; Bera,J.; Ransier,A.; Fedorova,N.; Tsitrin,T.; McLellan,M.; Stockwell,T.; Amedeo,P.; Appalla,L.; Bishop,B.; Edworthy,P.; Gupta,N.; Hoover,J.; Katzel,D.; Li,K.; Schobel,S.; Shrivastava,S.; Thovarai,V.; Wang,S.; Bausch,D.; Kasper,M.R.; Nelson,M.I.; Pollet,S.; Silva,M.; Tinoco,Y.O.; Bao,Y.; Sanders,R.; Zhdanov,S.; Kiryutin,B.; Lipman,D.J.; Tatusova,T.; Thomas,P.G.
EPI494938	NA	Peru	2010-Nov-19	A/Peru/PER103/2010		Other Database Import	Wentworth,D.E.; Halpin,R.A.; Lin,X.; Bera,J.; Ransier,A.; Fedorova,N.; Tsitrin,T.; McLellan,M.; Stockwell,T.; Amedeo,P.; Appalla,L.; Bishop,B.; Edworthy,P.; Gupta,N.; Hoover,J.; Katzel,D.; Li,K.; Schobel,S.; Shrivastava,S.; Thovarai,V.; Wang,S.; Bausch,D.; Kasper,M.R.; Nelson,M.I.; Pollet,S.; Silva,M.; Tinoco,Y.O.; Bao,Y.; Sanders,R.; Zhdanov,S.; Kiryutin,B.; Lipman,D.J.; Tatusova,T.; Thomas,P.G.
EPI494939	NP	Peru	2010-Nov-19	A/Peru/PER103/2010		Other Database Import	Wentworth,D.E.; Halpin,R.A.; Lin,X.; Bera,J.; Ransier,A.; Fedorova,N.; Tsitrin,T.; McLellan,M.; Stockwell,T.; Amedeo,P.; Appalla,L.; Bishop,B.; Edworthy,P.; Gupta,N.; Hoover,J.; Katzel,D.; Li,K.; Schobel,S.; Shrivastava,S.; Thovarai,V.; Wang,S.; Bausch,D.; Kasper,M.R.; Nelson,M.I.; Pollet,S.; Silva,M.; Tinoco,Y.O.; Bao,Y.; Sanders,R.; Zhdanov,S.; Kiryutin,B.; Lipman,D.J.; Tatusova,T.; Thomas,P.G.
EPI494940	NS	Peru	2010-Nov-19	A/Peru/PER103/2010		Other Database Import	Wentworth,D.E.; Halpin,R.A.; Lin,X.; Bera,J.; Ransier,A.; Fedorova,N.; Tsitrin,T.; McLellan,M.; Stockwell,T.; Amedeo,P.; Appalla,L.; Bishop,B.; Edworthy,P.; Gupta,N.; Hoover,J.; Katzel,D.; Li,K.; Schobel,S.; Shrivastava,S.; Thovarai,V.; Wang,S.; Bausch,D.; Kasper,M.R.; Nelson,M.I.; Pollet,S.; Silva,M.; Tinoco,Y.O.; Bao,Y.; Sanders,R.; Zhdanov,S.; Kiryutin,B.; Lipman,D.J.; Tatusova,T.; Thomas,P.G.
EPI494880	HA	Peru	2010-Nov-23	A/Peru/PER095/2010		Other Database Import	Wentworth,D.E.; Halpin,R.A.; Lin,X.; Bera,J.; Ransier,A.; Fedorova,N.; Tsitrin,T.; McLellan,M.; Stockwell,T.; Amedeo,P.; Appalla,L.; Bishop,B.; Edworthy,P.; Gupta,N.; Hoover,J.; Katzel,D.; Li,K.; Schobel,S.; Shrivastava,S.; Thovarai,V.; Wang,S.; Bausch,D.; Kasper,M.R.; Nelson,M.I.; Pollet,S.; Silva,M.; Tinoco,Y.O.; Bao,Y.; Sanders,R.; Zhdanov,S.; Kiryutin,B.; Lipman,D.J.; Tatusova,T.; Thomas,P.G.
EPI494881	MP	Peru	2010-Nov-23	A/Peru/PER095/2010		Other Database Import	Wentworth,D.E.; Halpin,R.A.; Lin,X.; Bera,J.; Ransier,A.; Fedorova,N.; Tsitrin,T.; McLellan,M.; Stockwell,T.; Amedeo,P.; Appalla,L.; Bishop,B.; Edworthy,P.; Gupta,N.; Hoover,J.; Katzel,D.; Li,K.; Schobel,S.; Shrivastava,S.; Thovarai,V.; Wang,S.; Bausch,D.; Kasper,M.R.; Nelson,M.I.; Pollet,S.; Silva,M.; Tinoco,Y.O.; Bao,Y.; Sanders,R.; Zhdanov,S.; Kiryutin,B.; Lipman,D.J.; Tatusova,T.; Thomas,P.G.
EPI494882	NA	Peru	2010-Nov-23	A/Peru/PER095/2010		Other Database Import	Wentworth,D.E.; Halpin,R.A.; Lin,X.; Bera,J.; Ransier,A.; Fedorova,N.; Tsitrin,T.; McLellan,M.; Stockwell,T.; Amedeo,P.; Appalla,L.; Bishop,B.; Edworthy,P.; Gupta,N.; Hoover,J.; Katzel,D.; Li,K.; Schobel,S.; Shrivastava,S.; Thovarai,V.; Wang,S.; Bausch,D.; Kasper,M.R.; Nelson,M.I.; Pollet,S.; Silva,M.; Tinoco,Y.O.; Bao,Y.; Sanders,R.; Zhdanov,S.; Kiryutin,B.; Lipman,D.J.; Tatusova,T.; Thomas,P.G.
EPI494883	NP	Peru	2010-Nov-23	A/Peru/PER095/2010		Other Database Import	Wentworth,D.E.; Halpin,R.A.; Lin,X.; Bera,J.; Ransier,A.; Fedorova,N.; Tsitrin,T.; McLellan,M.; Stockwell,T.; Amedeo,P.; Appalla,L.; Bishop,B.; Edworthy,P.; Gupta,N.; Hoover,J.; Katzel,D.; Li,K.; Schobel,S.; Shrivastava,S.; Thovarai,V.; Wang,S.; Bausch,D.; Kasper,M.R.; Nelson,M.I.; Pollet,S.; Silva,M.; Tinoco,Y.O.; Bao,Y.; Sanders,R.; Zhdanov,S.; Kiryutin,B.; Lipman,D.J.; Tatusova,T.; Thomas,P.G.
EPI494884	NS	Peru	2010-Nov-23	A/Peru/PER095/2010		Other Database Import	Wentworth,D.E.; Halpin,R.A.; Lin,X.; Bera,J.; Ransier,A.; Fedorova,N.; Tsitrin,T.; McLellan,M.; Stockwell,T.; Amedeo,P.; Appalla,L.; Bishop,B.; Edworthy,P.; Gupta,N.; Hoover,J.; Katzel,D.; Li,K.; Schobel,S.; Shrivastava,S.; Thovarai,V.; Wang,S.; Bausch,D.; Kasper,M.R.; Nelson,M.I.; Pollet,S.; Silva,M.; Tinoco,Y.O.; Bao,Y.; Sanders,R.; Zhdanov,S.; Kiryutin,B.; Lipman,D.J.; Tatusova,T.; Thomas,P.G.
EPI494885	PB1	Peru	2010-Nov-23	A/Peru/PER095/2010		Other Database Import	Wentworth,D.E.; Halpin,R.A.; Lin,X.; Bera,J.; Ransier,A.; Fedorova,N.; Tsitrin,T.; McLellan,M.; Stockwell,T.; Amedeo,P.; Appalla,L.; Bishop,B.; Edworthy,P.; Gupta,N.; Hoover,J.; Katzel,D.; Li,K.; Schobel,S.; Shrivastava,S.; Thovarai,V.; Wang,S.; Bausch,D.; Kasper,M.R.; Nelson,M.I.; Pollet,S.; Silva,M.; Tinoco,Y.O.; Bao,Y.; Sanders,R.; Zhdanov,S.; Kiryutin,B.; Lipman,D.J.; Tatusova,T.; Thomas,P.G.
EPI494886	PB2	Peru	2010-Nov-23	A/Peru/PER095/2010		Other Database Import	Wentworth,D.E.; Halpin,R.A.; Lin,X.; Bera,J.; Ransier,A.; Fedorova,N.; Tsitrin,T.; McLellan,M.; Stockwell,T.; Amedeo,P.; Appalla,L.; Bishop,B.; Edworthy,P.; Gupta,N.; Hoover,J.; Katzel,D.; Li,K.; Schobel,S.; Shrivastava,S.; Thovarai,V.; Wang,S.; Bausch,D.; Kasper,M.R.; Nelson,M.I.; Pollet,S.; Silva,M.; Tinoco,Y.O.; Bao,Y.; Sanders,R.; Zhdanov,S.; Kiryutin,B.; Lipman,D.J.; Tatusova,T.; Thomas,P.G.
EPI494067	PA	Peru	2010-Nov-23	A/Peru/PER095/2010		Other Database Import	Wentworth,D.E.; Halpin,R.A.; Lin,X.; Bera,J.; Ransier,A.; Fedorova,N.; Tsitrin,T.; McLellan,M.; Stockwell,T.; Amedeo,P.; Appalla,L.; Bishop,B.; Edworthy,P.; Gupta,N.; Hoover,J.; Katzel,D.; Li,K.; Schobel,S.; Shrivastava,S.; Thovarai,V.; Wang,S.; Bausch,D.; Kasper,M.R.; Nelson,M.I.; Pollet,S.; Silva,M.; Tinoco,Y.O.; Bao,Y.; Sanders,R.; Zhdanov,S.; Kiryutin,B.; Lipman,D.J.; Tatusova,T.; Thomas,P.G.
EPI494873	HA	Peru	2010-Oct-15	A/Peru/PER094/2010		Other Database Import	Wentworth,D.E.; Halpin,R.A.; Lin,X.; Bera,J.; Ransier,A.; Fedorova,N.; Tsitrin,T.; McLellan,M.; Stockwell,T.; Amedeo,P.; Appalla,L.; Bishop,B.; Edworthy,P.; Gupta,N.; Hoover,J.; Katzel,D.; Li,K.; Schobel,S.; Shrivastava,S.; Thovarai,V.; Wang,S.; Bausch,D.; Kasper,M.R.; Nelson,M.I.; Pollet,S.; Silva,M.; Tinoco,Y.O.; Bao,Y.; Sanders,R.; Zhdanov,S.; Kiryutin,B.; Lipman,D.J.; Tatusova,T.; Thomas,P.G.
EPI494874	MP	Peru	2010-Oct-15	A/Peru/PER094/2010		Other Database Import	Wentworth,D.E.; Halpin,R.A.; Lin,X.; Bera,J.; Ransier,A.; Fedorova,N.; Tsitrin,T.; McLellan,M.; Stockwell,T.; Amedeo,P.; Appalla,L.; Bishop,B.; Edworthy,P.; Gupta,N.; Hoover,J.; Katzel,D.; Li,K.; Schobel,S.; Shrivastava,S.; Thovarai,V.; Wang,S.; Bausch,D.; Kasper,M.R.; Nelson,M.I.; Pollet,S.; Silva,M.; Tinoco,Y.O.; Bao,Y.; Sanders,R.; Zhdanov,S.; Kiryutin,B.; Lipman,D.J.; Tatusova,T.; Thomas,P.G.
EPI494875	NA	Peru	2010-Oct-15	A/Peru/PER094/2010		Other Database Import	Wentworth,D.E.; Halpin,R.A.; Lin,X.; Bera,J.; Ransier,A.; Fedorova,N.; Tsitrin,T.; McLellan,M.; Stockwell,T.; Amedeo,P.; Appalla,L.; Bishop,B.; Edworthy,P.; Gupta,N.; Hoover,J.; Katzel,D.; Li,K.; Schobel,S.; Shrivastava,S.; Thovarai,V.; Wang,S.; Bausch,D.; Kasper,M.R.; Nelson,M.I.; Pollet,S.; Silva,M.; Tinoco,Y.O.; Bao,Y.; Sanders,R.; Zhdanov,S.; Kiryutin,B.; Lipman,D.J.; Tatusova,T.; Thomas,P.G.
EPI494876	NP	Peru	2010-Oct-15	A/Peru/PER094/2010		Other Database Import	Wentworth,D.E.; Halpin,R.A.; Lin,X.; Bera,J.; Ransier,A.; Fedorova,N.; Tsitrin,T.; McLellan,M.; Stockwell,T.; Amedeo,P.; Appalla,L.; Bishop,B.; Edworthy,P.; Gupta,N.; Hoover,J.; Katzel,D.; Li,K.; Schobel,S.; Shrivastava,S.; Thovarai,V.; Wang,S.; Bausch,D.; Kasper,M.R.; Nelson,M.I.; Pollet,S.; Silva,M.; Tinoco,Y.O.; Bao,Y.; Sanders,R.; Zhdanov,S.; Kiryutin,B.; Lipman,D.J.; Tatusova,T.; Thomas,P.G.
EPI494877	NS	Peru	2010-Oct-15	A/Peru/PER094/2010		Other Database Import	Wentworth,D.E.; Halpin,R.A.; Lin,X.; Bera,J.; Ransier,A.; Fedorova,N.; Tsitrin,T.; McLellan,M.; Stockwell,T.; Amedeo,P.; Appalla,L.; Bishop,B.; Edworthy,P.; Gupta,N.; Hoover,J.; Katzel,D.; Li,K.; Schobel,S.; Shrivastava,S.; Thovarai,V.; Wang,S.; Bausch,D.; Kasper,M.R.; Nelson,M.I.; Pollet,S.; Silva,M.; Tinoco,Y.O.; Bao,Y.; Sanders,R.; Zhdanov,S.; Kiryutin,B.; Lipman,D.J.; Tatusova,T.; Thomas,P.G.
EPI494878	PB1	Peru	2010-Oct-15	A/Peru/PER094/2010		Other Database Import	Wentworth,D.E.; Halpin,R.A.; Lin,X.; Bera,J.; Ransier,A.; Fedorova,N.; Tsitrin,T.; McLellan,M.; Stockwell,T.; Amedeo,P.; Appalla,L.; Bishop,B.; Edworthy,P.; Gupta,N.; Hoover,J.; Katzel,D.; Li,K.; Schobel,S.; Shrivastava,S.; Thovarai,V.; Wang,S.; Bausch,D.; Kasper,M.R.; Nelson,M.I.; Pollet,S.; Silva,M.; Tinoco,Y.O.; Bao,Y.; Sanders,R.; Zhdanov,S.; Kiryutin,B.; Lipman,D.J.; Tatusova,T.; Thomas,P.G.
EPI494879	PB2	Peru	2010-Oct-15	A/Peru/PER094/2010		Other Database Import	Wentworth,D.E.; Halpin,R.A.; Lin,X.; Bera,J.; Ransier,A.; Fedorova,N.; Tsitrin,T.; McLellan,M.; Stockwell,T.; Amedeo,P.; Appalla,L.; Bishop,B.; Edworthy,P.; Gupta,N.; Hoover,J.; Katzel,D.; Li,K.; Schobel,S.; Shrivastava,S.; Thovarai,V.; Wang,S.; Bausch,D.; Kasper,M.R.; Nelson,M.I.; Pollet,S.; Silva,M.; Tinoco,Y.O.; Bao,Y.; Sanders,R.; Zhdanov,S.; Kiryutin,B.; Lipman,D.J.; Tatusova,T.; Thomas,P.G.
EPI494066	PA	Peru	2010-Oct-15	A/Peru/PER094/2010		Other Database Import	Wentworth,D.E.; Halpin,R.A.; Lin,X.; Bera,J.; Ransier,A.; Fedorova,N.; Tsitrin,T.; McLellan,M.; Stockwell,T.; Amedeo,P.; Appalla,L.; Bishop,B.; Edworthy,P.; Gupta,N.; Hoover,J.; Katzel,D.; Li,K.; Schobel,S.; Shrivastava,S.; Thovarai,V.; Wang,S.; Bausch,D.; Kasper,M.R.; Nelson,M.I.; Pollet,S.; Silva,M.; Tinoco,Y.O.; Bao,Y.; Sanders,R.; Zhdanov,S.; Kiryutin,B.; Lipman,D.J.; Tatusova,T.; Thomas,P.G.
EPI494810	HA	Peru	2010-Oct-23	A/Peru/PER084/2010		Other Database Import	Wentworth,D.E.; Halpin,R.A.; Lin,X.; Bera,J.; Ransier,A.; Fedorova,N.; Tsitrin,T.; McLellan,M.; Stockwell,T.; Amedeo,P.; Appalla,L.; Bishop,B.; Edworthy,P.; Gupta,N.; Hoover,J.; Katzel,D.; Li,K.; Schobel,S.; Shrivastava,S.; Thovarai,V.; Wang,S.; Bausch,D.; Kasper,M.R.; Nelson,M.I.; Pollet,S.; Silva,M.; Tinoco,Y.O.; Bao,Y.; Sanders,R.; Zhdanov,S.; Kiryutin,B.; Lipman,D.J.; Tatusova,T.; Thomas,P.G.
EPI494811	MP	Peru	2010-Oct-23	A/Peru/PER084/2010		Other Database Import	Wentworth,D.E.; Halpin,R.A.; Lin,X.; Bera,J.; Ransier,A.; Fedorova,N.; Tsitrin,T.; McLellan,M.; Stockwell,T.; Amedeo,P.; Appalla,L.; Bishop,B.; Edworthy,P.; Gupta,N.; Hoover,J.; Katzel,D.; Li,K.; Schobel,S.; Shrivastava,S.; Thovarai,V.; Wang,S.; Bausch,D.; Kasper,M.R.; Nelson,M.I.; Pollet,S.; Silva,M.; Tinoco,Y.O.; Bao,Y.; Sanders,R.; Zhdanov,S.; Kiryutin,B.; Lipman,D.J.; Tatusova,T.; Thomas,P.G.
EPI494812	NA	Peru	2010-Oct-23	A/Peru/PER084/2010		Other Database Import	Wentworth,D.E.; Halpin,R.A.; Lin,X.; Bera,J.; Ransier,A.; Fedorova,N.; Tsitrin,T.; McLellan,M.; Stockwell,T.; Amedeo,P.; Appalla,L.; Bishop,B.; Edworthy,P.; Gupta,N.; Hoover,J.; Katzel,D.; Li,K.; Schobel,S.; Shrivastava,S.; Thovarai,V.; Wang,S.; Bausch,D.; Kasper,M.R.; Nelson,M.I.; Pollet,S.; Silva,M.; Tinoco,Y.O.; Bao,Y.; Sanders,R.; Zhdanov,S.; Kiryutin,B.; Lipman,D.J.; Tatusova,T.; Thomas,P.G.
EPI494813	NP	Peru	2010-Oct-23	A/Peru/PER084/2010		Other Database Import	Wentworth,D.E.; Halpin,R.A.; Lin,X.; Bera,J.; Ransier,A.; Fedorova,N.; Tsitrin,T.; McLellan,M.; Stockwell,T.; Amedeo,P.; Appalla,L.; Bishop,B.; Edworthy,P.; Gupta,N.; Hoover,J.; Katzel,D.; Li,K.; Schobel,S.; Shrivastava,S.; Thovarai,V.; Wang,S.; Bausch,D.; Kasper,M.R.; Nelson,M.I.; Pollet,S.; Silva,M.; Tinoco,Y.O.; Bao,Y.; Sanders,R.; Zhdanov,S.; Kiryutin,B.; Lipman,D.J.; Tatusova,T.; Thomas,P.G.
EPI494814	NS	Peru	2010-Oct-23	A/Peru/PER084/2010		Other Database Import	Wentworth,D.E.; Halpin,R.A.; Lin,X.; Bera,J.; Ransier,A.; Fedorova,N.; Tsitrin,T.; McLellan,M.; Stockwell,T.; Amedeo,P.; Appalla,L.; Bishop,B.; Edworthy,P.; Gupta,N.; Hoover,J.; Katzel,D.; Li,K.; Schobel,S.; Shrivastava,S.; Thovarai,V.; Wang,S.; Bausch,D.; Kasper,M.R.; Nelson,M.I.; Pollet,S.; Silva,M.; Tinoco,Y.O.; Bao,Y.; Sanders,R.; Zhdanov,S.; Kiryutin,B.; Lipman,D.J.; Tatusova,T.; Thomas,P.G.
EPI494815	PB1	Peru	2010-Oct-23	A/Peru/PER084/2010		Other Database Import	Wentworth,D.E.; Halpin,R.A.; Lin,X.; Bera,J.; Ransier,A.; Fedorova,N.; Tsitrin,T.; McLellan,M.; Stockwell,T.; Amedeo,P.; Appalla,L.; Bishop,B.; Edworthy,P.; Gupta,N.; Hoover,J.; Katzel,D.; Li,K.; Schobel,S.; Shrivastava,S.; Thovarai,V.; Wang,S.; Bausch,D.; Kasper,M.R.; Nelson,M.I.; Pollet,S.; Silva,M.; Tinoco,Y.O.; Bao,Y.; Sanders,R.; Zhdanov,S.; Kiryutin,B.; Lipman,D.J.; Tatusova,T.; Thomas,P.G.
EPI494816	PB2	Peru	2010-Oct-23	A/Peru/PER084/2010		Other Database Import	Wentworth,D.E.; Halpin,R.A.; Lin,X.; Bera,J.; Ransier,A.; Fedorova,N.; Tsitrin,T.; McLellan,M.; Stockwell,T.; Amedeo,P.; Appalla,L.; Bishop,B.; Edworthy,P.; Gupta,N.; Hoover,J.; Katzel,D.; Li,K.; Schobel,S.; Shrivastava,S.; Thovarai,V.; Wang,S.; Bausch,D.; Kasper,M.R.; Nelson,M.I.; Pollet,S.; Silva,M.; Tinoco,Y.O.; Bao,Y.; Sanders,R.; Zhdanov,S.; Kiryutin,B.; Lipman,D.J.; Tatusova,T.; Thomas,P.G.
EPI494057	PA	Peru	2010-Oct-23	A/Peru/PER084/2010		Other Database Import	Wentworth,D.E.; Halpin,R.A.; Lin,X.; Bera,J.; Ransier,A.; Fedorova,N.; Tsitrin,T.; McLellan,M.; Stockwell,T.; Amedeo,P.; Appalla,L.; Bishop,B.; Edworthy,P.; Gupta,N.; Hoover,J.; Katzel,D.; Li,K.; Schobel,S.; Shrivastava,S.; Thovarai,V.; Wang,S.; Bausch,D.; Kasper,M.R.; Nelson,M.I.; Pollet,S.; Silva,M.; Tinoco,Y.O.; Bao,Y.; Sanders,R.; Zhdanov,S.; Kiryutin,B.; Lipman,D.J.; Tatusova,T.; Thomas,P.G.
EPI494803	HA	Peru	2010-Sep-16	A/Peru/PER083/2010		Other Database Import	Wentworth,D.E.; Halpin,R.A.; Lin,X.; Bera,J.; Ransier,A.; Fedorova,N.; Tsitrin,T.; McLellan,M.; Stockwell,T.; Amedeo,P.; Appalla,L.; Bishop,B.; Edworthy,P.; Gupta,N.; Hoover,J.; Katzel,D.; Li,K.; Schobel,S.; Shrivastava,S.; Thovarai,V.; Wang,S.; Bausch,D.; Kasper,M.R.; Nelson,M.I.; Pollet,S.; Silva,M.; Tinoco,Y.O.; Bao,Y.; Sanders,R.; Zhdanov,S.; Kiryutin,B.; Lipman,D.J.; Tatusova,T.; Thomas,P.G.
EPI494804	MP	Peru	2010-Sep-16	A/Peru/PER083/2010		Other Database Import	Wentworth,D.E.; Halpin,R.A.; Lin,X.; Bera,J.; Ransier,A.; Fedorova,N.; Tsitrin,T.; McLellan,M.; Stockwell,T.; Amedeo,P.; Appalla,L.; Bishop,B.; Edworthy,P.; Gupta,N.; Hoover,J.; Katzel,D.; Li,K.; Schobel,S.; Shrivastava,S.; Thovarai,V.; Wang,S.; Bausch,D.; Kasper,M.R.; Nelson,M.I.; Pollet,S.; Silva,M.; Tinoco,Y.O.; Bao,Y.; Sanders,R.; Zhdanov,S.; Kiryutin,B.; Lipman,D.J.; Tatusova,T.; Thomas,P.G.
EPI494805	NA	Peru	2010-Sep-16	A/Peru/PER083/2010		Other Database Import	Wentworth,D.E.; Halpin,R.A.; Lin,X.; Bera,J.; Ransier,A.; Fedorova,N.; Tsitrin,T.; McLellan,M.; Stockwell,T.; Amedeo,P.; Appalla,L.; Bishop,B.; Edworthy,P.; Gupta,N.; Hoover,J.; Katzel,D.; Li,K.; Schobel,S.; Shrivastava,S.; Thovarai,V.; Wang,S.; Bausch,D.; Kasper,M.R.; Nelson,M.I.; Pollet,S.; Silva,M.; Tinoco,Y.O.; Bao,Y.; Sanders,R.; Zhdanov,S.; Kiryutin,B.; Lipman,D.J.; Tatusova,T.; Thomas,P.G.
EPI494806	NP	Peru	2010-Sep-16	A/Peru/PER083/2010		Other Database Import	Wentworth,D.E.; Halpin,R.A.; Lin,X.; Bera,J.; Ransier,A.; Fedorova,N.; Tsitrin,T.; McLellan,M.; Stockwell,T.; Amedeo,P.; Appalla,L.; Bishop,B.; Edworthy,P.; Gupta,N.; Hoover,J.; Katzel,D.; Li,K.; Schobel,S.; Shrivastava,S.; Thovarai,V.; Wang,S.; Bausch,D.; Kasper,M.R.; Nelson,M.I.; Pollet,S.; Silva,M.; Tinoco,Y.O.; Bao,Y.; Sanders,R.; Zhdanov,S.; Kiryutin,B.; Lipman,D.J.; Tatusova,T.; Thomas,P.G.
EPI494807	NS	Peru	2010-Sep-16	A/Peru/PER083/2010		Other Database Import	Wentworth,D.E.; Halpin,R.A.; Lin,X.; Bera,J.; Ransier,A.; Fedorova,N.; Tsitrin,T.; McLellan,M.; Stockwell,T.; Amedeo,P.; Appalla,L.; Bishop,B.; Edworthy,P.; Gupta,N.; Hoover,J.; Katzel,D.; Li,K.; Schobel,S.; Shrivastava,S.; Thovarai,V.; Wang,S.; Bausch,D.; Kasper,M.R.; Nelson,M.I.; Pollet,S.; Silva,M.; Tinoco,Y.O.; Bao,Y.; Sanders,R.; Zhdanov,S.; Kiryutin,B.; Lipman,D.J.; Tatusova,T.; Thomas,P.G.
EPI494808	PB1	Peru	2010-Sep-16	A/Peru/PER083/2010		Other Database Import	Wentworth,D.E.; Halpin,R.A.; Lin,X.; Bera,J.; Ransier,A.; Fedorova,N.; Tsitrin,T.; McLellan,M.; Stockwell,T.; Amedeo,P.; Appalla,L.; Bishop,B.; Edworthy,P.; Gupta,N.; Hoover,J.; Katzel,D.; Li,K.; Schobel,S.; Shrivastava,S.; Thovarai,V.; Wang,S.; Bausch,D.; Kasper,M.R.; Nelson,M.I.; Pollet,S.; Silva,M.; Tinoco,Y.O.; Bao,Y.; Sanders,R.; Zhdanov,S.; Kiryutin,B.; Lipman,D.J.; Tatusova,T.; Thomas,P.G.
EPI494809	PB2	Peru	2010-Sep-16	A/Peru/PER083/2010		Other Database Import	Wentworth,D.E.; Halpin,R.A.; Lin,X.; Bera,J.; Ransier,A.; Fedorova,N.; Tsitrin,T.; McLellan,M.; Stockwell,T.; Amedeo,P.; Appalla,L.; Bishop,B.; Edworthy,P.; Gupta,N.; Hoover,J.; Katzel,D.; Li,K.; Schobel,S.; Shrivastava,S.; Thovarai,V.; Wang,S.; Bausch,D.; Kasper,M.R.; Nelson,M.I.; Pollet,S.; Silva,M.; Tinoco,Y.O.; Bao,Y.; Sanders,R.; Zhdanov,S.; Kiryutin,B.; Lipman,D.J.; Tatusova,T.; Thomas,P.G.
EPI494056	PA	Peru	2010-Sep-16	A/Peru/PER083/2010		Other Database Import	Wentworth,D.E.; Halpin,R.A.; Lin,X.; Bera,J.; Ransier,A.; Fedorova,N.; Tsitrin,T.; McLellan,M.; Stockwell,T.; Amedeo,P.; Appalla,L.; Bishop,B.; Edworthy,P.; Gupta,N.; Hoover,J.; Katzel,D.; Li,K.; Schobel,S.; Shrivastava,S.; Thovarai,V.; Wang,S.; Bausch,D.; Kasper,M.R.; Nelson,M.I.; Pollet,S.; Silva,M.; Tinoco,Y.O.; Bao,Y.; Sanders,R.; Zhdanov,S.; Kiryutin,B.; Lipman,D.J.; Tatusova,T.; Thomas,P.G.
EPI494775	HA	Peru	2010-Oct-27	A/Peru/PER079/2010		Other Database Import	Wentworth,D.E.; Halpin,R.A.; Lin,X.; Bera,J.; Ransier,A.; Fedorova,N.; Tsitrin,T.; McLellan,M.; Stockwell,T.; Amedeo,P.; Appalla,L.; Bishop,B.; Edworthy,P.; Gupta,N.; Hoover,J.; Katzel,D.; Li,K.; Schobel,S.; Shrivastava,S.; Thovarai,V.; Wang,S.; Bausch,D.; Kasper,M.R.; Nelson,M.I.; Pollet,S.; Silva,M.; Tinoco,Y.O.; Bao,Y.; Sanders,R.; Zhdanov,S.; Kiryutin,B.; Lipman,D.J.; Tatusova,T.; Thomas,P.G.
EPI494776	MP	Peru	2010-Oct-27	A/Peru/PER079/2010		Other Database Import	Wentworth,D.E.; Halpin,R.A.; Lin,X.; Bera,J.; Ransier,A.; Fedorova,N.; Tsitrin,T.; McLellan,M.; Stockwell,T.; Amedeo,P.; Appalla,L.; Bishop,B.; Edworthy,P.; Gupta,N.; Hoover,J.; Katzel,D.; Li,K.; Schobel,S.; Shrivastava,S.; Thovarai,V.; Wang,S.; Bausch,D.; Kasper,M.R.; Nelson,M.I.; Pollet,S.; Silva,M.; Tinoco,Y.O.; Bao,Y.; Sanders,R.; Zhdanov,S.; Kiryutin,B.; Lipman,D.J.; Tatusova,T.; Thomas,P.G.
EPI494777	NA	Peru	2010-Oct-27	A/Peru/PER079/2010		Other Database Import	Wentworth,D.E.; Halpin,R.A.; Lin,X.; Bera,J.; Ransier,A.; Fedorova,N.; Tsitrin,T.; McLellan,M.; Stockwell,T.; Amedeo,P.; Appalla,L.; Bishop,B.; Edworthy,P.; Gupta,N.; Hoover,J.; Katzel,D.; Li,K.; Schobel,S.; Shrivastava,S.; Thovarai,V.; Wang,S.; Bausch,D.; Kasper,M.R.; Nelson,M.I.; Pollet,S.; Silva,M.; Tinoco,Y.O.; Bao,Y.; Sanders,R.; Zhdanov,S.; Kiryutin,B.; Lipman,D.J.; Tatusova,T.; Thomas,P.G.
EPI494778	NP	Peru	2010-Oct-27	A/Peru/PER079/2010		Other Database Import	Wentworth,D.E.; Halpin,R.A.; Lin,X.; Bera,J.; Ransier,A.; Fedorova,N.; Tsitrin,T.; McLellan,M.; Stockwell,T.; Amedeo,P.; Appalla,L.; Bishop,B.; Edworthy,P.; Gupta,N.; Hoover,J.; Katzel,D.; Li,K.; Schobel,S.; Shrivastava,S.; Thovarai,V.; Wang,S.; Bausch,D.; Kasper,M.R.; Nelson,M.I.; Pollet,S.; Silva,M.; Tinoco,Y.O.; Bao,Y.; Sanders,R.; Zhdanov,S.; Kiryutin,B.; Lipman,D.J.; Tatusova,T.; Thomas,P.G.
EPI494779	NS	Peru	2010-Oct-27	A/Peru/PER079/2010		Other Database Import	Wentworth,D.E.; Halpin,R.A.; Lin,X.; Bera,J.; Ransier,A.; Fedorova,N.; Tsitrin,T.; McLellan,M.; Stockwell,T.; Amedeo,P.; Appalla,L.; Bishop,B.; Edworthy,P.; Gupta,N.; Hoover,J.; Katzel,D.; Li,K.; Schobel,S.; Shrivastava,S.; Thovarai,V.; Wang,S.; Bausch,D.; Kasper,M.R.; Nelson,M.I.; Pollet,S.; Silva,M.; Tinoco,Y.O.; Bao,Y.; Sanders,R.; Zhdanov,S.; Kiryutin,B.; Lipman,D.J.; Tatusova,T.; Thomas,P.G.
EPI494780	PB1	Peru	2010-Oct-27	A/Peru/PER079/2010		Other Database Import	Wentworth,D.E.; Halpin,R.A.; Lin,X.; Bera,J.; Ransier,A.; Fedorova,N.; Tsitrin,T.; McLellan,M.; Stockwell,T.; Amedeo,P.; Appalla,L.; Bishop,B.; Edworthy,P.; Gupta,N.; Hoover,J.; Katzel,D.; Li,K.; Schobel,S.; Shrivastava,S.; Thovarai,V.; Wang,S.; Bausch,D.; Kasper,M.R.; Nelson,M.I.; Pollet,S.; Silva,M.; Tinoco,Y.O.; Bao,Y.; Sanders,R.; Zhdanov,S.; Kiryutin,B.; Lipman,D.J.; Tatusova,T.; Thomas,P.G.
EPI494781	PB2	Peru	2010-Oct-27	A/Peru/PER079/2010		Other Database Import	Wentworth,D.E.; Halpin,R.A.; Lin,X.; Bera,J.; Ransier,A.; Fedorova,N.; Tsitrin,T.; McLellan,M.; Stockwell,T.; Amedeo,P.; Appalla,L.; Bishop,B.; Edworthy,P.; Gupta,N.; Hoover,J.; Katzel,D.; Li,K.; Schobel,S.; Shrivastava,S.; Thovarai,V.; Wang,S.; Bausch,D.; Kasper,M.R.; Nelson,M.I.; Pollet,S.; Silva,M.; Tinoco,Y.O.; Bao,Y.; Sanders,R.; Zhdanov,S.; Kiryutin,B.; Lipman,D.J.; Tatusova,T.; Thomas,P.G.
EPI494052	PA	Peru	2010-Oct-27	A/Peru/PER079/2010		Other Database Import	Wentworth,D.E.; Halpin,R.A.; Lin,X.; Bera,J.; Ransier,A.; Fedorova,N.; Tsitrin,T.; McLellan,M.; Stockwell,T.; Amedeo,P.; Appalla,L.; Bishop,B.; Edworthy,P.; Gupta,N.; Hoover,J.; Katzel,D.; Li,K.; Schobel,S.; Shrivastava,S.; Thovarai,V.; Wang,S.; Bausch,D.; Kasper,M.R.; Nelson,M.I.; Pollet,S.; Silva,M.; Tinoco,Y.O.; Bao,Y.; Sanders,R.; Zhdanov,S.; Kiryutin,B.; Lipman,D.J.; Tatusova,T.; Thomas,P.G.
EPI494766	PB1	Peru	2010-Nov-16	A/Peru/PER077/2010		Other Database Import	Wentworth,D.E.; Halpin,R.A.; Lin,X.; Bera,J.; Ransier,A.; Fedorova,N.; Tsitrin,T.; McLellan,M.; Stockwell,T.; Amedeo,P.; Appalla,L.; Bishop,B.; Edworthy,P.; Gupta,N.; Hoover,J.; Katzel,D.; Li,K.; Schobel,S.; Shrivastava,S.; Thovarai,V.; Wang,S.; Bausch,D.; Kasper,M.R.; Nelson,M.I.; Pollet,S.; Silva,M.; Tinoco,Y.O.; Bao,Y.; Sanders,R.; Zhdanov,S.; Kiryutin,B.; Lipman,D.J.; Tatusova,T.; Thomas,P.G.
EPI494767	PB2	Peru	2010-Nov-16	A/Peru/PER077/2010		Other Database Import	Wentworth,D.E.; Halpin,R.A.; Lin,X.; Bera,J.; Ransier,A.; Fedorova,N.; Tsitrin,T.; McLellan,M.; Stockwell,T.; Amedeo,P.; Appalla,L.; Bishop,B.; Edworthy,P.; Gupta,N.; Hoover,J.; Katzel,D.; Li,K.; Schobel,S.; Shrivastava,S.; Thovarai,V.; Wang,S.; Bausch,D.; Kasper,M.R.; Nelson,M.I.; Pollet,S.; Silva,M.; Tinoco,Y.O.; Bao,Y.; Sanders,R.; Zhdanov,S.; Kiryutin,B.; Lipman,D.J.; Tatusova,T.; Thomas,P.G.
EPI494761	HA	Peru	2010-Nov-16	A/Peru/PER077/2010		Other Database Import	Wentworth,D.E.; Halpin,R.A.; Lin,X.; Bera,J.; Ransier,A.; Fedorova,N.; Tsitrin,T.; McLellan,M.; Stockwell,T.; Amedeo,P.; Appalla,L.; Bishop,B.; Edworthy,P.; Gupta,N.; Hoover,J.; Katzel,D.; Li,K.; Schobel,S.; Shrivastava,S.; Thovarai,V.; Wang,S.; Bausch,D.; Kasper,M.R.; Nelson,M.I.; Pollet,S.; Silva,M.; Tinoco,Y.O.; Bao,Y.; Sanders,R.; Zhdanov,S.; Kiryutin,B.; Lipman,D.J.; Tatusova,T.; Thomas,P.G.
EPI494762	MP	Peru	2010-Nov-16	A/Peru/PER077/2010		Other Database Import	Wentworth,D.E.; Halpin,R.A.; Lin,X.; Bera,J.; Ransier,A.; Fedorova,N.; Tsitrin,T.; McLellan,M.; Stockwell,T.; Amedeo,P.; Appalla,L.; Bishop,B.; Edworthy,P.; Gupta,N.; Hoover,J.; Katzel,D.; Li,K.; Schobel,S.; Shrivastava,S.; Thovarai,V.; Wang,S.; Bausch,D.; Kasper,M.R.; Nelson,M.I.; Pollet,S.; Silva,M.; Tinoco,Y.O.; Bao,Y.; Sanders,R.; Zhdanov,S.; Kiryutin,B.; Lipman,D.J.; Tatusova,T.; Thomas,P.G.
EPI494763	NA	Peru	2010-Nov-16	A/Peru/PER077/2010		Other Database Import	Wentworth,D.E.; Halpin,R.A.; Lin,X.; Bera,J.; Ransier,A.; Fedorova,N.; Tsitrin,T.; McLellan,M.; Stockwell,T.; Amedeo,P.; Appalla,L.; Bishop,B.; Edworthy,P.; Gupta,N.; Hoover,J.; Katzel,D.; Li,K.; Schobel,S.; Shrivastava,S.; Thovarai,V.; Wang,S.; Bausch,D.; Kasper,M.R.; Nelson,M.I.; Pollet,S.; Silva,M.; Tinoco,Y.O.; Bao,Y.; Sanders,R.; Zhdanov,S.; Kiryutin,B.; Lipman,D.J.; Tatusova,T.; Thomas,P.G.
EPI494764	NP	Peru	2010-Nov-16	A/Peru/PER077/2010		Other Database Import	Wentworth,D.E.; Halpin,R.A.; Lin,X.; Bera,J.; Ransier,A.; Fedorova,N.; Tsitrin,T.; McLellan,M.; Stockwell,T.; Amedeo,P.; Appalla,L.; Bishop,B.; Edworthy,P.; Gupta,N.; Hoover,J.; Katzel,D.; Li,K.; Schobel,S.; Shrivastava,S.; Thovarai,V.; Wang,S.; Bausch,D.; Kasper,M.R.; Nelson,M.I.; Pollet,S.; Silva,M.; Tinoco,Y.O.; Bao,Y.; Sanders,R.; Zhdanov,S.; Kiryutin,B.; Lipman,D.J.; Tatusova,T.; Thomas,P.G.
EPI494765	NS	Peru	2010-Nov-16	A/Peru/PER077/2010		Other Database Import	Wentworth,D.E.; Halpin,R.A.; Lin,X.; Bera,J.; Ransier,A.; Fedorova,N.; Tsitrin,T.; McLellan,M.; Stockwell,T.; Amedeo,P.; Appalla,L.; Bishop,B.; Edworthy,P.; Gupta,N.; Hoover,J.; Katzel,D.; Li,K.; Schobel,S.; Shrivastava,S.; Thovarai,V.; Wang,S.; Bausch,D.; Kasper,M.R.; Nelson,M.I.; Pollet,S.; Silva,M.; Tinoco,Y.O.; Bao,Y.; Sanders,R.; Zhdanov,S.; Kiryutin,B.; Lipman,D.J.; Tatusova,T.; Thomas,P.G.
EPI494050	PA	Peru	2010-Nov-16	A/Peru/PER077/2010		Other Database Import	Wentworth,D.E.; Halpin,R.A.; Lin,X.; Bera,J.; Ransier,A.; Fedorova,N.; Tsitrin,T.; McLellan,M.; Stockwell,T.; Amedeo,P.; Appalla,L.; Bishop,B.; Edworthy,P.; Gupta,N.; Hoover,J.; Katzel,D.; Li,K.; Schobel,S.; Shrivastava,S.; Thovarai,V.; Wang,S.; Bausch,D.; Kasper,M.R.; Nelson,M.I.; Pollet,S.; Silva,M.; Tinoco,Y.O.; Bao,Y.; Sanders,R.; Zhdanov,S.; Kiryutin,B.; Lipman,D.J.; Tatusova,T.; Thomas,P.G.
EPI494698	HA	Peru	2010-Dec-13	A/Peru/PER068/2010		Other Database Import	Wentworth,D.E.; Halpin,R.A.; Lin,X.; Bera,J.; Ransier,A.; Fedorova,N.; Tsitrin,T.; McLellan,M.; Stockwell,T.; Amedeo,P.; Appalla,L.; Bishop,B.; Edworthy,P.; Gupta,N.; Hoover,J.; Katzel,D.; Li,K.; Schobel,S.; Shrivastava,S.; Thovarai,V.; Wang,S.; Bausch,D.; Kasper,M.R.; Nelson,M.I.; Pollet,S.; Silva,M.; Tinoco,Y.O.; Bao,Y.; Sanders,R.; Zhdanov,S.; Kiryutin,B.; Lipman,D.J.; Tatusova,T.; Thomas,P.G.
EPI494699	MP	Peru	2010-Dec-13	A/Peru/PER068/2010		Other Database Import	Wentworth,D.E.; Halpin,R.A.; Lin,X.; Bera,J.; Ransier,A.; Fedorova,N.; Tsitrin,T.; McLellan,M.; Stockwell,T.; Amedeo,P.; Appalla,L.; Bishop,B.; Edworthy,P.; Gupta,N.; Hoover,J.; Katzel,D.; Li,K.; Schobel,S.; Shrivastava,S.; Thovarai,V.; Wang,S.; Bausch,D.; Kasper,M.R.; Nelson,M.I.; Pollet,S.; Silva,M.; Tinoco,Y.O.; Bao,Y.; Sanders,R.; Zhdanov,S.; Kiryutin,B.; Lipman,D.J.; Tatusova,T.; Thomas,P.G.
EPI494700	NA	Peru	2010-Dec-13	A/Peru/PER068/2010		Other Database Import	Wentworth,D.E.; Halpin,R.A.; Lin,X.; Bera,J.; Ransier,A.; Fedorova,N.; Tsitrin,T.; McLellan,M.; Stockwell,T.; Amedeo,P.; Appalla,L.; Bishop,B.; Edworthy,P.; Gupta,N.; Hoover,J.; Katzel,D.; Li,K.; Schobel,S.; Shrivastava,S.; Thovarai,V.; Wang,S.; Bausch,D.; Kasper,M.R.; Nelson,M.I.; Pollet,S.; Silva,M.; Tinoco,Y.O.; Bao,Y.; Sanders,R.; Zhdanov,S.; Kiryutin,B.; Lipman,D.J.; Tatusova,T.; Thomas,P.G.
EPI494701	NP	Peru	2010-Dec-13	A/Peru/PER068/2010		Other Database Import	Wentworth,D.E.; Halpin,R.A.; Lin,X.; Bera,J.; Ransier,A.; Fedorova,N.; Tsitrin,T.; McLellan,M.; Stockwell,T.; Amedeo,P.; Appalla,L.; Bishop,B.; Edworthy,P.; Gupta,N.; Hoover,J.; Katzel,D.; Li,K.; Schobel,S.; Shrivastava,S.; Thovarai,V.; Wang,S.; Bausch,D.; Kasper,M.R.; Nelson,M.I.; Pollet,S.; Silva,M.; Tinoco,Y.O.; Bao,Y.; Sanders,R.; Zhdanov,S.; Kiryutin,B.; Lipman,D.J.; Tatusova,T.; Thomas,P.G.
EPI494702	NS	Peru	2010-Dec-13	A/Peru/PER068/2010		Other Database Import	Wentworth,D.E.; Halpin,R.A.; Lin,X.; Bera,J.; Ransier,A.; Fedorova,N.; Tsitrin,T.; McLellan,M.; Stockwell,T.; Amedeo,P.; Appalla,L.; Bishop,B.; Edworthy,P.; Gupta,N.; Hoover,J.; Katzel,D.; Li,K.; Schobel,S.; Shrivastava,S.; Thovarai,V.; Wang,S.; Bausch,D.; Kasper,M.R.; Nelson,M.I.; Pollet,S.; Silva,M.; Tinoco,Y.O.; Bao,Y.; Sanders,R.; Zhdanov,S.; Kiryutin,B.; Lipman,D.J.; Tatusova,T.; Thomas,P.G.
EPI494703	PB1	Peru	2010-Dec-13	A/Peru/PER068/2010		Other Database Import	Wentworth,D.E.; Halpin,R.A.; Lin,X.; Bera,J.; Ransier,A.; Fedorova,N.; Tsitrin,T.; McLellan,M.; Stockwell,T.; Amedeo,P.; Appalla,L.; Bishop,B.; Edworthy,P.; Gupta,N.; Hoover,J.; Katzel,D.; Li,K.; Schobel,S.; Shrivastava,S.; Thovarai,V.; Wang,S.; Bausch,D.; Kasper,M.R.; Nelson,M.I.; Pollet,S.; Silva,M.; Tinoco,Y.O.; Bao,Y.; Sanders,R.; Zhdanov,S.; Kiryutin,B.; Lipman,D.J.; Tatusova,T.; Thomas,P.G.
EPI494704	PB2	Peru	2010-Dec-13	A/Peru/PER068/2010		Other Database Import	Wentworth,D.E.; Halpin,R.A.; Lin,X.; Bera,J.; Ransier,A.; Fedorova,N.; Tsitrin,T.; McLellan,M.; Stockwell,T.; Amedeo,P.; Appalla,L.; Bishop,B.; Edworthy,P.; Gupta,N.; Hoover,J.; Katzel,D.; Li,K.; Schobel,S.; Shrivastava,S.; Thovarai,V.; Wang,S.; Bausch,D.; Kasper,M.R.; Nelson,M.I.; Pollet,S.; Silva,M.; Tinoco,Y.O.; Bao,Y.; Sanders,R.; Zhdanov,S.; Kiryutin,B.; Lipman,D.J.; Tatusova,T.; Thomas,P.G.
EPI494041	PA	Peru	2010-Dec-13	A/Peru/PER068/2010		Other Database Import	Wentworth,D.E.; Halpin,R.A.; Lin,X.; Bera,J.; Ransier,A.; Fedorova,N.; Tsitrin,T.; McLellan,M.; Stockwell,T.; Amedeo,P.; Appalla,L.; Bishop,B.; Edworthy,P.; Gupta,N.; Hoover,J.; Katzel,D.; Li,K.; Schobel,S.; Shrivastava,S.; Thovarai,V.; Wang,S.; Bausch,D.; Kasper,M.R.; Nelson,M.I.; Pollet,S.; Silva,M.; Tinoco,Y.O.; Bao,Y.; Sanders,R.; Zhdanov,S.; Kiryutin,B.; Lipman,D.J.; Tatusova,T.; Thomas,P.G.
EPI494670	HA	Peru	2010-Oct-26	A/Peru/PER064/2010		Other Database Import	Wentworth,D.E.; Halpin,R.A.; Lin,X.; Bera,J.; Ransier,A.; Fedorova,N.; Tsitrin,T.; McLellan,M.; Stockwell,T.; Amedeo,P.; Appalla,L.; Bishop,B.; Edworthy,P.; Gupta,N.; Hoover,J.; Katzel,D.; Li,K.; Schobel,S.; Shrivastava,S.; Thovarai,V.; Wang,S.; Bausch,D.; Kasper,M.R.; Nelson,M.I.; Pollet,S.; Silva,M.; Tinoco,Y.O.; Bao,Y.; Sanders,R.; Zhdanov,S.; Kiryutin,B.; Lipman,D.J.; Tatusova,T.; Thomas,P.G.
EPI494671	MP	Peru	2010-Oct-26	A/Peru/PER064/2010		Other Database Import	Wentworth,D.E.; Halpin,R.A.; Lin,X.; Bera,J.; Ransier,A.; Fedorova,N.; Tsitrin,T.; McLellan,M.; Stockwell,T.; Amedeo,P.; Appalla,L.; Bishop,B.; Edworthy,P.; Gupta,N.; Hoover,J.; Katzel,D.; Li,K.; Schobel,S.; Shrivastava,S.; Thovarai,V.; Wang,S.; Bausch,D.; Kasper,M.R.; Nelson,M.I.; Pollet,S.; Silva,M.; Tinoco,Y.O.; Bao,Y.; Sanders,R.; Zhdanov,S.; Kiryutin,B.; Lipman,D.J.; Tatusova,T.; Thomas,P.G.
EPI494672	NA	Peru	2010-Oct-26	A/Peru/PER064/2010		Other Database Import	Wentworth,D.E.; Halpin,R.A.; Lin,X.; Bera,J.; Ransier,A.; Fedorova,N.; Tsitrin,T.; McLellan,M.; Stockwell,T.; Amedeo,P.; Appalla,L.; Bishop,B.; Edworthy,P.; Gupta,N.; Hoover,J.; Katzel,D.; Li,K.; Schobel,S.; Shrivastava,S.; Thovarai,V.; Wang,S.; Bausch,D.; Kasper,M.R.; Nelson,M.I.; Pollet,S.; Silva,M.; Tinoco,Y.O.; Bao,Y.; Sanders,R.; Zhdanov,S.; Kiryutin,B.; Lipman,D.J.; Tatusova,T.; Thomas,P.G.
EPI494673	NP	Peru	2010-Oct-26	A/Peru/PER064/2010		Other Database Import	Wentworth,D.E.; Halpin,R.A.; Lin,X.; Bera,J.; Ransier,A.; Fedorova,N.; Tsitrin,T.; McLellan,M.; Stockwell,T.; Amedeo,P.; Appalla,L.; Bishop,B.; Edworthy,P.; Gupta,N.; Hoover,J.; Katzel,D.; Li,K.; Schobel,S.; Shrivastava,S.; Thovarai,V.; Wang,S.; Bausch,D.; Kasper,M.R.; Nelson,M.I.; Pollet,S.; Silva,M.; Tinoco,Y.O.; Bao,Y.; Sanders,R.; Zhdanov,S.; Kiryutin,B.; Lipman,D.J.; Tatusova,T.; Thomas,P.G.
EPI494674	NS	Peru	2010-Oct-26	A/Peru/PER064/2010		Other Database Import	Wentworth,D.E.; Halpin,R.A.; Lin,X.; Bera,J.; Ransier,A.; Fedorova,N.; Tsitrin,T.; McLellan,M.; Stockwell,T.; Amedeo,P.; Appalla,L.; Bishop,B.; Edworthy,P.; Gupta,N.; Hoover,J.; Katzel,D.; Li,K.; Schobel,S.; Shrivastava,S.; Thovarai,V.; Wang,S.; Bausch,D.; Kasper,M.R.; Nelson,M.I.; Pollet,S.; Silva,M.; Tinoco,Y.O.; Bao,Y.; Sanders,R.; Zhdanov,S.; Kiryutin,B.; Lipman,D.J.; Tatusova,T.; Thomas,P.G.
EPI494675	PB1	Peru	2010-Oct-26	A/Peru/PER064/2010		Other Database Import	Wentworth,D.E.; Halpin,R.A.; Lin,X.; Bera,J.; Ransier,A.; Fedorova,N.; Tsitrin,T.; McLellan,M.; Stockwell,T.; Amedeo,P.; Appalla,L.; Bishop,B.; Edworthy,P.; Gupta,N.; Hoover,J.; Katzel,D.; Li,K.; Schobel,S.; Shrivastava,S.; Thovarai,V.; Wang,S.; Bausch,D.; Kasper,M.R.; Nelson,M.I.; Pollet,S.; Silva,M.; Tinoco,Y.O.; Bao,Y.; Sanders,R.; Zhdanov,S.; Kiryutin,B.; Lipman,D.J.; Tatusova,T.; Thomas,P.G.
EPI494676	PB2	Peru	2010-Oct-26	A/Peru/PER064/2010		Other Database Import	Wentworth,D.E.; Halpin,R.A.; Lin,X.; Bera,J.; Ransier,A.; Fedorova,N.; Tsitrin,T.; McLellan,M.; Stockwell,T.; Amedeo,P.; Appalla,L.; Bishop,B.; Edworthy,P.; Gupta,N.; Hoover,J.; Katzel,D.; Li,K.; Schobel,S.; Shrivastava,S.; Thovarai,V.; Wang,S.; Bausch,D.; Kasper,M.R.; Nelson,M.I.; Pollet,S.; Silva,M.; Tinoco,Y.O.; Bao,Y.; Sanders,R.; Zhdanov,S.; Kiryutin,B.; Lipman,D.J.; Tatusova,T.; Thomas,P.G.
EPI494037	PA	Peru	2010-Oct-26	A/Peru/PER064/2010		Other Database Import	Wentworth,D.E.; Halpin,R.A.; Lin,X.; Bera,J.; Ransier,A.; Fedorova,N.; Tsitrin,T.; McLellan,M.; Stockwell,T.; Amedeo,P.; Appalla,L.; Bishop,B.; Edworthy,P.; Gupta,N.; Hoover,J.; Katzel,D.; Li,K.; Schobel,S.; Shrivastava,S.; Thovarai,V.; Wang,S.; Bausch,D.; Kasper,M.R.; Nelson,M.I.; Pollet,S.; Silva,M.; Tinoco,Y.O.; Bao,Y.; Sanders,R.; Zhdanov,S.; Kiryutin,B.; Lipman,D.J.; Tatusova,T.; Thomas,P.G.
EPI494642	HA	Peru	2010-Oct-29	A/Peru/PER060/2010		Other Database Import	Wentworth,D.E.; Halpin,R.A.; Lin,X.; Bera,J.; Ransier,A.; Fedorova,N.; Tsitrin,T.; McLellan,M.; Stockwell,T.; Amedeo,P.; Appalla,L.; Bishop,B.; Edworthy,P.; Gupta,N.; Hoover,J.; Katzel,D.; Li,K.; Schobel,S.; Shrivastava,S.; Thovarai,V.; Wang,S.; Bausch,D.; Kasper,M.R.; Nelson,M.I.; Pollet,S.; Silva,M.; Tinoco,Y.O.; Bao,Y.; Sanders,R.; Zhdanov,S.; Kiryutin,B.; Lipman,D.J.; Tatusova,T.; Thomas,P.G.
EPI494643	MP	Peru	2010-Oct-29	A/Peru/PER060/2010		Other Database Import	Wentworth,D.E.; Halpin,R.A.; Lin,X.; Bera,J.; Ransier,A.; Fedorova,N.; Tsitrin,T.; McLellan,M.; Stockwell,T.; Amedeo,P.; Appalla,L.; Bishop,B.; Edworthy,P.; Gupta,N.; Hoover,J.; Katzel,D.; Li,K.; Schobel,S.; Shrivastava,S.; Thovarai,V.; Wang,S.; Bausch,D.; Kasper,M.R.; Nelson,M.I.; Pollet,S.; Silva,M.; Tinoco,Y.O.; Bao,Y.; Sanders,R.; Zhdanov,S.; Kiryutin,B.; Lipman,D.J.; Tatusova,T.; Thomas,P.G.
EPI494644	NA	Peru	2010-Oct-29	A/Peru/PER060/2010		Other Database Import	Wentworth,D.E.; Halpin,R.A.; Lin,X.; Bera,J.; Ransier,A.; Fedorova,N.; Tsitrin,T.; McLellan,M.; Stockwell,T.; Amedeo,P.; Appalla,L.; Bishop,B.; Edworthy,P.; Gupta,N.; Hoover,J.; Katzel,D.; Li,K.; Schobel,S.; Shrivastava,S.; Thovarai,V.; Wang,S.; Bausch,D.; Kasper,M.R.; Nelson,M.I.; Pollet,S.; Silva,M.; Tinoco,Y.O.; Bao,Y.; Sanders,R.; Zhdanov,S.; Kiryutin,B.; Lipman,D.J.; Tatusova,T.; Thomas,P.G.
EPI494645	NP	Peru	2010-Oct-29	A/Peru/PER060/2010		Other Database Import	Wentworth,D.E.; Halpin,R.A.; Lin,X.; Bera,J.; Ransier,A.; Fedorova,N.; Tsitrin,T.; McLellan,M.; Stockwell,T.; Amedeo,P.; Appalla,L.; Bishop,B.; Edworthy,P.; Gupta,N.; Hoover,J.; Katzel,D.; Li,K.; Schobel,S.; Shrivastava,S.; Thovarai,V.; Wang,S.; Bausch,D.; Kasper,M.R.; Nelson,M.I.; Pollet,S.; Silva,M.; Tinoco,Y.O.; Bao,Y.; Sanders,R.; Zhdanov,S.; Kiryutin,B.; Lipman,D.J.; Tatusova,T.; Thomas,P.G.
EPI494646	NS	Peru	2010-Oct-29	A/Peru/PER060/2010		Other Database Import	Wentworth,D.E.; Halpin,R.A.; Lin,X.; Bera,J.; Ransier,A.; Fedorova,N.; Tsitrin,T.; McLellan,M.; Stockwell,T.; Amedeo,P.; Appalla,L.; Bishop,B.; Edworthy,P.; Gupta,N.; Hoover,J.; Katzel,D.; Li,K.; Schobel,S.; Shrivastava,S.; Thovarai,V.; Wang,S.; Bausch,D.; Kasper,M.R.; Nelson,M.I.; Pollet,S.; Silva,M.; Tinoco,Y.O.; Bao,Y.; Sanders,R.; Zhdanov,S.; Kiryutin,B.; Lipman,D.J.; Tatusova,T.; Thomas,P.G.
EPI494647	PB1	Peru	2010-Oct-29	A/Peru/PER060/2010		Other Database Import	Wentworth,D.E.; Halpin,R.A.; Lin,X.; Bera,J.; Ransier,A.; Fedorova,N.; Tsitrin,T.; McLellan,M.; Stockwell,T.; Amedeo,P.; Appalla,L.; Bishop,B.; Edworthy,P.; Gupta,N.; Hoover,J.; Katzel,D.; Li,K.; Schobel,S.; Shrivastava,S.; Thovarai,V.; Wang,S.; Bausch,D.; Kasper,M.R.; Nelson,M.I.; Pollet,S.; Silva,M.; Tinoco,Y.O.; Bao,Y.; Sanders,R.; Zhdanov,S.; Kiryutin,B.; Lipman,D.J.; Tatusova,T.; Thomas,P.G.
EPI494648	PB2	Peru	2010-Oct-29	A/Peru/PER060/2010		Other Database Import	Wentworth,D.E.; Halpin,R.A.; Lin,X.; Bera,J.; Ransier,A.; Fedorova,N.; Tsitrin,T.; McLellan,M.; Stockwell,T.; Amedeo,P.; Appalla,L.; Bishop,B.; Edworthy,P.; Gupta,N.; Hoover,J.; Katzel,D.; Li,K.; Schobel,S.; Shrivastava,S.; Thovarai,V.; Wang,S.; Bausch,D.; Kasper,M.R.; Nelson,M.I.; Pollet,S.; Silva,M.; Tinoco,Y.O.; Bao,Y.; Sanders,R.; Zhdanov,S.; Kiryutin,B.; Lipman,D.J.; Tatusova,T.; Thomas,P.G.
EPI494033	PA	Peru	2010-Oct-29	A/Peru/PER060/2010		Other Database Import	Wentworth,D.E.; Halpin,R.A.; Lin,X.; Bera,J.; Ransier,A.; Fedorova,N.; Tsitrin,T.; McLellan,M.; Stockwell,T.; Amedeo,P.; Appalla,L.; Bishop,B.; Edworthy,P.; Gupta,N.; Hoover,J.; Katzel,D.; Li,K.; Schobel,S.; Shrivastava,S.; Thovarai,V.; Wang,S.; Bausch,D.; Kasper,M.R.; Nelson,M.I.; Pollet,S.; Silva,M.; Tinoco,Y.O.; Bao,Y.; Sanders,R.; Zhdanov,S.; Kiryutin,B.; Lipman,D.J.; Tatusova,T.; Thomas,P.G.
EPI494635	HA	Peru	2010-Oct-23	A/Peru/PER059/2010		Other Database Import	Wentworth,D.E.; Halpin,R.A.; Lin,X.; Bera,J.; Ransier,A.; Fedorova,N.; Tsitrin,T.; McLellan,M.; Stockwell,T.; Amedeo,P.; Appalla,L.; Bishop,B.; Edworthy,P.; Gupta,N.; Hoover,J.; Katzel,D.; Li,K.; Schobel,S.; Shrivastava,S.; Thovarai,V.; Wang,S.; Bausch,D.; Kasper,M.R.; Nelson,M.I.; Pollet,S.; Silva,M.; Tinoco,Y.O.; Bao,Y.; Sanders,R.; Zhdanov,S.; Kiryutin,B.; Lipman,D.J.; Tatusova,T.; Thomas,P.G.
EPI494636	MP	Peru	2010-Oct-23	A/Peru/PER059/2010		Other Database Import	Wentworth,D.E.; Halpin,R.A.; Lin,X.; Bera,J.; Ransier,A.; Fedorova,N.; Tsitrin,T.; McLellan,M.; Stockwell,T.; Amedeo,P.; Appalla,L.; Bishop,B.; Edworthy,P.; Gupta,N.; Hoover,J.; Katzel,D.; Li,K.; Schobel,S.; Shrivastava,S.; Thovarai,V.; Wang,S.; Bausch,D.; Kasper,M.R.; Nelson,M.I.; Pollet,S.; Silva,M.; Tinoco,Y.O.; Bao,Y.; Sanders,R.; Zhdanov,S.; Kiryutin,B.; Lipman,D.J.; Tatusova,T.; Thomas,P.G.
EPI494637	NA	Peru	2010-Oct-23	A/Peru/PER059/2010		Other Database Import	Wentworth,D.E.; Halpin,R.A.; Lin,X.; Bera,J.; Ransier,A.; Fedorova,N.; Tsitrin,T.; McLellan,M.; Stockwell,T.; Amedeo,P.; Appalla,L.; Bishop,B.; Edworthy,P.; Gupta,N.; Hoover,J.; Katzel,D.; Li,K.; Schobel,S.; Shrivastava,S.; Thovarai,V.; Wang,S.; Bausch,D.; Kasper,M.R.; Nelson,M.I.; Pollet,S.; Silva,M.; Tinoco,Y.O.; Bao,Y.; Sanders,R.; Zhdanov,S.; Kiryutin,B.; Lipman,D.J.; Tatusova,T.; Thomas,P.G.
EPI494638	NP	Peru	2010-Oct-23	A/Peru/PER059/2010		Other Database Import	Wentworth,D.E.; Halpin,R.A.; Lin,X.; Bera,J.; Ransier,A.; Fedorova,N.; Tsitrin,T.; McLellan,M.; Stockwell,T.; Amedeo,P.; Appalla,L.; Bishop,B.; Edworthy,P.; Gupta,N.; Hoover,J.; Katzel,D.; Li,K.; Schobel,S.; Shrivastava,S.; Thovarai,V.; Wang,S.; Bausch,D.; Kasper,M.R.; Nelson,M.I.; Pollet,S.; Silva,M.; Tinoco,Y.O.; Bao,Y.; Sanders,R.; Zhdanov,S.; Kiryutin,B.; Lipman,D.J.; Tatusova,T.; Thomas,P.G.
EPI494639	NS	Peru	2010-Oct-23	A/Peru/PER059/2010		Other Database Import	Wentworth,D.E.; Halpin,R.A.; Lin,X.; Bera,J.; Ransier,A.; Fedorova,N.; Tsitrin,T.; McLellan,M.; Stockwell,T.; Amedeo,P.; Appalla,L.; Bishop,B.; Edworthy,P.; Gupta,N.; Hoover,J.; Katzel,D.; Li,K.; Schobel,S.; Shrivastava,S.; Thovarai,V.; Wang,S.; Bausch,D.; Kasper,M.R.; Nelson,M.I.; Pollet,S.; Silva,M.; Tinoco,Y.O.; Bao,Y.; Sanders,R.; Zhdanov,S.; Kiryutin,B.; Lipman,D.J.; Tatusova,T.; Thomas,P.G.
EPI494640	PB1	Peru	2010-Oct-23	A/Peru/PER059/2010		Other Database Import	Wentworth,D.E.; Halpin,R.A.; Lin,X.; Bera,J.; Ransier,A.; Fedorova,N.; Tsitrin,T.; McLellan,M.; Stockwell,T.; Amedeo,P.; Appalla,L.; Bishop,B.; Edworthy,P.; Gupta,N.; Hoover,J.; Katzel,D.; Li,K.; Schobel,S.; Shrivastava,S.; Thovarai,V.; Wang,S.; Bausch,D.; Kasper,M.R.; Nelson,M.I.; Pollet,S.; Silva,M.; Tinoco,Y.O.; Bao,Y.; Sanders,R.; Zhdanov,S.; Kiryutin,B.; Lipman,D.J.; Tatusova,T.; Thomas,P.G.
EPI494641	PB2	Peru	2010-Oct-23	A/Peru/PER059/2010		Other Database Import	Wentworth,D.E.; Halpin,R.A.; Lin,X.; Bera,J.; Ransier,A.; Fedorova,N.; Tsitrin,T.; McLellan,M.; Stockwell,T.; Amedeo,P.; Appalla,L.; Bishop,B.; Edworthy,P.; Gupta,N.; Hoover,J.; Katzel,D.; Li,K.; Schobel,S.; Shrivastava,S.; Thovarai,V.; Wang,S.; Bausch,D.; Kasper,M.R.; Nelson,M.I.; Pollet,S.; Silva,M.; Tinoco,Y.O.; Bao,Y.; Sanders,R.; Zhdanov,S.; Kiryutin,B.; Lipman,D.J.; Tatusova,T.; Thomas,P.G.
EPI494032	PA	Peru	2010-Oct-23	A/Peru/PER059/2010		Other Database Import	Wentworth,D.E.; Halpin,R.A.; Lin,X.; Bera,J.; Ransier,A.; Fedorova,N.; Tsitrin,T.; McLellan,M.; Stockwell,T.; Amedeo,P.; Appalla,L.; Bishop,B.; Edworthy,P.; Gupta,N.; Hoover,J.; Katzel,D.; Li,K.; Schobel,S.; Shrivastava,S.; Thovarai,V.; Wang,S.; Bausch,D.; Kasper,M.R.; Nelson,M.I.; Pollet,S.; Silva,M.; Tinoco,Y.O.; Bao,Y.; Sanders,R.; Zhdanov,S.; Kiryutin,B.; Lipman,D.J.; Tatusova,T.; Thomas,P.G.
EPI494621	HA	Peru	2010-Nov-24	A/Peru/PER057/2010		Other Database Import	Wentworth,D.E.; Halpin,R.A.; Lin,X.; Bera,J.; Ransier,A.; Fedorova,N.; Tsitrin,T.; McLellan,M.; Stockwell,T.; Amedeo,P.; Appalla,L.; Bishop,B.; Edworthy,P.; Gupta,N.; Hoover,J.; Katzel,D.; Li,K.; Schobel,S.; Shrivastava,S.; Thovarai,V.; Wang,S.; Bausch,D.; Kasper,M.R.; Nelson,M.I.; Pollet,S.; Silva,M.; Tinoco,Y.O.; Bao,Y.; Sanders,R.; Zhdanov,S.; Kiryutin,B.; Lipman,D.J.; Tatusova,T.; Thomas,P.G.
EPI494622	MP	Peru	2010-Nov-24	A/Peru/PER057/2010		Other Database Import	Wentworth,D.E.; Halpin,R.A.; Lin,X.; Bera,J.; Ransier,A.; Fedorova,N.; Tsitrin,T.; McLellan,M.; Stockwell,T.; Amedeo,P.; Appalla,L.; Bishop,B.; Edworthy,P.; Gupta,N.; Hoover,J.; Katzel,D.; Li,K.; Schobel,S.; Shrivastava,S.; Thovarai,V.; Wang,S.; Bausch,D.; Kasper,M.R.; Nelson,M.I.; Pollet,S.; Silva,M.; Tinoco,Y.O.; Bao,Y.; Sanders,R.; Zhdanov,S.; Kiryutin,B.; Lipman,D.J.; Tatusova,T.; Thomas,P.G.
EPI494623	NA	Peru	2010-Nov-24	A/Peru/PER057/2010		Other Database Import	Wentworth,D.E.; Halpin,R.A.; Lin,X.; Bera,J.; Ransier,A.; Fedorova,N.; Tsitrin,T.; McLellan,M.; Stockwell,T.; Amedeo,P.; Appalla,L.; Bishop,B.; Edworthy,P.; Gupta,N.; Hoover,J.; Katzel,D.; Li,K.; Schobel,S.; Shrivastava,S.; Thovarai,V.; Wang,S.; Bausch,D.; Kasper,M.R.; Nelson,M.I.; Pollet,S.; Silva,M.; Tinoco,Y.O.; Bao,Y.; Sanders,R.; Zhdanov,S.; Kiryutin,B.; Lipman,D.J.; Tatusova,T.; Thomas,P.G.
EPI494624	NP	Peru	2010-Nov-24	A/Peru/PER057/2010		Other Database Import	Wentworth,D.E.; Halpin,R.A.; Lin,X.; Bera,J.; Ransier,A.; Fedorova,N.; Tsitrin,T.; McLellan,M.; Stockwell,T.; Amedeo,P.; Appalla,L.; Bishop,B.; Edworthy,P.; Gupta,N.; Hoover,J.; Katzel,D.; Li,K.; Schobel,S.; Shrivastava,S.; Thovarai,V.; Wang,S.; Bausch,D.; Kasper,M.R.; Nelson,M.I.; Pollet,S.; Silva,M.; Tinoco,Y.O.; Bao,Y.; Sanders,R.; Zhdanov,S.; Kiryutin,B.; Lipman,D.J.; Tatusova,T.; Thomas,P.G.
EPI494625	NS	Peru	2010-Nov-24	A/Peru/PER057/2010		Other Database Import	Wentworth,D.E.; Halpin,R.A.; Lin,X.; Bera,J.; Ransier,A.; Fedorova,N.; Tsitrin,T.; McLellan,M.; Stockwell,T.; Amedeo,P.; Appalla,L.; Bishop,B.; Edworthy,P.; Gupta,N.; Hoover,J.; Katzel,D.; Li,K.; Schobel,S.; Shrivastava,S.; Thovarai,V.; Wang,S.; Bausch,D.; Kasper,M.R.; Nelson,M.I.; Pollet,S.; Silva,M.; Tinoco,Y.O.; Bao,Y.; Sanders,R.; Zhdanov,S.; Kiryutin,B.; Lipman,D.J.; Tatusova,T.; Thomas,P.G.
EPI494626	PB1	Peru	2010-Nov-24	A/Peru/PER057/2010		Other Database Import	Wentworth,D.E.; Halpin,R.A.; Lin,X.; Bera,J.; Ransier,A.; Fedorova,N.; Tsitrin,T.; McLellan,M.; Stockwell,T.; Amedeo,P.; Appalla,L.; Bishop,B.; Edworthy,P.; Gupta,N.; Hoover,J.; Katzel,D.; Li,K.; Schobel,S.; Shrivastava,S.; Thovarai,V.; Wang,S.; Bausch,D.; Kasper,M.R.; Nelson,M.I.; Pollet,S.; Silva,M.; Tinoco,Y.O.; Bao,Y.; Sanders,R.; Zhdanov,S.; Kiryutin,B.; Lipman,D.J.; Tatusova,T.; Thomas,P.G.
EPI494627	PB2	Peru	2010-Nov-24	A/Peru/PER057/2010		Other Database Import	Wentworth,D.E.; Halpin,R.A.; Lin,X.; Bera,J.; Ransier,A.; Fedorova,N.; Tsitrin,T.; McLellan,M.; Stockwell,T.; Amedeo,P.; Appalla,L.; Bishop,B.; Edworthy,P.; Gupta,N.; Hoover,J.; Katzel,D.; Li,K.; Schobel,S.; Shrivastava,S.; Thovarai,V.; Wang,S.; Bausch,D.; Kasper,M.R.; Nelson,M.I.; Pollet,S.; Silva,M.; Tinoco,Y.O.; Bao,Y.; Sanders,R.; Zhdanov,S.; Kiryutin,B.; Lipman,D.J.; Tatusova,T.; Thomas,P.G.
EPI494030	PA	Peru	2010-Nov-24	A/Peru/PER057/2010		Other Database Import	Wentworth,D.E.; Halpin,R.A.; Lin,X.; Bera,J.; Ransier,A.; Fedorova,N.; Tsitrin,T.; McLellan,M.; Stockwell,T.; Amedeo,P.; Appalla,L.; Bishop,B.; Edworthy,P.; Gupta,N.; Hoover,J.; Katzel,D.; Li,K.; Schobel,S.; Shrivastava,S.; Thovarai,V.; Wang,S.; Bausch,D.; Kasper,M.R.; Nelson,M.I.; Pollet,S.; Silva,M.; Tinoco,Y.O.; Bao,Y.; Sanders,R.; Zhdanov,S.; Kiryutin,B.; Lipman,D.J.; Tatusova,T.; Thomas,P.G.
EPI494600	HA	Peru	2010-Nov-15	A/Peru/PER054/2010		Other Database Import	Wentworth,D.E.; Halpin,R.A.; Lin,X.; Bera,J.; Ransier,A.; Fedorova,N.; Tsitrin,T.; McLellan,M.; Stockwell,T.; Amedeo,P.; Appalla,L.; Bishop,B.; Edworthy,P.; Gupta,N.; Hoover,J.; Katzel,D.; Li,K.; Schobel,S.; Shrivastava,S.; Thovarai,V.; Wang,S.; Bausch,D.; Kasper,M.R.; Nelson,M.I.; Pollet,S.; Silva,M.; Tinoco,Y.O.; Bao,Y.; Sanders,R.; Zhdanov,S.; Kiryutin,B.; Lipman,D.J.; Tatusova,T.; Thomas,P.G.
EPI494601	MP	Peru	2010-Nov-15	A/Peru/PER054/2010		Other Database Import	Wentworth,D.E.; Halpin,R.A.; Lin,X.; Bera,J.; Ransier,A.; Fedorova,N.; Tsitrin,T.; McLellan,M.; Stockwell,T.; Amedeo,P.; Appalla,L.; Bishop,B.; Edworthy,P.; Gupta,N.; Hoover,J.; Katzel,D.; Li,K.; Schobel,S.; Shrivastava,S.; Thovarai,V.; Wang,S.; Bausch,D.; Kasper,M.R.; Nelson,M.I.; Pollet,S.; Silva,M.; Tinoco,Y.O.; Bao,Y.; Sanders,R.; Zhdanov,S.; Kiryutin,B.; Lipman,D.J.; Tatusova,T.; Thomas,P.G.
EPI494602	NA	Peru	2010-Nov-15	A/Peru/PER054/2010		Other Database Import	Wentworth,D.E.; Halpin,R.A.; Lin,X.; Bera,J.; Ransier,A.; Fedorova,N.; Tsitrin,T.; McLellan,M.; Stockwell,T.; Amedeo,P.; Appalla,L.; Bishop,B.; Edworthy,P.; Gupta,N.; Hoover,J.; Katzel,D.; Li,K.; Schobel,S.; Shrivastava,S.; Thovarai,V.; Wang,S.; Bausch,D.; Kasper,M.R.; Nelson,M.I.; Pollet,S.; Silva,M.; Tinoco,Y.O.; Bao,Y.; Sanders,R.; Zhdanov,S.; Kiryutin,B.; Lipman,D.J.; Tatusova,T.; Thomas,P.G.
EPI494603	NP	Peru	2010-Nov-15	A/Peru/PER054/2010		Other Database Import	Wentworth,D.E.; Halpin,R.A.; Lin,X.; Bera,J.; Ransier,A.; Fedorova,N.; Tsitrin,T.; McLellan,M.; Stockwell,T.; Amedeo,P.; Appalla,L.; Bishop,B.; Edworthy,P.; Gupta,N.; Hoover,J.; Katzel,D.; Li,K.; Schobel,S.; Shrivastava,S.; Thovarai,V.; Wang,S.; Bausch,D.; Kasper,M.R.; Nelson,M.I.; Pollet,S.; Silva,M.; Tinoco,Y.O.; Bao,Y.; Sanders,R.; Zhdanov,S.; Kiryutin,B.; Lipman,D.J.; Tatusova,T.; Thomas,P.G.
EPI494604	NS	Peru	2010-Nov-15	A/Peru/PER054/2010		Other Database Import	Wentworth,D.E.; Halpin,R.A.; Lin,X.; Bera,J.; Ransier,A.; Fedorova,N.; Tsitrin,T.; McLellan,M.; Stockwell,T.; Amedeo,P.; Appalla,L.; Bishop,B.; Edworthy,P.; Gupta,N.; Hoover,J.; Katzel,D.; Li,K.; Schobel,S.; Shrivastava,S.; Thovarai,V.; Wang,S.; Bausch,D.; Kasper,M.R.; Nelson,M.I.; Pollet,S.; Silva,M.; Tinoco,Y.O.; Bao,Y.; Sanders,R.; Zhdanov,S.; Kiryutin,B.; Lipman,D.J.; Tatusova,T.; Thomas,P.G.
EPI494605	PB1	Peru	2010-Nov-15	A/Peru/PER054/2010		Other Database Import	Wentworth,D.E.; Halpin,R.A.; Lin,X.; Bera,J.; Ransier,A.; Fedorova,N.; Tsitrin,T.; McLellan,M.; Stockwell,T.; Amedeo,P.; Appalla,L.; Bishop,B.; Edworthy,P.; Gupta,N.; Hoover,J.; Katzel,D.; Li,K.; Schobel,S.; Shrivastava,S.; Thovarai,V.; Wang,S.; Bausch,D.; Kasper,M.R.; Nelson,M.I.; Pollet,S.; Silva,M.; Tinoco,Y.O.; Bao,Y.; Sanders,R.; Zhdanov,S.; Kiryutin,B.; Lipman,D.J.; Tatusova,T.; Thomas,P.G.
EPI494606	PB2	Peru	2010-Nov-15	A/Peru/PER054/2010		Other Database Import	Wentworth,D.E.; Halpin,R.A.; Lin,X.; Bera,J.; Ransier,A.; Fedorova,N.; Tsitrin,T.; McLellan,M.; Stockwell,T.; Amedeo,P.; Appalla,L.; Bishop,B.; Edworthy,P.; Gupta,N.; Hoover,J.; Katzel,D.; Li,K.; Schobel,S.; Shrivastava,S.; Thovarai,V.; Wang,S.; Bausch,D.; Kasper,M.R.; Nelson,M.I.; Pollet,S.; Silva,M.; Tinoco,Y.O.; Bao,Y.; Sanders,R.; Zhdanov,S.; Kiryutin,B.; Lipman,D.J.; Tatusova,T.; Thomas,P.G.
EPI494027	PA	Peru	2010-Nov-15	A/Peru/PER054/2010		Other Database Import	Wentworth,D.E.; Halpin,R.A.; Lin,X.; Bera,J.; Ransier,A.; Fedorova,N.; Tsitrin,T.; McLellan,M.; Stockwell,T.; Amedeo,P.; Appalla,L.; Bishop,B.; Edworthy,P.; Gupta,N.; Hoover,J.; Katzel,D.; Li,K.; Schobel,S.; Shrivastava,S.; Thovarai,V.; Wang,S.; Bausch,D.; Kasper,M.R.; Nelson,M.I.; Pollet,S.; Silva,M.; Tinoco,Y.O.; Bao,Y.; Sanders,R.; Zhdanov,S.; Kiryutin,B.; Lipman,D.J.; Tatusova,T.; Thomas,P.G.
EPI494593	HA	Peru	2010-Sep-17	A/Peru/PER053/2010		Other Database Import	Wentworth,D.E.; Halpin,R.A.; Lin,X.; Bera,J.; Ransier,A.; Fedorova,N.; Tsitrin,T.; McLellan,M.; Stockwell,T.; Amedeo,P.; Appalla,L.; Bishop,B.; Edworthy,P.; Gupta,N.; Hoover,J.; Katzel,D.; Li,K.; Schobel,S.; Shrivastava,S.; Thovarai,V.; Wang,S.; Bausch,D.; Kasper,M.R.; Nelson,M.I.; Pollet,S.; Silva,M.; Tinoco,Y.O.; Bao,Y.; Sanders,R.; Zhdanov,S.; Kiryutin,B.; Lipman,D.J.; Tatusova,T.; Thomas,P.G.
EPI494594	MP	Peru	2010-Sep-17	A/Peru/PER053/2010		Other Database Import	Wentworth,D.E.; Halpin,R.A.; Lin,X.; Bera,J.; Ransier,A.; Fedorova,N.; Tsitrin,T.; McLellan,M.; Stockwell,T.; Amedeo,P.; Appalla,L.; Bishop,B.; Edworthy,P.; Gupta,N.; Hoover,J.; Katzel,D.; Li,K.; Schobel,S.; Shrivastava,S.; Thovarai,V.; Wang,S.; Bausch,D.; Kasper,M.R.; Nelson,M.I.; Pollet,S.; Silva,M.; Tinoco,Y.O.; Bao,Y.; Sanders,R.; Zhdanov,S.; Kiryutin,B.; Lipman,D.J.; Tatusova,T.; Thomas,P.G.
EPI494595	NA	Peru	2010-Sep-17	A/Peru/PER053/2010		Other Database Import	Wentworth,D.E.; Halpin,R.A.; Lin,X.; Bera,J.; Ransier,A.; Fedorova,N.; Tsitrin,T.; McLellan,M.; Stockwell,T.; Amedeo,P.; Appalla,L.; Bishop,B.; Edworthy,P.; Gupta,N.; Hoover,J.; Katzel,D.; Li,K.; Schobel,S.; Shrivastava,S.; Thovarai,V.; Wang,S.; Bausch,D.; Kasper,M.R.; Nelson,M.I.; Pollet,S.; Silva,M.; Tinoco,Y.O.; Bao,Y.; Sanders,R.; Zhdanov,S.; Kiryutin,B.; Lipman,D.J.; Tatusova,T.; Thomas,P.G.
EPI494596	NP	Peru	2010-Sep-17	A/Peru/PER053/2010		Other Database Import	Wentworth,D.E.; Halpin,R.A.; Lin,X.; Bera,J.; Ransier,A.; Fedorova,N.; Tsitrin,T.; McLellan,M.; Stockwell,T.; Amedeo,P.; Appalla,L.; Bishop,B.; Edworthy,P.; Gupta,N.; Hoover,J.; Katzel,D.; Li,K.; Schobel,S.; Shrivastava,S.; Thovarai,V.; Wang,S.; Bausch,D.; Kasper,M.R.; Nelson,M.I.; Pollet,S.; Silva,M.; Tinoco,Y.O.; Bao,Y.; Sanders,R.; Zhdanov,S.; Kiryutin,B.; Lipman,D.J.; Tatusova,T.; Thomas,P.G.
EPI494597	NS	Peru	2010-Sep-17	A/Peru/PER053/2010		Other Database Import	Wentworth,D.E.; Halpin,R.A.; Lin,X.; Bera,J.; Ransier,A.; Fedorova,N.; Tsitrin,T.; McLellan,M.; Stockwell,T.; Amedeo,P.; Appalla,L.; Bishop,B.; Edworthy,P.; Gupta,N.; Hoover,J.; Katzel,D.; Li,K.; Schobel,S.; Shrivastava,S.; Thovarai,V.; Wang,S.; Bausch,D.; Kasper,M.R.; Nelson,M.I.; Pollet,S.; Silva,M.; Tinoco,Y.O.; Bao,Y.; Sanders,R.; Zhdanov,S.; Kiryutin,B.; Lipman,D.J.; Tatusova,T.; Thomas,P.G.
EPI494598	PB1	Peru	2010-Sep-17	A/Peru/PER053/2010		Other Database Import	Wentworth,D.E.; Halpin,R.A.; Lin,X.; Bera,J.; Ransier,A.; Fedorova,N.; Tsitrin,T.; McLellan,M.; Stockwell,T.; Amedeo,P.; Appalla,L.; Bishop,B.; Edworthy,P.; Gupta,N.; Hoover,J.; Katzel,D.; Li,K.; Schobel,S.; Shrivastava,S.; Thovarai,V.; Wang,S.; Bausch,D.; Kasper,M.R.; Nelson,M.I.; Pollet,S.; Silva,M.; Tinoco,Y.O.; Bao,Y.; Sanders,R.; Zhdanov,S.; Kiryutin,B.; Lipman,D.J.; Tatusova,T.; Thomas,P.G.
EPI494599	PB2	Peru	2010-Sep-17	A/Peru/PER053/2010		Other Database Import	Wentworth,D.E.; Halpin,R.A.; Lin,X.; Bera,J.; Ransier,A.; Fedorova,N.; Tsitrin,T.; McLellan,M.; Stockwell,T.; Amedeo,P.; Appalla,L.; Bishop,B.; Edworthy,P.; Gupta,N.; Hoover,J.; Katzel,D.; Li,K.; Schobel,S.; Shrivastava,S.; Thovarai,V.; Wang,S.; Bausch,D.; Kasper,M.R.; Nelson,M.I.; Pollet,S.; Silva,M.; Tinoco,Y.O.; Bao,Y.; Sanders,R.; Zhdanov,S.; Kiryutin,B.; Lipman,D.J.; Tatusova,T.; Thomas,P.G.
EPI494026	PA	Peru	2010-Sep-17	A/Peru/PER053/2010		Other Database Import	Wentworth,D.E.; Halpin,R.A.; Lin,X.; Bera,J.; Ransier,A.; Fedorova,N.; Tsitrin,T.; McLellan,M.; Stockwell,T.; Amedeo,P.; Appalla,L.; Bishop,B.; Edworthy,P.; Gupta,N.; Hoover,J.; Katzel,D.; Li,K.; Schobel,S.; Shrivastava,S.; Thovarai,V.; Wang,S.; Bausch,D.; Kasper,M.R.; Nelson,M.I.; Pollet,S.; Silva,M.; Tinoco,Y.O.; Bao,Y.; Sanders,R.; Zhdanov,S.; Kiryutin,B.; Lipman,D.J.; Tatusova,T.; Thomas,P.G.
EPI493974	PA	Peru	2010-Oct-06	A/Peru/PER050/2010		Other Database Import	Wentworth,D.E.; Halpin,R.A.; Lin,X.; Bera,J.; Ransier,A.; Fedorova,N.; Tsitrin,T.; McLellan,M.; Stockwell,T.; Amedeo,P.; Appalla,L.; Bishop,B.; Edworthy,P.; Gupta,N.; Hoover,J.; Katzel,D.; Li,K.; Schobel,S.; Shrivastava,S.; Thovarai,V.; Wang,S.; Bausch,D.; Kasper,M.R.; Nelson,M.I.; Pollet,S.; Silva,M.; Tinoco,Y.O.; Bao,Y.; Sanders,R.; Zhdanov,S.; Kiryutin,B.; Lipman,D.J.; Tatusova,T.; Thomas,P.G.
EPI494572	HA	Peru	2010-Oct-06	A/Peru/PER050/2010		Other Database Import	Wentworth,D.E.; Halpin,R.A.; Lin,X.; Bera,J.; Ransier,A.; Fedorova,N.; Tsitrin,T.; McLellan,M.; Stockwell,T.; Amedeo,P.; Appalla,L.; Bishop,B.; Edworthy,P.; Gupta,N.; Hoover,J.; Katzel,D.; Li,K.; Schobel,S.; Shrivastava,S.; Thovarai,V.; Wang,S.; Bausch,D.; Kasper,M.R.; Nelson,M.I.; Pollet,S.; Silva,M.; Tinoco,Y.O.; Bao,Y.; Sanders,R.; Zhdanov,S.; Kiryutin,B.; Lipman,D.J.; Tatusova,T.; Thomas,P.G.
EPI494573	MP	Peru	2010-Oct-06	A/Peru/PER050/2010		Other Database Import	Wentworth,D.E.; Halpin,R.A.; Lin,X.; Bera,J.; Ransier,A.; Fedorova,N.; Tsitrin,T.; McLellan,M.; Stockwell,T.; Amedeo,P.; Appalla,L.; Bishop,B.; Edworthy,P.; Gupta,N.; Hoover,J.; Katzel,D.; Li,K.; Schobel,S.; Shrivastava,S.; Thovarai,V.; Wang,S.; Bausch,D.; Kasper,M.R.; Nelson,M.I.; Pollet,S.; Silva,M.; Tinoco,Y.O.; Bao,Y.; Sanders,R.; Zhdanov,S.; Kiryutin,B.; Lipman,D.J.; Tatusova,T.; Thomas,P.G.
EPI494574	NA	Peru	2010-Oct-06	A/Peru/PER050/2010		Other Database Import	Wentworth,D.E.; Halpin,R.A.; Lin,X.; Bera,J.; Ransier,A.; Fedorova,N.; Tsitrin,T.; McLellan,M.; Stockwell,T.; Amedeo,P.; Appalla,L.; Bishop,B.; Edworthy,P.; Gupta,N.; Hoover,J.; Katzel,D.; Li,K.; Schobel,S.; Shrivastava,S.; Thovarai,V.; Wang,S.; Bausch,D.; Kasper,M.R.; Nelson,M.I.; Pollet,S.; Silva,M.; Tinoco,Y.O.; Bao,Y.; Sanders,R.; Zhdanov,S.; Kiryutin,B.; Lipman,D.J.; Tatusova,T.; Thomas,P.G.
EPI494575	NP	Peru	2010-Oct-06	A/Peru/PER050/2010		Other Database Import	Wentworth,D.E.; Halpin,R.A.; Lin,X.; Bera,J.; Ransier,A.; Fedorova,N.; Tsitrin,T.; McLellan,M.; Stockwell,T.; Amedeo,P.; Appalla,L.; Bishop,B.; Edworthy,P.; Gupta,N.; Hoover,J.; Katzel,D.; Li,K.; Schobel,S.; Shrivastava,S.; Thovarai,V.; Wang,S.; Bausch,D.; Kasper,M.R.; Nelson,M.I.; Pollet,S.; Silva,M.; Tinoco,Y.O.; Bao,Y.; Sanders,R.; Zhdanov,S.; Kiryutin,B.; Lipman,D.J.; Tatusova,T.; Thomas,P.G.
EPI494576	NS	Peru	2010-Oct-06	A/Peru/PER050/2010		Other Database Import	Wentworth,D.E.; Halpin,R.A.; Lin,X.; Bera,J.; Ransier,A.; Fedorova,N.; Tsitrin,T.; McLellan,M.; Stockwell,T.; Amedeo,P.; Appalla,L.; Bishop,B.; Edworthy,P.; Gupta,N.; Hoover,J.; Katzel,D.; Li,K.; Schobel,S.; Shrivastava,S.; Thovarai,V.; Wang,S.; Bausch,D.; Kasper,M.R.; Nelson,M.I.; Pollet,S.; Silva,M.; Tinoco,Y.O.; Bao,Y.; Sanders,R.; Zhdanov,S.; Kiryutin,B.; Lipman,D.J.; Tatusova,T.; Thomas,P.G.
EPI494577	PB1	Peru	2010-Oct-06	A/Peru/PER050/2010		Other Database Import	Wentworth,D.E.; Halpin,R.A.; Lin,X.; Bera,J.; Ransier,A.; Fedorova,N.; Tsitrin,T.; McLellan,M.; Stockwell,T.; Amedeo,P.; Appalla,L.; Bishop,B.; Edworthy,P.; Gupta,N.; Hoover,J.; Katzel,D.; Li,K.; Schobel,S.; Shrivastava,S.; Thovarai,V.; Wang,S.; Bausch,D.; Kasper,M.R.; Nelson,M.I.; Pollet,S.; Silva,M.; Tinoco,Y.O.; Bao,Y.; Sanders,R.; Zhdanov,S.; Kiryutin,B.; Lipman,D.J.; Tatusova,T.; Thomas,P.G.
EPI494578	PB2	Peru	2010-Oct-06	A/Peru/PER050/2010		Other Database Import	Wentworth,D.E.; Halpin,R.A.; Lin,X.; Bera,J.; Ransier,A.; Fedorova,N.; Tsitrin,T.; McLellan,M.; Stockwell,T.; Amedeo,P.; Appalla,L.; Bishop,B.; Edworthy,P.; Gupta,N.; Hoover,J.; Katzel,D.; Li,K.; Schobel,S.; Shrivastava,S.; Thovarai,V.; Wang,S.; Bausch,D.; Kasper,M.R.; Nelson,M.I.; Pollet,S.; Silva,M.; Tinoco,Y.O.; Bao,Y.; Sanders,R.; Zhdanov,S.; Kiryutin,B.; Lipman,D.J.; Tatusova,T.; Thomas,P.G.
EPI493952	PA	Peru	2010-Nov-20	A/Peru/PER030/2010		Other Database Import	Wentworth,D.E.; Halpin,R.A.; Lin,X.; Bera,J.; Ransier,A.; Fedorova,N.; Tsitrin,T.; McLellan,M.; Stockwell,T.; Amedeo,P.; Appalla,L.; Bishop,B.; Edworthy,P.; Gupta,N.; Hoover,J.; Katzel,D.; Li,K.; Schobel,S.; Shrivastava,S.; Thovarai,V.; Wang,S.; Bausch,D.; Kasper,M.R.; Nelson,M.I.; Pollet,S.; Silva,M.; Tinoco,Y.O.; Bao,Y.; Sanders,R.; Zhdanov,S.; Kiryutin,B.; Lipman,D.J.; Tatusova,T.; Thomas,P.G.
EPI494432	HA	Peru	2010-Nov-20	A/Peru/PER030/2010		Other Database Import	Wentworth,D.E.; Halpin,R.A.; Lin,X.; Bera,J.; Ransier,A.; Fedorova,N.; Tsitrin,T.; McLellan,M.; Stockwell,T.; Amedeo,P.; Appalla,L.; Bishop,B.; Edworthy,P.; Gupta,N.; Hoover,J.; Katzel,D.; Li,K.; Schobel,S.; Shrivastava,S.; Thovarai,V.; Wang,S.; Bausch,D.; Kasper,M.R.; Nelson,M.I.; Pollet,S.; Silva,M.; Tinoco,Y.O.; Bao,Y.; Sanders,R.; Zhdanov,S.; Kiryutin,B.; Lipman,D.J.; Tatusova,T.; Thomas,P.G.
EPI494433	MP	Peru	2010-Nov-20	A/Peru/PER030/2010		Other Database Import	Wentworth,D.E.; Halpin,R.A.; Lin,X.; Bera,J.; Ransier,A.; Fedorova,N.; Tsitrin,T.; McLellan,M.; Stockwell,T.; Amedeo,P.; Appalla,L.; Bishop,B.; Edworthy,P.; Gupta,N.; Hoover,J.; Katzel,D.; Li,K.; Schobel,S.; Shrivastava,S.; Thovarai,V.; Wang,S.; Bausch,D.; Kasper,M.R.; Nelson,M.I.; Pollet,S.; Silva,M.; Tinoco,Y.O.; Bao,Y.; Sanders,R.; Zhdanov,S.; Kiryutin,B.; Lipman,D.J.; Tatusova,T.; Thomas,P.G.
EPI494434	NA	Peru	2010-Nov-20	A/Peru/PER030/2010		Other Database Import	Wentworth,D.E.; Halpin,R.A.; Lin,X.; Bera,J.; Ransier,A.; Fedorova,N.; Tsitrin,T.; McLellan,M.; Stockwell,T.; Amedeo,P.; Appalla,L.; Bishop,B.; Edworthy,P.; Gupta,N.; Hoover,J.; Katzel,D.; Li,K.; Schobel,S.; Shrivastava,S.; Thovarai,V.; Wang,S.; Bausch,D.; Kasper,M.R.; Nelson,M.I.; Pollet,S.; Silva,M.; Tinoco,Y.O.; Bao,Y.; Sanders,R.; Zhdanov,S.; Kiryutin,B.; Lipman,D.J.; Tatusova,T.; Thomas,P.G.
EPI494435	NP	Peru	2010-Nov-20	A/Peru/PER030/2010		Other Database Import	Wentworth,D.E.; Halpin,R.A.; Lin,X.; Bera,J.; Ransier,A.; Fedorova,N.; Tsitrin,T.; McLellan,M.; Stockwell,T.; Amedeo,P.; Appalla,L.; Bishop,B.; Edworthy,P.; Gupta,N.; Hoover,J.; Katzel,D.; Li,K.; Schobel,S.; Shrivastava,S.; Thovarai,V.; Wang,S.; Bausch,D.; Kasper,M.R.; Nelson,M.I.; Pollet,S.; Silva,M.; Tinoco,Y.O.; Bao,Y.; Sanders,R.; Zhdanov,S.; Kiryutin,B.; Lipman,D.J.; Tatusova,T.; Thomas,P.G.
EPI494436	NS	Peru	2010-Nov-20	A/Peru/PER030/2010		Other Database Import	Wentworth,D.E.; Halpin,R.A.; Lin,X.; Bera,J.; Ransier,A.; Fedorova,N.; Tsitrin,T.; McLellan,M.; Stockwell,T.; Amedeo,P.; Appalla,L.; Bishop,B.; Edworthy,P.; Gupta,N.; Hoover,J.; Katzel,D.; Li,K.; Schobel,S.; Shrivastava,S.; Thovarai,V.; Wang,S.; Bausch,D.; Kasper,M.R.; Nelson,M.I.; Pollet,S.; Silva,M.; Tinoco,Y.O.; Bao,Y.; Sanders,R.; Zhdanov,S.; Kiryutin,B.; Lipman,D.J.; Tatusova,T.; Thomas,P.G.
EPI494437	PB1	Peru	2010-Nov-20	A/Peru/PER030/2010		Other Database Import	Wentworth,D.E.; Halpin,R.A.; Lin,X.; Bera,J.; Ransier,A.; Fedorova,N.; Tsitrin,T.; McLellan,M.; Stockwell,T.; Amedeo,P.; Appalla,L.; Bishop,B.; Edworthy,P.; Gupta,N.; Hoover,J.; Katzel,D.; Li,K.; Schobel,S.; Shrivastava,S.; Thovarai,V.; Wang,S.; Bausch,D.; Kasper,M.R.; Nelson,M.I.; Pollet,S.; Silva,M.; Tinoco,Y.O.; Bao,Y.; Sanders,R.; Zhdanov,S.; Kiryutin,B.; Lipman,D.J.; Tatusova,T.; Thomas,P.G.
EPI494438	PB2	Peru	2010-Nov-20	A/Peru/PER030/2010		Other Database Import	Wentworth,D.E.; Halpin,R.A.; Lin,X.; Bera,J.; Ransier,A.; Fedorova,N.; Tsitrin,T.; McLellan,M.; Stockwell,T.; Amedeo,P.; Appalla,L.; Bishop,B.; Edworthy,P.; Gupta,N.; Hoover,J.; Katzel,D.; Li,K.; Schobel,S.; Shrivastava,S.; Thovarai,V.; Wang,S.; Bausch,D.; Kasper,M.R.; Nelson,M.I.; Pollet,S.; Silva,M.; Tinoco,Y.O.; Bao,Y.; Sanders,R.; Zhdanov,S.; Kiryutin,B.; Lipman,D.J.; Tatusova,T.; Thomas,P.G.
EPI493951	PA	Peru	2010-Oct-22	A/Peru/PER029/2010		Other Database Import	Wentworth,D.E.; Halpin,R.A.; Lin,X.; Bera,J.; Ransier,A.; Fedorova,N.; Tsitrin,T.; McLellan,M.; Stockwell,T.; Amedeo,P.; Appalla,L.; Bishop,B.; Edworthy,P.; Gupta,N.; Hoover,J.; Katzel,D.; Li,K.; Schobel,S.; Shrivastava,S.; Thovarai,V.; Wang,S.; Bausch,D.; Kasper,M.R.; Nelson,M.I.; Pollet,S.; Silva,M.; Tinoco,Y.O.; Bao,Y.; Sanders,R.; Zhdanov,S.; Kiryutin,B.; Lipman,D.J.; Tatusova,T.; Thomas,P.G.
EPI494425	HA	Peru	2010-Oct-22	A/Peru/PER029/2010		Other Database Import	Wentworth,D.E.; Halpin,R.A.; Lin,X.; Bera,J.; Ransier,A.; Fedorova,N.; Tsitrin,T.; McLellan,M.; Stockwell,T.; Amedeo,P.; Appalla,L.; Bishop,B.; Edworthy,P.; Gupta,N.; Hoover,J.; Katzel,D.; Li,K.; Schobel,S.; Shrivastava,S.; Thovarai,V.; Wang,S.; Bausch,D.; Kasper,M.R.; Nelson,M.I.; Pollet,S.; Silva,M.; Tinoco,Y.O.; Bao,Y.; Sanders,R.; Zhdanov,S.; Kiryutin,B.; Lipman,D.J.; Tatusova,T.; Thomas,P.G.
EPI494426	MP	Peru	2010-Oct-22	A/Peru/PER029/2010		Other Database Import	Wentworth,D.E.; Halpin,R.A.; Lin,X.; Bera,J.; Ransier,A.; Fedorova,N.; Tsitrin,T.; McLellan,M.; Stockwell,T.; Amedeo,P.; Appalla,L.; Bishop,B.; Edworthy,P.; Gupta,N.; Hoover,J.; Katzel,D.; Li,K.; Schobel,S.; Shrivastava,S.; Thovarai,V.; Wang,S.; Bausch,D.; Kasper,M.R.; Nelson,M.I.; Pollet,S.; Silva,M.; Tinoco,Y.O.; Bao,Y.; Sanders,R.; Zhdanov,S.; Kiryutin,B.; Lipman,D.J.; Tatusova,T.; Thomas,P.G.
EPI494427	NA	Peru	2010-Oct-22	A/Peru/PER029/2010		Other Database Import	Wentworth,D.E.; Halpin,R.A.; Lin,X.; Bera,J.; Ransier,A.; Fedorova,N.; Tsitrin,T.; McLellan,M.; Stockwell,T.; Amedeo,P.; Appalla,L.; Bishop,B.; Edworthy,P.; Gupta,N.; Hoover,J.; Katzel,D.; Li,K.; Schobel,S.; Shrivastava,S.; Thovarai,V.; Wang,S.; Bausch,D.; Kasper,M.R.; Nelson,M.I.; Pollet,S.; Silva,M.; Tinoco,Y.O.; Bao,Y.; Sanders,R.; Zhdanov,S.; Kiryutin,B.; Lipman,D.J.; Tatusova,T.; Thomas,P.G.
EPI494428	NP	Peru	2010-Oct-22	A/Peru/PER029/2010		Other Database Import	Wentworth,D.E.; Halpin,R.A.; Lin,X.; Bera,J.; Ransier,A.; Fedorova,N.; Tsitrin,T.; McLellan,M.; Stockwell,T.; Amedeo,P.; Appalla,L.; Bishop,B.; Edworthy,P.; Gupta,N.; Hoover,J.; Katzel,D.; Li,K.; Schobel,S.; Shrivastava,S.; Thovarai,V.; Wang,S.; Bausch,D.; Kasper,M.R.; Nelson,M.I.; Pollet,S.; Silva,M.; Tinoco,Y.O.; Bao,Y.; Sanders,R.; Zhdanov,S.; Kiryutin,B.; Lipman,D.J.; Tatusova,T.; Thomas,P.G.
[truncated: 5,495 more rows]
