# Supplementary material for: Parallel evolution of influenza across multiple spatiotemporal scales
Source: eLife. 2017 Jun 27;6:e26875. doi: 10.7554/eLife.26875 (PMC5487208; doi:10.7554/eLife.26875)
Supplement: Supplementary file 1. — DOI: http://dx.doi.org/10.7554/eLife.26875.022 [file elife-26875-supp1.zip › acknowledgements/2011.xls]

## Sheet: Acknowledge Table
We acknowledge the authors, originating and submitting laboratories of the sequences from GISAID’s EpiFlu™ Database on which this research is based. The list is detailed below.
All submitters of data may be contacted directly via the GISAID website www.gisaid.org
Segment ID	Segment	Country	Collection date	Isolate name	Originating Lab	Submitting Lab	Authors
EPI895382	HA	Jordan	2011-Dec-28	A/Jordan/B1376/2011		Other Database Import	El Shesheny,R.; Halasa,N.B.; Kayali,G.; Khuri-Bulos,N.
EPI895418	NA	Jordan	2011-Dec-28	A/Jordan/B1376/2011		Other Database Import	El Shesheny,R.; Halasa,N.B.; Kayali,G.; Khuri-Bulos,N.
EPI895381	HA	Jordan	2011-Dec-26	A/Jordan/A0352/2011		Other Database Import	El Shesheny,R.; Halasa,N.B.; Kayali,G.; Khuri-Bulos,N.
EPI895417	NA	Jordan	2011-Dec-26	A/Jordan/A0352/2011		Other Database Import	El Shesheny,R.; Halasa,N.B.; Kayali,G.; Khuri-Bulos,N.
EPI895380	HA	Jordan	2011-Dec-21	A/Jordan/C2312/2011		Other Database Import	El Shesheny,R.; Halasa,N.B.; Kayali,G.; Khuri-Bulos,N.
EPI895416	NA	Jordan	2011-Dec-21	A/Jordan/C2312/2011		Other Database Import	El Shesheny,R.; Halasa,N.B.; Kayali,G.; Khuri-Bulos,N.
EPI895378	HA	Jordan	2011-Dec-18	A/Jordan/B1370/2011		Other Database Import	El Shesheny,R.; Halasa,N.B.; Kayali,G.; Khuri-Bulos,N.
EPI895414	NA	Jordan	2011-Dec-18	A/Jordan/B1370/2011		Other Database Import	El Shesheny,R.; Halasa,N.B.; Kayali,G.; Khuri-Bulos,N.
EPI895376	HA	Jordan	2011-Nov-12	A/Jordan/C2307/2011		Other Database Import	El Shesheny,R.; Halasa,N.B.; Kayali,G.; Khuri-Bulos,N.
EPI895412	NA	Jordan	2011-Nov-12	A/Jordan/C2307/2011		Other Database Import	El Shesheny,R.; Halasa,N.B.; Kayali,G.; Khuri-Bulos,N.
EPI895375	HA	Jordan	2011-Nov-12	A/Jordan/C2303/2011		Other Database Import	El Shesheny,R.; Halasa,N.B.; Kayali,G.; Khuri-Bulos,N.
EPI895411	NA	Jordan	2011-Nov-12	A/Jordan/C2303/2011		Other Database Import	El Shesheny,R.; Halasa,N.B.; Kayali,G.; Khuri-Bulos,N.
EPI895373	HA	Jordan	2011-Nov-14	A/Jordan/C2285/2011		Other Database Import	El Shesheny,R.; Halasa,N.B.; Kayali,G.; Khuri-Bulos,N.
EPI895409	NA	Jordan	2011-Nov-14	A/Jordan/C2285/2011		Other Database Import	El Shesheny,R.; Halasa,N.B.; Kayali,G.; Khuri-Bulos,N.
EPI895369	HA	Jordan	2011-Jan-24	A/Jordan/D3099/2011		Other Database Import	El Shesheny,R.; Halasa,N.B.; Kayali,G.; Khuri-Bulos,N.
EPI895405	NA	Jordan	2011-Jan-24	A/Jordan/D3099/2011		Other Database Import	El Shesheny,R.; Halasa,N.B.; Kayali,G.; Khuri-Bulos,N.
EPI895368	HA	Jordan	2011-Jan-13	A/Jordan/C2102/2011		Other Database Import	El Shesheny,R.; Halasa,N.B.; Kayali,G.; Khuri-Bulos,N.
EPI895404	NA	Jordan	2011-Jan-13	A/Jordan/C2102/2011		Other Database Import	El Shesheny,R.; Halasa,N.B.; Kayali,G.; Khuri-Bulos,N.
EPI843212	NP	Peru	2011-Oct-25	A/Piura/FPP00919/2011		Other Database Import	Maljkovic Berry,I.; Melendrez,M.C.; Li,T.; Hawksworth,A.W.; Brice,G.T.; Blair,P.J.; Halsey,E.S.; Williams,M.; Fernandez,S.; Yoon,I.-K.; Edwards,L.D.; Kuschner,R.; Lin,X.; Thomas,S.J.; Jarman,R.G.; Wlliams,M.; Gomez,J.L.; Sanchez,F.; Lorenzana,I.; Laguna-Torres,A.V.
EPI842525	HA	Peru	2011-Oct-25	A/Piura/FPP00919/2011		Other Database Import	Maljkovic Berry,I.; Melendrez,M.C.; Li,T.; Hawksworth,A.W.; Brice,G.T.; Blair,P.J.; Halsey,E.S.; Williams,M.; Fernandez,S.; Yoon,I.-K.; Edwards,L.D.; Kuschner,R.; Lin,X.; Thomas,S.J.; Jarman,R.G.; Wlliams,M.; Gomez,J.L.; Sanchez,F.; Lorenzana,I.; Laguna-Torres,A.V.
EPI843167	PB2	Peru	2011-Oct-25	A/Piura/FPP00919/2011		Other Database Import	Maljkovic Berry,I.; Melendrez,M.C.; Li,T.; Hawksworth,A.W.; Brice,G.T.; Blair,P.J.; Halsey,E.S.; Williams,M.; Fernandez,S.; Yoon,I.-K.; Edwards,L.D.; Kuschner,R.; Lin,X.; Thomas,S.J.; Jarman,R.G.; Wlliams,M.; Gomez,J.L.; Sanchez,F.; Lorenzana,I.; Laguna-Torres,A.V.
EPI843183	MP	Peru	2011-Oct-25	A/Piura/FPP00919/2011		Other Database Import	Maljkovic Berry,I.; Melendrez,M.C.; Li,T.; Hawksworth,A.W.; Brice,G.T.; Blair,P.J.; Halsey,E.S.; Williams,M.; Fernandez,S.; Yoon,I.-K.; Edwards,L.D.; Kuschner,R.; Lin,X.; Thomas,S.J.; Jarman,R.G.; Wlliams,M.; Gomez,J.L.; Sanchez,F.; Lorenzana,I.; Laguna-Torres,A.V.
EPI841951	NS	Peru	2011-Oct-25	A/Piura/FPP00919/2011		Other Database Import	Maljkovic Berry,I.; Melendrez,M.C.; Li,T.; Hawksworth,A.W.; Brice,G.T.; Blair,P.J.; Halsey,E.S.; Williams,M.; Fernandez,S.; Yoon,I.-K.; Edwards,L.D.; Kuschner,R.; Lin,X.; Thomas,S.J.; Jarman,R.G.; Wlliams,M.; Gomez,J.L.; Sanchez,F.; Lorenzana,I.; Laguna-Torres,A.V.
EPI842809	PB1	Peru	2011-Oct-25	A/Piura/FPP00919/2011		Other Database Import	Maljkovic Berry,I.; Melendrez,M.C.; Li,T.; Hawksworth,A.W.; Brice,G.T.; Blair,P.J.; Halsey,E.S.; Williams,M.; Fernandez,S.; Yoon,I.-K.; Edwards,L.D.; Kuschner,R.; Lin,X.; Thomas,S.J.; Jarman,R.G.; Wlliams,M.; Gomez,J.L.; Sanchez,F.; Lorenzana,I.; Laguna-Torres,A.V.
EPI842467	PA	Peru	2011-Oct-25	A/Piura/FPP00919/2011		Other Database Import	Maljkovic Berry,I.; Melendrez,M.C.; Li,T.; Hawksworth,A.W.; Brice,G.T.; Blair,P.J.; Halsey,E.S.; Williams,M.; Fernandez,S.; Yoon,I.-K.; Edwards,L.D.; Kuschner,R.; Lin,X.; Thomas,S.J.; Jarman,R.G.; Wlliams,M.; Gomez,J.L.; Sanchez,F.; Lorenzana,I.; Laguna-Torres,A.V.
EPI842324	NA	Peru	2011-Oct-25	A/Piura/FPP00919/2011		Other Database Import	Maljkovic Berry,I.; Melendrez,M.C.; Li,T.; Hawksworth,A.W.; Brice,G.T.; Blair,P.J.; Halsey,E.S.; Williams,M.; Fernandez,S.; Yoon,I.-K.; Edwards,L.D.; Kuschner,R.; Lin,X.; Thomas,S.J.; Jarman,R.G.; Wlliams,M.; Gomez,J.L.; Sanchez,F.; Lorenzana,I.; Laguna-Torres,A.V.
EPI843210	NP	Peru	2011-Dec-01	A/Iquitos/FPI002788/2011		Other Database Import	Maljkovic Berry,I.; Melendrez,M.C.; Li,T.; Hawksworth,A.W.; Brice,G.T.; Blair,P.J.; Halsey,E.S.; Williams,M.; Fernandez,S.; Yoon,I.-K.; Edwards,L.D.; Kuschner,R.; Lin,X.; Thomas,S.J.; Jarman,R.G.; Wlliams,M.; Gomez,J.L.; Sanchez,F.; Lorenzana,I.; Laguna-Torres,A.V.
EPI842523	HA	Peru	2011-Dec-01	A/Iquitos/FPI002788/2011		Other Database Import	Maljkovic Berry,I.; Melendrez,M.C.; Li,T.; Hawksworth,A.W.; Brice,G.T.; Blair,P.J.; Halsey,E.S.; Williams,M.; Fernandez,S.; Yoon,I.-K.; Edwards,L.D.; Kuschner,R.; Lin,X.; Thomas,S.J.; Jarman,R.G.; Wlliams,M.; Gomez,J.L.; Sanchez,F.; Lorenzana,I.; Laguna-Torres,A.V.
EPI843181	MP	Peru	2011-Dec-01	A/Iquitos/FPI002788/2011		Other Database Import	Maljkovic Berry,I.; Melendrez,M.C.; Li,T.; Hawksworth,A.W.; Brice,G.T.; Blair,P.J.; Halsey,E.S.; Williams,M.; Fernandez,S.; Yoon,I.-K.; Edwards,L.D.; Kuschner,R.; Lin,X.; Thomas,S.J.; Jarman,R.G.; Wlliams,M.; Gomez,J.L.; Sanchez,F.; Lorenzana,I.; Laguna-Torres,A.V.
EPI843227	PB2	Peru	2011-Dec-01	A/Iquitos/FPI002788/2011		Other Database Import	Maljkovic Berry,I.; Melendrez,M.C.; Li,T.; Hawksworth,A.W.; Brice,G.T.; Blair,P.J.; Halsey,E.S.; Williams,M.; Fernandez,S.; Yoon,I.-K.; Edwards,L.D.; Kuschner,R.; Lin,X.; Thomas,S.J.; Jarman,R.G.; Wlliams,M.; Gomez,J.L.; Sanchez,F.; Lorenzana,I.; Laguna-Torres,A.V.
EPI841949	NS	Peru	2011-Dec-01	A/Iquitos/FPI002788/2011		Other Database Import	Maljkovic Berry,I.; Melendrez,M.C.; Li,T.; Hawksworth,A.W.; Brice,G.T.; Blair,P.J.; Halsey,E.S.; Williams,M.; Fernandez,S.; Yoon,I.-K.; Edwards,L.D.; Kuschner,R.; Lin,X.; Thomas,S.J.; Jarman,R.G.; Wlliams,M.; Gomez,J.L.; Sanchez,F.; Lorenzana,I.; Laguna-Torres,A.V.
EPI842807	PB1	Peru	2011-Dec-01	A/Iquitos/FPI002788/2011		Other Database Import	Maljkovic Berry,I.; Melendrez,M.C.; Li,T.; Hawksworth,A.W.; Brice,G.T.; Blair,P.J.; Halsey,E.S.; Williams,M.; Fernandez,S.; Yoon,I.-K.; Edwards,L.D.; Kuschner,R.; Lin,X.; Thomas,S.J.; Jarman,R.G.; Wlliams,M.; Gomez,J.L.; Sanchez,F.; Lorenzana,I.; Laguna-Torres,A.V.
EPI842465	PA	Peru	2011-Dec-01	A/Iquitos/FPI002788/2011		Other Database Import	Maljkovic Berry,I.; Melendrez,M.C.; Li,T.; Hawksworth,A.W.; Brice,G.T.; Blair,P.J.; Halsey,E.S.; Williams,M.; Fernandez,S.; Yoon,I.-K.; Edwards,L.D.; Kuschner,R.; Lin,X.; Thomas,S.J.; Jarman,R.G.; Wlliams,M.; Gomez,J.L.; Sanchez,F.; Lorenzana,I.; Laguna-Torres,A.V.
EPI842322	NA	Peru	2011-Dec-01	A/Iquitos/FPI002788/2011		Other Database Import	Maljkovic Berry,I.; Melendrez,M.C.; Li,T.; Hawksworth,A.W.; Brice,G.T.; Blair,P.J.; Halsey,E.S.; Williams,M.; Fernandez,S.; Yoon,I.-K.; Edwards,L.D.; Kuschner,R.; Lin,X.; Thomas,S.J.; Jarman,R.G.; Wlliams,M.; Gomez,J.L.; Sanchez,F.; Lorenzana,I.; Laguna-Torres,A.V.
EPI842522	HA	Honduras	2011-Oct-04	A/Tegucigalpa/FHT00191/2011		Other Database Import	Maljkovic Berry,I.; Melendrez,M.C.; Li,T.; Hawksworth,A.W.; Brice,G.T.; Blair,P.J.; Halsey,E.S.; Williams,M.; Fernandez,S.; Yoon,I.-K.; Edwards,L.D.; Kuschner,R.; Lin,X.; Thomas,S.J.; Jarman,R.G.; Wlliams,M.; Gomez,J.L.; Sanchez,F.; Lorenzana,I.; Laguna-Torres,A.V.
EPI843180	MP	Honduras	2011-Oct-04	A/Tegucigalpa/FHT00191/2011		Other Database Import	Maljkovic Berry,I.; Melendrez,M.C.; Li,T.; Hawksworth,A.W.; Brice,G.T.; Blair,P.J.; Halsey,E.S.; Williams,M.; Fernandez,S.; Yoon,I.-K.; Edwards,L.D.; Kuschner,R.; Lin,X.; Thomas,S.J.; Jarman,R.G.; Wlliams,M.; Gomez,J.L.; Sanchez,F.; Lorenzana,I.; Laguna-Torres,A.V.
EPI843226	PB2	Honduras	2011-Oct-04	A/Tegucigalpa/FHT00191/2011		Other Database Import	Maljkovic Berry,I.; Melendrez,M.C.; Li,T.; Hawksworth,A.W.; Brice,G.T.; Blair,P.J.; Halsey,E.S.; Williams,M.; Fernandez,S.; Yoon,I.-K.; Edwards,L.D.; Kuschner,R.; Lin,X.; Thomas,S.J.; Jarman,R.G.; Wlliams,M.; Gomez,J.L.; Sanchez,F.; Lorenzana,I.; Laguna-Torres,A.V.
EPI842886	PB1	Honduras	2011-Oct-04	A/Tegucigalpa/FHT00191/2011		Other Database Import	Maljkovic Berry,I.; Melendrez,M.C.; Li,T.; Hawksworth,A.W.; Brice,G.T.; Blair,P.J.; Halsey,E.S.; Williams,M.; Fernandez,S.; Yoon,I.-K.; Edwards,L.D.; Kuschner,R.; Lin,X.; Thomas,S.J.; Jarman,R.G.; Wlliams,M.; Gomez,J.L.; Sanchez,F.; Lorenzana,I.; Laguna-Torres,A.V.
EPI841948	NS	Honduras	2011-Oct-04	A/Tegucigalpa/FHT00191/2011		Other Database Import	Maljkovic Berry,I.; Melendrez,M.C.; Li,T.; Hawksworth,A.W.; Brice,G.T.; Blair,P.J.; Halsey,E.S.; Williams,M.; Fernandez,S.; Yoon,I.-K.; Edwards,L.D.; Kuschner,R.; Lin,X.; Thomas,S.J.; Jarman,R.G.; Wlliams,M.; Gomez,J.L.; Sanchez,F.; Lorenzana,I.; Laguna-Torres,A.V.
EPI843209	NP	Honduras	2011-Oct-04	A/Tegucigalpa/FHT00191/2011		Other Database Import	Maljkovic Berry,I.; Melendrez,M.C.; Li,T.; Hawksworth,A.W.; Brice,G.T.; Blair,P.J.; Halsey,E.S.; Williams,M.; Fernandez,S.; Yoon,I.-K.; Edwards,L.D.; Kuschner,R.; Lin,X.; Thomas,S.J.; Jarman,R.G.; Wlliams,M.; Gomez,J.L.; Sanchez,F.; Lorenzana,I.; Laguna-Torres,A.V.
EPI842321	NA	Honduras	2011-Oct-04	A/Tegucigalpa/FHT00191/2011		Other Database Import	Maljkovic Berry,I.; Melendrez,M.C.; Li,T.; Hawksworth,A.W.; Brice,G.T.; Blair,P.J.; Halsey,E.S.; Williams,M.; Fernandez,S.; Yoon,I.-K.; Edwards,L.D.; Kuschner,R.; Lin,X.; Thomas,S.J.; Jarman,R.G.; Wlliams,M.; Gomez,J.L.; Sanchez,F.; Lorenzana,I.; Laguna-Torres,A.V.
EPI842464	PA	Honduras	2011-Oct-04	A/Tegucigalpa/FHT00191/2011		Other Database Import	Maljkovic Berry,I.; Melendrez,M.C.; Li,T.; Hawksworth,A.W.; Brice,G.T.; Blair,P.J.; Halsey,E.S.; Williams,M.; Fernandez,S.; Yoon,I.-K.; Edwards,L.D.; Kuschner,R.; Lin,X.; Thomas,S.J.; Jarman,R.G.; Wlliams,M.; Gomez,J.L.; Sanchez,F.; Lorenzana,I.; Laguna-Torres,A.V.
EPI842588	NA	Thailand	2011-Aug-18	A/Bangkok/FLU_PMKB0204/2011		Other Database Import	Maljkovic Berry,I.; Melendrez,M.C.; Li,T.; Hawksworth,A.W.; Brice,G.T.; Blair,P.J.; Halsey,E.S.; Williams,M.; Fernandez,S.; Yoon,I.-K.; Edwards,L.D.; Kuschner,R.; Lin,X.; Thomas,S.J.; Jarman,R.G.; Yoon,I.K.; Klungthong,C.; Chinnawirotpisan,P.
EPI842365	NS	Thailand	2011-Aug-18	A/Bangkok/FLU_PMKB0204/2011		Other Database Import	Maljkovic Berry,I.; Melendrez,M.C.; Li,T.; Hawksworth,A.W.; Brice,G.T.; Blair,P.J.; Halsey,E.S.; Williams,M.; Fernandez,S.; Yoon,I.-K.; Edwards,L.D.; Kuschner,R.; Lin,X.; Thomas,S.J.; Jarman,R.G.; Yoon,I.K.; Klungthong,C.; Chinnawirotpisan,P.
EPI842246	PB2	Thailand	2011-Aug-18	A/Bangkok/FLU_PMKB0204/2011		Other Database Import	Maljkovic Berry,I.; Melendrez,M.C.; Li,T.; Hawksworth,A.W.; Brice,G.T.; Blair,P.J.; Halsey,E.S.; Williams,M.; Fernandez,S.; Yoon,I.-K.; Edwards,L.D.; Kuschner,R.; Lin,X.; Thomas,S.J.; Jarman,R.G.; Yoon,I.K.; Klungthong,C.; Chinnawirotpisan,P.
EPI842762	PA	Thailand	2011-Aug-18	A/Bangkok/FLU_PMKB0204/2011		Other Database Import	Maljkovic Berry,I.; Melendrez,M.C.; Li,T.; Hawksworth,A.W.; Brice,G.T.; Blair,P.J.; Halsey,E.S.; Williams,M.; Fernandez,S.; Yoon,I.-K.; Edwards,L.D.; Kuschner,R.; Lin,X.; Thomas,S.J.; Jarman,R.G.; Yoon,I.K.; Klungthong,C.; Chinnawirotpisan,P.
EPI841929	PB1	Thailand	2011-Aug-18	A/Bangkok/FLU_PMKB0204/2011		Other Database Import	Maljkovic Berry,I.; Melendrez,M.C.; Li,T.; Hawksworth,A.W.; Brice,G.T.; Blair,P.J.; Halsey,E.S.; Williams,M.; Fernandez,S.; Yoon,I.-K.; Edwards,L.D.; Kuschner,R.; Lin,X.; Thomas,S.J.; Jarman,R.G.; Yoon,I.K.; Klungthong,C.; Chinnawirotpisan,P.
EPI843020	NP	Thailand	2011-Aug-18	A/Bangkok/FLU_PMKB0204/2011		Other Database Import	Maljkovic Berry,I.; Melendrez,M.C.; Li,T.; Hawksworth,A.W.; Brice,G.T.; Blair,P.J.; Halsey,E.S.; Williams,M.; Fernandez,S.; Yoon,I.-K.; Edwards,L.D.; Kuschner,R.; Lin,X.; Thomas,S.J.; Jarman,R.G.; Yoon,I.K.; Klungthong,C.; Chinnawirotpisan,P.
EPI842973	MP	Thailand	2011-Aug-18	A/Bangkok/FLU_PMKB0204/2011		Other Database Import	Maljkovic Berry,I.; Melendrez,M.C.; Li,T.; Hawksworth,A.W.; Brice,G.T.; Blair,P.J.; Halsey,E.S.; Williams,M.; Fernandez,S.; Yoon,I.-K.; Edwards,L.D.; Kuschner,R.; Lin,X.; Thomas,S.J.; Jarman,R.G.; Yoon,I.K.; Klungthong,C.; Chinnawirotpisan,P.
EPI842635	HA	Thailand	2011-Aug-18	A/Bangkok/FLU_PMKB0204/2011		Other Database Import	Maljkovic Berry,I.; Melendrez,M.C.; Li,T.; Hawksworth,A.W.; Brice,G.T.; Blair,P.J.; Halsey,E.S.; Williams,M.; Fernandez,S.; Yoon,I.-K.; Edwards,L.D.; Kuschner,R.; Lin,X.; Thomas,S.J.; Jarman,R.G.; Yoon,I.K.; Klungthong,C.; Chinnawirotpisan,P.
EPI842361	NS	Thailand	2011-Aug-25	A/Bangkok/FLU_PMKA1561/2011		Other Database Import	Maljkovic Berry,I.; Melendrez,M.C.; Li,T.; Hawksworth,A.W.; Brice,G.T.; Blair,P.J.; Halsey,E.S.; Williams,M.; Fernandez,S.; Yoon,I.-K.; Edwards,L.D.; Kuschner,R.; Lin,X.; Thomas,S.J.; Jarman,R.G.; Yoon,I.K.; Klungthong,C.; Chinnawirotpisan,P.
EPI842242	PB2	Thailand	2011-Aug-25	A/Bangkok/FLU_PMKA1561/2011		Other Database Import	Maljkovic Berry,I.; Melendrez,M.C.; Li,T.; Hawksworth,A.W.; Brice,G.T.; Blair,P.J.; Halsey,E.S.; Williams,M.; Fernandez,S.; Yoon,I.-K.; Edwards,L.D.; Kuschner,R.; Lin,X.; Thomas,S.J.; Jarman,R.G.; Yoon,I.K.; Klungthong,C.; Chinnawirotpisan,P.
EPI842758	PA	Thailand	2011-Aug-25	A/Bangkok/FLU_PMKA1561/2011		Other Database Import	Maljkovic Berry,I.; Melendrez,M.C.; Li,T.; Hawksworth,A.W.; Brice,G.T.; Blair,P.J.; Halsey,E.S.; Williams,M.; Fernandez,S.; Yoon,I.-K.; Edwards,L.D.; Kuschner,R.; Lin,X.; Thomas,S.J.; Jarman,R.G.; Yoon,I.K.; Klungthong,C.; Chinnawirotpisan,P.
EPI841925	PB1	Thailand	2011-Aug-25	A/Bangkok/FLU_PMKA1561/2011		Other Database Import	Maljkovic Berry,I.; Melendrez,M.C.; Li,T.; Hawksworth,A.W.; Brice,G.T.; Blair,P.J.; Halsey,E.S.; Williams,M.; Fernandez,S.; Yoon,I.-K.; Edwards,L.D.; Kuschner,R.; Lin,X.; Thomas,S.J.; Jarman,R.G.; Yoon,I.K.; Klungthong,C.; Chinnawirotpisan,P.
EPI843016	NP	Thailand	2011-Aug-25	A/Bangkok/FLU_PMKA1561/2011		Other Database Import	Maljkovic Berry,I.; Melendrez,M.C.; Li,T.; Hawksworth,A.W.; Brice,G.T.; Blair,P.J.; Halsey,E.S.; Williams,M.; Fernandez,S.; Yoon,I.-K.; Edwards,L.D.; Kuschner,R.; Lin,X.; Thomas,S.J.; Jarman,R.G.; Yoon,I.K.; Klungthong,C.; Chinnawirotpisan,P.
EPI842969	MP	Thailand	2011-Aug-25	A/Bangkok/FLU_PMKA1561/2011		Other Database Import	Maljkovic Berry,I.; Melendrez,M.C.; Li,T.; Hawksworth,A.W.; Brice,G.T.; Blair,P.J.; Halsey,E.S.; Williams,M.; Fernandez,S.; Yoon,I.-K.; Edwards,L.D.; Kuschner,R.; Lin,X.; Thomas,S.J.; Jarman,R.G.; Yoon,I.K.; Klungthong,C.; Chinnawirotpisan,P.
EPI842631	HA	Thailand	2011-Aug-25	A/Bangkok/FLU_PMKA1561/2011		Other Database Import	Maljkovic Berry,I.; Melendrez,M.C.; Li,T.; Hawksworth,A.W.; Brice,G.T.; Blair,P.J.; Halsey,E.S.; Williams,M.; Fernandez,S.; Yoon,I.-K.; Edwards,L.D.; Kuschner,R.; Lin,X.; Thomas,S.J.; Jarman,R.G.; Yoon,I.K.; Klungthong,C.; Chinnawirotpisan,P.
EPI842674	NA	Thailand	2011-Aug-25	A/Bangkok/FLU_PMKA1561/2011		Other Database Import	Maljkovic Berry,I.; Melendrez,M.C.; Li,T.; Hawksworth,A.W.; Brice,G.T.; Blair,P.J.; Halsey,E.S.; Williams,M.; Fernandez,S.; Yoon,I.-K.; Edwards,L.D.; Kuschner,R.; Lin,X.; Thomas,S.J.; Jarman,R.G.; Yoon,I.K.; Klungthong,C.; Chinnawirotpisan,P.
EPI842355	NS	Thailand	2011-Jul-28	A/Bangkok/FLU_PMKA1400/2011		Other Database Import	Maljkovic Berry,I.; Melendrez,M.C.; Li,T.; Hawksworth,A.W.; Brice,G.T.; Blair,P.J.; Halsey,E.S.; Williams,M.; Fernandez,S.; Yoon,I.-K.; Edwards,L.D.; Kuschner,R.; Lin,X.; Thomas,S.J.; Jarman,R.G.; Yoon,I.K.; Klungthong,C.; Chinnawirotpisan,P.
EPI842236	PB2	Thailand	2011-Jul-28	A/Bangkok/FLU_PMKA1400/2011		Other Database Import	Maljkovic Berry,I.; Melendrez,M.C.; Li,T.; Hawksworth,A.W.; Brice,G.T.; Blair,P.J.; Halsey,E.S.; Williams,M.; Fernandez,S.; Yoon,I.-K.; Edwards,L.D.; Kuschner,R.; Lin,X.; Thomas,S.J.; Jarman,R.G.; Yoon,I.K.; Klungthong,C.; Chinnawirotpisan,P.
EPI842752	PA	Thailand	2011-Jul-28	A/Bangkok/FLU_PMKA1400/2011		Other Database Import	Maljkovic Berry,I.; Melendrez,M.C.; Li,T.; Hawksworth,A.W.; Brice,G.T.; Blair,P.J.; Halsey,E.S.; Williams,M.; Fernandez,S.; Yoon,I.-K.; Edwards,L.D.; Kuschner,R.; Lin,X.; Thomas,S.J.; Jarman,R.G.; Yoon,I.K.; Klungthong,C.; Chinnawirotpisan,P.
EPI841919	PB1	Thailand	2011-Jul-28	A/Bangkok/FLU_PMKA1400/2011		Other Database Import	Maljkovic Berry,I.; Melendrez,M.C.; Li,T.; Hawksworth,A.W.; Brice,G.T.; Blair,P.J.; Halsey,E.S.; Williams,M.; Fernandez,S.; Yoon,I.-K.; Edwards,L.D.; Kuschner,R.; Lin,X.; Thomas,S.J.; Jarman,R.G.; Yoon,I.K.; Klungthong,C.; Chinnawirotpisan,P.
EPI843010	NP	Thailand	2011-Jul-28	A/Bangkok/FLU_PMKA1400/2011		Other Database Import	Maljkovic Berry,I.; Melendrez,M.C.; Li,T.; Hawksworth,A.W.; Brice,G.T.; Blair,P.J.; Halsey,E.S.; Williams,M.; Fernandez,S.; Yoon,I.-K.; Edwards,L.D.; Kuschner,R.; Lin,X.; Thomas,S.J.; Jarman,R.G.; Yoon,I.K.; Klungthong,C.; Chinnawirotpisan,P.
EPI842963	MP	Thailand	2011-Jul-28	A/Bangkok/FLU_PMKA1400/2011		Other Database Import	Maljkovic Berry,I.; Melendrez,M.C.; Li,T.; Hawksworth,A.W.; Brice,G.T.; Blair,P.J.; Halsey,E.S.; Williams,M.; Fernandez,S.; Yoon,I.-K.; Edwards,L.D.; Kuschner,R.; Lin,X.; Thomas,S.J.; Jarman,R.G.; Yoon,I.K.; Klungthong,C.; Chinnawirotpisan,P.
EPI842625	HA	Thailand	2011-Jul-28	A/Bangkok/FLU_PMKA1400/2011		Other Database Import	Maljkovic Berry,I.; Melendrez,M.C.; Li,T.; Hawksworth,A.W.; Brice,G.T.; Blair,P.J.; Halsey,E.S.; Williams,M.; Fernandez,S.; Yoon,I.-K.; Edwards,L.D.; Kuschner,R.; Lin,X.; Thomas,S.J.; Jarman,R.G.; Yoon,I.K.; Klungthong,C.; Chinnawirotpisan,P.
EPI842668	NA	Thailand	2011-Jul-28	A/Bangkok/FLU_PMKA1400/2011		Other Database Import	Maljkovic Berry,I.; Melendrez,M.C.; Li,T.; Hawksworth,A.W.; Brice,G.T.; Blair,P.J.; Halsey,E.S.; Williams,M.; Fernandez,S.; Yoon,I.-K.; Edwards,L.D.; Kuschner,R.; Lin,X.; Thomas,S.J.; Jarman,R.G.; Yoon,I.K.; Klungthong,C.; Chinnawirotpisan,P.
EPI842714	HA	Philippines	2011-Dec-06	A/Philippines/FLU_PHB_0341/2011		Other Database Import	Maljkovic Berry,I.; Melendrez,M.C.; Li,T.; Hawksworth,A.W.; Brice,G.T.; Blair,P.J.; Halsey,E.S.; Williams,M.; Fernandez,S.; Yoon,I.-K.; Edwards,L.D.; Kuschner,R.; Lin,X.; Thomas,S.J.; Jarman,R.G.; Yoon,I.K.; Klungthong,C.; Chinnawirotpisan,P.
EPI842225	PB2	Philippines	2011-Dec-06	A/Philippines/FLU_PHB_0341/2011		Other Database Import	Maljkovic Berry,I.; Melendrez,M.C.; Li,T.; Hawksworth,A.W.; Brice,G.T.; Blair,P.J.; Halsey,E.S.; Williams,M.; Fernandez,S.; Yoon,I.-K.; Edwards,L.D.; Kuschner,R.; Lin,X.; Thomas,S.J.; Jarman,R.G.; Yoon,I.K.; Klungthong,C.; Chinnawirotpisan,P.
EPI842344	NS	Philippines	2011-Dec-06	A/Philippines/FLU_PHB_0341/2011		Other Database Import	Maljkovic Berry,I.; Melendrez,M.C.; Li,T.; Hawksworth,A.W.; Brice,G.T.; Blair,P.J.; Halsey,E.S.; Williams,M.; Fernandez,S.; Yoon,I.-K.; Edwards,L.D.; Kuschner,R.; Lin,X.; Thomas,S.J.; Jarman,R.G.; Yoon,I.K.; Klungthong,C.; Chinnawirotpisan,P.
EPI842741	PA	Philippines	2011-Dec-06	A/Philippines/FLU_PHB_0341/2011		Other Database Import	Maljkovic Berry,I.; Melendrez,M.C.; Li,T.; Hawksworth,A.W.; Brice,G.T.; Blair,P.J.; Halsey,E.S.; Williams,M.; Fernandez,S.; Yoon,I.-K.; Edwards,L.D.; Kuschner,R.; Lin,X.; Thomas,S.J.; Jarman,R.G.; Yoon,I.K.; Klungthong,C.; Chinnawirotpisan,P.
EPI841908	PB1	Philippines	2011-Dec-06	A/Philippines/FLU_PHB_0341/2011		Other Database Import	Maljkovic Berry,I.; Melendrez,M.C.; Li,T.; Hawksworth,A.W.; Brice,G.T.; Blair,P.J.; Halsey,E.S.; Williams,M.; Fernandez,S.; Yoon,I.-K.; Edwards,L.D.; Kuschner,R.; Lin,X.; Thomas,S.J.; Jarman,R.G.; Yoon,I.K.; Klungthong,C.; Chinnawirotpisan,P.
EPI842999	NP	Philippines	2011-Dec-06	A/Philippines/FLU_PHB_0341/2011		Other Database Import	Maljkovic Berry,I.; Melendrez,M.C.; Li,T.; Hawksworth,A.W.; Brice,G.T.; Blair,P.J.; Halsey,E.S.; Williams,M.; Fernandez,S.; Yoon,I.-K.; Edwards,L.D.; Kuschner,R.; Lin,X.; Thomas,S.J.; Jarman,R.G.; Yoon,I.K.; Klungthong,C.; Chinnawirotpisan,P.
EPI842952	MP	Philippines	2011-Dec-06	A/Philippines/FLU_PHB_0341/2011		Other Database Import	Maljkovic Berry,I.; Melendrez,M.C.; Li,T.; Hawksworth,A.W.; Brice,G.T.; Blair,P.J.; Halsey,E.S.; Williams,M.; Fernandez,S.; Yoon,I.-K.; Edwards,L.D.; Kuschner,R.; Lin,X.; Thomas,S.J.; Jarman,R.G.; Yoon,I.K.; Klungthong,C.; Chinnawirotpisan,P.
EPI842657	NA	Philippines	2011-Dec-06	A/Philippines/FLU_PHB_0341/2011		Other Database Import	Maljkovic Berry,I.; Melendrez,M.C.; Li,T.; Hawksworth,A.W.; Brice,G.T.; Blair,P.J.; Halsey,E.S.; Williams,M.; Fernandez,S.; Yoon,I.-K.; Edwards,L.D.; Kuschner,R.; Lin,X.; Thomas,S.J.; Jarman,R.G.; Yoon,I.K.; Klungthong,C.; Chinnawirotpisan,P.
EPI842713	HA	Philippines	2011-Nov-29	A/Philippines/FLU_PHB_0334/2011		Other Database Import	Maljkovic Berry,I.; Melendrez,M.C.; Li,T.; Hawksworth,A.W.; Brice,G.T.; Blair,P.J.; Halsey,E.S.; Williams,M.; Fernandez,S.; Yoon,I.-K.; Edwards,L.D.; Kuschner,R.; Lin,X.; Thomas,S.J.; Jarman,R.G.; Yoon,I.K.; Klungthong,C.; Chinnawirotpisan,P.
EPI842224	PB2	Philippines	2011-Nov-29	A/Philippines/FLU_PHB_0334/2011		Other Database Import	Maljkovic Berry,I.; Melendrez,M.C.; Li,T.; Hawksworth,A.W.; Brice,G.T.; Blair,P.J.; Halsey,E.S.; Williams,M.; Fernandez,S.; Yoon,I.-K.; Edwards,L.D.; Kuschner,R.; Lin,X.; Thomas,S.J.; Jarman,R.G.; Yoon,I.K.; Klungthong,C.; Chinnawirotpisan,P.
EPI842343	NS	Philippines	2011-Nov-29	A/Philippines/FLU_PHB_0334/2011		Other Database Import	Maljkovic Berry,I.; Melendrez,M.C.; Li,T.; Hawksworth,A.W.; Brice,G.T.; Blair,P.J.; Halsey,E.S.; Williams,M.; Fernandez,S.; Yoon,I.-K.; Edwards,L.D.; Kuschner,R.; Lin,X.; Thomas,S.J.; Jarman,R.G.; Yoon,I.K.; Klungthong,C.; Chinnawirotpisan,P.
EPI842740	PA	Philippines	2011-Nov-29	A/Philippines/FLU_PHB_0334/2011		Other Database Import	Maljkovic Berry,I.; Melendrez,M.C.; Li,T.; Hawksworth,A.W.; Brice,G.T.; Blair,P.J.; Halsey,E.S.; Williams,M.; Fernandez,S.; Yoon,I.-K.; Edwards,L.D.; Kuschner,R.; Lin,X.; Thomas,S.J.; Jarman,R.G.; Yoon,I.K.; Klungthong,C.; Chinnawirotpisan,P.
EPI841907	PB1	Philippines	2011-Nov-29	A/Philippines/FLU_PHB_0334/2011		Other Database Import	Maljkovic Berry,I.; Melendrez,M.C.; Li,T.; Hawksworth,A.W.; Brice,G.T.; Blair,P.J.; Halsey,E.S.; Williams,M.; Fernandez,S.; Yoon,I.-K.; Edwards,L.D.; Kuschner,R.; Lin,X.; Thomas,S.J.; Jarman,R.G.; Yoon,I.K.; Klungthong,C.; Chinnawirotpisan,P.
EPI842998	NP	Philippines	2011-Nov-29	A/Philippines/FLU_PHB_0334/2011		Other Database Import	Maljkovic Berry,I.; Melendrez,M.C.; Li,T.; Hawksworth,A.W.; Brice,G.T.; Blair,P.J.; Halsey,E.S.; Williams,M.; Fernandez,S.; Yoon,I.-K.; Edwards,L.D.; Kuschner,R.; Lin,X.; Thomas,S.J.; Jarman,R.G.; Yoon,I.K.; Klungthong,C.; Chinnawirotpisan,P.
EPI842951	MP	Philippines	2011-Nov-29	A/Philippines/FLU_PHB_0334/2011		Other Database Import	Maljkovic Berry,I.; Melendrez,M.C.; Li,T.; Hawksworth,A.W.; Brice,G.T.; Blair,P.J.; Halsey,E.S.; Williams,M.; Fernandez,S.; Yoon,I.-K.; Edwards,L.D.; Kuschner,R.; Lin,X.; Thomas,S.J.; Jarman,R.G.; Yoon,I.K.; Klungthong,C.; Chinnawirotpisan,P.
EPI842656	NA	Philippines	2011-Nov-29	A/Philippines/FLU_PHB_0334/2011		Other Database Import	Maljkovic Berry,I.; Melendrez,M.C.; Li,T.; Hawksworth,A.W.; Brice,G.T.; Blair,P.J.; Halsey,E.S.; Williams,M.; Fernandez,S.; Yoon,I.-K.; Edwards,L.D.; Kuschner,R.; Lin,X.; Thomas,S.J.; Jarman,R.G.; Yoon,I.K.; Klungthong,C.; Chinnawirotpisan,P.
EPI842712	HA	Philippines	2011-Nov-22	A/Philippines/FLU_PHB_0332/2011		Other Database Import	Maljkovic Berry,I.; Melendrez,M.C.; Li,T.; Hawksworth,A.W.; Brice,G.T.; Blair,P.J.; Halsey,E.S.; Williams,M.; Fernandez,S.; Yoon,I.-K.; Edwards,L.D.; Kuschner,R.; Lin,X.; Thomas,S.J.; Jarman,R.G.; Yoon,I.K.; Klungthong,C.; Chinnawirotpisan,P.
EPI842223	PB2	Philippines	2011-Nov-22	A/Philippines/FLU_PHB_0332/2011		Other Database Import	Maljkovic Berry,I.; Melendrez,M.C.; Li,T.; Hawksworth,A.W.; Brice,G.T.; Blair,P.J.; Halsey,E.S.; Williams,M.; Fernandez,S.; Yoon,I.-K.; Edwards,L.D.; Kuschner,R.; Lin,X.; Thomas,S.J.; Jarman,R.G.; Yoon,I.K.; Klungthong,C.; Chinnawirotpisan,P.
EPI842342	NS	Philippines	2011-Nov-22	A/Philippines/FLU_PHB_0332/2011		Other Database Import	Maljkovic Berry,I.; Melendrez,M.C.; Li,T.; Hawksworth,A.W.; Brice,G.T.; Blair,P.J.; Halsey,E.S.; Williams,M.; Fernandez,S.; Yoon,I.-K.; Edwards,L.D.; Kuschner,R.; Lin,X.; Thomas,S.J.; Jarman,R.G.; Yoon,I.K.; Klungthong,C.; Chinnawirotpisan,P.
EPI842739	PA	Philippines	2011-Nov-22	A/Philippines/FLU_PHB_0332/2011		Other Database Import	Maljkovic Berry,I.; Melendrez,M.C.; Li,T.; Hawksworth,A.W.; Brice,G.T.; Blair,P.J.; Halsey,E.S.; Williams,M.; Fernandez,S.; Yoon,I.-K.; Edwards,L.D.; Kuschner,R.; Lin,X.; Thomas,S.J.; Jarman,R.G.; Yoon,I.K.; Klungthong,C.; Chinnawirotpisan,P.
EPI841906	PB1	Philippines	2011-Nov-22	A/Philippines/FLU_PHB_0332/2011		Other Database Import	Maljkovic Berry,I.; Melendrez,M.C.; Li,T.; Hawksworth,A.W.; Brice,G.T.; Blair,P.J.; Halsey,E.S.; Williams,M.; Fernandez,S.; Yoon,I.-K.; Edwards,L.D.; Kuschner,R.; Lin,X.; Thomas,S.J.; Jarman,R.G.; Yoon,I.K.; Klungthong,C.; Chinnawirotpisan,P.
EPI842997	NP	Philippines	2011-Nov-22	A/Philippines/FLU_PHB_0332/2011		Other Database Import	Maljkovic Berry,I.; Melendrez,M.C.; Li,T.; Hawksworth,A.W.; Brice,G.T.; Blair,P.J.; Halsey,E.S.; Williams,M.; Fernandez,S.; Yoon,I.-K.; Edwards,L.D.; Kuschner,R.; Lin,X.; Thomas,S.J.; Jarman,R.G.; Yoon,I.K.; Klungthong,C.; Chinnawirotpisan,P.
EPI842950	MP	Philippines	2011-Nov-22	A/Philippines/FLU_PHB_0332/2011		Other Database Import	Maljkovic Berry,I.; Melendrez,M.C.; Li,T.; Hawksworth,A.W.; Brice,G.T.; Blair,P.J.; Halsey,E.S.; Williams,M.; Fernandez,S.; Yoon,I.-K.; Edwards,L.D.; Kuschner,R.; Lin,X.; Thomas,S.J.; Jarman,R.G.; Yoon,I.K.; Klungthong,C.; Chinnawirotpisan,P.
EPI842655	NA	Philippines	2011-Nov-22	A/Philippines/FLU_PHB_0332/2011		Other Database Import	Maljkovic Berry,I.; Melendrez,M.C.; Li,T.; Hawksworth,A.W.; Brice,G.T.; Blair,P.J.; Halsey,E.S.; Williams,M.; Fernandez,S.; Yoon,I.-K.; Edwards,L.D.; Kuschner,R.; Lin,X.; Thomas,S.J.; Jarman,R.G.; Yoon,I.K.; Klungthong,C.; Chinnawirotpisan,P.
EPI842709	HA	Bhutan	2011-Sep-27	A/Bhutan/FLU_BTA_00010/2011		Other Database Import	Maljkovic Berry,I.; Melendrez,M.C.; Li,T.; Hawksworth,A.W.; Brice,G.T.; Blair,P.J.; Halsey,E.S.; Williams,M.; Fernandez,S.; Yoon,I.-K.; Edwards,L.D.; Kuschner,R.; Lin,X.; Thomas,S.J.; Jarman,R.G.; Yoon,I.K.; Klungthong,C.; Chinnawirotpisan,P.
EPI842446	NS	Bhutan	2011-Sep-27	A/Bhutan/FLU_BTA_00010/2011		Other Database Import	Maljkovic Berry,I.; Melendrez,M.C.; Li,T.; Hawksworth,A.W.; Brice,G.T.; Blair,P.J.; Halsey,E.S.; Williams,M.; Fernandez,S.; Yoon,I.-K.; Edwards,L.D.; Kuschner,R.; Lin,X.; Thomas,S.J.; Jarman,R.G.; Yoon,I.K.; Klungthong,C.; Chinnawirotpisan,P.
EPI842220	PB2	Bhutan	2011-Sep-27	A/Bhutan/FLU_BTA_00010/2011		Other Database Import	Maljkovic Berry,I.; Melendrez,M.C.; Li,T.; Hawksworth,A.W.; Brice,G.T.; Blair,P.J.; Halsey,E.S.; Williams,M.; Fernandez,S.; Yoon,I.-K.; Edwards,L.D.; Kuschner,R.; Lin,X.; Thomas,S.J.; Jarman,R.G.; Yoon,I.K.; Klungthong,C.; Chinnawirotpisan,P.
EPI842736	PA	Bhutan	2011-Sep-27	A/Bhutan/FLU_BTA_00010/2011		Other Database Import	Maljkovic Berry,I.; Melendrez,M.C.; Li,T.; Hawksworth,A.W.; Brice,G.T.; Blair,P.J.; Halsey,E.S.; Williams,M.; Fernandez,S.; Yoon,I.-K.; Edwards,L.D.; Kuschner,R.; Lin,X.; Thomas,S.J.; Jarman,R.G.; Yoon,I.K.; Klungthong,C.; Chinnawirotpisan,P.
EPI841903	PB1	Bhutan	2011-Sep-27	A/Bhutan/FLU_BTA_00010/2011		Other Database Import	Maljkovic Berry,I.; Melendrez,M.C.; Li,T.; Hawksworth,A.W.; Brice,G.T.; Blair,P.J.; Halsey,E.S.; Williams,M.; Fernandez,S.; Yoon,I.-K.; Edwards,L.D.; Kuschner,R.; Lin,X.; Thomas,S.J.; Jarman,R.G.; Yoon,I.K.; Klungthong,C.; Chinnawirotpisan,P.
EPI842994	NP	Bhutan	2011-Sep-27	A/Bhutan/FLU_BTA_00010/2011		Other Database Import	Maljkovic Berry,I.; Melendrez,M.C.; Li,T.; Hawksworth,A.W.; Brice,G.T.; Blair,P.J.; Halsey,E.S.; Williams,M.; Fernandez,S.; Yoon,I.-K.; Edwards,L.D.; Kuschner,R.; Lin,X.; Thomas,S.J.; Jarman,R.G.; Yoon,I.K.; Klungthong,C.; Chinnawirotpisan,P.
EPI842947	MP	Bhutan	2011-Sep-27	A/Bhutan/FLU_BTA_00010/2011		Other Database Import	Maljkovic Berry,I.; Melendrez,M.C.; Li,T.; Hawksworth,A.W.; Brice,G.T.; Blair,P.J.; Halsey,E.S.; Williams,M.; Fernandez,S.; Yoon,I.-K.; Edwards,L.D.; Kuschner,R.; Lin,X.; Thomas,S.J.; Jarman,R.G.; Yoon,I.K.; Klungthong,C.; Chinnawirotpisan,P.
EPI842652	NA	Bhutan	2011-Sep-27	A/Bhutan/FLU_BTA_00010/2011		Other Database Import	Maljkovic Berry,I.; Melendrez,M.C.; Li,T.; Hawksworth,A.W.; Brice,G.T.; Blair,P.J.; Halsey,E.S.; Williams,M.; Fernandez,S.; Yoon,I.-K.; Edwards,L.D.; Kuschner,R.; Lin,X.; Thomas,S.J.; Jarman,R.G.; Yoon,I.K.; Klungthong,C.; Chinnawirotpisan,P.
EPI842910	NP	Russian Federation	2011-Feb-07	A/Moscow/1514A00504307T_CP2/2011		Other Database Import	Maljkovic Berry,I.; Melendrez,M.C.; Li,T.; Hawksworth,A.W.; Brice,G.T.; Blair,P.J.; Halsey,E.S.; Williams,M.; Fernandez,S.; Yoon,I.-K.; Edwards,L.D.; Kuschner,R.; Lin,X.; Thomas,S.J.; Jarman,R.G.
EPI841872	HA	Russian Federation	2011-Feb-07	A/Moscow/1514A00504307T_CP2/2011		Other Database Import	Maljkovic Berry,I.; Melendrez,M.C.; Li,T.; Hawksworth,A.W.; Brice,G.T.; Blair,P.J.; Halsey,E.S.; Williams,M.; Fernandez,S.; Yoon,I.-K.; Edwards,L.D.; Kuschner,R.; Lin,X.; Thomas,S.J.; Jarman,R.G.
EPI843033	PB2	Russian Federation	2011-Feb-07	A/Moscow/1514A00504307T_CP2/2011		Other Database Import	Maljkovic Berry,I.; Melendrez,M.C.; Li,T.; Hawksworth,A.W.; Brice,G.T.; Blair,P.J.; Halsey,E.S.; Williams,M.; Fernandez,S.; Yoon,I.-K.; Edwards,L.D.; Kuschner,R.; Lin,X.; Thomas,S.J.; Jarman,R.G.
EPI842820	PA	Russian Federation	2011-Feb-07	A/Moscow/1514A00504307T_CP2/2011		Other Database Import	Maljkovic Berry,I.; Melendrez,M.C.; Li,T.; Hawksworth,A.W.; Brice,G.T.; Blair,P.J.; Halsey,E.S.; Williams,M.; Fernandez,S.; Yoon,I.-K.; Edwards,L.D.; Kuschner,R.; Lin,X.; Thomas,S.J.; Jarman,R.G.
EPI842478	NA	Russian Federation	2011-Feb-07	A/Moscow/1514A00504307T_CP2/2011		Other Database Import	Maljkovic Berry,I.; Melendrez,M.C.; Li,T.; Hawksworth,A.W.; Brice,G.T.; Blair,P.J.; Halsey,E.S.; Williams,M.; Fernandez,S.; Yoon,I.-K.; Edwards,L.D.; Kuschner,R.; Lin,X.; Thomas,S.J.; Jarman,R.G.
EPI842335	NS	Russian Federation	2011-Feb-07	A/Moscow/1514A00504307T_CP2/2011		Other Database Import	Maljkovic Berry,I.; Melendrez,M.C.; Li,T.; Hawksworth,A.W.; Brice,G.T.; Blair,P.J.; Halsey,E.S.; Williams,M.; Fernandez,S.; Yoon,I.-K.; Edwards,L.D.; Kuschner,R.; Lin,X.; Thomas,S.J.; Jarman,R.G.
EPI843113	MP	Russian Federation	2011-Feb-07	A/Moscow/1514A00504307T_CP2/2011		Other Database Import	Maljkovic Berry,I.; Melendrez,M.C.; Li,T.; Hawksworth,A.W.; Brice,G.T.; Blair,P.J.; Halsey,E.S.; Williams,M.; Fernandez,S.; Yoon,I.-K.; Edwards,L.D.; Kuschner,R.; Lin,X.; Thomas,S.J.; Jarman,R.G.
EPI843127	PB1	Russian Federation	2011-Feb-07	A/Moscow/1514A00504307T_CP2/2011		Other Database Import	Maljkovic Berry,I.; Melendrez,M.C.; Li,T.; Hawksworth,A.W.; Brice,G.T.; Blair,P.J.; Halsey,E.S.; Williams,M.; Fernandez,S.; Yoon,I.-K.; Edwards,L.D.; Kuschner,R.; Lin,X.; Thomas,S.J.; Jarman,R.G.
EPI841842	PB1	Thailand	2011-Aug-19	A/Thailand/SV0466_11/2011		Other Database Import	Maljkovic Berry,I.; Melendrez,M.C.; Li,T.; Hawksworth,A.W.; Brice,G.T.; Blair,P.J.; Halsey,E.S.; Williams,M.; Fernandez,S.; Yoon,I.-K.; Edwards,L.D.; Kuschner,R.; Lin,X.; Thomas,S.J.; Jarman,R.G.; Yoon,I.K.; Klungthong,C.; Chinnawirotpisan,P.
EPI842896	MP	Thailand	2011-Aug-19	A/Thailand/SV0466_11/2011		Other Database Import	Maljkovic Berry,I.; Melendrez,M.C.; Li,T.; Hawksworth,A.W.; Brice,G.T.; Blair,P.J.; Halsey,E.S.; Williams,M.; Fernandez,S.; Yoon,I.-K.; Edwards,L.D.; Kuschner,R.; Lin,X.; Thomas,S.J.; Jarman,R.G.; Yoon,I.K.; Klungthong,C.; Chinnawirotpisan,P.
EPI842675	PA	Thailand	2011-Aug-19	A/Thailand/SV0466_11/2011		Other Database Import	Maljkovic Berry,I.; Melendrez,M.C.; Li,T.; Hawksworth,A.W.; Brice,G.T.; Blair,P.J.; Halsey,E.S.; Williams,M.; Fernandez,S.; Yoon,I.-K.; Edwards,L.D.; Kuschner,R.; Lin,X.; Thomas,S.J.; Jarman,R.G.; Yoon,I.K.; Klungthong,C.; Chinnawirotpisan,P.
EPI842601	NA	Thailand	2011-Aug-19	A/Thailand/SV0466_11/2011		Other Database Import	Maljkovic Berry,I.; Melendrez,M.C.; Li,T.; Hawksworth,A.W.; Brice,G.T.; Blair,P.J.; Halsey,E.S.; Williams,M.; Fernandez,S.; Yoon,I.-K.; Edwards,L.D.; Kuschner,R.; Lin,X.; Thomas,S.J.; Jarman,R.G.; Yoon,I.K.; Klungthong,C.; Chinnawirotpisan,P.
EPI842378	NS	Thailand	2011-Aug-19	A/Thailand/SV0466_11/2011		Other Database Import	Maljkovic Berry,I.; Melendrez,M.C.; Li,T.; Hawksworth,A.W.; Brice,G.T.; Blair,P.J.; Halsey,E.S.; Williams,M.; Fernandez,S.; Yoon,I.-K.; Edwards,L.D.; Kuschner,R.; Lin,X.; Thomas,S.J.; Jarman,R.G.; Yoon,I.K.; Klungthong,C.; Chinnawirotpisan,P.
EPI842259	PB2	Thailand	2011-Aug-19	A/Thailand/SV0466_11/2011		Other Database Import	Maljkovic Berry,I.; Melendrez,M.C.; Li,T.; Hawksworth,A.W.; Brice,G.T.; Blair,P.J.; Halsey,E.S.; Williams,M.; Fernandez,S.; Yoon,I.-K.; Edwards,L.D.; Kuschner,R.; Lin,X.; Thomas,S.J.; Jarman,R.G.; Yoon,I.K.; Klungthong,C.; Chinnawirotpisan,P.
EPI842943	NP	Thailand	2011-Aug-19	A/Thailand/SV0466_11/2011		Other Database Import	Maljkovic Berry,I.; Melendrez,M.C.; Li,T.; Hawksworth,A.W.; Brice,G.T.; Blair,P.J.; Halsey,E.S.; Williams,M.; Fernandez,S.; Yoon,I.-K.; Edwards,L.D.; Kuschner,R.; Lin,X.; Thomas,S.J.; Jarman,R.G.; Yoon,I.K.; Klungthong,C.; Chinnawirotpisan,P.
EPI842648	HA	Thailand	2011-Aug-19	A/Thailand/SV0466_11/2011		Other Database Import	Maljkovic Berry,I.; Melendrez,M.C.; Li,T.; Hawksworth,A.W.; Brice,G.T.; Blair,P.J.; Halsey,E.S.; Williams,M.; Fernandez,S.; Yoon,I.-K.; Edwards,L.D.; Kuschner,R.; Lin,X.; Thomas,S.J.; Jarman,R.G.; Yoon,I.K.; Klungthong,C.; Chinnawirotpisan,P.
EPI839544	NA	United States	2011-Jan-22	A/USA/1963-5T/2011		Other Database Import	Yates,P.J.; Raimonde,D.S.; Zhao,H.H.; Man,C.Y.; Steel,H.M.; Mehta,N.; Peppercorn,A.F.; Nalini,N.
EPI839764	HA	United States	2011-Jan-22	A/USA/1963-5T/2011		Other Database Import	Yates,P.J.; Raimonde,D.S.; Zhao,H.H.; Man,C.Y.; Steel,H.M.; Mehta,N.; Peppercorn,A.F.; Nalini,N.
EPI839538	NA	United States	2011-Apr-10	A/USA/788-1T/2011		Other Database Import	Yates,P.J.; Raimonde,D.S.; Zhao,H.H.; Man,C.Y.; Steel,H.M.; Mehta,N.; Peppercorn,A.F.; Nalini,N.
EPI839758	HA	United States	2011-Apr-10	A/USA/788-1T/2011		Other Database Import	Yates,P.J.; Raimonde,D.S.; Zhao,H.H.; Man,C.Y.; Steel,H.M.; Mehta,N.; Peppercorn,A.F.; Nalini,N.
EPI839750	HA	United States	2011-Mar-24	A/USA/151-1T/2011		Other Database Import	Yates,P.J.; Raimonde,D.S.; Zhao,H.H.; Man,C.Y.; Steel,H.M.; Mehta,N.; Peppercorn,A.F.; Nalini,N.
EPI839530	NA	United States	2011-Mar-24	A/USA/151-1T/2011		Other Database Import	Yates,P.J.; Raimonde,D.S.; Zhao,H.H.; Man,C.Y.; Steel,H.M.; Mehta,N.; Peppercorn,A.F.; Nalini,N.
EPI839709	HA	United States	2011-Feb-17	A/USA/858-3T/2011		Other Database Import	Yates,P.J.; Raimonde,D.S.; Zhao,H.H.; Man,C.Y.; Steel,H.M.; Mehta,N.; Peppercorn,A.F.; Nalini,N.
EPI839527	NA	United States	2011-Feb-17	A/USA/858-3T/2011		Other Database Import	Yates,P.J.; Raimonde,D.S.; Zhao,H.H.; Man,C.Y.; Steel,H.M.; Mehta,N.; Peppercorn,A.F.; Nalini,N.
EPI839707	HA	United States	2011-Jan-29	A/USA/1438-5T/2011		Other Database Import	Yates,P.J.; Raimonde,D.S.; Zhao,H.H.; Man,C.Y.; Steel,H.M.; Mehta,N.; Peppercorn,A.F.; Nalini,N.
EPI839525	NA	United States	2011-Jan-29	A/USA/1438-5T/2011		Other Database Import	Yates,P.J.; Raimonde,D.S.; Zhao,H.H.; Man,C.Y.; Steel,H.M.; Mehta,N.; Peppercorn,A.F.; Nalini,N.
EPI839701	HA	United States	2011-Jan-23	A/USA/3866-3T/2011		Other Database Import	Yates,P.J.; Raimonde,D.S.; Zhao,H.H.; Man,C.Y.; Steel,H.M.; Mehta,N.; Peppercorn,A.F.; Nalini,N.
EPI839519	NA	United States	2011-Jan-23	A/USA/3866-3T/2011		Other Database Import	Yates,P.J.; Raimonde,D.S.; Zhao,H.H.; Man,C.Y.; Steel,H.M.; Mehta,N.; Peppercorn,A.F.; Nalini,N.
EPI839410	HA	Thailand	2011-Jul-05	A/Thailand/NMA-1/2011		Other Database Import	Jianga,L.; Puthavathana,P.
EPI839412	NA	Thailand	2011-Jul-05	A/Thailand/NMA-1/2011		Other Database Import	Jianga,L.; Puthavathana,P.
EPI839376	NA	France	2011-Jan-18	A/France/3237-P2T/2011		Other Database Import	Yates,P.J.; Raimonde,D.S.; Zhao,H.H.; Man,C.Y.; Steel,H.M.; Mehta,N.; Peppercorn,A.F.; Nalini,N.
EPI839569	HA	France	2011-Jan-18	A/France/3237-P2T/2011		Other Database Import	Yates,P.J.; Raimonde,D.S.; Zhao,H.H.; Man,C.Y.; Steel,H.M.; Mehta,N.; Peppercorn,A.F.; Nalini,N.
EPI839375	NA	France	2011-Jan-15	A/France/3237-5T/2011		Other Database Import	Yates,P.J.; Raimonde,D.S.; Zhao,H.H.; Man,C.Y.; Steel,H.M.; Mehta,N.; Peppercorn,A.F.; Nalini,N.
EPI839568	HA	France	2011-Jan-15	A/France/3237-5T/2011		Other Database Import	Yates,P.J.; Raimonde,D.S.; Zhao,H.H.; Man,C.Y.; Steel,H.M.; Mehta,N.; Peppercorn,A.F.; Nalini,N.
EPI839188	NA	India	2011-Jul-28	A/Thrissur/MCVR7580/2011		Other Database Import	Jagadesh,A.; Salam,A.A.A.; Zadeh,V.R.; Krishnan,A.; Arunkumar,G.
EPI816826	NA	India	2011-Jul-14	A/Calicut/MCVR7303/2011		Other Database Import	Rajabali Zadeh,V.; Jagadesh,A.; Krishnan,A.; Arunkumar,G.
EPI839197	NA	India	2011-Jul-14	A/Calicut/MCVR7303/2011		Other Database Import	Rajabali Zadeh,V.; Jagadesh,A.; Krishnan,A.; Arunkumar,G.
EPI816821	NA	India	2011-Jul-31	A/Thrissur/MCVR7602/2011		Other Database Import	Rajabali Zadeh,V.; Jagadesh,A.; Krishnan,A.; Arunkumar,G.
EPI839198	NA	India	2011-Jul-31	A/Thrissur/MCVR7602/2011		Other Database Import	Rajabali Zadeh,V.; Jagadesh,A.; Krishnan,A.; Arunkumar,G.
EPI755707	NA	Greece	2011-Jan-16	A/Athens.GR/108/2011	Hellenic Pasteur Institute	Hellenic Pasteur Institute	Athanasios, Kossyvakis; Kyriaki, Tryfinopoulou; Vasiliki, Pogka; Antonios, Kalliaropoulos; Emmanouil, Antalis ; Theodoros, Lytras; Alexios-Fotios A, Mentis; Adam, Meijer; Sotirios, Tsiodras; Petros, Karakitsos; Andreas F, Mentis
EPI755706	HA	Greece	2011-Jan-16	A/Athens.GR/108/2011	Hellenic Pasteur Institute	Hellenic Pasteur Institute	Athanasios, Kossyvakis; Kyriaki, Tryfinopoulou; Vasiliki, Pogka; Antonios, Kalliaropoulos; Emmanouil, Antalis ; Theodoros, Lytras; Alexios-Fotios A, Mentis; Adam, Meijer; Sotirios, Tsiodras; Petros, Karakitsos; Andreas F, Mentis
EPI703353	PB2	Thailand	2011-Aug-22	A/Thailand/MR10547/2011		Other Database Import	Khemnu,N.; Gaywee,J.; Bodhidatta,L.; Wacharapluesadee,S.; Sirisopana,N.; Swierczewski,B.E.; Mason,C.J.
EPI703354	PB1	Thailand	2011-Aug-22	A/Thailand/MR10547/2011		Other Database Import	Khemnu,N.; Gaywee,J.; Bodhidatta,L.; Wacharapluesadee,S.; Sirisopana,N.; Swierczewski,B.E.; Mason,C.J.
EPI703355	PA	Thailand	2011-Aug-22	A/Thailand/MR10547/2011		Other Database Import	Khemnu,N.; Gaywee,J.; Bodhidatta,L.; Wacharapluesadee,S.; Sirisopana,N.; Swierczewski,B.E.; Mason,C.J.
EPI703356	HA	Thailand	2011-Aug-22	A/Thailand/MR10547/2011		Other Database Import	Khemnu,N.; Gaywee,J.; Bodhidatta,L.; Wacharapluesadee,S.; Sirisopana,N.; Swierczewski,B.E.; Mason,C.J.
EPI703357	NP	Thailand	2011-Aug-22	A/Thailand/MR10547/2011		Other Database Import	Khemnu,N.; Gaywee,J.; Bodhidatta,L.; Wacharapluesadee,S.; Sirisopana,N.; Swierczewski,B.E.; Mason,C.J.
EPI703358	NA	Thailand	2011-Aug-22	A/Thailand/MR10547/2011		Other Database Import	Khemnu,N.; Gaywee,J.; Bodhidatta,L.; Wacharapluesadee,S.; Sirisopana,N.; Swierczewski,B.E.; Mason,C.J.
EPI703359	MP	Thailand	2011-Aug-22	A/Thailand/MR10547/2011		Other Database Import	Khemnu,N.; Gaywee,J.; Bodhidatta,L.; Wacharapluesadee,S.; Sirisopana,N.; Swierczewski,B.E.; Mason,C.J.
EPI703360	NS	Thailand	2011-Aug-22	A/Thailand/MR10547/2011		Other Database Import	Khemnu,N.; Gaywee,J.; Bodhidatta,L.; Wacharapluesadee,S.; Sirisopana,N.; Swierczewski,B.E.; Mason,C.J.
EPI703345	PB2	Thailand	2011-Feb-04	A/Thailand/MR10462/2011		Other Database Import	Khemnu,N.; Gaywee,J.; Bodhidatta,L.; Wacharapluesadee,S.; Sirisopana,N.; Swierczewski,B.E.; Mason,C.J.
EPI703346	PB1	Thailand	2011-Feb-04	A/Thailand/MR10462/2011		Other Database Import	Khemnu,N.; Gaywee,J.; Bodhidatta,L.; Wacharapluesadee,S.; Sirisopana,N.; Swierczewski,B.E.; Mason,C.J.
EPI703347	PA	Thailand	2011-Feb-04	A/Thailand/MR10462/2011		Other Database Import	Khemnu,N.; Gaywee,J.; Bodhidatta,L.; Wacharapluesadee,S.; Sirisopana,N.; Swierczewski,B.E.; Mason,C.J.
EPI703348	HA	Thailand	2011-Feb-04	A/Thailand/MR10462/2011		Other Database Import	Khemnu,N.; Gaywee,J.; Bodhidatta,L.; Wacharapluesadee,S.; Sirisopana,N.; Swierczewski,B.E.; Mason,C.J.
EPI703349	NP	Thailand	2011-Feb-04	A/Thailand/MR10462/2011		Other Database Import	Khemnu,N.; Gaywee,J.; Bodhidatta,L.; Wacharapluesadee,S.; Sirisopana,N.; Swierczewski,B.E.; Mason,C.J.
EPI703350	NA	Thailand	2011-Feb-04	A/Thailand/MR10462/2011		Other Database Import	Khemnu,N.; Gaywee,J.; Bodhidatta,L.; Wacharapluesadee,S.; Sirisopana,N.; Swierczewski,B.E.; Mason,C.J.
EPI703351	MP	Thailand	2011-Feb-04	A/Thailand/MR10462/2011		Other Database Import	Khemnu,N.; Gaywee,J.; Bodhidatta,L.; Wacharapluesadee,S.; Sirisopana,N.; Swierczewski,B.E.; Mason,C.J.
EPI703352	NS	Thailand	2011-Feb-04	A/Thailand/MR10462/2011		Other Database Import	Khemnu,N.; Gaywee,J.; Bodhidatta,L.; Wacharapluesadee,S.; Sirisopana,N.; Swierczewski,B.E.; Mason,C.J.
EPI703287	MP	Thailand	2011-Sep-19	A/Thailand/SN11650/2011		Other Database Import	Khemnu,N.; Gaywee,J.; Bodhidatta,L.; Wacharapluesadee,S.; Sirisopana,N.; Swierczewski,B.E.; Mason,C.J.
EPI703288	NS	Thailand	2011-Sep-19	A/Thailand/SN11650/2011		Other Database Import	Khemnu,N.; Gaywee,J.; Bodhidatta,L.; Wacharapluesadee,S.; Sirisopana,N.; Swierczewski,B.E.; Mason,C.J.
EPI703275	PB2	Thailand	2011-Sep-19	A/Thailand/SN11650/2011		Other Database Import	Khemnu,N.; Gaywee,J.; Bodhidatta,L.; Wacharapluesadee,S.; Sirisopana,N.; Swierczewski,B.E.; Mason,C.J.
EPI703276	PB1	Thailand	2011-Sep-19	A/Thailand/SN11650/2011		Other Database Import	Khemnu,N.; Gaywee,J.; Bodhidatta,L.; Wacharapluesadee,S.; Sirisopana,N.; Swierczewski,B.E.; Mason,C.J.
EPI703277	PA	Thailand	2011-Sep-19	A/Thailand/SN11650/2011		Other Database Import	Khemnu,N.; Gaywee,J.; Bodhidatta,L.; Wacharapluesadee,S.; Sirisopana,N.; Swierczewski,B.E.; Mason,C.J.
EPI703278	HA	Thailand	2011-Sep-19	A/Thailand/SN11650/2011		Other Database Import	Khemnu,N.; Gaywee,J.; Bodhidatta,L.; Wacharapluesadee,S.; Sirisopana,N.; Swierczewski,B.E.; Mason,C.J.
EPI703279	NP	Thailand	2011-Sep-19	A/Thailand/SN11650/2011		Other Database Import	Khemnu,N.; Gaywee,J.; Bodhidatta,L.; Wacharapluesadee,S.; Sirisopana,N.; Swierczewski,B.E.; Mason,C.J.
EPI703280	NA	Thailand	2011-Sep-19	A/Thailand/SN11650/2011		Other Database Import	Khemnu,N.; Gaywee,J.; Bodhidatta,L.; Wacharapluesadee,S.; Sirisopana,N.; Swierczewski,B.E.; Mason,C.J.
EPI684873	NP	Thailand	2011-Jul-07	A/Thailand/CU-H2289/2011		Other Database Import	Tewawong,N.; Prachayangprecha,S.; Thongmee,T.; Vichiwattana,P.; Theamboonlers,A.; Poovorawan,Y.
EPI684938	NA	Thailand	2011-Oct-01	A/Thailand/CU-B5773/2011		Other Database Import	Tewawong,N.; Prachayangprecha,S.; Thongmee,T.; Vichiwattana,P.; Theamboonlers,A.; Poovorawan,Y.
EPI684763	HA	Thailand	2011-Oct-01	A/Thailand/CU-B5773/2011		Other Database Import	Tewawong,N.; Prachayangprecha,S.; Thongmee,T.; Vichiwattana,P.; Theamboonlers,A.; Poovorawan,Y.
EPI684937	NA	Thailand	2011-Sep-24	A/Thailand/CU-B5735/2011		Other Database Import	Tewawong,N.; Prachayangprecha,S.; Thongmee,T.; Vichiwattana,P.; Theamboonlers,A.; Poovorawan,Y.
EPI684762	HA	Thailand	2011-Sep-24	A/Thailand/CU-B5735/2011		Other Database Import	Tewawong,N.; Prachayangprecha,S.; Thongmee,T.; Vichiwattana,P.; Theamboonlers,A.; Poovorawan,Y.
EPI684933	NA	Thailand	2011-Aug-29	A/Thailand/CU-B5541/2011		Other Database Import	Tewawong,N.; Prachayangprecha,S.; Thongmee,T.; Vichiwattana,P.; Theamboonlers,A.; Poovorawan,Y.
EPI684758	HA	Thailand	2011-Aug-29	A/Thailand/CU-B5541/2011		Other Database Import	Tewawong,N.; Prachayangprecha,S.; Thongmee,T.; Vichiwattana,P.; Theamboonlers,A.; Poovorawan,Y.
EPI684922	NA	Thailand	2011-May-30	A/Thailand/CU-B4730/2011		Other Database Import	Tewawong,N.; Prachayangprecha,S.; Thongmee,T.; Vichiwattana,P.; Theamboonlers,A.; Poovorawan,Y.
EPI684747	HA	Thailand	2011-May-30	A/Thailand/CU-B4730/2011		Other Database Import	Tewawong,N.; Prachayangprecha,S.; Thongmee,T.; Vichiwattana,P.; Theamboonlers,A.; Poovorawan,Y.
EPI684925	NA	Thailand	2011-Jul-07	A/Thailand/CU-H2989/2011		Other Database Import	Tewawong,N.; Prachayangprecha,S.; Thongmee,T.; Vichiwattana,P.; Theamboonlers,A.; Poovorawan,Y.
EPI684698	PB1	Thailand	2011-Jul-07	A/Thailand/CU-H2989/2011		Other Database Import	Tewawong,N.; Prachayangprecha,S.; Thongmee,T.; Vichiwattana,P.; Theamboonlers,A.; Poovorawan,Y.
EPI685164	PA	Thailand	2011-Jul-07	A/Thailand/CU-H2989/2011		Other Database Import	Tewawong,N.; Prachayangprecha,S.; Thongmee,T.; Vichiwattana,P.; Theamboonlers,A.; Poovorawan,Y.
EPI685048	MP	Thailand	2011-Jul-07	A/Thailand/CU-H2989/2011		Other Database Import	Tewawong,N.; Prachayangprecha,S.; Thongmee,T.; Vichiwattana,P.; Theamboonlers,A.; Poovorawan,Y.
EPI684640	PB2	Thailand	2011-Jul-07	A/Thailand/CU-H2989/2011		Other Database Import	Tewawong,N.; Prachayangprecha,S.; Thongmee,T.; Vichiwattana,P.; Theamboonlers,A.; Poovorawan,Y.
EPI685106	NS	Thailand	2011-Jul-07	A/Thailand/CU-H2989/2011		Other Database Import	Tewawong,N.; Prachayangprecha,S.; Thongmee,T.; Vichiwattana,P.; Theamboonlers,A.; Poovorawan,Y.
EPI684750	HA	Thailand	2011-Jul-07	A/Thailand/CU-H2989/2011		Other Database Import	Tewawong,N.; Prachayangprecha,S.; Thongmee,T.; Vichiwattana,P.; Theamboonlers,A.; Poovorawan,Y.
EPI684944	NA	Thailand	2011-Dec-08	A/Thailand/CU-C2417/2011		Other Database Import	Tewawong,N.; Prachayangprecha,S.; Thongmee,T.; Vichiwattana,P.; Theamboonlers,A.; Poovorawan,Y.
EPI684697	PB1	Thailand	2011-Dec-08	A/Thailand/CU-C2417/2011		Other Database Import	Tewawong,N.; Prachayangprecha,S.; Thongmee,T.; Vichiwattana,P.; Theamboonlers,A.; Poovorawan,Y.
EPI685047	MP	Thailand	2011-Dec-08	A/Thailand/CU-C2417/2011		Other Database Import	Tewawong,N.; Prachayangprecha,S.; Thongmee,T.; Vichiwattana,P.; Theamboonlers,A.; Poovorawan,Y.
EPI685163	PA	Thailand	2011-Dec-08	A/Thailand/CU-C2417/2011		Other Database Import	Tewawong,N.; Prachayangprecha,S.; Thongmee,T.; Vichiwattana,P.; Theamboonlers,A.; Poovorawan,Y.
EPI684770	HA	Thailand	2011-Dec-08	A/Thailand/CU-C2417/2011		Other Database Import	Tewawong,N.; Prachayangprecha,S.; Thongmee,T.; Vichiwattana,P.; Theamboonlers,A.; Poovorawan,Y.
EPI684639	PB2	Thailand	2011-Dec-08	A/Thailand/CU-C2417/2011		Other Database Import	Tewawong,N.; Prachayangprecha,S.; Thongmee,T.; Vichiwattana,P.; Theamboonlers,A.; Poovorawan,Y.
EPI685105	NS	Thailand	2011-Dec-08	A/Thailand/CU-C2417/2011		Other Database Import	Tewawong,N.; Prachayangprecha,S.; Thongmee,T.; Vichiwattana,P.; Theamboonlers,A.; Poovorawan,Y.
EPI684872	NP	Thailand	2011-Dec-08	A/Thailand/CU-C2417/2011		Other Database Import	Tewawong,N.; Prachayangprecha,S.; Thongmee,T.; Vichiwattana,P.; Theamboonlers,A.; Poovorawan,Y.
EPI684943	NA	Thailand	2011-Nov-15	A/Thailand/CU-B5928/2011		Other Database Import	Tewawong,N.; Prachayangprecha,S.; Thongmee,T.; Vichiwattana,P.; Theamboonlers,A.; Poovorawan,Y.
EPI684696	PB1	Thailand	2011-Nov-15	A/Thailand/CU-B5928/2011		Other Database Import	Tewawong,N.; Prachayangprecha,S.; Thongmee,T.; Vichiwattana,P.; Theamboonlers,A.; Poovorawan,Y.
EPI685162	PA	Thailand	2011-Nov-15	A/Thailand/CU-B5928/2011		Other Database Import	Tewawong,N.; Prachayangprecha,S.; Thongmee,T.; Vichiwattana,P.; Theamboonlers,A.; Poovorawan,Y.
EPI685046	MP	Thailand	2011-Nov-15	A/Thailand/CU-B5928/2011		Other Database Import	Tewawong,N.; Prachayangprecha,S.; Thongmee,T.; Vichiwattana,P.; Theamboonlers,A.; Poovorawan,Y.
EPI684638	PB2	Thailand	2011-Nov-15	A/Thailand/CU-B5928/2011		Other Database Import	Tewawong,N.; Prachayangprecha,S.; Thongmee,T.; Vichiwattana,P.; Theamboonlers,A.; Poovorawan,Y.
EPI684769	HA	Thailand	2011-Nov-15	A/Thailand/CU-B5928/2011		Other Database Import	Tewawong,N.; Prachayangprecha,S.; Thongmee,T.; Vichiwattana,P.; Theamboonlers,A.; Poovorawan,Y.
EPI685104	NS	Thailand	2011-Nov-15	A/Thailand/CU-B5928/2011		Other Database Import	Tewawong,N.; Prachayangprecha,S.; Thongmee,T.; Vichiwattana,P.; Theamboonlers,A.; Poovorawan,Y.
EPI684871	NP	Thailand	2011-Nov-15	A/Thailand/CU-B5928/2011		Other Database Import	Tewawong,N.; Prachayangprecha,S.; Thongmee,T.; Vichiwattana,P.; Theamboonlers,A.; Poovorawan,Y.
EPI684939	NA	Thailand	2011-Oct-17	A/Thailand/CU-B5848/2011		Other Database Import	Tewawong,N.; Prachayangprecha,S.; Thongmee,T.; Vichiwattana,P.; Theamboonlers,A.; Poovorawan,Y.
EPI685101	NS	Thailand	2011-Oct-17	A/Thailand/CU-B5848/2011		Other Database Import	Tewawong,N.; Prachayangprecha,S.; Thongmee,T.; Vichiwattana,P.; Theamboonlers,A.; Poovorawan,Y.
EPI684693	PB1	Thailand	2011-Oct-17	A/Thailand/CU-B5848/2011		Other Database Import	Tewawong,N.; Prachayangprecha,S.; Thongmee,T.; Vichiwattana,P.; Theamboonlers,A.; Poovorawan,Y.
EPI685159	PA	Thailand	2011-Oct-17	A/Thailand/CU-B5848/2011		Other Database Import	Tewawong,N.; Prachayangprecha,S.; Thongmee,T.; Vichiwattana,P.; Theamboonlers,A.; Poovorawan,Y.
EPI685043	MP	Thailand	2011-Oct-17	A/Thailand/CU-B5848/2011		Other Database Import	Tewawong,N.; Prachayangprecha,S.; Thongmee,T.; Vichiwattana,P.; Theamboonlers,A.; Poovorawan,Y.
EPI684635	PB2	Thailand	2011-Oct-17	A/Thailand/CU-B5848/2011		Other Database Import	Tewawong,N.; Prachayangprecha,S.; Thongmee,T.; Vichiwattana,P.; Theamboonlers,A.; Poovorawan,Y.
EPI684764	HA	Thailand	2011-Oct-17	A/Thailand/CU-B5848/2011		Other Database Import	Tewawong,N.; Prachayangprecha,S.; Thongmee,T.; Vichiwattana,P.; Theamboonlers,A.; Poovorawan,Y.
EPI684868	NP	Thailand	2011-Oct-17	A/Thailand/CU-B5848/2011		Other Database Import	Tewawong,N.; Prachayangprecha,S.; Thongmee,T.; Vichiwattana,P.; Theamboonlers,A.; Poovorawan,Y.
EPI671853	HA	India	2011-Jul-06	A/India/KL1110687/2011		Other Database Import	Peter,S.; Balakrishnan,A.; Potdar,V.A.; Chadha,M.S.; Jadhav,S.M.; Russell,C.; Smith,D.; Dakhave,M.; Anukumar,B.; Mishra,A.
EPI671851	HA	India	2011-Jun-28	A/India/KL1110681/2011		Other Database Import	Peter,S.; Balakrishnan,A.; Potdar,V.A.; Chadha,M.S.; Jadhav,S.M.; Russell,C.; Smith,D.; Dakhave,M.; Anukumar,B.; Mishra,A.
EPI646440	HA	Brazil	2011-Jul-26	A/Rio_Grande_do_Sul/871/2011	Instituto Oswaldo Cruz FIOCRUZ - Laboratory of Respiratory Viruses and Measles (LVRS)	Instituto Oswaldo Cruz FIOCRUZ - Laboratory of Respiratory Viruses and Measles (LVRS)	Born, P.S.; Siqueira, M.M.; Resende, P.C.; Motta, F.C.
EPI646434	HA	Brazil	2011-Sep-20	A/Rio_de_Janeiro/1255/2011	Instituto Oswaldo Cruz FIOCRUZ - Laboratory of Respiratory Viruses and Measles (LVRS)	Instituto Oswaldo Cruz FIOCRUZ - Laboratory of Respiratory Viruses and Measles (LVRS)	Born, P.S.; Siqueira, M.M.; Resende, P.C.; Motta, F.C.
EPI646431	HA	Brazil	2011-Aug-03	A/Parana/1358/2011	Instituto Oswaldo Cruz FIOCRUZ - Laboratory of Respiratory Viruses and Measles (LVRS)	Instituto Oswaldo Cruz FIOCRUZ - Laboratory of Respiratory Viruses and Measles (LVRS)	Born, P.S.; Siqueira, M.M.; Resende, P.C.; Motta, F.C.
EPI629826	NA	Australia	2011-Sep-05	A/South Australia/205/2011	Institute of Medical and Veterinary Science (IMVS)	WHO Collaborating Centre for Reference and Research on Influenza	Chong, K.; Deng, Y-M.; Sullivan, S.; Komadina, N.
EPI629827	HA	Australia	2011-Sep-05	A/South Australia/205/2011	Institute of Medical and Veterinary Science (IMVS)	WHO Collaborating Centre for Reference and Research on Influenza	Chong, K.; Deng, Y-M.; Sullivan, S.; Komadina, N.
EPI629807	NA	Australia	2011-Nov-14	A/Perth/327/2011	Pathwest QE II Medical Centre	WHO Collaborating Centre for Reference and Research on Influenza	Chong, K.; Deng, Y-M.; Sullivan, S.; Komadina, N.
EPI629808	HA	Australia	2011-Nov-14	A/Perth/327/2011	Pathwest QE II Medical Centre	WHO Collaborating Centre for Reference and Research on Influenza	Chong, K.; Deng, Y-M.; Sullivan, S.; Komadina, N.
EPI629805	NA	Australia	2011-Dec-01	A/Perth/315/2011	Pathwest QE II Medical Centre	WHO Collaborating Centre for Reference and Research on Influenza	Chong, K.; Deng, Y-M.; Sullivan, S.; Komadina, N.
EPI629806	HA	Australia	2011-Dec-01	A/Perth/315/2011	Pathwest QE II Medical Centre	WHO Collaborating Centre for Reference and Research on Influenza	Chong, K.; Deng, Y-M.; Sullivan, S.; Komadina, N.
EPI629788	NA	Australia	2011-Aug-29	A/Perth/164/2011	Pathwest QE II Medical Centre	WHO Collaborating Centre for Reference and Research on Influenza	Chong, K.; Deng, Y-M.; Sullivan, S.; Komadina, N.
EPI629789	HA	Australia	2011-Aug-29	A/Perth/164/2011	Pathwest QE II Medical Centre	WHO Collaborating Centre for Reference and Research on Influenza	Chong, K.; Deng, Y-M.; Sullivan, S.; Komadina, N.
EPI615161	HA	China	2011-Dec-31	A/JiangxiDonghu/154.4/2011		Other Database Import	Tian,G.; Xiong,L.J.; Yong,S.; Ying,X.
EPI612973	PA	Nicaragua	2011-Nov-03	A/Nicaragua/AGA2-64/2011		Other Database Import	Wentworth,D.E.; Halpin,R.A.; Lin,X.; Bera,J.; Akopov,A.; Ransier,A.; Mohan,M.; Fedorova,N.; Tsitrin,T.; Puri,V.; Stockwell,T.; Amedeo,P.; Appalla,L.; Bishop,B.; Edworthy,P.; Gupta,N.; Hoover,J.; Katzel,D.; Li,K.; Schobel,S.; Shrivastava,S.; Thovarai,V.; Wang,S.; Bao,Y.; Sanders,R.; Zhdanov,S.; Kiryutin,B.; Lipman,D.J.; Tatusova,T.; Gordon,A.
EPI619621	HA	Nicaragua	2011-Nov-03	A/Nicaragua/AGA2-64/2011		Other Database Import	Wentworth,D.E.; Halpin,R.A.; Lin,X.; Bera,J.; Akopov,A.; Ransier,A.; Mohan,M.; Fedorova,N.; Tsitrin,T.; Puri,V.; Stockwell,T.; Amedeo,P.; Appalla,L.; Bishop,B.; Edworthy,P.; Gupta,N.; Hoover,J.; Katzel,D.; Li,K.; Schobel,S.; Shrivastava,S.; Thovarai,V.; Wang,S.; Bao,Y.; Sanders,R.; Zhdanov,S.; Kiryutin,B.; Lipman,D.J.; Tatusova,T.; Gordon,A.
EPI619622	MP	Nicaragua	2011-Nov-03	A/Nicaragua/AGA2-64/2011		Other Database Import	Wentworth,D.E.; Halpin,R.A.; Lin,X.; Bera,J.; Akopov,A.; Ransier,A.; Mohan,M.; Fedorova,N.; Tsitrin,T.; Puri,V.; Stockwell,T.; Amedeo,P.; Appalla,L.; Bishop,B.; Edworthy,P.; Gupta,N.; Hoover,J.; Katzel,D.; Li,K.; Schobel,S.; Shrivastava,S.; Thovarai,V.; Wang,S.; Bao,Y.; Sanders,R.; Zhdanov,S.; Kiryutin,B.; Lipman,D.J.; Tatusova,T.; Gordon,A.
EPI619623	NA	Nicaragua	2011-Nov-03	A/Nicaragua/AGA2-64/2011		Other Database Import	Wentworth,D.E.; Halpin,R.A.; Lin,X.; Bera,J.; Akopov,A.; Ransier,A.; Mohan,M.; Fedorova,N.; Tsitrin,T.; Puri,V.; Stockwell,T.; Amedeo,P.; Appalla,L.; Bishop,B.; Edworthy,P.; Gupta,N.; Hoover,J.; Katzel,D.; Li,K.; Schobel,S.; Shrivastava,S.; Thovarai,V.; Wang,S.; Bao,Y.; Sanders,R.; Zhdanov,S.; Kiryutin,B.; Lipman,D.J.; Tatusova,T.; Gordon,A.
EPI619624	NP	Nicaragua	2011-Nov-03	A/Nicaragua/AGA2-64/2011		Other Database Import	Wentworth,D.E.; Halpin,R.A.; Lin,X.; Bera,J.; Akopov,A.; Ransier,A.; Mohan,M.; Fedorova,N.; Tsitrin,T.; Puri,V.; Stockwell,T.; Amedeo,P.; Appalla,L.; Bishop,B.; Edworthy,P.; Gupta,N.; Hoover,J.; Katzel,D.; Li,K.; Schobel,S.; Shrivastava,S.; Thovarai,V.; Wang,S.; Bao,Y.; Sanders,R.; Zhdanov,S.; Kiryutin,B.; Lipman,D.J.; Tatusova,T.; Gordon,A.
EPI619625	NS	Nicaragua	2011-Nov-03	A/Nicaragua/AGA2-64/2011		Other Database Import	Wentworth,D.E.; Halpin,R.A.; Lin,X.; Bera,J.; Akopov,A.; Ransier,A.; Mohan,M.; Fedorova,N.; Tsitrin,T.; Puri,V.; Stockwell,T.; Amedeo,P.; Appalla,L.; Bishop,B.; Edworthy,P.; Gupta,N.; Hoover,J.; Katzel,D.; Li,K.; Schobel,S.; Shrivastava,S.; Thovarai,V.; Wang,S.; Bao,Y.; Sanders,R.; Zhdanov,S.; Kiryutin,B.; Lipman,D.J.; Tatusova,T.; Gordon,A.
EPI619626	PB1	Nicaragua	2011-Nov-03	A/Nicaragua/AGA2-64/2011		Other Database Import	Wentworth,D.E.; Halpin,R.A.; Lin,X.; Bera,J.; Akopov,A.; Ransier,A.; Mohan,M.; Fedorova,N.; Tsitrin,T.; Puri,V.; Stockwell,T.; Amedeo,P.; Appalla,L.; Bishop,B.; Edworthy,P.; Gupta,N.; Hoover,J.; Katzel,D.; Li,K.; Schobel,S.; Shrivastava,S.; Thovarai,V.; Wang,S.; Bao,Y.; Sanders,R.; Zhdanov,S.; Kiryutin,B.; Lipman,D.J.; Tatusova,T.; Gordon,A.
EPI619627	PB2	Nicaragua	2011-Nov-03	A/Nicaragua/AGA2-64/2011		Other Database Import	Wentworth,D.E.; Halpin,R.A.; Lin,X.; Bera,J.; Akopov,A.; Ransier,A.; Mohan,M.; Fedorova,N.; Tsitrin,T.; Puri,V.; Stockwell,T.; Amedeo,P.; Appalla,L.; Bishop,B.; Edworthy,P.; Gupta,N.; Hoover,J.; Katzel,D.; Li,K.; Schobel,S.; Shrivastava,S.; Thovarai,V.; Wang,S.; Bao,Y.; Sanders,R.; Zhdanov,S.; Kiryutin,B.; Lipman,D.J.; Tatusova,T.; Gordon,A.
EPI612925	PA	Nicaragua	2011-Oct-24	A/Nicaragua/AGA2-49/2011		Other Database Import	Wentworth,D.E.; Halpin,R.A.; Lin,X.; Bera,J.; Akopov,A.; Ransier,A.; Mohan,M.; Fedorova,N.; Tsitrin,T.; Puri,V.; Stockwell,T.; Amedeo,P.; Appalla,L.; Bishop,B.; Edworthy,P.; Gupta,N.; Hoover,J.; Katzel,D.; Li,K.; Schobel,S.; Shrivastava,S.; Thovarai,V.; Wang,S.; Bao,Y.; Sanders,R.; Zhdanov,S.; Kiryutin,B.; Lipman,D.J.; Tatusova,T.; Gordon,A.
EPI619642	HA	Nicaragua	2011-Oct-24	A/Nicaragua/AGA2-49/2011		Other Database Import	Wentworth,D.E.; Halpin,R.A.; Lin,X.; Bera,J.; Akopov,A.; Ransier,A.; Mohan,M.; Fedorova,N.; Tsitrin,T.; Puri,V.; Stockwell,T.; Amedeo,P.; Appalla,L.; Bishop,B.; Edworthy,P.; Gupta,N.; Hoover,J.; Katzel,D.; Li,K.; Schobel,S.; Shrivastava,S.; Thovarai,V.; Wang,S.; Bao,Y.; Sanders,R.; Zhdanov,S.; Kiryutin,B.; Lipman,D.J.; Tatusova,T.; Gordon,A.
EPI619643	MP	Nicaragua	2011-Oct-24	A/Nicaragua/AGA2-49/2011		Other Database Import	Wentworth,D.E.; Halpin,R.A.; Lin,X.; Bera,J.; Akopov,A.; Ransier,A.; Mohan,M.; Fedorova,N.; Tsitrin,T.; Puri,V.; Stockwell,T.; Amedeo,P.; Appalla,L.; Bishop,B.; Edworthy,P.; Gupta,N.; Hoover,J.; Katzel,D.; Li,K.; Schobel,S.; Shrivastava,S.; Thovarai,V.; Wang,S.; Bao,Y.; Sanders,R.; Zhdanov,S.; Kiryutin,B.; Lipman,D.J.; Tatusova,T.; Gordon,A.
EPI619644	NA	Nicaragua	2011-Oct-24	A/Nicaragua/AGA2-49/2011		Other Database Import	Wentworth,D.E.; Halpin,R.A.; Lin,X.; Bera,J.; Akopov,A.; Ransier,A.; Mohan,M.; Fedorova,N.; Tsitrin,T.; Puri,V.; Stockwell,T.; Amedeo,P.; Appalla,L.; Bishop,B.; Edworthy,P.; Gupta,N.; Hoover,J.; Katzel,D.; Li,K.; Schobel,S.; Shrivastava,S.; Thovarai,V.; Wang,S.; Bao,Y.; Sanders,R.; Zhdanov,S.; Kiryutin,B.; Lipman,D.J.; Tatusova,T.; Gordon,A.
EPI619645	NP	Nicaragua	2011-Oct-24	A/Nicaragua/AGA2-49/2011		Other Database Import	Wentworth,D.E.; Halpin,R.A.; Lin,X.; Bera,J.; Akopov,A.; Ransier,A.; Mohan,M.; Fedorova,N.; Tsitrin,T.; Puri,V.; Stockwell,T.; Amedeo,P.; Appalla,L.; Bishop,B.; Edworthy,P.; Gupta,N.; Hoover,J.; Katzel,D.; Li,K.; Schobel,S.; Shrivastava,S.; Thovarai,V.; Wang,S.; Bao,Y.; Sanders,R.; Zhdanov,S.; Kiryutin,B.; Lipman,D.J.; Tatusova,T.; Gordon,A.
EPI619646	NS	Nicaragua	2011-Oct-24	A/Nicaragua/AGA2-49/2011		Other Database Import	Wentworth,D.E.; Halpin,R.A.; Lin,X.; Bera,J.; Akopov,A.; Ransier,A.; Mohan,M.; Fedorova,N.; Tsitrin,T.; Puri,V.; Stockwell,T.; Amedeo,P.; Appalla,L.; Bishop,B.; Edworthy,P.; Gupta,N.; Hoover,J.; Katzel,D.; Li,K.; Schobel,S.; Shrivastava,S.; Thovarai,V.; Wang,S.; Bao,Y.; Sanders,R.; Zhdanov,S.; Kiryutin,B.; Lipman,D.J.; Tatusova,T.; Gordon,A.
EPI619647	PB1	Nicaragua	2011-Oct-24	A/Nicaragua/AGA2-49/2011		Other Database Import	Wentworth,D.E.; Halpin,R.A.; Lin,X.; Bera,J.; Akopov,A.; Ransier,A.; Mohan,M.; Fedorova,N.; Tsitrin,T.; Puri,V.; Stockwell,T.; Amedeo,P.; Appalla,L.; Bishop,B.; Edworthy,P.; Gupta,N.; Hoover,J.; Katzel,D.; Li,K.; Schobel,S.; Shrivastava,S.; Thovarai,V.; Wang,S.; Bao,Y.; Sanders,R.; Zhdanov,S.; Kiryutin,B.; Lipman,D.J.; Tatusova,T.; Gordon,A.
EPI619648	PB2	Nicaragua	2011-Oct-24	A/Nicaragua/AGA2-49/2011		Other Database Import	Wentworth,D.E.; Halpin,R.A.; Lin,X.; Bera,J.; Akopov,A.; Ransier,A.; Mohan,M.; Fedorova,N.; Tsitrin,T.; Puri,V.; Stockwell,T.; Amedeo,P.; Appalla,L.; Bishop,B.; Edworthy,P.; Gupta,N.; Hoover,J.; Katzel,D.; Li,K.; Schobel,S.; Shrivastava,S.; Thovarai,V.; Wang,S.; Bao,Y.; Sanders,R.; Zhdanov,S.; Kiryutin,B.; Lipman,D.J.; Tatusova,T.; Gordon,A.
EPI612924	PA	Nicaragua	2011-Oct-24	A/Nicaragua/AGA2-48/2011		Other Database Import	Wentworth,D.E.; Halpin,R.A.; Lin,X.; Bera,J.; Akopov,A.; Ransier,A.; Mohan,M.; Fedorova,N.; Tsitrin,T.; Puri,V.; Stockwell,T.; Amedeo,P.; Appalla,L.; Bishop,B.; Edworthy,P.; Gupta,N.; Hoover,J.; Katzel,D.; Li,K.; Schobel,S.; Shrivastava,S.; Thovarai,V.; Wang,S.; Bao,Y.; Sanders,R.; Zhdanov,S.; Kiryutin,B.; Lipman,D.J.; Tatusova,T.; Gordon,A.
EPI619740	HA	Nicaragua	2011-Oct-24	A/Nicaragua/AGA2-48/2011		Other Database Import	Wentworth,D.E.; Halpin,R.A.; Lin,X.; Bera,J.; Akopov,A.; Ransier,A.; Mohan,M.; Fedorova,N.; Tsitrin,T.; Puri,V.; Stockwell,T.; Amedeo,P.; Appalla,L.; Bishop,B.; Edworthy,P.; Gupta,N.; Hoover,J.; Katzel,D.; Li,K.; Schobel,S.; Shrivastava,S.; Thovarai,V.; Wang,S.; Bao,Y.; Sanders,R.; Zhdanov,S.; Kiryutin,B.; Lipman,D.J.; Tatusova,T.; Gordon,A.
EPI619741	MP	Nicaragua	2011-Oct-24	A/Nicaragua/AGA2-48/2011		Other Database Import	Wentworth,D.E.; Halpin,R.A.; Lin,X.; Bera,J.; Akopov,A.; Ransier,A.; Mohan,M.; Fedorova,N.; Tsitrin,T.; Puri,V.; Stockwell,T.; Amedeo,P.; Appalla,L.; Bishop,B.; Edworthy,P.; Gupta,N.; Hoover,J.; Katzel,D.; Li,K.; Schobel,S.; Shrivastava,S.; Thovarai,V.; Wang,S.; Bao,Y.; Sanders,R.; Zhdanov,S.; Kiryutin,B.; Lipman,D.J.; Tatusova,T.; Gordon,A.
EPI619742	NA	Nicaragua	2011-Oct-24	A/Nicaragua/AGA2-48/2011		Other Database Import	Wentworth,D.E.; Halpin,R.A.; Lin,X.; Bera,J.; Akopov,A.; Ransier,A.; Mohan,M.; Fedorova,N.; Tsitrin,T.; Puri,V.; Stockwell,T.; Amedeo,P.; Appalla,L.; Bishop,B.; Edworthy,P.; Gupta,N.; Hoover,J.; Katzel,D.; Li,K.; Schobel,S.; Shrivastava,S.; Thovarai,V.; Wang,S.; Bao,Y.; Sanders,R.; Zhdanov,S.; Kiryutin,B.; Lipman,D.J.; Tatusova,T.; Gordon,A.
EPI619743	NP	Nicaragua	2011-Oct-24	A/Nicaragua/AGA2-48/2011		Other Database Import	Wentworth,D.E.; Halpin,R.A.; Lin,X.; Bera,J.; Akopov,A.; Ransier,A.; Mohan,M.; Fedorova,N.; Tsitrin,T.; Puri,V.; Stockwell,T.; Amedeo,P.; Appalla,L.; Bishop,B.; Edworthy,P.; Gupta,N.; Hoover,J.; Katzel,D.; Li,K.; Schobel,S.; Shrivastava,S.; Thovarai,V.; Wang,S.; Bao,Y.; Sanders,R.; Zhdanov,S.; Kiryutin,B.; Lipman,D.J.; Tatusova,T.; Gordon,A.
EPI619744	NS	Nicaragua	2011-Oct-24	A/Nicaragua/AGA2-48/2011		Other Database Import	Wentworth,D.E.; Halpin,R.A.; Lin,X.; Bera,J.; Akopov,A.; Ransier,A.; Mohan,M.; Fedorova,N.; Tsitrin,T.; Puri,V.; Stockwell,T.; Amedeo,P.; Appalla,L.; Bishop,B.; Edworthy,P.; Gupta,N.; Hoover,J.; Katzel,D.; Li,K.; Schobel,S.; Shrivastava,S.; Thovarai,V.; Wang,S.; Bao,Y.; Sanders,R.; Zhdanov,S.; Kiryutin,B.; Lipman,D.J.; Tatusova,T.; Gordon,A.
EPI619640	PB1	Nicaragua	2011-Oct-24	A/Nicaragua/AGA2-48/2011		Other Database Import	Wentworth,D.E.; Halpin,R.A.; Lin,X.; Bera,J.; Akopov,A.; Ransier,A.; Mohan,M.; Fedorova,N.; Tsitrin,T.; Puri,V.; Stockwell,T.; Amedeo,P.; Appalla,L.; Bishop,B.; Edworthy,P.; Gupta,N.; Hoover,J.; Katzel,D.; Li,K.; Schobel,S.; Shrivastava,S.; Thovarai,V.; Wang,S.; Bao,Y.; Sanders,R.; Zhdanov,S.; Kiryutin,B.; Lipman,D.J.; Tatusova,T.; Gordon,A.
EPI619641	PB2	Nicaragua	2011-Oct-24	A/Nicaragua/AGA2-48/2011		Other Database Import	Wentworth,D.E.; Halpin,R.A.; Lin,X.; Bera,J.; Akopov,A.; Ransier,A.; Mohan,M.; Fedorova,N.; Tsitrin,T.; Puri,V.; Stockwell,T.; Amedeo,P.; Appalla,L.; Bishop,B.; Edworthy,P.; Gupta,N.; Hoover,J.; Katzel,D.; Li,K.; Schobel,S.; Shrivastava,S.; Thovarai,V.; Wang,S.; Bao,Y.; Sanders,R.; Zhdanov,S.; Kiryutin,B.; Lipman,D.J.; Tatusova,T.; Gordon,A.
EPI612909	PA	Nicaragua	2011-Oct-10	A/Nicaragua/AGA2-30/2011		Other Database Import	Wentworth,D.E.; Halpin,R.A.; Lin,X.; Bera,J.; Akopov,A.; Ransier,A.; Mohan,M.; Fedorova,N.; Tsitrin,T.; Puri,V.; Stockwell,T.; Amedeo,P.; Appalla,L.; Bishop,B.; Edworthy,P.; Gupta,N.; Hoover,J.; Katzel,D.; Li,K.; Schobel,S.; Shrivastava,S.; Thovarai,V.; Wang,S.; Bao,Y.; Sanders,R.; Zhdanov,S.; Kiryutin,B.; Lipman,D.J.; Tatusova,T.; Gordon,A.
EPI619767	HA	Nicaragua	2011-Oct-10	A/Nicaragua/AGA2-30/2011		Other Database Import	Wentworth,D.E.; Halpin,R.A.; Lin,X.; Bera,J.; Akopov,A.; Ransier,A.; Mohan,M.; Fedorova,N.; Tsitrin,T.; Puri,V.; Stockwell,T.; Amedeo,P.; Appalla,L.; Bishop,B.; Edworthy,P.; Gupta,N.; Hoover,J.; Katzel,D.; Li,K.; Schobel,S.; Shrivastava,S.; Thovarai,V.; Wang,S.; Bao,Y.; Sanders,R.; Zhdanov,S.; Kiryutin,B.; Lipman,D.J.; Tatusova,T.; Gordon,A.
EPI619768	MP	Nicaragua	2011-Oct-10	A/Nicaragua/AGA2-30/2011		Other Database Import	Wentworth,D.E.; Halpin,R.A.; Lin,X.; Bera,J.; Akopov,A.; Ransier,A.; Mohan,M.; Fedorova,N.; Tsitrin,T.; Puri,V.; Stockwell,T.; Amedeo,P.; Appalla,L.; Bishop,B.; Edworthy,P.; Gupta,N.; Hoover,J.; Katzel,D.; Li,K.; Schobel,S.; Shrivastava,S.; Thovarai,V.; Wang,S.; Bao,Y.; Sanders,R.; Zhdanov,S.; Kiryutin,B.; Lipman,D.J.; Tatusova,T.; Gordon,A.
EPI619769	NA	Nicaragua	2011-Oct-10	A/Nicaragua/AGA2-30/2011		Other Database Import	Wentworth,D.E.; Halpin,R.A.; Lin,X.; Bera,J.; Akopov,A.; Ransier,A.; Mohan,M.; Fedorova,N.; Tsitrin,T.; Puri,V.; Stockwell,T.; Amedeo,P.; Appalla,L.; Bishop,B.; Edworthy,P.; Gupta,N.; Hoover,J.; Katzel,D.; Li,K.; Schobel,S.; Shrivastava,S.; Thovarai,V.; Wang,S.; Bao,Y.; Sanders,R.; Zhdanov,S.; Kiryutin,B.; Lipman,D.J.; Tatusova,T.; Gordon,A.
EPI619770	NP	Nicaragua	2011-Oct-10	A/Nicaragua/AGA2-30/2011		Other Database Import	Wentworth,D.E.; Halpin,R.A.; Lin,X.; Bera,J.; Akopov,A.; Ransier,A.; Mohan,M.; Fedorova,N.; Tsitrin,T.; Puri,V.; Stockwell,T.; Amedeo,P.; Appalla,L.; Bishop,B.; Edworthy,P.; Gupta,N.; Hoover,J.; Katzel,D.; Li,K.; Schobel,S.; Shrivastava,S.; Thovarai,V.; Wang,S.; Bao,Y.; Sanders,R.; Zhdanov,S.; Kiryutin,B.; Lipman,D.J.; Tatusova,T.; Gordon,A.
EPI619771	NS	Nicaragua	2011-Oct-10	A/Nicaragua/AGA2-30/2011		Other Database Import	Wentworth,D.E.; Halpin,R.A.; Lin,X.; Bera,J.; Akopov,A.; Ransier,A.; Mohan,M.; Fedorova,N.; Tsitrin,T.; Puri,V.; Stockwell,T.; Amedeo,P.; Appalla,L.; Bishop,B.; Edworthy,P.; Gupta,N.; Hoover,J.; Katzel,D.; Li,K.; Schobel,S.; Shrivastava,S.; Thovarai,V.; Wang,S.; Bao,Y.; Sanders,R.; Zhdanov,S.; Kiryutin,B.; Lipman,D.J.; Tatusova,T.; Gordon,A.
EPI619772	PB1	Nicaragua	2011-Oct-10	A/Nicaragua/AGA2-30/2011		Other Database Import	Wentworth,D.E.; Halpin,R.A.; Lin,X.; Bera,J.; Akopov,A.; Ransier,A.; Mohan,M.; Fedorova,N.; Tsitrin,T.; Puri,V.; Stockwell,T.; Amedeo,P.; Appalla,L.; Bishop,B.; Edworthy,P.; Gupta,N.; Hoover,J.; Katzel,D.; Li,K.; Schobel,S.; Shrivastava,S.; Thovarai,V.; Wang,S.; Bao,Y.; Sanders,R.; Zhdanov,S.; Kiryutin,B.; Lipman,D.J.; Tatusova,T.; Gordon,A.
EPI619773	PB2	Nicaragua	2011-Oct-10	A/Nicaragua/AGA2-30/2011		Other Database Import	Wentworth,D.E.; Halpin,R.A.; Lin,X.; Bera,J.; Akopov,A.; Ransier,A.; Mohan,M.; Fedorova,N.; Tsitrin,T.; Puri,V.; Stockwell,T.; Amedeo,P.; Appalla,L.; Bishop,B.; Edworthy,P.; Gupta,N.; Hoover,J.; Katzel,D.; Li,K.; Schobel,S.; Shrivastava,S.; Thovarai,V.; Wang,S.; Bao,Y.; Sanders,R.; Zhdanov,S.; Kiryutin,B.; Lipman,D.J.; Tatusova,T.; Gordon,A.
EPI612891	PA	Nicaragua	2011-Oct-06	A/Nicaragua/AGA2-25/2011		Other Database Import	Wentworth,D.E.; Halpin,R.A.; Lin,X.; Bera,J.; Akopov,A.; Ransier,A.; Mohan,M.; Fedorova,N.; Tsitrin,T.; Puri,V.; Stockwell,T.; Amedeo,P.; Appalla,L.; Bishop,B.; Edworthy,P.; Gupta,N.; Hoover,J.; Katzel,D.; Li,K.; Schobel,S.; Shrivastava,S.; Thovarai,V.; Wang,S.; Bao,Y.; Sanders,R.; Zhdanov,S.; Kiryutin,B.; Lipman,D.J.; Tatusova,T.; Gordon,A.
EPI619964	HA	Nicaragua	2011-Oct-06	A/Nicaragua/AGA2-25/2011		Other Database Import	Wentworth,D.E.; Halpin,R.A.; Lin,X.; Bera,J.; Akopov,A.; Ransier,A.; Mohan,M.; Fedorova,N.; Tsitrin,T.; Puri,V.; Stockwell,T.; Amedeo,P.; Appalla,L.; Bishop,B.; Edworthy,P.; Gupta,N.; Hoover,J.; Katzel,D.; Li,K.; Schobel,S.; Shrivastava,S.; Thovarai,V.; Wang,S.; Bao,Y.; Sanders,R.; Zhdanov,S.; Kiryutin,B.; Lipman,D.J.; Tatusova,T.; Gordon,A.
EPI619965	MP	Nicaragua	2011-Oct-06	A/Nicaragua/AGA2-25/2011		Other Database Import	Wentworth,D.E.; Halpin,R.A.; Lin,X.; Bera,J.; Akopov,A.; Ransier,A.; Mohan,M.; Fedorova,N.; Tsitrin,T.; Puri,V.; Stockwell,T.; Amedeo,P.; Appalla,L.; Bishop,B.; Edworthy,P.; Gupta,N.; Hoover,J.; Katzel,D.; Li,K.; Schobel,S.; Shrivastava,S.; Thovarai,V.; Wang,S.; Bao,Y.; Sanders,R.; Zhdanov,S.; Kiryutin,B.; Lipman,D.J.; Tatusova,T.; Gordon,A.
EPI619966	NA	Nicaragua	2011-Oct-06	A/Nicaragua/AGA2-25/2011		Other Database Import	Wentworth,D.E.; Halpin,R.A.; Lin,X.; Bera,J.; Akopov,A.; Ransier,A.; Mohan,M.; Fedorova,N.; Tsitrin,T.; Puri,V.; Stockwell,T.; Amedeo,P.; Appalla,L.; Bishop,B.; Edworthy,P.; Gupta,N.; Hoover,J.; Katzel,D.; Li,K.; Schobel,S.; Shrivastava,S.; Thovarai,V.; Wang,S.; Bao,Y.; Sanders,R.; Zhdanov,S.; Kiryutin,B.; Lipman,D.J.; Tatusova,T.; Gordon,A.
EPI619967	NP	Nicaragua	2011-Oct-06	A/Nicaragua/AGA2-25/2011		Other Database Import	Wentworth,D.E.; Halpin,R.A.; Lin,X.; Bera,J.; Akopov,A.; Ransier,A.; Mohan,M.; Fedorova,N.; Tsitrin,T.; Puri,V.; Stockwell,T.; Amedeo,P.; Appalla,L.; Bishop,B.; Edworthy,P.; Gupta,N.; Hoover,J.; Katzel,D.; Li,K.; Schobel,S.; Shrivastava,S.; Thovarai,V.; Wang,S.; Bao,Y.; Sanders,R.; Zhdanov,S.; Kiryutin,B.; Lipman,D.J.; Tatusova,T.; Gordon,A.
EPI619968	NS	Nicaragua	2011-Oct-06	A/Nicaragua/AGA2-25/2011		Other Database Import	Wentworth,D.E.; Halpin,R.A.; Lin,X.; Bera,J.; Akopov,A.; Ransier,A.; Mohan,M.; Fedorova,N.; Tsitrin,T.; Puri,V.; Stockwell,T.; Amedeo,P.; Appalla,L.; Bishop,B.; Edworthy,P.; Gupta,N.; Hoover,J.; Katzel,D.; Li,K.; Schobel,S.; Shrivastava,S.; Thovarai,V.; Wang,S.; Bao,Y.; Sanders,R.; Zhdanov,S.; Kiryutin,B.; Lipman,D.J.; Tatusova,T.; Gordon,A.
EPI619969	PB1	Nicaragua	2011-Oct-06	A/Nicaragua/AGA2-25/2011		Other Database Import	Wentworth,D.E.; Halpin,R.A.; Lin,X.; Bera,J.; Akopov,A.; Ransier,A.; Mohan,M.; Fedorova,N.; Tsitrin,T.; Puri,V.; Stockwell,T.; Amedeo,P.; Appalla,L.; Bishop,B.; Edworthy,P.; Gupta,N.; Hoover,J.; Katzel,D.; Li,K.; Schobel,S.; Shrivastava,S.; Thovarai,V.; Wang,S.; Bao,Y.; Sanders,R.; Zhdanov,S.; Kiryutin,B.; Lipman,D.J.; Tatusova,T.; Gordon,A.
EPI619970	PB2	Nicaragua	2011-Oct-06	A/Nicaragua/AGA2-25/2011		Other Database Import	Wentworth,D.E.; Halpin,R.A.; Lin,X.; Bera,J.; Akopov,A.; Ransier,A.; Mohan,M.; Fedorova,N.; Tsitrin,T.; Puri,V.; Stockwell,T.; Amedeo,P.; Appalla,L.; Bishop,B.; Edworthy,P.; Gupta,N.; Hoover,J.; Katzel,D.; Li,K.; Schobel,S.; Shrivastava,S.; Thovarai,V.; Wang,S.; Bao,Y.; Sanders,R.; Zhdanov,S.; Kiryutin,B.; Lipman,D.J.; Tatusova,T.; Gordon,A.
EPI609452	HA	China	2011-Mar-03	A/Jilin Jilin Chuanying/1156/2011		Other Database Import	Bedford,T.; Riley,S.; Barr,I.G.; Broor,S.; Chadha,M.; Cox,N.J.; Daniels,R.S.; Gunasekaran,C.P.; Hurt,A.C.; Kelso,A.; Klimov,A.; Lewis,N.S.; Li,X.; McCauley,J.W.; Odagiri,T.; Potdar,V.; Rambaut,A.; Shu,Y.; Skepner,E.; Smith,D.J.; Suchard,M.A.; Tashiro,M.; Wang,D.; Xu,X.; Lemey,P.; Russell,C.A.
EPI609342	HA	China	2011-Apr-14	A/Hunan Hengyang Yanfeng/165/2011		Other Database Import	Bedford,T.; Riley,S.; Barr,I.G.; Broor,S.; Chadha,M.; Cox,N.J.; Daniels,R.S.; Gunasekaran,C.P.; Hurt,A.C.; Kelso,A.; Klimov,A.; Lewis,N.S.; Li,X.; McCauley,J.W.; Odagiri,T.; Potdar,V.; Rambaut,A.; Shu,Y.; Skepner,E.; Smith,D.J.; Suchard,M.A.; Tashiro,M.; Wang,D.; Xu,X.; Lemey,P.; Russell,C.A.
EPI609156	HA	China	2011-Jan-10	A/Tianjin Hexi/15/2011		Other Database Import	Bedford,T.; Riley,S.; Barr,I.G.; Broor,S.; Chadha,M.; Cox,N.J.; Daniels,R.S.; Gunasekaran,C.P.; Hurt,A.C.; Kelso,A.; Klimov,A.; Lewis,N.S.; Li,X.; McCauley,J.W.; Odagiri,T.; Potdar,V.; Rambaut,A.; Shu,Y.; Skepner,E.; Smith,D.J.; Suchard,M.A.; Tashiro,M.; Wang,D.; Xu,X.; Lemey,P.; Russell,C.A.
EPI609145	HA	China	2011-Jan-12	A/Hebei Shijiazhuang Yuhua/133/2011		Other Database Import	Bedford,T.; Riley,S.; Barr,I.G.; Broor,S.; Chadha,M.; Cox,N.J.; Daniels,R.S.; Gunasekaran,C.P.; Hurt,A.C.; Kelso,A.; Klimov,A.; Lewis,N.S.; Li,X.; McCauley,J.W.; Odagiri,T.; Potdar,V.; Rambaut,A.; Shu,Y.; Skepner,E.; Smith,D.J.; Suchard,M.A.; Tashiro,M.; Wang,D.; Xu,X.; Lemey,P.; Russell,C.A.
EPI609096	HA	China	2011-Mar-22	A/Liaoning Fuxin Haizhou/1118/2011		Other Database Import	Bedford,T.; Riley,S.; Barr,I.G.; Broor,S.; Chadha,M.; Cox,N.J.; Daniels,R.S.; Gunasekaran,C.P.; Hurt,A.C.; Kelso,A.; Klimov,A.; Lewis,N.S.; Li,X.; McCauley,J.W.; Odagiri,T.; Potdar,V.; Rambaut,A.; Shu,Y.; Skepner,E.; Smith,D.J.; Suchard,M.A.; Tashiro,M.; Wang,D.; Xu,X.; Lemey,P.; Russell,C.A.
EPI608941	HA	United States	2011-Feb-17	A/Rochester/F192/2011		Other Database Import	Topham,D.J.
EPI608939	HA	United States	2011-Feb-21	A/Rochester/F047/2011		Other Database Import	Topham,D.J.
EPI808952	NS	United States	2011-Feb-21	A/Rochester/F047/2011		Other Database Import	Topham,D.J.
EPI608936	HA	United States	2011-Feb-22	A/Rochester/0040/2011		Other Database Import	Topham,D.J.
EPI808945	NS	United States	2011-Feb-22	A/Rochester/0040/2011		Other Database Import	Topham,D.J.
EPI608923	HA	United States	2011-Mar-16	A/Rochester/F294/2011		Other Database Import	Topham,D.J.
EPI608921	HA	United States	2011-Feb-21	A/Rochester/F049/2011		Other Database Import	Topham,D.J.
EPI606996	HA	China	2011-Apr-15	A/Heilongjiang Qitaihe Taoshan/147/2011		Other Database Import	Bedford,T.; Riley,S.; Barr,I.G.; Broor,S.; Chadha,M.; Cox,N.J.; Daniels,R.S.; Gunasekaran,C.P.; Hurt,A.C.; Kelso,A.; Klimov,A.; Lewis,N.S.; Li,X.; McCauley,J.W.; Odagiri,T.; Potdar,V.; Rambaut,A.; Shu,Y.; Skepner,E.; Smith,D.J.; Suchard,M.A.; Tashiro,M.; Wang,D.; Xu,X.; Lemey,P.; Russell,C.A.
EPI606917	HA	China	2011-Feb-15	A/Tianjin Hedong/195/2011		Other Database Import	Bedford,T.; Riley,S.; Barr,I.G.; Broor,S.; Chadha,M.; Cox,N.J.; Daniels,R.S.; Gunasekaran,C.P.; Hurt,A.C.; Kelso,A.; Klimov,A.; Lewis,N.S.; Li,X.; McCauley,J.W.; Odagiri,T.; Potdar,V.; Rambaut,A.; Shu,Y.; Skepner,E.; Smith,D.J.; Suchard,M.A.; Tashiro,M.; Wang,D.; Xu,X.; Lemey,P.; Russell,C.A.
EPI600727	NA	China	2011-Dec-31	A/JiangxiDonghu/1544/2011		Other Database Import	Li,J.X.; Xiong,Y.; Gong,T.; Shi,Y.; Zhou,J.; Xu,G.
EPI600603	MP	China	2011-Dec-31	A/JiangxiDonghu/1544/2011		Other Database Import	Li,J.X.; Xiong,Y.; Gong,T.; Shi,Y.; Zhou,J.; Xu,G.
EPI600724	NA	China	2011-Dec-31	A/JiangxiDonghu/1467/2011		Other Database Import	Li,J.X.; Xiong,Y.; Gong,T.; Shi,Y.; Zhou,J.; Xu,G.
EPI600602	MP	China	2011-Dec-31	A/JiangxiDonghu/1467/2011		Other Database Import	Li,J.X.; Xiong,Y.; Gong,T.; Shi,Y.; Zhou,J.; Xu,G.
EPI600721	NA	China	2011-Dec-31	A/JiangxiDonghu/110/2011		Other Database Import	Li,J.X.; Xiong,Y.; Gong,T.; Shi,Y.; Zhou,J.; Xu,G.
EPI600601	MP	China	2011-Dec-31	A/JiangxiDonghu/110/2011		Other Database Import	Li,J.X.; Xiong,Y.; Gong,T.; Shi,Y.; Zhou,J.; Xu,G.
EPI576316	HA	Germany	2011-Dec-09	A/Berlin/T621/2011		Robert Koch Institute	Wedde, M.; Schweiger, B.
EPI542391	NA	Canada	2011-Jan-24	A/Ontario/C72147/2011		Ontario Agency for Health Protection and Promotion (OAHPP)	Alireza, Eshaghi; Samir, Patel; Aimin,Li; Jonathan,Gubbay
EPI542393	NS	Canada	2011-Jan-24	A/Ontario/C72147/2011		Ontario Agency for Health Protection and Promotion (OAHPP)	Alireza, Eshaghi; Samir, Patel; Aimin,Li; Jonathan,Gubbay
EPI542386	PB1	Canada	2011-Jan-24	A/Ontario/C72147/2011		Ontario Agency for Health Protection and Promotion (OAHPP)	Alireza, Eshaghi; Samir, Patel; Aimin,Li; Jonathan,Gubbay
EPI542385	PB2	Canada	2011-Jan-24	A/Ontario/C72147/2011		Ontario Agency for Health Protection and Promotion (OAHPP)	Alireza, Eshaghi; Samir, Patel; Aimin,Li; Jonathan,Gubbay
EPI542388	HA	Canada	2011-Jan-24	A/Ontario/C72147/2011		Ontario Agency for Health Protection and Promotion (OAHPP)	Alireza, Eshaghi; Samir, Patel; Aimin,Li; Jonathan,Gubbay
EPI542387	PA	Canada	2011-Jan-24	A/Ontario/C72147/2011		Ontario Agency for Health Protection and Promotion (OAHPP)	Alireza, Eshaghi; Samir, Patel; Aimin,Li; Jonathan,Gubbay
EPI542392	MP	Canada	2011-Jan-24	A/Ontario/C72147/2011		Ontario Agency for Health Protection and Promotion (OAHPP)	Alireza, Eshaghi; Samir, Patel; Aimin,Li; Jonathan,Gubbay
EPI542389	NP	Canada	2011-Jan-24	A/Ontario/C72147/2011		Ontario Agency for Health Protection and Promotion (OAHPP)	Alireza, Eshaghi; Samir, Patel; Aimin,Li; Jonathan,Gubbay
EPI541901	NA	Netherlands	2011-Dec-29	A/Netherlands/713/11		Erasmus Medical Center
EPI541908	HA	Netherlands	2011-Dec-29	A/Netherlands/713/11		Erasmus Medical Center
EPI539349	HA	China	2011-Sep-26	A/Guangdong/187/2011		Other Database Import	Zhong,J.; Liang,L.; Huang,P.; Zhu,X.; Zou,L.; Yu,S.; Zhang,X.; Zhang,Y.; Ni,H.; Yan,J.
EPI539350	NA	China	2011-Sep-26	A/Guangdong/187/2011		Other Database Import	Zhong,J.; Liang,L.; Huang,P.; Zhu,X.; Zou,L.; Yu,S.; Zhang,X.; Zhang,Y.; Ni,H.; Yan,J.
EPI539347	HA	China	2011-Aug-16	A/Guangdong/174/2011		Other Database Import	Zhong,J.; Liang,L.; Huang,P.; Zhu,X.; Zou,L.; Yu,S.; Zhang,X.; Zhang,Y.; Ni,H.; Yan,J.
EPI539348	NA	China	2011-Aug-16	A/Guangdong/174/2011		Other Database Import	Zhong,J.; Liang,L.; Huang,P.; Zhu,X.; Zou,L.; Yu,S.; Zhang,X.; Zhang,Y.; Ni,H.; Yan,J.
EPI527238	HA	India	2011-Aug-20	A/India/LKO968/2011		Other Database Import	Jain,A.; Dangi,T.; Jain,B.; Singh,A.K.; Dwivedi,M.; Verma,A.K.; Singh,J.V.; Kumar,R.
EPI527268	NA	India	2011-Aug-20	A/India/LKO968/2011		Other Database Import	Jain,A.; Dangi,T.; Jain,B.; Singh,A.K.; Dwivedi,M.; Verma,A.K.; Singh,J.V.; Kumar,R.
EPI527233	HA	India	2011-Jul-30	A/India/LKO875/2011		Other Database Import	Jain,A.; Dangi,T.; Jain,B.; Singh,A.K.; Dwivedi,M.; Verma,A.K.; Singh,J.V.; Kumar,R.
EPI527263	NA	India	2011-Jul-30	A/India/LKO875/2011		Other Database Import	Jain,A.; Dangi,T.; Jain,B.; Singh,A.K.; Dwivedi,M.; Verma,A.K.; Singh,J.V.; Kumar,R.
EPI527231	HA	India	2011-Jul-21	A/India/LKO810/2011		Other Database Import	Jain,A.; Dangi,T.; Jain,B.; Singh,A.K.; Dwivedi,M.; Verma,A.K.; Singh,J.V.; Kumar,R.
EPI527261	NA	India	2011-Jul-21	A/India/LKO810/2011		Other Database Import	Jain,A.; Dangi,T.; Jain,B.; Singh,A.K.; Dwivedi,M.; Verma,A.K.; Singh,J.V.; Kumar,R.
EPI527230	HA	India	2011-Jul-19	A/India/LKO805/2011		Other Database Import	Jain,A.; Dangi,T.; Jain,B.; Singh,A.K.; Dwivedi,M.; Verma,A.K.; Singh,J.V.; Kumar,R.
EPI527260	NA	India	2011-Jul-19	A/India/LKO805/2011		Other Database Import	Jain,A.; Dangi,T.; Jain,B.; Singh,A.K.; Dwivedi,M.; Verma,A.K.; Singh,J.V.; Kumar,R.
EPI511612	PA	United States	2011-Apr-07	A/Tennessee/F2090B/2011		Other Database Import	Wentworth,D.E.; Halpin,R.A.; Lin,X.; Bera,J.; Ransier,A.; Fedorova,N.; Tsitrin,T.; McLellan,M.; Stockwell,T.; Amedeo,P.; Appalla,L.; Bishop,B.; Edworthy,P.; Gupta,N.; Hoover,J.; Katzel,D.; Li,K.; Schobel,S.; Shrivastava,S.; Thovarai,V.; Wang,S.; Oshansky,C.M.; Wong,S.S.; Webby,R.; Bao,Y.; Sanders,R.; Zhdanov,S.; Kiryutin,B.; Lipman,D.J.; Tatusova,T.; Thomas,P.G.
EPI511632	HA	United States	2011-Apr-07	A/Tennessee/F2090B/2011		Other Database Import	Wentworth,D.E.; Halpin,R.A.; Lin,X.; Bera,J.; Ransier,A.; Fedorova,N.; Tsitrin,T.; McLellan,M.; Stockwell,T.; Amedeo,P.; Appalla,L.; Bishop,B.; Edworthy,P.; Gupta,N.; Hoover,J.; Katzel,D.; Li,K.; Schobel,S.; Shrivastava,S.; Thovarai,V.; Wang,S.; Oshansky,C.M.; Wong,S.S.; Webby,R.; Bao,Y.; Sanders,R.; Zhdanov,S.; Kiryutin,B.; Lipman,D.J.; Tatusova,T.; Thomas,P.G.
EPI511633	MP	United States	2011-Apr-07	A/Tennessee/F2090B/2011		Other Database Import	Wentworth,D.E.; Halpin,R.A.; Lin,X.; Bera,J.; Ransier,A.; Fedorova,N.; Tsitrin,T.; McLellan,M.; Stockwell,T.; Amedeo,P.; Appalla,L.; Bishop,B.; Edworthy,P.; Gupta,N.; Hoover,J.; Katzel,D.; Li,K.; Schobel,S.; Shrivastava,S.; Thovarai,V.; Wang,S.; Oshansky,C.M.; Wong,S.S.; Webby,R.; Bao,Y.; Sanders,R.; Zhdanov,S.; Kiryutin,B.; Lipman,D.J.; Tatusova,T.; Thomas,P.G.
EPI511634	NA	United States	2011-Apr-07	A/Tennessee/F2090B/2011		Other Database Import	Wentworth,D.E.; Halpin,R.A.; Lin,X.; Bera,J.; Ransier,A.; Fedorova,N.; Tsitrin,T.; McLellan,M.; Stockwell,T.; Amedeo,P.; Appalla,L.; Bishop,B.; Edworthy,P.; Gupta,N.; Hoover,J.; Katzel,D.; Li,K.; Schobel,S.; Shrivastava,S.; Thovarai,V.; Wang,S.; Oshansky,C.M.; Wong,S.S.; Webby,R.; Bao,Y.; Sanders,R.; Zhdanov,S.; Kiryutin,B.; Lipman,D.J.; Tatusova,T.; Thomas,P.G.
EPI511635	NP	United States	2011-Apr-07	A/Tennessee/F2090B/2011		Other Database Import	Wentworth,D.E.; Halpin,R.A.; Lin,X.; Bera,J.; Ransier,A.; Fedorova,N.; Tsitrin,T.; McLellan,M.; Stockwell,T.; Amedeo,P.; Appalla,L.; Bishop,B.; Edworthy,P.; Gupta,N.; Hoover,J.; Katzel,D.; Li,K.; Schobel,S.; Shrivastava,S.; Thovarai,V.; Wang,S.; Oshansky,C.M.; Wong,S.S.; Webby,R.; Bao,Y.; Sanders,R.; Zhdanov,S.; Kiryutin,B.; Lipman,D.J.; Tatusova,T.; Thomas,P.G.
EPI511636	NS	United States	2011-Apr-07	A/Tennessee/F2090B/2011		Other Database Import	Wentworth,D.E.; Halpin,R.A.; Lin,X.; Bera,J.; Ransier,A.; Fedorova,N.; Tsitrin,T.; McLellan,M.; Stockwell,T.; Amedeo,P.; Appalla,L.; Bishop,B.; Edworthy,P.; Gupta,N.; Hoover,J.; Katzel,D.; Li,K.; Schobel,S.; Shrivastava,S.; Thovarai,V.; Wang,S.; Oshansky,C.M.; Wong,S.S.; Webby,R.; Bao,Y.; Sanders,R.; Zhdanov,S.; Kiryutin,B.; Lipman,D.J.; Tatusova,T.; Thomas,P.G.
EPI511637	PB1	United States	2011-Apr-07	A/Tennessee/F2090B/2011		Other Database Import	Wentworth,D.E.; Halpin,R.A.; Lin,X.; Bera,J.; Ransier,A.; Fedorova,N.; Tsitrin,T.; McLellan,M.; Stockwell,T.; Amedeo,P.; Appalla,L.; Bishop,B.; Edworthy,P.; Gupta,N.; Hoover,J.; Katzel,D.; Li,K.; Schobel,S.; Shrivastava,S.; Thovarai,V.; Wang,S.; Oshansky,C.M.; Wong,S.S.; Webby,R.; Bao,Y.; Sanders,R.; Zhdanov,S.; Kiryutin,B.; Lipman,D.J.; Tatusova,T.; Thomas,P.G.
EPI511638	PB2	United States	2011-Apr-07	A/Tennessee/F2090B/2011		Other Database Import	Wentworth,D.E.; Halpin,R.A.; Lin,X.; Bera,J.; Ransier,A.; Fedorova,N.; Tsitrin,T.; McLellan,M.; Stockwell,T.; Amedeo,P.; Appalla,L.; Bishop,B.; Edworthy,P.; Gupta,N.; Hoover,J.; Katzel,D.; Li,K.; Schobel,S.; Shrivastava,S.; Thovarai,V.; Wang,S.; Oshansky,C.M.; Wong,S.S.; Webby,R.; Bao,Y.; Sanders,R.; Zhdanov,S.; Kiryutin,B.; Lipman,D.J.; Tatusova,T.; Thomas,P.G.
EPI511704	HA	United States	2011-Mar-22	A/Tennessee/F2079B/2011		Other Database Import	Wentworth,D.E.; Halpin,R.A.; Lin,X.; Bera,J.; Ransier,A.; Fedorova,N.; Tsitrin,T.; McLellan,M.; Stockwell,T.; Amedeo,P.; Appalla,L.; Bishop,B.; Edworthy,P.; Gupta,N.; Hoover,J.; Katzel,D.; Li,K.; Schobel,S.; Shrivastava,S.; Thovarai,V.; Wang,S.; Oshansky,C.M.; Wong,S.S.; Webby,R.; Bao,Y.; Sanders,R.; Zhdanov,S.; Kiryutin,B.; Lipman,D.J.; Tatusova,T.; Thomas,P.G.
EPI511705	MP	United States	2011-Mar-22	A/Tennessee/F2079B/2011		Other Database Import	Wentworth,D.E.; Halpin,R.A.; Lin,X.; Bera,J.; Ransier,A.; Fedorova,N.; Tsitrin,T.; McLellan,M.; Stockwell,T.; Amedeo,P.; Appalla,L.; Bishop,B.; Edworthy,P.; Gupta,N.; Hoover,J.; Katzel,D.; Li,K.; Schobel,S.; Shrivastava,S.; Thovarai,V.; Wang,S.; Oshansky,C.M.; Wong,S.S.; Webby,R.; Bao,Y.; Sanders,R.; Zhdanov,S.; Kiryutin,B.; Lipman,D.J.; Tatusova,T.; Thomas,P.G.
EPI511706	NA	United States	2011-Mar-22	A/Tennessee/F2079B/2011		Other Database Import	Wentworth,D.E.; Halpin,R.A.; Lin,X.; Bera,J.; Ransier,A.; Fedorova,N.; Tsitrin,T.; McLellan,M.; Stockwell,T.; Amedeo,P.; Appalla,L.; Bishop,B.; Edworthy,P.; Gupta,N.; Hoover,J.; Katzel,D.; Li,K.; Schobel,S.; Shrivastava,S.; Thovarai,V.; Wang,S.; Oshansky,C.M.; Wong,S.S.; Webby,R.; Bao,Y.; Sanders,R.; Zhdanov,S.; Kiryutin,B.; Lipman,D.J.; Tatusova,T.; Thomas,P.G.
EPI511707	NP	United States	2011-Mar-22	A/Tennessee/F2079B/2011		Other Database Import	Wentworth,D.E.; Halpin,R.A.; Lin,X.; Bera,J.; Ransier,A.; Fedorova,N.; Tsitrin,T.; McLellan,M.; Stockwell,T.; Amedeo,P.; Appalla,L.; Bishop,B.; Edworthy,P.; Gupta,N.; Hoover,J.; Katzel,D.; Li,K.; Schobel,S.; Shrivastava,S.; Thovarai,V.; Wang,S.; Oshansky,C.M.; Wong,S.S.; Webby,R.; Bao,Y.; Sanders,R.; Zhdanov,S.; Kiryutin,B.; Lipman,D.J.; Tatusova,T.; Thomas,P.G.
EPI511708	NS	United States	2011-Mar-22	A/Tennessee/F2079B/2011		Other Database Import	Wentworth,D.E.; Halpin,R.A.; Lin,X.; Bera,J.; Ransier,A.; Fedorova,N.; Tsitrin,T.; McLellan,M.; Stockwell,T.; Amedeo,P.; Appalla,L.; Bishop,B.; Edworthy,P.; Gupta,N.; Hoover,J.; Katzel,D.; Li,K.; Schobel,S.; Shrivastava,S.; Thovarai,V.; Wang,S.; Oshansky,C.M.; Wong,S.S.; Webby,R.; Bao,Y.; Sanders,R.; Zhdanov,S.; Kiryutin,B.; Lipman,D.J.; Tatusova,T.; Thomas,P.G.
EPI511709	PB1	United States	2011-Mar-22	A/Tennessee/F2079B/2011		Other Database Import	Wentworth,D.E.; Halpin,R.A.; Lin,X.; Bera,J.; Ransier,A.; Fedorova,N.; Tsitrin,T.; McLellan,M.; Stockwell,T.; Amedeo,P.; Appalla,L.; Bishop,B.; Edworthy,P.; Gupta,N.; Hoover,J.; Katzel,D.; Li,K.; Schobel,S.; Shrivastava,S.; Thovarai,V.; Wang,S.; Oshansky,C.M.; Wong,S.S.; Webby,R.; Bao,Y.; Sanders,R.; Zhdanov,S.; Kiryutin,B.; Lipman,D.J.; Tatusova,T.; Thomas,P.G.
EPI511710	PB2	United States	2011-Mar-22	A/Tennessee/F2079B/2011		Other Database Import	Wentworth,D.E.; Halpin,R.A.; Lin,X.; Bera,J.; Ransier,A.; Fedorova,N.; Tsitrin,T.; McLellan,M.; Stockwell,T.; Amedeo,P.; Appalla,L.; Bishop,B.; Edworthy,P.; Gupta,N.; Hoover,J.; Katzel,D.; Li,K.; Schobel,S.; Shrivastava,S.; Thovarai,V.; Wang,S.; Oshansky,C.M.; Wong,S.S.; Webby,R.; Bao,Y.; Sanders,R.; Zhdanov,S.; Kiryutin,B.; Lipman,D.J.; Tatusova,T.; Thomas,P.G.
EPI511604	PA	United States	2011-Mar-22	A/Tennessee/F2079B/2011		Other Database Import	Wentworth,D.E.; Halpin,R.A.; Lin,X.; Bera,J.; Ransier,A.; Fedorova,N.; Tsitrin,T.; McLellan,M.; Stockwell,T.; Amedeo,P.; Appalla,L.; Bishop,B.; Edworthy,P.; Gupta,N.; Hoover,J.; Katzel,D.; Li,K.; Schobel,S.; Shrivastava,S.; Thovarai,V.; Wang,S.; Oshansky,C.M.; Wong,S.S.; Webby,R.; Bao,Y.; Sanders,R.; Zhdanov,S.; Kiryutin,B.; Lipman,D.J.; Tatusova,T.; Thomas,P.G.
EPI511781	HA	United States	2011-Feb-22	A/Tennessee/F2053/2011		Other Database Import	Wentworth,D.E.; Halpin,R.A.; Lin,X.; Bera,J.; Ransier,A.; Fedorova,N.; Tsitrin,T.; McLellan,M.; Stockwell,T.; Amedeo,P.; Appalla,L.; Bishop,B.; Edworthy,P.; Gupta,N.; Hoover,J.; Katzel,D.; Li,K.; Schobel,S.; Shrivastava,S.; Thovarai,V.; Wang,S.; Oshansky,C.M.; Wong,S.S.; Webby,R.; Bao,Y.; Sanders,R.; Zhdanov,S.; Kiryutin,B.; Lipman,D.J.; Tatusova,T.; Thomas,P.G.
EPI511782	MP	United States	2011-Feb-22	A/Tennessee/F2053/2011		Other Database Import	Wentworth,D.E.; Halpin,R.A.; Lin,X.; Bera,J.; Ransier,A.; Fedorova,N.; Tsitrin,T.; McLellan,M.; Stockwell,T.; Amedeo,P.; Appalla,L.; Bishop,B.; Edworthy,P.; Gupta,N.; Hoover,J.; Katzel,D.; Li,K.; Schobel,S.; Shrivastava,S.; Thovarai,V.; Wang,S.; Oshansky,C.M.; Wong,S.S.; Webby,R.; Bao,Y.; Sanders,R.; Zhdanov,S.; Kiryutin,B.; Lipman,D.J.; Tatusova,T.; Thomas,P.G.
EPI511783	NA	United States	2011-Feb-22	A/Tennessee/F2053/2011		Other Database Import	Wentworth,D.E.; Halpin,R.A.; Lin,X.; Bera,J.; Ransier,A.; Fedorova,N.; Tsitrin,T.; McLellan,M.; Stockwell,T.; Amedeo,P.; Appalla,L.; Bishop,B.; Edworthy,P.; Gupta,N.; Hoover,J.; Katzel,D.; Li,K.; Schobel,S.; Shrivastava,S.; Thovarai,V.; Wang,S.; Oshansky,C.M.; Wong,S.S.; Webby,R.; Bao,Y.; Sanders,R.; Zhdanov,S.; Kiryutin,B.; Lipman,D.J.; Tatusova,T.; Thomas,P.G.
EPI511784	NP	United States	2011-Feb-22	A/Tennessee/F2053/2011		Other Database Import	Wentworth,D.E.; Halpin,R.A.; Lin,X.; Bera,J.; Ransier,A.; Fedorova,N.; Tsitrin,T.; McLellan,M.; Stockwell,T.; Amedeo,P.; Appalla,L.; Bishop,B.; Edworthy,P.; Gupta,N.; Hoover,J.; Katzel,D.; Li,K.; Schobel,S.; Shrivastava,S.; Thovarai,V.; Wang,S.; Oshansky,C.M.; Wong,S.S.; Webby,R.; Bao,Y.; Sanders,R.; Zhdanov,S.; Kiryutin,B.; Lipman,D.J.; Tatusova,T.; Thomas,P.G.
EPI511785	NS	United States	2011-Feb-22	A/Tennessee/F2053/2011		Other Database Import	Wentworth,D.E.; Halpin,R.A.; Lin,X.; Bera,J.; Ransier,A.; Fedorova,N.; Tsitrin,T.; McLellan,M.; Stockwell,T.; Amedeo,P.; Appalla,L.; Bishop,B.; Edworthy,P.; Gupta,N.; Hoover,J.; Katzel,D.; Li,K.; Schobel,S.; Shrivastava,S.; Thovarai,V.; Wang,S.; Oshansky,C.M.; Wong,S.S.; Webby,R.; Bao,Y.; Sanders,R.; Zhdanov,S.; Kiryutin,B.; Lipman,D.J.; Tatusova,T.; Thomas,P.G.
EPI511786	PB1	United States	2011-Feb-22	A/Tennessee/F2053/2011		Other Database Import	Wentworth,D.E.; Halpin,R.A.; Lin,X.; Bera,J.; Ransier,A.; Fedorova,N.; Tsitrin,T.; McLellan,M.; Stockwell,T.; Amedeo,P.; Appalla,L.; Bishop,B.; Edworthy,P.; Gupta,N.; Hoover,J.; Katzel,D.; Li,K.; Schobel,S.; Shrivastava,S.; Thovarai,V.; Wang,S.; Oshansky,C.M.; Wong,S.S.; Webby,R.; Bao,Y.; Sanders,R.; Zhdanov,S.; Kiryutin,B.; Lipman,D.J.; Tatusova,T.; Thomas,P.G.
EPI511787	PB2	United States	2011-Feb-22	A/Tennessee/F2053/2011		Other Database Import	Wentworth,D.E.; Halpin,R.A.; Lin,X.; Bera,J.; Ransier,A.; Fedorova,N.; Tsitrin,T.; McLellan,M.; Stockwell,T.; Amedeo,P.; Appalla,L.; Bishop,B.; Edworthy,P.; Gupta,N.; Hoover,J.; Katzel,D.; Li,K.; Schobel,S.; Shrivastava,S.; Thovarai,V.; Wang,S.; Oshansky,C.M.; Wong,S.S.; Webby,R.; Bao,Y.; Sanders,R.; Zhdanov,S.; Kiryutin,B.; Lipman,D.J.; Tatusova,T.; Thomas,P.G.
EPI511593	PA	United States	2011-Feb-22	A/Tennessee/F2053/2011		Other Database Import	Wentworth,D.E.; Halpin,R.A.; Lin,X.; Bera,J.; Ransier,A.; Fedorova,N.; Tsitrin,T.; McLellan,M.; Stockwell,T.; Amedeo,P.; Appalla,L.; Bishop,B.; Edworthy,P.; Gupta,N.; Hoover,J.; Katzel,D.; Li,K.; Schobel,S.; Shrivastava,S.; Thovarai,V.; Wang,S.; Oshansky,C.M.; Wong,S.S.; Webby,R.; Bao,Y.; Sanders,R.; Zhdanov,S.; Kiryutin,B.; Lipman,D.J.; Tatusova,T.; Thomas,P.G.
EPI511592	PA	United States	2011-Feb-18	A/Tennessee/F2048A/2011		Other Database Import	Wentworth,D.E.; Halpin,R.A.; Lin,X.; Bera,J.; Ransier,A.; Fedorova,N.; Tsitrin,T.; McLellan,M.; Stockwell,T.; Amedeo,P.; Appalla,L.; Bishop,B.; Edworthy,P.; Gupta,N.; Hoover,J.; Katzel,D.; Li,K.; Schobel,S.; Shrivastava,S.; Thovarai,V.; Wang,S.; Oshansky,C.M.; Wong,S.S.; Webby,R.; Bao,Y.; Sanders,R.; Zhdanov,S.; Kiryutin,B.; Lipman,D.J.; Tatusova,T.; Thomas,P.G.
EPI511777	NP	United States	2011-Feb-18	A/Tennessee/F2048A/2011		Other Database Import	Wentworth,D.E.; Halpin,R.A.; Lin,X.; Bera,J.; Ransier,A.; Fedorova,N.; Tsitrin,T.; McLellan,M.; Stockwell,T.; Amedeo,P.; Appalla,L.; Bishop,B.; Edworthy,P.; Gupta,N.; Hoover,J.; Katzel,D.; Li,K.; Schobel,S.; Shrivastava,S.; Thovarai,V.; Wang,S.; Oshansky,C.M.; Wong,S.S.; Webby,R.; Bao,Y.; Sanders,R.; Zhdanov,S.; Kiryutin,B.; Lipman,D.J.; Tatusova,T.; Thomas,P.G.
EPI511778	NS	United States	2011-Feb-18	A/Tennessee/F2048A/2011		Other Database Import	Wentworth,D.E.; Halpin,R.A.; Lin,X.; Bera,J.; Ransier,A.; Fedorova,N.; Tsitrin,T.; McLellan,M.; Stockwell,T.; Amedeo,P.; Appalla,L.; Bishop,B.; Edworthy,P.; Gupta,N.; Hoover,J.; Katzel,D.; Li,K.; Schobel,S.; Shrivastava,S.; Thovarai,V.; Wang,S.; Oshansky,C.M.; Wong,S.S.; Webby,R.; Bao,Y.; Sanders,R.; Zhdanov,S.; Kiryutin,B.; Lipman,D.J.; Tatusova,T.; Thomas,P.G.
EPI511779	PB1	United States	2011-Feb-18	A/Tennessee/F2048A/2011		Other Database Import	Wentworth,D.E.; Halpin,R.A.; Lin,X.; Bera,J.; Ransier,A.; Fedorova,N.; Tsitrin,T.; McLellan,M.; Stockwell,T.; Amedeo,P.; Appalla,L.; Bishop,B.; Edworthy,P.; Gupta,N.; Hoover,J.; Katzel,D.; Li,K.; Schobel,S.; Shrivastava,S.; Thovarai,V.; Wang,S.; Oshansky,C.M.; Wong,S.S.; Webby,R.; Bao,Y.; Sanders,R.; Zhdanov,S.; Kiryutin,B.; Lipman,D.J.; Tatusova,T.; Thomas,P.G.
EPI511780	PB2	United States	2011-Feb-18	A/Tennessee/F2048A/2011		Other Database Import	Wentworth,D.E.; Halpin,R.A.; Lin,X.; Bera,J.; Ransier,A.; Fedorova,N.; Tsitrin,T.; McLellan,M.; Stockwell,T.; Amedeo,P.; Appalla,L.; Bishop,B.; Edworthy,P.; Gupta,N.; Hoover,J.; Katzel,D.; Li,K.; Schobel,S.; Shrivastava,S.; Thovarai,V.; Wang,S.; Oshansky,C.M.; Wong,S.S.; Webby,R.; Bao,Y.; Sanders,R.; Zhdanov,S.; Kiryutin,B.; Lipman,D.J.; Tatusova,T.; Thomas,P.G.
EPI511774	HA	United States	2011-Feb-18	A/Tennessee/F2048A/2011		Other Database Import	Wentworth,D.E.; Halpin,R.A.; Lin,X.; Bera,J.; Ransier,A.; Fedorova,N.; Tsitrin,T.; McLellan,M.; Stockwell,T.; Amedeo,P.; Appalla,L.; Bishop,B.; Edworthy,P.; Gupta,N.; Hoover,J.; Katzel,D.; Li,K.; Schobel,S.; Shrivastava,S.; Thovarai,V.; Wang,S.; Oshansky,C.M.; Wong,S.S.; Webby,R.; Bao,Y.; Sanders,R.; Zhdanov,S.; Kiryutin,B.; Lipman,D.J.; Tatusova,T.; Thomas,P.G.
EPI511775	MP	United States	2011-Feb-18	A/Tennessee/F2048A/2011		Other Database Import	Wentworth,D.E.; Halpin,R.A.; Lin,X.; Bera,J.; Ransier,A.; Fedorova,N.; Tsitrin,T.; McLellan,M.; Stockwell,T.; Amedeo,P.; Appalla,L.; Bishop,B.; Edworthy,P.; Gupta,N.; Hoover,J.; Katzel,D.; Li,K.; Schobel,S.; Shrivastava,S.; Thovarai,V.; Wang,S.; Oshansky,C.M.; Wong,S.S.; Webby,R.; Bao,Y.; Sanders,R.; Zhdanov,S.; Kiryutin,B.; Lipman,D.J.; Tatusova,T.; Thomas,P.G.
EPI511776	NA	United States	2011-Feb-18	A/Tennessee/F2048A/2011		Other Database Import	Wentworth,D.E.; Halpin,R.A.; Lin,X.; Bera,J.; Ransier,A.; Fedorova,N.; Tsitrin,T.; McLellan,M.; Stockwell,T.; Amedeo,P.; Appalla,L.; Bishop,B.; Edworthy,P.; Gupta,N.; Hoover,J.; Katzel,D.; Li,K.; Schobel,S.; Shrivastava,S.; Thovarai,V.; Wang,S.; Oshansky,C.M.; Wong,S.S.; Webby,R.; Bao,Y.; Sanders,R.; Zhdanov,S.; Kiryutin,B.; Lipman,D.J.; Tatusova,T.; Thomas,P.G.
EPI511562	PA	United States	2011-Feb-07	A/Tennessee/F2034/2011		Other Database Import	Wentworth,D.E.; Halpin,R.A.; Lin,X.; Bera,J.; Ransier,A.; Fedorova,N.; Tsitrin,T.; McLellan,M.; Stockwell,T.; Amedeo,P.; Appalla,L.; Bishop,B.; Edworthy,P.; Gupta,N.; Hoover,J.; Katzel,D.; Li,K.; Schobel,S.; Shrivastava,S.; Thovarai,V.; Wang,S.; Oshansky,C.M.; Wong,S.S.; Webby,R.; Bao,Y.; Sanders,R.; Zhdanov,S.; Kiryutin,B.; Lipman,D.J.; Tatusova,T.; Thomas,P.G.
EPI511746	HA	United States	2011-Feb-07	A/Tennessee/F2034/2011		Other Database Import	Wentworth,D.E.; Halpin,R.A.; Lin,X.; Bera,J.; Ransier,A.; Fedorova,N.; Tsitrin,T.; McLellan,M.; Stockwell,T.; Amedeo,P.; Appalla,L.; Bishop,B.; Edworthy,P.; Gupta,N.; Hoover,J.; Katzel,D.; Li,K.; Schobel,S.; Shrivastava,S.; Thovarai,V.; Wang,S.; Oshansky,C.M.; Wong,S.S.; Webby,R.; Bao,Y.; Sanders,R.; Zhdanov,S.; Kiryutin,B.; Lipman,D.J.; Tatusova,T.; Thomas,P.G.
EPI511747	MP	United States	2011-Feb-07	A/Tennessee/F2034/2011		Other Database Import	Wentworth,D.E.; Halpin,R.A.; Lin,X.; Bera,J.; Ransier,A.; Fedorova,N.; Tsitrin,T.; McLellan,M.; Stockwell,T.; Amedeo,P.; Appalla,L.; Bishop,B.; Edworthy,P.; Gupta,N.; Hoover,J.; Katzel,D.; Li,K.; Schobel,S.; Shrivastava,S.; Thovarai,V.; Wang,S.; Oshansky,C.M.; Wong,S.S.; Webby,R.; Bao,Y.; Sanders,R.; Zhdanov,S.; Kiryutin,B.; Lipman,D.J.; Tatusova,T.; Thomas,P.G.
EPI511748	NA	United States	2011-Feb-07	A/Tennessee/F2034/2011		Other Database Import	Wentworth,D.E.; Halpin,R.A.; Lin,X.; Bera,J.; Ransier,A.; Fedorova,N.; Tsitrin,T.; McLellan,M.; Stockwell,T.; Amedeo,P.; Appalla,L.; Bishop,B.; Edworthy,P.; Gupta,N.; Hoover,J.; Katzel,D.; Li,K.; Schobel,S.; Shrivastava,S.; Thovarai,V.; Wang,S.; Oshansky,C.M.; Wong,S.S.; Webby,R.; Bao,Y.; Sanders,R.; Zhdanov,S.; Kiryutin,B.; Lipman,D.J.; Tatusova,T.; Thomas,P.G.
EPI511749	NP	United States	2011-Feb-07	A/Tennessee/F2034/2011		Other Database Import	Wentworth,D.E.; Halpin,R.A.; Lin,X.; Bera,J.; Ransier,A.; Fedorova,N.; Tsitrin,T.; McLellan,M.; Stockwell,T.; Amedeo,P.; Appalla,L.; Bishop,B.; Edworthy,P.; Gupta,N.; Hoover,J.; Katzel,D.; Li,K.; Schobel,S.; Shrivastava,S.; Thovarai,V.; Wang,S.; Oshansky,C.M.; Wong,S.S.; Webby,R.; Bao,Y.; Sanders,R.; Zhdanov,S.; Kiryutin,B.; Lipman,D.J.; Tatusova,T.; Thomas,P.G.
EPI511750	NS	United States	2011-Feb-07	A/Tennessee/F2034/2011		Other Database Import	Wentworth,D.E.; Halpin,R.A.; Lin,X.; Bera,J.; Ransier,A.; Fedorova,N.; Tsitrin,T.; McLellan,M.; Stockwell,T.; Amedeo,P.; Appalla,L.; Bishop,B.; Edworthy,P.; Gupta,N.; Hoover,J.; Katzel,D.; Li,K.; Schobel,S.; Shrivastava,S.; Thovarai,V.; Wang,S.; Oshansky,C.M.; Wong,S.S.; Webby,R.; Bao,Y.; Sanders,R.; Zhdanov,S.; Kiryutin,B.; Lipman,D.J.; Tatusova,T.; Thomas,P.G.
EPI511751	PB1	United States	2011-Feb-07	A/Tennessee/F2034/2011		Other Database Import	Wentworth,D.E.; Halpin,R.A.; Lin,X.; Bera,J.; Ransier,A.; Fedorova,N.; Tsitrin,T.; McLellan,M.; Stockwell,T.; Amedeo,P.; Appalla,L.; Bishop,B.; Edworthy,P.; Gupta,N.; Hoover,J.; Katzel,D.; Li,K.; Schobel,S.; Shrivastava,S.; Thovarai,V.; Wang,S.; Oshansky,C.M.; Wong,S.S.; Webby,R.; Bao,Y.; Sanders,R.; Zhdanov,S.; Kiryutin,B.; Lipman,D.J.; Tatusova,T.; Thomas,P.G.
EPI511752	PB2	United States	2011-Feb-07	A/Tennessee/F2034/2011		Other Database Import	Wentworth,D.E.; Halpin,R.A.; Lin,X.; Bera,J.; Ransier,A.; Fedorova,N.; Tsitrin,T.; McLellan,M.; Stockwell,T.; Amedeo,P.; Appalla,L.; Bishop,B.; Edworthy,P.; Gupta,N.; Hoover,J.; Katzel,D.; Li,K.; Schobel,S.; Shrivastava,S.; Thovarai,V.; Wang,S.; Oshansky,C.M.; Wong,S.S.; Webby,R.; Bao,Y.; Sanders,R.; Zhdanov,S.; Kiryutin,B.; Lipman,D.J.; Tatusova,T.; Thomas,P.G.
EPI511946	HA	United States	2011-Jan-28	A/Tennessee/F2021/2011		Other Database Import	Wentworth,D.E.; Halpin,R.A.; Lin,X.; Bera,J.; Ransier,A.; Fedorova,N.; Tsitrin,T.; McLellan,M.; Stockwell,T.; Amedeo,P.; Appalla,L.; Bishop,B.; Edworthy,P.; Gupta,N.; Hoover,J.; Katzel,D.; Li,K.; Schobel,S.; Shrivastava,S.; Thovarai,V.; Wang,S.; Oshansky,C.M.; Wong,S.S.; Webby,R.; Bao,Y.; Sanders,R.; Zhdanov,S.; Kiryutin,B.; Lipman,D.J.; Tatusova,T.; Thomas,P.G.
EPI511947	MP	United States	2011-Jan-28	A/Tennessee/F2021/2011		Other Database Import	Wentworth,D.E.; Halpin,R.A.; Lin,X.; Bera,J.; Ransier,A.; Fedorova,N.; Tsitrin,T.; McLellan,M.; Stockwell,T.; Amedeo,P.; Appalla,L.; Bishop,B.; Edworthy,P.; Gupta,N.; Hoover,J.; Katzel,D.; Li,K.; Schobel,S.; Shrivastava,S.; Thovarai,V.; Wang,S.; Oshansky,C.M.; Wong,S.S.; Webby,R.; Bao,Y.; Sanders,R.; Zhdanov,S.; Kiryutin,B.; Lipman,D.J.; Tatusova,T.; Thomas,P.G.
EPI511948	NA	United States	2011-Jan-28	A/Tennessee/F2021/2011		Other Database Import	Wentworth,D.E.; Halpin,R.A.; Lin,X.; Bera,J.; Ransier,A.; Fedorova,N.; Tsitrin,T.; McLellan,M.; Stockwell,T.; Amedeo,P.; Appalla,L.; Bishop,B.; Edworthy,P.; Gupta,N.; Hoover,J.; Katzel,D.; Li,K.; Schobel,S.; Shrivastava,S.; Thovarai,V.; Wang,S.; Oshansky,C.M.; Wong,S.S.; Webby,R.; Bao,Y.; Sanders,R.; Zhdanov,S.; Kiryutin,B.; Lipman,D.J.; Tatusova,T.; Thomas,P.G.
EPI511949	NP	United States	2011-Jan-28	A/Tennessee/F2021/2011		Other Database Import	Wentworth,D.E.; Halpin,R.A.; Lin,X.; Bera,J.; Ransier,A.; Fedorova,N.; Tsitrin,T.; McLellan,M.; Stockwell,T.; Amedeo,P.; Appalla,L.; Bishop,B.; Edworthy,P.; Gupta,N.; Hoover,J.; Katzel,D.; Li,K.; Schobel,S.; Shrivastava,S.; Thovarai,V.; Wang,S.; Oshansky,C.M.; Wong,S.S.; Webby,R.; Bao,Y.; Sanders,R.; Zhdanov,S.; Kiryutin,B.; Lipman,D.J.; Tatusova,T.; Thomas,P.G.
EPI511950	NS	United States	2011-Jan-28	A/Tennessee/F2021/2011		Other Database Import	Wentworth,D.E.; Halpin,R.A.; Lin,X.; Bera,J.; Ransier,A.; Fedorova,N.; Tsitrin,T.; McLellan,M.; Stockwell,T.; Amedeo,P.; Appalla,L.; Bishop,B.; Edworthy,P.; Gupta,N.; Hoover,J.; Katzel,D.; Li,K.; Schobel,S.; Shrivastava,S.; Thovarai,V.; Wang,S.; Oshansky,C.M.; Wong,S.S.; Webby,R.; Bao,Y.; Sanders,R.; Zhdanov,S.; Kiryutin,B.; Lipman,D.J.; Tatusova,T.; Thomas,P.G.
EPI511951	PB1	United States	2011-Jan-28	A/Tennessee/F2021/2011		Other Database Import	Wentworth,D.E.; Halpin,R.A.; Lin,X.; Bera,J.; Ransier,A.; Fedorova,N.; Tsitrin,T.; McLellan,M.; Stockwell,T.; Amedeo,P.; Appalla,L.; Bishop,B.; Edworthy,P.; Gupta,N.; Hoover,J.; Katzel,D.; Li,K.; Schobel,S.; Shrivastava,S.; Thovarai,V.; Wang,S.; Oshansky,C.M.; Wong,S.S.; Webby,R.; Bao,Y.; Sanders,R.; Zhdanov,S.; Kiryutin,B.; Lipman,D.J.; Tatusova,T.; Thomas,P.G.
EPI511952	PB2	United States	2011-Jan-28	A/Tennessee/F2021/2011		Other Database Import	Wentworth,D.E.; Halpin,R.A.; Lin,X.; Bera,J.; Ransier,A.; Fedorova,N.; Tsitrin,T.; McLellan,M.; Stockwell,T.; Amedeo,P.; Appalla,L.; Bishop,B.; Edworthy,P.; Gupta,N.; Hoover,J.; Katzel,D.; Li,K.; Schobel,S.; Shrivastava,S.; Thovarai,V.; Wang,S.; Oshansky,C.M.; Wong,S.S.; Webby,R.; Bao,Y.; Sanders,R.; Zhdanov,S.; Kiryutin,B.; Lipman,D.J.; Tatusova,T.; Thomas,P.G.
EPI511557	PA	United States	2011-Jan-28	A/Tennessee/F2021/2011		Other Database Import	Wentworth,D.E.; Halpin,R.A.; Lin,X.; Bera,J.; Ransier,A.; Fedorova,N.; Tsitrin,T.; McLellan,M.; Stockwell,T.; Amedeo,P.; Appalla,L.; Bishop,B.; Edworthy,P.; Gupta,N.; Hoover,J.; Katzel,D.; Li,K.; Schobel,S.; Shrivastava,S.; Thovarai,V.; Wang,S.; Oshansky,C.M.; Wong,S.S.; Webby,R.; Bao,Y.; Sanders,R.; Zhdanov,S.; Kiryutin,B.; Lipman,D.J.; Tatusova,T.; Thomas,P.G.
EPI511932	HA	United States	2011-Jan-21	A/Tennessee/F2019/2011		Other Database Import	Wentworth,D.E.; Halpin,R.A.; Lin,X.; Bera,J.; Ransier,A.; Fedorova,N.; Tsitrin,T.; McLellan,M.; Stockwell,T.; Amedeo,P.; Appalla,L.; Bishop,B.; Edworthy,P.; Gupta,N.; Hoover,J.; Katzel,D.; Li,K.; Schobel,S.; Shrivastava,S.; Thovarai,V.; Wang,S.; Oshansky,C.M.; Wong,S.S.; Webby,R.; Bao,Y.; Sanders,R.; Zhdanov,S.; Kiryutin,B.; Lipman,D.J.; Tatusova,T.; Thomas,P.G.
EPI511933	MP	United States	2011-Jan-21	A/Tennessee/F2019/2011		Other Database Import	Wentworth,D.E.; Halpin,R.A.; Lin,X.; Bera,J.; Ransier,A.; Fedorova,N.; Tsitrin,T.; McLellan,M.; Stockwell,T.; Amedeo,P.; Appalla,L.; Bishop,B.; Edworthy,P.; Gupta,N.; Hoover,J.; Katzel,D.; Li,K.; Schobel,S.; Shrivastava,S.; Thovarai,V.; Wang,S.; Oshansky,C.M.; Wong,S.S.; Webby,R.; Bao,Y.; Sanders,R.; Zhdanov,S.; Kiryutin,B.; Lipman,D.J.; Tatusova,T.; Thomas,P.G.
EPI511934	NA	United States	2011-Jan-21	A/Tennessee/F2019/2011		Other Database Import	Wentworth,D.E.; Halpin,R.A.; Lin,X.; Bera,J.; Ransier,A.; Fedorova,N.; Tsitrin,T.; McLellan,M.; Stockwell,T.; Amedeo,P.; Appalla,L.; Bishop,B.; Edworthy,P.; Gupta,N.; Hoover,J.; Katzel,D.; Li,K.; Schobel,S.; Shrivastava,S.; Thovarai,V.; Wang,S.; Oshansky,C.M.; Wong,S.S.; Webby,R.; Bao,Y.; Sanders,R.; Zhdanov,S.; Kiryutin,B.; Lipman,D.J.; Tatusova,T.; Thomas,P.G.
EPI511935	NP	United States	2011-Jan-21	A/Tennessee/F2019/2011		Other Database Import	Wentworth,D.E.; Halpin,R.A.; Lin,X.; Bera,J.; Ransier,A.; Fedorova,N.; Tsitrin,T.; McLellan,M.; Stockwell,T.; Amedeo,P.; Appalla,L.; Bishop,B.; Edworthy,P.; Gupta,N.; Hoover,J.; Katzel,D.; Li,K.; Schobel,S.; Shrivastava,S.; Thovarai,V.; Wang,S.; Oshansky,C.M.; Wong,S.S.; Webby,R.; Bao,Y.; Sanders,R.; Zhdanov,S.; Kiryutin,B.; Lipman,D.J.; Tatusova,T.; Thomas,P.G.
EPI511936	NS	United States	2011-Jan-21	A/Tennessee/F2019/2011		Other Database Import	Wentworth,D.E.; Halpin,R.A.; Lin,X.; Bera,J.; Ransier,A.; Fedorova,N.; Tsitrin,T.; McLellan,M.; Stockwell,T.; Amedeo,P.; Appalla,L.; Bishop,B.; Edworthy,P.; Gupta,N.; Hoover,J.; Katzel,D.; Li,K.; Schobel,S.; Shrivastava,S.; Thovarai,V.; Wang,S.; Oshansky,C.M.; Wong,S.S.; Webby,R.; Bao,Y.; Sanders,R.; Zhdanov,S.; Kiryutin,B.; Lipman,D.J.; Tatusova,T.; Thomas,P.G.
EPI511937	PB1	United States	2011-Jan-21	A/Tennessee/F2019/2011		Other Database Import	Wentworth,D.E.; Halpin,R.A.; Lin,X.; Bera,J.; Ransier,A.; Fedorova,N.; Tsitrin,T.; McLellan,M.; Stockwell,T.; Amedeo,P.; Appalla,L.; Bishop,B.; Edworthy,P.; Gupta,N.; Hoover,J.; Katzel,D.; Li,K.; Schobel,S.; Shrivastava,S.; Thovarai,V.; Wang,S.; Oshansky,C.M.; Wong,S.S.; Webby,R.; Bao,Y.; Sanders,R.; Zhdanov,S.; Kiryutin,B.; Lipman,D.J.; Tatusova,T.; Thomas,P.G.
EPI511938	PB2	United States	2011-Jan-21	A/Tennessee/F2019/2011		Other Database Import	Wentworth,D.E.; Halpin,R.A.; Lin,X.; Bera,J.; Ransier,A.; Fedorova,N.; Tsitrin,T.; McLellan,M.; Stockwell,T.; Amedeo,P.; Appalla,L.; Bishop,B.; Edworthy,P.; Gupta,N.; Hoover,J.; Katzel,D.; Li,K.; Schobel,S.; Shrivastava,S.; Thovarai,V.; Wang,S.; Oshansky,C.M.; Wong,S.S.; Webby,R.; Bao,Y.; Sanders,R.; Zhdanov,S.; Kiryutin,B.; Lipman,D.J.; Tatusova,T.; Thomas,P.G.
EPI511555	PA	United States	2011-Jan-21	A/Tennessee/F2019/2011		Other Database Import	Wentworth,D.E.; Halpin,R.A.; Lin,X.; Bera,J.; Ransier,A.; Fedorova,N.; Tsitrin,T.; McLellan,M.; Stockwell,T.; Amedeo,P.; Appalla,L.; Bishop,B.; Edworthy,P.; Gupta,N.; Hoover,J.; Katzel,D.; Li,K.; Schobel,S.; Shrivastava,S.; Thovarai,V.; Wang,S.; Oshansky,C.M.; Wong,S.S.; Webby,R.; Bao,Y.; Sanders,R.; Zhdanov,S.; Kiryutin,B.; Lipman,D.J.; Tatusova,T.; Thomas,P.G.
EPI504504	NA	India	2011-Jun-24	A/India/P1110067/2011		Other Database Import	Potdar,V.A.; Dakhave,M.R.; Chadha,M.S.
EPI504434	NA	India	2011-Jul-29	A/India/Lkw1113814/2011		Other Database Import	Potdar,V.A.; Dakhave,M.R.; Chadha,M.S.
EPI504427	NA	India	2011-May-25	A/India/K1112691/2011		Other Database Import	Potdar,V.A.; Dakhave,M.R.; Chadha,M.S.
EPI504389	NA	India	2011-Jul-08	A/India/Dib1113502/2011		Other Database Import	Potdar,V.A.; Dakhave,M.R.; Chadha,M.S.
EPI504388	NA	India	2011-Jun-28	A/India/Dib1113488/2011		Other Database Import	Potdar,V.A.; Dakhave,M.R.; Chadha,M.S.
EPI504355	NA	India	2011-Jul-19	A/India/D1115594/2011		Other Database Import	Potdar,V.A.; Dakhave,M.R.; Chadha,M.S.
EPI501491	HA	China	2011-Sep-23	A/Qingdao/F337/2011		Other Database Import	Wang,Z.-G.; Yang,T.-T.; Qing,C.
EPI501490	HA	China	2011-Sep-23	A/Qingdao/F521/2011		Other Database Import	Wang,Z.-G.; Yang,T.-T.; Qing,C.
EPI497769	HA	China	2011-Sep-23	A/Qingdao/F374/2011		Other Database Import	Wang,Z.-G.; Yang,T.-T.; Qing,C.
EPI497056	PA	Peru	2011-Sep-07	A/Peru/PER298/2011		Other Database Import	Wentworth,D.E.; Halpin,R.A.; Lin,X.; Bera,J.; Ransier,A.; Fedorova,N.; Tsitrin,T.; McLellan,M.; Stockwell,T.; Amedeo,P.; Appalla,L.; Bishop,B.; Edworthy,P.; Gupta,N.; Hoover,J.; Katzel,D.; Li,K.; Schobel,S.; Shrivastava,S.; Thovarai,V.; Wang,S.; Bausch,D.; Kasper,M.R.; Nelson,M.I.; Pollet,S.; Silva,M.; Tinoco,Y.O.; Bao,Y.; Sanders,R.; Zhdanov,S.; Kiryutin,B.; Lipman,D.J.; Tatusova,T.; Thomas,P.G.
EPI496908	HA	Peru	2011-Sep-07	A/Peru/PER298/2011		Other Database Import	Wentworth,D.E.; Halpin,R.A.; Lin,X.; Bera,J.; Ransier,A.; Fedorova,N.; Tsitrin,T.; McLellan,M.; Stockwell,T.; Amedeo,P.; Appalla,L.; Bishop,B.; Edworthy,P.; Gupta,N.; Hoover,J.; Katzel,D.; Li,K.; Schobel,S.; Shrivastava,S.; Thovarai,V.; Wang,S.; Bausch,D.; Kasper,M.R.; Nelson,M.I.; Pollet,S.; Silva,M.; Tinoco,Y.O.; Bao,Y.; Sanders,R.; Zhdanov,S.; Kiryutin,B.; Lipman,D.J.; Tatusova,T.; Thomas,P.G.
EPI496909	MP	Peru	2011-Sep-07	A/Peru/PER298/2011		Other Database Import	Wentworth,D.E.; Halpin,R.A.; Lin,X.; Bera,J.; Ransier,A.; Fedorova,N.; Tsitrin,T.; McLellan,M.; Stockwell,T.; Amedeo,P.; Appalla,L.; Bishop,B.; Edworthy,P.; Gupta,N.; Hoover,J.; Katzel,D.; Li,K.; Schobel,S.; Shrivastava,S.; Thovarai,V.; Wang,S.; Bausch,D.; Kasper,M.R.; Nelson,M.I.; Pollet,S.; Silva,M.; Tinoco,Y.O.; Bao,Y.; Sanders,R.; Zhdanov,S.; Kiryutin,B.; Lipman,D.J.; Tatusova,T.; Thomas,P.G.
EPI496910	NA	Peru	2011-Sep-07	A/Peru/PER298/2011		Other Database Import	Wentworth,D.E.; Halpin,R.A.; Lin,X.; Bera,J.; Ransier,A.; Fedorova,N.; Tsitrin,T.; McLellan,M.; Stockwell,T.; Amedeo,P.; Appalla,L.; Bishop,B.; Edworthy,P.; Gupta,N.; Hoover,J.; Katzel,D.; Li,K.; Schobel,S.; Shrivastava,S.; Thovarai,V.; Wang,S.; Bausch,D.; Kasper,M.R.; Nelson,M.I.; Pollet,S.; Silva,M.; Tinoco,Y.O.; Bao,Y.; Sanders,R.; Zhdanov,S.; Kiryutin,B.; Lipman,D.J.; Tatusova,T.; Thomas,P.G.
EPI496911	NP	Peru	2011-Sep-07	A/Peru/PER298/2011		Other Database Import	Wentworth,D.E.; Halpin,R.A.; Lin,X.; Bera,J.; Ransier,A.; Fedorova,N.; Tsitrin,T.; McLellan,M.; Stockwell,T.; Amedeo,P.; Appalla,L.; Bishop,B.; Edworthy,P.; Gupta,N.; Hoover,J.; Katzel,D.; Li,K.; Schobel,S.; Shrivastava,S.; Thovarai,V.; Wang,S.; Bausch,D.; Kasper,M.R.; Nelson,M.I.; Pollet,S.; Silva,M.; Tinoco,Y.O.; Bao,Y.; Sanders,R.; Zhdanov,S.; Kiryutin,B.; Lipman,D.J.; Tatusova,T.; Thomas,P.G.
EPI496912	NS	Peru	2011-Sep-07	A/Peru/PER298/2011		Other Database Import	Wentworth,D.E.; Halpin,R.A.; Lin,X.; Bera,J.; Ransier,A.; Fedorova,N.; Tsitrin,T.; McLellan,M.; Stockwell,T.; Amedeo,P.; Appalla,L.; Bishop,B.; Edworthy,P.; Gupta,N.; Hoover,J.; Katzel,D.; Li,K.; Schobel,S.; Shrivastava,S.; Thovarai,V.; Wang,S.; Bausch,D.; Kasper,M.R.; Nelson,M.I.; Pollet,S.; Silva,M.; Tinoco,Y.O.; Bao,Y.; Sanders,R.; Zhdanov,S.; Kiryutin,B.; Lipman,D.J.; Tatusova,T.; Thomas,P.G.
EPI496914	PB1	Peru	2011-Sep-07	A/Peru/PER298/2011		Other Database Import	Wentworth,D.E.; Halpin,R.A.; Lin,X.; Bera,J.; Ransier,A.; Fedorova,N.; Tsitrin,T.; McLellan,M.; Stockwell,T.; Amedeo,P.; Appalla,L.; Bishop,B.; Edworthy,P.; Gupta,N.; Hoover,J.; Katzel,D.; Li,K.; Schobel,S.; Shrivastava,S.; Thovarai,V.; Wang,S.; Bausch,D.; Kasper,M.R.; Nelson,M.I.; Pollet,S.; Silva,M.; Tinoco,Y.O.; Bao,Y.; Sanders,R.; Zhdanov,S.; Kiryutin,B.; Lipman,D.J.; Tatusova,T.; Thomas,P.G.
EPI496915	PB2	Peru	2011-Sep-07	A/Peru/PER298/2011		Other Database Import	Wentworth,D.E.; Halpin,R.A.; Lin,X.; Bera,J.; Ransier,A.; Fedorova,N.; Tsitrin,T.; McLellan,M.; Stockwell,T.; Amedeo,P.; Appalla,L.; Bishop,B.; Edworthy,P.; Gupta,N.; Hoover,J.; Katzel,D.; Li,K.; Schobel,S.; Shrivastava,S.; Thovarai,V.; Wang,S.; Bausch,D.; Kasper,M.R.; Nelson,M.I.; Pollet,S.; Silva,M.; Tinoco,Y.O.; Bao,Y.; Sanders,R.; Zhdanov,S.; Kiryutin,B.; Lipman,D.J.; Tatusova,T.; Thomas,P.G.
EPI497308	HA	Peru	2011-Nov-19	A/Peru/PER346/2011		Other Database Import	Wentworth,D.E.; Halpin,R.A.; Lin,X.; Bera,J.; Ransier,A.; Fedorova,N.; Tsitrin,T.; McLellan,M.; Stockwell,T.; Amedeo,P.; Appalla,L.; Bishop,B.; Edworthy,P.; Gupta,N.; Hoover,J.; Katzel,D.; Li,K.; Schobel,S.; Shrivastava,S.; Thovarai,V.; Wang,S.; Bausch,D.; Kasper,M.R.; Nelson,M.I.; Pollet,S.; Silva,M.; Tinoco,Y.O.; Bao,Y.; Sanders,R.; Zhdanov,S.; Kiryutin,B.; Lipman,D.J.; Tatusova,T.; Thomas,P.G.
EPI497310	MP	Peru	2011-Nov-19	A/Peru/PER346/2011		Other Database Import	Wentworth,D.E.; Halpin,R.A.; Lin,X.; Bera,J.; Ransier,A.; Fedorova,N.; Tsitrin,T.; McLellan,M.; Stockwell,T.; Amedeo,P.; Appalla,L.; Bishop,B.; Edworthy,P.; Gupta,N.; Hoover,J.; Katzel,D.; Li,K.; Schobel,S.; Shrivastava,S.; Thovarai,V.; Wang,S.; Bausch,D.; Kasper,M.R.; Nelson,M.I.; Pollet,S.; Silva,M.; Tinoco,Y.O.; Bao,Y.; Sanders,R.; Zhdanov,S.; Kiryutin,B.; Lipman,D.J.; Tatusova,T.; Thomas,P.G.
EPI497312	NA	Peru	2011-Nov-19	A/Peru/PER346/2011		Other Database Import	Wentworth,D.E.; Halpin,R.A.; Lin,X.; Bera,J.; Ransier,A.; Fedorova,N.; Tsitrin,T.; McLellan,M.; Stockwell,T.; Amedeo,P.; Appalla,L.; Bishop,B.; Edworthy,P.; Gupta,N.; Hoover,J.; Katzel,D.; Li,K.; Schobel,S.; Shrivastava,S.; Thovarai,V.; Wang,S.; Bausch,D.; Kasper,M.R.; Nelson,M.I.; Pollet,S.; Silva,M.; Tinoco,Y.O.; Bao,Y.; Sanders,R.; Zhdanov,S.; Kiryutin,B.; Lipman,D.J.; Tatusova,T.; Thomas,P.G.
EPI497313	NP	Peru	2011-Nov-19	A/Peru/PER346/2011		Other Database Import	Wentworth,D.E.; Halpin,R.A.; Lin,X.; Bera,J.; Ransier,A.; Fedorova,N.; Tsitrin,T.; McLellan,M.; Stockwell,T.; Amedeo,P.; Appalla,L.; Bishop,B.; Edworthy,P.; Gupta,N.; Hoover,J.; Katzel,D.; Li,K.; Schobel,S.; Shrivastava,S.; Thovarai,V.; Wang,S.; Bausch,D.; Kasper,M.R.; Nelson,M.I.; Pollet,S.; Silva,M.; Tinoco,Y.O.; Bao,Y.; Sanders,R.; Zhdanov,S.; Kiryutin,B.; Lipman,D.J.; Tatusova,T.; Thomas,P.G.
EPI497315	NS	Peru	2011-Nov-19	A/Peru/PER346/2011		Other Database Import	Wentworth,D.E.; Halpin,R.A.; Lin,X.; Bera,J.; Ransier,A.; Fedorova,N.; Tsitrin,T.; McLellan,M.; Stockwell,T.; Amedeo,P.; Appalla,L.; Bishop,B.; Edworthy,P.; Gupta,N.; Hoover,J.; Katzel,D.; Li,K.; Schobel,S.; Shrivastava,S.; Thovarai,V.; Wang,S.; Bausch,D.; Kasper,M.R.; Nelson,M.I.; Pollet,S.; Silva,M.; Tinoco,Y.O.; Bao,Y.; Sanders,R.; Zhdanov,S.; Kiryutin,B.; Lipman,D.J.; Tatusova,T.; Thomas,P.G.
EPI497318	PB1	Peru	2011-Nov-19	A/Peru/PER346/2011		Other Database Import	Wentworth,D.E.; Halpin,R.A.; Lin,X.; Bera,J.; Ransier,A.; Fedorova,N.; Tsitrin,T.; McLellan,M.; Stockwell,T.; Amedeo,P.; Appalla,L.; Bishop,B.; Edworthy,P.; Gupta,N.; Hoover,J.; Katzel,D.; Li,K.; Schobel,S.; Shrivastava,S.; Thovarai,V.; Wang,S.; Bausch,D.; Kasper,M.R.; Nelson,M.I.; Pollet,S.; Silva,M.; Tinoco,Y.O.; Bao,Y.; Sanders,R.; Zhdanov,S.; Kiryutin,B.; Lipman,D.J.; Tatusova,T.; Thomas,P.G.
EPI497319	PB2	Peru	2011-Nov-19	A/Peru/PER346/2011		Other Database Import	Wentworth,D.E.; Halpin,R.A.; Lin,X.; Bera,J.; Ransier,A.; Fedorova,N.; Tsitrin,T.; McLellan,M.; Stockwell,T.; Amedeo,P.; Appalla,L.; Bishop,B.; Edworthy,P.; Gupta,N.; Hoover,J.; Katzel,D.; Li,K.; Schobel,S.; Shrivastava,S.; Thovarai,V.; Wang,S.; Bausch,D.; Kasper,M.R.; Nelson,M.I.; Pollet,S.; Silva,M.; Tinoco,Y.O.; Bao,Y.; Sanders,R.; Zhdanov,S.; Kiryutin,B.; Lipman,D.J.; Tatusova,T.; Thomas,P.G.
EPI496231	PA	Peru	2011-Nov-19	A/Peru/PER346/2011		Other Database Import	Wentworth,D.E.; Halpin,R.A.; Lin,X.; Bera,J.; Ransier,A.; Fedorova,N.; Tsitrin,T.; McLellan,M.; Stockwell,T.; Amedeo,P.; Appalla,L.; Bishop,B.; Edworthy,P.; Gupta,N.; Hoover,J.; Katzel,D.; Li,K.; Schobel,S.; Shrivastava,S.; Thovarai,V.; Wang,S.; Bausch,D.; Kasper,M.R.; Nelson,M.I.; Pollet,S.; Silva,M.; Tinoco,Y.O.; Bao,Y.; Sanders,R.; Zhdanov,S.; Kiryutin,B.; Lipman,D.J.; Tatusova,T.; Thomas,P.G.
EPI497361	HA	Peru	2011-Feb-23	A/Peru/PER362/2011		Other Database Import	Wentworth,D.E.; Halpin,R.A.; Lin,X.; Bera,J.; Ransier,A.; Fedorova,N.; Tsitrin,T.; McLellan,M.; Stockwell,T.; Amedeo,P.; Appalla,L.; Bishop,B.; Edworthy,P.; Gupta,N.; Hoover,J.; Katzel,D.; Li,K.; Schobel,S.; Shrivastava,S.; Thovarai,V.; Wang,S.; Bausch,D.; Kasper,M.R.; Nelson,M.I.; Pollet,S.; Silva,M.; Tinoco,Y.O.; Bao,Y.; Sanders,R.; Zhdanov,S.; Kiryutin,B.; Lipman,D.J.; Tatusova,T.; Thomas,P.G.
EPI497363	MP	Peru	2011-Feb-23	A/Peru/PER362/2011		Other Database Import	Wentworth,D.E.; Halpin,R.A.; Lin,X.; Bera,J.; Ransier,A.; Fedorova,N.; Tsitrin,T.; McLellan,M.; Stockwell,T.; Amedeo,P.; Appalla,L.; Bishop,B.; Edworthy,P.; Gupta,N.; Hoover,J.; Katzel,D.; Li,K.; Schobel,S.; Shrivastava,S.; Thovarai,V.; Wang,S.; Bausch,D.; Kasper,M.R.; Nelson,M.I.; Pollet,S.; Silva,M.; Tinoco,Y.O.; Bao,Y.; Sanders,R.; Zhdanov,S.; Kiryutin,B.; Lipman,D.J.; Tatusova,T.; Thomas,P.G.
EPI497366	NA	Peru	2011-Feb-23	A/Peru/PER362/2011		Other Database Import	Wentworth,D.E.; Halpin,R.A.; Lin,X.; Bera,J.; Ransier,A.; Fedorova,N.; Tsitrin,T.; McLellan,M.; Stockwell,T.; Amedeo,P.; Appalla,L.; Bishop,B.; Edworthy,P.; Gupta,N.; Hoover,J.; Katzel,D.; Li,K.; Schobel,S.; Shrivastava,S.; Thovarai,V.; Wang,S.; Bausch,D.; Kasper,M.R.; Nelson,M.I.; Pollet,S.; Silva,M.; Tinoco,Y.O.; Bao,Y.; Sanders,R.; Zhdanov,S.; Kiryutin,B.; Lipman,D.J.; Tatusova,T.; Thomas,P.G.
EPI497368	NP	Peru	2011-Feb-23	A/Peru/PER362/2011		Other Database Import	Wentworth,D.E.; Halpin,R.A.; Lin,X.; Bera,J.; Ransier,A.; Fedorova,N.; Tsitrin,T.; McLellan,M.; Stockwell,T.; Amedeo,P.; Appalla,L.; Bishop,B.; Edworthy,P.; Gupta,N.; Hoover,J.; Katzel,D.; Li,K.; Schobel,S.; Shrivastava,S.; Thovarai,V.; Wang,S.; Bausch,D.; Kasper,M.R.; Nelson,M.I.; Pollet,S.; Silva,M.; Tinoco,Y.O.; Bao,Y.; Sanders,R.; Zhdanov,S.; Kiryutin,B.; Lipman,D.J.; Tatusova,T.; Thomas,P.G.
EPI497369	NS	Peru	2011-Feb-23	A/Peru/PER362/2011		Other Database Import	Wentworth,D.E.; Halpin,R.A.; Lin,X.; Bera,J.; Ransier,A.; Fedorova,N.; Tsitrin,T.; McLellan,M.; Stockwell,T.; Amedeo,P.; Appalla,L.; Bishop,B.; Edworthy,P.; Gupta,N.; Hoover,J.; Katzel,D.; Li,K.; Schobel,S.; Shrivastava,S.; Thovarai,V.; Wang,S.; Bausch,D.; Kasper,M.R.; Nelson,M.I.; Pollet,S.; Silva,M.; Tinoco,Y.O.; Bao,Y.; Sanders,R.; Zhdanov,S.; Kiryutin,B.; Lipman,D.J.; Tatusova,T.; Thomas,P.G.
EPI497372	PB1	Peru	2011-Feb-23	A/Peru/PER362/2011		Other Database Import	Wentworth,D.E.; Halpin,R.A.; Lin,X.; Bera,J.; Ransier,A.; Fedorova,N.; Tsitrin,T.; McLellan,M.; Stockwell,T.; Amedeo,P.; Appalla,L.; Bishop,B.; Edworthy,P.; Gupta,N.; Hoover,J.; Katzel,D.; Li,K.; Schobel,S.; Shrivastava,S.; Thovarai,V.; Wang,S.; Bausch,D.; Kasper,M.R.; Nelson,M.I.; Pollet,S.; Silva,M.; Tinoco,Y.O.; Bao,Y.; Sanders,R.; Zhdanov,S.; Kiryutin,B.; Lipman,D.J.; Tatusova,T.; Thomas,P.G.
EPI497373	PB2	Peru	2011-Feb-23	A/Peru/PER362/2011		Other Database Import	Wentworth,D.E.; Halpin,R.A.; Lin,X.; Bera,J.; Ransier,A.; Fedorova,N.; Tsitrin,T.; McLellan,M.; Stockwell,T.; Amedeo,P.; Appalla,L.; Bishop,B.; Edworthy,P.; Gupta,N.; Hoover,J.; Katzel,D.; Li,K.; Schobel,S.; Shrivastava,S.; Thovarai,V.; Wang,S.; Bausch,D.; Kasper,M.R.; Nelson,M.I.; Pollet,S.; Silva,M.; Tinoco,Y.O.; Bao,Y.; Sanders,R.; Zhdanov,S.; Kiryutin,B.; Lipman,D.J.; Tatusova,T.; Thomas,P.G.
EPI496218	PA	Peru	2011-Feb-23	A/Peru/PER362/2011		Other Database Import	Wentworth,D.E.; Halpin,R.A.; Lin,X.; Bera,J.; Ransier,A.; Fedorova,N.; Tsitrin,T.; McLellan,M.; Stockwell,T.; Amedeo,P.; Appalla,L.; Bishop,B.; Edworthy,P.; Gupta,N.; Hoover,J.; Katzel,D.; Li,K.; Schobel,S.; Shrivastava,S.; Thovarai,V.; Wang,S.; Bausch,D.; Kasper,M.R.; Nelson,M.I.; Pollet,S.; Silva,M.; Tinoco,Y.O.; Bao,Y.; Sanders,R.; Zhdanov,S.; Kiryutin,B.; Lipman,D.J.; Tatusova,T.; Thomas,P.G.
EPI497337	HA	Peru	2011-Sep-06	A/Peru/PER355/2011		Other Database Import	Wentworth,D.E.; Halpin,R.A.; Lin,X.; Bera,J.; Ransier,A.; Fedorova,N.; Tsitrin,T.; McLellan,M.; Stockwell,T.; Amedeo,P.; Appalla,L.; Bishop,B.; Edworthy,P.; Gupta,N.; Hoover,J.; Katzel,D.; Li,K.; Schobel,S.; Shrivastava,S.; Thovarai,V.; Wang,S.; Bausch,D.; Kasper,M.R.; Nelson,M.I.; Pollet,S.; Silva,M.; Tinoco,Y.O.; Bao,Y.; Sanders,R.; Zhdanov,S.; Kiryutin,B.; Lipman,D.J.; Tatusova,T.; Thomas,P.G.
EPI497338	MP	Peru	2011-Sep-06	A/Peru/PER355/2011		Other Database Import	Wentworth,D.E.; Halpin,R.A.; Lin,X.; Bera,J.; Ransier,A.; Fedorova,N.; Tsitrin,T.; McLellan,M.; Stockwell,T.; Amedeo,P.; Appalla,L.; Bishop,B.; Edworthy,P.; Gupta,N.; Hoover,J.; Katzel,D.; Li,K.; Schobel,S.; Shrivastava,S.; Thovarai,V.; Wang,S.; Bausch,D.; Kasper,M.R.; Nelson,M.I.; Pollet,S.; Silva,M.; Tinoco,Y.O.; Bao,Y.; Sanders,R.; Zhdanov,S.; Kiryutin,B.; Lipman,D.J.; Tatusova,T.; Thomas,P.G.
EPI497339	NA	Peru	2011-Sep-06	A/Peru/PER355/2011		Other Database Import	Wentworth,D.E.; Halpin,R.A.; Lin,X.; Bera,J.; Ransier,A.; Fedorova,N.; Tsitrin,T.; McLellan,M.; Stockwell,T.; Amedeo,P.; Appalla,L.; Bishop,B.; Edworthy,P.; Gupta,N.; Hoover,J.; Katzel,D.; Li,K.; Schobel,S.; Shrivastava,S.; Thovarai,V.; Wang,S.; Bausch,D.; Kasper,M.R.; Nelson,M.I.; Pollet,S.; Silva,M.; Tinoco,Y.O.; Bao,Y.; Sanders,R.; Zhdanov,S.; Kiryutin,B.; Lipman,D.J.; Tatusova,T.; Thomas,P.G.
EPI497340	NP	Peru	2011-Sep-06	A/Peru/PER355/2011		Other Database Import	Wentworth,D.E.; Halpin,R.A.; Lin,X.; Bera,J.; Ransier,A.; Fedorova,N.; Tsitrin,T.; McLellan,M.; Stockwell,T.; Amedeo,P.; Appalla,L.; Bishop,B.; Edworthy,P.; Gupta,N.; Hoover,J.; Katzel,D.; Li,K.; Schobel,S.; Shrivastava,S.; Thovarai,V.; Wang,S.; Bausch,D.; Kasper,M.R.; Nelson,M.I.; Pollet,S.; Silva,M.; Tinoco,Y.O.; Bao,Y.; Sanders,R.; Zhdanov,S.; Kiryutin,B.; Lipman,D.J.; Tatusova,T.; Thomas,P.G.
EPI497341	NS	Peru	2011-Sep-06	A/Peru/PER355/2011		Other Database Import	Wentworth,D.E.; Halpin,R.A.; Lin,X.; Bera,J.; Ransier,A.; Fedorova,N.; Tsitrin,T.; McLellan,M.; Stockwell,T.; Amedeo,P.; Appalla,L.; Bishop,B.; Edworthy,P.; Gupta,N.; Hoover,J.; Katzel,D.; Li,K.; Schobel,S.; Shrivastava,S.; Thovarai,V.; Wang,S.; Bausch,D.; Kasper,M.R.; Nelson,M.I.; Pollet,S.; Silva,M.; Tinoco,Y.O.; Bao,Y.; Sanders,R.; Zhdanov,S.; Kiryutin,B.; Lipman,D.J.; Tatusova,T.; Thomas,P.G.
EPI497343	PB1	Peru	2011-Sep-06	A/Peru/PER355/2011		Other Database Import	Wentworth,D.E.; Halpin,R.A.; Lin,X.; Bera,J.; Ransier,A.; Fedorova,N.; Tsitrin,T.; McLellan,M.; Stockwell,T.; Amedeo,P.; Appalla,L.; Bishop,B.; Edworthy,P.; Gupta,N.; Hoover,J.; Katzel,D.; Li,K.; Schobel,S.; Shrivastava,S.; Thovarai,V.; Wang,S.; Bausch,D.; Kasper,M.R.; Nelson,M.I.; Pollet,S.; Silva,M.; Tinoco,Y.O.; Bao,Y.; Sanders,R.; Zhdanov,S.; Kiryutin,B.; Lipman,D.J.; Tatusova,T.; Thomas,P.G.
EPI497345	PB2	Peru	2011-Sep-06	A/Peru/PER355/2011		Other Database Import	Wentworth,D.E.; Halpin,R.A.; Lin,X.; Bera,J.; Ransier,A.; Fedorova,N.; Tsitrin,T.; McLellan,M.; Stockwell,T.; Amedeo,P.; Appalla,L.; Bishop,B.; Edworthy,P.; Gupta,N.; Hoover,J.; Katzel,D.; Li,K.; Schobel,S.; Shrivastava,S.; Thovarai,V.; Wang,S.; Bausch,D.; Kasper,M.R.; Nelson,M.I.; Pollet,S.; Silva,M.; Tinoco,Y.O.; Bao,Y.; Sanders,R.; Zhdanov,S.; Kiryutin,B.; Lipman,D.J.; Tatusova,T.; Thomas,P.G.
EPI496211	PA	Peru	2011-Sep-06	A/Peru/PER355/2011		Other Database Import	Wentworth,D.E.; Halpin,R.A.; Lin,X.; Bera,J.; Ransier,A.; Fedorova,N.; Tsitrin,T.; McLellan,M.; Stockwell,T.; Amedeo,P.; Appalla,L.; Bishop,B.; Edworthy,P.; Gupta,N.; Hoover,J.; Katzel,D.; Li,K.; Schobel,S.; Shrivastava,S.; Thovarai,V.; Wang,S.; Bausch,D.; Kasper,M.R.; Nelson,M.I.; Pollet,S.; Silva,M.; Tinoco,Y.O.; Bao,Y.; Sanders,R.; Zhdanov,S.; Kiryutin,B.; Lipman,D.J.; Tatusova,T.; Thomas,P.G.
EPI497246	HA	Peru	2011-Oct-25	A/Peru/PER341/2011		Other Database Import	Wentworth,D.E.; Halpin,R.A.; Lin,X.; Bera,J.; Ransier,A.; Fedorova,N.; Tsitrin,T.; McLellan,M.; Stockwell,T.; Amedeo,P.; Appalla,L.; Bishop,B.; Edworthy,P.; Gupta,N.; Hoover,J.; Katzel,D.; Li,K.; Schobel,S.; Shrivastava,S.; Thovarai,V.; Wang,S.; Bausch,D.; Kasper,M.R.; Nelson,M.I.; Pollet,S.; Silva,M.; Tinoco,Y.O.; Bao,Y.; Sanders,R.; Zhdanov,S.; Kiryutin,B.; Lipman,D.J.; Tatusova,T.; Thomas,P.G.
EPI497247	MP	Peru	2011-Oct-25	A/Peru/PER341/2011		Other Database Import	Wentworth,D.E.; Halpin,R.A.; Lin,X.; Bera,J.; Ransier,A.; Fedorova,N.; Tsitrin,T.; McLellan,M.; Stockwell,T.; Amedeo,P.; Appalla,L.; Bishop,B.; Edworthy,P.; Gupta,N.; Hoover,J.; Katzel,D.; Li,K.; Schobel,S.; Shrivastava,S.; Thovarai,V.; Wang,S.; Bausch,D.; Kasper,M.R.; Nelson,M.I.; Pollet,S.; Silva,M.; Tinoco,Y.O.; Bao,Y.; Sanders,R.; Zhdanov,S.; Kiryutin,B.; Lipman,D.J.; Tatusova,T.; Thomas,P.G.
EPI497248	NA	Peru	2011-Oct-25	A/Peru/PER341/2011		Other Database Import	Wentworth,D.E.; Halpin,R.A.; Lin,X.; Bera,J.; Ransier,A.; Fedorova,N.; Tsitrin,T.; McLellan,M.; Stockwell,T.; Amedeo,P.; Appalla,L.; Bishop,B.; Edworthy,P.; Gupta,N.; Hoover,J.; Katzel,D.; Li,K.; Schobel,S.; Shrivastava,S.; Thovarai,V.; Wang,S.; Bausch,D.; Kasper,M.R.; Nelson,M.I.; Pollet,S.; Silva,M.; Tinoco,Y.O.; Bao,Y.; Sanders,R.; Zhdanov,S.; Kiryutin,B.; Lipman,D.J.; Tatusova,T.; Thomas,P.G.
EPI497249	NP	Peru	2011-Oct-25	A/Peru/PER341/2011		Other Database Import	Wentworth,D.E.; Halpin,R.A.; Lin,X.; Bera,J.; Ransier,A.; Fedorova,N.; Tsitrin,T.; McLellan,M.; Stockwell,T.; Amedeo,P.; Appalla,L.; Bishop,B.; Edworthy,P.; Gupta,N.; Hoover,J.; Katzel,D.; Li,K.; Schobel,S.; Shrivastava,S.; Thovarai,V.; Wang,S.; Bausch,D.; Kasper,M.R.; Nelson,M.I.; Pollet,S.; Silva,M.; Tinoco,Y.O.; Bao,Y.; Sanders,R.; Zhdanov,S.; Kiryutin,B.; Lipman,D.J.; Tatusova,T.; Thomas,P.G.
EPI497250	NS	Peru	2011-Oct-25	A/Peru/PER341/2011		Other Database Import	Wentworth,D.E.; Halpin,R.A.; Lin,X.; Bera,J.; Ransier,A.; Fedorova,N.; Tsitrin,T.; McLellan,M.; Stockwell,T.; Amedeo,P.; Appalla,L.; Bishop,B.; Edworthy,P.; Gupta,N.; Hoover,J.; Katzel,D.; Li,K.; Schobel,S.; Shrivastava,S.; Thovarai,V.; Wang,S.; Bausch,D.; Kasper,M.R.; Nelson,M.I.; Pollet,S.; Silva,M.; Tinoco,Y.O.; Bao,Y.; Sanders,R.; Zhdanov,S.; Kiryutin,B.; Lipman,D.J.; Tatusova,T.; Thomas,P.G.
EPI497251	PB1	Peru	2011-Oct-25	A/Peru/PER341/2011		Other Database Import	Wentworth,D.E.; Halpin,R.A.; Lin,X.; Bera,J.; Ransier,A.; Fedorova,N.; Tsitrin,T.; McLellan,M.; Stockwell,T.; Amedeo,P.; Appalla,L.; Bishop,B.; Edworthy,P.; Gupta,N.; Hoover,J.; Katzel,D.; Li,K.; Schobel,S.; Shrivastava,S.; Thovarai,V.; Wang,S.; Bausch,D.; Kasper,M.R.; Nelson,M.I.; Pollet,S.; Silva,M.; Tinoco,Y.O.; Bao,Y.; Sanders,R.; Zhdanov,S.; Kiryutin,B.; Lipman,D.J.; Tatusova,T.; Thomas,P.G.
EPI497252	PB2	Peru	2011-Oct-25	A/Peru/PER341/2011		Other Database Import	Wentworth,D.E.; Halpin,R.A.; Lin,X.; Bera,J.; Ransier,A.; Fedorova,N.; Tsitrin,T.; McLellan,M.; Stockwell,T.; Amedeo,P.; Appalla,L.; Bishop,B.; Edworthy,P.; Gupta,N.; Hoover,J.; Katzel,D.; Li,K.; Schobel,S.; Shrivastava,S.; Thovarai,V.; Wang,S.; Bausch,D.; Kasper,M.R.; Nelson,M.I.; Pollet,S.; Silva,M.; Tinoco,Y.O.; Bao,Y.; Sanders,R.; Zhdanov,S.; Kiryutin,B.; Lipman,D.J.; Tatusova,T.; Thomas,P.G.
EPI496169	PA	Peru	2011-Oct-25	A/Peru/PER341/2011		Other Database Import	Wentworth,D.E.; Halpin,R.A.; Lin,X.; Bera,J.; Ransier,A.; Fedorova,N.; Tsitrin,T.; McLellan,M.; Stockwell,T.; Amedeo,P.; Appalla,L.; Bishop,B.; Edworthy,P.; Gupta,N.; Hoover,J.; Katzel,D.; Li,K.; Schobel,S.; Shrivastava,S.; Thovarai,V.; Wang,S.; Bausch,D.; Kasper,M.R.; Nelson,M.I.; Pollet,S.; Silva,M.; Tinoco,Y.O.; Bao,Y.; Sanders,R.; Zhdanov,S.; Kiryutin,B.; Lipman,D.J.; Tatusova,T.; Thomas,P.G.
EPI496150	PA	Peru	2011-Sep-10	A/Peru/PER322/2011		Other Database Import	Wentworth,D.E.; Halpin,R.A.; Lin,X.; Bera,J.; Ransier,A.; Fedorova,N.; Tsitrin,T.; McLellan,M.; Stockwell,T.; Amedeo,P.; Appalla,L.; Bishop,B.; Edworthy,P.; Gupta,N.; Hoover,J.; Katzel,D.; Li,K.; Schobel,S.; Shrivastava,S.; Thovarai,V.; Wang,S.; Bausch,D.; Kasper,M.R.; Nelson,M.I.; Pollet,S.; Silva,M.; Tinoco,Y.O.; Bao,Y.; Sanders,R.; Zhdanov,S.; Kiryutin,B.; Lipman,D.J.; Tatusova,T.; Thomas,P.G.
EPI497113	HA	Peru	2011-Sep-10	A/Peru/PER322/2011		Other Database Import	Wentworth,D.E.; Halpin,R.A.; Lin,X.; Bera,J.; Ransier,A.; Fedorova,N.; Tsitrin,T.; McLellan,M.; Stockwell,T.; Amedeo,P.; Appalla,L.; Bishop,B.; Edworthy,P.; Gupta,N.; Hoover,J.; Katzel,D.; Li,K.; Schobel,S.; Shrivastava,S.; Thovarai,V.; Wang,S.; Bausch,D.; Kasper,M.R.; Nelson,M.I.; Pollet,S.; Silva,M.; Tinoco,Y.O.; Bao,Y.; Sanders,R.; Zhdanov,S.; Kiryutin,B.; Lipman,D.J.; Tatusova,T.; Thomas,P.G.
EPI497114	MP	Peru	2011-Sep-10	A/Peru/PER322/2011		Other Database Import	Wentworth,D.E.; Halpin,R.A.; Lin,X.; Bera,J.; Ransier,A.; Fedorova,N.; Tsitrin,T.; McLellan,M.; Stockwell,T.; Amedeo,P.; Appalla,L.; Bishop,B.; Edworthy,P.; Gupta,N.; Hoover,J.; Katzel,D.; Li,K.; Schobel,S.; Shrivastava,S.; Thovarai,V.; Wang,S.; Bausch,D.; Kasper,M.R.; Nelson,M.I.; Pollet,S.; Silva,M.; Tinoco,Y.O.; Bao,Y.; Sanders,R.; Zhdanov,S.; Kiryutin,B.; Lipman,D.J.; Tatusova,T.; Thomas,P.G.
EPI497115	NA	Peru	2011-Sep-10	A/Peru/PER322/2011		Other Database Import	Wentworth,D.E.; Halpin,R.A.; Lin,X.; Bera,J.; Ransier,A.; Fedorova,N.; Tsitrin,T.; McLellan,M.; Stockwell,T.; Amedeo,P.; Appalla,L.; Bishop,B.; Edworthy,P.; Gupta,N.; Hoover,J.; Katzel,D.; Li,K.; Schobel,S.; Shrivastava,S.; Thovarai,V.; Wang,S.; Bausch,D.; Kasper,M.R.; Nelson,M.I.; Pollet,S.; Silva,M.; Tinoco,Y.O.; Bao,Y.; Sanders,R.; Zhdanov,S.; Kiryutin,B.; Lipman,D.J.; Tatusova,T.; Thomas,P.G.
EPI497116	NP	Peru	2011-Sep-10	A/Peru/PER322/2011		Other Database Import	Wentworth,D.E.; Halpin,R.A.; Lin,X.; Bera,J.; Ransier,A.; Fedorova,N.; Tsitrin,T.; McLellan,M.; Stockwell,T.; Amedeo,P.; Appalla,L.; Bishop,B.; Edworthy,P.; Gupta,N.; Hoover,J.; Katzel,D.; Li,K.; Schobel,S.; Shrivastava,S.; Thovarai,V.; Wang,S.; Bausch,D.; Kasper,M.R.; Nelson,M.I.; Pollet,S.; Silva,M.; Tinoco,Y.O.; Bao,Y.; Sanders,R.; Zhdanov,S.; Kiryutin,B.; Lipman,D.J.; Tatusova,T.; Thomas,P.G.
EPI497117	NS	Peru	2011-Sep-10	A/Peru/PER322/2011		Other Database Import	Wentworth,D.E.; Halpin,R.A.; Lin,X.; Bera,J.; Ransier,A.; Fedorova,N.; Tsitrin,T.; McLellan,M.; Stockwell,T.; Amedeo,P.; Appalla,L.; Bishop,B.; Edworthy,P.; Gupta,N.; Hoover,J.; Katzel,D.; Li,K.; Schobel,S.; Shrivastava,S.; Thovarai,V.; Wang,S.; Bausch,D.; Kasper,M.R.; Nelson,M.I.; Pollet,S.; Silva,M.; Tinoco,Y.O.; Bao,Y.; Sanders,R.; Zhdanov,S.; Kiryutin,B.; Lipman,D.J.; Tatusova,T.; Thomas,P.G.
EPI497118	PB1	Peru	2011-Sep-10	A/Peru/PER322/2011		Other Database Import	Wentworth,D.E.; Halpin,R.A.; Lin,X.; Bera,J.; Ransier,A.; Fedorova,N.; Tsitrin,T.; McLellan,M.; Stockwell,T.; Amedeo,P.; Appalla,L.; Bishop,B.; Edworthy,P.; Gupta,N.; Hoover,J.; Katzel,D.; Li,K.; Schobel,S.; Shrivastava,S.; Thovarai,V.; Wang,S.; Bausch,D.; Kasper,M.R.; Nelson,M.I.; Pollet,S.; Silva,M.; Tinoco,Y.O.; Bao,Y.; Sanders,R.; Zhdanov,S.; Kiryutin,B.; Lipman,D.J.; Tatusova,T.; Thomas,P.G.
EPI497119	PB2	Peru	2011-Sep-10	A/Peru/PER322/2011		Other Database Import	Wentworth,D.E.; Halpin,R.A.; Lin,X.; Bera,J.; Ransier,A.; Fedorova,N.; Tsitrin,T.; McLellan,M.; Stockwell,T.; Amedeo,P.; Appalla,L.; Bishop,B.; Edworthy,P.; Gupta,N.; Hoover,J.; Katzel,D.; Li,K.; Schobel,S.; Shrivastava,S.; Thovarai,V.; Wang,S.; Bausch,D.; Kasper,M.R.; Nelson,M.I.; Pollet,S.; Silva,M.; Tinoco,Y.O.; Bao,Y.; Sanders,R.; Zhdanov,S.; Kiryutin,B.; Lipman,D.J.; Tatusova,T.; Thomas,P.G.
EPI496135	PA	Peru	2011-Oct-17	A/Peru/PER307/2011		Other Database Import	Wentworth,D.E.; Halpin,R.A.; Lin,X.; Bera,J.; Ransier,A.; Fedorova,N.; Tsitrin,T.; McLellan,M.; Stockwell,T.; Amedeo,P.; Appalla,L.; Bishop,B.; Edworthy,P.; Gupta,N.; Hoover,J.; Katzel,D.; Li,K.; Schobel,S.; Shrivastava,S.; Thovarai,V.; Wang,S.; Bausch,D.; Kasper,M.R.; Nelson,M.I.; Pollet,S.; Silva,M.; Tinoco,Y.O.; Bao,Y.; Sanders,R.; Zhdanov,S.; Kiryutin,B.; Lipman,D.J.; Tatusova,T.; Thomas,P.G.
EPI496978	HA	Peru	2011-Oct-17	A/Peru/PER307/2011		Other Database Import	Wentworth,D.E.; Halpin,R.A.; Lin,X.; Bera,J.; Ransier,A.; Fedorova,N.; Tsitrin,T.; McLellan,M.; Stockwell,T.; Amedeo,P.; Appalla,L.; Bishop,B.; Edworthy,P.; Gupta,N.; Hoover,J.; Katzel,D.; Li,K.; Schobel,S.; Shrivastava,S.; Thovarai,V.; Wang,S.; Bausch,D.; Kasper,M.R.; Nelson,M.I.; Pollet,S.; Silva,M.; Tinoco,Y.O.; Bao,Y.; Sanders,R.; Zhdanov,S.; Kiryutin,B.; Lipman,D.J.; Tatusova,T.; Thomas,P.G.
EPI496979	MP	Peru	2011-Oct-17	A/Peru/PER307/2011		Other Database Import	Wentworth,D.E.; Halpin,R.A.; Lin,X.; Bera,J.; Ransier,A.; Fedorova,N.; Tsitrin,T.; McLellan,M.; Stockwell,T.; Amedeo,P.; Appalla,L.; Bishop,B.; Edworthy,P.; Gupta,N.; Hoover,J.; Katzel,D.; Li,K.; Schobel,S.; Shrivastava,S.; Thovarai,V.; Wang,S.; Bausch,D.; Kasper,M.R.; Nelson,M.I.; Pollet,S.; Silva,M.; Tinoco,Y.O.; Bao,Y.; Sanders,R.; Zhdanov,S.; Kiryutin,B.; Lipman,D.J.; Tatusova,T.; Thomas,P.G.
EPI496980	NA	Peru	2011-Oct-17	A/Peru/PER307/2011		Other Database Import	Wentworth,D.E.; Halpin,R.A.; Lin,X.; Bera,J.; Ransier,A.; Fedorova,N.; Tsitrin,T.; McLellan,M.; Stockwell,T.; Amedeo,P.; Appalla,L.; Bishop,B.; Edworthy,P.; Gupta,N.; Hoover,J.; Katzel,D.; Li,K.; Schobel,S.; Shrivastava,S.; Thovarai,V.; Wang,S.; Bausch,D.; Kasper,M.R.; Nelson,M.I.; Pollet,S.; Silva,M.; Tinoco,Y.O.; Bao,Y.; Sanders,R.; Zhdanov,S.; Kiryutin,B.; Lipman,D.J.; Tatusova,T.; Thomas,P.G.
EPI496981	NP	Peru	2011-Oct-17	A/Peru/PER307/2011		Other Database Import	Wentworth,D.E.; Halpin,R.A.; Lin,X.; Bera,J.; Ransier,A.; Fedorova,N.; Tsitrin,T.; McLellan,M.; Stockwell,T.; Amedeo,P.; Appalla,L.; Bishop,B.; Edworthy,P.; Gupta,N.; Hoover,J.; Katzel,D.; Li,K.; Schobel,S.; Shrivastava,S.; Thovarai,V.; Wang,S.; Bausch,D.; Kasper,M.R.; Nelson,M.I.; Pollet,S.; Silva,M.; Tinoco,Y.O.; Bao,Y.; Sanders,R.; Zhdanov,S.; Kiryutin,B.; Lipman,D.J.; Tatusova,T.; Thomas,P.G.
EPI496982	NS	Peru	2011-Oct-17	A/Peru/PER307/2011		Other Database Import	Wentworth,D.E.; Halpin,R.A.; Lin,X.; Bera,J.; Ransier,A.; Fedorova,N.; Tsitrin,T.; McLellan,M.; Stockwell,T.; Amedeo,P.; Appalla,L.; Bishop,B.; Edworthy,P.; Gupta,N.; Hoover,J.; Katzel,D.; Li,K.; Schobel,S.; Shrivastava,S.; Thovarai,V.; Wang,S.; Bausch,D.; Kasper,M.R.; Nelson,M.I.; Pollet,S.; Silva,M.; Tinoco,Y.O.; Bao,Y.; Sanders,R.; Zhdanov,S.; Kiryutin,B.; Lipman,D.J.; Tatusova,T.; Thomas,P.G.
EPI496983	PB1	Peru	2011-Oct-17	A/Peru/PER307/2011		Other Database Import	Wentworth,D.E.; Halpin,R.A.; Lin,X.; Bera,J.; Ransier,A.; Fedorova,N.; Tsitrin,T.; McLellan,M.; Stockwell,T.; Amedeo,P.; Appalla,L.; Bishop,B.; Edworthy,P.; Gupta,N.; Hoover,J.; Katzel,D.; Li,K.; Schobel,S.; Shrivastava,S.; Thovarai,V.; Wang,S.; Bausch,D.; Kasper,M.R.; Nelson,M.I.; Pollet,S.; Silva,M.; Tinoco,Y.O.; Bao,Y.; Sanders,R.; Zhdanov,S.; Kiryutin,B.; Lipman,D.J.; Tatusova,T.; Thomas,P.G.
EPI496984	PB2	Peru	2011-Oct-17	A/Peru/PER307/2011		Other Database Import	Wentworth,D.E.; Halpin,R.A.; Lin,X.; Bera,J.; Ransier,A.; Fedorova,N.; Tsitrin,T.; McLellan,M.; Stockwell,T.; Amedeo,P.; Appalla,L.; Bishop,B.; Edworthy,P.; Gupta,N.; Hoover,J.; Katzel,D.; Li,K.; Schobel,S.; Shrivastava,S.; Thovarai,V.; Wang,S.; Bausch,D.; Kasper,M.R.; Nelson,M.I.; Pollet,S.; Silva,M.; Tinoco,Y.O.; Bao,Y.; Sanders,R.; Zhdanov,S.; Kiryutin,B.; Lipman,D.J.; Tatusova,T.; Thomas,P.G.
EPI496087	PA	Peru	2011-Aug-29	A/Peru/PER290/2011		Other Database Import	Wentworth,D.E.; Halpin,R.A.; Lin,X.; Bera,J.; Ransier,A.; Fedorova,N.; Tsitrin,T.; McLellan,M.; Stockwell,T.; Amedeo,P.; Appalla,L.; Bishop,B.; Edworthy,P.; Gupta,N.; Hoover,J.; Katzel,D.; Li,K.; Schobel,S.; Shrivastava,S.; Thovarai,V.; Wang,S.; Bausch,D.; Kasper,M.R.; Nelson,M.I.; Pollet,S.; Silva,M.; Tinoco,Y.O.; Bao,Y.; Sanders,R.; Zhdanov,S.; Kiryutin,B.; Lipman,D.J.; Tatusova,T.; Thomas,P.G.
EPI496862	HA	Peru	2011-Aug-29	A/Peru/PER290/2011		Other Database Import	Wentworth,D.E.; Halpin,R.A.; Lin,X.; Bera,J.; Ransier,A.; Fedorova,N.; Tsitrin,T.; McLellan,M.; Stockwell,T.; Amedeo,P.; Appalla,L.; Bishop,B.; Edworthy,P.; Gupta,N.; Hoover,J.; Katzel,D.; Li,K.; Schobel,S.; Shrivastava,S.; Thovarai,V.; Wang,S.; Bausch,D.; Kasper,M.R.; Nelson,M.I.; Pollet,S.; Silva,M.; Tinoco,Y.O.; Bao,Y.; Sanders,R.; Zhdanov,S.; Kiryutin,B.; Lipman,D.J.; Tatusova,T.; Thomas,P.G.
EPI496863	MP	Peru	2011-Aug-29	A/Peru/PER290/2011		Other Database Import	Wentworth,D.E.; Halpin,R.A.; Lin,X.; Bera,J.; Ransier,A.; Fedorova,N.; Tsitrin,T.; McLellan,M.; Stockwell,T.; Amedeo,P.; Appalla,L.; Bishop,B.; Edworthy,P.; Gupta,N.; Hoover,J.; Katzel,D.; Li,K.; Schobel,S.; Shrivastava,S.; Thovarai,V.; Wang,S.; Bausch,D.; Kasper,M.R.; Nelson,M.I.; Pollet,S.; Silva,M.; Tinoco,Y.O.; Bao,Y.; Sanders,R.; Zhdanov,S.; Kiryutin,B.; Lipman,D.J.; Tatusova,T.; Thomas,P.G.
EPI496864	NA	Peru	2011-Aug-29	A/Peru/PER290/2011		Other Database Import	Wentworth,D.E.; Halpin,R.A.; Lin,X.; Bera,J.; Ransier,A.; Fedorova,N.; Tsitrin,T.; McLellan,M.; Stockwell,T.; Amedeo,P.; Appalla,L.; Bishop,B.; Edworthy,P.; Gupta,N.; Hoover,J.; Katzel,D.; Li,K.; Schobel,S.; Shrivastava,S.; Thovarai,V.; Wang,S.; Bausch,D.; Kasper,M.R.; Nelson,M.I.; Pollet,S.; Silva,M.; Tinoco,Y.O.; Bao,Y.; Sanders,R.; Zhdanov,S.; Kiryutin,B.; Lipman,D.J.; Tatusova,T.; Thomas,P.G.
EPI496865	NP	Peru	2011-Aug-29	A/Peru/PER290/2011		Other Database Import	Wentworth,D.E.; Halpin,R.A.; Lin,X.; Bera,J.; Ransier,A.; Fedorova,N.; Tsitrin,T.; McLellan,M.; Stockwell,T.; Amedeo,P.; Appalla,L.; Bishop,B.; Edworthy,P.; Gupta,N.; Hoover,J.; Katzel,D.; Li,K.; Schobel,S.; Shrivastava,S.; Thovarai,V.; Wang,S.; Bausch,D.; Kasper,M.R.; Nelson,M.I.; Pollet,S.; Silva,M.; Tinoco,Y.O.; Bao,Y.; Sanders,R.; Zhdanov,S.; Kiryutin,B.; Lipman,D.J.; Tatusova,T.; Thomas,P.G.
EPI496866	NS	Peru	2011-Aug-29	A/Peru/PER290/2011		Other Database Import	Wentworth,D.E.; Halpin,R.A.; Lin,X.; Bera,J.; Ransier,A.; Fedorova,N.; Tsitrin,T.; McLellan,M.; Stockwell,T.; Amedeo,P.; Appalla,L.; Bishop,B.; Edworthy,P.; Gupta,N.; Hoover,J.; Katzel,D.; Li,K.; Schobel,S.; Shrivastava,S.; Thovarai,V.; Wang,S.; Bausch,D.; Kasper,M.R.; Nelson,M.I.; Pollet,S.; Silva,M.; Tinoco,Y.O.; Bao,Y.; Sanders,R.; Zhdanov,S.; Kiryutin,B.; Lipman,D.J.; Tatusova,T.; Thomas,P.G.
EPI496867	PB1	Peru	2011-Aug-29	A/Peru/PER290/2011		Other Database Import	Wentworth,D.E.; Halpin,R.A.; Lin,X.; Bera,J.; Ransier,A.; Fedorova,N.; Tsitrin,T.; McLellan,M.; Stockwell,T.; Amedeo,P.; Appalla,L.; Bishop,B.; Edworthy,P.; Gupta,N.; Hoover,J.; Katzel,D.; Li,K.; Schobel,S.; Shrivastava,S.; Thovarai,V.; Wang,S.; Bausch,D.; Kasper,M.R.; Nelson,M.I.; Pollet,S.; Silva,M.; Tinoco,Y.O.; Bao,Y.; Sanders,R.; Zhdanov,S.; Kiryutin,B.; Lipman,D.J.; Tatusova,T.; Thomas,P.G.
EPI496868	PB2	Peru	2011-Aug-29	A/Peru/PER290/2011		Other Database Import	Wentworth,D.E.; Halpin,R.A.; Lin,X.; Bera,J.; Ransier,A.; Fedorova,N.; Tsitrin,T.; McLellan,M.; Stockwell,T.; Amedeo,P.; Appalla,L.; Bishop,B.; Edworthy,P.; Gupta,N.; Hoover,J.; Katzel,D.; Li,K.; Schobel,S.; Shrivastava,S.; Thovarai,V.; Wang,S.; Bausch,D.; Kasper,M.R.; Nelson,M.I.; Pollet,S.; Silva,M.; Tinoco,Y.O.; Bao,Y.; Sanders,R.; Zhdanov,S.; Kiryutin,B.; Lipman,D.J.; Tatusova,T.; Thomas,P.G.
EPI496855	HA	Peru	2011-Sep-02	A/Peru/PER289/2011		Other Database Import	Wentworth,D.E.; Halpin,R.A.; Lin,X.; Bera,J.; Ransier,A.; Fedorova,N.; Tsitrin,T.; McLellan,M.; Stockwell,T.; Amedeo,P.; Appalla,L.; Bishop,B.; Edworthy,P.; Gupta,N.; Hoover,J.; Katzel,D.; Li,K.; Schobel,S.; Shrivastava,S.; Thovarai,V.; Wang,S.; Bausch,D.; Kasper,M.R.; Nelson,M.I.; Pollet,S.; Silva,M.; Tinoco,Y.O.; Bao,Y.; Sanders,R.; Zhdanov,S.; Kiryutin,B.; Lipman,D.J.; Tatusova,T.; Thomas,P.G.
EPI496856	MP	Peru	2011-Sep-02	A/Peru/PER289/2011		Other Database Import	Wentworth,D.E.; Halpin,R.A.; Lin,X.; Bera,J.; Ransier,A.; Fedorova,N.; Tsitrin,T.; McLellan,M.; Stockwell,T.; Amedeo,P.; Appalla,L.; Bishop,B.; Edworthy,P.; Gupta,N.; Hoover,J.; Katzel,D.; Li,K.; Schobel,S.; Shrivastava,S.; Thovarai,V.; Wang,S.; Bausch,D.; Kasper,M.R.; Nelson,M.I.; Pollet,S.; Silva,M.; Tinoco,Y.O.; Bao,Y.; Sanders,R.; Zhdanov,S.; Kiryutin,B.; Lipman,D.J.; Tatusova,T.; Thomas,P.G.
EPI496857	NA	Peru	2011-Sep-02	A/Peru/PER289/2011		Other Database Import	Wentworth,D.E.; Halpin,R.A.; Lin,X.; Bera,J.; Ransier,A.; Fedorova,N.; Tsitrin,T.; McLellan,M.; Stockwell,T.; Amedeo,P.; Appalla,L.; Bishop,B.; Edworthy,P.; Gupta,N.; Hoover,J.; Katzel,D.; Li,K.; Schobel,S.; Shrivastava,S.; Thovarai,V.; Wang,S.; Bausch,D.; Kasper,M.R.; Nelson,M.I.; Pollet,S.; Silva,M.; Tinoco,Y.O.; Bao,Y.; Sanders,R.; Zhdanov,S.; Kiryutin,B.; Lipman,D.J.; Tatusova,T.; Thomas,P.G.
EPI496858	NP	Peru	2011-Sep-02	A/Peru/PER289/2011		Other Database Import	Wentworth,D.E.; Halpin,R.A.; Lin,X.; Bera,J.; Ransier,A.; Fedorova,N.; Tsitrin,T.; McLellan,M.; Stockwell,T.; Amedeo,P.; Appalla,L.; Bishop,B.; Edworthy,P.; Gupta,N.; Hoover,J.; Katzel,D.; Li,K.; Schobel,S.; Shrivastava,S.; Thovarai,V.; Wang,S.; Bausch,D.; Kasper,M.R.; Nelson,M.I.; Pollet,S.; Silva,M.; Tinoco,Y.O.; Bao,Y.; Sanders,R.; Zhdanov,S.; Kiryutin,B.; Lipman,D.J.; Tatusova,T.; Thomas,P.G.
EPI496859	NS	Peru	2011-Sep-02	A/Peru/PER289/2011		Other Database Import	Wentworth,D.E.; Halpin,R.A.; Lin,X.; Bera,J.; Ransier,A.; Fedorova,N.; Tsitrin,T.; McLellan,M.; Stockwell,T.; Amedeo,P.; Appalla,L.; Bishop,B.; Edworthy,P.; Gupta,N.; Hoover,J.; Katzel,D.; Li,K.; Schobel,S.; Shrivastava,S.; Thovarai,V.; Wang,S.; Bausch,D.; Kasper,M.R.; Nelson,M.I.; Pollet,S.; Silva,M.; Tinoco,Y.O.; Bao,Y.; Sanders,R.; Zhdanov,S.; Kiryutin,B.; Lipman,D.J.; Tatusova,T.; Thomas,P.G.
EPI496860	PB1	Peru	2011-Sep-02	A/Peru/PER289/2011		Other Database Import	Wentworth,D.E.; Halpin,R.A.; Lin,X.; Bera,J.; Ransier,A.; Fedorova,N.; Tsitrin,T.; McLellan,M.; Stockwell,T.; Amedeo,P.; Appalla,L.; Bishop,B.; Edworthy,P.; Gupta,N.; Hoover,J.; Katzel,D.; Li,K.; Schobel,S.; Shrivastava,S.; Thovarai,V.; Wang,S.; Bausch,D.; Kasper,M.R.; Nelson,M.I.; Pollet,S.; Silva,M.; Tinoco,Y.O.; Bao,Y.; Sanders,R.; Zhdanov,S.; Kiryutin,B.; Lipman,D.J.; Tatusova,T.; Thomas,P.G.
EPI496861	PB2	Peru	2011-Sep-02	A/Peru/PER289/2011		Other Database Import	Wentworth,D.E.; Halpin,R.A.; Lin,X.; Bera,J.; Ransier,A.; Fedorova,N.; Tsitrin,T.; McLellan,M.; Stockwell,T.; Amedeo,P.; Appalla,L.; Bishop,B.; Edworthy,P.; Gupta,N.; Hoover,J.; Katzel,D.; Li,K.; Schobel,S.; Shrivastava,S.; Thovarai,V.; Wang,S.; Bausch,D.; Kasper,M.R.; Nelson,M.I.; Pollet,S.; Silva,M.; Tinoco,Y.O.; Bao,Y.; Sanders,R.; Zhdanov,S.; Kiryutin,B.; Lipman,D.J.; Tatusova,T.; Thomas,P.G.
EPI496086	PA	Peru	2011-Sep-02	A/Peru/PER289/2011		Other Database Import	Wentworth,D.E.; Halpin,R.A.; Lin,X.; Bera,J.; Ransier,A.; Fedorova,N.; Tsitrin,T.; McLellan,M.; Stockwell,T.; Amedeo,P.; Appalla,L.; Bishop,B.; Edworthy,P.; Gupta,N.; Hoover,J.; Katzel,D.; Li,K.; Schobel,S.; Shrivastava,S.; Thovarai,V.; Wang,S.; Bausch,D.; Kasper,M.R.; Nelson,M.I.; Pollet,S.; Silva,M.; Tinoco,Y.O.; Bao,Y.; Sanders,R.; Zhdanov,S.; Kiryutin,B.; Lipman,D.J.; Tatusova,T.; Thomas,P.G.
EPI496803	NA	Peru	2011-Aug-23	A/Peru/PER281/2011		Other Database Import	Wentworth,D.E.; Halpin,R.A.; Lin,X.; Bera,J.; Ransier,A.; Fedorova,N.; Tsitrin,T.; McLellan,M.; Stockwell,T.; Amedeo,P.; Appalla,L.; Bishop,B.; Edworthy,P.; Gupta,N.; Hoover,J.; Katzel,D.; Li,K.; Schobel,S.; Shrivastava,S.; Thovarai,V.; Wang,S.; Bausch,D.; Kasper,M.R.; Nelson,M.I.; Pollet,S.; Silva,M.; Tinoco,Y.O.; Bao,Y.; Sanders,R.; Zhdanov,S.; Kiryutin,B.; Lipman,D.J.; Tatusova,T.; Thomas,P.G.
EPI496804	NP	Peru	2011-Aug-23	A/Peru/PER281/2011		Other Database Import	Wentworth,D.E.; Halpin,R.A.; Lin,X.; Bera,J.; Ransier,A.; Fedorova,N.; Tsitrin,T.; McLellan,M.; Stockwell,T.; Amedeo,P.; Appalla,L.; Bishop,B.; Edworthy,P.; Gupta,N.; Hoover,J.; Katzel,D.; Li,K.; Schobel,S.; Shrivastava,S.; Thovarai,V.; Wang,S.; Bausch,D.; Kasper,M.R.; Nelson,M.I.; Pollet,S.; Silva,M.; Tinoco,Y.O.; Bao,Y.; Sanders,R.; Zhdanov,S.; Kiryutin,B.; Lipman,D.J.; Tatusova,T.; Thomas,P.G.
EPI496806	NS	Peru	2011-Aug-23	A/Peru/PER281/2011		Other Database Import	Wentworth,D.E.; Halpin,R.A.; Lin,X.; Bera,J.; Ransier,A.; Fedorova,N.; Tsitrin,T.; McLellan,M.; Stockwell,T.; Amedeo,P.; Appalla,L.; Bishop,B.; Edworthy,P.; Gupta,N.; Hoover,J.; Katzel,D.; Li,K.; Schobel,S.; Shrivastava,S.; Thovarai,V.; Wang,S.; Bausch,D.; Kasper,M.R.; Nelson,M.I.; Pollet,S.; Silva,M.; Tinoco,Y.O.; Bao,Y.; Sanders,R.; Zhdanov,S.; Kiryutin,B.; Lipman,D.J.; Tatusova,T.; Thomas,P.G.
EPI496807	PB1	Peru	2011-Aug-23	A/Peru/PER281/2011		Other Database Import	Wentworth,D.E.; Halpin,R.A.; Lin,X.; Bera,J.; Ransier,A.; Fedorova,N.; Tsitrin,T.; McLellan,M.; Stockwell,T.; Amedeo,P.; Appalla,L.; Bishop,B.; Edworthy,P.; Gupta,N.; Hoover,J.; Katzel,D.; Li,K.; Schobel,S.; Shrivastava,S.; Thovarai,V.; Wang,S.; Bausch,D.; Kasper,M.R.; Nelson,M.I.; Pollet,S.; Silva,M.; Tinoco,Y.O.; Bao,Y.; Sanders,R.; Zhdanov,S.; Kiryutin,B.; Lipman,D.J.; Tatusova,T.; Thomas,P.G.
EPI496808	PB2	Peru	2011-Aug-23	A/Peru/PER281/2011		Other Database Import	Wentworth,D.E.; Halpin,R.A.; Lin,X.; Bera,J.; Ransier,A.; Fedorova,N.; Tsitrin,T.; McLellan,M.; Stockwell,T.; Amedeo,P.; Appalla,L.; Bishop,B.; Edworthy,P.; Gupta,N.; Hoover,J.; Katzel,D.; Li,K.; Schobel,S.; Shrivastava,S.; Thovarai,V.; Wang,S.; Bausch,D.; Kasper,M.R.; Nelson,M.I.; Pollet,S.; Silva,M.; Tinoco,Y.O.; Bao,Y.; Sanders,R.; Zhdanov,S.; Kiryutin,B.; Lipman,D.J.; Tatusova,T.; Thomas,P.G.
EPI496800	HA	Peru	2011-Aug-23	A/Peru/PER281/2011		Other Database Import	Wentworth,D.E.; Halpin,R.A.; Lin,X.; Bera,J.; Ransier,A.; Fedorova,N.; Tsitrin,T.; McLellan,M.; Stockwell,T.; Amedeo,P.; Appalla,L.; Bishop,B.; Edworthy,P.; Gupta,N.; Hoover,J.; Katzel,D.; Li,K.; Schobel,S.; Shrivastava,S.; Thovarai,V.; Wang,S.; Bausch,D.; Kasper,M.R.; Nelson,M.I.; Pollet,S.; Silva,M.; Tinoco,Y.O.; Bao,Y.; Sanders,R.; Zhdanov,S.; Kiryutin,B.; Lipman,D.J.; Tatusova,T.; Thomas,P.G.
EPI496802	MP	Peru	2011-Aug-23	A/Peru/PER281/2011		Other Database Import	Wentworth,D.E.; Halpin,R.A.; Lin,X.; Bera,J.; Ransier,A.; Fedorova,N.; Tsitrin,T.; McLellan,M.; Stockwell,T.; Amedeo,P.; Appalla,L.; Bishop,B.; Edworthy,P.; Gupta,N.; Hoover,J.; Katzel,D.; Li,K.; Schobel,S.; Shrivastava,S.; Thovarai,V.; Wang,S.; Bausch,D.; Kasper,M.R.; Nelson,M.I.; Pollet,S.; Silva,M.; Tinoco,Y.O.; Bao,Y.; Sanders,R.; Zhdanov,S.; Kiryutin,B.; Lipman,D.J.; Tatusova,T.; Thomas,P.G.
EPI496078	PA	Peru	2011-Aug-23	A/Peru/PER281/2011		Other Database Import	Wentworth,D.E.; Halpin,R.A.; Lin,X.; Bera,J.; Ransier,A.; Fedorova,N.; Tsitrin,T.; McLellan,M.; Stockwell,T.; Amedeo,P.; Appalla,L.; Bishop,B.; Edworthy,P.; Gupta,N.; Hoover,J.; Katzel,D.; Li,K.; Schobel,S.; Shrivastava,S.; Thovarai,V.; Wang,S.; Bausch,D.; Kasper,M.R.; Nelson,M.I.; Pollet,S.; Silva,M.; Tinoco,Y.O.; Bao,Y.; Sanders,R.; Zhdanov,S.; Kiryutin,B.; Lipman,D.J.; Tatusova,T.; Thomas,P.G.
EPI496717	HA	Peru	2011-Sep-12	A/Peru/PER268/2011		Other Database Import	Wentworth,D.E.; Halpin,R.A.; Lin,X.; Bera,J.; Ransier,A.; Fedorova,N.; Tsitrin,T.; McLellan,M.; Stockwell,T.; Amedeo,P.; Appalla,L.; Bishop,B.; Edworthy,P.; Gupta,N.; Hoover,J.; Katzel,D.; Li,K.; Schobel,S.; Shrivastava,S.; Thovarai,V.; Wang,S.; Bausch,D.; Kasper,M.R.; Nelson,M.I.; Pollet,S.; Silva,M.; Tinoco,Y.O.; Bao,Y.; Sanders,R.; Zhdanov,S.; Kiryutin,B.; Lipman,D.J.; Tatusova,T.; Thomas,P.G.
EPI496720	MP	Peru	2011-Sep-12	A/Peru/PER268/2011		Other Database Import	Wentworth,D.E.; Halpin,R.A.; Lin,X.; Bera,J.; Ransier,A.; Fedorova,N.; Tsitrin,T.; McLellan,M.; Stockwell,T.; Amedeo,P.; Appalla,L.; Bishop,B.; Edworthy,P.; Gupta,N.; Hoover,J.; Katzel,D.; Li,K.; Schobel,S.; Shrivastava,S.; Thovarai,V.; Wang,S.; Bausch,D.; Kasper,M.R.; Nelson,M.I.; Pollet,S.; Silva,M.; Tinoco,Y.O.; Bao,Y.; Sanders,R.; Zhdanov,S.; Kiryutin,B.; Lipman,D.J.; Tatusova,T.; Thomas,P.G.
EPI496723	NA	Peru	2011-Sep-12	A/Peru/PER268/2011		Other Database Import	Wentworth,D.E.; Halpin,R.A.; Lin,X.; Bera,J.; Ransier,A.; Fedorova,N.; Tsitrin,T.; McLellan,M.; Stockwell,T.; Amedeo,P.; Appalla,L.; Bishop,B.; Edworthy,P.; Gupta,N.; Hoover,J.; Katzel,D.; Li,K.; Schobel,S.; Shrivastava,S.; Thovarai,V.; Wang,S.; Bausch,D.; Kasper,M.R.; Nelson,M.I.; Pollet,S.; Silva,M.; Tinoco,Y.O.; Bao,Y.; Sanders,R.; Zhdanov,S.; Kiryutin,B.; Lipman,D.J.; Tatusova,T.; Thomas,P.G.
EPI496725	NP	Peru	2011-Sep-12	A/Peru/PER268/2011		Other Database Import	Wentworth,D.E.; Halpin,R.A.; Lin,X.; Bera,J.; Ransier,A.; Fedorova,N.; Tsitrin,T.; McLellan,M.; Stockwell,T.; Amedeo,P.; Appalla,L.; Bishop,B.; Edworthy,P.; Gupta,N.; Hoover,J.; Katzel,D.; Li,K.; Schobel,S.; Shrivastava,S.; Thovarai,V.; Wang,S.; Bausch,D.; Kasper,M.R.; Nelson,M.I.; Pollet,S.; Silva,M.; Tinoco,Y.O.; Bao,Y.; Sanders,R.; Zhdanov,S.; Kiryutin,B.; Lipman,D.J.; Tatusova,T.; Thomas,P.G.
EPI496727	NS	Peru	2011-Sep-12	A/Peru/PER268/2011		Other Database Import	Wentworth,D.E.; Halpin,R.A.; Lin,X.; Bera,J.; Ransier,A.; Fedorova,N.; Tsitrin,T.; McLellan,M.; Stockwell,T.; Amedeo,P.; Appalla,L.; Bishop,B.; Edworthy,P.; Gupta,N.; Hoover,J.; Katzel,D.; Li,K.; Schobel,S.; Shrivastava,S.; Thovarai,V.; Wang,S.; Bausch,D.; Kasper,M.R.; Nelson,M.I.; Pollet,S.; Silva,M.; Tinoco,Y.O.; Bao,Y.; Sanders,R.; Zhdanov,S.; Kiryutin,B.; Lipman,D.J.; Tatusova,T.; Thomas,P.G.
EPI496731	PB1	Peru	2011-Sep-12	A/Peru/PER268/2011		Other Database Import	Wentworth,D.E.; Halpin,R.A.; Lin,X.; Bera,J.; Ransier,A.; Fedorova,N.; Tsitrin,T.; McLellan,M.; Stockwell,T.; Amedeo,P.; Appalla,L.; Bishop,B.; Edworthy,P.; Gupta,N.; Hoover,J.; Katzel,D.; Li,K.; Schobel,S.; Shrivastava,S.; Thovarai,V.; Wang,S.; Bausch,D.; Kasper,M.R.; Nelson,M.I.; Pollet,S.; Silva,M.; Tinoco,Y.O.; Bao,Y.; Sanders,R.; Zhdanov,S.; Kiryutin,B.; Lipman,D.J.; Tatusova,T.; Thomas,P.G.
EPI496733	PB2	Peru	2011-Sep-12	A/Peru/PER268/2011		Other Database Import	Wentworth,D.E.; Halpin,R.A.; Lin,X.; Bera,J.; Ransier,A.; Fedorova,N.; Tsitrin,T.; McLellan,M.; Stockwell,T.; Amedeo,P.; Appalla,L.; Bishop,B.; Edworthy,P.; Gupta,N.; Hoover,J.; Katzel,D.; Li,K.; Schobel,S.; Shrivastava,S.; Thovarai,V.; Wang,S.; Bausch,D.; Kasper,M.R.; Nelson,M.I.; Pollet,S.; Silva,M.; Tinoco,Y.O.; Bao,Y.; Sanders,R.; Zhdanov,S.; Kiryutin,B.; Lipman,D.J.; Tatusova,T.; Thomas,P.G.
EPI496048	PA	Peru	2011-Sep-12	A/Peru/PER268/2011		Other Database Import	Wentworth,D.E.; Halpin,R.A.; Lin,X.; Bera,J.; Ransier,A.; Fedorova,N.; Tsitrin,T.; McLellan,M.; Stockwell,T.; Amedeo,P.; Appalla,L.; Bishop,B.; Edworthy,P.; Gupta,N.; Hoover,J.; Katzel,D.; Li,K.; Schobel,S.; Shrivastava,S.; Thovarai,V.; Wang,S.; Bausch,D.; Kasper,M.R.; Nelson,M.I.; Pollet,S.; Silva,M.; Tinoco,Y.O.; Bao,Y.; Sanders,R.; Zhdanov,S.; Kiryutin,B.; Lipman,D.J.; Tatusova,T.; Thomas,P.G.
EPI496682	HA	Peru	2011-Sep-19	A/Peru/PER264/2011		Other Database Import	Wentworth,D.E.; Halpin,R.A.; Lin,X.; Bera,J.; Ransier,A.; Fedorova,N.; Tsitrin,T.; McLellan,M.; Stockwell,T.; Amedeo,P.; Appalla,L.; Bishop,B.; Edworthy,P.; Gupta,N.; Hoover,J.; Katzel,D.; Li,K.; Schobel,S.; Shrivastava,S.; Thovarai,V.; Wang,S.; Bausch,D.; Kasper,M.R.; Nelson,M.I.; Pollet,S.; Silva,M.; Tinoco,Y.O.; Bao,Y.; Sanders,R.; Zhdanov,S.; Kiryutin,B.; Lipman,D.J.; Tatusova,T.; Thomas,P.G.
EPI496684	MP	Peru	2011-Sep-19	A/Peru/PER264/2011		Other Database Import	Wentworth,D.E.; Halpin,R.A.; Lin,X.; Bera,J.; Ransier,A.; Fedorova,N.; Tsitrin,T.; McLellan,M.; Stockwell,T.; Amedeo,P.; Appalla,L.; Bishop,B.; Edworthy,P.; Gupta,N.; Hoover,J.; Katzel,D.; Li,K.; Schobel,S.; Shrivastava,S.; Thovarai,V.; Wang,S.; Bausch,D.; Kasper,M.R.; Nelson,M.I.; Pollet,S.; Silva,M.; Tinoco,Y.O.; Bao,Y.; Sanders,R.; Zhdanov,S.; Kiryutin,B.; Lipman,D.J.; Tatusova,T.; Thomas,P.G.
EPI496686	NA	Peru	2011-Sep-19	A/Peru/PER264/2011		Other Database Import	Wentworth,D.E.; Halpin,R.A.; Lin,X.; Bera,J.; Ransier,A.; Fedorova,N.; Tsitrin,T.; McLellan,M.; Stockwell,T.; Amedeo,P.; Appalla,L.; Bishop,B.; Edworthy,P.; Gupta,N.; Hoover,J.; Katzel,D.; Li,K.; Schobel,S.; Shrivastava,S.; Thovarai,V.; Wang,S.; Bausch,D.; Kasper,M.R.; Nelson,M.I.; Pollet,S.; Silva,M.; Tinoco,Y.O.; Bao,Y.; Sanders,R.; Zhdanov,S.; Kiryutin,B.; Lipman,D.J.; Tatusova,T.; Thomas,P.G.
EPI496687	NP	Peru	2011-Sep-19	A/Peru/PER264/2011		Other Database Import	Wentworth,D.E.; Halpin,R.A.; Lin,X.; Bera,J.; Ransier,A.; Fedorova,N.; Tsitrin,T.; McLellan,M.; Stockwell,T.; Amedeo,P.; Appalla,L.; Bishop,B.; Edworthy,P.; Gupta,N.; Hoover,J.; Katzel,D.; Li,K.; Schobel,S.; Shrivastava,S.; Thovarai,V.; Wang,S.; Bausch,D.; Kasper,M.R.; Nelson,M.I.; Pollet,S.; Silva,M.; Tinoco,Y.O.; Bao,Y.; Sanders,R.; Zhdanov,S.; Kiryutin,B.; Lipman,D.J.; Tatusova,T.; Thomas,P.G.
EPI496688	NS	Peru	2011-Sep-19	A/Peru/PER264/2011		Other Database Import	Wentworth,D.E.; Halpin,R.A.; Lin,X.; Bera,J.; Ransier,A.; Fedorova,N.; Tsitrin,T.; McLellan,M.; Stockwell,T.; Amedeo,P.; Appalla,L.; Bishop,B.; Edworthy,P.; Gupta,N.; Hoover,J.; Katzel,D.; Li,K.; Schobel,S.; Shrivastava,S.; Thovarai,V.; Wang,S.; Bausch,D.; Kasper,M.R.; Nelson,M.I.; Pollet,S.; Silva,M.; Tinoco,Y.O.; Bao,Y.; Sanders,R.; Zhdanov,S.; Kiryutin,B.; Lipman,D.J.; Tatusova,T.; Thomas,P.G.
EPI496689	PB1	Peru	2011-Sep-19	A/Peru/PER264/2011		Other Database Import	Wentworth,D.E.; Halpin,R.A.; Lin,X.; Bera,J.; Ransier,A.; Fedorova,N.; Tsitrin,T.; McLellan,M.; Stockwell,T.; Amedeo,P.; Appalla,L.; Bishop,B.; Edworthy,P.; Gupta,N.; Hoover,J.; Katzel,D.; Li,K.; Schobel,S.; Shrivastava,S.; Thovarai,V.; Wang,S.; Bausch,D.; Kasper,M.R.; Nelson,M.I.; Pollet,S.; Silva,M.; Tinoco,Y.O.; Bao,Y.; Sanders,R.; Zhdanov,S.; Kiryutin,B.; Lipman,D.J.; Tatusova,T.; Thomas,P.G.
EPI496690	PB2	Peru	2011-Sep-19	A/Peru/PER264/2011		Other Database Import	Wentworth,D.E.; Halpin,R.A.; Lin,X.; Bera,J.; Ransier,A.; Fedorova,N.; Tsitrin,T.; McLellan,M.; Stockwell,T.; Amedeo,P.; Appalla,L.; Bishop,B.; Edworthy,P.; Gupta,N.; Hoover,J.; Katzel,D.; Li,K.; Schobel,S.; Shrivastava,S.; Thovarai,V.; Wang,S.; Bausch,D.; Kasper,M.R.; Nelson,M.I.; Pollet,S.; Silva,M.; Tinoco,Y.O.; Bao,Y.; Sanders,R.; Zhdanov,S.; Kiryutin,B.; Lipman,D.J.; Tatusova,T.; Thomas,P.G.
EPI496044	PA	Peru	2011-Sep-19	A/Peru/PER264/2011		Other Database Import	Wentworth,D.E.; Halpin,R.A.; Lin,X.; Bera,J.; Ransier,A.; Fedorova,N.; Tsitrin,T.; McLellan,M.; Stockwell,T.; Amedeo,P.; Appalla,L.; Bishop,B.; Edworthy,P.; Gupta,N.; Hoover,J.; Katzel,D.; Li,K.; Schobel,S.; Shrivastava,S.; Thovarai,V.; Wang,S.; Bausch,D.; Kasper,M.R.; Nelson,M.I.; Pollet,S.; Silva,M.; Tinoco,Y.O.; Bao,Y.; Sanders,R.; Zhdanov,S.; Kiryutin,B.; Lipman,D.J.; Tatusova,T.; Thomas,P.G.
EPI496003	PA	Peru	2011-Aug-26	A/Peru/PER244/2011		Other Database Import	Wentworth,D.E.; Halpin,R.A.; Lin,X.; Bera,J.; Ransier,A.; Fedorova,N.; Tsitrin,T.; McLellan,M.; Stockwell,T.; Amedeo,P.; Appalla,L.; Bishop,B.; Edworthy,P.; Gupta,N.; Hoover,J.; Katzel,D.; Li,K.; Schobel,S.; Shrivastava,S.; Thovarai,V.; Wang,S.; Bausch,D.; Kasper,M.R.; Nelson,M.I.; Pollet,S.; Silva,M.; Tinoco,Y.O.; Bao,Y.; Sanders,R.; Zhdanov,S.; Kiryutin,B.; Lipman,D.J.; Tatusova,T.; Thomas,P.G.
EPI496558	HA	Peru	2011-Aug-26	A/Peru/PER244/2011		Other Database Import	Wentworth,D.E.; Halpin,R.A.; Lin,X.; Bera,J.; Ransier,A.; Fedorova,N.; Tsitrin,T.; McLellan,M.; Stockwell,T.; Amedeo,P.; Appalla,L.; Bishop,B.; Edworthy,P.; Gupta,N.; Hoover,J.; Katzel,D.; Li,K.; Schobel,S.; Shrivastava,S.; Thovarai,V.; Wang,S.; Bausch,D.; Kasper,M.R.; Nelson,M.I.; Pollet,S.; Silva,M.; Tinoco,Y.O.; Bao,Y.; Sanders,R.; Zhdanov,S.; Kiryutin,B.; Lipman,D.J.; Tatusova,T.; Thomas,P.G.
EPI496559	MP	Peru	2011-Aug-26	A/Peru/PER244/2011		Other Database Import	Wentworth,D.E.; Halpin,R.A.; Lin,X.; Bera,J.; Ransier,A.; Fedorova,N.; Tsitrin,T.; McLellan,M.; Stockwell,T.; Amedeo,P.; Appalla,L.; Bishop,B.; Edworthy,P.; Gupta,N.; Hoover,J.; Katzel,D.; Li,K.; Schobel,S.; Shrivastava,S.; Thovarai,V.; Wang,S.; Bausch,D.; Kasper,M.R.; Nelson,M.I.; Pollet,S.; Silva,M.; Tinoco,Y.O.; Bao,Y.; Sanders,R.; Zhdanov,S.; Kiryutin,B.; Lipman,D.J.; Tatusova,T.; Thomas,P.G.
EPI496560	NA	Peru	2011-Aug-26	A/Peru/PER244/2011		Other Database Import	Wentworth,D.E.; Halpin,R.A.; Lin,X.; Bera,J.; Ransier,A.; Fedorova,N.; Tsitrin,T.; McLellan,M.; Stockwell,T.; Amedeo,P.; Appalla,L.; Bishop,B.; Edworthy,P.; Gupta,N.; Hoover,J.; Katzel,D.; Li,K.; Schobel,S.; Shrivastava,S.; Thovarai,V.; Wang,S.; Bausch,D.; Kasper,M.R.; Nelson,M.I.; Pollet,S.; Silva,M.; Tinoco,Y.O.; Bao,Y.; Sanders,R.; Zhdanov,S.; Kiryutin,B.; Lipman,D.J.; Tatusova,T.; Thomas,P.G.
EPI496561	NP	Peru	2011-Aug-26	A/Peru/PER244/2011		Other Database Import	Wentworth,D.E.; Halpin,R.A.; Lin,X.; Bera,J.; Ransier,A.; Fedorova,N.; Tsitrin,T.; McLellan,M.; Stockwell,T.; Amedeo,P.; Appalla,L.; Bishop,B.; Edworthy,P.; Gupta,N.; Hoover,J.; Katzel,D.; Li,K.; Schobel,S.; Shrivastava,S.; Thovarai,V.; Wang,S.; Bausch,D.; Kasper,M.R.; Nelson,M.I.; Pollet,S.; Silva,M.; Tinoco,Y.O.; Bao,Y.; Sanders,R.; Zhdanov,S.; Kiryutin,B.; Lipman,D.J.; Tatusova,T.; Thomas,P.G.
EPI496562	NS	Peru	2011-Aug-26	A/Peru/PER244/2011		Other Database Import	Wentworth,D.E.; Halpin,R.A.; Lin,X.; Bera,J.; Ransier,A.; Fedorova,N.; Tsitrin,T.; McLellan,M.; Stockwell,T.; Amedeo,P.; Appalla,L.; Bishop,B.; Edworthy,P.; Gupta,N.; Hoover,J.; Katzel,D.; Li,K.; Schobel,S.; Shrivastava,S.; Thovarai,V.; Wang,S.; Bausch,D.; Kasper,M.R.; Nelson,M.I.; Pollet,S.; Silva,M.; Tinoco,Y.O.; Bao,Y.; Sanders,R.; Zhdanov,S.; Kiryutin,B.; Lipman,D.J.; Tatusova,T.; Thomas,P.G.
EPI496563	PB1	Peru	2011-Aug-26	A/Peru/PER244/2011		Other Database Import	Wentworth,D.E.; Halpin,R.A.; Lin,X.; Bera,J.; Ransier,A.; Fedorova,N.; Tsitrin,T.; McLellan,M.; Stockwell,T.; Amedeo,P.; Appalla,L.; Bishop,B.; Edworthy,P.; Gupta,N.; Hoover,J.; Katzel,D.; Li,K.; Schobel,S.; Shrivastava,S.; Thovarai,V.; Wang,S.; Bausch,D.; Kasper,M.R.; Nelson,M.I.; Pollet,S.; Silva,M.; Tinoco,Y.O.; Bao,Y.; Sanders,R.; Zhdanov,S.; Kiryutin,B.; Lipman,D.J.; Tatusova,T.; Thomas,P.G.
EPI496564	PB2	Peru	2011-Aug-26	A/Peru/PER244/2011		Other Database Import	Wentworth,D.E.; Halpin,R.A.; Lin,X.; Bera,J.; Ransier,A.; Fedorova,N.; Tsitrin,T.; McLellan,M.; Stockwell,T.; Amedeo,P.; Appalla,L.; Bishop,B.; Edworthy,P.; Gupta,N.; Hoover,J.; Katzel,D.; Li,K.; Schobel,S.; Shrivastava,S.; Thovarai,V.; Wang,S.; Bausch,D.; Kasper,M.R.; Nelson,M.I.; Pollet,S.; Silva,M.; Tinoco,Y.O.; Bao,Y.; Sanders,R.; Zhdanov,S.; Kiryutin,B.; Lipman,D.J.; Tatusova,T.; Thomas,P.G.
EPI496547	HA	Peru	2011-Aug-31	A/Peru/PER243/2011		Other Database Import	Wentworth,D.E.; Halpin,R.A.; Lin,X.; Bera,J.; Ransier,A.; Fedorova,N.; Tsitrin,T.; McLellan,M.; Stockwell,T.; Amedeo,P.; Appalla,L.; Bishop,B.; Edworthy,P.; Gupta,N.; Hoover,J.; Katzel,D.; Li,K.; Schobel,S.; Shrivastava,S.; Thovarai,V.; Wang,S.; Bausch,D.; Kasper,M.R.; Nelson,M.I.; Pollet,S.; Silva,M.; Tinoco,Y.O.; Bao,Y.; Sanders,R.; Zhdanov,S.; Kiryutin,B.; Lipman,D.J.; Tatusova,T.; Thomas,P.G.
EPI496002	PA	Peru	2011-Aug-31	A/Peru/PER243/2011		Other Database Import	Wentworth,D.E.; Halpin,R.A.; Lin,X.; Bera,J.; Ransier,A.; Fedorova,N.; Tsitrin,T.; McLellan,M.; Stockwell,T.; Amedeo,P.; Appalla,L.; Bishop,B.; Edworthy,P.; Gupta,N.; Hoover,J.; Katzel,D.; Li,K.; Schobel,S.; Shrivastava,S.; Thovarai,V.; Wang,S.; Bausch,D.; Kasper,M.R.; Nelson,M.I.; Pollet,S.; Silva,M.; Tinoco,Y.O.; Bao,Y.; Sanders,R.; Zhdanov,S.; Kiryutin,B.; Lipman,D.J.; Tatusova,T.; Thomas,P.G.
EPI496552	MP	Peru	2011-Aug-31	A/Peru/PER243/2011		Other Database Import	Wentworth,D.E.; Halpin,R.A.; Lin,X.; Bera,J.; Ransier,A.; Fedorova,N.; Tsitrin,T.; McLellan,M.; Stockwell,T.; Amedeo,P.; Appalla,L.; Bishop,B.; Edworthy,P.; Gupta,N.; Hoover,J.; Katzel,D.; Li,K.; Schobel,S.; Shrivastava,S.; Thovarai,V.; Wang,S.; Bausch,D.; Kasper,M.R.; Nelson,M.I.; Pollet,S.; Silva,M.; Tinoco,Y.O.; Bao,Y.; Sanders,R.; Zhdanov,S.; Kiryutin,B.; Lipman,D.J.; Tatusova,T.; Thomas,P.G.
EPI496553	NA	Peru	2011-Aug-31	A/Peru/PER243/2011		Other Database Import	Wentworth,D.E.; Halpin,R.A.; Lin,X.; Bera,J.; Ransier,A.; Fedorova,N.; Tsitrin,T.; McLellan,M.; Stockwell,T.; Amedeo,P.; Appalla,L.; Bishop,B.; Edworthy,P.; Gupta,N.; Hoover,J.; Katzel,D.; Li,K.; Schobel,S.; Shrivastava,S.; Thovarai,V.; Wang,S.; Bausch,D.; Kasper,M.R.; Nelson,M.I.; Pollet,S.; Silva,M.; Tinoco,Y.O.; Bao,Y.; Sanders,R.; Zhdanov,S.; Kiryutin,B.; Lipman,D.J.; Tatusova,T.; Thomas,P.G.
EPI496554	NP	Peru	2011-Aug-31	A/Peru/PER243/2011		Other Database Import	Wentworth,D.E.; Halpin,R.A.; Lin,X.; Bera,J.; Ransier,A.; Fedorova,N.; Tsitrin,T.; McLellan,M.; Stockwell,T.; Amedeo,P.; Appalla,L.; Bishop,B.; Edworthy,P.; Gupta,N.; Hoover,J.; Katzel,D.; Li,K.; Schobel,S.; Shrivastava,S.; Thovarai,V.; Wang,S.; Bausch,D.; Kasper,M.R.; Nelson,M.I.; Pollet,S.; Silva,M.; Tinoco,Y.O.; Bao,Y.; Sanders,R.; Zhdanov,S.; Kiryutin,B.; Lipman,D.J.; Tatusova,T.; Thomas,P.G.
EPI496555	NS	Peru	2011-Aug-31	A/Peru/PER243/2011		Other Database Import	Wentworth,D.E.; Halpin,R.A.; Lin,X.; Bera,J.; Ransier,A.; Fedorova,N.; Tsitrin,T.; McLellan,M.; Stockwell,T.; Amedeo,P.; Appalla,L.; Bishop,B.; Edworthy,P.; Gupta,N.; Hoover,J.; Katzel,D.; Li,K.; Schobel,S.; Shrivastava,S.; Thovarai,V.; Wang,S.; Bausch,D.; Kasper,M.R.; Nelson,M.I.; Pollet,S.; Silva,M.; Tinoco,Y.O.; Bao,Y.; Sanders,R.; Zhdanov,S.; Kiryutin,B.; Lipman,D.J.; Tatusova,T.; Thomas,P.G.
EPI496556	PB1	Peru	2011-Aug-31	A/Peru/PER243/2011		Other Database Import	Wentworth,D.E.; Halpin,R.A.; Lin,X.; Bera,J.; Ransier,A.; Fedorova,N.; Tsitrin,T.; McLellan,M.; Stockwell,T.; Amedeo,P.; Appalla,L.; Bishop,B.; Edworthy,P.; Gupta,N.; Hoover,J.; Katzel,D.; Li,K.; Schobel,S.; Shrivastava,S.; Thovarai,V.; Wang,S.; Bausch,D.; Kasper,M.R.; Nelson,M.I.; Pollet,S.; Silva,M.; Tinoco,Y.O.; Bao,Y.; Sanders,R.; Zhdanov,S.; Kiryutin,B.; Lipman,D.J.; Tatusova,T.; Thomas,P.G.
EPI496557	PB2	Peru	2011-Aug-31	A/Peru/PER243/2011		Other Database Import	Wentworth,D.E.; Halpin,R.A.; Lin,X.; Bera,J.; Ransier,A.; Fedorova,N.; Tsitrin,T.; McLellan,M.; Stockwell,T.; Amedeo,P.; Appalla,L.; Bishop,B.; Edworthy,P.; Gupta,N.; Hoover,J.; Katzel,D.; Li,K.; Schobel,S.; Shrivastava,S.; Thovarai,V.; Wang,S.; Bausch,D.; Kasper,M.R.; Nelson,M.I.; Pollet,S.; Silva,M.; Tinoco,Y.O.; Bao,Y.; Sanders,R.; Zhdanov,S.; Kiryutin,B.; Lipman,D.J.; Tatusova,T.; Thomas,P.G.
EPI496504	PB2	Peru	2011-May-27	A/Peru/PER235/2011		Other Database Import	Wentworth,D.E.; Halpin,R.A.; Lin,X.; Bera,J.; Ransier,A.; Fedorova,N.; Tsitrin,T.; McLellan,M.; Stockwell,T.; Amedeo,P.; Appalla,L.; Bishop,B.; Edworthy,P.; Gupta,N.; Hoover,J.; Katzel,D.; Li,K.; Schobel,S.; Shrivastava,S.; Thovarai,V.; Wang,S.; Bausch,D.; Kasper,M.R.; Nelson,M.I.; Pollet,S.; Silva,M.; Tinoco,Y.O.; Bao,Y.; Sanders,R.; Zhdanov,S.; Kiryutin,B.; Lipman,D.J.; Tatusova,T.; Thomas,P.G.
EPI495995	PA	Peru	2011-May-27	A/Peru/PER235/2011		Other Database Import	Wentworth,D.E.; Halpin,R.A.; Lin,X.; Bera,J.; Ransier,A.; Fedorova,N.; Tsitrin,T.; McLellan,M.; Stockwell,T.; Amedeo,P.; Appalla,L.; Bishop,B.; Edworthy,P.; Gupta,N.; Hoover,J.; Katzel,D.; Li,K.; Schobel,S.; Shrivastava,S.; Thovarai,V.; Wang,S.; Bausch,D.; Kasper,M.R.; Nelson,M.I.; Pollet,S.; Silva,M.; Tinoco,Y.O.; Bao,Y.; Sanders,R.; Zhdanov,S.; Kiryutin,B.; Lipman,D.J.; Tatusova,T.; Thomas,P.G.
EPI496498	HA	Peru	2011-May-27	A/Peru/PER235/2011		Other Database Import	Wentworth,D.E.; Halpin,R.A.; Lin,X.; Bera,J.; Ransier,A.; Fedorova,N.; Tsitrin,T.; McLellan,M.; Stockwell,T.; Amedeo,P.; Appalla,L.; Bishop,B.; Edworthy,P.; Gupta,N.; Hoover,J.; Katzel,D.; Li,K.; Schobel,S.; Shrivastava,S.; Thovarai,V.; Wang,S.; Bausch,D.; Kasper,M.R.; Nelson,M.I.; Pollet,S.; Silva,M.; Tinoco,Y.O.; Bao,Y.; Sanders,R.; Zhdanov,S.; Kiryutin,B.; Lipman,D.J.; Tatusova,T.; Thomas,P.G.
EPI496499	MP	Peru	2011-May-27	A/Peru/PER235/2011		Other Database Import	Wentworth,D.E.; Halpin,R.A.; Lin,X.; Bera,J.; Ransier,A.; Fedorova,N.; Tsitrin,T.; McLellan,M.; Stockwell,T.; Amedeo,P.; Appalla,L.; Bishop,B.; Edworthy,P.; Gupta,N.; Hoover,J.; Katzel,D.; Li,K.; Schobel,S.; Shrivastava,S.; Thovarai,V.; Wang,S.; Bausch,D.; Kasper,M.R.; Nelson,M.I.; Pollet,S.; Silva,M.; Tinoco,Y.O.; Bao,Y.; Sanders,R.; Zhdanov,S.; Kiryutin,B.; Lipman,D.J.; Tatusova,T.; Thomas,P.G.
EPI496500	NA	Peru	2011-May-27	A/Peru/PER235/2011		Other Database Import	Wentworth,D.E.; Halpin,R.A.; Lin,X.; Bera,J.; Ransier,A.; Fedorova,N.; Tsitrin,T.; McLellan,M.; Stockwell,T.; Amedeo,P.; Appalla,L.; Bishop,B.; Edworthy,P.; Gupta,N.; Hoover,J.; Katzel,D.; Li,K.; Schobel,S.; Shrivastava,S.; Thovarai,V.; Wang,S.; Bausch,D.; Kasper,M.R.; Nelson,M.I.; Pollet,S.; Silva,M.; Tinoco,Y.O.; Bao,Y.; Sanders,R.; Zhdanov,S.; Kiryutin,B.; Lipman,D.J.; Tatusova,T.; Thomas,P.G.
EPI496501	NP	Peru	2011-May-27	A/Peru/PER235/2011		Other Database Import	Wentworth,D.E.; Halpin,R.A.; Lin,X.; Bera,J.; Ransier,A.; Fedorova,N.; Tsitrin,T.; McLellan,M.; Stockwell,T.; Amedeo,P.; Appalla,L.; Bishop,B.; Edworthy,P.; Gupta,N.; Hoover,J.; Katzel,D.; Li,K.; Schobel,S.; Shrivastava,S.; Thovarai,V.; Wang,S.; Bausch,D.; Kasper,M.R.; Nelson,M.I.; Pollet,S.; Silva,M.; Tinoco,Y.O.; Bao,Y.; Sanders,R.; Zhdanov,S.; Kiryutin,B.; Lipman,D.J.; Tatusova,T.; Thomas,P.G.
EPI496502	NS	Peru	2011-May-27	A/Peru/PER235/2011		Other Database Import	Wentworth,D.E.; Halpin,R.A.; Lin,X.; Bera,J.; Ransier,A.; Fedorova,N.; Tsitrin,T.; McLellan,M.; Stockwell,T.; Amedeo,P.; Appalla,L.; Bishop,B.; Edworthy,P.; Gupta,N.; Hoover,J.; Katzel,D.; Li,K.; Schobel,S.; Shrivastava,S.; Thovarai,V.; Wang,S.; Bausch,D.; Kasper,M.R.; Nelson,M.I.; Pollet,S.; Silva,M.; Tinoco,Y.O.; Bao,Y.; Sanders,R.; Zhdanov,S.; Kiryutin,B.; Lipman,D.J.; Tatusova,T.; Thomas,P.G.
EPI496503	PB1	Peru	2011-May-27	A/Peru/PER235/2011		Other Database Import	Wentworth,D.E.; Halpin,R.A.; Lin,X.; Bera,J.; Ransier,A.; Fedorova,N.; Tsitrin,T.; McLellan,M.; Stockwell,T.; Amedeo,P.; Appalla,L.; Bishop,B.; Edworthy,P.; Gupta,N.; Hoover,J.; Katzel,D.; Li,K.; Schobel,S.; Shrivastava,S.; Thovarai,V.; Wang,S.; Bausch,D.; Kasper,M.R.; Nelson,M.I.; Pollet,S.; Silva,M.; Tinoco,Y.O.; Bao,Y.; Sanders,R.; Zhdanov,S.; Kiryutin,B.; Lipman,D.J.; Tatusova,T.; Thomas,P.G.
EPI495987	PA	Peru	2011-Aug-31	A/Peru/PER227/2011		Other Database Import	Wentworth,D.E.; Halpin,R.A.; Lin,X.; Bera,J.; Ransier,A.; Fedorova,N.; Tsitrin,T.; McLellan,M.; Stockwell,T.; Amedeo,P.; Appalla,L.; Bishop,B.; Edworthy,P.; Gupta,N.; Hoover,J.; Katzel,D.; Li,K.; Schobel,S.; Shrivastava,S.; Thovarai,V.; Wang,S.; Bausch,D.; Kasper,M.R.; Nelson,M.I.; Pollet,S.; Silva,M.; Tinoco,Y.O.; Bao,Y.; Sanders,R.; Zhdanov,S.; Kiryutin,B.; Lipman,D.J.; Tatusova,T.; Thomas,P.G.
EPI496440	HA	Peru	2011-Aug-31	A/Peru/PER227/2011		Other Database Import	Wentworth,D.E.; Halpin,R.A.; Lin,X.; Bera,J.; Ransier,A.; Fedorova,N.; Tsitrin,T.; McLellan,M.; Stockwell,T.; Amedeo,P.; Appalla,L.; Bishop,B.; Edworthy,P.; Gupta,N.; Hoover,J.; Katzel,D.; Li,K.; Schobel,S.; Shrivastava,S.; Thovarai,V.; Wang,S.; Bausch,D.; Kasper,M.R.; Nelson,M.I.; Pollet,S.; Silva,M.; Tinoco,Y.O.; Bao,Y.; Sanders,R.; Zhdanov,S.; Kiryutin,B.; Lipman,D.J.; Tatusova,T.; Thomas,P.G.
EPI496441	MP	Peru	2011-Aug-31	A/Peru/PER227/2011		Other Database Import	Wentworth,D.E.; Halpin,R.A.; Lin,X.; Bera,J.; Ransier,A.; Fedorova,N.; Tsitrin,T.; McLellan,M.; Stockwell,T.; Amedeo,P.; Appalla,L.; Bishop,B.; Edworthy,P.; Gupta,N.; Hoover,J.; Katzel,D.; Li,K.; Schobel,S.; Shrivastava,S.; Thovarai,V.; Wang,S.; Bausch,D.; Kasper,M.R.; Nelson,M.I.; Pollet,S.; Silva,M.; Tinoco,Y.O.; Bao,Y.; Sanders,R.; Zhdanov,S.; Kiryutin,B.; Lipman,D.J.; Tatusova,T.; Thomas,P.G.
EPI496442	NA	Peru	2011-Aug-31	A/Peru/PER227/2011		Other Database Import	Wentworth,D.E.; Halpin,R.A.; Lin,X.; Bera,J.; Ransier,A.; Fedorova,N.; Tsitrin,T.; McLellan,M.; Stockwell,T.; Amedeo,P.; Appalla,L.; Bishop,B.; Edworthy,P.; Gupta,N.; Hoover,J.; Katzel,D.; Li,K.; Schobel,S.; Shrivastava,S.; Thovarai,V.; Wang,S.; Bausch,D.; Kasper,M.R.; Nelson,M.I.; Pollet,S.; Silva,M.; Tinoco,Y.O.; Bao,Y.; Sanders,R.; Zhdanov,S.; Kiryutin,B.; Lipman,D.J.; Tatusova,T.; Thomas,P.G.
EPI496444	NP	Peru	2011-Aug-31	A/Peru/PER227/2011		Other Database Import	Wentworth,D.E.; Halpin,R.A.; Lin,X.; Bera,J.; Ransier,A.; Fedorova,N.; Tsitrin,T.; McLellan,M.; Stockwell,T.; Amedeo,P.; Appalla,L.; Bishop,B.; Edworthy,P.; Gupta,N.; Hoover,J.; Katzel,D.; Li,K.; Schobel,S.; Shrivastava,S.; Thovarai,V.; Wang,S.; Bausch,D.; Kasper,M.R.; Nelson,M.I.; Pollet,S.; Silva,M.; Tinoco,Y.O.; Bao,Y.; Sanders,R.; Zhdanov,S.; Kiryutin,B.; Lipman,D.J.; Tatusova,T.; Thomas,P.G.
EPI496445	NS	Peru	2011-Aug-31	A/Peru/PER227/2011		Other Database Import	Wentworth,D.E.; Halpin,R.A.; Lin,X.; Bera,J.; Ransier,A.; Fedorova,N.; Tsitrin,T.; McLellan,M.; Stockwell,T.; Amedeo,P.; Appalla,L.; Bishop,B.; Edworthy,P.; Gupta,N.; Hoover,J.; Katzel,D.; Li,K.; Schobel,S.; Shrivastava,S.; Thovarai,V.; Wang,S.; Bausch,D.; Kasper,M.R.; Nelson,M.I.; Pollet,S.; Silva,M.; Tinoco,Y.O.; Bao,Y.; Sanders,R.; Zhdanov,S.; Kiryutin,B.; Lipman,D.J.; Tatusova,T.; Thomas,P.G.
EPI496446	PB1	Peru	2011-Aug-31	A/Peru/PER227/2011		Other Database Import	Wentworth,D.E.; Halpin,R.A.; Lin,X.; Bera,J.; Ransier,A.; Fedorova,N.; Tsitrin,T.; McLellan,M.; Stockwell,T.; Amedeo,P.; Appalla,L.; Bishop,B.; Edworthy,P.; Gupta,N.; Hoover,J.; Katzel,D.; Li,K.; Schobel,S.; Shrivastava,S.; Thovarai,V.; Wang,S.; Bausch,D.; Kasper,M.R.; Nelson,M.I.; Pollet,S.; Silva,M.; Tinoco,Y.O.; Bao,Y.; Sanders,R.; Zhdanov,S.; Kiryutin,B.; Lipman,D.J.; Tatusova,T.; Thomas,P.G.
EPI496447	PB2	Peru	2011-Aug-31	A/Peru/PER227/2011		Other Database Import	Wentworth,D.E.; Halpin,R.A.; Lin,X.; Bera,J.; Ransier,A.; Fedorova,N.; Tsitrin,T.; McLellan,M.; Stockwell,T.; Amedeo,P.; Appalla,L.; Bishop,B.; Edworthy,P.; Gupta,N.; Hoover,J.; Katzel,D.; Li,K.; Schobel,S.; Shrivastava,S.; Thovarai,V.; Wang,S.; Bausch,D.; Kasper,M.R.; Nelson,M.I.; Pollet,S.; Silva,M.; Tinoco,Y.O.; Bao,Y.; Sanders,R.; Zhdanov,S.; Kiryutin,B.; Lipman,D.J.; Tatusova,T.; Thomas,P.G.
EPI496284	HA	Peru	2011-Sep-07	A/Peru/PER206/2011		Other Database Import	Wentworth,D.E.; Halpin,R.A.; Lin,X.; Bera,J.; Ransier,A.; Fedorova,N.; Tsitrin,T.; McLellan,M.; Stockwell,T.; Amedeo,P.; Appalla,L.; Bishop,B.; Edworthy,P.; Gupta,N.; Hoover,J.; Katzel,D.; Li,K.; Schobel,S.; Shrivastava,S.; Thovarai,V.; Wang,S.; Bausch,D.; Kasper,M.R.; Nelson,M.I.; Pollet,S.; Silva,M.; Tinoco,Y.O.; Bao,Y.; Sanders,R.; Zhdanov,S.; Kiryutin,B.; Lipman,D.J.; Tatusova,T.; Thomas,P.G.
EPI496285	MP	Peru	2011-Sep-07	A/Peru/PER206/2011		Other Database Import	Wentworth,D.E.; Halpin,R.A.; Lin,X.; Bera,J.; Ransier,A.; Fedorova,N.; Tsitrin,T.; McLellan,M.; Stockwell,T.; Amedeo,P.; Appalla,L.; Bishop,B.; Edworthy,P.; Gupta,N.; Hoover,J.; Katzel,D.; Li,K.; Schobel,S.; Shrivastava,S.; Thovarai,V.; Wang,S.; Bausch,D.; Kasper,M.R.; Nelson,M.I.; Pollet,S.; Silva,M.; Tinoco,Y.O.; Bao,Y.; Sanders,R.; Zhdanov,S.; Kiryutin,B.; Lipman,D.J.; Tatusova,T.; Thomas,P.G.
EPI496286	NA	Peru	2011-Sep-07	A/Peru/PER206/2011		Other Database Import	Wentworth,D.E.; Halpin,R.A.; Lin,X.; Bera,J.; Ransier,A.; Fedorova,N.; Tsitrin,T.; McLellan,M.; Stockwell,T.; Amedeo,P.; Appalla,L.; Bishop,B.; Edworthy,P.; Gupta,N.; Hoover,J.; Katzel,D.; Li,K.; Schobel,S.; Shrivastava,S.; Thovarai,V.; Wang,S.; Bausch,D.; Kasper,M.R.; Nelson,M.I.; Pollet,S.; Silva,M.; Tinoco,Y.O.; Bao,Y.; Sanders,R.; Zhdanov,S.; Kiryutin,B.; Lipman,D.J.; Tatusova,T.; Thomas,P.G.
EPI496287	NP	Peru	2011-Sep-07	A/Peru/PER206/2011		Other Database Import	Wentworth,D.E.; Halpin,R.A.; Lin,X.; Bera,J.; Ransier,A.; Fedorova,N.; Tsitrin,T.; McLellan,M.; Stockwell,T.; Amedeo,P.; Appalla,L.; Bishop,B.; Edworthy,P.; Gupta,N.; Hoover,J.; Katzel,D.; Li,K.; Schobel,S.; Shrivastava,S.; Thovarai,V.; Wang,S.; Bausch,D.; Kasper,M.R.; Nelson,M.I.; Pollet,S.; Silva,M.; Tinoco,Y.O.; Bao,Y.; Sanders,R.; Zhdanov,S.; Kiryutin,B.; Lipman,D.J.; Tatusova,T.; Thomas,P.G.
EPI496288	NS	Peru	2011-Sep-07	A/Peru/PER206/2011		Other Database Import	Wentworth,D.E.; Halpin,R.A.; Lin,X.; Bera,J.; Ransier,A.; Fedorova,N.; Tsitrin,T.; McLellan,M.; Stockwell,T.; Amedeo,P.; Appalla,L.; Bishop,B.; Edworthy,P.; Gupta,N.; Hoover,J.; Katzel,D.; Li,K.; Schobel,S.; Shrivastava,S.; Thovarai,V.; Wang,S.; Bausch,D.; Kasper,M.R.; Nelson,M.I.; Pollet,S.; Silva,M.; Tinoco,Y.O.; Bao,Y.; Sanders,R.; Zhdanov,S.; Kiryutin,B.; Lipman,D.J.; Tatusova,T.; Thomas,P.G.
EPI496289	PB1	Peru	2011-Sep-07	A/Peru/PER206/2011		Other Database Import	Wentworth,D.E.; Halpin,R.A.; Lin,X.; Bera,J.; Ransier,A.; Fedorova,N.; Tsitrin,T.; McLellan,M.; Stockwell,T.; Amedeo,P.; Appalla,L.; Bishop,B.; Edworthy,P.; Gupta,N.; Hoover,J.; Katzel,D.; Li,K.; Schobel,S.; Shrivastava,S.; Thovarai,V.; Wang,S.; Bausch,D.; Kasper,M.R.; Nelson,M.I.; Pollet,S.; Silva,M.; Tinoco,Y.O.; Bao,Y.; Sanders,R.; Zhdanov,S.; Kiryutin,B.; Lipman,D.J.; Tatusova,T.; Thomas,P.G.
EPI496290	PB2	Peru	2011-Sep-07	A/Peru/PER206/2011		Other Database Import	Wentworth,D.E.; Halpin,R.A.; Lin,X.; Bera,J.; Ransier,A.; Fedorova,N.; Tsitrin,T.; McLellan,M.; Stockwell,T.; Amedeo,P.; Appalla,L.; Bishop,B.; Edworthy,P.; Gupta,N.; Hoover,J.; Katzel,D.; Li,K.; Schobel,S.; Shrivastava,S.; Thovarai,V.; Wang,S.; Bausch,D.; Kasper,M.R.; Nelson,M.I.; Pollet,S.; Silva,M.; Tinoco,Y.O.; Bao,Y.; Sanders,R.; Zhdanov,S.; Kiryutin,B.; Lipman,D.J.; Tatusova,T.; Thomas,P.G.
EPI495966	PA	Peru	2011-Sep-07	A/Peru/PER206/2011		Other Database Import	Wentworth,D.E.; Halpin,R.A.; Lin,X.; Bera,J.; Ransier,A.; Fedorova,N.; Tsitrin,T.; McLellan,M.; Stockwell,T.; Amedeo,P.; Appalla,L.; Bishop,B.; Edworthy,P.; Gupta,N.; Hoover,J.; Katzel,D.; Li,K.; Schobel,S.; Shrivastava,S.; Thovarai,V.; Wang,S.; Bausch,D.; Kasper,M.R.; Nelson,M.I.; Pollet,S.; Silva,M.; Tinoco,Y.O.; Bao,Y.; Sanders,R.; Zhdanov,S.; Kiryutin,B.; Lipman,D.J.; Tatusova,T.; Thomas,P.G.
EPI496277	HA	Peru	2011-Sep-12	A/Peru/PER205/2011		Other Database Import	Wentworth,D.E.; Halpin,R.A.; Lin,X.; Bera,J.; Ransier,A.; Fedorova,N.; Tsitrin,T.; McLellan,M.; Stockwell,T.; Amedeo,P.; Appalla,L.; Bishop,B.; Edworthy,P.; Gupta,N.; Hoover,J.; Katzel,D.; Li,K.; Schobel,S.; Shrivastava,S.; Thovarai,V.; Wang,S.; Bausch,D.; Kasper,M.R.; Nelson,M.I.; Pollet,S.; Silva,M.; Tinoco,Y.O.; Bao,Y.; Sanders,R.; Zhdanov,S.; Kiryutin,B.; Lipman,D.J.; Tatusova,T.; Thomas,P.G.
EPI496278	MP	Peru	2011-Sep-12	A/Peru/PER205/2011		Other Database Import	Wentworth,D.E.; Halpin,R.A.; Lin,X.; Bera,J.; Ransier,A.; Fedorova,N.; Tsitrin,T.; McLellan,M.; Stockwell,T.; Amedeo,P.; Appalla,L.; Bishop,B.; Edworthy,P.; Gupta,N.; Hoover,J.; Katzel,D.; Li,K.; Schobel,S.; Shrivastava,S.; Thovarai,V.; Wang,S.; Bausch,D.; Kasper,M.R.; Nelson,M.I.; Pollet,S.; Silva,M.; Tinoco,Y.O.; Bao,Y.; Sanders,R.; Zhdanov,S.; Kiryutin,B.; Lipman,D.J.; Tatusova,T.; Thomas,P.G.
EPI496279	NA	Peru	2011-Sep-12	A/Peru/PER205/2011		Other Database Import	Wentworth,D.E.; Halpin,R.A.; Lin,X.; Bera,J.; Ransier,A.; Fedorova,N.; Tsitrin,T.; McLellan,M.; Stockwell,T.; Amedeo,P.; Appalla,L.; Bishop,B.; Edworthy,P.; Gupta,N.; Hoover,J.; Katzel,D.; Li,K.; Schobel,S.; Shrivastava,S.; Thovarai,V.; Wang,S.; Bausch,D.; Kasper,M.R.; Nelson,M.I.; Pollet,S.; Silva,M.; Tinoco,Y.O.; Bao,Y.; Sanders,R.; Zhdanov,S.; Kiryutin,B.; Lipman,D.J.; Tatusova,T.; Thomas,P.G.
EPI496280	NP	Peru	2011-Sep-12	A/Peru/PER205/2011		Other Database Import	Wentworth,D.E.; Halpin,R.A.; Lin,X.; Bera,J.; Ransier,A.; Fedorova,N.; Tsitrin,T.; McLellan,M.; Stockwell,T.; Amedeo,P.; Appalla,L.; Bishop,B.; Edworthy,P.; Gupta,N.; Hoover,J.; Katzel,D.; Li,K.; Schobel,S.; Shrivastava,S.; Thovarai,V.; Wang,S.; Bausch,D.; Kasper,M.R.; Nelson,M.I.; Pollet,S.; Silva,M.; Tinoco,Y.O.; Bao,Y.; Sanders,R.; Zhdanov,S.; Kiryutin,B.; Lipman,D.J.; Tatusova,T.; Thomas,P.G.
EPI496281	NS	Peru	2011-Sep-12	A/Peru/PER205/2011		Other Database Import	Wentworth,D.E.; Halpin,R.A.; Lin,X.; Bera,J.; Ransier,A.; Fedorova,N.; Tsitrin,T.; McLellan,M.; Stockwell,T.; Amedeo,P.; Appalla,L.; Bishop,B.; Edworthy,P.; Gupta,N.; Hoover,J.; Katzel,D.; Li,K.; Schobel,S.; Shrivastava,S.; Thovarai,V.; Wang,S.; Bausch,D.; Kasper,M.R.; Nelson,M.I.; Pollet,S.; Silva,M.; Tinoco,Y.O.; Bao,Y.; Sanders,R.; Zhdanov,S.; Kiryutin,B.; Lipman,D.J.; Tatusova,T.; Thomas,P.G.
EPI496282	PB1	Peru	2011-Sep-12	A/Peru/PER205/2011		Other Database Import	Wentworth,D.E.; Halpin,R.A.; Lin,X.; Bera,J.; Ransier,A.; Fedorova,N.; Tsitrin,T.; McLellan,M.; Stockwell,T.; Amedeo,P.; Appalla,L.; Bishop,B.; Edworthy,P.; Gupta,N.; Hoover,J.; Katzel,D.; Li,K.; Schobel,S.; Shrivastava,S.; Thovarai,V.; Wang,S.; Bausch,D.; Kasper,M.R.; Nelson,M.I.; Pollet,S.; Silva,M.; Tinoco,Y.O.; Bao,Y.; Sanders,R.; Zhdanov,S.; Kiryutin,B.; Lipman,D.J.; Tatusova,T.; Thomas,P.G.
EPI496283	PB2	Peru	2011-Sep-12	A/Peru/PER205/2011		Other Database Import	Wentworth,D.E.; Halpin,R.A.; Lin,X.; Bera,J.; Ransier,A.; Fedorova,N.; Tsitrin,T.; McLellan,M.; Stockwell,T.; Amedeo,P.; Appalla,L.; Bishop,B.; Edworthy,P.; Gupta,N.; Hoover,J.; Katzel,D.; Li,K.; Schobel,S.; Shrivastava,S.; Thovarai,V.; Wang,S.; Bausch,D.; Kasper,M.R.; Nelson,M.I.; Pollet,S.; Silva,M.; Tinoco,Y.O.; Bao,Y.; Sanders,R.; Zhdanov,S.; Kiryutin,B.; Lipman,D.J.; Tatusova,T.; Thomas,P.G.
EPI495965	PA	Peru	2011-Sep-12	A/Peru/PER205/2011		Other Database Import	Wentworth,D.E.; Halpin,R.A.; Lin,X.; Bera,J.; Ransier,A.; Fedorova,N.; Tsitrin,T.; McLellan,M.; Stockwell,T.; Amedeo,P.; Appalla,L.; Bishop,B.; Edworthy,P.; Gupta,N.; Hoover,J.; Katzel,D.; Li,K.; Schobel,S.; Shrivastava,S.; Thovarai,V.; Wang,S.; Bausch,D.; Kasper,M.R.; Nelson,M.I.; Pollet,S.; Silva,M.; Tinoco,Y.O.; Bao,Y.; Sanders,R.; Zhdanov,S.; Kiryutin,B.; Lipman,D.J.; Tatusova,T.; Thomas,P.G.
EPI495830	HA	Peru	2011-Aug-29	A/Peru/PER199/2011		Other Database Import	Wentworth,D.E.; Halpin,R.A.; Lin,X.; Bera,J.; Ransier,A.; Fedorova,N.; Tsitrin,T.; McLellan,M.; Stockwell,T.; Amedeo,P.; Appalla,L.; Bishop,B.; Edworthy,P.; Gupta,N.; Hoover,J.; Katzel,D.; Li,K.; Schobel,S.; Shrivastava,S.; Thovarai,V.; Wang,S.; Bausch,D.; Kasper,M.R.; Nelson,M.I.; Pollet,S.; Silva,M.; Tinoco,Y.O.; Bao,Y.; Sanders,R.; Zhdanov,S.; Kiryutin,B.; Lipman,D.J.; Tatusova,T.; Thomas,P.G.
EPI495957	PA	Peru	2011-Aug-29	A/Peru/PER199/2011		Other Database Import	Wentworth,D.E.; Halpin,R.A.; Lin,X.; Bera,J.; Ransier,A.; Fedorova,N.; Tsitrin,T.; McLellan,M.; Stockwell,T.; Amedeo,P.; Appalla,L.; Bishop,B.; Edworthy,P.; Gupta,N.; Hoover,J.; Katzel,D.; Li,K.; Schobel,S.; Shrivastava,S.; Thovarai,V.; Wang,S.; Bausch,D.; Kasper,M.R.; Nelson,M.I.; Pollet,S.; Silva,M.; Tinoco,Y.O.; Bao,Y.; Sanders,R.; Zhdanov,S.; Kiryutin,B.; Lipman,D.J.; Tatusova,T.; Thomas,P.G.
EPI496235	MP	Peru	2011-Aug-29	A/Peru/PER199/2011		Other Database Import	Wentworth,D.E.; Halpin,R.A.; Lin,X.; Bera,J.; Ransier,A.; Fedorova,N.; Tsitrin,T.; McLellan,M.; Stockwell,T.; Amedeo,P.; Appalla,L.; Bishop,B.; Edworthy,P.; Gupta,N.; Hoover,J.; Katzel,D.; Li,K.; Schobel,S.; Shrivastava,S.; Thovarai,V.; Wang,S.; Bausch,D.; Kasper,M.R.; Nelson,M.I.; Pollet,S.; Silva,M.; Tinoco,Y.O.; Bao,Y.; Sanders,R.; Zhdanov,S.; Kiryutin,B.; Lipman,D.J.; Tatusova,T.; Thomas,P.G.
EPI496236	NA	Peru	2011-Aug-29	A/Peru/PER199/2011		Other Database Import	Wentworth,D.E.; Halpin,R.A.; Lin,X.; Bera,J.; Ransier,A.; Fedorova,N.; Tsitrin,T.; McLellan,M.; Stockwell,T.; Amedeo,P.; Appalla,L.; Bishop,B.; Edworthy,P.; Gupta,N.; Hoover,J.; Katzel,D.; Li,K.; Schobel,S.; Shrivastava,S.; Thovarai,V.; Wang,S.; Bausch,D.; Kasper,M.R.; Nelson,M.I.; Pollet,S.; Silva,M.; Tinoco,Y.O.; Bao,Y.; Sanders,R.; Zhdanov,S.; Kiryutin,B.; Lipman,D.J.; Tatusova,T.; Thomas,P.G.
EPI496237	NP	Peru	2011-Aug-29	A/Peru/PER199/2011		Other Database Import	Wentworth,D.E.; Halpin,R.A.; Lin,X.; Bera,J.; Ransier,A.; Fedorova,N.; Tsitrin,T.; McLellan,M.; Stockwell,T.; Amedeo,P.; Appalla,L.; Bishop,B.; Edworthy,P.; Gupta,N.; Hoover,J.; Katzel,D.; Li,K.; Schobel,S.; Shrivastava,S.; Thovarai,V.; Wang,S.; Bausch,D.; Kasper,M.R.; Nelson,M.I.; Pollet,S.; Silva,M.; Tinoco,Y.O.; Bao,Y.; Sanders,R.; Zhdanov,S.; Kiryutin,B.; Lipman,D.J.; Tatusova,T.; Thomas,P.G.
EPI496238	NS	Peru	2011-Aug-29	A/Peru/PER199/2011		Other Database Import	Wentworth,D.E.; Halpin,R.A.; Lin,X.; Bera,J.; Ransier,A.; Fedorova,N.; Tsitrin,T.; McLellan,M.; Stockwell,T.; Amedeo,P.; Appalla,L.; Bishop,B.; Edworthy,P.; Gupta,N.; Hoover,J.; Katzel,D.; Li,K.; Schobel,S.; Shrivastava,S.; Thovarai,V.; Wang,S.; Bausch,D.; Kasper,M.R.; Nelson,M.I.; Pollet,S.; Silva,M.; Tinoco,Y.O.; Bao,Y.; Sanders,R.; Zhdanov,S.; Kiryutin,B.; Lipman,D.J.; Tatusova,T.; Thomas,P.G.
EPI496239	PB1	Peru	2011-Aug-29	A/Peru/PER199/2011		Other Database Import	Wentworth,D.E.; Halpin,R.A.; Lin,X.; Bera,J.; Ransier,A.; Fedorova,N.; Tsitrin,T.; McLellan,M.; Stockwell,T.; Amedeo,P.; Appalla,L.; Bishop,B.; Edworthy,P.; Gupta,N.; Hoover,J.; Katzel,D.; Li,K.; Schobel,S.; Shrivastava,S.; Thovarai,V.; Wang,S.; Bausch,D.; Kasper,M.R.; Nelson,M.I.; Pollet,S.; Silva,M.; Tinoco,Y.O.; Bao,Y.; Sanders,R.; Zhdanov,S.; Kiryutin,B.; Lipman,D.J.; Tatusova,T.; Thomas,P.G.
EPI496240	PB2	Peru	2011-Aug-29	A/Peru/PER199/2011		Other Database Import	Wentworth,D.E.; Halpin,R.A.; Lin,X.; Bera,J.; Ransier,A.; Fedorova,N.; Tsitrin,T.; McLellan,M.; Stockwell,T.; Amedeo,P.; Appalla,L.; Bishop,B.; Edworthy,P.; Gupta,N.; Hoover,J.; Katzel,D.; Li,K.; Schobel,S.; Shrivastava,S.; Thovarai,V.; Wang,S.; Bausch,D.; Kasper,M.R.; Nelson,M.I.; Pollet,S.; Silva,M.; Tinoco,Y.O.; Bao,Y.; Sanders,R.; Zhdanov,S.; Kiryutin,B.; Lipman,D.J.; Tatusova,T.; Thomas,P.G.
EPI495869	NS	Peru	2011-Nov-14	A/Peru/PER197/2011		Other Database Import	Wentworth,D.E.; Halpin,R.A.; Lin,X.; Bera,J.; Ransier,A.; Fedorova,N.; Tsitrin,T.; McLellan,M.; Stockwell,T.; Amedeo,P.; Appalla,L.; Bishop,B.; Edworthy,P.; Gupta,N.; Hoover,J.; Katzel,D.; Li,K.; Schobel,S.; Shrivastava,S.; Thovarai,V.; Wang,S.; Bausch,D.; Kasper,M.R.; Nelson,M.I.; Pollet,S.; Silva,M.; Tinoco,Y.O.; Bao,Y.; Sanders,R.; Zhdanov,S.; Kiryutin,B.; Lipman,D.J.; Tatusova,T.; Thomas,P.G.
EPI495871	PB1	Peru	2011-Nov-14	A/Peru/PER197/2011		Other Database Import	Wentworth,D.E.; Halpin,R.A.; Lin,X.; Bera,J.; Ransier,A.; Fedorova,N.; Tsitrin,T.; McLellan,M.; Stockwell,T.; Amedeo,P.; Appalla,L.; Bishop,B.; Edworthy,P.; Gupta,N.; Hoover,J.; Katzel,D.; Li,K.; Schobel,S.; Shrivastava,S.; Thovarai,V.; Wang,S.; Bausch,D.; Kasper,M.R.; Nelson,M.I.; Pollet,S.; Silva,M.; Tinoco,Y.O.; Bao,Y.; Sanders,R.; Zhdanov,S.; Kiryutin,B.; Lipman,D.J.; Tatusova,T.; Thomas,P.G.
EPI495872	PB2	Peru	2011-Nov-14	A/Peru/PER197/2011		Other Database Import	Wentworth,D.E.; Halpin,R.A.; Lin,X.; Bera,J.; Ransier,A.; Fedorova,N.; Tsitrin,T.; McLellan,M.; Stockwell,T.; Amedeo,P.; Appalla,L.; Bishop,B.; Edworthy,P.; Gupta,N.; Hoover,J.; Katzel,D.; Li,K.; Schobel,S.; Shrivastava,S.; Thovarai,V.; Wang,S.; Bausch,D.; Kasper,M.R.; Nelson,M.I.; Pollet,S.; Silva,M.; Tinoco,Y.O.; Bao,Y.; Sanders,R.; Zhdanov,S.; Kiryutin,B.; Lipman,D.J.; Tatusova,T.; Thomas,P.G.
EPI495866	MP	Peru	2011-Nov-14	A/Peru/PER197/2011		Other Database Import	Wentworth,D.E.; Halpin,R.A.; Lin,X.; Bera,J.; Ransier,A.; Fedorova,N.; Tsitrin,T.; McLellan,M.; Stockwell,T.; Amedeo,P.; Appalla,L.; Bishop,B.; Edworthy,P.; Gupta,N.; Hoover,J.; Katzel,D.; Li,K.; Schobel,S.; Shrivastava,S.; Thovarai,V.; Wang,S.; Bausch,D.; Kasper,M.R.; Nelson,M.I.; Pollet,S.; Silva,M.; Tinoco,Y.O.; Bao,Y.; Sanders,R.; Zhdanov,S.; Kiryutin,B.; Lipman,D.J.; Tatusova,T.; Thomas,P.G.
EPI495867	NA	Peru	2011-Nov-14	A/Peru/PER197/2011		Other Database Import	Wentworth,D.E.; Halpin,R.A.; Lin,X.; Bera,J.; Ransier,A.; Fedorova,N.; Tsitrin,T.; McLellan,M.; Stockwell,T.; Amedeo,P.; Appalla,L.; Bishop,B.; Edworthy,P.; Gupta,N.; Hoover,J.; Katzel,D.; Li,K.; Schobel,S.; Shrivastava,S.; Thovarai,V.; Wang,S.; Bausch,D.; Kasper,M.R.; Nelson,M.I.; Pollet,S.; Silva,M.; Tinoco,Y.O.; Bao,Y.; Sanders,R.; Zhdanov,S.; Kiryutin,B.; Lipman,D.J.; Tatusova,T.; Thomas,P.G.
EPI495868	NP	Peru	2011-Nov-14	A/Peru/PER197/2011		Other Database Import	Wentworth,D.E.; Halpin,R.A.; Lin,X.; Bera,J.; Ransier,A.; Fedorova,N.; Tsitrin,T.; McLellan,M.; Stockwell,T.; Amedeo,P.; Appalla,L.; Bishop,B.; Edworthy,P.; Gupta,N.; Hoover,J.; Katzel,D.; Li,K.; Schobel,S.; Shrivastava,S.; Thovarai,V.; Wang,S.; Bausch,D.; Kasper,M.R.; Nelson,M.I.; Pollet,S.; Silva,M.; Tinoco,Y.O.; Bao,Y.; Sanders,R.; Zhdanov,S.; Kiryutin,B.; Lipman,D.J.; Tatusova,T.; Thomas,P.G.
EPI495828	HA	Peru	2011-Nov-14	A/Peru/PER197/2011		Other Database Import	Wentworth,D.E.; Halpin,R.A.; Lin,X.; Bera,J.; Ransier,A.; Fedorova,N.; Tsitrin,T.; McLellan,M.; Stockwell,T.; Amedeo,P.; Appalla,L.; Bishop,B.; Edworthy,P.; Gupta,N.; Hoover,J.; Katzel,D.; Li,K.; Schobel,S.; Shrivastava,S.; Thovarai,V.; Wang,S.; Bausch,D.; Kasper,M.R.; Nelson,M.I.; Pollet,S.; Silva,M.; Tinoco,Y.O.; Bao,Y.; Sanders,R.; Zhdanov,S.; Kiryutin,B.; Lipman,D.J.; Tatusova,T.; Thomas,P.G.
EPI495892	PA	Peru	2011-Nov-14	A/Peru/PER197/2011		Other Database Import	Wentworth,D.E.; Halpin,R.A.; Lin,X.; Bera,J.; Ransier,A.; Fedorova,N.; Tsitrin,T.; McLellan,M.; Stockwell,T.; Amedeo,P.; Appalla,L.; Bishop,B.; Edworthy,P.; Gupta,N.; Hoover,J.; Katzel,D.; Li,K.; Schobel,S.; Shrivastava,S.; Thovarai,V.; Wang,S.; Bausch,D.; Kasper,M.R.; Nelson,M.I.; Pollet,S.; Silva,M.; Tinoco,Y.O.; Bao,Y.; Sanders,R.; Zhdanov,S.; Kiryutin,B.; Lipman,D.J.; Tatusova,T.; Thomas,P.G.
EPI495845	MP	Peru	2011-Sep-01	A/Peru/PER194/2011		Other Database Import	Wentworth,D.E.; Halpin,R.A.; Lin,X.; Bera,J.; Ransier,A.; Fedorova,N.; Tsitrin,T.; McLellan,M.; Stockwell,T.; Amedeo,P.; Appalla,L.; Bishop,B.; Edworthy,P.; Gupta,N.; Hoover,J.; Katzel,D.; Li,K.; Schobel,S.; Shrivastava,S.; Thovarai,V.; Wang,S.; Bausch,D.; Kasper,M.R.; Nelson,M.I.; Pollet,S.; Silva,M.; Tinoco,Y.O.; Bao,Y.; Sanders,R.; Zhdanov,S.; Kiryutin,B.; Lipman,D.J.; Tatusova,T.; Thomas,P.G.
EPI495846	NA	Peru	2011-Sep-01	A/Peru/PER194/2011		Other Database Import	Wentworth,D.E.; Halpin,R.A.; Lin,X.; Bera,J.; Ransier,A.; Fedorova,N.; Tsitrin,T.; McLellan,M.; Stockwell,T.; Amedeo,P.; Appalla,L.; Bishop,B.; Edworthy,P.; Gupta,N.; Hoover,J.; Katzel,D.; Li,K.; Schobel,S.; Shrivastava,S.; Thovarai,V.; Wang,S.; Bausch,D.; Kasper,M.R.; Nelson,M.I.; Pollet,S.; Silva,M.; Tinoco,Y.O.; Bao,Y.; Sanders,R.; Zhdanov,S.; Kiryutin,B.; Lipman,D.J.; Tatusova,T.; Thomas,P.G.
EPI495847	NP	Peru	2011-Sep-01	A/Peru/PER194/2011		Other Database Import	Wentworth,D.E.; Halpin,R.A.; Lin,X.; Bera,J.; Ransier,A.; Fedorova,N.; Tsitrin,T.; McLellan,M.; Stockwell,T.; Amedeo,P.; Appalla,L.; Bishop,B.; Edworthy,P.; Gupta,N.; Hoover,J.; Katzel,D.; Li,K.; Schobel,S.; Shrivastava,S.; Thovarai,V.; Wang,S.; Bausch,D.; Kasper,M.R.; Nelson,M.I.; Pollet,S.; Silva,M.; Tinoco,Y.O.; Bao,Y.; Sanders,R.; Zhdanov,S.; Kiryutin,B.; Lipman,D.J.; Tatusova,T.; Thomas,P.G.
EPI495848	NS	Peru	2011-Sep-01	A/Peru/PER194/2011		Other Database Import	Wentworth,D.E.; Halpin,R.A.; Lin,X.; Bera,J.; Ransier,A.; Fedorova,N.; Tsitrin,T.; McLellan,M.; Stockwell,T.; Amedeo,P.; Appalla,L.; Bishop,B.; Edworthy,P.; Gupta,N.; Hoover,J.; Katzel,D.; Li,K.; Schobel,S.; Shrivastava,S.; Thovarai,V.; Wang,S.; Bausch,D.; Kasper,M.R.; Nelson,M.I.; Pollet,S.; Silva,M.; Tinoco,Y.O.; Bao,Y.; Sanders,R.; Zhdanov,S.; Kiryutin,B.; Lipman,D.J.; Tatusova,T.; Thomas,P.G.
EPI495850	PB1	Peru	2011-Sep-01	A/Peru/PER194/2011		Other Database Import	Wentworth,D.E.; Halpin,R.A.; Lin,X.; Bera,J.; Ransier,A.; Fedorova,N.; Tsitrin,T.; McLellan,M.; Stockwell,T.; Amedeo,P.; Appalla,L.; Bishop,B.; Edworthy,P.; Gupta,N.; Hoover,J.; Katzel,D.; Li,K.; Schobel,S.; Shrivastava,S.; Thovarai,V.; Wang,S.; Bausch,D.; Kasper,M.R.; Nelson,M.I.; Pollet,S.; Silva,M.; Tinoco,Y.O.; Bao,Y.; Sanders,R.; Zhdanov,S.; Kiryutin,B.; Lipman,D.J.; Tatusova,T.; Thomas,P.G.
EPI495851	PB2	Peru	2011-Sep-01	A/Peru/PER194/2011		Other Database Import	Wentworth,D.E.; Halpin,R.A.; Lin,X.; Bera,J.; Ransier,A.; Fedorova,N.; Tsitrin,T.; McLellan,M.; Stockwell,T.; Amedeo,P.; Appalla,L.; Bishop,B.; Edworthy,P.; Gupta,N.; Hoover,J.; Katzel,D.; Li,K.; Schobel,S.; Shrivastava,S.; Thovarai,V.; Wang,S.; Bausch,D.; Kasper,M.R.; Nelson,M.I.; Pollet,S.; Silva,M.; Tinoco,Y.O.; Bao,Y.; Sanders,R.; Zhdanov,S.; Kiryutin,B.; Lipman,D.J.; Tatusova,T.; Thomas,P.G.
EPI495825	HA	Peru	2011-Sep-01	A/Peru/PER194/2011		Other Database Import	Wentworth,D.E.; Halpin,R.A.; Lin,X.; Bera,J.; Ransier,A.; Fedorova,N.; Tsitrin,T.; McLellan,M.; Stockwell,T.; Amedeo,P.; Appalla,L.; Bishop,B.; Edworthy,P.; Gupta,N.; Hoover,J.; Katzel,D.; Li,K.; Schobel,S.; Shrivastava,S.; Thovarai,V.; Wang,S.; Bausch,D.; Kasper,M.R.; Nelson,M.I.; Pollet,S.; Silva,M.; Tinoco,Y.O.; Bao,Y.; Sanders,R.; Zhdanov,S.; Kiryutin,B.; Lipman,D.J.; Tatusova,T.; Thomas,P.G.
EPI495883	PA	Peru	2011-Sep-01	A/Peru/PER194/2011		Other Database Import	Wentworth,D.E.; Halpin,R.A.; Lin,X.; Bera,J.; Ransier,A.; Fedorova,N.; Tsitrin,T.; McLellan,M.; Stockwell,T.; Amedeo,P.; Appalla,L.; Bishop,B.; Edworthy,P.; Gupta,N.; Hoover,J.; Katzel,D.; Li,K.; Schobel,S.; Shrivastava,S.; Thovarai,V.; Wang,S.; Bausch,D.; Kasper,M.R.; Nelson,M.I.; Pollet,S.; Silva,M.; Tinoco,Y.O.; Bao,Y.; Sanders,R.; Zhdanov,S.; Kiryutin,B.; Lipman,D.J.; Tatusova,T.; Thomas,P.G.
EPI495651	PA	Peru	2011-Oct-24	A/Peru/PER395/2011		Other Database Import	Wentworth,D.E.; Halpin,R.A.; Lin,X.; Bera,J.; Ransier,A.; Fedorova,N.; Tsitrin,T.; McLellan,M.; Stockwell,T.; Amedeo,P.; Appalla,L.; Bishop,B.; Edworthy,P.; Gupta,N.; Hoover,J.; Katzel,D.; Li,K.; Schobel,S.; Shrivastava,S.; Thovarai,V.; Wang,S.; Bausch,D.; Kasper,M.R.; Nelson,M.I.; Pollet,S.; Silva,M.; Tinoco,Y.O.; Bao,Y.; Sanders,R.; Zhdanov,S.; Kiryutin,B.; Lipman,D.J.; Tatusova,T.; Thomas,P.G.
EPI495758	HA	Peru	2011-Oct-24	A/Peru/PER395/2011		Other Database Import	Wentworth,D.E.; Halpin,R.A.; Lin,X.; Bera,J.; Ransier,A.; Fedorova,N.; Tsitrin,T.; McLellan,M.; Stockwell,T.; Amedeo,P.; Appalla,L.; Bishop,B.; Edworthy,P.; Gupta,N.; Hoover,J.; Katzel,D.; Li,K.; Schobel,S.; Shrivastava,S.; Thovarai,V.; Wang,S.; Bausch,D.; Kasper,M.R.; Nelson,M.I.; Pollet,S.; Silva,M.; Tinoco,Y.O.; Bao,Y.; Sanders,R.; Zhdanov,S.; Kiryutin,B.; Lipman,D.J.; Tatusova,T.; Thomas,P.G.
EPI495759	MP	Peru	2011-Oct-24	A/Peru/PER395/2011		Other Database Import	Wentworth,D.E.; Halpin,R.A.; Lin,X.; Bera,J.; Ransier,A.; Fedorova,N.; Tsitrin,T.; McLellan,M.; Stockwell,T.; Amedeo,P.; Appalla,L.; Bishop,B.; Edworthy,P.; Gupta,N.; Hoover,J.; Katzel,D.; Li,K.; Schobel,S.; Shrivastava,S.; Thovarai,V.; Wang,S.; Bausch,D.; Kasper,M.R.; Nelson,M.I.; Pollet,S.; Silva,M.; Tinoco,Y.O.; Bao,Y.; Sanders,R.; Zhdanov,S.; Kiryutin,B.; Lipman,D.J.; Tatusova,T.; Thomas,P.G.
EPI495760	NA	Peru	2011-Oct-24	A/Peru/PER395/2011		Other Database Import	Wentworth,D.E.; Halpin,R.A.; Lin,X.; Bera,J.; Ransier,A.; Fedorova,N.; Tsitrin,T.; McLellan,M.; Stockwell,T.; Amedeo,P.; Appalla,L.; Bishop,B.; Edworthy,P.; Gupta,N.; Hoover,J.; Katzel,D.; Li,K.; Schobel,S.; Shrivastava,S.; Thovarai,V.; Wang,S.; Bausch,D.; Kasper,M.R.; Nelson,M.I.; Pollet,S.; Silva,M.; Tinoco,Y.O.; Bao,Y.; Sanders,R.; Zhdanov,S.; Kiryutin,B.; Lipman,D.J.; Tatusova,T.; Thomas,P.G.
EPI495761	NP	Peru	2011-Oct-24	A/Peru/PER395/2011		Other Database Import	Wentworth,D.E.; Halpin,R.A.; Lin,X.; Bera,J.; Ransier,A.; Fedorova,N.; Tsitrin,T.; McLellan,M.; Stockwell,T.; Amedeo,P.; Appalla,L.; Bishop,B.; Edworthy,P.; Gupta,N.; Hoover,J.; Katzel,D.; Li,K.; Schobel,S.; Shrivastava,S.; Thovarai,V.; Wang,S.; Bausch,D.; Kasper,M.R.; Nelson,M.I.; Pollet,S.; Silva,M.; Tinoco,Y.O.; Bao,Y.; Sanders,R.; Zhdanov,S.; Kiryutin,B.; Lipman,D.J.; Tatusova,T.; Thomas,P.G.
EPI495762	NS	Peru	2011-Oct-24	A/Peru/PER395/2011		Other Database Import	Wentworth,D.E.; Halpin,R.A.; Lin,X.; Bera,J.; Ransier,A.; Fedorova,N.; Tsitrin,T.; McLellan,M.; Stockwell,T.; Amedeo,P.; Appalla,L.; Bishop,B.; Edworthy,P.; Gupta,N.; Hoover,J.; Katzel,D.; Li,K.; Schobel,S.; Shrivastava,S.; Thovarai,V.; Wang,S.; Bausch,D.; Kasper,M.R.; Nelson,M.I.; Pollet,S.; Silva,M.; Tinoco,Y.O.; Bao,Y.; Sanders,R.; Zhdanov,S.; Kiryutin,B.; Lipman,D.J.; Tatusova,T.; Thomas,P.G.
EPI495763	PB1	Peru	2011-Oct-24	A/Peru/PER395/2011		Other Database Import	Wentworth,D.E.; Halpin,R.A.; Lin,X.; Bera,J.; Ransier,A.; Fedorova,N.; Tsitrin,T.; McLellan,M.; Stockwell,T.; Amedeo,P.; Appalla,L.; Bishop,B.; Edworthy,P.; Gupta,N.; Hoover,J.; Katzel,D.; Li,K.; Schobel,S.; Shrivastava,S.; Thovarai,V.; Wang,S.; Bausch,D.; Kasper,M.R.; Nelson,M.I.; Pollet,S.; Silva,M.; Tinoco,Y.O.; Bao,Y.; Sanders,R.; Zhdanov,S.; Kiryutin,B.; Lipman,D.J.; Tatusova,T.; Thomas,P.G.
EPI495764	PB2	Peru	2011-Oct-24	A/Peru/PER395/2011		Other Database Import	Wentworth,D.E.; Halpin,R.A.; Lin,X.; Bera,J.; Ransier,A.; Fedorova,N.; Tsitrin,T.; McLellan,M.; Stockwell,T.; Amedeo,P.; Appalla,L.; Bishop,B.; Edworthy,P.; Gupta,N.; Hoover,J.; Katzel,D.; Li,K.; Schobel,S.; Shrivastava,S.; Thovarai,V.; Wang,S.; Bausch,D.; Kasper,M.R.; Nelson,M.I.; Pollet,S.; Silva,M.; Tinoco,Y.O.; Bao,Y.; Sanders,R.; Zhdanov,S.; Kiryutin,B.; Lipman,D.J.; Tatusova,T.; Thomas,P.G.
EPI495587	HA	Peru	2011-Sep-14	A/Peru/PER385/2011		Other Database Import	Wentworth,D.E.; Halpin,R.A.; Lin,X.; Bera,J.; Ransier,A.; Fedorova,N.; Tsitrin,T.; McLellan,M.; Stockwell,T.; Amedeo,P.; Appalla,L.; Bishop,B.; Edworthy,P.; Gupta,N.; Hoover,J.; Katzel,D.; Li,K.; Schobel,S.; Shrivastava,S.; Thovarai,V.; Wang,S.; Bausch,D.; Kasper,M.R.; Nelson,M.I.; Pollet,S.; Silva,M.; Tinoco,Y.O.; Bao,Y.; Sanders,R.; Zhdanov,S.; Kiryutin,B.; Lipman,D.J.; Tatusova,T.; Thomas,P.G.
EPI495588	MP	Peru	2011-Sep-14	A/Peru/PER385/2011		Other Database Import	Wentworth,D.E.; Halpin,R.A.; Lin,X.; Bera,J.; Ransier,A.; Fedorova,N.; Tsitrin,T.; McLellan,M.; Stockwell,T.; Amedeo,P.; Appalla,L.; Bishop,B.; Edworthy,P.; Gupta,N.; Hoover,J.; Katzel,D.; Li,K.; Schobel,S.; Shrivastava,S.; Thovarai,V.; Wang,S.; Bausch,D.; Kasper,M.R.; Nelson,M.I.; Pollet,S.; Silva,M.; Tinoco,Y.O.; Bao,Y.; Sanders,R.; Zhdanov,S.; Kiryutin,B.; Lipman,D.J.; Tatusova,T.; Thomas,P.G.
EPI495589	NA	Peru	2011-Sep-14	A/Peru/PER385/2011		Other Database Import	Wentworth,D.E.; Halpin,R.A.; Lin,X.; Bera,J.; Ransier,A.; Fedorova,N.; Tsitrin,T.; McLellan,M.; Stockwell,T.; Amedeo,P.; Appalla,L.; Bishop,B.; Edworthy,P.; Gupta,N.; Hoover,J.; Katzel,D.; Li,K.; Schobel,S.; Shrivastava,S.; Thovarai,V.; Wang,S.; Bausch,D.; Kasper,M.R.; Nelson,M.I.; Pollet,S.; Silva,M.; Tinoco,Y.O.; Bao,Y.; Sanders,R.; Zhdanov,S.; Kiryutin,B.; Lipman,D.J.; Tatusova,T.; Thomas,P.G.
EPI495590	NP	Peru	2011-Sep-14	A/Peru/PER385/2011		Other Database Import	Wentworth,D.E.; Halpin,R.A.; Lin,X.; Bera,J.; Ransier,A.; Fedorova,N.; Tsitrin,T.; McLellan,M.; Stockwell,T.; Amedeo,P.; Appalla,L.; Bishop,B.; Edworthy,P.; Gupta,N.; Hoover,J.; Katzel,D.; Li,K.; Schobel,S.; Shrivastava,S.; Thovarai,V.; Wang,S.; Bausch,D.; Kasper,M.R.; Nelson,M.I.; Pollet,S.; Silva,M.; Tinoco,Y.O.; Bao,Y.; Sanders,R.; Zhdanov,S.; Kiryutin,B.; Lipman,D.J.; Tatusova,T.; Thomas,P.G.
EPI495591	NS	Peru	2011-Sep-14	A/Peru/PER385/2011		Other Database Import	Wentworth,D.E.; Halpin,R.A.; Lin,X.; Bera,J.; Ransier,A.; Fedorova,N.; Tsitrin,T.; McLellan,M.; Stockwell,T.; Amedeo,P.; Appalla,L.; Bishop,B.; Edworthy,P.; Gupta,N.; Hoover,J.; Katzel,D.; Li,K.; Schobel,S.; Shrivastava,S.; Thovarai,V.; Wang,S.; Bausch,D.; Kasper,M.R.; Nelson,M.I.; Pollet,S.; Silva,M.; Tinoco,Y.O.; Bao,Y.; Sanders,R.; Zhdanov,S.; Kiryutin,B.; Lipman,D.J.; Tatusova,T.; Thomas,P.G.
EPI495593	PB1	Peru	2011-Sep-14	A/Peru/PER385/2011		Other Database Import	Wentworth,D.E.; Halpin,R.A.; Lin,X.; Bera,J.; Ransier,A.; Fedorova,N.; Tsitrin,T.; McLellan,M.; Stockwell,T.; Amedeo,P.; Appalla,L.; Bishop,B.; Edworthy,P.; Gupta,N.; Hoover,J.; Katzel,D.; Li,K.; Schobel,S.; Shrivastava,S.; Thovarai,V.; Wang,S.; Bausch,D.; Kasper,M.R.; Nelson,M.I.; Pollet,S.; Silva,M.; Tinoco,Y.O.; Bao,Y.; Sanders,R.; Zhdanov,S.; Kiryutin,B.; Lipman,D.J.; Tatusova,T.; Thomas,P.G.
EPI495594	PB2	Peru	2011-Sep-14	A/Peru/PER385/2011		Other Database Import	Wentworth,D.E.; Halpin,R.A.; Lin,X.; Bera,J.; Ransier,A.; Fedorova,N.; Tsitrin,T.; McLellan,M.; Stockwell,T.; Amedeo,P.; Appalla,L.; Bishop,B.; Edworthy,P.; Gupta,N.; Hoover,J.; Katzel,D.; Li,K.; Schobel,S.; Shrivastava,S.; Thovarai,V.; Wang,S.; Bausch,D.; Kasper,M.R.; Nelson,M.I.; Pollet,S.; Silva,M.; Tinoco,Y.O.; Bao,Y.; Sanders,R.; Zhdanov,S.; Kiryutin,B.; Lipman,D.J.; Tatusova,T.; Thomas,P.G.
EPI495623	PA	Peru	2011-Sep-14	A/Peru/PER385/2011		Other Database Import	Wentworth,D.E.; Halpin,R.A.; Lin,X.; Bera,J.; Ransier,A.; Fedorova,N.; Tsitrin,T.; McLellan,M.; Stockwell,T.; Amedeo,P.; Appalla,L.; Bishop,B.; Edworthy,P.; Gupta,N.; Hoover,J.; Katzel,D.; Li,K.; Schobel,S.; Shrivastava,S.; Thovarai,V.; Wang,S.; Bausch,D.; Kasper,M.R.; Nelson,M.I.; Pollet,S.; Silva,M.; Tinoco,Y.O.; Bao,Y.; Sanders,R.; Zhdanov,S.; Kiryutin,B.; Lipman,D.J.; Tatusova,T.; Thomas,P.G.
EPI494234	PA	Peru	2011-Sep-03	A/Peru/PER179/2011		Other Database Import	Wentworth,D.E.; Halpin,R.A.; Lin,X.; Bera,J.; Ransier,A.; Fedorova,N.; Tsitrin,T.; McLellan,M.; Stockwell,T.; Amedeo,P.; Appalla,L.; Bishop,B.; Edworthy,P.; Gupta,N.; Hoover,J.; Katzel,D.; Li,K.; Schobel,S.; Shrivastava,S.; Thovarai,V.; Wang,S.; Bausch,D.; Kasper,M.R.; Nelson,M.I.; Pollet,S.; Silva,M.; Tinoco,Y.O.; Bao,Y.; Sanders,R.; Zhdanov,S.; Kiryutin,B.; Lipman,D.J.; Tatusova,T.; Thomas,P.G.
EPI495466	PB1	Peru	2011-Sep-03	A/Peru/PER179/2011		Other Database Import	Wentworth,D.E.; Halpin,R.A.; Lin,X.; Bera,J.; Ransier,A.; Fedorova,N.; Tsitrin,T.; McLellan,M.; Stockwell,T.; Amedeo,P.; Appalla,L.; Bishop,B.; Edworthy,P.; Gupta,N.; Hoover,J.; Katzel,D.; Li,K.; Schobel,S.; Shrivastava,S.; Thovarai,V.; Wang,S.; Bausch,D.; Kasper,M.R.; Nelson,M.I.; Pollet,S.; Silva,M.; Tinoco,Y.O.; Bao,Y.; Sanders,R.; Zhdanov,S.; Kiryutin,B.; Lipman,D.J.; Tatusova,T.; Thomas,P.G.
EPI495467	PB2	Peru	2011-Sep-03	A/Peru/PER179/2011		Other Database Import	Wentworth,D.E.; Halpin,R.A.; Lin,X.; Bera,J.; Ransier,A.; Fedorova,N.; Tsitrin,T.; McLellan,M.; Stockwell,T.; Amedeo,P.; Appalla,L.; Bishop,B.; Edworthy,P.; Gupta,N.; Hoover,J.; Katzel,D.; Li,K.; Schobel,S.; Shrivastava,S.; Thovarai,V.; Wang,S.; Bausch,D.; Kasper,M.R.; Nelson,M.I.; Pollet,S.; Silva,M.; Tinoco,Y.O.; Bao,Y.; Sanders,R.; Zhdanov,S.; Kiryutin,B.; Lipman,D.J.; Tatusova,T.; Thomas,P.G.
EPI495464	NP	Peru	2011-Sep-03	A/Peru/PER179/2011		Other Database Import	Wentworth,D.E.; Halpin,R.A.; Lin,X.; Bera,J.; Ransier,A.; Fedorova,N.; Tsitrin,T.; McLellan,M.; Stockwell,T.; Amedeo,P.; Appalla,L.; Bishop,B.; Edworthy,P.; Gupta,N.; Hoover,J.; Katzel,D.; Li,K.; Schobel,S.; Shrivastava,S.; Thovarai,V.; Wang,S.; Bausch,D.; Kasper,M.R.; Nelson,M.I.; Pollet,S.; Silva,M.; Tinoco,Y.O.; Bao,Y.; Sanders,R.; Zhdanov,S.; Kiryutin,B.; Lipman,D.J.; Tatusova,T.; Thomas,P.G.
EPI495465	NS	Peru	2011-Sep-03	A/Peru/PER179/2011		Other Database Import	Wentworth,D.E.; Halpin,R.A.; Lin,X.; Bera,J.; Ransier,A.; Fedorova,N.; Tsitrin,T.; McLellan,M.; Stockwell,T.; Amedeo,P.; Appalla,L.; Bishop,B.; Edworthy,P.; Gupta,N.; Hoover,J.; Katzel,D.; Li,K.; Schobel,S.; Shrivastava,S.; Thovarai,V.; Wang,S.; Bausch,D.; Kasper,M.R.; Nelson,M.I.; Pollet,S.; Silva,M.; Tinoco,Y.O.; Bao,Y.; Sanders,R.; Zhdanov,S.; Kiryutin,B.; Lipman,D.J.; Tatusova,T.; Thomas,P.G.
EPI495461	HA	Peru	2011-Sep-03	A/Peru/PER179/2011		Other Database Import	Wentworth,D.E.; Halpin,R.A.; Lin,X.; Bera,J.; Ransier,A.; Fedorova,N.; Tsitrin,T.; McLellan,M.; Stockwell,T.; Amedeo,P.; Appalla,L.; Bishop,B.; Edworthy,P.; Gupta,N.; Hoover,J.; Katzel,D.; Li,K.; Schobel,S.; Shrivastava,S.; Thovarai,V.; Wang,S.; Bausch,D.; Kasper,M.R.; Nelson,M.I.; Pollet,S.; Silva,M.; Tinoco,Y.O.; Bao,Y.; Sanders,R.; Zhdanov,S.; Kiryutin,B.; Lipman,D.J.; Tatusova,T.; Thomas,P.G.
EPI495462	MP	Peru	2011-Sep-03	A/Peru/PER179/2011		Other Database Import	Wentworth,D.E.; Halpin,R.A.; Lin,X.; Bera,J.; Ransier,A.; Fedorova,N.; Tsitrin,T.; McLellan,M.; Stockwell,T.; Amedeo,P.; Appalla,L.; Bishop,B.; Edworthy,P.; Gupta,N.; Hoover,J.; Katzel,D.; Li,K.; Schobel,S.; Shrivastava,S.; Thovarai,V.; Wang,S.; Bausch,D.; Kasper,M.R.; Nelson,M.I.; Pollet,S.; Silva,M.; Tinoco,Y.O.; Bao,Y.; Sanders,R.; Zhdanov,S.; Kiryutin,B.; Lipman,D.J.; Tatusova,T.; Thomas,P.G.
EPI495463	NA	Peru	2011-Sep-03	A/Peru/PER179/2011		Other Database Import	Wentworth,D.E.; Halpin,R.A.; Lin,X.; Bera,J.; Ransier,A.; Fedorova,N.; Tsitrin,T.; McLellan,M.; Stockwell,T.; Amedeo,P.; Appalla,L.; Bishop,B.; Edworthy,P.; Gupta,N.; Hoover,J.; Katzel,D.; Li,K.; Schobel,S.; Shrivastava,S.; Thovarai,V.; Wang,S.; Bausch,D.; Kasper,M.R.; Nelson,M.I.; Pollet,S.; Silva,M.; Tinoco,Y.O.; Bao,Y.; Sanders,R.; Zhdanov,S.; Kiryutin,B.; Lipman,D.J.; Tatusova,T.; Thomas,P.G.
EPI494218	PA	Peru	2011-Sep-08	A/Peru/PER163/2011		Other Database Import	Wentworth,D.E.; Halpin,R.A.; Lin,X.; Bera,J.; Ransier,A.; Fedorova,N.; Tsitrin,T.; McLellan,M.; Stockwell,T.; Amedeo,P.; Appalla,L.; Bishop,B.; Edworthy,P.; Gupta,N.; Hoover,J.; Katzel,D.; Li,K.; Schobel,S.; Shrivastava,S.; Thovarai,V.; Wang,S.; Bausch,D.; Kasper,M.R.; Nelson,M.I.; Pollet,S.; Silva,M.; Tinoco,Y.O.; Bao,Y.; Sanders,R.; Zhdanov,S.; Kiryutin,B.; Lipman,D.J.; Tatusova,T.; Thomas,P.G.
EPI495349	HA	Peru	2011-Sep-08	A/Peru/PER163/2011		Other Database Import	Wentworth,D.E.; Halpin,R.A.; Lin,X.; Bera,J.; Ransier,A.; Fedorova,N.; Tsitrin,T.; McLellan,M.; Stockwell,T.; Amedeo,P.; Appalla,L.; Bishop,B.; Edworthy,P.; Gupta,N.; Hoover,J.; Katzel,D.; Li,K.; Schobel,S.; Shrivastava,S.; Thovarai,V.; Wang,S.; Bausch,D.; Kasper,M.R.; Nelson,M.I.; Pollet,S.; Silva,M.; Tinoco,Y.O.; Bao,Y.; Sanders,R.; Zhdanov,S.; Kiryutin,B.; Lipman,D.J.; Tatusova,T.; Thomas,P.G.
EPI495350	MP	Peru	2011-Sep-08	A/Peru/PER163/2011		Other Database Import	Wentworth,D.E.; Halpin,R.A.; Lin,X.; Bera,J.; Ransier,A.; Fedorova,N.; Tsitrin,T.; McLellan,M.; Stockwell,T.; Amedeo,P.; Appalla,L.; Bishop,B.; Edworthy,P.; Gupta,N.; Hoover,J.; Katzel,D.; Li,K.; Schobel,S.; Shrivastava,S.; Thovarai,V.; Wang,S.; Bausch,D.; Kasper,M.R.; Nelson,M.I.; Pollet,S.; Silva,M.; Tinoco,Y.O.; Bao,Y.; Sanders,R.; Zhdanov,S.; Kiryutin,B.; Lipman,D.J.; Tatusova,T.; Thomas,P.G.
EPI495351	NA	Peru	2011-Sep-08	A/Peru/PER163/2011		Other Database Import	Wentworth,D.E.; Halpin,R.A.; Lin,X.; Bera,J.; Ransier,A.; Fedorova,N.; Tsitrin,T.; McLellan,M.; Stockwell,T.; Amedeo,P.; Appalla,L.; Bishop,B.; Edworthy,P.; Gupta,N.; Hoover,J.; Katzel,D.; Li,K.; Schobel,S.; Shrivastava,S.; Thovarai,V.; Wang,S.; Bausch,D.; Kasper,M.R.; Nelson,M.I.; Pollet,S.; Silva,M.; Tinoco,Y.O.; Bao,Y.; Sanders,R.; Zhdanov,S.; Kiryutin,B.; Lipman,D.J.; Tatusova,T.; Thomas,P.G.
EPI495352	NP	Peru	2011-Sep-08	A/Peru/PER163/2011		Other Database Import	Wentworth,D.E.; Halpin,R.A.; Lin,X.; Bera,J.; Ransier,A.; Fedorova,N.; Tsitrin,T.; McLellan,M.; Stockwell,T.; Amedeo,P.; Appalla,L.; Bishop,B.; Edworthy,P.; Gupta,N.; Hoover,J.; Katzel,D.; Li,K.; Schobel,S.; Shrivastava,S.; Thovarai,V.; Wang,S.; Bausch,D.; Kasper,M.R.; Nelson,M.I.; Pollet,S.; Silva,M.; Tinoco,Y.O.; Bao,Y.; Sanders,R.; Zhdanov,S.; Kiryutin,B.; Lipman,D.J.; Tatusova,T.; Thomas,P.G.
EPI495353	NS	Peru	2011-Sep-08	A/Peru/PER163/2011		Other Database Import	Wentworth,D.E.; Halpin,R.A.; Lin,X.; Bera,J.; Ransier,A.; Fedorova,N.; Tsitrin,T.; McLellan,M.; Stockwell,T.; Amedeo,P.; Appalla,L.; Bishop,B.; Edworthy,P.; Gupta,N.; Hoover,J.; Katzel,D.; Li,K.; Schobel,S.; Shrivastava,S.; Thovarai,V.; Wang,S.; Bausch,D.; Kasper,M.R.; Nelson,M.I.; Pollet,S.; Silva,M.; Tinoco,Y.O.; Bao,Y.; Sanders,R.; Zhdanov,S.; Kiryutin,B.; Lipman,D.J.; Tatusova,T.; Thomas,P.G.
EPI495354	PB1	Peru	2011-Sep-08	A/Peru/PER163/2011		Other Database Import	Wentworth,D.E.; Halpin,R.A.; Lin,X.; Bera,J.; Ransier,A.; Fedorova,N.; Tsitrin,T.; McLellan,M.; Stockwell,T.; Amedeo,P.; Appalla,L.; Bishop,B.; Edworthy,P.; Gupta,N.; Hoover,J.; Katzel,D.; Li,K.; Schobel,S.; Shrivastava,S.; Thovarai,V.; Wang,S.; Bausch,D.; Kasper,M.R.; Nelson,M.I.; Pollet,S.; Silva,M.; Tinoco,Y.O.; Bao,Y.; Sanders,R.; Zhdanov,S.; Kiryutin,B.; Lipman,D.J.; Tatusova,T.; Thomas,P.G.
EPI495355	PB2	Peru	2011-Sep-08	A/Peru/PER163/2011		Other Database Import	Wentworth,D.E.; Halpin,R.A.; Lin,X.; Bera,J.; Ransier,A.; Fedorova,N.; Tsitrin,T.; McLellan,M.; Stockwell,T.; Amedeo,P.; Appalla,L.; Bishop,B.; Edworthy,P.; Gupta,N.; Hoover,J.; Katzel,D.; Li,K.; Schobel,S.; Shrivastava,S.; Thovarai,V.; Wang,S.; Bausch,D.; Kasper,M.R.; Nelson,M.I.; Pollet,S.; Silva,M.; Tinoco,Y.O.; Bao,Y.; Sanders,R.; Zhdanov,S.; Kiryutin,B.; Lipman,D.J.; Tatusova,T.; Thomas,P.G.
EPI494216	PA	Peru	2011-Sep-06	A/Peru/PER161/2011		Other Database Import	Wentworth,D.E.; Halpin,R.A.; Lin,X.; Bera,J.; Ransier,A.; Fedorova,N.; Tsitrin,T.; McLellan,M.; Stockwell,T.; Amedeo,P.; Appalla,L.; Bishop,B.; Edworthy,P.; Gupta,N.; Hoover,J.; Katzel,D.; Li,K.; Schobel,S.; Shrivastava,S.; Thovarai,V.; Wang,S.; Bausch,D.; Kasper,M.R.; Nelson,M.I.; Pollet,S.; Silva,M.; Tinoco,Y.O.; Bao,Y.; Sanders,R.; Zhdanov,S.; Kiryutin,B.; Lipman,D.J.; Tatusova,T.; Thomas,P.G.
EPI495335	HA	Peru	2011-Sep-06	A/Peru/PER161/2011		Other Database Import	Wentworth,D.E.; Halpin,R.A.; Lin,X.; Bera,J.; Ransier,A.; Fedorova,N.; Tsitrin,T.; McLellan,M.; Stockwell,T.; Amedeo,P.; Appalla,L.; Bishop,B.; Edworthy,P.; Gupta,N.; Hoover,J.; Katzel,D.; Li,K.; Schobel,S.; Shrivastava,S.; Thovarai,V.; Wang,S.; Bausch,D.; Kasper,M.R.; Nelson,M.I.; Pollet,S.; Silva,M.; Tinoco,Y.O.; Bao,Y.; Sanders,R.; Zhdanov,S.; Kiryutin,B.; Lipman,D.J.; Tatusova,T.; Thomas,P.G.
EPI495336	MP	Peru	2011-Sep-06	A/Peru/PER161/2011		Other Database Import	Wentworth,D.E.; Halpin,R.A.; Lin,X.; Bera,J.; Ransier,A.; Fedorova,N.; Tsitrin,T.; McLellan,M.; Stockwell,T.; Amedeo,P.; Appalla,L.; Bishop,B.; Edworthy,P.; Gupta,N.; Hoover,J.; Katzel,D.; Li,K.; Schobel,S.; Shrivastava,S.; Thovarai,V.; Wang,S.; Bausch,D.; Kasper,M.R.; Nelson,M.I.; Pollet,S.; Silva,M.; Tinoco,Y.O.; Bao,Y.; Sanders,R.; Zhdanov,S.; Kiryutin,B.; Lipman,D.J.; Tatusova,T.; Thomas,P.G.
EPI495337	NA	Peru	2011-Sep-06	A/Peru/PER161/2011		Other Database Import	Wentworth,D.E.; Halpin,R.A.; Lin,X.; Bera,J.; Ransier,A.; Fedorova,N.; Tsitrin,T.; McLellan,M.; Stockwell,T.; Amedeo,P.; Appalla,L.; Bishop,B.; Edworthy,P.; Gupta,N.; Hoover,J.; Katzel,D.; Li,K.; Schobel,S.; Shrivastava,S.; Thovarai,V.; Wang,S.; Bausch,D.; Kasper,M.R.; Nelson,M.I.; Pollet,S.; Silva,M.; Tinoco,Y.O.; Bao,Y.; Sanders,R.; Zhdanov,S.; Kiryutin,B.; Lipman,D.J.; Tatusova,T.; Thomas,P.G.
EPI495338	NP	Peru	2011-Sep-06	A/Peru/PER161/2011		Other Database Import	Wentworth,D.E.; Halpin,R.A.; Lin,X.; Bera,J.; Ransier,A.; Fedorova,N.; Tsitrin,T.; McLellan,M.; Stockwell,T.; Amedeo,P.; Appalla,L.; Bishop,B.; Edworthy,P.; Gupta,N.; Hoover,J.; Katzel,D.; Li,K.; Schobel,S.; Shrivastava,S.; Thovarai,V.; Wang,S.; Bausch,D.; Kasper,M.R.; Nelson,M.I.; Pollet,S.; Silva,M.; Tinoco,Y.O.; Bao,Y.; Sanders,R.; Zhdanov,S.; Kiryutin,B.; Lipman,D.J.; Tatusova,T.; Thomas,P.G.
EPI495339	NS	Peru	2011-Sep-06	A/Peru/PER161/2011		Other Database Import	Wentworth,D.E.; Halpin,R.A.; Lin,X.; Bera,J.; Ransier,A.; Fedorova,N.; Tsitrin,T.; McLellan,M.; Stockwell,T.; Amedeo,P.; Appalla,L.; Bishop,B.; Edworthy,P.; Gupta,N.; Hoover,J.; Katzel,D.; Li,K.; Schobel,S.; Shrivastava,S.; Thovarai,V.; Wang,S.; Bausch,D.; Kasper,M.R.; Nelson,M.I.; Pollet,S.; Silva,M.; Tinoco,Y.O.; Bao,Y.; Sanders,R.; Zhdanov,S.; Kiryutin,B.; Lipman,D.J.; Tatusova,T.; Thomas,P.G.
EPI495340	PB1	Peru	2011-Sep-06	A/Peru/PER161/2011		Other Database Import	Wentworth,D.E.; Halpin,R.A.; Lin,X.; Bera,J.; Ransier,A.; Fedorova,N.; Tsitrin,T.; McLellan,M.; Stockwell,T.; Amedeo,P.; Appalla,L.; Bishop,B.; Edworthy,P.; Gupta,N.; Hoover,J.; Katzel,D.; Li,K.; Schobel,S.; Shrivastava,S.; Thovarai,V.; Wang,S.; Bausch,D.; Kasper,M.R.; Nelson,M.I.; Pollet,S.; Silva,M.; Tinoco,Y.O.; Bao,Y.; Sanders,R.; Zhdanov,S.; Kiryutin,B.; Lipman,D.J.; Tatusova,T.; Thomas,P.G.
EPI495341	PB2	Peru	2011-Sep-06	A/Peru/PER161/2011		Other Database Import	Wentworth,D.E.; Halpin,R.A.; Lin,X.; Bera,J.; Ransier,A.; Fedorova,N.; Tsitrin,T.; McLellan,M.; Stockwell,T.; Amedeo,P.; Appalla,L.; Bishop,B.; Edworthy,P.; Gupta,N.; Hoover,J.; Katzel,D.; Li,K.; Schobel,S.; Shrivastava,S.; Thovarai,V.; Wang,S.; Bausch,D.; Kasper,M.R.; Nelson,M.I.; Pollet,S.; Silva,M.; Tinoco,Y.O.; Bao,Y.; Sanders,R.; Zhdanov,S.; Kiryutin,B.; Lipman,D.J.; Tatusova,T.; Thomas,P.G.
EPI494213	PA	Peru	2011-Sep-06	A/Peru/PER158/2011		Other Database Import	Wentworth,D.E.; Halpin,R.A.; Lin,X.; Bera,J.; Ransier,A.; Fedorova,N.; Tsitrin,T.; McLellan,M.; Stockwell,T.; Amedeo,P.; Appalla,L.; Bishop,B.; Edworthy,P.; Gupta,N.; Hoover,J.; Katzel,D.; Li,K.; Schobel,S.; Shrivastava,S.; Thovarai,V.; Wang,S.; Bausch,D.; Kasper,M.R.; Nelson,M.I.; Pollet,S.; Silva,M.; Tinoco,Y.O.; Bao,Y.; Sanders,R.; Zhdanov,S.; Kiryutin,B.; Lipman,D.J.; Tatusova,T.; Thomas,P.G.
EPI495314	HA	Peru	2011-Sep-06	A/Peru/PER158/2011		Other Database Import	Wentworth,D.E.; Halpin,R.A.; Lin,X.; Bera,J.; Ransier,A.; Fedorova,N.; Tsitrin,T.; McLellan,M.; Stockwell,T.; Amedeo,P.; Appalla,L.; Bishop,B.; Edworthy,P.; Gupta,N.; Hoover,J.; Katzel,D.; Li,K.; Schobel,S.; Shrivastava,S.; Thovarai,V.; Wang,S.; Bausch,D.; Kasper,M.R.; Nelson,M.I.; Pollet,S.; Silva,M.; Tinoco,Y.O.; Bao,Y.; Sanders,R.; Zhdanov,S.; Kiryutin,B.; Lipman,D.J.; Tatusova,T.; Thomas,P.G.
EPI495315	MP	Peru	2011-Sep-06	A/Peru/PER158/2011		Other Database Import	Wentworth,D.E.; Halpin,R.A.; Lin,X.; Bera,J.; Ransier,A.; Fedorova,N.; Tsitrin,T.; McLellan,M.; Stockwell,T.; Amedeo,P.; Appalla,L.; Bishop,B.; Edworthy,P.; Gupta,N.; Hoover,J.; Katzel,D.; Li,K.; Schobel,S.; Shrivastava,S.; Thovarai,V.; Wang,S.; Bausch,D.; Kasper,M.R.; Nelson,M.I.; Pollet,S.; Silva,M.; Tinoco,Y.O.; Bao,Y.; Sanders,R.; Zhdanov,S.; Kiryutin,B.; Lipman,D.J.; Tatusova,T.; Thomas,P.G.
EPI495316	NA	Peru	2011-Sep-06	A/Peru/PER158/2011		Other Database Import	Wentworth,D.E.; Halpin,R.A.; Lin,X.; Bera,J.; Ransier,A.; Fedorova,N.; Tsitrin,T.; McLellan,M.; Stockwell,T.; Amedeo,P.; Appalla,L.; Bishop,B.; Edworthy,P.; Gupta,N.; Hoover,J.; Katzel,D.; Li,K.; Schobel,S.; Shrivastava,S.; Thovarai,V.; Wang,S.; Bausch,D.; Kasper,M.R.; Nelson,M.I.; Pollet,S.; Silva,M.; Tinoco,Y.O.; Bao,Y.; Sanders,R.; Zhdanov,S.; Kiryutin,B.; Lipman,D.J.; Tatusova,T.; Thomas,P.G.
EPI495317	NP	Peru	2011-Sep-06	A/Peru/PER158/2011		Other Database Import	Wentworth,D.E.; Halpin,R.A.; Lin,X.; Bera,J.; Ransier,A.; Fedorova,N.; Tsitrin,T.; McLellan,M.; Stockwell,T.; Amedeo,P.; Appalla,L.; Bishop,B.; Edworthy,P.; Gupta,N.; Hoover,J.; Katzel,D.; Li,K.; Schobel,S.; Shrivastava,S.; Thovarai,V.; Wang,S.; Bausch,D.; Kasper,M.R.; Nelson,M.I.; Pollet,S.; Silva,M.; Tinoco,Y.O.; Bao,Y.; Sanders,R.; Zhdanov,S.; Kiryutin,B.; Lipman,D.J.; Tatusova,T.; Thomas,P.G.
EPI495318	NS	Peru	2011-Sep-06	A/Peru/PER158/2011		Other Database Import	Wentworth,D.E.; Halpin,R.A.; Lin,X.; Bera,J.; Ransier,A.; Fedorova,N.; Tsitrin,T.; McLellan,M.; Stockwell,T.; Amedeo,P.; Appalla,L.; Bishop,B.; Edworthy,P.; Gupta,N.; Hoover,J.; Katzel,D.; Li,K.; Schobel,S.; Shrivastava,S.; Thovarai,V.; Wang,S.; Bausch,D.; Kasper,M.R.; Nelson,M.I.; Pollet,S.; Silva,M.; Tinoco,Y.O.; Bao,Y.; Sanders,R.; Zhdanov,S.; Kiryutin,B.; Lipman,D.J.; Tatusova,T.; Thomas,P.G.
EPI495319	PB1	Peru	2011-Sep-06	A/Peru/PER158/2011		Other Database Import	Wentworth,D.E.; Halpin,R.A.; Lin,X.; Bera,J.; Ransier,A.; Fedorova,N.; Tsitrin,T.; McLellan,M.; Stockwell,T.; Amedeo,P.; Appalla,L.; Bishop,B.; Edworthy,P.; Gupta,N.; Hoover,J.; Katzel,D.; Li,K.; Schobel,S.; Shrivastava,S.; Thovarai,V.; Wang,S.; Bausch,D.; Kasper,M.R.; Nelson,M.I.; Pollet,S.; Silva,M.; Tinoco,Y.O.; Bao,Y.; Sanders,R.; Zhdanov,S.; Kiryutin,B.; Lipman,D.J.; Tatusova,T.; Thomas,P.G.
EPI495320	PB2	Peru	2011-Sep-06	A/Peru/PER158/2011		Other Database Import	Wentworth,D.E.; Halpin,R.A.; Lin,X.; Bera,J.; Ransier,A.; Fedorova,N.; Tsitrin,T.; McLellan,M.; Stockwell,T.; Amedeo,P.; Appalla,L.; Bishop,B.; Edworthy,P.; Gupta,N.; Hoover,J.; Katzel,D.; Li,K.; Schobel,S.; Shrivastava,S.; Thovarai,V.; Wang,S.; Bausch,D.; Kasper,M.R.; Nelson,M.I.; Pollet,S.; Silva,M.; Tinoco,Y.O.; Bao,Y.; Sanders,R.; Zhdanov,S.; Kiryutin,B.; Lipman,D.J.; Tatusova,T.; Thomas,P.G.
EPI494210	PA	Peru	2011-Oct-19	A/Peru/PER155/2011		Other Database Import	Wentworth,D.E.; Halpin,R.A.; Lin,X.; Bera,J.; Ransier,A.; Fedorova,N.; Tsitrin,T.; McLellan,M.; Stockwell,T.; Amedeo,P.; Appalla,L.; Bishop,B.; Edworthy,P.; Gupta,N.; Hoover,J.; Katzel,D.; Li,K.; Schobel,S.; Shrivastava,S.; Thovarai,V.; Wang,S.; Bausch,D.; Kasper,M.R.; Nelson,M.I.; Pollet,S.; Silva,M.; Tinoco,Y.O.; Bao,Y.; Sanders,R.; Zhdanov,S.; Kiryutin,B.; Lipman,D.J.; Tatusova,T.; Thomas,P.G.
EPI495293	HA	Peru	2011-Oct-19	A/Peru/PER155/2011		Other Database Import	Wentworth,D.E.; Halpin,R.A.; Lin,X.; Bera,J.; Ransier,A.; Fedorova,N.; Tsitrin,T.; McLellan,M.; Stockwell,T.; Amedeo,P.; Appalla,L.; Bishop,B.; Edworthy,P.; Gupta,N.; Hoover,J.; Katzel,D.; Li,K.; Schobel,S.; Shrivastava,S.; Thovarai,V.; Wang,S.; Bausch,D.; Kasper,M.R.; Nelson,M.I.; Pollet,S.; Silva,M.; Tinoco,Y.O.; Bao,Y.; Sanders,R.; Zhdanov,S.; Kiryutin,B.; Lipman,D.J.; Tatusova,T.; Thomas,P.G.
EPI495294	MP	Peru	2011-Oct-19	A/Peru/PER155/2011		Other Database Import	Wentworth,D.E.; Halpin,R.A.; Lin,X.; Bera,J.; Ransier,A.; Fedorova,N.; Tsitrin,T.; McLellan,M.; Stockwell,T.; Amedeo,P.; Appalla,L.; Bishop,B.; Edworthy,P.; Gupta,N.; Hoover,J.; Katzel,D.; Li,K.; Schobel,S.; Shrivastava,S.; Thovarai,V.; Wang,S.; Bausch,D.; Kasper,M.R.; Nelson,M.I.; Pollet,S.; Silva,M.; Tinoco,Y.O.; Bao,Y.; Sanders,R.; Zhdanov,S.; Kiryutin,B.; Lipman,D.J.; Tatusova,T.; Thomas,P.G.
EPI495295	NA	Peru	2011-Oct-19	A/Peru/PER155/2011		Other Database Import	Wentworth,D.E.; Halpin,R.A.; Lin,X.; Bera,J.; Ransier,A.; Fedorova,N.; Tsitrin,T.; McLellan,M.; Stockwell,T.; Amedeo,P.; Appalla,L.; Bishop,B.; Edworthy,P.; Gupta,N.; Hoover,J.; Katzel,D.; Li,K.; Schobel,S.; Shrivastava,S.; Thovarai,V.; Wang,S.; Bausch,D.; Kasper,M.R.; Nelson,M.I.; Pollet,S.; Silva,M.; Tinoco,Y.O.; Bao,Y.; Sanders,R.; Zhdanov,S.; Kiryutin,B.; Lipman,D.J.; Tatusova,T.; Thomas,P.G.
EPI495296	NP	Peru	2011-Oct-19	A/Peru/PER155/2011		Other Database Import	Wentworth,D.E.; Halpin,R.A.; Lin,X.; Bera,J.; Ransier,A.; Fedorova,N.; Tsitrin,T.; McLellan,M.; Stockwell,T.; Amedeo,P.; Appalla,L.; Bishop,B.; Edworthy,P.; Gupta,N.; Hoover,J.; Katzel,D.; Li,K.; Schobel,S.; Shrivastava,S.; Thovarai,V.; Wang,S.; Bausch,D.; Kasper,M.R.; Nelson,M.I.; Pollet,S.; Silva,M.; Tinoco,Y.O.; Bao,Y.; Sanders,R.; Zhdanov,S.; Kiryutin,B.; Lipman,D.J.; Tatusova,T.; Thomas,P.G.
EPI495297	NS	Peru	2011-Oct-19	A/Peru/PER155/2011		Other Database Import	Wentworth,D.E.; Halpin,R.A.; Lin,X.; Bera,J.; Ransier,A.; Fedorova,N.; Tsitrin,T.; McLellan,M.; Stockwell,T.; Amedeo,P.; Appalla,L.; Bishop,B.; Edworthy,P.; Gupta,N.; Hoover,J.; Katzel,D.; Li,K.; Schobel,S.; Shrivastava,S.; Thovarai,V.; Wang,S.; Bausch,D.; Kasper,M.R.; Nelson,M.I.; Pollet,S.; Silva,M.; Tinoco,Y.O.; Bao,Y.; Sanders,R.; Zhdanov,S.; Kiryutin,B.; Lipman,D.J.; Tatusova,T.; Thomas,P.G.
EPI495298	PB1	Peru	2011-Oct-19	A/Peru/PER155/2011		Other Database Import	Wentworth,D.E.; Halpin,R.A.; Lin,X.; Bera,J.; Ransier,A.; Fedorova,N.; Tsitrin,T.; McLellan,M.; Stockwell,T.; Amedeo,P.; Appalla,L.; Bishop,B.; Edworthy,P.; Gupta,N.; Hoover,J.; Katzel,D.; Li,K.; Schobel,S.; Shrivastava,S.; Thovarai,V.; Wang,S.; Bausch,D.; Kasper,M.R.; Nelson,M.I.; Pollet,S.; Silva,M.; Tinoco,Y.O.; Bao,Y.; Sanders,R.; Zhdanov,S.; Kiryutin,B.; Lipman,D.J.; Tatusova,T.; Thomas,P.G.
EPI495299	PB2	Peru	2011-Oct-19	A/Peru/PER155/2011		Other Database Import	Wentworth,D.E.; Halpin,R.A.; Lin,X.; Bera,J.; Ransier,A.; Fedorova,N.; Tsitrin,T.; McLellan,M.; Stockwell,T.; Amedeo,P.; Appalla,L.; Bishop,B.; Edworthy,P.; Gupta,N.; Hoover,J.; Katzel,D.; Li,K.; Schobel,S.; Shrivastava,S.; Thovarai,V.; Wang,S.; Bausch,D.; Kasper,M.R.; Nelson,M.I.; Pollet,S.; Silva,M.; Tinoco,Y.O.; Bao,Y.; Sanders,R.; Zhdanov,S.; Kiryutin,B.; Lipman,D.J.; Tatusova,T.; Thomas,P.G.
EPI494172	PA	Peru	2011-Jan-20	A/Peru/PER151/2011		Other Database Import	Wentworth,D.E.; Halpin,R.A.; Lin,X.; Bera,J.; Ransier,A.; Fedorova,N.; Tsitrin,T.; McLellan,M.; Stockwell,T.; Amedeo,P.; Appalla,L.; Bishop,B.; Edworthy,P.; Gupta,N.; Hoover,J.; Katzel,D.; Li,K.; Schobel,S.; Shrivastava,S.; Thovarai,V.; Wang,S.; Bausch,D.; Kasper,M.R.; Nelson,M.I.; Pollet,S.; Silva,M.; Tinoco,Y.O.; Bao,Y.; Sanders,R.; Zhdanov,S.; Kiryutin,B.; Lipman,D.J.; Tatusova,T.; Thomas,P.G.
EPI495265	HA	Peru	2011-Jan-20	A/Peru/PER151/2011		Other Database Import	Wentworth,D.E.; Halpin,R.A.; Lin,X.; Bera,J.; Ransier,A.; Fedorova,N.; Tsitrin,T.; McLellan,M.; Stockwell,T.; Amedeo,P.; Appalla,L.; Bishop,B.; Edworthy,P.; Gupta,N.; Hoover,J.; Katzel,D.; Li,K.; Schobel,S.; Shrivastava,S.; Thovarai,V.; Wang,S.; Bausch,D.; Kasper,M.R.; Nelson,M.I.; Pollet,S.; Silva,M.; Tinoco,Y.O.; Bao,Y.; Sanders,R.; Zhdanov,S.; Kiryutin,B.; Lipman,D.J.; Tatusova,T.; Thomas,P.G.
EPI495266	MP	Peru	2011-Jan-20	A/Peru/PER151/2011		Other Database Import	Wentworth,D.E.; Halpin,R.A.; Lin,X.; Bera,J.; Ransier,A.; Fedorova,N.; Tsitrin,T.; McLellan,M.; Stockwell,T.; Amedeo,P.; Appalla,L.; Bishop,B.; Edworthy,P.; Gupta,N.; Hoover,J.; Katzel,D.; Li,K.; Schobel,S.; Shrivastava,S.; Thovarai,V.; Wang,S.; Bausch,D.; Kasper,M.R.; Nelson,M.I.; Pollet,S.; Silva,M.; Tinoco,Y.O.; Bao,Y.; Sanders,R.; Zhdanov,S.; Kiryutin,B.; Lipman,D.J.; Tatusova,T.; Thomas,P.G.
EPI495267	NA	Peru	2011-Jan-20	A/Peru/PER151/2011		Other Database Import	Wentworth,D.E.; Halpin,R.A.; Lin,X.; Bera,J.; Ransier,A.; Fedorova,N.; Tsitrin,T.; McLellan,M.; Stockwell,T.; Amedeo,P.; Appalla,L.; Bishop,B.; Edworthy,P.; Gupta,N.; Hoover,J.; Katzel,D.; Li,K.; Schobel,S.; Shrivastava,S.; Thovarai,V.; Wang,S.; Bausch,D.; Kasper,M.R.; Nelson,M.I.; Pollet,S.; Silva,M.; Tinoco,Y.O.; Bao,Y.; Sanders,R.; Zhdanov,S.; Kiryutin,B.; Lipman,D.J.; Tatusova,T.; Thomas,P.G.
EPI495268	NP	Peru	2011-Jan-20	A/Peru/PER151/2011		Other Database Import	Wentworth,D.E.; Halpin,R.A.; Lin,X.; Bera,J.; Ransier,A.; Fedorova,N.; Tsitrin,T.; McLellan,M.; Stockwell,T.; Amedeo,P.; Appalla,L.; Bishop,B.; Edworthy,P.; Gupta,N.; Hoover,J.; Katzel,D.; Li,K.; Schobel,S.; Shrivastava,S.; Thovarai,V.; Wang,S.; Bausch,D.; Kasper,M.R.; Nelson,M.I.; Pollet,S.; Silva,M.; Tinoco,Y.O.; Bao,Y.; Sanders,R.; Zhdanov,S.; Kiryutin,B.; Lipman,D.J.; Tatusova,T.; Thomas,P.G.
EPI495269	NS	Peru	2011-Jan-20	A/Peru/PER151/2011		Other Database Import	Wentworth,D.E.; Halpin,R.A.; Lin,X.; Bera,J.; Ransier,A.; Fedorova,N.; Tsitrin,T.; McLellan,M.; Stockwell,T.; Amedeo,P.; Appalla,L.; Bishop,B.; Edworthy,P.; Gupta,N.; Hoover,J.; Katzel,D.; Li,K.; Schobel,S.; Shrivastava,S.; Thovarai,V.; Wang,S.; Bausch,D.; Kasper,M.R.; Nelson,M.I.; Pollet,S.; Silva,M.; Tinoco,Y.O.; Bao,Y.; Sanders,R.; Zhdanov,S.; Kiryutin,B.; Lipman,D.J.; Tatusova,T.; Thomas,P.G.
EPI495270	PB1	Peru	2011-Jan-20	A/Peru/PER151/2011		Other Database Import	Wentworth,D.E.; Halpin,R.A.; Lin,X.; Bera,J.; Ransier,A.; Fedorova,N.; Tsitrin,T.; McLellan,M.; Stockwell,T.; Amedeo,P.; Appalla,L.; Bishop,B.; Edworthy,P.; Gupta,N.; Hoover,J.; Katzel,D.; Li,K.; Schobel,S.; Shrivastava,S.; Thovarai,V.; Wang,S.; Bausch,D.; Kasper,M.R.; Nelson,M.I.; Pollet,S.; Silva,M.; Tinoco,Y.O.; Bao,Y.; Sanders,R.; Zhdanov,S.; Kiryutin,B.; Lipman,D.J.; Tatusova,T.; Thomas,P.G.
EPI495271	PB2	Peru	2011-Jan-20	A/Peru/PER151/2011		Other Database Import	Wentworth,D.E.; Halpin,R.A.; Lin,X.; Bera,J.; Ransier,A.; Fedorova,N.; Tsitrin,T.; McLellan,M.; Stockwell,T.; Amedeo,P.; Appalla,L.; Bishop,B.; Edworthy,P.; Gupta,N.; Hoover,J.; Katzel,D.; Li,K.; Schobel,S.; Shrivastava,S.; Thovarai,V.; Wang,S.; Bausch,D.; Kasper,M.R.; Nelson,M.I.; Pollet,S.; Silva,M.; Tinoco,Y.O.; Bao,Y.; Sanders,R.; Zhdanov,S.; Kiryutin,B.; Lipman,D.J.; Tatusova,T.; Thomas,P.G.
EPI494170	PA	Peru	2011-Sep-07	A/Peru/PER149/2011		Other Database Import	Wentworth,D.E.; Halpin,R.A.; Lin,X.; Bera,J.; Ransier,A.; Fedorova,N.; Tsitrin,T.; McLellan,M.; Stockwell,T.; Amedeo,P.; Appalla,L.; Bishop,B.; Edworthy,P.; Gupta,N.; Hoover,J.; Katzel,D.; Li,K.; Schobel,S.; Shrivastava,S.; Thovarai,V.; Wang,S.; Bausch,D.; Kasper,M.R.; Nelson,M.I.; Pollet,S.; Silva,M.; Tinoco,Y.O.; Bao,Y.; Sanders,R.; Zhdanov,S.; Kiryutin,B.; Lipman,D.J.; Tatusova,T.; Thomas,P.G.
EPI495251	HA	Peru	2011-Sep-07	A/Peru/PER149/2011		Other Database Import	Wentworth,D.E.; Halpin,R.A.; Lin,X.; Bera,J.; Ransier,A.; Fedorova,N.; Tsitrin,T.; McLellan,M.; Stockwell,T.; Amedeo,P.; Appalla,L.; Bishop,B.; Edworthy,P.; Gupta,N.; Hoover,J.; Katzel,D.; Li,K.; Schobel,S.; Shrivastava,S.; Thovarai,V.; Wang,S.; Bausch,D.; Kasper,M.R.; Nelson,M.I.; Pollet,S.; Silva,M.; Tinoco,Y.O.; Bao,Y.; Sanders,R.; Zhdanov,S.; Kiryutin,B.; Lipman,D.J.; Tatusova,T.; Thomas,P.G.
EPI495252	MP	Peru	2011-Sep-07	A/Peru/PER149/2011		Other Database Import	Wentworth,D.E.; Halpin,R.A.; Lin,X.; Bera,J.; Ransier,A.; Fedorova,N.; Tsitrin,T.; McLellan,M.; Stockwell,T.; Amedeo,P.; Appalla,L.; Bishop,B.; Edworthy,P.; Gupta,N.; Hoover,J.; Katzel,D.; Li,K.; Schobel,S.; Shrivastava,S.; Thovarai,V.; Wang,S.; Bausch,D.; Kasper,M.R.; Nelson,M.I.; Pollet,S.; Silva,M.; Tinoco,Y.O.; Bao,Y.; Sanders,R.; Zhdanov,S.; Kiryutin,B.; Lipman,D.J.; Tatusova,T.; Thomas,P.G.
EPI495253	NA	Peru	2011-Sep-07	A/Peru/PER149/2011		Other Database Import	Wentworth,D.E.; Halpin,R.A.; Lin,X.; Bera,J.; Ransier,A.; Fedorova,N.; Tsitrin,T.; McLellan,M.; Stockwell,T.; Amedeo,P.; Appalla,L.; Bishop,B.; Edworthy,P.; Gupta,N.; Hoover,J.; Katzel,D.; Li,K.; Schobel,S.; Shrivastava,S.; Thovarai,V.; Wang,S.; Bausch,D.; Kasper,M.R.; Nelson,M.I.; Pollet,S.; Silva,M.; Tinoco,Y.O.; Bao,Y.; Sanders,R.; Zhdanov,S.; Kiryutin,B.; Lipman,D.J.; Tatusova,T.; Thomas,P.G.
EPI495254	NP	Peru	2011-Sep-07	A/Peru/PER149/2011		Other Database Import	Wentworth,D.E.; Halpin,R.A.; Lin,X.; Bera,J.; Ransier,A.; Fedorova,N.; Tsitrin,T.; McLellan,M.; Stockwell,T.; Amedeo,P.; Appalla,L.; Bishop,B.; Edworthy,P.; Gupta,N.; Hoover,J.; Katzel,D.; Li,K.; Schobel,S.; Shrivastava,S.; Thovarai,V.; Wang,S.; Bausch,D.; Kasper,M.R.; Nelson,M.I.; Pollet,S.; Silva,M.; Tinoco,Y.O.; Bao,Y.; Sanders,R.; Zhdanov,S.; Kiryutin,B.; Lipman,D.J.; Tatusova,T.; Thomas,P.G.
EPI495255	NS	Peru	2011-Sep-07	A/Peru/PER149/2011		Other Database Import	Wentworth,D.E.; Halpin,R.A.; Lin,X.; Bera,J.; Ransier,A.; Fedorova,N.; Tsitrin,T.; McLellan,M.; Stockwell,T.; Amedeo,P.; Appalla,L.; Bishop,B.; Edworthy,P.; Gupta,N.; Hoover,J.; Katzel,D.; Li,K.; Schobel,S.; Shrivastava,S.; Thovarai,V.; Wang,S.; Bausch,D.; Kasper,M.R.; Nelson,M.I.; Pollet,S.; Silva,M.; Tinoco,Y.O.; Bao,Y.; Sanders,R.; Zhdanov,S.; Kiryutin,B.; Lipman,D.J.; Tatusova,T.; Thomas,P.G.
EPI495256	PB1	Peru	2011-Sep-07	A/Peru/PER149/2011		Other Database Import	Wentworth,D.E.; Halpin,R.A.; Lin,X.; Bera,J.; Ransier,A.; Fedorova,N.; Tsitrin,T.; McLellan,M.; Stockwell,T.; Amedeo,P.; Appalla,L.; Bishop,B.; Edworthy,P.; Gupta,N.; Hoover,J.; Katzel,D.; Li,K.; Schobel,S.; Shrivastava,S.; Thovarai,V.; Wang,S.; Bausch,D.; Kasper,M.R.; Nelson,M.I.; Pollet,S.; Silva,M.; Tinoco,Y.O.; Bao,Y.; Sanders,R.; Zhdanov,S.; Kiryutin,B.; Lipman,D.J.; Tatusova,T.; Thomas,P.G.
EPI495257	PB2	Peru	2011-Sep-07	A/Peru/PER149/2011		Other Database Import	Wentworth,D.E.; Halpin,R.A.; Lin,X.; Bera,J.; Ransier,A.; Fedorova,N.; Tsitrin,T.; McLellan,M.; Stockwell,T.; Amedeo,P.; Appalla,L.; Bishop,B.; Edworthy,P.; Gupta,N.; Hoover,J.; Katzel,D.; Li,K.; Schobel,S.; Shrivastava,S.; Thovarai,V.; Wang,S.; Bausch,D.; Kasper,M.R.; Nelson,M.I.; Pollet,S.; Silva,M.; Tinoco,Y.O.; Bao,Y.; Sanders,R.; Zhdanov,S.; Kiryutin,B.; Lipman,D.J.; Tatusova,T.; Thomas,P.G.
EPI494158	PA	Peru	2011-Aug-02	A/Peru/PER137/2011		Other Database Import	Wentworth,D.E.; Halpin,R.A.; Lin,X.; Bera,J.; Ransier,A.; Fedorova,N.; Tsitrin,T.; McLellan,M.; Stockwell,T.; Amedeo,P.; Appalla,L.; Bishop,B.; Edworthy,P.; Gupta,N.; Hoover,J.; Katzel,D.; Li,K.; Schobel,S.; Shrivastava,S.; Thovarai,V.; Wang,S.; Bausch,D.; Kasper,M.R.; Nelson,M.I.; Pollet,S.; Silva,M.; Tinoco,Y.O.; Bao,Y.; Sanders,R.; Zhdanov,S.; Kiryutin,B.; Lipman,D.J.; Tatusova,T.; Thomas,P.G.
EPI495167	HA	Peru	2011-Aug-02	A/Peru/PER137/2011		Other Database Import	Wentworth,D.E.; Halpin,R.A.; Lin,X.; Bera,J.; Ransier,A.; Fedorova,N.; Tsitrin,T.; McLellan,M.; Stockwell,T.; Amedeo,P.; Appalla,L.; Bishop,B.; Edworthy,P.; Gupta,N.; Hoover,J.; Katzel,D.; Li,K.; Schobel,S.; Shrivastava,S.; Thovarai,V.; Wang,S.; Bausch,D.; Kasper,M.R.; Nelson,M.I.; Pollet,S.; Silva,M.; Tinoco,Y.O.; Bao,Y.; Sanders,R.; Zhdanov,S.; Kiryutin,B.; Lipman,D.J.; Tatusova,T.; Thomas,P.G.
EPI495168	MP	Peru	2011-Aug-02	A/Peru/PER137/2011		Other Database Import	Wentworth,D.E.; Halpin,R.A.; Lin,X.; Bera,J.; Ransier,A.; Fedorova,N.; Tsitrin,T.; McLellan,M.; Stockwell,T.; Amedeo,P.; Appalla,L.; Bishop,B.; Edworthy,P.; Gupta,N.; Hoover,J.; Katzel,D.; Li,K.; Schobel,S.; Shrivastava,S.; Thovarai,V.; Wang,S.; Bausch,D.; Kasper,M.R.; Nelson,M.I.; Pollet,S.; Silva,M.; Tinoco,Y.O.; Bao,Y.; Sanders,R.; Zhdanov,S.; Kiryutin,B.; Lipman,D.J.; Tatusova,T.; Thomas,P.G.
EPI495169	NA	Peru	2011-Aug-02	A/Peru/PER137/2011		Other Database Import	Wentworth,D.E.; Halpin,R.A.; Lin,X.; Bera,J.; Ransier,A.; Fedorova,N.; Tsitrin,T.; McLellan,M.; Stockwell,T.; Amedeo,P.; Appalla,L.; Bishop,B.; Edworthy,P.; Gupta,N.; Hoover,J.; Katzel,D.; Li,K.; Schobel,S.; Shrivastava,S.; Thovarai,V.; Wang,S.; Bausch,D.; Kasper,M.R.; Nelson,M.I.; Pollet,S.; Silva,M.; Tinoco,Y.O.; Bao,Y.; Sanders,R.; Zhdanov,S.; Kiryutin,B.; Lipman,D.J.; Tatusova,T.; Thomas,P.G.
EPI495170	NP	Peru	2011-Aug-02	A/Peru/PER137/2011		Other Database Import	Wentworth,D.E.; Halpin,R.A.; Lin,X.; Bera,J.; Ransier,A.; Fedorova,N.; Tsitrin,T.; McLellan,M.; Stockwell,T.; Amedeo,P.; Appalla,L.; Bishop,B.; Edworthy,P.; Gupta,N.; Hoover,J.; Katzel,D.; Li,K.; Schobel,S.; Shrivastava,S.; Thovarai,V.; Wang,S.; Bausch,D.; Kasper,M.R.; Nelson,M.I.; Pollet,S.; Silva,M.; Tinoco,Y.O.; Bao,Y.; Sanders,R.; Zhdanov,S.; Kiryutin,B.; Lipman,D.J.; Tatusova,T.; Thomas,P.G.
EPI495171	NS	Peru	2011-Aug-02	A/Peru/PER137/2011		Other Database Import	Wentworth,D.E.; Halpin,R.A.; Lin,X.; Bera,J.; Ransier,A.; Fedorova,N.; Tsitrin,T.; McLellan,M.; Stockwell,T.; Amedeo,P.; Appalla,L.; Bishop,B.; Edworthy,P.; Gupta,N.; Hoover,J.; Katzel,D.; Li,K.; Schobel,S.; Shrivastava,S.; Thovarai,V.; Wang,S.; Bausch,D.; Kasper,M.R.; Nelson,M.I.; Pollet,S.; Silva,M.; Tinoco,Y.O.; Bao,Y.; Sanders,R.; Zhdanov,S.; Kiryutin,B.; Lipman,D.J.; Tatusova,T.; Thomas,P.G.
EPI495172	PB1	Peru	2011-Aug-02	A/Peru/PER137/2011		Other Database Import	Wentworth,D.E.; Halpin,R.A.; Lin,X.; Bera,J.; Ransier,A.; Fedorova,N.; Tsitrin,T.; McLellan,M.; Stockwell,T.; Amedeo,P.; Appalla,L.; Bishop,B.; Edworthy,P.; Gupta,N.; Hoover,J.; Katzel,D.; Li,K.; Schobel,S.; Shrivastava,S.; Thovarai,V.; Wang,S.; Bausch,D.; Kasper,M.R.; Nelson,M.I.; Pollet,S.; Silva,M.; Tinoco,Y.O.; Bao,Y.; Sanders,R.; Zhdanov,S.; Kiryutin,B.; Lipman,D.J.; Tatusova,T.; Thomas,P.G.
EPI495173	PB2	Peru	2011-Aug-02	A/Peru/PER137/2011		Other Database Import	Wentworth,D.E.; Halpin,R.A.; Lin,X.; Bera,J.; Ransier,A.; Fedorova,N.; Tsitrin,T.; McLellan,M.; Stockwell,T.; Amedeo,P.; Appalla,L.; Bishop,B.; Edworthy,P.; Gupta,N.; Hoover,J.; Katzel,D.; Li,K.; Schobel,S.; Shrivastava,S.; Thovarai,V.; Wang,S.; Bausch,D.; Kasper,M.R.; Nelson,M.I.; Pollet,S.; Silva,M.; Tinoco,Y.O.; Bao,Y.; Sanders,R.; Zhdanov,S.; Kiryutin,B.; Lipman,D.J.; Tatusova,T.; Thomas,P.G.
EPI494894	HA	Peru	2011-Sep-13	A/Peru/PER097/2011		Other Database Import	Wentworth,D.E.; Halpin,R.A.; Lin,X.; Bera,J.; Ransier,A.; Fedorova,N.; Tsitrin,T.; McLellan,M.; Stockwell,T.; Amedeo,P.; Appalla,L.; Bishop,B.; Edworthy,P.; Gupta,N.; Hoover,J.; Katzel,D.; Li,K.; Schobel,S.; Shrivastava,S.; Thovarai,V.; Wang,S.; Bausch,D.; Kasper,M.R.; Nelson,M.I.; Pollet,S.; Silva,M.; Tinoco,Y.O.; Bao,Y.; Sanders,R.; Zhdanov,S.; Kiryutin,B.; Lipman,D.J.; Tatusova,T.; Thomas,P.G.
EPI494895	MP	Peru	2011-Sep-13	A/Peru/PER097/2011		Other Database Import	Wentworth,D.E.; Halpin,R.A.; Lin,X.; Bera,J.; Ransier,A.; Fedorova,N.; Tsitrin,T.; McLellan,M.; Stockwell,T.; Amedeo,P.; Appalla,L.; Bishop,B.; Edworthy,P.; Gupta,N.; Hoover,J.; Katzel,D.; Li,K.; Schobel,S.; Shrivastava,S.; Thovarai,V.; Wang,S.; Bausch,D.; Kasper,M.R.; Nelson,M.I.; Pollet,S.; Silva,M.; Tinoco,Y.O.; Bao,Y.; Sanders,R.; Zhdanov,S.; Kiryutin,B.; Lipman,D.J.; Tatusova,T.; Thomas,P.G.
EPI494896	NA	Peru	2011-Sep-13	A/Peru/PER097/2011		Other Database Import	Wentworth,D.E.; Halpin,R.A.; Lin,X.; Bera,J.; Ransier,A.; Fedorova,N.; Tsitrin,T.; McLellan,M.; Stockwell,T.; Amedeo,P.; Appalla,L.; Bishop,B.; Edworthy,P.; Gupta,N.; Hoover,J.; Katzel,D.; Li,K.; Schobel,S.; Shrivastava,S.; Thovarai,V.; Wang,S.; Bausch,D.; Kasper,M.R.; Nelson,M.I.; Pollet,S.; Silva,M.; Tinoco,Y.O.; Bao,Y.; Sanders,R.; Zhdanov,S.; Kiryutin,B.; Lipman,D.J.; Tatusova,T.; Thomas,P.G.
EPI494069	PA	Peru	2011-Sep-13	A/Peru/PER097/2011		Other Database Import	Wentworth,D.E.; Halpin,R.A.; Lin,X.; Bera,J.; Ransier,A.; Fedorova,N.; Tsitrin,T.; McLellan,M.; Stockwell,T.; Amedeo,P.; Appalla,L.; Bishop,B.; Edworthy,P.; Gupta,N.; Hoover,J.; Katzel,D.; Li,K.; Schobel,S.; Shrivastava,S.; Thovarai,V.; Wang,S.; Bausch,D.; Kasper,M.R.; Nelson,M.I.; Pollet,S.; Silva,M.; Tinoco,Y.O.; Bao,Y.; Sanders,R.; Zhdanov,S.; Kiryutin,B.; Lipman,D.J.; Tatusova,T.; Thomas,P.G.
EPI494897	NP	Peru	2011-Sep-13	A/Peru/PER097/2011		Other Database Import	Wentworth,D.E.; Halpin,R.A.; Lin,X.; Bera,J.; Ransier,A.; Fedorova,N.; Tsitrin,T.; McLellan,M.; Stockwell,T.; Amedeo,P.; Appalla,L.; Bishop,B.; Edworthy,P.; Gupta,N.; Hoover,J.; Katzel,D.; Li,K.; Schobel,S.; Shrivastava,S.; Thovarai,V.; Wang,S.; Bausch,D.; Kasper,M.R.; Nelson,M.I.; Pollet,S.; Silva,M.; Tinoco,Y.O.; Bao,Y.; Sanders,R.; Zhdanov,S.; Kiryutin,B.; Lipman,D.J.; Tatusova,T.; Thomas,P.G.
EPI494898	NS	Peru	2011-Sep-13	A/Peru/PER097/2011		Other Database Import	Wentworth,D.E.; Halpin,R.A.; Lin,X.; Bera,J.; Ransier,A.; Fedorova,N.; Tsitrin,T.; McLellan,M.; Stockwell,T.; Amedeo,P.; Appalla,L.; Bishop,B.; Edworthy,P.; Gupta,N.; Hoover,J.; Katzel,D.; Li,K.; Schobel,S.; Shrivastava,S.; Thovarai,V.; Wang,S.; Bausch,D.; Kasper,M.R.; Nelson,M.I.; Pollet,S.; Silva,M.; Tinoco,Y.O.; Bao,Y.; Sanders,R.; Zhdanov,S.; Kiryutin,B.; Lipman,D.J.; Tatusova,T.; Thomas,P.G.
EPI494899	PB1	Peru	2011-Sep-13	A/Peru/PER097/2011		Other Database Import	Wentworth,D.E.; Halpin,R.A.; Lin,X.; Bera,J.; Ransier,A.; Fedorova,N.; Tsitrin,T.; McLellan,M.; Stockwell,T.; Amedeo,P.; Appalla,L.; Bishop,B.; Edworthy,P.; Gupta,N.; Hoover,J.; Katzel,D.; Li,K.; Schobel,S.; Shrivastava,S.; Thovarai,V.; Wang,S.; Bausch,D.; Kasper,M.R.; Nelson,M.I.; Pollet,S.; Silva,M.; Tinoco,Y.O.; Bao,Y.; Sanders,R.; Zhdanov,S.; Kiryutin,B.; Lipman,D.J.; Tatusova,T.; Thomas,P.G.
EPI494900	PB2	Peru	2011-Sep-13	A/Peru/PER097/2011		Other Database Import	Wentworth,D.E.; Halpin,R.A.; Lin,X.; Bera,J.; Ransier,A.; Fedorova,N.; Tsitrin,T.; McLellan,M.; Stockwell,T.; Amedeo,P.; Appalla,L.; Bishop,B.; Edworthy,P.; Gupta,N.; Hoover,J.; Katzel,D.; Li,K.; Schobel,S.; Shrivastava,S.; Thovarai,V.; Wang,S.; Bausch,D.; Kasper,M.R.; Nelson,M.I.; Pollet,S.; Silva,M.; Tinoco,Y.O.; Bao,Y.; Sanders,R.; Zhdanov,S.; Kiryutin,B.; Lipman,D.J.; Tatusova,T.; Thomas,P.G.
EPI494684	HA	Peru	2011-Nov-15	A/Peru/PER066/2011		Other Database Import	Wentworth,D.E.; Halpin,R.A.; Lin,X.; Bera,J.; Ransier,A.; Fedorova,N.; Tsitrin,T.; McLellan,M.; Stockwell,T.; Amedeo,P.; Appalla,L.; Bishop,B.; Edworthy,P.; Gupta,N.; Hoover,J.; Katzel,D.; Li,K.; Schobel,S.; Shrivastava,S.; Thovarai,V.; Wang,S.; Bausch,D.; Kasper,M.R.; Nelson,M.I.; Pollet,S.; Silva,M.; Tinoco,Y.O.; Bao,Y.; Sanders,R.; Zhdanov,S.; Kiryutin,B.; Lipman,D.J.; Tatusova,T.; Thomas,P.G.
EPI494685	MP	Peru	2011-Nov-15	A/Peru/PER066/2011		Other Database Import	Wentworth,D.E.; Halpin,R.A.; Lin,X.; Bera,J.; Ransier,A.; Fedorova,N.; Tsitrin,T.; McLellan,M.; Stockwell,T.; Amedeo,P.; Appalla,L.; Bishop,B.; Edworthy,P.; Gupta,N.; Hoover,J.; Katzel,D.; Li,K.; Schobel,S.; Shrivastava,S.; Thovarai,V.; Wang,S.; Bausch,D.; Kasper,M.R.; Nelson,M.I.; Pollet,S.; Silva,M.; Tinoco,Y.O.; Bao,Y.; Sanders,R.; Zhdanov,S.; Kiryutin,B.; Lipman,D.J.; Tatusova,T.; Thomas,P.G.
EPI494686	NA	Peru	2011-Nov-15	A/Peru/PER066/2011		Other Database Import	Wentworth,D.E.; Halpin,R.A.; Lin,X.; Bera,J.; Ransier,A.; Fedorova,N.; Tsitrin,T.; McLellan,M.; Stockwell,T.; Amedeo,P.; Appalla,L.; Bishop,B.; Edworthy,P.; Gupta,N.; Hoover,J.; Katzel,D.; Li,K.; Schobel,S.; Shrivastava,S.; Thovarai,V.; Wang,S.; Bausch,D.; Kasper,M.R.; Nelson,M.I.; Pollet,S.; Silva,M.; Tinoco,Y.O.; Bao,Y.; Sanders,R.; Zhdanov,S.; Kiryutin,B.; Lipman,D.J.; Tatusova,T.; Thomas,P.G.
EPI494687	NP	Peru	2011-Nov-15	A/Peru/PER066/2011		Other Database Import	Wentworth,D.E.; Halpin,R.A.; Lin,X.; Bera,J.; Ransier,A.; Fedorova,N.; Tsitrin,T.; McLellan,M.; Stockwell,T.; Amedeo,P.; Appalla,L.; Bishop,B.; Edworthy,P.; Gupta,N.; Hoover,J.; Katzel,D.; Li,K.; Schobel,S.; Shrivastava,S.; Thovarai,V.; Wang,S.; Bausch,D.; Kasper,M.R.; Nelson,M.I.; Pollet,S.; Silva,M.; Tinoco,Y.O.; Bao,Y.; Sanders,R.; Zhdanov,S.; Kiryutin,B.; Lipman,D.J.; Tatusova,T.; Thomas,P.G.
EPI494688	NS	Peru	2011-Nov-15	A/Peru/PER066/2011		Other Database Import	Wentworth,D.E.; Halpin,R.A.; Lin,X.; Bera,J.; Ransier,A.; Fedorova,N.; Tsitrin,T.; McLellan,M.; Stockwell,T.; Amedeo,P.; Appalla,L.; Bishop,B.; Edworthy,P.; Gupta,N.; Hoover,J.; Katzel,D.; Li,K.; Schobel,S.; Shrivastava,S.; Thovarai,V.; Wang,S.; Bausch,D.; Kasper,M.R.; Nelson,M.I.; Pollet,S.; Silva,M.; Tinoco,Y.O.; Bao,Y.; Sanders,R.; Zhdanov,S.; Kiryutin,B.; Lipman,D.J.; Tatusova,T.; Thomas,P.G.
EPI494689	PB1	Peru	2011-Nov-15	A/Peru/PER066/2011		Other Database Import	Wentworth,D.E.; Halpin,R.A.; Lin,X.; Bera,J.; Ransier,A.; Fedorova,N.; Tsitrin,T.; McLellan,M.; Stockwell,T.; Amedeo,P.; Appalla,L.; Bishop,B.; Edworthy,P.; Gupta,N.; Hoover,J.; Katzel,D.; Li,K.; Schobel,S.; Shrivastava,S.; Thovarai,V.; Wang,S.; Bausch,D.; Kasper,M.R.; Nelson,M.I.; Pollet,S.; Silva,M.; Tinoco,Y.O.; Bao,Y.; Sanders,R.; Zhdanov,S.; Kiryutin,B.; Lipman,D.J.; Tatusova,T.; Thomas,P.G.
EPI494690	PB2	Peru	2011-Nov-15	A/Peru/PER066/2011		Other Database Import	Wentworth,D.E.; Halpin,R.A.; Lin,X.; Bera,J.; Ransier,A.; Fedorova,N.; Tsitrin,T.; McLellan,M.; Stockwell,T.; Amedeo,P.; Appalla,L.; Bishop,B.; Edworthy,P.; Gupta,N.; Hoover,J.; Katzel,D.; Li,K.; Schobel,S.; Shrivastava,S.; Thovarai,V.; Wang,S.; Bausch,D.; Kasper,M.R.; Nelson,M.I.; Pollet,S.; Silva,M.; Tinoco,Y.O.; Bao,Y.; Sanders,R.; Zhdanov,S.; Kiryutin,B.; Lipman,D.J.; Tatusova,T.; Thomas,P.G.
EPI494039	PA	Peru	2011-Nov-15	A/Peru/PER066/2011		Other Database Import	Wentworth,D.E.; Halpin,R.A.; Lin,X.; Bera,J.; Ransier,A.; Fedorova,N.; Tsitrin,T.; McLellan,M.; Stockwell,T.; Amedeo,P.; Appalla,L.; Bishop,B.; Edworthy,P.; Gupta,N.; Hoover,J.; Katzel,D.; Li,K.; Schobel,S.; Shrivastava,S.; Thovarai,V.; Wang,S.; Bausch,D.; Kasper,M.R.; Nelson,M.I.; Pollet,S.; Silva,M.; Tinoco,Y.O.; Bao,Y.; Sanders,R.; Zhdanov,S.; Kiryutin,B.; Lipman,D.J.; Tatusova,T.; Thomas,P.G.
EPI494607	HA	Peru	2011-Jan-07	A/Peru/PER055/2011		Other Database Import	Wentworth,D.E.; Halpin,R.A.; Lin,X.; Bera,J.; Ransier,A.; Fedorova,N.; Tsitrin,T.; McLellan,M.; Stockwell,T.; Amedeo,P.; Appalla,L.; Bishop,B.; Edworthy,P.; Gupta,N.; Hoover,J.; Katzel,D.; Li,K.; Schobel,S.; Shrivastava,S.; Thovarai,V.; Wang,S.; Bausch,D.; Kasper,M.R.; Nelson,M.I.; Pollet,S.; Silva,M.; Tinoco,Y.O.; Bao,Y.; Sanders,R.; Zhdanov,S.; Kiryutin,B.; Lipman,D.J.; Tatusova,T.; Thomas,P.G.
EPI494608	MP	Peru	2011-Jan-07	A/Peru/PER055/2011		Other Database Import	Wentworth,D.E.; Halpin,R.A.; Lin,X.; Bera,J.; Ransier,A.; Fedorova,N.; Tsitrin,T.; McLellan,M.; Stockwell,T.; Amedeo,P.; Appalla,L.; Bishop,B.; Edworthy,P.; Gupta,N.; Hoover,J.; Katzel,D.; Li,K.; Schobel,S.; Shrivastava,S.; Thovarai,V.; Wang,S.; Bausch,D.; Kasper,M.R.; Nelson,M.I.; Pollet,S.; Silva,M.; Tinoco,Y.O.; Bao,Y.; Sanders,R.; Zhdanov,S.; Kiryutin,B.; Lipman,D.J.; Tatusova,T.; Thomas,P.G.
EPI494609	NA	Peru	2011-Jan-07	A/Peru/PER055/2011		Other Database Import	Wentworth,D.E.; Halpin,R.A.; Lin,X.; Bera,J.; Ransier,A.; Fedorova,N.; Tsitrin,T.; McLellan,M.; Stockwell,T.; Amedeo,P.; Appalla,L.; Bishop,B.; Edworthy,P.; Gupta,N.; Hoover,J.; Katzel,D.; Li,K.; Schobel,S.; Shrivastava,S.; Thovarai,V.; Wang,S.; Bausch,D.; Kasper,M.R.; Nelson,M.I.; Pollet,S.; Silva,M.; Tinoco,Y.O.; Bao,Y.; Sanders,R.; Zhdanov,S.; Kiryutin,B.; Lipman,D.J.; Tatusova,T.; Thomas,P.G.
EPI494610	NP	Peru	2011-Jan-07	A/Peru/PER055/2011		Other Database Import	Wentworth,D.E.; Halpin,R.A.; Lin,X.; Bera,J.; Ransier,A.; Fedorova,N.; Tsitrin,T.; McLellan,M.; Stockwell,T.; Amedeo,P.; Appalla,L.; Bishop,B.; Edworthy,P.; Gupta,N.; Hoover,J.; Katzel,D.; Li,K.; Schobel,S.; Shrivastava,S.; Thovarai,V.; Wang,S.; Bausch,D.; Kasper,M.R.; Nelson,M.I.; Pollet,S.; Silva,M.; Tinoco,Y.O.; Bao,Y.; Sanders,R.; Zhdanov,S.; Kiryutin,B.; Lipman,D.J.; Tatusova,T.; Thomas,P.G.
EPI494611	NS	Peru	2011-Jan-07	A/Peru/PER055/2011		Other Database Import	Wentworth,D.E.; Halpin,R.A.; Lin,X.; Bera,J.; Ransier,A.; Fedorova,N.; Tsitrin,T.; McLellan,M.; Stockwell,T.; Amedeo,P.; Appalla,L.; Bishop,B.; Edworthy,P.; Gupta,N.; Hoover,J.; Katzel,D.; Li,K.; Schobel,S.; Shrivastava,S.; Thovarai,V.; Wang,S.; Bausch,D.; Kasper,M.R.; Nelson,M.I.; Pollet,S.; Silva,M.; Tinoco,Y.O.; Bao,Y.; Sanders,R.; Zhdanov,S.; Kiryutin,B.; Lipman,D.J.; Tatusova,T.; Thomas,P.G.
EPI494612	PB1	Peru	2011-Jan-07	A/Peru/PER055/2011		Other Database Import	Wentworth,D.E.; Halpin,R.A.; Lin,X.; Bera,J.; Ransier,A.; Fedorova,N.; Tsitrin,T.; McLellan,M.; Stockwell,T.; Amedeo,P.; Appalla,L.; Bishop,B.; Edworthy,P.; Gupta,N.; Hoover,J.; Katzel,D.; Li,K.; Schobel,S.; Shrivastava,S.; Thovarai,V.; Wang,S.; Bausch,D.; Kasper,M.R.; Nelson,M.I.; Pollet,S.; Silva,M.; Tinoco,Y.O.; Bao,Y.; Sanders,R.; Zhdanov,S.; Kiryutin,B.; Lipman,D.J.; Tatusova,T.; Thomas,P.G.
EPI494613	PB2	Peru	2011-Jan-07	A/Peru/PER055/2011		Other Database Import	Wentworth,D.E.; Halpin,R.A.; Lin,X.; Bera,J.; Ransier,A.; Fedorova,N.; Tsitrin,T.; McLellan,M.; Stockwell,T.; Amedeo,P.; Appalla,L.; Bishop,B.; Edworthy,P.; Gupta,N.; Hoover,J.; Katzel,D.; Li,K.; Schobel,S.; Shrivastava,S.; Thovarai,V.; Wang,S.; Bausch,D.; Kasper,M.R.; Nelson,M.I.; Pollet,S.; Silva,M.; Tinoco,Y.O.; Bao,Y.; Sanders,R.; Zhdanov,S.; Kiryutin,B.; Lipman,D.J.; Tatusova,T.; Thomas,P.G.
EPI494028	PA	Peru	2011-Jan-07	A/Peru/PER055/2011		Other Database Import	Wentworth,D.E.; Halpin,R.A.; Lin,X.; Bera,J.; Ransier,A.; Fedorova,N.; Tsitrin,T.; McLellan,M.; Stockwell,T.; Amedeo,P.; Appalla,L.; Bishop,B.; Edworthy,P.; Gupta,N.; Hoover,J.; Katzel,D.; Li,K.; Schobel,S.; Shrivastava,S.; Thovarai,V.; Wang,S.; Bausch,D.; Kasper,M.R.; Nelson,M.I.; Pollet,S.; Silva,M.; Tinoco,Y.O.; Bao,Y.; Sanders,R.; Zhdanov,S.; Kiryutin,B.; Lipman,D.J.; Tatusova,T.; Thomas,P.G.
EPI493973	PA	Peru	2011-Sep-20	A/Peru/PER049/2011		Other Database Import	Wentworth,D.E.; Halpin,R.A.; Lin,X.; Bera,J.; Ransier,A.; Fedorova,N.; Tsitrin,T.; McLellan,M.; Stockwell,T.; Amedeo,P.; Appalla,L.; Bishop,B.; Edworthy,P.; Gupta,N.; Hoover,J.; Katzel,D.; Li,K.; Schobel,S.; Shrivastava,S.; Thovarai,V.; Wang,S.; Bausch,D.; Kasper,M.R.; Nelson,M.I.; Pollet,S.; Silva,M.; Tinoco,Y.O.; Bao,Y.; Sanders,R.; Zhdanov,S.; Kiryutin,B.; Lipman,D.J.; Tatusova,T.; Thomas,P.G.
EPI494565	HA	Peru	2011-Sep-20	A/Peru/PER049/2011		Other Database Import	Wentworth,D.E.; Halpin,R.A.; Lin,X.; Bera,J.; Ransier,A.; Fedorova,N.; Tsitrin,T.; McLellan,M.; Stockwell,T.; Amedeo,P.; Appalla,L.; Bishop,B.; Edworthy,P.; Gupta,N.; Hoover,J.; Katzel,D.; Li,K.; Schobel,S.; Shrivastava,S.; Thovarai,V.; Wang,S.; Bausch,D.; Kasper,M.R.; Nelson,M.I.; Pollet,S.; Silva,M.; Tinoco,Y.O.; Bao,Y.; Sanders,R.; Zhdanov,S.; Kiryutin,B.; Lipman,D.J.; Tatusova,T.; Thomas,P.G.
EPI494566	MP	Peru	2011-Sep-20	A/Peru/PER049/2011		Other Database Import	Wentworth,D.E.; Halpin,R.A.; Lin,X.; Bera,J.; Ransier,A.; Fedorova,N.; Tsitrin,T.; McLellan,M.; Stockwell,T.; Amedeo,P.; Appalla,L.; Bishop,B.; Edworthy,P.; Gupta,N.; Hoover,J.; Katzel,D.; Li,K.; Schobel,S.; Shrivastava,S.; Thovarai,V.; Wang,S.; Bausch,D.; Kasper,M.R.; Nelson,M.I.; Pollet,S.; Silva,M.; Tinoco,Y.O.; Bao,Y.; Sanders,R.; Zhdanov,S.; Kiryutin,B.; Lipman,D.J.; Tatusova,T.; Thomas,P.G.
EPI494567	NA	Peru	2011-Sep-20	A/Peru/PER049/2011		Other Database Import	Wentworth,D.E.; Halpin,R.A.; Lin,X.; Bera,J.; Ransier,A.; Fedorova,N.; Tsitrin,T.; McLellan,M.; Stockwell,T.; Amedeo,P.; Appalla,L.; Bishop,B.; Edworthy,P.; Gupta,N.; Hoover,J.; Katzel,D.; Li,K.; Schobel,S.; Shrivastava,S.; Thovarai,V.; Wang,S.; Bausch,D.; Kasper,M.R.; Nelson,M.I.; Pollet,S.; Silva,M.; Tinoco,Y.O.; Bao,Y.; Sanders,R.; Zhdanov,S.; Kiryutin,B.; Lipman,D.J.; Tatusova,T.; Thomas,P.G.
EPI494568	NP	Peru	2011-Sep-20	A/Peru/PER049/2011		Other Database Import	Wentworth,D.E.; Halpin,R.A.; Lin,X.; Bera,J.; Ransier,A.; Fedorova,N.; Tsitrin,T.; McLellan,M.; Stockwell,T.; Amedeo,P.; Appalla,L.; Bishop,B.; Edworthy,P.; Gupta,N.; Hoover,J.; Katzel,D.; Li,K.; Schobel,S.; Shrivastava,S.; Thovarai,V.; Wang,S.; Bausch,D.; Kasper,M.R.; Nelson,M.I.; Pollet,S.; Silva,M.; Tinoco,Y.O.; Bao,Y.; Sanders,R.; Zhdanov,S.; Kiryutin,B.; Lipman,D.J.; Tatusova,T.; Thomas,P.G.
EPI494569	NS	Peru	2011-Sep-20	A/Peru/PER049/2011		Other Database Import	Wentworth,D.E.; Halpin,R.A.; Lin,X.; Bera,J.; Ransier,A.; Fedorova,N.; Tsitrin,T.; McLellan,M.; Stockwell,T.; Amedeo,P.; Appalla,L.; Bishop,B.; Edworthy,P.; Gupta,N.; Hoover,J.; Katzel,D.; Li,K.; Schobel,S.; Shrivastava,S.; Thovarai,V.; Wang,S.; Bausch,D.; Kasper,M.R.; Nelson,M.I.; Pollet,S.; Silva,M.; Tinoco,Y.O.; Bao,Y.; Sanders,R.; Zhdanov,S.; Kiryutin,B.; Lipman,D.J.; Tatusova,T.; Thomas,P.G.
EPI494570	PB1	Peru	2011-Sep-20	A/Peru/PER049/2011		Other Database Import	Wentworth,D.E.; Halpin,R.A.; Lin,X.; Bera,J.; Ransier,A.; Fedorova,N.; Tsitrin,T.; McLellan,M.; Stockwell,T.; Amedeo,P.; Appalla,L.; Bishop,B.; Edworthy,P.; Gupta,N.; Hoover,J.; Katzel,D.; Li,K.; Schobel,S.; Shrivastava,S.; Thovarai,V.; Wang,S.; Bausch,D.; Kasper,M.R.; Nelson,M.I.; Pollet,S.; Silva,M.; Tinoco,Y.O.; Bao,Y.; Sanders,R.; Zhdanov,S.; Kiryutin,B.; Lipman,D.J.; Tatusova,T.; Thomas,P.G.
EPI494571	PB2	Peru	2011-Sep-20	A/Peru/PER049/2011		Other Database Import	Wentworth,D.E.; Halpin,R.A.; Lin,X.; Bera,J.; Ransier,A.; Fedorova,N.; Tsitrin,T.; McLellan,M.; Stockwell,T.; Amedeo,P.; Appalla,L.; Bishop,B.; Edworthy,P.; Gupta,N.; Hoover,J.; Katzel,D.; Li,K.; Schobel,S.; Shrivastava,S.; Thovarai,V.; Wang,S.; Bausch,D.; Kasper,M.R.; Nelson,M.I.; Pollet,S.; Silva,M.; Tinoco,Y.O.; Bao,Y.; Sanders,R.; Zhdanov,S.; Kiryutin,B.; Lipman,D.J.; Tatusova,T.; Thomas,P.G.
EPI493965	PA	Peru	2011-Aug-26	A/Peru/PER043/2011		Other Database Import	Wentworth,D.E.; Halpin,R.A.; Lin,X.; Bera,J.; Ransier,A.; Fedorova,N.; Tsitrin,T.; McLellan,M.; Stockwell,T.; Amedeo,P.; Appalla,L.; Bishop,B.; Edworthy,P.; Gupta,N.; Hoover,J.; Katzel,D.; Li,K.; Schobel,S.; Shrivastava,S.; Thovarai,V.; Wang,S.; Bausch,D.; Kasper,M.R.; Nelson,M.I.; Pollet,S.; Silva,M.; Tinoco,Y.O.; Bao,Y.; Sanders,R.; Zhdanov,S.; Kiryutin,B.; Lipman,D.J.; Tatusova,T.; Thomas,P.G.
EPI494523	HA	Peru	2011-Aug-26	A/Peru/PER043/2011		Other Database Import	Wentworth,D.E.; Halpin,R.A.; Lin,X.; Bera,J.; Ransier,A.; Fedorova,N.; Tsitrin,T.; McLellan,M.; Stockwell,T.; Amedeo,P.; Appalla,L.; Bishop,B.; Edworthy,P.; Gupta,N.; Hoover,J.; Katzel,D.; Li,K.; Schobel,S.; Shrivastava,S.; Thovarai,V.; Wang,S.; Bausch,D.; Kasper,M.R.; Nelson,M.I.; Pollet,S.; Silva,M.; Tinoco,Y.O.; Bao,Y.; Sanders,R.; Zhdanov,S.; Kiryutin,B.; Lipman,D.J.; Tatusova,T.; Thomas,P.G.
EPI494524	MP	Peru	2011-Aug-26	A/Peru/PER043/2011		Other Database Import	Wentworth,D.E.; Halpin,R.A.; Lin,X.; Bera,J.; Ransier,A.; Fedorova,N.; Tsitrin,T.; McLellan,M.; Stockwell,T.; Amedeo,P.; Appalla,L.; Bishop,B.; Edworthy,P.; Gupta,N.; Hoover,J.; Katzel,D.; Li,K.; Schobel,S.; Shrivastava,S.; Thovarai,V.; Wang,S.; Bausch,D.; Kasper,M.R.; Nelson,M.I.; Pollet,S.; Silva,M.; Tinoco,Y.O.; Bao,Y.; Sanders,R.; Zhdanov,S.; Kiryutin,B.; Lipman,D.J.; Tatusova,T.; Thomas,P.G.
EPI494525	NA	Peru	2011-Aug-26	A/Peru/PER043/2011		Other Database Import	Wentworth,D.E.; Halpin,R.A.; Lin,X.; Bera,J.; Ransier,A.; Fedorova,N.; Tsitrin,T.; McLellan,M.; Stockwell,T.; Amedeo,P.; Appalla,L.; Bishop,B.; Edworthy,P.; Gupta,N.; Hoover,J.; Katzel,D.; Li,K.; Schobel,S.; Shrivastava,S.; Thovarai,V.; Wang,S.; Bausch,D.; Kasper,M.R.; Nelson,M.I.; Pollet,S.; Silva,M.; Tinoco,Y.O.; Bao,Y.; Sanders,R.; Zhdanov,S.; Kiryutin,B.; Lipman,D.J.; Tatusova,T.; Thomas,P.G.
EPI494526	NP	Peru	2011-Aug-26	A/Peru/PER043/2011		Other Database Import	Wentworth,D.E.; Halpin,R.A.; Lin,X.; Bera,J.; Ransier,A.; Fedorova,N.; Tsitrin,T.; McLellan,M.; Stockwell,T.; Amedeo,P.; Appalla,L.; Bishop,B.; Edworthy,P.; Gupta,N.; Hoover,J.; Katzel,D.; Li,K.; Schobel,S.; Shrivastava,S.; Thovarai,V.; Wang,S.; Bausch,D.; Kasper,M.R.; Nelson,M.I.; Pollet,S.; Silva,M.; Tinoco,Y.O.; Bao,Y.; Sanders,R.; Zhdanov,S.; Kiryutin,B.; Lipman,D.J.; Tatusova,T.; Thomas,P.G.
EPI494527	NS	Peru	2011-Aug-26	A/Peru/PER043/2011		Other Database Import	Wentworth,D.E.; Halpin,R.A.; Lin,X.; Bera,J.; Ransier,A.; Fedorova,N.; Tsitrin,T.; McLellan,M.; Stockwell,T.; Amedeo,P.; Appalla,L.; Bishop,B.; Edworthy,P.; Gupta,N.; Hoover,J.; Katzel,D.; Li,K.; Schobel,S.; Shrivastava,S.; Thovarai,V.; Wang,S.; Bausch,D.; Kasper,M.R.; Nelson,M.I.; Pollet,S.; Silva,M.; Tinoco,Y.O.; Bao,Y.; Sanders,R.; Zhdanov,S.; Kiryutin,B.; Lipman,D.J.; Tatusova,T.; Thomas,P.G.
EPI494528	PB1	Peru	2011-Aug-26	A/Peru/PER043/2011		Other Database Import	Wentworth,D.E.; Halpin,R.A.; Lin,X.; Bera,J.; Ransier,A.; Fedorova,N.; Tsitrin,T.; McLellan,M.; Stockwell,T.; Amedeo,P.; Appalla,L.; Bishop,B.; Edworthy,P.; Gupta,N.; Hoover,J.; Katzel,D.; Li,K.; Schobel,S.; Shrivastava,S.; Thovarai,V.; Wang,S.; Bausch,D.; Kasper,M.R.; Nelson,M.I.; Pollet,S.; Silva,M.; Tinoco,Y.O.; Bao,Y.; Sanders,R.; Zhdanov,S.; Kiryutin,B.; Lipman,D.J.; Tatusova,T.; Thomas,P.G.
EPI494529	PB2	Peru	2011-Aug-26	A/Peru/PER043/2011		Other Database Import	Wentworth,D.E.; Halpin,R.A.; Lin,X.; Bera,J.; Ransier,A.; Fedorova,N.; Tsitrin,T.; McLellan,M.; Stockwell,T.; Amedeo,P.; Appalla,L.; Bishop,B.; Edworthy,P.; Gupta,N.; Hoover,J.; Katzel,D.; Li,K.; Schobel,S.; Shrivastava,S.; Thovarai,V.; Wang,S.; Bausch,D.; Kasper,M.R.; Nelson,M.I.; Pollet,S.; Silva,M.; Tinoco,Y.O.; Bao,Y.; Sanders,R.; Zhdanov,S.; Kiryutin,B.; Lipman,D.J.; Tatusova,T.; Thomas,P.G.
EPI493938	PA	Peru	2011-Oct-17	A/Peru/PER016/2011		Other Database Import	Wentworth,D.E.; Halpin,R.A.; Lin,X.; Bera,J.; Ransier,A.; Fedorova,N.; Tsitrin,T.; McLellan,M.; Stockwell,T.; Amedeo,P.; Appalla,L.; Bishop,B.; Edworthy,P.; Gupta,N.; Hoover,J.; Katzel,D.; Li,K.; Schobel,S.; Shrivastava,S.; Thovarai,V.; Wang,S.; Bausch,D.; Kasper,M.R.; Nelson,M.I.; Pollet,S.; Silva,M.; Tinoco,Y.O.; Bao,Y.; Sanders,R.; Zhdanov,S.; Kiryutin,B.; Lipman,D.J.; Tatusova,T.; Thomas,P.G.
EPI494334	HA	Peru	2011-Oct-17	A/Peru/PER016/2011		Other Database Import	Wentworth,D.E.; Halpin,R.A.; Lin,X.; Bera,J.; Ransier,A.; Fedorova,N.; Tsitrin,T.; McLellan,M.; Stockwell,T.; Amedeo,P.; Appalla,L.; Bishop,B.; Edworthy,P.; Gupta,N.; Hoover,J.; Katzel,D.; Li,K.; Schobel,S.; Shrivastava,S.; Thovarai,V.; Wang,S.; Bausch,D.; Kasper,M.R.; Nelson,M.I.; Pollet,S.; Silva,M.; Tinoco,Y.O.; Bao,Y.; Sanders,R.; Zhdanov,S.; Kiryutin,B.; Lipman,D.J.; Tatusova,T.; Thomas,P.G.
EPI494335	MP	Peru	2011-Oct-17	A/Peru/PER016/2011		Other Database Import	Wentworth,D.E.; Halpin,R.A.; Lin,X.; Bera,J.; Ransier,A.; Fedorova,N.; Tsitrin,T.; McLellan,M.; Stockwell,T.; Amedeo,P.; Appalla,L.; Bishop,B.; Edworthy,P.; Gupta,N.; Hoover,J.; Katzel,D.; Li,K.; Schobel,S.; Shrivastava,S.; Thovarai,V.; Wang,S.; Bausch,D.; Kasper,M.R.; Nelson,M.I.; Pollet,S.; Silva,M.; Tinoco,Y.O.; Bao,Y.; Sanders,R.; Zhdanov,S.; Kiryutin,B.; Lipman,D.J.; Tatusova,T.; Thomas,P.G.
EPI494336	NA	Peru	2011-Oct-17	A/Peru/PER016/2011		Other Database Import	Wentworth,D.E.; Halpin,R.A.; Lin,X.; Bera,J.; Ransier,A.; Fedorova,N.; Tsitrin,T.; McLellan,M.; Stockwell,T.; Amedeo,P.; Appalla,L.; Bishop,B.; Edworthy,P.; Gupta,N.; Hoover,J.; Katzel,D.; Li,K.; Schobel,S.; Shrivastava,S.; Thovarai,V.; Wang,S.; Bausch,D.; Kasper,M.R.; Nelson,M.I.; Pollet,S.; Silva,M.; Tinoco,Y.O.; Bao,Y.; Sanders,R.; Zhdanov,S.; Kiryutin,B.; Lipman,D.J.; Tatusova,T.; Thomas,P.G.
EPI494337	NP	Peru	2011-Oct-17	A/Peru/PER016/2011		Other Database Import	Wentworth,D.E.; Halpin,R.A.; Lin,X.; Bera,J.; Ransier,A.; Fedorova,N.; Tsitrin,T.; McLellan,M.; Stockwell,T.; Amedeo,P.; Appalla,L.; Bishop,B.; Edworthy,P.; Gupta,N.; Hoover,J.; Katzel,D.; Li,K.; Schobel,S.; Shrivastava,S.; Thovarai,V.; Wang,S.; Bausch,D.; Kasper,M.R.; Nelson,M.I.; Pollet,S.; Silva,M.; Tinoco,Y.O.; Bao,Y.; Sanders,R.; Zhdanov,S.; Kiryutin,B.; Lipman,D.J.; Tatusova,T.; Thomas,P.G.
EPI494338	NS	Peru	2011-Oct-17	A/Peru/PER016/2011		Other Database Import	Wentworth,D.E.; Halpin,R.A.; Lin,X.; Bera,J.; Ransier,A.; Fedorova,N.; Tsitrin,T.; McLellan,M.; Stockwell,T.; Amedeo,P.; Appalla,L.; Bishop,B.; Edworthy,P.; Gupta,N.; Hoover,J.; Katzel,D.; Li,K.; Schobel,S.; Shrivastava,S.; Thovarai,V.; Wang,S.; Bausch,D.; Kasper,M.R.; Nelson,M.I.; Pollet,S.; Silva,M.; Tinoco,Y.O.; Bao,Y.; Sanders,R.; Zhdanov,S.; Kiryutin,B.; Lipman,D.J.; Tatusova,T.; Thomas,P.G.
EPI494339	PB1	Peru	2011-Oct-17	A/Peru/PER016/2011		Other Database Import	Wentworth,D.E.; Halpin,R.A.; Lin,X.; Bera,J.; Ransier,A.; Fedorova,N.; Tsitrin,T.; McLellan,M.; Stockwell,T.; Amedeo,P.; Appalla,L.; Bishop,B.; Edworthy,P.; Gupta,N.; Hoover,J.; Katzel,D.; Li,K.; Schobel,S.; Shrivastava,S.; Thovarai,V.; Wang,S.; Bausch,D.; Kasper,M.R.; Nelson,M.I.; Pollet,S.; Silva,M.; Tinoco,Y.O.; Bao,Y.; Sanders,R.; Zhdanov,S.; Kiryutin,B.; Lipman,D.J.; Tatusova,T.; Thomas,P.G.
EPI494340	PB2	Peru	2011-Oct-17	A/Peru/PER016/2011		Other Database Import	Wentworth,D.E.; Halpin,R.A.; Lin,X.; Bera,J.; Ransier,A.; Fedorova,N.; Tsitrin,T.; McLellan,M.; Stockwell,T.; Amedeo,P.; Appalla,L.; Bishop,B.; Edworthy,P.; Gupta,N.; Hoover,J.; Katzel,D.; Li,K.; Schobel,S.; Shrivastava,S.; Thovarai,V.; Wang,S.; Bausch,D.; Kasper,M.R.; Nelson,M.I.; Pollet,S.; Silva,M.; Tinoco,Y.O.; Bao,Y.; Sanders,R.; Zhdanov,S.; Kiryutin,B.; Lipman,D.J.; Tatusova,T.; Thomas,P.G.
EPI493936	PA	Peru	2011-Aug-04	A/Peru/PER014/2011		Other Database Import	Wentworth,D.E.; Halpin,R.A.; Lin,X.; Bera,J.; Ransier,A.; Fedorova,N.; Tsitrin,T.; McLellan,M.; Stockwell,T.; Amedeo,P.; Appalla,L.; Bishop,B.; Edworthy,P.; Gupta,N.; Hoover,J.; Katzel,D.; Li,K.; Schobel,S.; Shrivastava,S.; Thovarai,V.; Wang,S.; Bausch,D.; Kasper,M.R.; Nelson,M.I.; Pollet,S.; Silva,M.; Tinoco,Y.O.; Bao,Y.; Sanders,R.; Zhdanov,S.; Kiryutin,B.; Lipman,D.J.; Tatusova,T.; Thomas,P.G.
EPI494320	HA	Peru	2011-Aug-04	A/Peru/PER014/2011		Other Database Import	Wentworth,D.E.; Halpin,R.A.; Lin,X.; Bera,J.; Ransier,A.; Fedorova,N.; Tsitrin,T.; McLellan,M.; Stockwell,T.; Amedeo,P.; Appalla,L.; Bishop,B.; Edworthy,P.; Gupta,N.; Hoover,J.; Katzel,D.; Li,K.; Schobel,S.; Shrivastava,S.; Thovarai,V.; Wang,S.; Bausch,D.; Kasper,M.R.; Nelson,M.I.; Pollet,S.; Silva,M.; Tinoco,Y.O.; Bao,Y.; Sanders,R.; Zhdanov,S.; Kiryutin,B.; Lipman,D.J.; Tatusova,T.; Thomas,P.G.
EPI494321	MP	Peru	2011-Aug-04	A/Peru/PER014/2011		Other Database Import	Wentworth,D.E.; Halpin,R.A.; Lin,X.; Bera,J.; Ransier,A.; Fedorova,N.; Tsitrin,T.; McLellan,M.; Stockwell,T.; Amedeo,P.; Appalla,L.; Bishop,B.; Edworthy,P.; Gupta,N.; Hoover,J.; Katzel,D.; Li,K.; Schobel,S.; Shrivastava,S.; Thovarai,V.; Wang,S.; Bausch,D.; Kasper,M.R.; Nelson,M.I.; Pollet,S.; Silva,M.; Tinoco,Y.O.; Bao,Y.; Sanders,R.; Zhdanov,S.; Kiryutin,B.; Lipman,D.J.; Tatusova,T.; Thomas,P.G.
EPI494322	NA	Peru	2011-Aug-04	A/Peru/PER014/2011		Other Database Import	Wentworth,D.E.; Halpin,R.A.; Lin,X.; Bera,J.; Ransier,A.; Fedorova,N.; Tsitrin,T.; McLellan,M.; Stockwell,T.; Amedeo,P.; Appalla,L.; Bishop,B.; Edworthy,P.; Gupta,N.; Hoover,J.; Katzel,D.; Li,K.; Schobel,S.; Shrivastava,S.; Thovarai,V.; Wang,S.; Bausch,D.; Kasper,M.R.; Nelson,M.I.; Pollet,S.; Silva,M.; Tinoco,Y.O.; Bao,Y.; Sanders,R.; Zhdanov,S.; Kiryutin,B.; Lipman,D.J.; Tatusova,T.; Thomas,P.G.
EPI494323	NP	Peru	2011-Aug-04	A/Peru/PER014/2011		Other Database Import	Wentworth,D.E.; Halpin,R.A.; Lin,X.; Bera,J.; Ransier,A.; Fedorova,N.; Tsitrin,T.; McLellan,M.; Stockwell,T.; Amedeo,P.; Appalla,L.; Bishop,B.; Edworthy,P.; Gupta,N.; Hoover,J.; Katzel,D.; Li,K.; Schobel,S.; Shrivastava,S.; Thovarai,V.; Wang,S.; Bausch,D.; Kasper,M.R.; Nelson,M.I.; Pollet,S.; Silva,M.; Tinoco,Y.O.; Bao,Y.; Sanders,R.; Zhdanov,S.; Kiryutin,B.; Lipman,D.J.; Tatusova,T.; Thomas,P.G.
EPI494324	NS	Peru	2011-Aug-04	A/Peru/PER014/2011		Other Database Import	Wentworth,D.E.; Halpin,R.A.; Lin,X.; Bera,J.; Ransier,A.; Fedorova,N.; Tsitrin,T.; McLellan,M.; Stockwell,T.; Amedeo,P.; Appalla,L.; Bishop,B.; Edworthy,P.; Gupta,N.; Hoover,J.; Katzel,D.; Li,K.; Schobel,S.; Shrivastava,S.; Thovarai,V.; Wang,S.; Bausch,D.; Kasper,M.R.; Nelson,M.I.; Pollet,S.; Silva,M.; Tinoco,Y.O.; Bao,Y.; Sanders,R.; Zhdanov,S.; Kiryutin,B.; Lipman,D.J.; Tatusova,T.; Thomas,P.G.
EPI494325	PB1	Peru	2011-Aug-04	A/Peru/PER014/2011		Other Database Import	Wentworth,D.E.; Halpin,R.A.; Lin,X.; Bera,J.; Ransier,A.; Fedorova,N.; Tsitrin,T.; McLellan,M.; Stockwell,T.; Amedeo,P.; Appalla,L.; Bishop,B.; Edworthy,P.; Gupta,N.; Hoover,J.; Katzel,D.; Li,K.; Schobel,S.; Shrivastava,S.; Thovarai,V.; Wang,S.; Bausch,D.; Kasper,M.R.; Nelson,M.I.; Pollet,S.; Silva,M.; Tinoco,Y.O.; Bao,Y.; Sanders,R.; Zhdanov,S.; Kiryutin,B.; Lipman,D.J.; Tatusova,T.; Thomas,P.G.
EPI494326	PB2	Peru	2011-Aug-04	A/Peru/PER014/2011		Other Database Import	Wentworth,D.E.; Halpin,R.A.; Lin,X.; Bera,J.; Ransier,A.; Fedorova,N.; Tsitrin,T.; McLellan,M.; Stockwell,T.; Amedeo,P.; Appalla,L.; Bishop,B.; Edworthy,P.; Gupta,N.; Hoover,J.; Katzel,D.; Li,K.; Schobel,S.; Shrivastava,S.; Thovarai,V.; Wang,S.; Bausch,D.; Kasper,M.R.; Nelson,M.I.; Pollet,S.; Silva,M.; Tinoco,Y.O.; Bao,Y.; Sanders,R.; Zhdanov,S.; Kiryutin,B.; Lipman,D.J.; Tatusova,T.; Thomas,P.G.
EPI485406	HA	India	2011-Aug-25	A/India/LKO983/2011		Other Database Import	Jain,A.; Dangi,T.; Jain,B.; Singh,A.K.; Dwivedi,M.; Verma,A.K.; Singh,J.V.; Kumar,R.
EPI485429	NA	India	2011-Aug-25	A/India/LKO983/2011		Other Database Import	Jain,A.; Dangi,T.; Jain,B.; Singh,A.K.; Dwivedi,M.; Verma,A.K.; Singh,J.V.; Kumar,R.
EPI484628	NP	Sweden	2011-Dec-26	A/Stockholm/42/2011		Swedish National Institute for Communicable Disease Control
EPI484629	NS	Sweden	2011-Dec-26	A/Stockholm/42/2011		Swedish National Institute for Communicable Disease Control
EPI484630	MP	Sweden	2011-Dec-26	A/Stockholm/42/2011		Swedish National Institute for Communicable Disease Control
EPI484631	PA	Sweden	2011-Dec-26	A/Stockholm/42/2011		Swedish National Institute for Communicable Disease Control
EPI484634	NA	Sweden	2011-Dec-26	A/Stockholm/42/2011		Swedish National Institute for Communicable Disease Control
EPI484635	HA	Sweden	2011-Dec-26	A/Stockholm/42/2011		Swedish National Institute for Communicable Disease Control
EPI484632	PB2	Sweden	2011-Dec-26	A/Stockholm/42/2011		Swedish National Institute for Communicable Disease Control
EPI484633	PB1	Sweden	2011-Dec-26	A/Stockholm/42/2011		Swedish National Institute for Communicable Disease Control
EPI472528	HA	Canada	2011-Dec-01	A/Ontario/025/2011		Other Database Import	Eshaghi,A.; Rosenfeld,P.; Li,A.; Olsha,R.; Gubbay,J.B.
EPI460081	HA	India	2011-Aug-11	A/India/LKO940/2011		Other Database Import	Jain,A.; Dangi,T.; Jain,B.; Singh,A.; Mohan,M.; Dwivedi,M.; Prakash,S.; Singh,J.V.; Singh,K.P.; Kumar,A.; Sharma,P.; Upadhaya,R.C.
EPI485444	NA	India	2011-Aug-11	A/India/LKO940/2011		Other Database Import	Jain,A.; Dangi,T.; Jain,B.; Singh,A.; Mohan,M.; Dwivedi,M.; Prakash,S.; Singh,J.V.; Singh,K.P.; Kumar,A.; Sharma,P.; Upadhaya,R.C.
EPI460080	HA	India	2011-Jul-29	A/India/LKO865/2011		Other Database Import	Jain,A.; Dangi,T.; Jain,B.; Singh,A.; Mohan,M.; Dwivedi,M.; Prakash,S.; Singh,J.V.; Singh,K.P.; Kumar,A.; Sharma,P.; Upadhaya,R.C.
EPI460079	HA	India	2011-Jul-28	A/India/LKO864/2011		Other Database Import	Jain,A.; Dangi,T.; Jain,B.; Singh,A.; Mohan,M.; Dwivedi,M.; Prakash,S.; Singh,J.V.; Singh,K.P.; Kumar,A.; Sharma,P.; Upadhaya,R.C.
EPI485443	NA	India	2011-Jul-28	A/India/LKO864/2011		Other Database Import	Jain,A.; Dangi,T.; Jain,B.; Singh,A.; Mohan,M.; Dwivedi,M.; Prakash,S.; Singh,J.V.; Singh,K.P.; Kumar,A.; Sharma,P.; Upadhaya,R.C.
EPI458198	MP	Singapore	2011-Oct-18	A/Singapore/H2011.797/2011		Other Database Import	Lee,H.K.; Tang,J.W.-T.; Kong,D.H.-L.; Koay,E.S.-C.
EPI458665	PB1	Singapore	2011-Oct-18	A/Singapore/H2011.797/2011		Other Database Import	Lee,H.K.; Tang,J.W.-T.; Kong,D.H.-L.; Koay,E.S.-C.
EPI458065	HA	Singapore	2011-Oct-18	A/Singapore/H2011.797/2011		Other Database Import	Lee,H.K.; Tang,J.W.-T.; Kong,D.H.-L.; Koay,E.S.-C.
EPI459064	PB2	Singapore	2011-Oct-18	A/Singapore/H2011.797/2011		Other Database Import	Lee,H.K.; Tang,J.W.-T.; Kong,D.H.-L.; Koay,E.S.-C.
EPI458578	NS	Singapore	2011-Oct-18	A/Singapore/H2011.797/2011		Other Database Import	Lee,H.K.; Tang,J.W.-T.; Kong,D.H.-L.; Koay,E.S.-C.
EPI458980	PA	Singapore	2011-Oct-18	A/Singapore/H2011.797/2011		Other Database Import	Lee,H.K.; Tang,J.W.-T.; Kong,D.H.-L.; Koay,E.S.-C.
EPI458331	NA	Singapore	2011-Oct-18	A/Singapore/H2011.797/2011		Other Database Import	Lee,H.K.; Tang,J.W.-T.; Kong,D.H.-L.; Koay,E.S.-C.
EPI458460	NP	Singapore	2011-Oct-18	A/Singapore/H2011.797/2011		Other Database Import	Lee,H.K.; Tang,J.W.-T.; Kong,D.H.-L.; Koay,E.S.-C.
EPI458195	MP	Singapore	2011-Jul-08	A/Singapore/H2011.518/2011		Other Database Import	Lee,H.K.; Tang,J.W.-T.; Kong,D.H.-L.; Koay,E.S.-C.
EPI458501	NP	Singapore	2011-Jul-08	A/Singapore/H2011.518/2011		Other Database Import	Lee,H.K.; Tang,J.W.-T.; Kong,D.H.-L.; Koay,E.S.-C.
EPI458977	PA	Singapore	2011-Jul-08	A/Singapore/H2011.518/2011		Other Database Import	Lee,H.K.; Tang,J.W.-T.; Kong,D.H.-L.; Koay,E.S.-C.
EPI458662	PB1	Singapore	2011-Jul-08	A/Singapore/H2011.518/2011		Other Database Import	Lee,H.K.; Tang,J.W.-T.; Kong,D.H.-L.; Koay,E.S.-C.
EPI458062	HA	Singapore	2011-Jul-08	A/Singapore/H2011.518/2011		Other Database Import	Lee,H.K.; Tang,J.W.-T.; Kong,D.H.-L.; Koay,E.S.-C.
EPI459061	PB2	Singapore	2011-Jul-08	A/Singapore/H2011.518/2011		Other Database Import	Lee,H.K.; Tang,J.W.-T.; Kong,D.H.-L.; Koay,E.S.-C.
EPI458575	NS	Singapore	2011-Jul-08	A/Singapore/H2011.518/2011		Other Database Import	Lee,H.K.; Tang,J.W.-T.; Kong,D.H.-L.; Koay,E.S.-C.
EPI458328	NA	Singapore	2011-Jul-08	A/Singapore/H2011.518/2011		Other Database Import	Lee,H.K.; Tang,J.W.-T.; Kong,D.H.-L.; Koay,E.S.-C.
EPI458194	MP	Singapore	2011-Jul-07	A/Singapore/H2011.515/2011		Other Database Import	Lee,H.K.; Tang,J.W.-T.; Kong,D.H.-L.; Koay,E.S.-C.
EPI458500	NP	Singapore	2011-Jul-07	A/Singapore/H2011.515/2011		Other Database Import	Lee,H.K.; Tang,J.W.-T.; Kong,D.H.-L.; Koay,E.S.-C.
EPI458661	PB1	Singapore	2011-Jul-07	A/Singapore/H2011.515/2011		Other Database Import	Lee,H.K.; Tang,J.W.-T.; Kong,D.H.-L.; Koay,E.S.-C.
EPI458061	HA	Singapore	2011-Jul-07	A/Singapore/H2011.515/2011		Other Database Import	Lee,H.K.; Tang,J.W.-T.; Kong,D.H.-L.; Koay,E.S.-C.
EPI458976	PA	Singapore	2011-Jul-07	A/Singapore/H2011.515/2011		Other Database Import	Lee,H.K.; Tang,J.W.-T.; Kong,D.H.-L.; Koay,E.S.-C.
EPI459060	PB2	Singapore	2011-Jul-07	A/Singapore/H2011.515/2011		Other Database Import	Lee,H.K.; Tang,J.W.-T.; Kong,D.H.-L.; Koay,E.S.-C.
EPI458574	NS	Singapore	2011-Jul-07	A/Singapore/H2011.515/2011		Other Database Import	Lee,H.K.; Tang,J.W.-T.; Kong,D.H.-L.; Koay,E.S.-C.
EPI458327	NA	Singapore	2011-Jul-07	A/Singapore/H2011.515/2011		Other Database Import	Lee,H.K.; Tang,J.W.-T.; Kong,D.H.-L.; Koay,E.S.-C.
EPI458188	MP	Singapore	2011-Jun-22	A/Singapore/H2011.474/2011		Other Database Import	Lee,H.K.; Tang,J.W.-T.; Kong,D.H.-L.; Koay,E.S.-C.
EPI458055	HA	Singapore	2011-Jun-22	A/Singapore/H2011.474/2011		Other Database Import	Lee,H.K.; Tang,J.W.-T.; Kong,D.H.-L.; Koay,E.S.-C.
EPI459054	PB2	Singapore	2011-Jun-22	A/Singapore/H2011.474/2011		Other Database Import	Lee,H.K.; Tang,J.W.-T.; Kong,D.H.-L.; Koay,E.S.-C.
EPI458453	NP	Singapore	2011-Jun-22	A/Singapore/H2011.474/2011		Other Database Import	Lee,H.K.; Tang,J.W.-T.; Kong,D.H.-L.; Koay,E.S.-C.
EPI458568	NS	Singapore	2011-Jun-22	A/Singapore/H2011.474/2011		Other Database Import	Lee,H.K.; Tang,J.W.-T.; Kong,D.H.-L.; Koay,E.S.-C.
EPI458653	PB1	Singapore	2011-Jun-22	A/Singapore/H2011.474/2011		Other Database Import	Lee,H.K.; Tang,J.W.-T.; Kong,D.H.-L.; Koay,E.S.-C.
EPI458970	PA	Singapore	2011-Jun-22	A/Singapore/H2011.474/2011		Other Database Import	Lee,H.K.; Tang,J.W.-T.; Kong,D.H.-L.; Koay,E.S.-C.
EPI458321	NA	Singapore	2011-Jun-22	A/Singapore/H2011.474/2011		Other Database Import	Lee,H.K.; Tang,J.W.-T.; Kong,D.H.-L.; Koay,E.S.-C.
EPI458052	HA	Singapore	2011-Jun-21	A/Singapore/H2011.471a/2011		Other Database Import	Lee,H.K.; Tang,J.W.-T.; Kong,D.H.-L.; Koay,E.S.-C.
EPI458185	MP	Singapore	2011-Jun-21	A/Singapore/H2011.471a/2011		Other Database Import	Lee,H.K.; Tang,J.W.-T.; Kong,D.H.-L.; Koay,E.S.-C.
EPI458450	NP	Singapore	2011-Jun-21	A/Singapore/H2011.471a/2011		Other Database Import	Lee,H.K.; Tang,J.W.-T.; Kong,D.H.-L.; Koay,E.S.-C.
EPI459051	PB2	Singapore	2011-Jun-21	A/Singapore/H2011.471a/2011		Other Database Import	Lee,H.K.; Tang,J.W.-T.; Kong,D.H.-L.; Koay,E.S.-C.
EPI458565	NS	Singapore	2011-Jun-21	A/Singapore/H2011.471a/2011		Other Database Import	Lee,H.K.; Tang,J.W.-T.; Kong,D.H.-L.; Koay,E.S.-C.
EPI458650	PB1	Singapore	2011-Jun-21	A/Singapore/H2011.471a/2011		Other Database Import	Lee,H.K.; Tang,J.W.-T.; Kong,D.H.-L.; Koay,E.S.-C.
EPI458318	NA	Singapore	2011-Jun-21	A/Singapore/H2011.471a/2011		Other Database Import	Lee,H.K.; Tang,J.W.-T.; Kong,D.H.-L.; Koay,E.S.-C.
EPI458967	PA	Singapore	2011-Jun-21	A/Singapore/H2011.471a/2011		Other Database Import	Lee,H.K.; Tang,J.W.-T.; Kong,D.H.-L.; Koay,E.S.-C.
EPI458051	HA	Singapore	2011-Jun-18	A/Singapore/H2011.463/2011		Other Database Import	Lee,H.K.; Tang,J.W.-T.; Kong,D.H.-L.; Koay,E.S.-C.
EPI458184	MP	Singapore	2011-Jun-18	A/Singapore/H2011.463/2011		Other Database Import	Lee,H.K.; Tang,J.W.-T.; Kong,D.H.-L.; Koay,E.S.-C.
EPI458449	NP	Singapore	2011-Jun-18	A/Singapore/H2011.463/2011		Other Database Import	Lee,H.K.; Tang,J.W.-T.; Kong,D.H.-L.; Koay,E.S.-C.
EPI459050	PB2	Singapore	2011-Jun-18	A/Singapore/H2011.463/2011		Other Database Import	Lee,H.K.; Tang,J.W.-T.; Kong,D.H.-L.; Koay,E.S.-C.
EPI458649	PB1	Singapore	2011-Jun-18	A/Singapore/H2011.463/2011		Other Database Import	Lee,H.K.; Tang,J.W.-T.; Kong,D.H.-L.; Koay,E.S.-C.
EPI458317	NA	Singapore	2011-Jun-18	A/Singapore/H2011.463/2011		Other Database Import	Lee,H.K.; Tang,J.W.-T.; Kong,D.H.-L.; Koay,E.S.-C.
EPI458966	PA	Singapore	2011-Jun-18	A/Singapore/H2011.463/2011		Other Database Import	Lee,H.K.; Tang,J.W.-T.; Kong,D.H.-L.; Koay,E.S.-C.
EPI458564	NS	Singapore	2011-Jun-18	A/Singapore/H2011.463/2011		Other Database Import	Lee,H.K.; Tang,J.W.-T.; Kong,D.H.-L.; Koay,E.S.-C.
EPI458034	HA	Singapore	2011-Aug-24	A/Singapore/C2011.647/2011		Other Database Import	Lee,H.K.; Tang,J.W.-T.; Kong,D.H.-L.; Koay,E.S.-C.
EPI458167	MP	Singapore	2011-Aug-24	A/Singapore/C2011.647/2011		Other Database Import	Lee,H.K.; Tang,J.W.-T.; Kong,D.H.-L.; Koay,E.S.-C.
EPI458949	PA	Singapore	2011-Aug-24	A/Singapore/C2011.647/2011		Other Database Import	Lee,H.K.; Tang,J.W.-T.; Kong,D.H.-L.; Koay,E.S.-C.
EPI458432	NP	Singapore	2011-Aug-24	A/Singapore/C2011.647/2011		Other Database Import	Lee,H.K.; Tang,J.W.-T.; Kong,D.H.-L.; Koay,E.S.-C.
EPI459032	PB2	Singapore	2011-Aug-24	A/Singapore/C2011.647/2011		Other Database Import	Lee,H.K.; Tang,J.W.-T.; Kong,D.H.-L.; Koay,E.S.-C.
EPI458300	NA	Singapore	2011-Aug-24	A/Singapore/C2011.647/2011		Other Database Import	Lee,H.K.; Tang,J.W.-T.; Kong,D.H.-L.; Koay,E.S.-C.
EPI458632	PB1	Singapore	2011-Aug-24	A/Singapore/C2011.647/2011		Other Database Import	Lee,H.K.; Tang,J.W.-T.; Kong,D.H.-L.; Koay,E.S.-C.
EPI458547	NS	Singapore	2011-Aug-24	A/Singapore/C2011.647/2011		Other Database Import	Lee,H.K.; Tang,J.W.-T.; Kong,D.H.-L.; Koay,E.S.-C.
EPI458028	HA	Singapore	2011-Jul-08	A/Singapore/C2011.518/2011		Other Database Import	Lee,H.K.; Tang,J.W.-T.; Kong,D.H.-L.; Koay,E.S.-C.
EPI458161	MP	Singapore	2011-Jul-08	A/Singapore/C2011.518/2011		Other Database Import	Lee,H.K.; Tang,J.W.-T.; Kong,D.H.-L.; Koay,E.S.-C.
EPI458426	NP	Singapore	2011-Jul-08	A/Singapore/C2011.518/2011		Other Database Import	Lee,H.K.; Tang,J.W.-T.; Kong,D.H.-L.; Koay,E.S.-C.
EPI458943	PA	Singapore	2011-Jul-08	A/Singapore/C2011.518/2011		Other Database Import	Lee,H.K.; Tang,J.W.-T.; Kong,D.H.-L.; Koay,E.S.-C.
EPI458294	NA	Singapore	2011-Jul-08	A/Singapore/C2011.518/2011		Other Database Import	Lee,H.K.; Tang,J.W.-T.; Kong,D.H.-L.; Koay,E.S.-C.
EPI459027	PB2	Singapore	2011-Jul-08	A/Singapore/C2011.518/2011		Other Database Import	Lee,H.K.; Tang,J.W.-T.; Kong,D.H.-L.; Koay,E.S.-C.
EPI458626	PB1	Singapore	2011-Jul-08	A/Singapore/C2011.518/2011		Other Database Import	Lee,H.K.; Tang,J.W.-T.; Kong,D.H.-L.; Koay,E.S.-C.
EPI458542	NS	Singapore	2011-Jul-08	A/Singapore/C2011.518/2011		Other Database Import	Lee,H.K.; Tang,J.W.-T.; Kong,D.H.-L.; Koay,E.S.-C.
EPI458026	HA	Singapore	2011-Jul-04	A/Singapore/C2011.507V/2011		Other Database Import	Lee,H.K.; Tang,J.W.-T.; Kong,D.H.-L.; Koay,E.S.-C.
EPI458159	MP	Singapore	2011-Jul-04	A/Singapore/C2011.507V/2011		Other Database Import	Lee,H.K.; Tang,J.W.-T.; Kong,D.H.-L.; Koay,E.S.-C.
EPI458292	NA	Singapore	2011-Jul-04	A/Singapore/C2011.507V/2011		Other Database Import	Lee,H.K.; Tang,J.W.-T.; Kong,D.H.-L.; Koay,E.S.-C.
EPI458424	NP	Singapore	2011-Jul-04	A/Singapore/C2011.507V/2011		Other Database Import	Lee,H.K.; Tang,J.W.-T.; Kong,D.H.-L.; Koay,E.S.-C.
EPI458624	PB1	Singapore	2011-Jul-04	A/Singapore/C2011.507V/2011		Other Database Import	Lee,H.K.; Tang,J.W.-T.; Kong,D.H.-L.; Koay,E.S.-C.
EPI458941	PA	Singapore	2011-Jul-04	A/Singapore/C2011.507V/2011		Other Database Import	Lee,H.K.; Tang,J.W.-T.; Kong,D.H.-L.; Koay,E.S.-C.
EPI459026	PB2	Singapore	2011-Jul-04	A/Singapore/C2011.507V/2011		Other Database Import	Lee,H.K.; Tang,J.W.-T.; Kong,D.H.-L.; Koay,E.S.-C.
EPI458025	HA	Singapore	2011-Jun-30	A/Singapore/C2011.496/2011		Other Database Import	Lee,H.K.; Tang,J.W.-T.; Kong,D.H.-L.; Koay,E.S.-C.
EPI458158	MP	Singapore	2011-Jun-30	A/Singapore/C2011.496/2011		Other Database Import	Lee,H.K.; Tang,J.W.-T.; Kong,D.H.-L.; Koay,E.S.-C.
EPI458291	NA	Singapore	2011-Jun-30	A/Singapore/C2011.496/2011		Other Database Import	Lee,H.K.; Tang,J.W.-T.; Kong,D.H.-L.; Koay,E.S.-C.
EPI458940	PA	Singapore	2011-Jun-30	A/Singapore/C2011.496/2011		Other Database Import	Lee,H.K.; Tang,J.W.-T.; Kong,D.H.-L.; Koay,E.S.-C.
EPI459024	PB2	Singapore	2011-Jun-30	A/Singapore/C2011.496/2011		Other Database Import	Lee,H.K.; Tang,J.W.-T.; Kong,D.H.-L.; Koay,E.S.-C.
EPI458423	NP	Singapore	2011-Jun-30	A/Singapore/C2011.496/2011		Other Database Import	Lee,H.K.; Tang,J.W.-T.; Kong,D.H.-L.; Koay,E.S.-C.
EPI458623	PB1	Singapore	2011-Jun-30	A/Singapore/C2011.496/2011		Other Database Import	Lee,H.K.; Tang,J.W.-T.; Kong,D.H.-L.; Koay,E.S.-C.
EPI458539	NS	Singapore	2011-Jun-30	A/Singapore/C2011.496/2011		Other Database Import	Lee,H.K.; Tang,J.W.-T.; Kong,D.H.-L.; Koay,E.S.-C.
EPI458024	HA	Singapore	2011-Jun-29	A/Singapore/C2011.493/2011		Other Database Import	Lee,H.K.; Tang,J.W.-T.; Kong,D.H.-L.; Koay,E.S.-C.
EPI458157	MP	Singapore	2011-Jun-29	A/Singapore/C2011.493/2011		Other Database Import	Lee,H.K.; Tang,J.W.-T.; Kong,D.H.-L.; Koay,E.S.-C.
EPI458290	NA	Singapore	2011-Jun-29	A/Singapore/C2011.493/2011		Other Database Import	Lee,H.K.; Tang,J.W.-T.; Kong,D.H.-L.; Koay,E.S.-C.
EPI458939	PA	Singapore	2011-Jun-29	A/Singapore/C2011.493/2011		Other Database Import	Lee,H.K.; Tang,J.W.-T.; Kong,D.H.-L.; Koay,E.S.-C.
EPI458422	NP	Singapore	2011-Jun-29	A/Singapore/C2011.493/2011		Other Database Import	Lee,H.K.; Tang,J.W.-T.; Kong,D.H.-L.; Koay,E.S.-C.
EPI458622	PB1	Singapore	2011-Jun-29	A/Singapore/C2011.493/2011		Other Database Import	Lee,H.K.; Tang,J.W.-T.; Kong,D.H.-L.; Koay,E.S.-C.
EPI458538	NS	Singapore	2011-Jun-29	A/Singapore/C2011.493/2011		Other Database Import	Lee,H.K.; Tang,J.W.-T.; Kong,D.H.-L.; Koay,E.S.-C.
EPI459023	PB2	Singapore	2011-Jun-29	A/Singapore/C2011.493/2011		Other Database Import	Lee,H.K.; Tang,J.W.-T.; Kong,D.H.-L.; Koay,E.S.-C.
EPI458016	HA	Singapore	2011-May-12	A/Singapore/C2011.362V/2011		Other Database Import	Lee,H.K.; Tang,J.W.-T.; Kong,D.H.-L.; Koay,E.S.-C.
EPI458149	MP	Singapore	2011-May-12	A/Singapore/C2011.362V/2011		Other Database Import	Lee,H.K.; Tang,J.W.-T.; Kong,D.H.-L.; Koay,E.S.-C.
EPI458659	PB1	Singapore	2011-May-12	A/Singapore/C2011.362V/2011		Other Database Import	Lee,H.K.; Tang,J.W.-T.; Kong,D.H.-L.; Koay,E.S.-C.
EPI458944	PA	Singapore	2011-May-12	A/Singapore/C2011.362V/2011		Other Database Import	Lee,H.K.; Tang,J.W.-T.; Kong,D.H.-L.; Koay,E.S.-C.
EPI458415	NP	Singapore	2011-May-12	A/Singapore/C2011.362V/2011		Other Database Import	Lee,H.K.; Tang,J.W.-T.; Kong,D.H.-L.; Koay,E.S.-C.
EPI458282	NA	Singapore	2011-May-12	A/Singapore/C2011.362V/2011		Other Database Import	Lee,H.K.; Tang,J.W.-T.; Kong,D.H.-L.; Koay,E.S.-C.
EPI458745	PB2	Singapore	2011-May-12	A/Singapore/C2011.362V/2011		Other Database Import	Lee,H.K.; Tang,J.W.-T.; Kong,D.H.-L.; Koay,E.S.-C.
EPI458849	NS	Singapore	2011-May-12	A/Singapore/C2011.362V/2011		Other Database Import	Lee,H.K.; Tang,J.W.-T.; Kong,D.H.-L.; Koay,E.S.-C.
EPI458012	HA	Singapore	2011-Jan-10	A/Singapore/C2011.027V/2011		Other Database Import	Lee,H.K.; Tang,J.W.-T.; Kong,D.H.-L.; Koay,E.S.-C.
EPI458145	MP	Singapore	2011-Jan-10	A/Singapore/C2011.027V/2011		Other Database Import	Lee,H.K.; Tang,J.W.-T.; Kong,D.H.-L.; Koay,E.S.-C.
EPI458411	NP	Singapore	2011-Jan-10	A/Singapore/C2011.027V/2011		Other Database Import	Lee,H.K.; Tang,J.W.-T.; Kong,D.H.-L.; Koay,E.S.-C.
EPI458612	PB1	Singapore	2011-Jan-10	A/Singapore/C2011.027V/2011		Other Database Import	Lee,H.K.; Tang,J.W.-T.; Kong,D.H.-L.; Koay,E.S.-C.
EPI458927	PA	Singapore	2011-Jan-10	A/Singapore/C2011.027V/2011		Other Database Import	Lee,H.K.; Tang,J.W.-T.; Kong,D.H.-L.; Koay,E.S.-C.
EPI458278	NA	Singapore	2011-Jan-10	A/Singapore/C2011.027V/2011		Other Database Import	Lee,H.K.; Tang,J.W.-T.; Kong,D.H.-L.; Koay,E.S.-C.
EPI458741	PB2	Singapore	2011-Jan-10	A/Singapore/C2011.027V/2011		Other Database Import	Lee,H.K.; Tang,J.W.-T.; Kong,D.H.-L.; Koay,E.S.-C.
EPI458136	MP	Singapore	2011-Oct-22	A/Singapore/H2011.808a/2011		Other Database Import	Lee,H.K.; Tang,J.W.-T.; Kong,D.H.-L.; Koay,E.S.-C.
EPI458003	HA	Singapore	2011-Oct-22	A/Singapore/H2011.808a/2011		Other Database Import	Lee,H.K.; Tang,J.W.-T.; Kong,D.H.-L.; Koay,E.S.-C.
EPI458796	PB1	Singapore	2011-Oct-22	A/Singapore/H2011.808a/2011		Other Database Import	Lee,H.K.; Tang,J.W.-T.; Kong,D.H.-L.; Koay,E.S.-C.
EPI458269	NA	Singapore	2011-Oct-22	A/Singapore/H2011.808a/2011		Other Database Import	Lee,H.K.; Tang,J.W.-T.; Kong,D.H.-L.; Koay,E.S.-C.
EPI458918	PA	Singapore	2011-Oct-22	A/Singapore/H2011.808a/2011		Other Database Import	Lee,H.K.; Tang,J.W.-T.; Kong,D.H.-L.; Koay,E.S.-C.
EPI458402	NP	Singapore	2011-Oct-22	A/Singapore/H2011.808a/2011		Other Database Import	Lee,H.K.; Tang,J.W.-T.; Kong,D.H.-L.; Koay,E.S.-C.
EPI458522	NS	Singapore	2011-Oct-22	A/Singapore/H2011.808a/2011		Other Database Import	Lee,H.K.; Tang,J.W.-T.; Kong,D.H.-L.; Koay,E.S.-C.
EPI458732	PB2	Singapore	2011-Oct-22	A/Singapore/H2011.808a/2011		Other Database Import	Lee,H.K.; Tang,J.W.-T.; Kong,D.H.-L.; Koay,E.S.-C.
EPI457997	HA	Singapore	2011-Jul-07	A/Singapore/H2011.515/2011		Other Database Import	Lee,H.K.; Tang,J.W.-T.; Kong,D.H.-L.; Koay,E.S.-C.
EPI458130	MP	Singapore	2011-Jul-07	A/Singapore/H2011.515/2011		Other Database Import	Lee,H.K.; Tang,J.W.-T.; Kong,D.H.-L.; Koay,E.S.-C.
EPI458790	PB1	Singapore	2011-Jul-07	A/Singapore/H2011.515/2011		Other Database Import	Lee,H.K.; Tang,J.W.-T.; Kong,D.H.-L.; Koay,E.S.-C.
EPI458912	PA	Singapore	2011-Jul-07	A/Singapore/H2011.515/2011		Other Database Import	Lee,H.K.; Tang,J.W.-T.; Kong,D.H.-L.; Koay,E.S.-C.
EPI458396	NP	Singapore	2011-Jul-07	A/Singapore/H2011.515/2011		Other Database Import	Lee,H.K.; Tang,J.W.-T.; Kong,D.H.-L.; Koay,E.S.-C.
EPI458263	NA	Singapore	2011-Jul-07	A/Singapore/H2011.515/2011		Other Database Import	Lee,H.K.; Tang,J.W.-T.; Kong,D.H.-L.; Koay,E.S.-C.
EPI458752	PB2	Singapore	2011-Jul-07	A/Singapore/H2011.515/2011		Other Database Import	Lee,H.K.; Tang,J.W.-T.; Kong,D.H.-L.; Koay,E.S.-C.
EPI458517	NS	Singapore	2011-Jul-07	A/Singapore/H2011.515/2011		Other Database Import	Lee,H.K.; Tang,J.W.-T.; Kong,D.H.-L.; Koay,E.S.-C.
EPI458123	MP	Singapore	2011-Jun-22	A/Singapore/H2011.474/2011		Other Database Import	Lee,H.K.; Tang,J.W.-T.; Kong,D.H.-L.; Koay,E.S.-C.
EPI457990	HA	Singapore	2011-Jun-22	A/Singapore/H2011.474/2011		Other Database Import	Lee,H.K.; Tang,J.W.-T.; Kong,D.H.-L.; Koay,E.S.-C.
EPI458256	NA	Singapore	2011-Jun-22	A/Singapore/H2011.474/2011		Other Database Import	Lee,H.K.; Tang,J.W.-T.; Kong,D.H.-L.; Koay,E.S.-C.
EPI458783	PB1	Singapore	2011-Jun-22	A/Singapore/H2011.474/2011		Other Database Import	Lee,H.K.; Tang,J.W.-T.; Kong,D.H.-L.; Koay,E.S.-C.
EPI458389	NP	Singapore	2011-Jun-22	A/Singapore/H2011.474/2011		Other Database Import	Lee,H.K.; Tang,J.W.-T.; Kong,D.H.-L.; Koay,E.S.-C.
EPI458722	PB2	Singapore	2011-Jun-22	A/Singapore/H2011.474/2011		Other Database Import	Lee,H.K.; Tang,J.W.-T.; Kong,D.H.-L.; Koay,E.S.-C.
EPI458905	PA	Singapore	2011-Jun-22	A/Singapore/H2011.474/2011		Other Database Import	Lee,H.K.; Tang,J.W.-T.; Kong,D.H.-L.; Koay,E.S.-C.
EPI458511	NS	Singapore	2011-Jun-22	A/Singapore/H2011.474/2011		Other Database Import	Lee,H.K.; Tang,J.W.-T.; Kong,D.H.-L.; Koay,E.S.-C.
EPI458122	MP	Singapore	2011-Jun-21	A/Singapore/H2011.471c/2011		Other Database Import	Lee,H.K.; Tang,J.W.-T.; Kong,D.H.-L.; Koay,E.S.-C.
EPI457989	HA	Singapore	2011-Jun-21	A/Singapore/H2011.471c/2011		Other Database Import	Lee,H.K.; Tang,J.W.-T.; Kong,D.H.-L.; Koay,E.S.-C.
EPI458255	NA	Singapore	2011-Jun-21	A/Singapore/H2011.471c/2011		Other Database Import	Lee,H.K.; Tang,J.W.-T.; Kong,D.H.-L.; Koay,E.S.-C.
EPI458782	PB1	Singapore	2011-Jun-21	A/Singapore/H2011.471c/2011		Other Database Import	Lee,H.K.; Tang,J.W.-T.; Kong,D.H.-L.; Koay,E.S.-C.
EPI458388	NP	Singapore	2011-Jun-21	A/Singapore/H2011.471c/2011		Other Database Import	Lee,H.K.; Tang,J.W.-T.; Kong,D.H.-L.; Koay,E.S.-C.
EPI458721	PB2	Singapore	2011-Jun-21	A/Singapore/H2011.471c/2011		Other Database Import	Lee,H.K.; Tang,J.W.-T.; Kong,D.H.-L.; Koay,E.S.-C.
EPI458904	PA	Singapore	2011-Jun-21	A/Singapore/H2011.471c/2011		Other Database Import	Lee,H.K.; Tang,J.W.-T.; Kong,D.H.-L.; Koay,E.S.-C.
EPI458510	NS	Singapore	2011-Jun-21	A/Singapore/H2011.471c/2011		Other Database Import	Lee,H.K.; Tang,J.W.-T.; Kong,D.H.-L.; Koay,E.S.-C.
EPI458121	MP	Singapore	2011-Jun-21	A/Singapore/H2011.471b/2011		Other Database Import	Lee,H.K.; Tang,J.W.-T.; Kong,D.H.-L.; Koay,E.S.-C.
EPI457988	HA	Singapore	2011-Jun-21	A/Singapore/H2011.471b/2011		Other Database Import	Lee,H.K.; Tang,J.W.-T.; Kong,D.H.-L.; Koay,E.S.-C.
EPI458254	NA	Singapore	2011-Jun-21	A/Singapore/H2011.471b/2011		Other Database Import	Lee,H.K.; Tang,J.W.-T.; Kong,D.H.-L.; Koay,E.S.-C.
EPI458781	PB1	Singapore	2011-Jun-21	A/Singapore/H2011.471b/2011		Other Database Import	Lee,H.K.; Tang,J.W.-T.; Kong,D.H.-L.; Koay,E.S.-C.
EPI458387	NP	Singapore	2011-Jun-21	A/Singapore/H2011.471b/2011		Other Database Import	Lee,H.K.; Tang,J.W.-T.; Kong,D.H.-L.; Koay,E.S.-C.
EPI458720	PB2	Singapore	2011-Jun-21	A/Singapore/H2011.471b/2011		Other Database Import	Lee,H.K.; Tang,J.W.-T.; Kong,D.H.-L.; Koay,E.S.-C.
EPI458903	PA	Singapore	2011-Jun-21	A/Singapore/H2011.471b/2011		Other Database Import	Lee,H.K.; Tang,J.W.-T.; Kong,D.H.-L.; Koay,E.S.-C.
EPI458509	NS	Singapore	2011-Jun-21	A/Singapore/H2011.471b/2011		Other Database Import	Lee,H.K.; Tang,J.W.-T.; Kong,D.H.-L.; Koay,E.S.-C.
EPI457950	HA	Singapore	2011-Aug-24	A/Singapore/C2011.647/2011		Other Database Import	Lee,H.K.; Tang,J.W.-T.; Kong,D.H.-L.; Koay,E.S.-C.
EPI458224	NA	Singapore	2011-Aug-24	A/Singapore/C2011.647/2011		Other Database Import	Lee,H.K.; Tang,J.W.-T.; Kong,D.H.-L.; Koay,E.S.-C.
EPI458091	MP	Singapore	2011-Aug-24	A/Singapore/C2011.647/2011		Other Database Import	Lee,H.K.; Tang,J.W.-T.; Kong,D.H.-L.; Koay,E.S.-C.
EPI458873	PA	Singapore	2011-Aug-24	A/Singapore/C2011.647/2011		Other Database Import	Lee,H.K.; Tang,J.W.-T.; Kong,D.H.-L.; Koay,E.S.-C.
EPI458690	PB2	Singapore	2011-Aug-24	A/Singapore/C2011.647/2011		Other Database Import	Lee,H.K.; Tang,J.W.-T.; Kong,D.H.-L.; Koay,E.S.-C.
EPI458838	PB1	Singapore	2011-Aug-24	A/Singapore/C2011.647/2011		Other Database Import	Lee,H.K.; Tang,J.W.-T.; Kong,D.H.-L.; Koay,E.S.-C.
EPI458485	NS	Singapore	2011-Aug-24	A/Singapore/C2011.647/2011		Other Database Import	Lee,H.K.; Tang,J.W.-T.; Kong,D.H.-L.; Koay,E.S.-C.
EPI458357	NP	Singapore	2011-Aug-24	A/Singapore/C2011.647/2011		Other Database Import	Lee,H.K.; Tang,J.W.-T.; Kong,D.H.-L.; Koay,E.S.-C.
EPI457949	HA	Singapore	2011-Aug-22	A/Singapore/C2011.641/2011		Other Database Import	Lee,H.K.; Tang,J.W.-T.; Kong,D.H.-L.; Koay,E.S.-C.
EPI458223	NA	Singapore	2011-Aug-22	A/Singapore/C2011.641/2011		Other Database Import	Lee,H.K.; Tang,J.W.-T.; Kong,D.H.-L.; Koay,E.S.-C.
EPI458090	MP	Singapore	2011-Aug-22	A/Singapore/C2011.641/2011		Other Database Import	Lee,H.K.; Tang,J.W.-T.; Kong,D.H.-L.; Koay,E.S.-C.
EPI458689	PB2	Singapore	2011-Aug-22	A/Singapore/C2011.641/2011		Other Database Import	Lee,H.K.; Tang,J.W.-T.; Kong,D.H.-L.; Koay,E.S.-C.
EPI458837	PB1	Singapore	2011-Aug-22	A/Singapore/C2011.641/2011		Other Database Import	Lee,H.K.; Tang,J.W.-T.; Kong,D.H.-L.; Koay,E.S.-C.
EPI458889	PA	Singapore	2011-Aug-22	A/Singapore/C2011.641/2011		Other Database Import	Lee,H.K.; Tang,J.W.-T.; Kong,D.H.-L.; Koay,E.S.-C.
EPI458484	NS	Singapore	2011-Aug-22	A/Singapore/C2011.641/2011		Other Database Import	Lee,H.K.; Tang,J.W.-T.; Kong,D.H.-L.; Koay,E.S.-C.
EPI458356	NP	Singapore	2011-Aug-22	A/Singapore/C2011.641/2011		Other Database Import	Lee,H.K.; Tang,J.W.-T.; Kong,D.H.-L.; Koay,E.S.-C.
EPI457948	HA	Singapore	2011-Aug-12	A/Singapore/C2011.614/2011		Other Database Import	Lee,H.K.; Tang,J.W.-T.; Kong,D.H.-L.; Koay,E.S.-C.
EPI458222	NA	Singapore	2011-Aug-12	A/Singapore/C2011.614/2011		Other Database Import	Lee,H.K.; Tang,J.W.-T.; Kong,D.H.-L.; Koay,E.S.-C.
EPI458089	MP	Singapore	2011-Aug-12	A/Singapore/C2011.614/2011		Other Database Import	Lee,H.K.; Tang,J.W.-T.; Kong,D.H.-L.; Koay,E.S.-C.
EPI458688	PB2	Singapore	2011-Aug-12	A/Singapore/C2011.614/2011		Other Database Import	Lee,H.K.; Tang,J.W.-T.; Kong,D.H.-L.; Koay,E.S.-C.
EPI458836	PB1	Singapore	2011-Aug-12	A/Singapore/C2011.614/2011		Other Database Import	Lee,H.K.; Tang,J.W.-T.; Kong,D.H.-L.; Koay,E.S.-C.
EPI458483	NS	Singapore	2011-Aug-12	A/Singapore/C2011.614/2011		Other Database Import	Lee,H.K.; Tang,J.W.-T.; Kong,D.H.-L.; Koay,E.S.-C.
EPI458872	PA	Singapore	2011-Aug-12	A/Singapore/C2011.614/2011		Other Database Import	Lee,H.K.; Tang,J.W.-T.; Kong,D.H.-L.; Koay,E.S.-C.
EPI458355	NP	Singapore	2011-Aug-12	A/Singapore/C2011.614/2011		Other Database Import	Lee,H.K.; Tang,J.W.-T.; Kong,D.H.-L.; Koay,E.S.-C.
EPI457947	HA	Singapore	2011-Jul-28	A/Singapore/C2011.573/2011		Other Database Import	Lee,H.K.; Tang,J.W.-T.; Kong,D.H.-L.; Koay,E.S.-C.
EPI458221	NA	Singapore	2011-Jul-28	A/Singapore/C2011.573/2011		Other Database Import	Lee,H.K.; Tang,J.W.-T.; Kong,D.H.-L.; Koay,E.S.-C.
EPI458687	PB2	Singapore	2011-Jul-28	A/Singapore/C2011.573/2011		Other Database Import	Lee,H.K.; Tang,J.W.-T.; Kong,D.H.-L.; Koay,E.S.-C.
EPI458871	PA	Singapore	2011-Jul-28	A/Singapore/C2011.573/2011		Other Database Import	Lee,H.K.; Tang,J.W.-T.; Kong,D.H.-L.; Koay,E.S.-C.
EPI458835	PB1	Singapore	2011-Jul-28	A/Singapore/C2011.573/2011		Other Database Import	Lee,H.K.; Tang,J.W.-T.; Kong,D.H.-L.; Koay,E.S.-C.
EPI458088	MP	Singapore	2011-Jul-28	A/Singapore/C2011.573/2011		Other Database Import	Lee,H.K.; Tang,J.W.-T.; Kong,D.H.-L.; Koay,E.S.-C.
EPI458482	NS	Singapore	2011-Jul-28	A/Singapore/C2011.573/2011		Other Database Import	Lee,H.K.; Tang,J.W.-T.; Kong,D.H.-L.; Koay,E.S.-C.
EPI458354	NP	Singapore	2011-Jul-28	A/Singapore/C2011.573/2011		Other Database Import	Lee,H.K.; Tang,J.W.-T.; Kong,D.H.-L.; Koay,E.S.-C.
EPI457945	HA	Singapore	2011-Jul-18	A/Singapore/C2011.545C/2011		Other Database Import	Lee,H.K.; Tang,J.W.-T.; Kong,D.H.-L.; Koay,E.S.-C.
EPI458219	NA	Singapore	2011-Jul-18	A/Singapore/C2011.545C/2011		Other Database Import	Lee,H.K.; Tang,J.W.-T.; Kong,D.H.-L.; Koay,E.S.-C.
EPI458685	PB2	Singapore	2011-Jul-18	A/Singapore/C2011.545C/2011		Other Database Import	Lee,H.K.; Tang,J.W.-T.; Kong,D.H.-L.; Koay,E.S.-C.
EPI458833	PB1	Singapore	2011-Jul-18	A/Singapore/C2011.545C/2011		Other Database Import	Lee,H.K.; Tang,J.W.-T.; Kong,D.H.-L.; Koay,E.S.-C.
EPI458086	MP	Singapore	2011-Jul-18	A/Singapore/C2011.545C/2011		Other Database Import	Lee,H.K.; Tang,J.W.-T.; Kong,D.H.-L.; Koay,E.S.-C.
EPI458868	PA	Singapore	2011-Jul-18	A/Singapore/C2011.545C/2011		Other Database Import	Lee,H.K.; Tang,J.W.-T.; Kong,D.H.-L.; Koay,E.S.-C.
EPI458352	NP	Singapore	2011-Jul-18	A/Singapore/C2011.545C/2011		Other Database Import	Lee,H.K.; Tang,J.W.-T.; Kong,D.H.-L.; Koay,E.S.-C.
EPI457943	HA	Singapore	2011-Jul-06	A/Singapore/C2011.512/2011		Other Database Import	Lee,H.K.; Tang,J.W.-T.; Kong,D.H.-L.; Koay,E.S.-C.
EPI458217	NA	Singapore	2011-Jul-06	A/Singapore/C2011.512/2011		Other Database Import	Lee,H.K.; Tang,J.W.-T.; Kong,D.H.-L.; Koay,E.S.-C.
EPI458683	PB2	Singapore	2011-Jul-06	A/Singapore/C2011.512/2011		Other Database Import	Lee,H.K.; Tang,J.W.-T.; Kong,D.H.-L.; Koay,E.S.-C.
EPI458831	PB1	Singapore	2011-Jul-06	A/Singapore/C2011.512/2011		Other Database Import	Lee,H.K.; Tang,J.W.-T.; Kong,D.H.-L.; Koay,E.S.-C.
EPI458084	MP	Singapore	2011-Jul-06	A/Singapore/C2011.512/2011		Other Database Import	Lee,H.K.; Tang,J.W.-T.; Kong,D.H.-L.; Koay,E.S.-C.
EPI458479	NS	Singapore	2011-Jul-06	A/Singapore/C2011.512/2011		Other Database Import	Lee,H.K.; Tang,J.W.-T.; Kong,D.H.-L.; Koay,E.S.-C.
EPI458866	PA	Singapore	2011-Jul-06	A/Singapore/C2011.512/2011		Other Database Import	Lee,H.K.; Tang,J.W.-T.; Kong,D.H.-L.; Koay,E.S.-C.
EPI458350	NP	Singapore	2011-Jul-06	A/Singapore/C2011.512/2011		Other Database Import	Lee,H.K.; Tang,J.W.-T.; Kong,D.H.-L.; Koay,E.S.-C.
EPI457940	HA	Singapore	2011-Jun-23	A/Singapore/C2011.477/2011		Other Database Import	Lee,H.K.; Tang,J.W.-T.; Kong,D.H.-L.; Koay,E.S.-C.
EPI458214	NA	Singapore	2011-Jun-23	A/Singapore/C2011.477/2011		Other Database Import	Lee,H.K.; Tang,J.W.-T.; Kong,D.H.-L.; Koay,E.S.-C.
EPI458680	PB2	Singapore	2011-Jun-23	A/Singapore/C2011.477/2011		Other Database Import	Lee,H.K.; Tang,J.W.-T.; Kong,D.H.-L.; Koay,E.S.-C.
EPI458863	PA	Singapore	2011-Jun-23	A/Singapore/C2011.477/2011		Other Database Import	Lee,H.K.; Tang,J.W.-T.; Kong,D.H.-L.; Koay,E.S.-C.
EPI458828	PB1	Singapore	2011-Jun-23	A/Singapore/C2011.477/2011		Other Database Import	Lee,H.K.; Tang,J.W.-T.; Kong,D.H.-L.; Koay,E.S.-C.
EPI458081	MP	Singapore	2011-Jun-23	A/Singapore/C2011.477/2011		Other Database Import	Lee,H.K.; Tang,J.W.-T.; Kong,D.H.-L.; Koay,E.S.-C.
EPI458476	NS	Singapore	2011-Jun-23	A/Singapore/C2011.477/2011		Other Database Import	Lee,H.K.; Tang,J.W.-T.; Kong,D.H.-L.; Koay,E.S.-C.
EPI458347	NP	Singapore	2011-Jun-23	A/Singapore/C2011.477/2011		Other Database Import	Lee,H.K.; Tang,J.W.-T.; Kong,D.H.-L.; Koay,E.S.-C.
EPI457939	HA	Singapore	2011-Jun-21	A/Singapore/C2011.471/2011		Other Database Import	Lee,H.K.; Tang,J.W.-T.; Kong,D.H.-L.; Koay,E.S.-C.
EPI458213	NA	Singapore	2011-Jun-21	A/Singapore/C2011.471/2011		Other Database Import	Lee,H.K.; Tang,J.W.-T.; Kong,D.H.-L.; Koay,E.S.-C.
EPI458679	PB2	Singapore	2011-Jun-21	A/Singapore/C2011.471/2011		Other Database Import	Lee,H.K.; Tang,J.W.-T.; Kong,D.H.-L.; Koay,E.S.-C.
EPI458862	PA	Singapore	2011-Jun-21	A/Singapore/C2011.471/2011		Other Database Import	Lee,H.K.; Tang,J.W.-T.; Kong,D.H.-L.; Koay,E.S.-C.
EPI458827	PB1	Singapore	2011-Jun-21	A/Singapore/C2011.471/2011		Other Database Import	Lee,H.K.; Tang,J.W.-T.; Kong,D.H.-L.; Koay,E.S.-C.
EPI458080	MP	Singapore	2011-Jun-21	A/Singapore/C2011.471/2011		Other Database Import	Lee,H.K.; Tang,J.W.-T.; Kong,D.H.-L.; Koay,E.S.-C.
EPI458475	NS	Singapore	2011-Jun-21	A/Singapore/C2011.471/2011		Other Database Import	Lee,H.K.; Tang,J.W.-T.; Kong,D.H.-L.; Koay,E.S.-C.
EPI458346	NP	Singapore	2011-Jun-21	A/Singapore/C2011.471/2011		Other Database Import	Lee,H.K.; Tang,J.W.-T.; Kong,D.H.-L.; Koay,E.S.-C.
EPI457934	HA	Singapore	2011-May-20	A/Singapore/C2011.384/2011		Other Database Import	Lee,H.K.; Tang,J.W.-T.; Kong,D.H.-L.; Koay,E.S.-C.
EPI458208	NA	Singapore	2011-May-20	A/Singapore/C2011.384/2011		Other Database Import	Lee,H.K.; Tang,J.W.-T.; Kong,D.H.-L.; Koay,E.S.-C.
EPI458675	PB2	Singapore	2011-May-20	A/Singapore/C2011.384/2011		Other Database Import	Lee,H.K.; Tang,J.W.-T.; Kong,D.H.-L.; Koay,E.S.-C.
EPI458822	PB1	Singapore	2011-May-20	A/Singapore/C2011.384/2011		Other Database Import	Lee,H.K.; Tang,J.W.-T.; Kong,D.H.-L.; Koay,E.S.-C.
EPI458075	MP	Singapore	2011-May-20	A/Singapore/C2011.384/2011		Other Database Import	Lee,H.K.; Tang,J.W.-T.; Kong,D.H.-L.; Koay,E.S.-C.
EPI458470	NS	Singapore	2011-May-20	A/Singapore/C2011.384/2011		Other Database Import	Lee,H.K.; Tang,J.W.-T.; Kong,D.H.-L.; Koay,E.S.-C.
EPI458341	NP	Singapore	2011-May-20	A/Singapore/C2011.384/2011		Other Database Import	Lee,H.K.; Tang,J.W.-T.; Kong,D.H.-L.; Koay,E.S.-C.
EPI458857	PA	Singapore	2011-May-20	A/Singapore/C2011.384/2011		Other Database Import	Lee,H.K.; Tang,J.W.-T.; Kong,D.H.-L.; Koay,E.S.-C.
EPI457052	NA	Canada	2011-Jan-01	A/Ontario/C4144/2011		Other Database Import	Eshaghi,A.; Li,A.; Patel,S.N.; Low,D.E.; Gubbay,J.B.
EPI457012	HA	Canada	2011-Jan-01	A/Ontario/C4144/2011		Other Database Import	Eshaghi,A.; Li,A.; Patel,S.N.; Low,D.E.; Gubbay,J.B.
EPI447005	HA	Cambodia	2011-Aug-24	A/Cambodia/V0902310/2011		Other Database Import	Buchy,P.
EPI446971	MP	Cambodia	2011-Aug-24	A/Cambodia/V0902310/2011		Other Database Import	Buchy,P.
EPI447017	HA	Cambodia	2011-Nov-15	A/Cambodia/V1116321/2011		Other Database Import	Buchy,P.
EPI446969	NA	Cambodia	2011-Nov-15	A/Cambodia/V1116321/2011		Other Database Import	Buchy,P.
EPI446974	MP	Cambodia	2011-Nov-15	A/Cambodia/V1116321/2011		Other Database Import	Buchy,P.
EPI447016	HA	Cambodia	2011-Oct-10	A/Cambodia/V1013305/2011		Other Database Import	Buchy,P.
EPI446968	NA	Cambodia	2011-Oct-10	A/Cambodia/V1013305/2011		Other Database Import	Buchy,P.
EPI446973	MP	Cambodia	2011-Oct-10	A/Cambodia/V1013305/2011		Other Database Import	Buchy,P.
EPI447015	HA	Cambodia	2011-Oct-03	A/Cambodia/V1005380/2011		Other Database Import	Buchy,P.
EPI446967	NA	Cambodia	2011-Oct-03	A/Cambodia/V1005380/2011		Other Database Import	Buchy,P.
EPI446972	MP	Cambodia	2011-Oct-03	A/Cambodia/V1005380/2011		Other Database Import	Buchy,P.
EPI446550	HA	Iran, Islamic Republic of	2011-Dec-24	A/Minab/797/2011		Other Database Import	Mokhtari Azad,T.; Shafiei Jandaghi,N.Z.; Rezaei,F.
EPI446551	NA	Iran, Islamic Republic of	2011-Dec-24	A/Minab/797/2011		Other Database Import	Mokhtari Azad,T.; Shafiei Jandaghi,N.Z.; Rezaei,F.
EPI446489	NA	Lebanon	2011-Nov-29	A/Lebanon/11L002/2011		Other Database Import	Kondo,H.; Zaraket,H.; Saito,K.; Dapat,C.; Dapat,I.; Saito,R.
EPI530826	HA	Lebanon	2011-Nov-29	A/Lebanon/11L002/2011		Other Database Import	Kondo,H.; Zaraket,H.; Saito,K.; Dapat,C.; Dapat,I.; Saito,R.
EPI440857	HA	Japan	2011-Apr-01	A/Sendai/IP089/2010		Other Database Import	Tohma,K.; Suzuki,A.
EPI440856	HA	Japan	2011-Apr-01	A/Sendai/IP070/2010		Other Database Import	Tohma,K.; Suzuki,A.
EPI440849	HA	Japan	2011-Apr-01	A/Sendai/EQI017/2011		Other Database Import	Tohma,K.; Suzuki,A.
EPI440848	HA	Japan	2011-Apr-01	A/Sendai/EQI011/2011		Other Database Import	Tohma,K.; Suzuki,A.
EPI440847	HA	Japan	2011-Apr-01	A/Sendai/EQI010/2011		Other Database Import	Tohma,K.; Suzuki,A.
EPI440844	HA	Japan	2011-Apr-01	A/Sendai/EQI002/2011		Other Database Import	Tohma,K.; Suzuki,A.
EPI440843	HA	Japan	2011-Apr-01	A/Sendai/EQ235/2011		Other Database Import	Tohma,K.; Suzuki,A.
EPI440842	HA	Japan	2011-Apr-01	A/Sendai/EQ204/2011		Other Database Import	Tohma,K.; Suzuki,A.
EPI440839	HA	Japan	2011-Apr-01	A/Sendai/EQ135/2011		Other Database Import	Tohma,K.; Suzuki,A.
EPI440838	HA	Japan	2011-Apr-01	A/Sendai/EQ127/2011		Other Database Import	Tohma,K.; Suzuki,A.
EPI440829	HA	Japan	2011-Apr-01	A/Sendai/EQ105/2011		Other Database Import	Tohma,K.; Suzuki,A.
EPI440827	HA	Japan	2011-Apr-01	A/Sendai/EQ101/2011		Other Database Import	Tohma,K.; Suzuki,A.
EPI440821	HA	Japan	2011-Apr-01	A/Sendai/EQ080/2011		Other Database Import	Tohma,K.; Suzuki,A.
EPI440820	HA	Japan	2011-Apr-01	A/Sendai/EQ079/2011		Other Database Import	Tohma,K.; Suzuki,A.
EPI440819	HA	Japan	2011-Apr-01	A/Sendai/EQ066/2011		Other Database Import	Tohma,K.; Suzuki,A.
EPI440814	HA	Japan	2011-Apr-01	A/Sendai/EQ050/2011		Other Database Import	Tohma,K.; Suzuki,A.
EPI440813	HA	Japan	2011-Apr-01	A/Sendai/EQ018/2011		Other Database Import	Tohma,K.; Suzuki,A.
EPI440812	HA	Japan	2011-Apr-01	A/Sendai/EQ011/2011		Other Database Import	Tohma,K.; Suzuki,A.
EPI438346	NA	United States	2011-Feb-12	A/Utah/09/2011	Utah Department of Health	Centers for Disease Control and Prevention
EPI438347	HA	United States	2011-Feb-12	A/Utah/09/2011	Utah Department of Health	Centers for Disease Control and Prevention
EPI438338	NA	United States	2011-Feb-15	A/Texas/18/2011	Texas Department of State Health Services-Laboratory Services	Centers for Disease Control and Prevention
EPI438339	HA	United States	2011-Feb-15	A/Texas/18/2011	Texas Department of State Health Services-Laboratory Services	Centers for Disease Control and Prevention
EPI438336	NA	United States	2011-Feb-15	A/Texas/18/2011	Texas Department of State Health Services-Laboratory Services	Centers for Disease Control and Prevention
EPI438337	HA	United States	2011-Feb-15	A/Texas/18/2011	Texas Department of State Health Services-Laboratory Services	Centers for Disease Control and Prevention
EPI438320	NA	United States	2011-Feb-18	A/Arizona/07/2011	Arizona Department of Health Services	Centers for Disease Control and Prevention
EPI438321	HA	United States	2011-Feb-18	A/Arizona/07/2011	Arizona Department of Health Services	Centers for Disease Control and Prevention
EPI438316	NA	American Samoa	2011-Sep-09	A/American Samoa/7415/2011	State of Hawaii Department of Health	Centers for Disease Control and Prevention
EPI438317	HA	American Samoa	2011-Sep-09	A/American Samoa/7415/2011	State of Hawaii Department of Health	Centers for Disease Control and Prevention
EPI438310	NA	United States	2011-Apr-12	A/Alaska/13/2011	Alaska State Virology Lab	Centers for Disease Control and Prevention
EPI438311	HA	United States	2011-Apr-12	A/Alaska/13/2011	Alaska State Virology Lab	Centers for Disease Control and Prevention
EPI420750	HA	United States	2011-Feb-25	A/Boston/DOA63/2011		Other Database Import	Wentworth,D.E.; Dugan,V.; Halpin,R.; Lin,X.; Bera,J.; Ghedin,E.; Hostetler,J.; Fedorova,N.; Overton,L.; Tsitrin,T.; Stockwell,T.; Katzel,D.; Li,K.; Amedeo,P.; Schobel,S.; Shrivastava,S.; Wang,S.; Thovarai,V.; Bishop,B.; Edworthy,P.; Kim,M.; Donnino,M.; Cocchi,M.; Salciccioli,J.; Giberson,B.; Bourgeois,F.; Jones-Bamman,C.; Bao,Y.; Sanders,R.; Dernovoy,D.; Kiryutin,B.; Lipman,D.J.; Tatusova,T.
EPI420751	MP	United States	2011-Feb-25	A/Boston/DOA63/2011		Other Database Import	Wentworth,D.E.; Dugan,V.; Halpin,R.; Lin,X.; Bera,J.; Ghedin,E.; Hostetler,J.; Fedorova,N.; Overton,L.; Tsitrin,T.; Stockwell,T.; Katzel,D.; Li,K.; Amedeo,P.; Schobel,S.; Shrivastava,S.; Wang,S.; Thovarai,V.; Bishop,B.; Edworthy,P.; Kim,M.; Donnino,M.; Cocchi,M.; Salciccioli,J.; Giberson,B.; Bourgeois,F.; Jones-Bamman,C.; Bao,Y.; Sanders,R.; Dernovoy,D.; Kiryutin,B.; Lipman,D.J.; Tatusova,T.
EPI420752	NA	United States	2011-Feb-25	A/Boston/DOA63/2011		Other Database Import	Wentworth,D.E.; Dugan,V.; Halpin,R.; Lin,X.; Bera,J.; Ghedin,E.; Hostetler,J.; Fedorova,N.; Overton,L.; Tsitrin,T.; Stockwell,T.; Katzel,D.; Li,K.; Amedeo,P.; Schobel,S.; Shrivastava,S.; Wang,S.; Thovarai,V.; Bishop,B.; Edworthy,P.; Kim,M.; Donnino,M.; Cocchi,M.; Salciccioli,J.; Giberson,B.; Bourgeois,F.; Jones-Bamman,C.; Bao,Y.; Sanders,R.; Dernovoy,D.; Kiryutin,B.; Lipman,D.J.; Tatusova,T.
EPI420753	NP	United States	2011-Feb-25	A/Boston/DOA63/2011		Other Database Import	Wentworth,D.E.; Dugan,V.; Halpin,R.; Lin,X.; Bera,J.; Ghedin,E.; Hostetler,J.; Fedorova,N.; Overton,L.; Tsitrin,T.; Stockwell,T.; Katzel,D.; Li,K.; Amedeo,P.; Schobel,S.; Shrivastava,S.; Wang,S.; Thovarai,V.; Bishop,B.; Edworthy,P.; Kim,M.; Donnino,M.; Cocchi,M.; Salciccioli,J.; Giberson,B.; Bourgeois,F.; Jones-Bamman,C.; Bao,Y.; Sanders,R.; Dernovoy,D.; Kiryutin,B.; Lipman,D.J.; Tatusova,T.
EPI420754	NS	United States	2011-Feb-25	A/Boston/DOA63/2011		Other Database Import	Wentworth,D.E.; Dugan,V.; Halpin,R.; Lin,X.; Bera,J.; Ghedin,E.; Hostetler,J.; Fedorova,N.; Overton,L.; Tsitrin,T.; Stockwell,T.; Katzel,D.; Li,K.; Amedeo,P.; Schobel,S.; Shrivastava,S.; Wang,S.; Thovarai,V.; Bishop,B.; Edworthy,P.; Kim,M.; Donnino,M.; Cocchi,M.; Salciccioli,J.; Giberson,B.; Bourgeois,F.; Jones-Bamman,C.; Bao,Y.; Sanders,R.; Dernovoy,D.; Kiryutin,B.; Lipman,D.J.; Tatusova,T.
EPI420755	PA	United States	2011-Feb-25	A/Boston/DOA63/2011		Other Database Import	Wentworth,D.E.; Dugan,V.; Halpin,R.; Lin,X.; Bera,J.; Ghedin,E.; Hostetler,J.; Fedorova,N.; Overton,L.; Tsitrin,T.; Stockwell,T.; Katzel,D.; Li,K.; Amedeo,P.; Schobel,S.; Shrivastava,S.; Wang,S.; Thovarai,V.; Bishop,B.; Edworthy,P.; Kim,M.; Donnino,M.; Cocchi,M.; Salciccioli,J.; Giberson,B.; Bourgeois,F.; Jones-Bamman,C.; Bao,Y.; Sanders,R.; Dernovoy,D.; Kiryutin,B.; Lipman,D.J.; Tatusova,T.
EPI420756	PB1	United States	2011-Feb-25	A/Boston/DOA63/2011		Other Database Import	Wentworth,D.E.; Dugan,V.; Halpin,R.; Lin,X.; Bera,J.; Ghedin,E.; Hostetler,J.; Fedorova,N.; Overton,L.; Tsitrin,T.; Stockwell,T.; Katzel,D.; Li,K.; Amedeo,P.; Schobel,S.; Shrivastava,S.; Wang,S.; Thovarai,V.; Bishop,B.; Edworthy,P.; Kim,M.; Donnino,M.; Cocchi,M.; Salciccioli,J.; Giberson,B.; Bourgeois,F.; Jones-Bamman,C.; Bao,Y.; Sanders,R.; Dernovoy,D.; Kiryutin,B.; Lipman,D.J.; Tatusova,T.
EPI420757	PB2	United States	2011-Feb-25	A/Boston/DOA63/2011		Other Database Import	Wentworth,D.E.; Dugan,V.; Halpin,R.; Lin,X.; Bera,J.; Ghedin,E.; Hostetler,J.; Fedorova,N.; Overton,L.; Tsitrin,T.; Stockwell,T.; Katzel,D.; Li,K.; Amedeo,P.; Schobel,S.; Shrivastava,S.; Wang,S.; Thovarai,V.; Bishop,B.; Edworthy,P.; Kim,M.; Donnino,M.; Cocchi,M.; Salciccioli,J.; Giberson,B.; Bourgeois,F.; Jones-Bamman,C.; Bao,Y.; Sanders,R.; Dernovoy,D.; Kiryutin,B.; Lipman,D.J.; Tatusova,T.
EPI420742	HA	United States	2011-Feb-24	A/Boston/DOA60/2011		Other Database Import	Wentworth,D.E.; Dugan,V.; Halpin,R.; Lin,X.; Bera,J.; Ghedin,E.; Hostetler,J.; Fedorova,N.; Overton,L.; Tsitrin,T.; Stockwell,T.; Katzel,D.; Li,K.; Amedeo,P.; Schobel,S.; Shrivastava,S.; Wang,S.; Thovarai,V.; Bishop,B.; Edworthy,P.; Kim,M.; Donnino,M.; Cocchi,M.; Salciccioli,J.; Giberson,B.; Bourgeois,F.; Bao,Y.; Sanders,R.; Dernovoy,D.; Kiryutin,B.; Lipman,D.J.; Tatusova,T.
EPI420743	MP	United States	2011-Feb-24	A/Boston/DOA60/2011		Other Database Import	Wentworth,D.E.; Dugan,V.; Halpin,R.; Lin,X.; Bera,J.; Ghedin,E.; Hostetler,J.; Fedorova,N.; Overton,L.; Tsitrin,T.; Stockwell,T.; Katzel,D.; Li,K.; Amedeo,P.; Schobel,S.; Shrivastava,S.; Wang,S.; Thovarai,V.; Bishop,B.; Edworthy,P.; Kim,M.; Donnino,M.; Cocchi,M.; Salciccioli,J.; Giberson,B.; Bourgeois,F.; Bao,Y.; Sanders,R.; Dernovoy,D.; Kiryutin,B.; Lipman,D.J.; Tatusova,T.
EPI420744	NA	United States	2011-Feb-24	A/Boston/DOA60/2011		Other Database Import	Wentworth,D.E.; Dugan,V.; Halpin,R.; Lin,X.; Bera,J.; Ghedin,E.; Hostetler,J.; Fedorova,N.; Overton,L.; Tsitrin,T.; Stockwell,T.; Katzel,D.; Li,K.; Amedeo,P.; Schobel,S.; Shrivastava,S.; Wang,S.; Thovarai,V.; Bishop,B.; Edworthy,P.; Kim,M.; Donnino,M.; Cocchi,M.; Salciccioli,J.; Giberson,B.; Bourgeois,F.; Bao,Y.; Sanders,R.; Dernovoy,D.; Kiryutin,B.; Lipman,D.J.; Tatusova,T.
EPI420745	NP	United States	2011-Feb-24	A/Boston/DOA60/2011		Other Database Import	Wentworth,D.E.; Dugan,V.; Halpin,R.; Lin,X.; Bera,J.; Ghedin,E.; Hostetler,J.; Fedorova,N.; Overton,L.; Tsitrin,T.; Stockwell,T.; Katzel,D.; Li,K.; Amedeo,P.; Schobel,S.; Shrivastava,S.; Wang,S.; Thovarai,V.; Bishop,B.; Edworthy,P.; Kim,M.; Donnino,M.; Cocchi,M.; Salciccioli,J.; Giberson,B.; Bourgeois,F.; Bao,Y.; Sanders,R.; Dernovoy,D.; Kiryutin,B.; Lipman,D.J.; Tatusova,T.
EPI420746	NS	United States	2011-Feb-24	A/Boston/DOA60/2011		Other Database Import	Wentworth,D.E.; Dugan,V.; Halpin,R.; Lin,X.; Bera,J.; Ghedin,E.; Hostetler,J.; Fedorova,N.; Overton,L.; Tsitrin,T.; Stockwell,T.; Katzel,D.; Li,K.; Amedeo,P.; Schobel,S.; Shrivastava,S.; Wang,S.; Thovarai,V.; Bishop,B.; Edworthy,P.; Kim,M.; Donnino,M.; Cocchi,M.; Salciccioli,J.; Giberson,B.; Bourgeois,F.; Bao,Y.; Sanders,R.; Dernovoy,D.; Kiryutin,B.; Lipman,D.J.; Tatusova,T.
EPI420747	PA	United States	2011-Feb-24	A/Boston/DOA60/2011		Other Database Import	Wentworth,D.E.; Dugan,V.; Halpin,R.; Lin,X.; Bera,J.; Ghedin,E.; Hostetler,J.; Fedorova,N.; Overton,L.; Tsitrin,T.; Stockwell,T.; Katzel,D.; Li,K.; Amedeo,P.; Schobel,S.; Shrivastava,S.; Wang,S.; Thovarai,V.; Bishop,B.; Edworthy,P.; Kim,M.; Donnino,M.; Cocchi,M.; Salciccioli,J.; Giberson,B.; Bourgeois,F.; Bao,Y.; Sanders,R.; Dernovoy,D.; Kiryutin,B.; Lipman,D.J.; Tatusova,T.
EPI420748	PB1	United States	2011-Feb-24	A/Boston/DOA60/2011		Other Database Import	Wentworth,D.E.; Dugan,V.; Halpin,R.; Lin,X.; Bera,J.; Ghedin,E.; Hostetler,J.; Fedorova,N.; Overton,L.; Tsitrin,T.; Stockwell,T.; Katzel,D.; Li,K.; Amedeo,P.; Schobel,S.; Shrivastava,S.; Wang,S.; Thovarai,V.; Bishop,B.; Edworthy,P.; Kim,M.; Donnino,M.; Cocchi,M.; Salciccioli,J.; Giberson,B.; Bourgeois,F.; Bao,Y.; Sanders,R.; Dernovoy,D.; Kiryutin,B.; Lipman,D.J.; Tatusova,T.
EPI420749	PB2	United States	2011-Feb-24	A/Boston/DOA60/2011		Other Database Import	Wentworth,D.E.; Dugan,V.; Halpin,R.; Lin,X.; Bera,J.; Ghedin,E.; Hostetler,J.; Fedorova,N.; Overton,L.; Tsitrin,T.; Stockwell,T.; Katzel,D.; Li,K.; Amedeo,P.; Schobel,S.; Shrivastava,S.; Wang,S.; Thovarai,V.; Bishop,B.; Edworthy,P.; Kim,M.; Donnino,M.; Cocchi,M.; Salciccioli,J.; Giberson,B.; Bourgeois,F.; Bao,Y.; Sanders,R.; Dernovoy,D.; Kiryutin,B.; Lipman,D.J.; Tatusova,T.
EPI420692	PB1	United States	2011-Feb-15	A/Boston/DOA45/2011		Other Database Import	Wentworth,D.E.; Dugan,V.; Halpin,R.; Lin,X.; Bera,J.; Ghedin,E.; Hostetler,J.; Fedorova,N.; Overton,L.; Tsitrin,T.; Stockwell,T.; Katzel,D.; Li,K.; Amedeo,P.; Schobel,S.; Shrivastava,S.; Wang,S.; Thovarai,V.; Bishop,B.; Edworthy,P.; Kim,M.; Donnino,M.; Cocchi,M.; Salciccioli,J.; Giberson,B.; Bourgeois,F.; Jones-Bamman,C.; Bao,Y.; Sanders,R.; Dernovoy,D.; Kiryutin,B.; Lipman,D.J.; Tatusova,T.
EPI420693	PB2	United States	2011-Feb-15	A/Boston/DOA45/2011		Other Database Import	Wentworth,D.E.; Dugan,V.; Halpin,R.; Lin,X.; Bera,J.; Ghedin,E.; Hostetler,J.; Fedorova,N.; Overton,L.; Tsitrin,T.; Stockwell,T.; Katzel,D.; Li,K.; Amedeo,P.; Schobel,S.; Shrivastava,S.; Wang,S.; Thovarai,V.; Bishop,B.; Edworthy,P.; Kim,M.; Donnino,M.; Cocchi,M.; Salciccioli,J.; Giberson,B.; Bourgeois,F.; Jones-Bamman,C.; Bao,Y.; Sanders,R.; Dernovoy,D.; Kiryutin,B.; Lipman,D.J.; Tatusova,T.
EPI420685	HA	United States	2011-Feb-15	A/Boston/DOA45/2011		Other Database Import	Wentworth,D.E.; Dugan,V.; Halpin,R.; Lin,X.; Bera,J.; Ghedin,E.; Hostetler,J.; Fedorova,N.; Overton,L.; Tsitrin,T.; Stockwell,T.; Katzel,D.; Li,K.; Amedeo,P.; Schobel,S.; Shrivastava,S.; Wang,S.; Thovarai,V.; Bishop,B.; Edworthy,P.; Kim,M.; Donnino,M.; Cocchi,M.; Salciccioli,J.; Giberson,B.; Bourgeois,F.; Jones-Bamman,C.; Bao,Y.; Sanders,R.; Dernovoy,D.; Kiryutin,B.; Lipman,D.J.; Tatusova,T.
EPI420686	MP	United States	2011-Feb-15	A/Boston/DOA45/2011		Other Database Import	Wentworth,D.E.; Dugan,V.; Halpin,R.; Lin,X.; Bera,J.; Ghedin,E.; Hostetler,J.; Fedorova,N.; Overton,L.; Tsitrin,T.; Stockwell,T.; Katzel,D.; Li,K.; Amedeo,P.; Schobel,S.; Shrivastava,S.; Wang,S.; Thovarai,V.; Bishop,B.; Edworthy,P.; Kim,M.; Donnino,M.; Cocchi,M.; Salciccioli,J.; Giberson,B.; Bourgeois,F.; Jones-Bamman,C.; Bao,Y.; Sanders,R.; Dernovoy,D.; Kiryutin,B.; Lipman,D.J.; Tatusova,T.
EPI420687	NA	United States	2011-Feb-15	A/Boston/DOA45/2011		Other Database Import	Wentworth,D.E.; Dugan,V.; Halpin,R.; Lin,X.; Bera,J.; Ghedin,E.; Hostetler,J.; Fedorova,N.; Overton,L.; Tsitrin,T.; Stockwell,T.; Katzel,D.; Li,K.; Amedeo,P.; Schobel,S.; Shrivastava,S.; Wang,S.; Thovarai,V.; Bishop,B.; Edworthy,P.; Kim,M.; Donnino,M.; Cocchi,M.; Salciccioli,J.; Giberson,B.; Bourgeois,F.; Jones-Bamman,C.; Bao,Y.; Sanders,R.; Dernovoy,D.; Kiryutin,B.; Lipman,D.J.; Tatusova,T.
EPI420688	NP	United States	2011-Feb-15	A/Boston/DOA45/2011		Other Database Import	Wentworth,D.E.; Dugan,V.; Halpin,R.; Lin,X.; Bera,J.; Ghedin,E.; Hostetler,J.; Fedorova,N.; Overton,L.; Tsitrin,T.; Stockwell,T.; Katzel,D.; Li,K.; Amedeo,P.; Schobel,S.; Shrivastava,S.; Wang,S.; Thovarai,V.; Bishop,B.; Edworthy,P.; Kim,M.; Donnino,M.; Cocchi,M.; Salciccioli,J.; Giberson,B.; Bourgeois,F.; Jones-Bamman,C.; Bao,Y.; Sanders,R.; Dernovoy,D.; Kiryutin,B.; Lipman,D.J.; Tatusova,T.
EPI420689	NS	United States	2011-Feb-15	A/Boston/DOA45/2011		Other Database Import	Wentworth,D.E.; Dugan,V.; Halpin,R.; Lin,X.; Bera,J.; Ghedin,E.; Hostetler,J.; Fedorova,N.; Overton,L.; Tsitrin,T.; Stockwell,T.; Katzel,D.; Li,K.; Amedeo,P.; Schobel,S.; Shrivastava,S.; Wang,S.; Thovarai,V.; Bishop,B.; Edworthy,P.; Kim,M.; Donnino,M.; Cocchi,M.; Salciccioli,J.; Giberson,B.; Bourgeois,F.; Jones-Bamman,C.; Bao,Y.; Sanders,R.; Dernovoy,D.; Kiryutin,B.; Lipman,D.J.; Tatusova,T.
EPI420690	PA	United States	2011-Feb-15	A/Boston/DOA45/2011		Other Database Import	Wentworth,D.E.; Dugan,V.; Halpin,R.; Lin,X.; Bera,J.; Ghedin,E.; Hostetler,J.; Fedorova,N.; Overton,L.; Tsitrin,T.; Stockwell,T.; Katzel,D.; Li,K.; Amedeo,P.; Schobel,S.; Shrivastava,S.; Wang,S.; Thovarai,V.; Bishop,B.; Edworthy,P.; Kim,M.; Donnino,M.; Cocchi,M.; Salciccioli,J.; Giberson,B.; Bourgeois,F.; Jones-Bamman,C.; Bao,Y.; Sanders,R.; Dernovoy,D.; Kiryutin,B.; Lipman,D.J.; Tatusova,T.
EPI420622	HA	United States	2011-Jan-27	A/Boston/DOA29/2011		Other Database Import	Wentworth,D.E.; Dugan,V.; Halpin,R.; Lin,X.; Bera,J.; Ghedin,E.; Hostetler,J.; Fedorova,N.; Overton,L.; Tsitrin,T.; Stockwell,T.; Katzel,D.; Li,K.; Amedeo,P.; Schobel,S.; Shrivastava,S.; Wang,S.; Thovarai,V.; Bishop,B.; Edworthy,P.; Kim,M.; Donnino,M.; Cocchi,M.; Salciccioli,J.; Giberson,B.; Bourgeois,F.; Jones-Bamman,C.; Bao,Y.; Sanders,R.; Dernovoy,D.; Kiryutin,B.; Lipman,D.J.; Tatusova,T.
EPI420623	MP	United States	2011-Jan-27	A/Boston/DOA29/2011		Other Database Import	Wentworth,D.E.; Dugan,V.; Halpin,R.; Lin,X.; Bera,J.; Ghedin,E.; Hostetler,J.; Fedorova,N.; Overton,L.; Tsitrin,T.; Stockwell,T.; Katzel,D.; Li,K.; Amedeo,P.; Schobel,S.; Shrivastava,S.; Wang,S.; Thovarai,V.; Bishop,B.; Edworthy,P.; Kim,M.; Donnino,M.; Cocchi,M.; Salciccioli,J.; Giberson,B.; Bourgeois,F.; Jones-Bamman,C.; Bao,Y.; Sanders,R.; Dernovoy,D.; Kiryutin,B.; Lipman,D.J.; Tatusova,T.
EPI420624	NA	United States	2011-Jan-27	A/Boston/DOA29/2011		Other Database Import	Wentworth,D.E.; Dugan,V.; Halpin,R.; Lin,X.; Bera,J.; Ghedin,E.; Hostetler,J.; Fedorova,N.; Overton,L.; Tsitrin,T.; Stockwell,T.; Katzel,D.; Li,K.; Amedeo,P.; Schobel,S.; Shrivastava,S.; Wang,S.; Thovarai,V.; Bishop,B.; Edworthy,P.; Kim,M.; Donnino,M.; Cocchi,M.; Salciccioli,J.; Giberson,B.; Bourgeois,F.; Jones-Bamman,C.; Bao,Y.; Sanders,R.; Dernovoy,D.; Kiryutin,B.; Lipman,D.J.; Tatusova,T.
EPI420625	NP	United States	2011-Jan-27	A/Boston/DOA29/2011		Other Database Import	Wentworth,D.E.; Dugan,V.; Halpin,R.; Lin,X.; Bera,J.; Ghedin,E.; Hostetler,J.; Fedorova,N.; Overton,L.; Tsitrin,T.; Stockwell,T.; Katzel,D.; Li,K.; Amedeo,P.; Schobel,S.; Shrivastava,S.; Wang,S.; Thovarai,V.; Bishop,B.; Edworthy,P.; Kim,M.; Donnino,M.; Cocchi,M.; Salciccioli,J.; Giberson,B.; Bourgeois,F.; Jones-Bamman,C.; Bao,Y.; Sanders,R.; Dernovoy,D.; Kiryutin,B.; Lipman,D.J.; Tatusova,T.
EPI420626	NS	United States	2011-Jan-27	A/Boston/DOA29/2011		Other Database Import	Wentworth,D.E.; Dugan,V.; Halpin,R.; Lin,X.; Bera,J.; Ghedin,E.; Hostetler,J.; Fedorova,N.; Overton,L.; Tsitrin,T.; Stockwell,T.; Katzel,D.; Li,K.; Amedeo,P.; Schobel,S.; Shrivastava,S.; Wang,S.; Thovarai,V.; Bishop,B.; Edworthy,P.; Kim,M.; Donnino,M.; Cocchi,M.; Salciccioli,J.; Giberson,B.; Bourgeois,F.; Jones-Bamman,C.; Bao,Y.; Sanders,R.; Dernovoy,D.; Kiryutin,B.; Lipman,D.J.; Tatusova,T.
EPI420627	PA	United States	2011-Jan-27	A/Boston/DOA29/2011		Other Database Import	Wentworth,D.E.; Dugan,V.; Halpin,R.; Lin,X.; Bera,J.; Ghedin,E.; Hostetler,J.; Fedorova,N.; Overton,L.; Tsitrin,T.; Stockwell,T.; Katzel,D.; Li,K.; Amedeo,P.; Schobel,S.; Shrivastava,S.; Wang,S.; Thovarai,V.; Bishop,B.; Edworthy,P.; Kim,M.; Donnino,M.; Cocchi,M.; Salciccioli,J.; Giberson,B.; Bourgeois,F.; Jones-Bamman,C.; Bao,Y.; Sanders,R.; Dernovoy,D.; Kiryutin,B.; Lipman,D.J.; Tatusova,T.
EPI420628	PB1	United States	2011-Jan-27	A/Boston/DOA29/2011		Other Database Import	Wentworth,D.E.; Dugan,V.; Halpin,R.; Lin,X.; Bera,J.; Ghedin,E.; Hostetler,J.; Fedorova,N.; Overton,L.; Tsitrin,T.; Stockwell,T.; Katzel,D.; Li,K.; Amedeo,P.; Schobel,S.; Shrivastava,S.; Wang,S.; Thovarai,V.; Bishop,B.; Edworthy,P.; Kim,M.; Donnino,M.; Cocchi,M.; Salciccioli,J.; Giberson,B.; Bourgeois,F.; Jones-Bamman,C.; Bao,Y.; Sanders,R.; Dernovoy,D.; Kiryutin,B.; Lipman,D.J.; Tatusova,T.
EPI420629	PB2	United States	2011-Jan-27	A/Boston/DOA29/2011		Other Database Import	Wentworth,D.E.; Dugan,V.; Halpin,R.; Lin,X.; Bera,J.; Ghedin,E.; Hostetler,J.; Fedorova,N.; Overton,L.; Tsitrin,T.; Stockwell,T.; Katzel,D.; Li,K.; Amedeo,P.; Schobel,S.; Shrivastava,S.; Wang,S.; Thovarai,V.; Bishop,B.; Edworthy,P.; Kim,M.; Donnino,M.; Cocchi,M.; Salciccioli,J.; Giberson,B.; Bourgeois,F.; Jones-Bamman,C.; Bao,Y.; Sanders,R.; Dernovoy,D.; Kiryutin,B.; Lipman,D.J.; Tatusova,T.
EPI416787	HA	Morocco	2011-Dec-15	A/Casablanca/199/2011		Other Database Import	Anga,L.; Faouzi,A.; Benabbes,L.; Cadi,R.; Nourlil,J.
EPI414023	HA	China	2011-Nov-30	A/Hong Kong/CUHK31987/2011		Other Database Import	Chan,M.C.; Lee,N.; Ngai,K.L.; Wong,B.C.; Lee,M.K.; Choi,K.W.; Lai,R.W.; Chan,P.K.
EPI414024	NA	China	2011-Nov-30	A/Hong Kong/CUHK31987/2011		Other Database Import	Chan,M.C.; Lee,N.; Ngai,K.L.; Wong,B.C.; Lee,M.K.; Choi,K.W.; Lai,R.W.; Chan,P.K.
EPI408582	MP	United States	2011-Feb-08	A/Mississippi/05/2011	Mississippi Public Health Laboratory	Centers for Disease Control and Prevention
EPI408583	NA	United States	2011-Feb-08	A/Mississippi/05/2011	Mississippi Public Health Laboratory	Centers for Disease Control and Prevention
EPI408585	HA	United States	2011-Feb-08	A/Mississippi/05/2011	Mississippi Public Health Laboratory	Centers for Disease Control and Prevention
EPI407240	NA	Argentina	2011-May-17	A/Buenos Aires/65427/2011	Servicio de Virosis Respiratorias INEI ANLIS Carlos G. Malbran	Malbran, Instituto Nacional de Enfermedades Infecciosas ANLIS C.G.
EPI407237	HA	Argentina	2011-May-17	A/Buenos Aires/65427/2011	Servicio de Virosis Respiratorias INEI ANLIS Carlos G. Malbran	Malbran, Instituto Nacional de Enfermedades Infecciosas ANLIS C.G.
EPI407236	HA	Argentina	2011-Jul-27	A/Buenos Aires/10069665/2011	Servicio de Virosis Respiratorias INEI ANLIS Carlos G. Malbran	Malbran, Instituto Nacional de Enfermedades Infecciosas ANLIS C.G.
EPI407241	NA	Argentina	2011-Jul-27	A/Buenos Aires/10069665/2011	Servicio de Virosis Respiratorias INEI ANLIS Carlos G. Malbran	Malbran, Instituto Nacional de Enfermedades Infecciosas ANLIS C.G.
EPI407249	NA	Argentina	2011-Jun-02	A/Buenos Aires/490/2011	Servicio de Virosis Respiratorias INEI ANLIS Carlos G. Malbran	Malbran, Instituto Nacional de Enfermedades Infecciosas ANLIS C.G.
EPI407231	HA	Argentina	2011-Jun-02	A/Buenos Aires/490/2011	Servicio de Virosis Respiratorias INEI ANLIS Carlos G. Malbran	Malbran, Instituto Nacional de Enfermedades Infecciosas ANLIS C.G.
EPI407228	HA	Argentina	2011-Jul-10	A/San Luis/R243/2011	Servicio de Virosis Respiratorias INEI ANLIS Carlos G. Malbran	Malbran, Instituto Nacional de Enfermedades Infecciosas ANLIS C.G.
EPI407262	NA	Argentina	2011-Jul-10	A/San Luis/R243/2011	Servicio de Virosis Respiratorias INEI ANLIS Carlos G. Malbran	Malbran, Instituto Nacional de Enfermedades Infecciosas ANLIS C.G.
EPI407226	HA	Argentina	2011-Jun-22	A/Buenos Aires/165833/2011	Servicio de Virosis Respiratorias INEI ANLIS Carlos G. Malbran	Malbran, Instituto Nacional de Enfermedades Infecciosas ANLIS C.G.
EPI407250	NA	Argentina	2011-Jun-22	A/Buenos Aires/165833/2011	Servicio de Virosis Respiratorias INEI ANLIS Carlos G. Malbran	Malbran, Instituto Nacional de Enfermedades Infecciosas ANLIS C.G.
EPI407225	HA	Argentina	2011-Sep-05	A/Tierra del Fuego/108745/2011	Servicio de Virosis Respiratorias INEI ANLIS Carlos G. Malbran	Malbran, Instituto Nacional de Enfermedades Infecciosas ANLIS C.G.
EPI407257	NA	Argentina	2011-Jul-14	A/Chaco/81602/2011	Servicio de Virosis Respiratorias INEI ANLIS Carlos G. Malbran	Malbran, Instituto Nacional de Enfermedades Infecciosas ANLIS C.G.
EPI407222	HA	Argentina	2011-Jul-14	A/Chaco/81602/2011	Servicio de Virosis Respiratorias INEI ANLIS Carlos G. Malbran	Malbran, Instituto Nacional de Enfermedades Infecciosas ANLIS C.G.
EPI407220	HA	Argentina	2011-Sep-08	A/Tucuman/A362/2011	Servicio de Virosis Respiratorias INEI ANLIS Carlos G. Malbran	Malbran, Instituto Nacional de Enfermedades Infecciosas ANLIS C.G.
EPI407217	HA	Argentina	2011-May-11	A/Buenos Aires/10122164/2011	Servicio de Virosis Respiratorias INEI ANLIS Carlos G. Malbran	Malbran, Instituto Nacional de Enfermedades Infecciosas ANLIS C.G.
EPI407243	NA	Argentina	2011-May-11	A/Buenos Aires/10122164/2011	Servicio de Virosis Respiratorias INEI ANLIS Carlos G. Malbran	Malbran, Instituto Nacional de Enfermedades Infecciosas ANLIS C.G.
EPI407215	HA	Argentina	2011-Jun-06	A/Buenos Aires/10059765/2011	Servicio de Virosis Respiratorias INEI ANLIS Carlos G. Malbran	Malbran, Instituto Nacional de Enfermedades Infecciosas ANLIS C.G.
EPI407245	NA	Argentina	2011-Jun-06	A/Buenos Aires/10059765/2011	Servicio de Virosis Respiratorias INEI ANLIS Carlos G. Malbran	Malbran, Instituto Nacional de Enfermedades Infecciosas ANLIS C.G.
EPI407247	NA	Argentina	2011-May-02	A/Buenos Aires/10117308/2011	Servicio de Virosis Respiratorias INEI ANLIS Carlos G. Malbran	Malbran, Instituto Nacional de Enfermedades Infecciosas ANLIS C.G.
EPI407214	HA	Argentina	2011-May-02	A/Buenos Aires/10117308/2011	Servicio de Virosis Respiratorias INEI ANLIS Carlos G. Malbran	Malbran, Instituto Nacional de Enfermedades Infecciosas ANLIS C.G.
EPI407209	HA	Argentina	2011-Sep-08	A/Tucuman/A363/2011	Servicio de Virosis Respiratorias INEI ANLIS Carlos G. Malbran	Malbran, Instituto Nacional de Enfermedades Infecciosas ANLIS C.G.
EPI407020	MP	Myanmar	2011-Jul-25	A/Myanmar/11M176/2011		Other Database Import	Dapat,C.; Saito,R.; Kyaw,Y.; Myint,Y.Y.; Oo,H.N.; Oo,K.Y.; Naito,M.; Hasegawa,G.; Dapat,I.C.; Suzuki,H.
EPI407017	MP	Myanmar	2011-Jun-17	A/Myanmar/11M019/2011		Other Database Import	Dapat,C.; Saito,R.; Kyaw,Y.; Myint,Y.Y.; Oo,H.N.; Oo,K.Y.; Naito,M.; Hasegawa,G.; Dapat,I.C.; Suzuki,H.
EPI406869	HA	Italy	2011-Dec-15	A/Milano/268/2011		Other Database Import	Pariani,E.; Amendola,A.; Ebranati,E.; Ranghiero,A.; Lai,A.; Anselmi,G.; Zehender,G.; Zanetti,A.
EPI406867	HA	Italy	2011-Dec-07	A/Milano/259/2011		Other Database Import	Pariani,E.; Amendola,A.; Ebranati,E.; Ranghiero,A.; Lai,A.; Anselmi,G.; Zehender,G.; Zanetti,A.
EPI406866	HA	Italy	2011-Dec-09	A/Milano/258/2011		Other Database Import	Pariani,E.; Amendola,A.; Ebranati,E.; Ranghiero,A.; Lai,A.; Anselmi,G.; Zehender,G.; Zanetti,A.
EPI406864	HA	Italy	2011-Dec-01	A/Milano/256/2011		Other Database Import	Pariani,E.; Amendola,A.; Ebranati,E.; Ranghiero,A.; Lai,A.; Anselmi,G.; Zehender,G.; Zanetti,A.
EPI405932	HA	Iceland	2011-Dec-22	A/Iceland/69/2011	Landspitali - University Hospital	National Institute for Medical Research
EPI405933	NA	Iceland	2011-Dec-22	A/Iceland/69/2011	Landspitali - University Hospital	National Institute for Medical Research
EPI405928	HA	Iceland	2011-Dec-13	A/Iceland/68/2011	Landspitali - University Hospital	National Institute for Medical Research
EPI405929	NA	Iceland	2011-Dec-13	A/Iceland/68/2011	Landspitali - University Hospital	National Institute for Medical Research
EPI401083	HA	Cuba	2011-May-14	A/Habana/1334/2011		Other Database Import	Pinon,A.; Acosta,B.; Valdes,O.; Mune,M.; Perez,A.; Arencibia,A.; Savon,C.E.; Goyenechea,A.; Oropesa,S.I.; Gonzalez,G.; Hernandez,B.
EPI401076	HA	Cuba	2011-Jan-09	A/Habana/169/2011		Other Database Import	Pinon,A.; Acosta,B.; Valdes,O.; Mune,M.; Perez,A.; Arencibia,A.; Savon,C.E.; Goyenechea,A.; Oropesa,S.I.; Gonzalez,G.; Hernandez,B.
EPI399833	HA	Brazil	2011-Jun-27	A/Sao Paulo/03-20034/2011		Other Database Import	Santos,C.L.S.; Borborema,S.E.T.; Correa,K.O.; Silva,D.B.B.; Oliveira,M.I.; Paiva,T.M.
EPI399832	HA	Brazil	2011-Jun-15	A/Sao Paulo/11-14325/2011		Other Database Import	Santos,C.L.S.; Borborema,S.E.T.; Correa,K.O.; Silva,D.B.B.; Oliveira,M.I.; Paiva,T.M.
EPI399827	HA	Brazil	2011-May-06	A/Sao Paulo/11-11152/2011		Other Database Import	Santos,C.L.S.; Borborema,S.E.T.; Correa,K.O.; Silva,D.B.B.; Oliveira,M.I.; Paiva,T.M.
EPI399820	HA	Brazil	2011-Jun-02	A/Sao Paulo/39767/2011		Other Database Import	Santos,C.L.S.; Borborema,S.E.T.; Correa,K.O.; Silva,D.B.B.; Oliveira,M.I.; Paiva,T.M.
EPI399819	HA	Brazil	2011-May-18	A/Distrito Federal/40421/2011		Other Database Import	Santos,C.L.S.; Borborema,S.E.T.; Correa,K.O.; Silva,D.B.B.; Oliveira,M.I.; Paiva,T.M.
EPI399816	HA	Brazil	2011-Mar-03	A/Sao Paulo/14805/2011		Other Database Import	Santos,C.L.S.; Borborema,S.E.T.; Correa,K.O.; Silva,D.B.B.; Oliveira,M.I.; Paiva,T.M.
EPI399815	HA	Brazil	2011-Feb-18	A/Piaui/14202/2011		Other Database Import	Santos,C.L.S.; Borborema,S.E.T.; Correa,K.O.; Silva,D.B.B.; Oliveira,M.I.; Paiva,T.M.
EPI399814	HA	Brazil	2011-Feb-17	A/Sao Paulo/11245/2011		Other Database Import	Santos,C.L.S.; Borborema,S.E.T.; Correa,K.O.; Silva,D.B.B.; Oliveira,M.I.; Paiva,T.M.
EPI399813	HA	Brazil	2011-Jan-28	A/Piaui/14211/2011		Other Database Import	Santos,C.L.S.; Borborema,S.E.T.; Correa,K.O.; Silva,D.B.B.; Oliveira,M.I.; Paiva,T.M.
EPI399812	HA	Brazil	2011-Jan-25	A/Mato Grosso/11689/2011		Other Database Import	Santos,C.L.S.; Borborema,S.E.T.; Correa,K.O.; Silva,D.B.B.; Oliveira,M.I.; Paiva,T.M.
EPI399807	HA	Brazil	2011-Jan-19	A/Sao Paulo/02-2344/2011		Other Database Import	Santos,C.L.S.; Borborema,S.E.T.; Correa,K.O.; Silva,D.B.B.; Oliveira,M.I.; Paiva,T.M.
EPI399806	HA	Brazil	2011-Jan-11	A/Goias/18078/2011		Other Database Import	Santos,C.L.S.; Borborema,S.E.T.; Correa,K.O.; Silva,D.B.B.; Oliveira,M.I.; Paiva,T.M.
EPI397297	HA	United Kingdom	2011-Feb-21	A/England/215/2011		Other Database Import	Hoschler,K.; Thomson,C.; Casas,I.; Ellis,J.; Galiano,M.; Andrews,N.; Zambon,M.; Thompson,C.
EPI395897	HA	Mexico	2011-Apr-08	A/Mexico/InDRE2554/2011		Other Database Import	Ramirez-Gonzalez,J.E.; Alcantara-Perez,P.A.; Rodriguez-Maldonado,A.P.; Rodriguez-Reyes,B.D.; Wong-Arambula,C.E.; Del Mazo-Lopez,J.C.; Gonzalez-Duran,E.; Barrera-Badillo,G.; Lopez-Martinez,I.; Floriani-Verdugo,J.R.; Cruz-Ortiz,N.; Nunez-Garcia,T.E.; Diaz-Quinonez,J.A.
EPI395767	MP	Cuba	2011-Sep-07	A/Habana/2198/2011		Other Database Import	Pinon,A.; Acosta,B.; Valdes,O.; Mune,M.; Perez,A.; Arencibia,A.; Savon,C.E.; Goyenechea,A.; Oropesa,S.I.; Gonzalez,G.; Hernandez,B.
EPI401085	HA	Cuba	2011-Sep-07	A/Habana/2198/2011		Other Database Import	Pinon,A.; Acosta,B.; Valdes,O.; Mune,M.; Perez,A.; Arencibia,A.; Savon,C.E.; Goyenechea,A.; Oropesa,S.I.; Gonzalez,G.; Hernandez,B.
EPI395759	MP	Cuba	2011-Aug-30	A/Habana/2013/2011		Other Database Import	Pinon,A.; Acosta,B.; Valdes,O.; Mune,M.; Perez,A.; Arencibia,A.; Savon,C.E.; Goyenechea,A.; Oropesa,S.I.; Gonzalez,G.; Hernandez,B.
EPI401090	HA	Cuba	2011-Aug-30	A/Habana/2013/2011		Other Database Import	Pinon,A.; Acosta,B.; Valdes,O.; Mune,M.; Perez,A.; Arencibia,A.; Savon,C.E.; Goyenechea,A.; Oropesa,S.I.; Gonzalez,G.; Hernandez,B.
EPI395758	MP	Cuba	2011-Aug-28	A/Habana/1989/2011		Other Database Import	Pinon,A.; Acosta,B.; Valdes,O.; Mune,M.; Perez,A.; Arencibia,A.; Savon,C.E.; Goyenechea,A.; Oropesa,S.I.; Gonzalez,G.; Hernandez,B.
EPI395757	MP	Cuba	2011-Aug-26	A/Habana/1957/2011		Other Database Import	Pinon,A.; Acosta,B.; Valdes,O.; Mune,M.; Perez,A.; Arencibia,A.; Savon,C.E.; Goyenechea,A.; Oropesa,S.I.; Gonzalez,G.; Hernandez,B.
EPI401089	HA	Cuba	2011-Aug-26	A/Habana/1957/2011		Other Database Import	Pinon,A.; Acosta,B.; Valdes,O.; Mune,M.; Perez,A.; Arencibia,A.; Savon,C.E.; Goyenechea,A.; Oropesa,S.I.; Gonzalez,G.; Hernandez,B.
EPI395754	MP	Cuba	2011-Sep-10	A/Habana/2211/2011		Other Database Import	Pinon,A.; Acosta,B.; Valdes,O.; Mune,M.; Perez,A.; Arencibia,A.; Savon,C.E.; Goyenechea,A.; Oropesa,S.I.; Gonzalez,G.; Hernandez,B.
EPI401087	HA	Cuba	2011-Sep-10	A/Habana/2211/2011		Other Database Import	Pinon,A.; Acosta,B.; Valdes,O.; Mune,M.; Perez,A.; Arencibia,A.; Savon,C.E.; Goyenechea,A.; Oropesa,S.I.; Gonzalez,G.; Hernandez,B.
EPI395322	NP	United States	2011-Nov-21	A/West Virginia/06/2011	West Virginia Office of Laboratory Services	Centers for Disease Control and Prevention
EPI395323	NS	United States	2011-Nov-21	A/West Virginia/06/2011	West Virginia Office of Laboratory Services	Centers for Disease Control and Prevention
EPI395324	MP	United States	2011-Nov-21	A/West Virginia/06/2011	West Virginia Office of Laboratory Services	Centers for Disease Control and Prevention
EPI395325	PA	United States	2011-Nov-21	A/West Virginia/06/2011	West Virginia Office of Laboratory Services	Centers for Disease Control and Prevention
EPI395326	PB1	United States	2011-Nov-21	A/West Virginia/06/2011	West Virginia Office of Laboratory Services	Centers for Disease Control and Prevention
EPI395327	NA	United States	2011-Nov-21	A/West Virginia/06/2011	West Virginia Office of Laboratory Services	Centers for Disease Control and Prevention
EPI395328	HA	United States	2011-Nov-21	A/West Virginia/06/2011	West Virginia Office of Laboratory Services	Centers for Disease Control and Prevention
EPI393381	NA	Morocco	2011-Oct-26	A/MOROCCO/47/2011	Institut National d Hygiene, Ministere de la sante sante	National Institute of Hygiene	ZAKIA REGRAGUI,HASSAN IHAZMADE
EPI393380	HA	Morocco	2011-Oct-26	A/MOROCCO/47/2011	Institut National d Hygiene, Ministere de la sante sante	National Institute of Hygiene	ZAKIA REGRAGUI,HASSAN IHAZMADE
EPI393382	MP	Morocco	2011-Oct-26	A/MOROCCO/47/2011	Institut National d Hygiene, Ministere de la sante sante	National Institute of Hygiene	ZAKIA REGRAGUI,HASSAN IHAZMADE
EPI393138	NS	Singapore	2011-Feb-20	A/Singapore/H2011.140C/2011		Other Database Import	Lee,H.K.; Kong,D.H.L.; Tang,J.W.T.; Koay,E.S.C.
EPI393098	MP	Singapore	2011-Jul-18	A/Singapore/C2011.545C/2011		Other Database Import	Lee,H.K.; Kong,D.H.L.; Tang,J.W.T.; Koay,E.S.C.
EPI393095	MP	Singapore	2011-Jul-03	A/Singapore/H2011.504C/2011		Other Database Import	Lee,H.K.; Kong,D.H.L.; Tang,J.W.T.; Koay,E.S.C.
EPI393093	MP	Singapore	2011-Feb-20	A/Singapore/H2011.140C/2011		Other Database Import	Lee,H.K.; Kong,D.H.L.; Tang,J.W.T.; Koay,E.S.C.
EPI393124	NP	Singapore	2011-Jun-17	A/Singapore/H2011.460cC/2011		Other Database Import	Lee,H.K.; Kong,D.H.L.; Tang,J.W.T.; Koay,E.S.C.
EPI392945	PB2	Singapore	2011-Jun-17	A/Singapore/H2011.460cC/2011		Other Database Import	Lee,H.K.; Kong,D.H.L.; Tang,J.W.T.; Koay,E.S.C.
EPI393079	HA	Singapore	2011-Jun-17	A/Singapore/H2011.460cC/2011		Other Database Import	Lee,H.K.; Kong,D.H.L.; Tang,J.W.T.; Koay,E.S.C.
EPI393154	PA	Singapore	2011-Jun-17	A/Singapore/H2011.460cC/2011		Other Database Import	Lee,H.K.; Kong,D.H.L.; Tang,J.W.T.; Koay,E.S.C.
EPI393169	PB1	Singapore	2011-Jun-17	A/Singapore/H2011.460cC/2011		Other Database Import	Lee,H.K.; Kong,D.H.L.; Tang,J.W.T.; Koay,E.S.C.
EPI393109	NA	Singapore	2011-Jun-17	A/Singapore/H2011.460cC/2011		Other Database Import	Lee,H.K.; Kong,D.H.L.; Tang,J.W.T.; Koay,E.S.C.
EPI392464	NP	United States	2011-Feb-21	A/Boston/DOA27/2011		Other Database Import	Wentworth,D.E.; Dugan,V.; Halpin,R.; Lin,X.; Bera,J.; Ghedin,E.; Hostetler,J.; Fedorova,N.; Overton,L.; Tsitrin,T.; Stockwell,T.; Katzel,D.; Li,K.; Amedeo,P.; Schobel,S.; Shrivastava,S.; Wang,S.; Thovarai,V.; Bishop,B.; Edworthy,P.; Kim,M.; Donnino,M.; Cocchi,M.; Salciccioli,J.; Giberson,B.; Bourgeois,F.; Jones-Bamman,C.; Bao,Y.; Sanders,R.; Dernovoy,D.; Kiryutin,B.; Lipman,D.J.; Tatusova,T.
EPI392465	NS	United States	2011-Feb-21	A/Boston/DOA27/2011		Other Database Import	Wentworth,D.E.; Dugan,V.; Halpin,R.; Lin,X.; Bera,J.; Ghedin,E.; Hostetler,J.; Fedorova,N.; Overton,L.; Tsitrin,T.; Stockwell,T.; Katzel,D.; Li,K.; Amedeo,P.; Schobel,S.; Shrivastava,S.; Wang,S.; Thovarai,V.; Bishop,B.; Edworthy,P.; Kim,M.; Donnino,M.; Cocchi,M.; Salciccioli,J.; Giberson,B.; Bourgeois,F.; Jones-Bamman,C.; Bao,Y.; Sanders,R.; Dernovoy,D.; Kiryutin,B.; Lipman,D.J.; Tatusova,T.
EPI392466	PA	United States	2011-Feb-21	A/Boston/DOA27/2011		Other Database Import	Wentworth,D.E.; Dugan,V.; Halpin,R.; Lin,X.; Bera,J.; Ghedin,E.; Hostetler,J.; Fedorova,N.; Overton,L.; Tsitrin,T.; Stockwell,T.; Katzel,D.; Li,K.; Amedeo,P.; Schobel,S.; Shrivastava,S.; Wang,S.; Thovarai,V.; Bishop,B.; Edworthy,P.; Kim,M.; Donnino,M.; Cocchi,M.; Salciccioli,J.; Giberson,B.; Bourgeois,F.; Jones-Bamman,C.; Bao,Y.; Sanders,R.; Dernovoy,D.; Kiryutin,B.; Lipman,D.J.; Tatusova,T.
EPI392467	PB1	United States	2011-Feb-21	A/Boston/DOA27/2011		Other Database Import	Wentworth,D.E.; Dugan,V.; Halpin,R.; Lin,X.; Bera,J.; Ghedin,E.; Hostetler,J.; Fedorova,N.; Overton,L.; Tsitrin,T.; Stockwell,T.; Katzel,D.; Li,K.; Amedeo,P.; Schobel,S.; Shrivastava,S.; Wang,S.; Thovarai,V.; Bishop,B.; Edworthy,P.; Kim,M.; Donnino,M.; Cocchi,M.; Salciccioli,J.; Giberson,B.; Bourgeois,F.; Jones-Bamman,C.; Bao,Y.; Sanders,R.; Dernovoy,D.; Kiryutin,B.; Lipman,D.J.; Tatusova,T.
EPI392468	PB2	United States	2011-Feb-21	A/Boston/DOA27/2011		Other Database Import	Wentworth,D.E.; Dugan,V.; Halpin,R.; Lin,X.; Bera,J.; Ghedin,E.; Hostetler,J.; Fedorova,N.; Overton,L.; Tsitrin,T.; Stockwell,T.; Katzel,D.; Li,K.; Amedeo,P.; Schobel,S.; Shrivastava,S.; Wang,S.; Thovarai,V.; Bishop,B.; Edworthy,P.; Kim,M.; Donnino,M.; Cocchi,M.; Salciccioli,J.; Giberson,B.; Bourgeois,F.; Jones-Bamman,C.; Bao,Y.; Sanders,R.; Dernovoy,D.; Kiryutin,B.; Lipman,D.J.; Tatusova,T.
EPI392461	HA	United States	2011-Feb-21	A/Boston/DOA27/2011		Other Database Import	Wentworth,D.E.; Dugan,V.; Halpin,R.; Lin,X.; Bera,J.; Ghedin,E.; Hostetler,J.; Fedorova,N.; Overton,L.; Tsitrin,T.; Stockwell,T.; Katzel,D.; Li,K.; Amedeo,P.; Schobel,S.; Shrivastava,S.; Wang,S.; Thovarai,V.; Bishop,B.; Edworthy,P.; Kim,M.; Donnino,M.; Cocchi,M.; Salciccioli,J.; Giberson,B.; Bourgeois,F.; Jones-Bamman,C.; Bao,Y.; Sanders,R.; Dernovoy,D.; Kiryutin,B.; Lipman,D.J.; Tatusova,T.
EPI392462	MP	United States	2011-Feb-21	A/Boston/DOA27/2011		Other Database Import	Wentworth,D.E.; Dugan,V.; Halpin,R.; Lin,X.; Bera,J.; Ghedin,E.; Hostetler,J.; Fedorova,N.; Overton,L.; Tsitrin,T.; Stockwell,T.; Katzel,D.; Li,K.; Amedeo,P.; Schobel,S.; Shrivastava,S.; Wang,S.; Thovarai,V.; Bishop,B.; Edworthy,P.; Kim,M.; Donnino,M.; Cocchi,M.; Salciccioli,J.; Giberson,B.; Bourgeois,F.; Jones-Bamman,C.; Bao,Y.; Sanders,R.; Dernovoy,D.; Kiryutin,B.; Lipman,D.J.; Tatusova,T.
EPI392463	NA	United States	2011-Feb-21	A/Boston/DOA27/2011		Other Database Import	Wentworth,D.E.; Dugan,V.; Halpin,R.; Lin,X.; Bera,J.; Ghedin,E.; Hostetler,J.; Fedorova,N.; Overton,L.; Tsitrin,T.; Stockwell,T.; Katzel,D.; Li,K.; Amedeo,P.; Schobel,S.; Shrivastava,S.; Wang,S.; Thovarai,V.; Bishop,B.; Edworthy,P.; Kim,M.; Donnino,M.; Cocchi,M.; Salciccioli,J.; Giberson,B.; Bourgeois,F.; Jones-Bamman,C.; Bao,Y.; Sanders,R.; Dernovoy,D.; Kiryutin,B.; Lipman,D.J.; Tatusova,T.
EPI387604	HA	Russian Federation	2011-Nov-01	A/Vladivostok/10/2011		Other Database Import	Siluyanova,E.V.; Alkhovskiy,S.V.; Burtseva,E.I.; Schevchenco,E.S.; Kolobukhina,L.V.; Shevchenko,E.S.; Shevchenco,E.S.; Baranov,V.I.
EPI387605	NA	Russian Federation	2011-Nov-01	A/Vladivostok/10/2011		Other Database Import	Siluyanova,E.V.; Alkhovskiy,S.V.; Burtseva,E.I.; Schevchenco,E.S.; Kolobukhina,L.V.; Shevchenko,E.S.; Shevchenco,E.S.; Baranov,V.I.
EPI387606	MP	Russian Federation	2011-Nov-01	A/Vladivostok/10/2011		Other Database Import	Siluyanova,E.V.; Alkhovskiy,S.V.; Burtseva,E.I.; Schevchenco,E.S.; Kolobukhina,L.V.; Shevchenko,E.S.; Shevchenco,E.S.; Baranov,V.I.
EPI381093	HA	Singapore	2011-Dec-09	A/Singapore/TT802/2011		Other Database Import	Phuah,S.P.; Quek,D.; Teo,M.L.; Loh,P.L.; Yong,T.Y.; Meng,S.; Ho,Y.L.; Tang,N.; Lim,L.; Chen,S.L.; Cui,L.
EPI381094	NA	Singapore	2011-Dec-09	A/Singapore/TT802/2011		Other Database Import	Phuah,S.P.; Quek,D.; Teo,M.L.; Loh,P.L.; Yong,T.Y.; Meng,S.; Ho,Y.L.; Tang,N.; Lim,L.; Chen,S.L.; Cui,L.
EPI381091	HA	Singapore	2011-Dec-05	A/Singapore/TT787/2011		Other Database Import	Phuah,S.P.; Quek,D.; Teo,M.L.; Loh,P.L.; Yong,T.Y.; Meng,S.; Ho,Y.L.; Tang,N.; Lim,L.; Chen,S.L.; Cui,L.
EPI381092	NA	Singapore	2011-Dec-05	A/Singapore/TT787/2011		Other Database Import	Phuah,S.P.; Quek,D.; Teo,M.L.; Loh,P.L.; Yong,T.Y.; Meng,S.; Ho,Y.L.; Tang,N.; Lim,L.; Chen,S.L.; Cui,L.
EPI381089	HA	Singapore	2011-Nov-30	A/Singapore/TT766/2011		Other Database Import	Phuah,S.P.; Quek,D.; Teo,M.L.; Loh,P.L.; Yong,T.Y.; Meng,S.; Ho,Y.L.; Tang,N.; Lim,L.; Chen,S.L.; Cui,L.
EPI381090	NA	Singapore	2011-Nov-30	A/Singapore/TT766/2011		Other Database Import	Phuah,S.P.; Quek,D.; Teo,M.L.; Loh,P.L.; Yong,T.Y.; Meng,S.; Ho,Y.L.; Tang,N.; Lim,L.; Chen,S.L.; Cui,L.
EPI381087	HA	Singapore	2011-Nov-30	A/Singapore/TT765/2011		Other Database Import	Phuah,S.P.; Quek,D.; Teo,M.L.; Loh,P.L.; Yong,T.Y.; Meng,S.; Ho,Y.L.; Tang,N.; Lim,L.; Chen,S.L.; Cui,L.
EPI381088	NA	Singapore	2011-Nov-30	A/Singapore/TT765/2011		Other Database Import	Phuah,S.P.; Quek,D.; Teo,M.L.; Loh,P.L.; Yong,T.Y.; Meng,S.; Ho,Y.L.; Tang,N.; Lim,L.; Chen,S.L.; Cui,L.
EPI381077	HA	Singapore	2011-Nov-01	A/Singapore/TT717/2011		Other Database Import	Phuah,S.P.; Quek,D.; Teo,M.L.; Loh,P.L.; Yong,T.Y.; Meng,S.; Ho,Y.L.; Tang,N.; Lim,L.; Chen,S.L.; Cui,L.
EPI381078	NA	Singapore	2011-Nov-01	A/Singapore/TT717/2011		Other Database Import	Phuah,S.P.; Quek,D.; Teo,M.L.; Loh,P.L.; Yong,T.Y.; Meng,S.; Ho,Y.L.; Tang,N.; Lim,L.; Chen,S.L.; Cui,L.
EPI381075	HA	Singapore	2011-Oct-28	A/Singapore/TT713/2011		Other Database Import	Phuah,S.P.; Quek,D.; Teo,M.L.; Loh,P.L.; Yong,T.Y.; Meng,S.; Ho,Y.L.; Tang,N.; Lim,L.; Chen,S.L.; Cui,L.
EPI381076	NA	Singapore	2011-Oct-28	A/Singapore/TT713/2011		Other Database Import	Phuah,S.P.; Quek,D.; Teo,M.L.; Loh,P.L.; Yong,T.Y.; Meng,S.; Ho,Y.L.; Tang,N.; Lim,L.; Chen,S.L.; Cui,L.
EPI381063	HA	Singapore	2011-Oct-04	A/Singapore/TT654/2011		Other Database Import	Phuah,S.P.; Quek,D.; Teo,M.L.; Loh,P.L.; Yong,T.Y.; Meng,S.; Ho,Y.L.; Tang,N.; Lim,L.; Chen,S.L.; Cui,L.
EPI381064	NA	Singapore	2011-Oct-04	A/Singapore/TT654/2011		Other Database Import	Phuah,S.P.; Quek,D.; Teo,M.L.; Loh,P.L.; Yong,T.Y.; Meng,S.; Ho,Y.L.; Tang,N.; Lim,L.; Chen,S.L.; Cui,L.
EPI381059	HA	Singapore	2011-Sep-29	A/Singapore/TT633/2011		Other Database Import	Phuah,S.P.; Quek,D.; Teo,M.L.; Loh,P.L.; Yong,T.Y.; Meng,S.; Ho,Y.L.; Tang,N.; Lim,L.; Chen,S.L.; Cui,L.
EPI381060	NA	Singapore	2011-Sep-29	A/Singapore/TT633/2011		Other Database Import	Phuah,S.P.; Quek,D.; Teo,M.L.; Loh,P.L.; Yong,T.Y.; Meng,S.; Ho,Y.L.; Tang,N.; Lim,L.; Chen,S.L.; Cui,L.
EPI381057	HA	Singapore	2011-Sep-29	A/Singapore/TT630 /2011		Other Database Import	Phuah,S.P.; Quek,D.; Teo,M.L.; Loh,P.L.; Yong,T.Y.; Meng,S.; Ho,Y.L.; Tang,N.; Lim,L.; Chen,S.L.; Cui,L.
EPI381058	NA	Singapore	2011-Sep-29	A/Singapore/TT630 /2011		Other Database Import	Phuah,S.P.; Quek,D.; Teo,M.L.; Loh,P.L.; Yong,T.Y.; Meng,S.; Ho,Y.L.; Tang,N.; Lim,L.; Chen,S.L.; Cui,L.
EPI381050	NA	Singapore	2011-Sep-13	A/Singapore/TT594/2011		Other Database Import	Phuah,S.P.; Quek,D.; Teo,M.L.; Loh,P.L.; Yong,T.Y.; Meng,S.; Ho,Y.L.; Tang,N.; Lim,L.; Chen,S.L.; Cui,L.
EPI381049	HA	Singapore	2011-Sep-13	A/Singapore/TT594/2011		Other Database Import	Phuah,S.P.; Quek,D.; Teo,M.L.; Loh,P.L.; Yong,T.Y.; Meng,S.; Ho,Y.L.; Tang,N.; Lim,L.; Chen,S.L.; Cui,L.
EPI381043	HA	Singapore	2011-Sep-06	A/Singapore/TT572/2011		Other Database Import	Phuah,S.P.; Quek,D.; Teo,M.L.; Loh,P.L.; Yong,T.Y.; Meng,S.; Ho,Y.L.; Tang,N.; Lim,L.; Chen,S.L.; Cui,L.
EPI381044	NA	Singapore	2011-Sep-06	A/Singapore/TT572/2011		Other Database Import	Phuah,S.P.; Quek,D.; Teo,M.L.; Loh,P.L.; Yong,T.Y.; Meng,S.; Ho,Y.L.; Tang,N.; Lim,L.; Chen,S.L.; Cui,L.
EPI381019	HA	Singapore	2011-Jul-29	A/Singapore/TT430/2011		Other Database Import	Phuah,S.P.; Quek,D.; Teo,M.L.; Loh,P.L.; Yong,T.Y.; Meng,S.; Ho,Y.L.; Tang,N.; Lim,L.; Chen,S.L.; Cui,L.
EPI381020	NA	Singapore	2011-Jul-29	A/Singapore/TT430/2011		Other Database Import	Phuah,S.P.; Quek,D.; Teo,M.L.; Loh,P.L.; Yong,T.Y.; Meng,S.; Ho,Y.L.; Tang,N.; Lim,L.; Chen,S.L.; Cui,L.
EPI381018	NA	Singapore	2011-Jul-27	A/Singapore/TT416/2011		Other Database Import	Phuah,S.P.; Quek,D.; Teo,M.L.; Loh,P.L.; Yong,T.Y.; Meng,S.; Ho,Y.L.; Tang,N.; Lim,L.; Chen,S.L.; Cui,L.
EPI381017	HA	Singapore	2011-Jul-27	A/Singapore/TT416/2011		Other Database Import	Phuah,S.P.; Quek,D.; Teo,M.L.; Loh,P.L.; Yong,T.Y.; Meng,S.; Ho,Y.L.; Tang,N.; Lim,L.; Chen,S.L.; Cui,L.
EPI381007	HA	Singapore	2011-Jun-27	A/Singapore/TT241/2011		Other Database Import	Phuah,S.P.; Quek,D.; Teo,M.L.; Loh,P.L.; Yong,T.Y.; Meng,S.; Ho,Y.L.; Tang,N.; Lim,L.; Chen,S.L.; Cui,L.
EPI381008	NA	Singapore	2011-Jun-27	A/Singapore/TT241/2011		Other Database Import	Phuah,S.P.; Quek,D.; Teo,M.L.; Loh,P.L.; Yong,T.Y.; Meng,S.; Ho,Y.L.; Tang,N.; Lim,L.; Chen,S.L.; Cui,L.
EPI381005	HA	Singapore	2011-Jun-16	A/Singapore/TT230/2011		Other Database Import	Phuah,S.P.; Quek,D.; Teo,M.L.; Loh,P.L.; Yong,T.Y.; Meng,S.; Ho,Y.L.; Tang,N.; Lim,L.; Chen,S.L.; Cui,L.
EPI381006	NA	Singapore	2011-Jun-16	A/Singapore/TT230/2011		Other Database Import	Phuah,S.P.; Quek,D.; Teo,M.L.; Loh,P.L.; Yong,T.Y.; Meng,S.; Ho,Y.L.; Tang,N.; Lim,L.; Chen,S.L.; Cui,L.
EPI381001	HA	Singapore	2011-Jun-07	A/Singapore/TT216/2011		Other Database Import	Phuah,S.P.; Quek,D.; Teo,M.L.; Loh,P.L.; Yong,T.Y.; Meng,S.; Ho,Y.L.; Tang,N.; Lim,L.; Chen,S.L.; Cui,L.
EPI381002	NA	Singapore	2011-Jun-07	A/Singapore/TT216/2011		Other Database Import	Phuah,S.P.; Quek,D.; Teo,M.L.; Loh,P.L.; Yong,T.Y.; Meng,S.; Ho,Y.L.; Tang,N.; Lim,L.; Chen,S.L.; Cui,L.
EPI380991	HA	Singapore	2011-Jun-20	A/Singapore/MOH25/2011		Other Database Import	Phuah,S.P.; Quek,D.; Teo,M.L.; Loh,P.L.; Yong,T.Y.; Meng,S.; Ho,Y.L.; Tang,N.; Lim,L.; Chen,S.L.; Cui,L.
EPI380992	NA	Singapore	2011-Jun-20	A/Singapore/MOH25/2011		Other Database Import	Phuah,S.P.; Quek,D.; Teo,M.L.; Loh,P.L.; Yong,T.Y.; Meng,S.; Ho,Y.L.; Tang,N.; Lim,L.; Chen,S.L.; Cui,L.
EPI380977	HA	Singapore	2011-Dec-27	A/Singapore/KK566/2011		Other Database Import	Phuah,S.P.; Quek,D.; Teo,M.L.; Loh,P.L.; Yong,T.Y.; Meng,S.; Ho,Y.L.; Tang,N.; Lim,L.; Chen,S.L.; Cui,L.
EPI380978	NA	Singapore	2011-Dec-27	A/Singapore/KK566/2011		Other Database Import	Phuah,S.P.; Quek,D.; Teo,M.L.; Loh,P.L.; Yong,T.Y.; Meng,S.; Ho,Y.L.; Tang,N.; Lim,L.; Chen,S.L.; Cui,L.
EPI380963	HA	Singapore	2011-Nov-01	A/Singapore/KK475/2011		Other Database Import	Phuah,S.P.; Quek,D.; Teo,M.L.; Loh,P.L.; Yong,T.Y.; Meng,S.; Ho,Y.L.; Tang,N.; Lim,L.; Chen,S.L.; Cui,L.
EPI380964	NA	Singapore	2011-Nov-01	A/Singapore/KK475/2011		Other Database Import	Phuah,S.P.; Quek,D.; Teo,M.L.; Loh,P.L.; Yong,T.Y.; Meng,S.; Ho,Y.L.; Tang,N.; Lim,L.; Chen,S.L.; Cui,L.
EPI380959	HA	Singapore	2011-Oct-17	A/Singapore/KK445/2011		Other Database Import	Phuah,S.P.; Quek,D.; Teo,M.L.; Loh,P.L.; Yong,T.Y.; Meng,S.; Ho,Y.L.; Tang,N.; Lim,L.; Chen,S.L.; Cui,L.
EPI380960	NA	Singapore	2011-Oct-17	A/Singapore/KK445/2011		Other Database Import	Phuah,S.P.; Quek,D.; Teo,M.L.; Loh,P.L.; Yong,T.Y.; Meng,S.; Ho,Y.L.; Tang,N.; Lim,L.; Chen,S.L.; Cui,L.
EPI380957	HA	Singapore	2011-Oct-07	A/Singapore/KK427/2011		Other Database Import	Phuah,S.P.; Quek,D.; Teo,M.L.; Loh,P.L.; Yong,T.Y.; Meng,S.; Ho,Y.L.; Tang,N.; Lim,L.; Chen,S.L.; Cui,L.
EPI380958	NA	Singapore	2011-Oct-07	A/Singapore/KK427/2011		Other Database Import	Phuah,S.P.; Quek,D.; Teo,M.L.; Loh,P.L.; Yong,T.Y.; Meng,S.; Ho,Y.L.; Tang,N.; Lim,L.; Chen,S.L.; Cui,L.
EPI380947	HA	Singapore	2011-Sep-08	A/Singapore/KK386/2011		Other Database Import	Phuah,S.P.; Quek,D.; Teo,M.L.; Loh,P.L.; Yong,T.Y.; Meng,S.; Ho,Y.L.; Tang,N.; Lim,L.; Chen,S.L.; Cui,L.
EPI380948	NA	Singapore	2011-Sep-08	A/Singapore/KK386/2011		Other Database Import	Phuah,S.P.; Quek,D.; Teo,M.L.; Loh,P.L.; Yong,T.Y.; Meng,S.; Ho,Y.L.; Tang,N.; Lim,L.; Chen,S.L.; Cui,L.
EPI380945	HA	Singapore	2011-Sep-07	A/Singapore/KK380/2011		Other Database Import	Phuah,S.P.; Quek,D.; Teo,M.L.; Loh,P.L.; Yong,T.Y.; Meng,S.; Ho,Y.L.; Tang,N.; Lim,L.; Chen,S.L.; Cui,L.
EPI380946	NA	Singapore	2011-Sep-07	A/Singapore/KK380/2011		Other Database Import	Phuah,S.P.; Quek,D.; Teo,M.L.; Loh,P.L.; Yong,T.Y.; Meng,S.; Ho,Y.L.; Tang,N.; Lim,L.; Chen,S.L.; Cui,L.
EPI380939	HA	Singapore	2011-Aug-23	A/Singapore/KK354/2011		Other Database Import	Phuah,S.P.; Quek,D.; Teo,M.L.; Loh,P.L.; Yong,T.Y.; Meng,S.; Ho,Y.L.; Tang,N.; Lim,L.; Chen,S.L.; Cui,L.
EPI380940	NA	Singapore	2011-Aug-23	A/Singapore/KK354/2011		Other Database Import	Phuah,S.P.; Quek,D.; Teo,M.L.; Loh,P.L.; Yong,T.Y.; Meng,S.; Ho,Y.L.; Tang,N.; Lim,L.; Chen,S.L.; Cui,L.
EPI380937	HA	Singapore	2011-Aug-15	A/Singapore/KK337/2011		Other Database Import	Phuah,S.P.; Quek,D.; Teo,M.L.; Loh,P.L.; Yong,T.Y.; Meng,S.; Ho,Y.L.; Tang,N.; Lim,L.; Chen,S.L.; Cui,L.
EPI380938	NA	Singapore	2011-Aug-15	A/Singapore/KK337/2011		Other Database Import	Phuah,S.P.; Quek,D.; Teo,M.L.; Loh,P.L.; Yong,T.Y.; Meng,S.; Ho,Y.L.; Tang,N.; Lim,L.; Chen,S.L.; Cui,L.
EPI380935	HA	Singapore	2011-Aug-10	A/Singapore/KK325/2011		Other Database Import	Phuah,S.P.; Quek,D.; Teo,M.L.; Loh,P.L.; Yong,T.Y.; Meng,S.; Ho,Y.L.; Tang,N.; Lim,L.; Chen,S.L.; Cui,L.
EPI380936	NA	Singapore	2011-Aug-10	A/Singapore/KK325/2011		Other Database Import	Phuah,S.P.; Quek,D.; Teo,M.L.; Loh,P.L.; Yong,T.Y.; Meng,S.; Ho,Y.L.; Tang,N.; Lim,L.; Chen,S.L.; Cui,L.
EPI380923	HA	Singapore	2011-Jun-21	A/Singapore/KK212/2011		Other Database Import	Phuah,S.P.; Quek,D.; Teo,M.L.; Loh,P.L.; Yong,T.Y.; Meng,S.; Ho,Y.L.; Tang,N.; Lim,L.; Chen,S.L.; Cui,L.
EPI380924	NA	Singapore	2011-Jun-21	A/Singapore/KK212/2011		Other Database Import	Phuah,S.P.; Quek,D.; Teo,M.L.; Loh,P.L.; Yong,T.Y.; Meng,S.; Ho,Y.L.; Tang,N.; Lim,L.; Chen,S.L.; Cui,L.
EPI380921	HA	Singapore	2011-Jun-14	A/Singapore/KK200/2011		Other Database Import	Phuah,S.P.; Quek,D.; Teo,M.L.; Loh,P.L.; Yong,T.Y.; Meng,S.; Ho,Y.L.; Tang,N.; Lim,L.; Chen,S.L.; Cui,L.
EPI380922	NA	Singapore	2011-Jun-14	A/Singapore/KK200/2011		Other Database Import	Phuah,S.P.; Quek,D.; Teo,M.L.; Loh,P.L.; Yong,T.Y.; Meng,S.; Ho,Y.L.; Tang,N.; Lim,L.; Chen,S.L.; Cui,L.
EPI380919	HA	Singapore	2011-May-19	A/Singapore/KK183/2011		Other Database Import	Phuah,S.P.; Quek,D.; Teo,M.L.; Loh,P.L.; Yong,T.Y.; Meng,S.; Ho,Y.L.; Tang,N.; Lim,L.; Chen,S.L.; Cui,L.
EPI380920	NA	Singapore	2011-May-19	A/Singapore/KK183/2011		Other Database Import	Phuah,S.P.; Quek,D.; Teo,M.L.; Loh,P.L.; Yong,T.Y.; Meng,S.; Ho,Y.L.; Tang,N.; Lim,L.; Chen,S.L.; Cui,L.
EPI380891	HA	Singapore	2011-Jan-18	A/Singapore/GP185/2011		Other Database Import	Phuah,S.P.; Quek,D.; Teo,M.L.; Loh,P.L.; Yong,T.Y.; Meng,S.; Ho,Y.L.; Tang,N.; Lim,L.; Chen,S.L.; Cui,L.
EPI380892	NA	Singapore	2011-Jan-18	A/Singapore/GP185/2011		Other Database Import	Phuah,S.P.; Quek,D.; Teo,M.L.; Loh,P.L.; Yong,T.Y.; Meng,S.; Ho,Y.L.; Tang,N.; Lim,L.; Chen,S.L.; Cui,L.
EPI380889	HA	Singapore	2011-Dec-09	A/Singapore/GP1846/2011		Other Database Import	Phuah,S.P.; Quek,D.; Teo,M.L.; Loh,P.L.; Yong,T.Y.; Meng,S.; Ho,Y.L.; Tang,N.; Lim,L.; Chen,S.L.; Cui,L.
EPI380890	NA	Singapore	2011-Dec-09	A/Singapore/GP1846/2011		Other Database Import	Phuah,S.P.; Quek,D.; Teo,M.L.; Loh,P.L.; Yong,T.Y.; Meng,S.; Ho,Y.L.; Tang,N.; Lim,L.; Chen,S.L.; Cui,L.
EPI380887	HA	Singapore	2011-Dec-08	A/Singapore/GP1838/2011		Other Database Import	Phuah,S.P.; Quek,D.; Teo,M.L.; Loh,P.L.; Yong,T.Y.; Meng,S.; Ho,Y.L.; Tang,N.; Lim,L.; Chen,S.L.; Cui,L.
EPI380888	NA	Singapore	2011-Dec-08	A/Singapore/GP1838/2011		Other Database Import	Phuah,S.P.; Quek,D.; Teo,M.L.; Loh,P.L.; Yong,T.Y.; Meng,S.; Ho,Y.L.; Tang,N.; Lim,L.; Chen,S.L.; Cui,L.
EPI380885	HA	Singapore	2011-Dec-05	A/Singapore/GP1818/2011		Other Database Import	Phuah,S.P.; Quek,D.; Teo,M.L.; Loh,P.L.; Yong,T.Y.; Meng,S.; Ho,Y.L.; Tang,N.; Lim,L.; Chen,S.L.; Cui,L.
EPI380886	NA	Singapore	2011-Dec-05	A/Singapore/GP1818/2011		Other Database Import	Phuah,S.P.; Quek,D.; Teo,M.L.; Loh,P.L.; Yong,T.Y.; Meng,S.; Ho,Y.L.; Tang,N.; Lim,L.; Chen,S.L.; Cui,L.
EPI380865	HA	Singapore	2011-Nov-08	A/Singapore/GP1713/2011		Other Database Import	Phuah,S.P.; Quek,D.; Teo,M.L.; Loh,P.L.; Yong,T.Y.; Meng,S.; Ho,Y.L.; Tang,N.; Lim,L.; Chen,S.L.; Cui,L.
EPI380866	NA	Singapore	2011-Nov-08	A/Singapore/GP1713/2011		Other Database Import	Phuah,S.P.; Quek,D.; Teo,M.L.; Loh,P.L.; Yong,T.Y.; Meng,S.; Ho,Y.L.; Tang,N.; Lim,L.; Chen,S.L.; Cui,L.
EPI380851	HA	Singapore	2011-Oct-20	A/Singapore/GP1655/2011		Other Database Import	Phuah,S.P.; Quek,D.; Teo,M.L.; Loh,P.L.; Yong,T.Y.; Meng,S.; Ho,Y.L.; Tang,N.; Lim,L.; Chen,S.L.; Cui,L.
EPI380852	NA	Singapore	2011-Oct-20	A/Singapore/GP1655/2011		Other Database Import	Phuah,S.P.; Quek,D.; Teo,M.L.; Loh,P.L.; Yong,T.Y.; Meng,S.; Ho,Y.L.; Tang,N.; Lim,L.; Chen,S.L.; Cui,L.
EPI380849	HA	Singapore	2011-Oct-19	A/Singapore/GP1651/2011		Other Database Import	Phuah,S.P.; Quek,D.; Teo,M.L.; Loh,P.L.; Yong,T.Y.; Meng,S.; Ho,Y.L.; Tang,N.; Lim,L.; Chen,S.L.; Cui,L.
EPI380850	NA	Singapore	2011-Oct-19	A/Singapore/GP1651/2011		Other Database Import	Phuah,S.P.; Quek,D.; Teo,M.L.; Loh,P.L.; Yong,T.Y.; Meng,S.; Ho,Y.L.; Tang,N.; Lim,L.; Chen,S.L.; Cui,L.
EPI380847	HA	Singapore	2011-Oct-18	A/Singapore/GP1635/2011		Other Database Import	Phuah,S.P.; Quek,D.; Teo,M.L.; Loh,P.L.; Yong,T.Y.; Meng,S.; Ho,Y.L.; Tang,N.; Lim,L.; Chen,S.L.; Cui,L.
EPI380848	NA	Singapore	2011-Oct-18	A/Singapore/GP1635/2011		Other Database Import	Phuah,S.P.; Quek,D.; Teo,M.L.; Loh,P.L.; Yong,T.Y.; Meng,S.; Ho,Y.L.; Tang,N.; Lim,L.; Chen,S.L.; Cui,L.
EPI380837	HA	Singapore	2011-Sep-29	A/Singapore/GP1541/2011		Other Database Import	Phuah,S.P.; Quek,D.; Teo,M.L.; Loh,P.L.; Yong,T.Y.; Meng,S.; Ho,Y.L.; Tang,N.; Lim,L.; Chen,S.L.; Cui,L.
EPI380838	NA	Singapore	2011-Sep-29	A/Singapore/GP1541/2011		Other Database Import	Phuah,S.P.; Quek,D.; Teo,M.L.; Loh,P.L.; Yong,T.Y.; Meng,S.; Ho,Y.L.; Tang,N.; Lim,L.; Chen,S.L.; Cui,L.
EPI380835	HA	Singapore	2011-Sep-27	A/Singapore/GP1536/2011		Other Database Import	Phuah,S.P.; Quek,D.; Teo,M.L.; Loh,P.L.; Yong,T.Y.; Meng,S.; Ho,Y.L.; Tang,N.; Lim,L.; Chen,S.L.; Cui,L.
EPI380836	NA	Singapore	2011-Sep-27	A/Singapore/GP1536/2011		Other Database Import	Phuah,S.P.; Quek,D.; Teo,M.L.; Loh,P.L.; Yong,T.Y.; Meng,S.; Ho,Y.L.; Tang,N.; Lim,L.; Chen,S.L.; Cui,L.
EPI380833	HA	Singapore	2011-Sep-20	A/Singapore/GP1524/2011		Other Database Import	Phuah,S.P.; Quek,D.; Teo,M.L.; Loh,P.L.; Yong,T.Y.; Meng,S.; Ho,Y.L.; Tang,N.; Lim,L.; Chen,S.L.; Cui,L.
EPI380834	NA	Singapore	2011-Sep-20	A/Singapore/GP1524/2011		Other Database Import	Phuah,S.P.; Quek,D.; Teo,M.L.; Loh,P.L.; Yong,T.Y.; Meng,S.; Ho,Y.L.; Tang,N.; Lim,L.; Chen,S.L.; Cui,L.
EPI380831	HA	Singapore	2011-Sep-13	A/Singapore/GP1507/2011		Other Database Import	Phuah,S.P.; Quek,D.; Teo,M.L.; Loh,P.L.; Yong,T.Y.; Meng,S.; Ho,Y.L.; Tang,N.; Lim,L.; Chen,S.L.; Cui,L.
EPI380832	NA	Singapore	2011-Sep-13	A/Singapore/GP1507/2011		Other Database Import	Phuah,S.P.; Quek,D.; Teo,M.L.; Loh,P.L.; Yong,T.Y.; Meng,S.; Ho,Y.L.; Tang,N.; Lim,L.; Chen,S.L.; Cui,L.
EPI380827	HA	Singapore	2011-Sep-08	A/Singapore/GP1490/2011		Other Database Import	Phuah,S.P.; Quek,D.; Teo,M.L.; Loh,P.L.; Yong,T.Y.; Meng,S.; Ho,Y.L.; Tang,N.; Lim,L.; Chen,S.L.; Cui,L.
EPI380828	NA	Singapore	2011-Sep-08	A/Singapore/GP1490/2011		Other Database Import	Phuah,S.P.; Quek,D.; Teo,M.L.; Loh,P.L.; Yong,T.Y.; Meng,S.; Ho,Y.L.; Tang,N.; Lim,L.; Chen,S.L.; Cui,L.
EPI380825	HA	Singapore	2011-Sep-02	A/Singapore/GP1469/2011		Other Database Import	Phuah,S.P.; Quek,D.; Teo,M.L.; Loh,P.L.; Yong,T.Y.; Meng,S.; Ho,Y.L.; Tang,N.; Lim,L.; Chen,S.L.; Cui,L.
EPI380826	NA	Singapore	2011-Sep-02	A/Singapore/GP1469/2011		Other Database Import	Phuah,S.P.; Quek,D.; Teo,M.L.; Loh,P.L.; Yong,T.Y.; Meng,S.; Ho,Y.L.; Tang,N.; Lim,L.; Chen,S.L.; Cui,L.
EPI380819	HA	Singapore	2011-Aug-16	A/Singapore/GP1437/2011		Other Database Import	Phuah,S.P.; Quek,D.; Teo,M.L.; Loh,P.L.; Yong,T.Y.; Meng,S.; Ho,Y.L.; Tang,N.; Lim,L.; Chen,S.L.; Cui,L.
EPI380820	NA	Singapore	2011-Aug-16	A/Singapore/GP1437/2011		Other Database Import	Phuah,S.P.; Quek,D.; Teo,M.L.; Loh,P.L.; Yong,T.Y.; Meng,S.; Ho,Y.L.; Tang,N.; Lim,L.; Chen,S.L.; Cui,L.
EPI380817	HA	Singapore	2011-Aug-11	A/Singapore/GP1423/2011		Other Database Import	Phuah,S.P.; Quek,D.; Teo,M.L.; Loh,P.L.; Yong,T.Y.; Meng,S.; Ho,Y.L.; Tang,N.; Lim,L.; Chen,S.L.; Cui,L.
EPI380818	NA	Singapore	2011-Aug-11	A/Singapore/GP1423/2011		Other Database Import	Phuah,S.P.; Quek,D.; Teo,M.L.; Loh,P.L.; Yong,T.Y.; Meng,S.; Ho,Y.L.; Tang,N.; Lim,L.; Chen,S.L.; Cui,L.
EPI380809	HA	Singapore	2011-Jul-29	A/Singapore/GP1362/2011		Other Database Import	Phuah,S.P.; Quek,D.; Teo,M.L.; Loh,P.L.; Yong,T.Y.; Meng,S.; Ho,Y.L.; Tang,N.; Lim,L.; Chen,S.L.; Cui,L.
EPI380810	NA	Singapore	2011-Jul-29	A/Singapore/GP1362/2011		Other Database Import	Phuah,S.P.; Quek,D.; Teo,M.L.; Loh,P.L.; Yong,T.Y.; Meng,S.; Ho,Y.L.; Tang,N.; Lim,L.; Chen,S.L.; Cui,L.
EPI380793	HA	Singapore	2011-Jul-04	A/Singapore/GP1188/2011		Other Database Import	Phuah,S.P.; Quek,D.; Teo,M.L.; Loh,P.L.; Yong,T.Y.; Meng,S.; Ho,Y.L.; Tang,N.; Lim,L.; Chen,S.L.; Cui,L.
EPI380794	NA	Singapore	2011-Jul-04	A/Singapore/GP1188/2011		Other Database Import	Phuah,S.P.; Quek,D.; Teo,M.L.; Loh,P.L.; Yong,T.Y.; Meng,S.; Ho,Y.L.; Tang,N.; Lim,L.; Chen,S.L.; Cui,L.
EPI380791	HA	Singapore	2011-Jun-27	A/Singapore/GP1155/2011		Other Database Import	Phuah,S.P.; Quek,D.; Teo,M.L.; Loh,P.L.; Yong,T.Y.; Meng,S.; Ho,Y.L.; Tang,N.; Lim,L.; Chen,S.L.; Cui,L.
EPI380792	NA	Singapore	2011-Jun-27	A/Singapore/GP1155/2011		Other Database Import	Phuah,S.P.; Quek,D.; Teo,M.L.; Loh,P.L.; Yong,T.Y.; Meng,S.; Ho,Y.L.; Tang,N.; Lim,L.; Chen,S.L.; Cui,L.
EPI380789	HA	Singapore	2011-Jun-24	A/Singapore/GP1147/2011		Other Database Import	Phuah,S.P.; Quek,D.; Teo,M.L.; Loh,P.L.; Yong,T.Y.; Meng,S.; Ho,Y.L.; Tang,N.; Lim,L.; Chen,S.L.; Cui,L.
EPI380790	NA	Singapore	2011-Jun-24	A/Singapore/GP1147/2011		Other Database Import	Phuah,S.P.; Quek,D.; Teo,M.L.; Loh,P.L.; Yong,T.Y.; Meng,S.; Ho,Y.L.; Tang,N.; Lim,L.; Chen,S.L.; Cui,L.
EPI380765	HA	Singapore	2011-Oct-07	A/Singapore/EN401/2011		Other Database Import	Phuah,S.P.; Quek,D.; Teo,M.L.; Loh,P.L.; Yong,T.Y.; Meng,S.; Ho,Y.L.; Tang,N.; Lim,L.; Chen,S.L.; Cui,L.
EPI380766	NA	Singapore	2011-Oct-07	A/Singapore/EN401/2011		Other Database Import	Phuah,S.P.; Quek,D.; Teo,M.L.; Loh,P.L.; Yong,T.Y.; Meng,S.; Ho,Y.L.; Tang,N.; Lim,L.; Chen,S.L.; Cui,L.
EPI379792	HA	Iceland	2011-Dec-13	A/Iceland/68/2011	Landspitali - University Hospital	National Institute for Medical Research
EPI379793	NA	Iceland	2011-Dec-13	A/Iceland/68/2011	Landspitali - University Hospital	National Institute for Medical Research
EPI379790	HA	Iceland	2011-Nov-19	A/Iceland/65/2011	Landspitali - University Hospital	National Institute for Medical Research
EPI379791	NA	Iceland	2011-Nov-19	A/Iceland/65/2011	Landspitali - University Hospital	National Institute for Medical Research
EPI379463	NA	Australia	2011-Jul-18	A/SOUTH AUSTRALIA/17/2011	Institute of Medical and Veterinary Science (IMVS)	WHO Collaborating Centre for Reference and Research on Influenza	Deng,Y-M; Iannello,P; Caldwell,N; Jelley,L; Komadina,N
EPI379464	HA	Australia	2011-Jul-18	A/SOUTH AUSTRALIA/17/2011	Institute of Medical and Veterinary Science (IMVS)	WHO Collaborating Centre for Reference and Research on Influenza	Deng,Y-M; Iannello,P; Caldwell,N; Jelley,L; Komadina,N
EPI377446	MP	Puerto Rico	2011-Nov-20	A/Puerto Rico/36/2011	Centers for Disease Control and Prevention	Centers for Disease Control and Prevention
EPI377447	HA	Puerto Rico	2011-Nov-20	A/Puerto Rico/36/2011	Centers for Disease Control and Prevention	Centers for Disease Control and Prevention
EPI377444	HA	Australia	2011-Oct-24	A/Victoria/361/2011	WHO Collaborating Centre for Reference and Research on Influenza	National Institute for Medical Research
EPI377445	NA	Australia	2011-Oct-24	A/Victoria/361/2011	WHO Collaborating Centre for Reference and Research on Influenza	National Institute for Medical Research
EPI376441	HA	Ireland	2011-Dec-01	A/Ireland/00244/2012	National Virus Reference Laboratory	National Virus Reference Laboratory	Waters, A
EPI376438	HA	Ireland	2011-Dec-01	A/Ireland/92922/2011	National Virus Reference Laboratory	National Virus Reference Laboratory	Waters, A
EPI376435	HA	Ireland	2011-Dec-01	A/Ireland/92386/2011	National Virus Reference Laboratory	National Virus Reference Laboratory	Waters, A
EPI376434	HA	Ireland	2011-Dec-01	11IRL92381	National Virus Reference Laboratory	National Virus Reference Laboratory	Waters, A
EPI376432	HA	Ireland	2011-Nov-01	11IRL84927	National Virus Reference Laboratory	National Virus Reference Laboratory	Waters, A
EPI375629	NA	Lao, People's Democratic Republic	2011-Nov-21	A/Laos/I931/2011	National Center for Laboratory and Epidemiology	National Institute of Infectious Diseases (NIID)	Fujisaki,Seiichiro; Kim,Namhee; Aya,Sato; Tashiro,Masato; Odagiri,Takato'
EPI375630	HA	Lao, People's Democratic Republic	2011-Nov-21	A/Laos/I931/2011	National Center for Laboratory and Epidemiology	National Institute of Infectious Diseases (NIID)	Fujisaki,Seiichiro; Kim,Namhee; Aya,Sato; Tashiro,Masato; Odagiri,Takato'
EPI383388	MP	Lao, People's Democratic Republic	2011-Nov-21	A/Laos/I931/2011	National Center for Laboratory and Epidemiology	National Institute of Infectious Diseases (NIID)	Fujisaki,Seiichiro; Kim,Namhee; Aya,Sato; Tashiro,Masato; Odagiri,Takato'
EPI375625	NA	Lao, People's Democratic Republic	2011-Nov-07	A/Laos/I832/2011	National Center for Laboratory and Epidemiology	National Institute of Infectious Diseases (NIID)	Fujisaki,Seiichiro; Kim,Namhee; Aya,Sato; Tashiro,Masato; Odagiri,Takato'
EPI375626	HA	Lao, People's Democratic Republic	2011-Nov-07	A/Laos/I832/2011	National Center for Laboratory and Epidemiology	National Institute of Infectious Diseases (NIID)	Fujisaki,Seiichiro; Kim,Namhee; Aya,Sato; Tashiro,Masato; Odagiri,Takato'
EPI383386	MP	Lao, People's Democratic Republic	2011-Nov-07	A/Laos/I832/2011	National Center for Laboratory and Epidemiology	National Institute of Infectious Diseases (NIID)	Fujisaki,Seiichiro; Kim,Namhee; Aya,Sato; Tashiro,Masato; Odagiri,Takato'
EPI375623	NA	Lao, People's Democratic Republic	2011-Oct-03	A/Laos/I698/2011	National Center for Laboratory and Epidemiology	National Institute of Infectious Diseases (NIID)	Fujisaki,Seiichiro; Kim,Namhee; Aya,Sato; Tashiro,Masato; Odagiri,Takato'
EPI375624	HA	Lao, People's Democratic Republic	2011-Oct-03	A/Laos/I698/2011	National Center for Laboratory and Epidemiology	National Institute of Infectious Diseases (NIID)	Fujisaki,Seiichiro; Kim,Namhee; Aya,Sato; Tashiro,Masato; Odagiri,Takato'
EPI383385	MP	Lao, People's Democratic Republic	2011-Oct-03	A/Laos/I698/2011	National Center for Laboratory and Epidemiology	National Institute of Infectious Diseases (NIID)	Fujisaki,Seiichiro; Kim,Namhee; Aya,Sato; Tashiro,Masato; Odagiri,Takato'
EPI375483	NA	Japan	2011-Dec-05	A/OSAKA/132/2011	Osaka Prefectural Institute of Public Health	National Institute of Infectious Diseases (NIID)	Fujisaki,Seiichiro; Kim,Namhee; Aya,Sato; Tashiro,Masato; Odagiri,Takato'
EPI375484	HA	Japan	2011-Dec-05	A/OSAKA/132/2011	Osaka Prefectural Institute of Public Health	National Institute of Infectious Diseases (NIID)	Fujisaki,Seiichiro; Kim,Namhee; Aya,Sato; Tashiro,Masato; Odagiri,Takato'
EPI383370	MP	Japan	2011-Dec-05	A/OSAKA/132/2011	Osaka Prefectural Institute of Public Health	National Institute of Infectious Diseases (NIID)	Fujisaki,Seiichiro; Kim,Namhee; Aya,Sato; Tashiro,Masato; Odagiri,Takato'
EPI375481	NA	Japan	2011-Dec-14	A/KANAGAWA/94/2011	Kanagawa Prefectural Institute of Public Health	National Institute of Infectious Diseases (NIID)	Fujisaki,Seiichiro; Kim,Namhee; Aya,Sato; Tashiro,Masato; Odagiri,Takato'
EPI375482	HA	Japan	2011-Dec-14	A/KANAGAWA/94/2011	Kanagawa Prefectural Institute of Public Health	National Institute of Infectious Diseases (NIID)	Fujisaki,Seiichiro; Kim,Namhee; Aya,Sato; Tashiro,Masato; Odagiri,Takato'
EPI383369	MP	Japan	2011-Dec-14	A/KANAGAWA/94/2011	Kanagawa Prefectural Institute of Public Health	National Institute of Infectious Diseases (NIID)	Fujisaki,Seiichiro; Kim,Namhee; Aya,Sato; Tashiro,Masato; Odagiri,Takato'
EPI372978	MP	Sweden	2011-Dec-27	A/Sweden/4/2011		Public Health Agency of Sweden
EPI372977	NA	Sweden	2011-Dec-27	A/Sweden/4/2011		Public Health Agency of Sweden
EPI372976	HA	Sweden	2011-Dec-27	A/Sweden/4/2011		Public Health Agency of Sweden
EPI372064	NA	Canada	2011-Jan-20	A/Ontario/0065302/2011		Other Database Import	Higgins,R.R.; Beniprashad,M.D.; Gubbay,J.B.; Low,D.E.
EPI372031	NA	Lao, People's Democratic Republic	2011-Nov-29	A/Laos/I993/2011	Ministry of Health Laos	National Institute of Infectious Diseases (NIID)	Fujisaki,Seiichiro; Kim,Namhee; Aya,Sato; Tashiro,Masato; Odagiri,Takato'
EPI372032	HA	Lao, People's Democratic Republic	2011-Nov-29	A/Laos/I993/2011	Ministry of Health Laos	National Institute of Infectious Diseases (NIID)	Fujisaki,Seiichiro; Kim,Namhee; Aya,Sato; Tashiro,Masato; Odagiri,Takato'
EPI383358	MP	Lao, People's Democratic Republic	2011-Nov-29	A/Laos/I993/2011	Ministry of Health Laos	National Institute of Infectious Diseases (NIID)	Fujisaki,Seiichiro; Kim,Namhee; Aya,Sato; Tashiro,Masato; Odagiri,Takato'
EPI372029	NA	Lao, People's Democratic Republic	2011-Nov-21	A/Laos/I951/2011	Ministry of Health Laos	National Institute of Infectious Diseases (NIID)	Fujisaki,Seiichiro; Kim,Namhee; Aya,Sato; Tashiro,Masato; Odagiri,Takato'
EPI372030	HA	Lao, People's Democratic Republic	2011-Nov-21	A/Laos/I951/2011	Ministry of Health Laos	National Institute of Infectious Diseases (NIID)	Fujisaki,Seiichiro; Kim,Namhee; Aya,Sato; Tashiro,Masato; Odagiri,Takato'
EPI383357	MP	Lao, People's Democratic Republic	2011-Nov-21	A/Laos/I951/2011	Ministry of Health Laos	National Institute of Infectious Diseases (NIID)	Fujisaki,Seiichiro; Kim,Namhee; Aya,Sato; Tashiro,Masato; Odagiri,Takato'
EPI372021	NA	Lao, People's Democratic Republic	2011-Oct-25	A/Laos/I785/2011	Ministry of Health Laos	National Institute of Infectious Diseases (NIID)	Fujisaki,Seiichiro; Kim,Namhee; Aya,Sato; Tashiro,Masato; Odagiri,Takato'
EPI372022	HA	Lao, People's Democratic Republic	2011-Oct-25	A/Laos/I785/2011	Ministry of Health Laos	National Institute of Infectious Diseases (NIID)	Fujisaki,Seiichiro; Kim,Namhee; Aya,Sato; Tashiro,Masato; Odagiri,Takato'
EPI383353	MP	Lao, People's Democratic Republic	2011-Oct-25	A/Laos/I785/2011	Ministry of Health Laos	National Institute of Infectious Diseases (NIID)	Fujisaki,Seiichiro; Kim,Namhee; Aya,Sato; Tashiro,Masato; Odagiri,Takato'
EPI372017	NA	Lao, People's Democratic Republic	2011-Oct-24	A/Laos/I770/2011	Ministry of Health Laos	National Institute of Infectious Diseases (NIID)	Fujisaki,Seiichiro; Kim,Namhee; Aya,Sato; Tashiro,Masato; Odagiri,Takato'
EPI372018	HA	Lao, People's Democratic Republic	2011-Oct-24	A/Laos/I770/2011	Ministry of Health Laos	National Institute of Infectious Diseases (NIID)	Fujisaki,Seiichiro; Kim,Namhee; Aya,Sato; Tashiro,Masato; Odagiri,Takato'
EPI383351	MP	Lao, People's Democratic Republic	2011-Oct-24	A/Laos/I770/2011	Ministry of Health Laos	National Institute of Infectious Diseases (NIID)	Fujisaki,Seiichiro; Kim,Namhee; Aya,Sato; Tashiro,Masato; Odagiri,Takato'
EPI372005	NA	Lao, People's Democratic Republic	2011-Oct-03	A/Laos/I696/2011	Ministry of Health Laos	National Institute of Infectious Diseases (NIID)	Fujisaki,Seiichiro; Kim,Namhee; Aya,Sato; Tashiro,Masato; Odagiri,Takato'
EPI372006	HA	Lao, People's Democratic Republic	2011-Oct-03	A/Laos/I696/2011	Ministry of Health Laos	National Institute of Infectious Diseases (NIID)	Fujisaki,Seiichiro; Kim,Namhee; Aya,Sato; Tashiro,Masato; Odagiri,Takato'
EPI383345	MP	Lao, People's Democratic Republic	2011-Oct-03	A/Laos/I696/2011	Ministry of Health Laos	National Institute of Infectious Diseases (NIID)	Fujisaki,Seiichiro; Kim,Namhee; Aya,Sato; Tashiro,Masato; Odagiri,Takato'
EPI372004	HA	Australia	2011-Aug-13	A/Brisbane/299/2011	WHO Collaborating Centre for Reference and Research on Influenza	Centers for Disease Control and Prevention
EPI370133	MP	Australia	2011-Dec-01	A/PERTH/317/2011	Pathwest QE II Medical Centre	WHO Collaborating Centre for Reference and Research on Influenza	Deng,Y-M; Iannello,P; Caldwell,N; Komadina,N.
EPI370134	NA	Australia	2011-Dec-01	A/PERTH/317/2011	Pathwest QE II Medical Centre	WHO Collaborating Centre for Reference and Research on Influenza	Deng,Y-M; Iannello,P; Caldwell,N; Komadina,N.
EPI370135	HA	Australia	2011-Dec-01	A/PERTH/317/2011	Pathwest QE II Medical Centre	WHO Collaborating Centre for Reference and Research on Influenza	Deng,Y-M; Iannello,P; Caldwell,N; Komadina,N.
EPI370058	MP	Sri Lanka	2011-Dec-01	A/SRI LANKA/24/2011	Medical Research Institute	WHO Collaborating Centre for Reference and Research on Influenza	Deng,Y-M; Iannello,P; Caldwell,N; Komadina,N.
EPI370059	NA	Sri Lanka	2011-Dec-01	A/SRI LANKA/24/2011	Medical Research Institute	WHO Collaborating Centre for Reference and Research on Influenza	Deng,Y-M; Iannello,P; Caldwell,N; Komadina,N.
EPI370060	HA	Sri Lanka	2011-Dec-01	A/SRI LANKA/24/2011	Medical Research Institute	WHO Collaborating Centre for Reference and Research on Influenza	Deng,Y-M; Iannello,P; Caldwell,N; Komadina,N.
EPI370051	HA	Australia	2011-Dec-04	A/VICTORIA/725/2011	Monash Medical Centre	WHO Collaborating Centre for Reference and Research on Influenza	Deng,Y-M; Iannello,P; Caldwell,N; Komadina,N.
EPI370049	MP	Australia	2011-Dec-04	A/VICTORIA/725/2011	Monash Medical Centre	WHO Collaborating Centre for Reference and Research on Influenza	Deng,Y-M; Iannello,P; Caldwell,N; Komadina,N.
EPI370050	NA	Australia	2011-Dec-04	A/VICTORIA/725/2011	Monash Medical Centre	WHO Collaborating Centre for Reference and Research on Influenza	Deng,Y-M; Iannello,P; Caldwell,N; Komadina,N.
EPI370046	MP	Australia	2011-Nov-09	A/BRISBANE/402/2011	Queensland Health Scientific Services	WHO Collaborating Centre for Reference and Research on Influenza	Deng,Y-M; Iannello,P; Caldwell,N; Komadina,N.
EPI370047	NA	Australia	2011-Nov-09	A/BRISBANE/402/2011	Queensland Health Scientific Services	WHO Collaborating Centre for Reference and Research on Influenza	Deng,Y-M; Iannello,P; Caldwell,N; Komadina,N.
EPI370048	HA	Australia	2011-Nov-09	A/BRISBANE/402/2011	Queensland Health Scientific Services	WHO Collaborating Centre for Reference and Research on Influenza	Deng,Y-M; Iannello,P; Caldwell,N; Komadina,N.
EPI369929	HA	United States	2011-Mar-01	A/Boston/DOA68/2011		Other Database Import	Wentworth,D.E.; Dugan,V.; Halpin,R.; Lin,X.; Bera,J.; Ghedin,E.; Hostetler,J.; Fedorova,N.; Overton,L.; Tsitrin,T.; Stockwell,T.; Katzel,D.; Li,K.; Amedeo,P.; Schobel,S.; Shrivastava,S.; Wang,S.; Thovarai,V.; Bishop,B.; Edworthy,P.; Kim,M.; Donnino,M.; Cocchi,M.; Salciccioli,J.; Giberson,B.; Bourgeois,F.; Jones-Bamman,C.; Bao,Y.; Sanders,R.; Dernovoy,D.; Kiryutin,B.; Lipman,D.J.; Tatusova,T.
EPI369930	MP	United States	2011-Mar-01	A/Boston/DOA68/2011		Other Database Import	Wentworth,D.E.; Dugan,V.; Halpin,R.; Lin,X.; Bera,J.; Ghedin,E.; Hostetler,J.; Fedorova,N.; Overton,L.; Tsitrin,T.; Stockwell,T.; Katzel,D.; Li,K.; Amedeo,P.; Schobel,S.; Shrivastava,S.; Wang,S.; Thovarai,V.; Bishop,B.; Edworthy,P.; Kim,M.; Donnino,M.; Cocchi,M.; Salciccioli,J.; Giberson,B.; Bourgeois,F.; Jones-Bamman,C.; Bao,Y.; Sanders,R.; Dernovoy,D.; Kiryutin,B.; Lipman,D.J.; Tatusova,T.
EPI369933	NS	United States	2011-Mar-01	A/Boston/DOA68/2011		Other Database Import	Wentworth,D.E.; Dugan,V.; Halpin,R.; Lin,X.; Bera,J.; Ghedin,E.; Hostetler,J.; Fedorova,N.; Overton,L.; Tsitrin,T.; Stockwell,T.; Katzel,D.; Li,K.; Amedeo,P.; Schobel,S.; Shrivastava,S.; Wang,S.; Thovarai,V.; Bishop,B.; Edworthy,P.; Kim,M.; Donnino,M.; Cocchi,M.; Salciccioli,J.; Giberson,B.; Bourgeois,F.; Jones-Bamman,C.; Bao,Y.; Sanders,R.; Dernovoy,D.; Kiryutin,B.; Lipman,D.J.; Tatusova,T.
EPI369935	PB1	United States	2011-Mar-01	A/Boston/DOA68/2011		Other Database Import	Wentworth,D.E.; Dugan,V.; Halpin,R.; Lin,X.; Bera,J.; Ghedin,E.; Hostetler,J.; Fedorova,N.; Overton,L.; Tsitrin,T.; Stockwell,T.; Katzel,D.; Li,K.; Amedeo,P.; Schobel,S.; Shrivastava,S.; Wang,S.; Thovarai,V.; Bishop,B.; Edworthy,P.; Kim,M.; Donnino,M.; Cocchi,M.; Salciccioli,J.; Giberson,B.; Bourgeois,F.; Jones-Bamman,C.; Bao,Y.; Sanders,R.; Dernovoy,D.; Kiryutin,B.; Lipman,D.J.; Tatusova,T.
EPI369932	NP	United States	2011-Mar-01	A/Boston/DOA68/2011		Other Database Import	Wentworth,D.E.; Dugan,V.; Halpin,R.; Lin,X.; Bera,J.; Ghedin,E.; Hostetler,J.; Fedorova,N.; Overton,L.; Tsitrin,T.; Stockwell,T.; Katzel,D.; Li,K.; Amedeo,P.; Schobel,S.; Shrivastava,S.; Wang,S.; Thovarai,V.; Bishop,B.; Edworthy,P.; Kim,M.; Donnino,M.; Cocchi,M.; Salciccioli,J.; Giberson,B.; Bourgeois,F.; Jones-Bamman,C.; Bao,Y.; Sanders,R.; Dernovoy,D.; Kiryutin,B.; Lipman,D.J.; Tatusova,T.
EPI369936	PB2	United States	2011-Mar-01	A/Boston/DOA68/2011		Other Database Import	Wentworth,D.E.; Dugan,V.; Halpin,R.; Lin,X.; Bera,J.; Ghedin,E.; Hostetler,J.; Fedorova,N.; Overton,L.; Tsitrin,T.; Stockwell,T.; Katzel,D.; Li,K.; Amedeo,P.; Schobel,S.; Shrivastava,S.; Wang,S.; Thovarai,V.; Bishop,B.; Edworthy,P.; Kim,M.; Donnino,M.; Cocchi,M.; Salciccioli,J.; Giberson,B.; Bourgeois,F.; Jones-Bamman,C.; Bao,Y.; Sanders,R.; Dernovoy,D.; Kiryutin,B.; Lipman,D.J.; Tatusova,T.
EPI369931	NA	United States	2011-Mar-01	A/Boston/DOA68/2011		Other Database Import	Wentworth,D.E.; Dugan,V.; Halpin,R.; Lin,X.; Bera,J.; Ghedin,E.; Hostetler,J.; Fedorova,N.; Overton,L.; Tsitrin,T.; Stockwell,T.; Katzel,D.; Li,K.; Amedeo,P.; Schobel,S.; Shrivastava,S.; Wang,S.; Thovarai,V.; Bishop,B.; Edworthy,P.; Kim,M.; Donnino,M.; Cocchi,M.; Salciccioli,J.; Giberson,B.; Bourgeois,F.; Jones-Bamman,C.; Bao,Y.; Sanders,R.; Dernovoy,D.; Kiryutin,B.; Lipman,D.J.; Tatusova,T.
EPI369934	PA	United States	2011-Mar-01	A/Boston/DOA68/2011		Other Database Import	Wentworth,D.E.; Dugan,V.; Halpin,R.; Lin,X.; Bera,J.; Ghedin,E.; Hostetler,J.; Fedorova,N.; Overton,L.; Tsitrin,T.; Stockwell,T.; Katzel,D.; Li,K.; Amedeo,P.; Schobel,S.; Shrivastava,S.; Wang,S.; Thovarai,V.; Bishop,B.; Edworthy,P.; Kim,M.; Donnino,M.; Cocchi,M.; Salciccioli,J.; Giberson,B.; Bourgeois,F.; Jones-Bamman,C.; Bao,Y.; Sanders,R.; Dernovoy,D.; Kiryutin,B.; Lipman,D.J.; Tatusova,T.
EPI369924	NP	United States	2011-Feb-01	A/Boston/DOA24/2011		Other Database Import	Wentworth,D.E.; Dugan,V.; Halpin,R.; Lin,X.; Bera,J.; Ghedin,E.; Hostetler,J.; Fedorova,N.; Overton,L.; Tsitrin,T.; Stockwell,T.; Katzel,D.; Li,K.; Amedeo,P.; Schobel,S.; Shrivastava,S.; Wang,S.; Thovarai,V.; Bishop,B.; Edworthy,P.; Kim,M.; Donnino,M.; Cocchi,M.; Salciccioli,J.; Giberson,B.; Bourgeois,F.; Jones-Bamman,C.; Bao,Y.; Sanders,R.; Dernovoy,D.; Kiryutin,B.; Lipman,D.J.; Tatusova,T.
EPI369926	PA	United States	2011-Feb-01	A/Boston/DOA24/2011		Other Database Import	Wentworth,D.E.; Dugan,V.; Halpin,R.; Lin,X.; Bera,J.; Ghedin,E.; Hostetler,J.; Fedorova,N.; Overton,L.; Tsitrin,T.; Stockwell,T.; Katzel,D.; Li,K.; Amedeo,P.; Schobel,S.; Shrivastava,S.; Wang,S.; Thovarai,V.; Bishop,B.; Edworthy,P.; Kim,M.; Donnino,M.; Cocchi,M.; Salciccioli,J.; Giberson,B.; Bourgeois,F.; Jones-Bamman,C.; Bao,Y.; Sanders,R.; Dernovoy,D.; Kiryutin,B.; Lipman,D.J.; Tatusova,T.
EPI369937	HA	United States	2011-Feb-01	A/Boston/DOA24/2011		Other Database Import	Wentworth,D.E.; Dugan,V.; Halpin,R.; Lin,X.; Bera,J.; Ghedin,E.; Hostetler,J.; Fedorova,N.; Overton,L.; Tsitrin,T.; Stockwell,T.; Katzel,D.; Li,K.; Amedeo,P.; Schobel,S.; Shrivastava,S.; Wang,S.; Thovarai,V.; Bishop,B.; Edworthy,P.; Kim,M.; Donnino,M.; Cocchi,M.; Salciccioli,J.; Giberson,B.; Bourgeois,F.; Jones-Bamman,C.; Bao,Y.; Sanders,R.; Dernovoy,D.; Kiryutin,B.; Lipman,D.J.; Tatusova,T.
EPI369925	NS	United States	2011-Feb-01	A/Boston/DOA24/2011		Other Database Import	Wentworth,D.E.; Dugan,V.; Halpin,R.; Lin,X.; Bera,J.; Ghedin,E.; Hostetler,J.; Fedorova,N.; Overton,L.; Tsitrin,T.; Stockwell,T.; Katzel,D.; Li,K.; Amedeo,P.; Schobel,S.; Shrivastava,S.; Wang,S.; Thovarai,V.; Bishop,B.; Edworthy,P.; Kim,M.; Donnino,M.; Cocchi,M.; Salciccioli,J.; Giberson,B.; Bourgeois,F.; Jones-Bamman,C.; Bao,Y.; Sanders,R.; Dernovoy,D.; Kiryutin,B.; Lipman,D.J.; Tatusova,T.
EPI369927	PB1	United States	2011-Feb-01	A/Boston/DOA24/2011		Other Database Import	Wentworth,D.E.; Dugan,V.; Halpin,R.; Lin,X.; Bera,J.; Ghedin,E.; Hostetler,J.; Fedorova,N.; Overton,L.; Tsitrin,T.; Stockwell,T.; Katzel,D.; Li,K.; Amedeo,P.; Schobel,S.; Shrivastava,S.; Wang,S.; Thovarai,V.; Bishop,B.; Edworthy,P.; Kim,M.; Donnino,M.; Cocchi,M.; Salciccioli,J.; Giberson,B.; Bourgeois,F.; Jones-Bamman,C.; Bao,Y.; Sanders,R.; Dernovoy,D.; Kiryutin,B.; Lipman,D.J.; Tatusova,T.
EPI369922	MP	United States	2011-Feb-01	A/Boston/DOA24/2011		Other Database Import	Wentworth,D.E.; Dugan,V.; Halpin,R.; Lin,X.; Bera,J.; Ghedin,E.; Hostetler,J.; Fedorova,N.; Overton,L.; Tsitrin,T.; Stockwell,T.; Katzel,D.; Li,K.; Amedeo,P.; Schobel,S.; Shrivastava,S.; Wang,S.; Thovarai,V.; Bishop,B.; Edworthy,P.; Kim,M.; Donnino,M.; Cocchi,M.; Salciccioli,J.; Giberson,B.; Bourgeois,F.; Jones-Bamman,C.; Bao,Y.; Sanders,R.; Dernovoy,D.; Kiryutin,B.; Lipman,D.J.; Tatusova,T.
EPI369928	PB2	United States	2011-Feb-01	A/Boston/DOA24/2011		Other Database Import	Wentworth,D.E.; Dugan,V.; Halpin,R.; Lin,X.; Bera,J.; Ghedin,E.; Hostetler,J.; Fedorova,N.; Overton,L.; Tsitrin,T.; Stockwell,T.; Katzel,D.; Li,K.; Amedeo,P.; Schobel,S.; Shrivastava,S.; Wang,S.; Thovarai,V.; Bishop,B.; Edworthy,P.; Kim,M.; Donnino,M.; Cocchi,M.; Salciccioli,J.; Giberson,B.; Bourgeois,F.; Jones-Bamman,C.; Bao,Y.; Sanders,R.; Dernovoy,D.; Kiryutin,B.; Lipman,D.J.; Tatusova,T.
EPI369923	NA	United States	2011-Feb-01	A/Boston/DOA24/2011		Other Database Import	Wentworth,D.E.; Dugan,V.; Halpin,R.; Lin,X.; Bera,J.; Ghedin,E.; Hostetler,J.; Fedorova,N.; Overton,L.; Tsitrin,T.; Stockwell,T.; Katzel,D.; Li,K.; Amedeo,P.; Schobel,S.; Shrivastava,S.; Wang,S.; Thovarai,V.; Bishop,B.; Edworthy,P.; Kim,M.; Donnino,M.; Cocchi,M.; Salciccioli,J.; Giberson,B.; Bourgeois,F.; Jones-Bamman,C.; Bao,Y.; Sanders,R.; Dernovoy,D.; Kiryutin,B.; Lipman,D.J.; Tatusova,T.
EPI368936	HA	Turkey	2011-Dec-14	A/Turkey/09/2011	Refik Saydam National Public Health Agency	National Institute for Medical Research
EPI368937	NA	Turkey	2011-Dec-14	A/Turkey/09/2011	Refik Saydam National Public Health Agency	National Institute for Medical Research
EPI368895	HA	Senegal	2011-Oct-17	A/Dakar/26/2011	Institut Pasteur de Dakar	National Institute for Medical Research
EPI368896	NA	Senegal	2011-Oct-17	A/Dakar/26/2011	Institut Pasteur de Dakar	National Institute for Medical Research
EPI368894	NA	Senegal	2011-Oct-03	A/Dakar/23/2011	Institut Pasteur de Dakar	National Institute for Medical Research
EPI368893	HA	Senegal	2011-Oct-03	A/Dakar/23/2011	Institut Pasteur de Dakar	National Institute for Medical Research
EPI368884	HA	Egypt	2011-Dec-15	A/Cairo/83/2011	VACSERA	National Institute for Medical Research
EPI368885	NA	Egypt	2011-Dec-15	A/Cairo/83/2011	VACSERA	National Institute for Medical Research
EPI368877	HA	Egypt	2011-Nov-20	A/Cairo/37/2011	VACSERA	National Institute for Medical Research
EPI368878	NA	Egypt	2011-Nov-20	A/Cairo/37/2011	VACSERA	National Institute for Medical Research
EPI368871	HA	Egypt	2011-Nov-20	A/Cairo/34/2011	VACSERA	National Institute for Medical Research
EPI368872	NA	Egypt	2011-Nov-20	A/Cairo/34/2011	VACSERA	National Institute for Medical Research
EPI368867	HA	Egypt	2011-Nov-15	A/Cairo/32/2011	VACSERA	National Institute for Medical Research
EPI368868	NA	Egypt	2011-Nov-15	A/Cairo/32/2011	VACSERA	National Institute for Medical Research
EPI368865	HA	Egypt	2011-Nov-15	A/Cairo/30/2011	VACSERA	National Institute for Medical Research
EPI368866	NA	Egypt	2011-Nov-15	A/Cairo/30/2011	VACSERA	National Institute for Medical Research
EPI368861	HA	Egypt	2011-Nov-13	A/Cairo/25/2011	VACSERA	National Institute for Medical Research
EPI368862	NA	Egypt	2011-Nov-13	A/Cairo/25/2011	VACSERA	National Institute for Medical Research
EPI508583	MP	Egypt	2011-Nov-13	A/Cairo/25/2011	VACSERA	National Institute for Medical Research
EPI368859	HA	Egypt	2011-Nov-03	A/Cairo/23/2011	VACSERA	National Institute for Medical Research
EPI368860	NA	Egypt	2011-Nov-03	A/Cairo/23/2011	VACSERA	National Institute for Medical Research
EPI368781	HA	Denmark	2011-Nov-28	A/Denmark/90/2011	Statens Serum Institute	Statens Serum Institute	Bragstad, K
EPI368363	HA	United Kingdom	2011-Dec-19	A/ENG/266/2011	Microbiology Services Colindale, Public Health England	Microbiology Services Colindale, Public Health England	Ellis, J
EPI367733	HA	Canada	2011-Mar-17	A/Alberta/019/2011		Other Database Import	Skowronski,D.M.; Janjua,N.Z.; De Serres,G.; Winter,A.-L.; Dickinson,J.A.; Gubbay,J.; Fonseca,K.; Charest,H.; Gardy,J.L.; Crowcroft,N.S.; Douville Fradet,M.; Bastien,N.; Li,Y.; Krajden,M.; Sabaiduc,S.; Petric,M.; Wong,S.; Pabbaraju,K.; Zarra,D.
EPI367731	HA	Canada	2011-Mar-04	A/Alberta/017/2011		Other Database Import	Skowronski,D.M.; Janjua,N.Z.; De Serres,G.; Winter,A.-L.; Dickinson,J.A.; Gubbay,J.; Fonseca,K.; Charest,H.; Gardy,J.L.; Crowcroft,N.S.; Douville Fradet,M.; Bastien,N.; Li,Y.; Krajden,M.; Sabaiduc,S.; Petric,M.; Wong,S.; Pabbaraju,K.; Zarra,D.
EPI367724	HA	Canada	2011-Jan-21	A/Alberta/010/2011		Other Database Import	Skowronski,D.M.; Janjua,N.Z.; De Serres,G.; Winter,A.-L.; Dickinson,J.A.; Gubbay,J.; Fonseca,K.; Charest,H.; Gardy,J.L.; Crowcroft,N.S.; Douville Fradet,M.; Bastien,N.; Li,Y.; Krajden,M.; Sabaiduc,S.; Petric,M.; Wong,S.; Pabbaraju,K.; Zarra,D.
EPI367723	HA	Canada	2011-Jan-20	A/Alberta/009/2011		Other Database Import	Skowronski,D.M.; Janjua,N.Z.; De Serres,G.; Winter,A.-L.; Dickinson,J.A.; Gubbay,J.; Fonseca,K.; Charest,H.; Gardy,J.L.; Crowcroft,N.S.; Douville Fradet,M.; Bastien,N.; Li,Y.; Krajden,M.; Sabaiduc,S.; Petric,M.; Wong,S.; Pabbaraju,K.; Zarra,D.
EPI367720	HA	Canada	2011-Jan-13	A/Alberta/006/2011		Other Database Import	Skowronski,D.M.; Janjua,N.Z.; De Serres,G.; Winter,A.-L.; Dickinson,J.A.; Gubbay,J.; Fonseca,K.; Charest,H.; Gardy,J.L.; Crowcroft,N.S.; Douville Fradet,M.; Bastien,N.; Li,Y.; Krajden,M.; Sabaiduc,S.; Petric,M.; Wong,S.; Pabbaraju,K.; Zarra,D.
EPI366354	MP	United States	2011-Feb-08	A/Mississippi/05/2011	Mississippi Public Health Laboratory	Centers for Disease Control and Prevention
EPI366355	NA	United States	2011-Feb-08	A/Mississippi/05/2011	Mississippi Public Health Laboratory	Centers for Disease Control and Prevention
EPI366356	HA	United States	2011-Feb-08	A/Mississippi/05/2011	Mississippi Public Health Laboratory	Centers for Disease Control and Prevention
EPI365390	HA	United States	2011-Nov-21	A/Washington/AF2789/2011		Other Database Import	Connors,B.C.; Jones,S.L.; Adams,J.E.; Bisaha,S.A.; Canas,L.C.; Cormier,T.L.; Cosmer,K.W.; Davis,M.G.; Leaver,M.M.; Okoro,B.N.; Yohannes,R.A.; Abshire,J.P.; LLoyd,L.V.; Schlorman,C.A.; Tastad,K.J.; Smith,J.P.; Macintosh,V.H.; Fumia,K.F.; Macias,E.A.; Noe,J.C.; Sjoberg,P.A.
EPI365370	HA	United States	2011-Dec-14	A/Colorado/AF2769/2011		Other Database Import	Connors,B.C.; Jones,S.L.; Adams,J.E.; Bisaha,S.A.; Canas,L.C.; Cormier,T.L.; Cosmer,K.W.; Davis,M.G.; Leaver,M.M.; Okoro,B.N.; Yohannes,R.A.; Abshire,J.P.; LLoyd,L.V.; Schlorman,C.A.; Tastad,K.J.; Smith,J.P.; Macintosh,V.H.; Fumia,K.F.; Macias,E.A.; Noe,J.C.; Sjoberg,P.A.
EPI364718	NA	Japan	2011-Jan-01	A/Myanmar/I-291/2011	National Health Laboratory	National Institute of Infectious Diseases (NIID)	Fujisaki,Seiichiro; Kim,Namhee; Aya,Sato; Tahiro,Masato; Odagiri,Takato'
EPI364719	HA	Japan	2011-Jan-01	A/Myanmar/I-291/2011	National Health Laboratory	National Institute of Infectious Diseases (NIID)	Fujisaki,Seiichiro; Kim,Namhee; Aya,Sato; Tahiro,Masato; Odagiri,Takato'
EPI364716	NA	Japan	2011-Jul-23	A/Myanmar/I-273/2011	National Health Laboratory	National Institute of Infectious Diseases (NIID)	Fujisaki,Seiichiro; Kim,Namhee; Aya,Sato; Tahiro,Masato; Odagiri,Takato'
EPI364717	HA	Japan	2011-Jul-23	A/Myanmar/I-273/2011	National Health Laboratory	National Institute of Infectious Diseases (NIID)	Fujisaki,Seiichiro; Kim,Namhee; Aya,Sato; Tahiro,Masato; Odagiri,Takato'
EPI364714	NA	Japan	2011-Jul-23	A/Myanmar/I-272/2011	National Health Laboratory	National Institute of Infectious Diseases (NIID)	Fujisaki,Seiichiro; Kim,Namhee; Aya,Sato; Tahiro,Masato; Odagiri,Takato'
EPI364715	HA	Japan	2011-Jul-23	A/Myanmar/I-272/2011	National Health Laboratory	National Institute of Infectious Diseases (NIID)	Fujisaki,Seiichiro; Kim,Namhee; Aya,Sato; Tahiro,Masato; Odagiri,Takato'
EPI364710	NA	Japan	2011-Aug-06	A/Myanmar/I-249/2011	National Health Laboratory	National Institute of Infectious Diseases (NIID)	Fujisaki,Seiichiro; Kim,Namhee; Aya,Sato; Tahiro,Masato; Odagiri,Takato'
EPI364711	HA	Japan	2011-Aug-06	A/Myanmar/I-249/2011	National Health Laboratory	National Institute of Infectious Diseases (NIID)	Fujisaki,Seiichiro; Kim,Namhee; Aya,Sato; Tahiro,Masato; Odagiri,Takato'
EPI364708	NA	Japan	2011-Aug-13	A/Myanmar/I-246/2011	National Health Laboratory	National Institute of Infectious Diseases (NIID)	Fujisaki,Seiichiro; Kim,Namhee; Aya,Sato; Tahiro,Masato; Odagiri,Takato'
EPI364709	HA	Japan	2011-Aug-13	A/Myanmar/I-246/2011	National Health Laboratory	National Institute of Infectious Diseases (NIID)	Fujisaki,Seiichiro; Kim,Namhee; Aya,Sato; Tahiro,Masato; Odagiri,Takato'
EPI363715	HA	United States	2011-Feb-08	A/Boston/DOA33/2011		Other Database Import	Wentworth,D.E.; Dugan,V.; Halpin,R.; Lin,X.; Bera,J.; Ghedin,E.; Hostetler,J.; Fedorova,N.; Overton,L.; Tsitrin,T.; Stockwell,T.; Katzel,D.; Li,K.; Amedeo,P.; Schobel,S.; Shrivastava,S.; Wang,S.; Thovarai,V.; Bishop,B.; Edworthy,P.; Kim,M.; Donnino,M.; Cocchi,M.; Salciccioli,J.; Giberson,B.; Bourgeois,F.; Jones-Bamman,C.; Bao,Y.; Sanders,R.; Dernovoy,D.; Kiryutin,B.; Lipman,D.J.; Tatusova,T.
EPI363716	MP	United States	2011-Feb-08	A/Boston/DOA33/2011		Other Database Import	Wentworth,D.E.; Dugan,V.; Halpin,R.; Lin,X.; Bera,J.; Ghedin,E.; Hostetler,J.; Fedorova,N.; Overton,L.; Tsitrin,T.; Stockwell,T.; Katzel,D.; Li,K.; Amedeo,P.; Schobel,S.; Shrivastava,S.; Wang,S.; Thovarai,V.; Bishop,B.; Edworthy,P.; Kim,M.; Donnino,M.; Cocchi,M.; Salciccioli,J.; Giberson,B.; Bourgeois,F.; Jones-Bamman,C.; Bao,Y.; Sanders,R.; Dernovoy,D.; Kiryutin,B.; Lipman,D.J.; Tatusova,T.
EPI363717	NA	United States	2011-Feb-08	A/Boston/DOA33/2011		Other Database Import	Wentworth,D.E.; Dugan,V.; Halpin,R.; Lin,X.; Bera,J.; Ghedin,E.; Hostetler,J.; Fedorova,N.; Overton,L.; Tsitrin,T.; Stockwell,T.; Katzel,D.; Li,K.; Amedeo,P.; Schobel,S.; Shrivastava,S.; Wang,S.; Thovarai,V.; Bishop,B.; Edworthy,P.; Kim,M.; Donnino,M.; Cocchi,M.; Salciccioli,J.; Giberson,B.; Bourgeois,F.; Jones-Bamman,C.; Bao,Y.; Sanders,R.; Dernovoy,D.; Kiryutin,B.; Lipman,D.J.; Tatusova,T.
EPI363718	NP	United States	2011-Feb-08	A/Boston/DOA33/2011		Other Database Import	Wentworth,D.E.; Dugan,V.; Halpin,R.; Lin,X.; Bera,J.; Ghedin,E.; Hostetler,J.; Fedorova,N.; Overton,L.; Tsitrin,T.; Stockwell,T.; Katzel,D.; Li,K.; Amedeo,P.; Schobel,S.; Shrivastava,S.; Wang,S.; Thovarai,V.; Bishop,B.; Edworthy,P.; Kim,M.; Donnino,M.; Cocchi,M.; Salciccioli,J.; Giberson,B.; Bourgeois,F.; Jones-Bamman,C.; Bao,Y.; Sanders,R.; Dernovoy,D.; Kiryutin,B.; Lipman,D.J.; Tatusova,T.
EPI363719	NS	United States	2011-Feb-08	A/Boston/DOA33/2011		Other Database Import	Wentworth,D.E.; Dugan,V.; Halpin,R.; Lin,X.; Bera,J.; Ghedin,E.; Hostetler,J.; Fedorova,N.; Overton,L.; Tsitrin,T.; Stockwell,T.; Katzel,D.; Li,K.; Amedeo,P.; Schobel,S.; Shrivastava,S.; Wang,S.; Thovarai,V.; Bishop,B.; Edworthy,P.; Kim,M.; Donnino,M.; Cocchi,M.; Salciccioli,J.; Giberson,B.; Bourgeois,F.; Jones-Bamman,C.; Bao,Y.; Sanders,R.; Dernovoy,D.; Kiryutin,B.; Lipman,D.J.; Tatusova,T.
EPI363720	PA	United States	2011-Feb-08	A/Boston/DOA33/2011		Other Database Import	Wentworth,D.E.; Dugan,V.; Halpin,R.; Lin,X.; Bera,J.; Ghedin,E.; Hostetler,J.; Fedorova,N.; Overton,L.; Tsitrin,T.; Stockwell,T.; Katzel,D.; Li,K.; Amedeo,P.; Schobel,S.; Shrivastava,S.; Wang,S.; Thovarai,V.; Bishop,B.; Edworthy,P.; Kim,M.; Donnino,M.; Cocchi,M.; Salciccioli,J.; Giberson,B.; Bourgeois,F.; Jones-Bamman,C.; Bao,Y.; Sanders,R.; Dernovoy,D.; Kiryutin,B.; Lipman,D.J.; Tatusova,T.
EPI363721	PB1	United States	2011-Feb-08	A/Boston/DOA33/2011		Other Database Import	Wentworth,D.E.; Dugan,V.; Halpin,R.; Lin,X.; Bera,J.; Ghedin,E.; Hostetler,J.; Fedorova,N.; Overton,L.; Tsitrin,T.; Stockwell,T.; Katzel,D.; Li,K.; Amedeo,P.; Schobel,S.; Shrivastava,S.; Wang,S.; Thovarai,V.; Bishop,B.; Edworthy,P.; Kim,M.; Donnino,M.; Cocchi,M.; Salciccioli,J.; Giberson,B.; Bourgeois,F.; Jones-Bamman,C.; Bao,Y.; Sanders,R.; Dernovoy,D.; Kiryutin,B.; Lipman,D.J.; Tatusova,T.
EPI363076	NA	Japan	2011-Dec-07	A/HYOGO/1091/2011	Hyogo Prefectural Institute of Public Health and Consumer Sciences	National Institute of Infectious Diseases (NIID)	Fujisaki,Seiichiro; Kim,Namhee; Aya,Sato; Tashiro,Masato; Odagiri,Takato'
EPI363077	HA	Japan	2011-Dec-07	A/HYOGO/1091/2011	Hyogo Prefectural Institute of Public Health and Consumer Sciences	National Institute of Infectious Diseases (NIID)	Fujisaki,Seiichiro; Kim,Namhee; Aya,Sato; Tashiro,Masato; Odagiri,Takato'
EPI383324	MP	Japan	2011-Dec-07	A/HYOGO/1091/2011	Hyogo Prefectural Institute of Public Health and Consumer Sciences	National Institute of Infectious Diseases (NIID)	Fujisaki,Seiichiro; Kim,Namhee; Aya,Sato; Tashiro,Masato; Odagiri,Takato'
EPI363054	NA	Japan	2011-Nov-24	A/GUNMA/64/2011	Gunma Prefectural Institute of Public Health and Environmental Sciences	National Institute of Infectious Diseases (NIID)	Fujisaki,Seiichiro; Kim,Namhee; Aya,Sato; Tashiro,Masato; Odagiri,Takato'
EPI363055	HA	Japan	2011-Nov-24	A/GUNMA/64/2011	Gunma Prefectural Institute of Public Health and Environmental Sciences	National Institute of Infectious Diseases (NIID)	Fujisaki,Seiichiro; Kim,Namhee; Aya,Sato; Tashiro,Masato; Odagiri,Takato'
EPI382275	MP	Japan	2011-Nov-24	A/GUNMA/64/2011	Gunma Prefectural Institute of Public Health and Environmental Sciences	National Institute of Infectious Diseases (NIID)	Fujisaki,Seiichiro; Kim,Namhee; Aya,Sato; Tashiro,Masato; Odagiri,Takato'
EPI361002	HA	Canada	2011-Feb-22	A/Quebec/025/2011		Other Database Import	Skowronski,D.M.; Janjua,N.Z.; De Serres,G.; Winter,A.-L.; Dickenson,J.A.; Gardy,J.L.; Gubbay,J.; Fonseca,K.; Charest,H.; Crowcroft,N.S.; Douville Fradet,M.; Bastien,N.; Li,Y.; Krajden,M.; Sabaiduc,S.; Petric,M.
EPI360996	HA	Canada	2011-Jan-20	A/Quebec/014/2011		Other Database Import	Skowronski,D.M.; Janjua,N.Z.; De Serres,G.; Winter,A.-L.; Dickenson,J.A.; Gardy,J.L.; Gubbay,J.; Fonseca,K.; Charest,H.; Crowcroft,N.S.; Douville Fradet,M.; Bastien,N.; Li,Y.; Krajden,M.; Sabaiduc,S.; Petric,M.
EPI360993	HA	Canada	2011-Jan-06	A/Quebec/007/2011		Other Database Import	Skowronski,D.M.; Janjua,N.Z.; De Serres,G.; Winter,A.-L.; Dickenson,J.A.; Gardy,J.L.; Gubbay,J.; Fonseca,K.; Charest,H.; Crowcroft,N.S.; Douville Fradet,M.; Bastien,N.; Li,Y.; Krajden,M.; Sabaiduc,S.; Petric,M.
EPI360987	HA	Canada	2011-Feb-14	A/Ontario/024/2011		Other Database Import	Skowronski,D.M.; Janjua,N.Z.; De Serres,G.; Winter,A.-L.; Dickenson,J.A.; Gardy,J.L.; Gubbay,J.; Fonseca,K.; Charest,H.; Crowcroft,N.S.; Douville Fradet,M.; Bastien,N.; Li,Y.; Krajden,M.; Sabaiduc,S.; Petric,M.; Eshaghi,R.; Li,A.
EPI360984	HA	Canada	2011-Feb-01	A/Ontario/020/2011		Other Database Import	Skowronski,D.M.; Janjua,N.Z.; De Serres,G.; Winter,A.-L.; Dickenson,J.A.; Gardy,J.L.; Gubbay,J.; Fonseca,K.; Charest,H.; Crowcroft,N.S.; Douville Fradet,M.; Bastien,N.; Li,Y.; Krajden,M.; Sabaiduc,S.; Petric,M.; Eshaghi,R.; Li,A.
EPI360981	HA	Canada	2011-Jan-20	A/Ontario/016/2011		Other Database Import	Skowronski,D.M.; Janjua,N.Z.; De Serres,G.; Winter,A.-L.; Dickenson,J.A.; Gardy,J.L.; Gubbay,J.; Fonseca,K.; Charest,H.; Crowcroft,N.S.; Douville Fradet,M.; Bastien,N.; Li,Y.; Krajden,M.; Sabaiduc,S.; Petric,M.; Eshaghi,R.; Li,A.
EPI360980	HA	Canada	2011-Jan-15	A/Ontario/015/2011		Other Database Import	Skowronski,D.M.; Janjua,N.Z.; De Serres,G.; Winter,A.-L.; Dickenson,J.A.; Gardy,J.L.; Gubbay,J.; Fonseca,K.; Charest,H.; Crowcroft,N.S.; Douville Fradet,M.; Bastien,N.; Li,Y.; Krajden,M.; Sabaiduc,S.; Petric,M.; Eshaghi,R.; Li,A.
EPI360979	HA	Canada	2011-Jan-11	A/Ontario/014/2011		Other Database Import	Skowronski,D.M.; Janjua,N.Z.; De Serres,G.; Winter,A.-L.; Dickenson,J.A.; Gardy,J.L.; Gubbay,J.; Fonseca,K.; Charest,H.; Crowcroft,N.S.; Douville Fradet,M.; Bastien,N.; Li,Y.; Krajden,M.; Sabaiduc,S.; Petric,M.; Eshaghi,R.; Li,A.
EPI360977	HA	Canada	2011-Jan-17	A/British Columbia/007/2011		Other Database Import	Skowronski,D.M.; Janjua,N.Z.; De Serres,G.; Winter,A.-L.; Dickenson,J.A.; Gardy,J.L.; Gubbay,J.; Fonseca,K.; Charest,H.; Crowcroft,N.S.; Douville Fradet,M.; Bastien,N.; Li,Y.; Krajden,M.; Sabaiduc,S.; Petric,M.
EPI360951	MP	Australia	2011-Oct-24	A/Victoria/361/2011	WHO Collaborating Centre for Reference and Research on Influenza	Centers for Disease Control and Prevention
EPI360952	NA	Australia	2011-Oct-24	A/Victoria/361/2011	WHO Collaborating Centre for Reference and Research on Influenza	Centers for Disease Control and Prevention
EPI360953	HA	Australia	2011-Oct-24	A/Victoria/361/2011	WHO Collaborating Centre for Reference and Research on Influenza	Centers for Disease Control and Prevention
EPI362313	MP	Germany	2011-Jul-03	A/Berlin/93/2011	National Institute for Medical Research	Centers for Disease Control and Prevention
EPI360949	NA	Germany	2011-Jul-03	A/Berlin/93/2011	National Institute for Medical Research	Centers for Disease Control and Prevention
EPI360950	HA	Germany	2011-Jul-03	A/Berlin/93/2011	National Institute for Medical Research	Centers for Disease Control and Prevention
EPI359991	HA	Finland	2011-Nov-03	A/Finland/190/2011	National Institute for Health and Welfare	National Institute for Health and Welfare	Ikonen, Niina; Haanpää, Minna; Santanen, Riitta; Ziegler, Thedi; Julkunen, Ilkka
EPI359594	MP	Germany	2011-Jan-01	A/Berlin/93/2011	National Institute for Medical Research	Centers for Disease Control and Prevention
EPI359595	NA	Germany	2011-Jan-01	A/Berlin/93/2011	National Institute for Medical Research	Centers for Disease Control and Prevention
EPI359596	HA	Germany	2011-Jan-01	A/Berlin/93/2011	National Institute for Medical Research	Centers for Disease Control and Prevention
EPI359508	NA	Australia	2011-Aug-13	A/BRISBANE/299/2011	Queensland Health Scientific Services	WHO Collaborating Centre for Reference and Research on Influenza	Deng,Y-M; Iannello,P; Caldwell,N; Komadina,N.
EPI359507	HA	Australia	2011-Aug-13	A/BRISBANE/299/2011	Queensland Health Scientific Services	WHO Collaborating Centre for Reference and Research on Influenza	Deng,Y-M; Iannello,P; Caldwell,N; Komadina,N.
EPI359460	HA	United States	2011-Mar-17	A/Boston/DOA82/2011		Other Database Import	Wentworth,D.E.; Dugan,V.; Halpin,R.; Lin,X.; Bera,J.; Ghedin,E.; Hostetler,J.; Fedorova,N.; Overton,L.; Tsitrin,T.; Stockwell,T.; Katzel,D.; Li,K.; Amedeo,P.; Schobel,S.; Shrivastava,S.; Wang,S.; Thovarai,V.; Bishop,B.; Edworthy,P.; Kim,M.; Donnino,M.; Cocchi,M.; Salciccioli,J.; Giberson,B.; Bourgeois,F.; Jones-Bamman,C.; Bao,Y.; Sanders,R.; Dernovoy,D.; Kiryutin,B.; Lipman,D.J.; Tatusova,T.
EPI359461	NA	United States	2011-Mar-17	A/Boston/DOA82/2011		Other Database Import	Wentworth,D.E.; Dugan,V.; Halpin,R.; Lin,X.; Bera,J.; Ghedin,E.; Hostetler,J.; Fedorova,N.; Overton,L.; Tsitrin,T.; Stockwell,T.; Katzel,D.; Li,K.; Amedeo,P.; Schobel,S.; Shrivastava,S.; Wang,S.; Thovarai,V.; Bishop,B.; Edworthy,P.; Kim,M.; Donnino,M.; Cocchi,M.; Salciccioli,J.; Giberson,B.; Bourgeois,F.; Jones-Bamman,C.; Bao,Y.; Sanders,R.; Dernovoy,D.; Kiryutin,B.; Lipman,D.J.; Tatusova,T.
EPI359462	NS	United States	2011-Mar-17	A/Boston/DOA82/2011		Other Database Import	Wentworth,D.E.; Dugan,V.; Halpin,R.; Lin,X.; Bera,J.; Ghedin,E.; Hostetler,J.; Fedorova,N.; Overton,L.; Tsitrin,T.; Stockwell,T.; Katzel,D.; Li,K.; Amedeo,P.; Schobel,S.; Shrivastava,S.; Wang,S.; Thovarai,V.; Bishop,B.; Edworthy,P.; Kim,M.; Donnino,M.; Cocchi,M.; Salciccioli,J.; Giberson,B.; Bourgeois,F.; Jones-Bamman,C.; Bao,Y.; Sanders,R.; Dernovoy,D.; Kiryutin,B.; Lipman,D.J.; Tatusova,T.
EPI359463	PB1	United States	2011-Mar-17	A/Boston/DOA82/2011		Other Database Import	Wentworth,D.E.; Dugan,V.; Halpin,R.; Lin,X.; Bera,J.; Ghedin,E.; Hostetler,J.; Fedorova,N.; Overton,L.; Tsitrin,T.; Stockwell,T.; Katzel,D.; Li,K.; Amedeo,P.; Schobel,S.; Shrivastava,S.; Wang,S.; Thovarai,V.; Bishop,B.; Edworthy,P.; Kim,M.; Donnino,M.; Cocchi,M.; Salciccioli,J.; Giberson,B.; Bourgeois,F.; Jones-Bamman,C.; Bao,Y.; Sanders,R.; Dernovoy,D.; Kiryutin,B.; Lipman,D.J.; Tatusova,T.
EPI361172	PA	United States	2011-Mar-17	A/Boston/DOA82/2011		Other Database Import	Wentworth,D.E.; Dugan,V.; Halpin,R.; Lin,X.; Bera,J.; Ghedin,E.; Hostetler,J.; Fedorova,N.; Overton,L.; Tsitrin,T.; Stockwell,T.; Katzel,D.; Li,K.; Amedeo,P.; Schobel,S.; Shrivastava,S.; Wang,S.; Thovarai,V.; Bishop,B.; Edworthy,P.; Kim,M.; Donnino,M.; Cocchi,M.; Salciccioli,J.; Giberson,B.; Bourgeois,F.; Jones-Bamman,C.; Bao,Y.; Sanders,R.; Dernovoy,D.; Kiryutin,B.; Lipman,D.J.; Tatusova,T.
EPI361173	PB2	United States	2011-Mar-17	A/Boston/DOA82/2011		Other Database Import	Wentworth,D.E.; Dugan,V.; Halpin,R.; Lin,X.; Bera,J.; Ghedin,E.; Hostetler,J.; Fedorova,N.; Overton,L.; Tsitrin,T.; Stockwell,T.; Katzel,D.; Li,K.; Amedeo,P.; Schobel,S.; Shrivastava,S.; Wang,S.; Thovarai,V.; Bishop,B.; Edworthy,P.; Kim,M.; Donnino,M.; Cocchi,M.; Salciccioli,J.; Giberson,B.; Bourgeois,F.; Jones-Bamman,C.; Bao,Y.; Sanders,R.; Dernovoy,D.; Kiryutin,B.; Lipman,D.J.; Tatusova,T.
EPI361170	MP	United States	2011-Mar-17	A/Boston/DOA82/2011		Other Database Import	Wentworth,D.E.; Dugan,V.; Halpin,R.; Lin,X.; Bera,J.; Ghedin,E.; Hostetler,J.; Fedorova,N.; Overton,L.; Tsitrin,T.; Stockwell,T.; Katzel,D.; Li,K.; Amedeo,P.; Schobel,S.; Shrivastava,S.; Wang,S.; Thovarai,V.; Bishop,B.; Edworthy,P.; Kim,M.; Donnino,M.; Cocchi,M.; Salciccioli,J.; Giberson,B.; Bourgeois,F.; Jones-Bamman,C.; Bao,Y.; Sanders,R.; Dernovoy,D.; Kiryutin,B.; Lipman,D.J.; Tatusova,T.
EPI361171	NP	United States	2011-Mar-17	A/Boston/DOA82/2011		Other Database Import	Wentworth,D.E.; Dugan,V.; Halpin,R.; Lin,X.; Bera,J.; Ghedin,E.; Hostetler,J.; Fedorova,N.; Overton,L.; Tsitrin,T.; Stockwell,T.; Katzel,D.; Li,K.; Amedeo,P.; Schobel,S.; Shrivastava,S.; Wang,S.; Thovarai,V.; Bishop,B.; Edworthy,P.; Kim,M.; Donnino,M.; Cocchi,M.; Salciccioli,J.; Giberson,B.; Bourgeois,F.; Jones-Bamman,C.; Bao,Y.; Sanders,R.; Dernovoy,D.; Kiryutin,B.; Lipman,D.J.; Tatusova,T.
EPI359453	NA	United States	2011-Mar-16	A/Boston/DOA80/2011		Other Database Import	Wentworth,D.E.; Dugan,V.; Halpin,R.; Lin,X.; Bera,J.; Ghedin,E.; Hostetler,J.; Fedorova,N.; Overton,L.; Tsitrin,T.; Stockwell,T.; Katzel,D.; Li,K.; Amedeo,P.; Schobel,S.; Shrivastava,S.; Wang,S.; Thovarai,V.; Bishop,B.; Edworthy,P.; Kim,M.; Donnino,M.; Cocchi,M.; Salciccioli,J.; Giberson,B.; Bourgeois,F.; Jones-Bamman,C.; Bao,Y.; Sanders,R.; Dernovoy,D.; Kiryutin,B.; Lipman,D.J.; Tatusova,T.
EPI359454	NS	United States	2011-Mar-16	A/Boston/DOA80/2011		Other Database Import	Wentworth,D.E.; Dugan,V.; Halpin,R.; Lin,X.; Bera,J.; Ghedin,E.; Hostetler,J.; Fedorova,N.; Overton,L.; Tsitrin,T.; Stockwell,T.; Katzel,D.; Li,K.; Amedeo,P.; Schobel,S.; Shrivastava,S.; Wang,S.; Thovarai,V.; Bishop,B.; Edworthy,P.; Kim,M.; Donnino,M.; Cocchi,M.; Salciccioli,J.; Giberson,B.; Bourgeois,F.; Jones-Bamman,C.; Bao,Y.; Sanders,R.; Dernovoy,D.; Kiryutin,B.; Lipman,D.J.; Tatusova,T.
EPI359455	PB1	United States	2011-Mar-16	A/Boston/DOA80/2011		Other Database Import	Wentworth,D.E.; Dugan,V.; Halpin,R.; Lin,X.; Bera,J.; Ghedin,E.; Hostetler,J.; Fedorova,N.; Overton,L.; Tsitrin,T.; Stockwell,T.; Katzel,D.; Li,K.; Amedeo,P.; Schobel,S.; Shrivastava,S.; Wang,S.; Thovarai,V.; Bishop,B.; Edworthy,P.; Kim,M.; Donnino,M.; Cocchi,M.; Salciccioli,J.; Giberson,B.; Bourgeois,F.; Jones-Bamman,C.; Bao,Y.; Sanders,R.; Dernovoy,D.; Kiryutin,B.; Lipman,D.J.; Tatusova,T.
EPI359452	HA	United States	2011-Mar-16	A/Boston/DOA80/2011		Other Database Import	Wentworth,D.E.; Dugan,V.; Halpin,R.; Lin,X.; Bera,J.; Ghedin,E.; Hostetler,J.; Fedorova,N.; Overton,L.; Tsitrin,T.; Stockwell,T.; Katzel,D.; Li,K.; Amedeo,P.; Schobel,S.; Shrivastava,S.; Wang,S.; Thovarai,V.; Bishop,B.; Edworthy,P.; Kim,M.; Donnino,M.; Cocchi,M.; Salciccioli,J.; Giberson,B.; Bourgeois,F.; Jones-Bamman,C.; Bao,Y.; Sanders,R.; Dernovoy,D.; Kiryutin,B.; Lipman,D.J.; Tatusova,T.
EPI361164	PA	United States	2011-Mar-16	A/Boston/DOA80/2011		Other Database Import	Wentworth,D.E.; Dugan,V.; Halpin,R.; Lin,X.; Bera,J.; Ghedin,E.; Hostetler,J.; Fedorova,N.; Overton,L.; Tsitrin,T.; Stockwell,T.; Katzel,D.; Li,K.; Amedeo,P.; Schobel,S.; Shrivastava,S.; Wang,S.; Thovarai,V.; Bishop,B.; Edworthy,P.; Kim,M.; Donnino,M.; Cocchi,M.; Salciccioli,J.; Giberson,B.; Bourgeois,F.; Jones-Bamman,C.; Bao,Y.; Sanders,R.; Dernovoy,D.; Kiryutin,B.; Lipman,D.J.; Tatusova,T.
EPI361165	PB2	United States	2011-Mar-16	A/Boston/DOA80/2011		Other Database Import	Wentworth,D.E.; Dugan,V.; Halpin,R.; Lin,X.; Bera,J.; Ghedin,E.; Hostetler,J.; Fedorova,N.; Overton,L.; Tsitrin,T.; Stockwell,T.; Katzel,D.; Li,K.; Amedeo,P.; Schobel,S.; Shrivastava,S.; Wang,S.; Thovarai,V.; Bishop,B.; Edworthy,P.; Kim,M.; Donnino,M.; Cocchi,M.; Salciccioli,J.; Giberson,B.; Bourgeois,F.; Jones-Bamman,C.; Bao,Y.; Sanders,R.; Dernovoy,D.; Kiryutin,B.; Lipman,D.J.; Tatusova,T.
EPI361163	NP	United States	2011-Mar-16	A/Boston/DOA80/2011		Other Database Import	Wentworth,D.E.; Dugan,V.; Halpin,R.; Lin,X.; Bera,J.; Ghedin,E.; Hostetler,J.; Fedorova,N.; Overton,L.; Tsitrin,T.; Stockwell,T.; Katzel,D.; Li,K.; Amedeo,P.; Schobel,S.; Shrivastava,S.; Wang,S.; Thovarai,V.; Bishop,B.; Edworthy,P.; Kim,M.; Donnino,M.; Cocchi,M.; Salciccioli,J.; Giberson,B.; Bourgeois,F.; Jones-Bamman,C.; Bao,Y.; Sanders,R.; Dernovoy,D.; Kiryutin,B.; Lipman,D.J.; Tatusova,T.
EPI361162	MP	United States	2011-Mar-16	A/Boston/DOA80/2011		Other Database Import	Wentworth,D.E.; Dugan,V.; Halpin,R.; Lin,X.; Bera,J.; Ghedin,E.; Hostetler,J.; Fedorova,N.; Overton,L.; Tsitrin,T.; Stockwell,T.; Katzel,D.; Li,K.; Amedeo,P.; Schobel,S.; Shrivastava,S.; Wang,S.; Thovarai,V.; Bishop,B.; Edworthy,P.; Kim,M.; Donnino,M.; Cocchi,M.; Salciccioli,J.; Giberson,B.; Bourgeois,F.; Jones-Bamman,C.; Bao,Y.; Sanders,R.; Dernovoy,D.; Kiryutin,B.; Lipman,D.J.; Tatusova,T.
EPI359450	NS	United States	2011-Mar-12	A/Boston/DOA79/2011		Other Database Import	Wentworth,D.E.; Dugan,V.; Halpin,R.; Lin,X.; Bera,J.; Ghedin,E.; Hostetler,J.; Fedorova,N.; Overton,L.; Tsitrin,T.; Stockwell,T.; Katzel,D.; Li,K.; Amedeo,P.; Schobel,S.; Shrivastava,S.; Wang,S.; Thovarai,V.; Bishop,B.; Edworthy,P.; Kim,M.; Donnino,M.; Cocchi,M.; Salciccioli,J.; Giberson,B.; Bourgeois,F.; Jones-Bamman,C.; Bao,Y.; Sanders,R.; Dernovoy,D.; Kiryutin,B.; Lipman,D.J.; Tatusova,T.
EPI359448	HA	United States	2011-Mar-12	A/Boston/DOA79/2011		Other Database Import	Wentworth,D.E.; Dugan,V.; Halpin,R.; Lin,X.; Bera,J.; Ghedin,E.; Hostetler,J.; Fedorova,N.; Overton,L.; Tsitrin,T.; Stockwell,T.; Katzel,D.; Li,K.; Amedeo,P.; Schobel,S.; Shrivastava,S.; Wang,S.; Thovarai,V.; Bishop,B.; Edworthy,P.; Kim,M.; Donnino,M.; Cocchi,M.; Salciccioli,J.; Giberson,B.; Bourgeois,F.; Jones-Bamman,C.; Bao,Y.; Sanders,R.; Dernovoy,D.; Kiryutin,B.; Lipman,D.J.; Tatusova,T.
EPI359449	NA	United States	2011-Mar-12	A/Boston/DOA79/2011		Other Database Import	Wentworth,D.E.; Dugan,V.; Halpin,R.; Lin,X.; Bera,J.; Ghedin,E.; Hostetler,J.; Fedorova,N.; Overton,L.; Tsitrin,T.; Stockwell,T.; Katzel,D.; Li,K.; Amedeo,P.; Schobel,S.; Shrivastava,S.; Wang,S.; Thovarai,V.; Bishop,B.; Edworthy,P.; Kim,M.; Donnino,M.; Cocchi,M.; Salciccioli,J.; Giberson,B.; Bourgeois,F.; Jones-Bamman,C.; Bao,Y.; Sanders,R.; Dernovoy,D.; Kiryutin,B.; Lipman,D.J.; Tatusova,T.
EPI359451	PB1	United States	2011-Mar-12	A/Boston/DOA79/2011		Other Database Import	Wentworth,D.E.; Dugan,V.; Halpin,R.; Lin,X.; Bera,J.; Ghedin,E.; Hostetler,J.; Fedorova,N.; Overton,L.; Tsitrin,T.; Stockwell,T.; Katzel,D.; Li,K.; Amedeo,P.; Schobel,S.; Shrivastava,S.; Wang,S.; Thovarai,V.; Bishop,B.; Edworthy,P.; Kim,M.; Donnino,M.; Cocchi,M.; Salciccioli,J.; Giberson,B.; Bourgeois,F.; Jones-Bamman,C.; Bao,Y.; Sanders,R.; Dernovoy,D.; Kiryutin,B.; Lipman,D.J.; Tatusova,T.
EPI361161	PB2	United States	2011-Mar-12	A/Boston/DOA79/2011		Other Database Import	Wentworth,D.E.; Dugan,V.; Halpin,R.; Lin,X.; Bera,J.; Ghedin,E.; Hostetler,J.; Fedorova,N.; Overton,L.; Tsitrin,T.; Stockwell,T.; Katzel,D.; Li,K.; Amedeo,P.; Schobel,S.; Shrivastava,S.; Wang,S.; Thovarai,V.; Bishop,B.; Edworthy,P.; Kim,M.; Donnino,M.; Cocchi,M.; Salciccioli,J.; Giberson,B.; Bourgeois,F.; Jones-Bamman,C.; Bao,Y.; Sanders,R.; Dernovoy,D.; Kiryutin,B.; Lipman,D.J.; Tatusova,T.
EPI361160	PA	United States	2011-Mar-12	A/Boston/DOA79/2011		Other Database Import	Wentworth,D.E.; Dugan,V.; Halpin,R.; Lin,X.; Bera,J.; Ghedin,E.; Hostetler,J.; Fedorova,N.; Overton,L.; Tsitrin,T.; Stockwell,T.; Katzel,D.; Li,K.; Amedeo,P.; Schobel,S.; Shrivastava,S.; Wang,S.; Thovarai,V.; Bishop,B.; Edworthy,P.; Kim,M.; Donnino,M.; Cocchi,M.; Salciccioli,J.; Giberson,B.; Bourgeois,F.; Jones-Bamman,C.; Bao,Y.; Sanders,R.; Dernovoy,D.; Kiryutin,B.; Lipman,D.J.; Tatusova,T.
EPI361158	MP	United States	2011-Mar-12	A/Boston/DOA79/2011		Other Database Import	Wentworth,D.E.; Dugan,V.; Halpin,R.; Lin,X.; Bera,J.; Ghedin,E.; Hostetler,J.; Fedorova,N.; Overton,L.; Tsitrin,T.; Stockwell,T.; Katzel,D.; Li,K.; Amedeo,P.; Schobel,S.; Shrivastava,S.; Wang,S.; Thovarai,V.; Bishop,B.; Edworthy,P.; Kim,M.; Donnino,M.; Cocchi,M.; Salciccioli,J.; Giberson,B.; Bourgeois,F.; Jones-Bamman,C.; Bao,Y.; Sanders,R.; Dernovoy,D.; Kiryutin,B.; Lipman,D.J.; Tatusova,T.
EPI361159	NP	United States	2011-Mar-12	A/Boston/DOA79/2011		Other Database Import	Wentworth,D.E.; Dugan,V.; Halpin,R.; Lin,X.; Bera,J.; Ghedin,E.; Hostetler,J.; Fedorova,N.; Overton,L.; Tsitrin,T.; Stockwell,T.; Katzel,D.; Li,K.; Amedeo,P.; Schobel,S.; Shrivastava,S.; Wang,S.; Thovarai,V.; Bishop,B.; Edworthy,P.; Kim,M.; Donnino,M.; Cocchi,M.; Salciccioli,J.; Giberson,B.; Bourgeois,F.; Jones-Bamman,C.; Bao,Y.; Sanders,R.; Dernovoy,D.; Kiryutin,B.; Lipman,D.J.; Tatusova,T.
EPI359430	NS	United States	2011-Mar-05	A/Boston/DOA71/2011		Other Database Import	Wentworth,D.E.; Dugan,V.; Halpin,R.; Lin,X.; Bera,J.; Ghedin,E.; Hostetler,J.; Fedorova,N.; Overton,L.; Tsitrin,T.; Stockwell,T.; Katzel,D.; Li,K.; Amedeo,P.; Schobel,S.; Shrivastava,S.; Wang,S.; Thovarai,V.; Bishop,B.; Edworthy,P.; Kim,M.; Donnino,M.; Cocchi,M.; Salciccioli,J.; Giberson,B.; Bourgeois,F.; Jones-Bamman,C.; Bao,Y.; Sanders,R.; Dernovoy,D.; Kiryutin,B.; Lipman,D.J.; Tatusova,T.
EPI359429	NA	United States	2011-Mar-05	A/Boston/DOA71/2011		Other Database Import	Wentworth,D.E.; Dugan,V.; Halpin,R.; Lin,X.; Bera,J.; Ghedin,E.; Hostetler,J.; Fedorova,N.; Overton,L.; Tsitrin,T.; Stockwell,T.; Katzel,D.; Li,K.; Amedeo,P.; Schobel,S.; Shrivastava,S.; Wang,S.; Thovarai,V.; Bishop,B.; Edworthy,P.; Kim,M.; Donnino,M.; Cocchi,M.; Salciccioli,J.; Giberson,B.; Bourgeois,F.; Jones-Bamman,C.; Bao,Y.; Sanders,R.; Dernovoy,D.; Kiryutin,B.; Lipman,D.J.; Tatusova,T.
EPI359431	PB1	United States	2011-Mar-05	A/Boston/DOA71/2011		Other Database Import	Wentworth,D.E.; Dugan,V.; Halpin,R.; Lin,X.; Bera,J.; Ghedin,E.; Hostetler,J.; Fedorova,N.; Overton,L.; Tsitrin,T.; Stockwell,T.; Katzel,D.; Li,K.; Amedeo,P.; Schobel,S.; Shrivastava,S.; Wang,S.; Thovarai,V.; Bishop,B.; Edworthy,P.; Kim,M.; Donnino,M.; Cocchi,M.; Salciccioli,J.; Giberson,B.; Bourgeois,F.; Jones-Bamman,C.; Bao,Y.; Sanders,R.; Dernovoy,D.; Kiryutin,B.; Lipman,D.J.; Tatusova,T.
EPI359428	HA	United States	2011-Mar-05	A/Boston/DOA71/2011		Other Database Import	Wentworth,D.E.; Dugan,V.; Halpin,R.; Lin,X.; Bera,J.; Ghedin,E.; Hostetler,J.; Fedorova,N.; Overton,L.; Tsitrin,T.; Stockwell,T.; Katzel,D.; Li,K.; Amedeo,P.; Schobel,S.; Shrivastava,S.; Wang,S.; Thovarai,V.; Bishop,B.; Edworthy,P.; Kim,M.; Donnino,M.; Cocchi,M.; Salciccioli,J.; Giberson,B.; Bourgeois,F.; Jones-Bamman,C.; Bao,Y.; Sanders,R.; Dernovoy,D.; Kiryutin,B.; Lipman,D.J.; Tatusova,T.
EPI361141	PB2	United States	2011-Mar-05	A/Boston/DOA71/2011		Other Database Import	Wentworth,D.E.; Dugan,V.; Halpin,R.; Lin,X.; Bera,J.; Ghedin,E.; Hostetler,J.; Fedorova,N.; Overton,L.; Tsitrin,T.; Stockwell,T.; Katzel,D.; Li,K.; Amedeo,P.; Schobel,S.; Shrivastava,S.; Wang,S.; Thovarai,V.; Bishop,B.; Edworthy,P.; Kim,M.; Donnino,M.; Cocchi,M.; Salciccioli,J.; Giberson,B.; Bourgeois,F.; Jones-Bamman,C.; Bao,Y.; Sanders,R.; Dernovoy,D.; Kiryutin,B.; Lipman,D.J.; Tatusova,T.
EPI361139	NP	United States	2011-Mar-05	A/Boston/DOA71/2011		Other Database Import	Wentworth,D.E.; Dugan,V.; Halpin,R.; Lin,X.; Bera,J.; Ghedin,E.; Hostetler,J.; Fedorova,N.; Overton,L.; Tsitrin,T.; Stockwell,T.; Katzel,D.; Li,K.; Amedeo,P.; Schobel,S.; Shrivastava,S.; Wang,S.; Thovarai,V.; Bishop,B.; Edworthy,P.; Kim,M.; Donnino,M.; Cocchi,M.; Salciccioli,J.; Giberson,B.; Bourgeois,F.; Jones-Bamman,C.; Bao,Y.; Sanders,R.; Dernovoy,D.; Kiryutin,B.; Lipman,D.J.; Tatusova,T.
EPI361140	PA	United States	2011-Mar-05	A/Boston/DOA71/2011		Other Database Import	Wentworth,D.E.; Dugan,V.; Halpin,R.; Lin,X.; Bera,J.; Ghedin,E.; Hostetler,J.; Fedorova,N.; Overton,L.; Tsitrin,T.; Stockwell,T.; Katzel,D.; Li,K.; Amedeo,P.; Schobel,S.; Shrivastava,S.; Wang,S.; Thovarai,V.; Bishop,B.; Edworthy,P.; Kim,M.; Donnino,M.; Cocchi,M.; Salciccioli,J.; Giberson,B.; Bourgeois,F.; Jones-Bamman,C.; Bao,Y.; Sanders,R.; Dernovoy,D.; Kiryutin,B.; Lipman,D.J.; Tatusova,T.
EPI361138	MP	United States	2011-Mar-05	A/Boston/DOA71/2011		Other Database Import	Wentworth,D.E.; Dugan,V.; Halpin,R.; Lin,X.; Bera,J.; Ghedin,E.; Hostetler,J.; Fedorova,N.; Overton,L.; Tsitrin,T.; Stockwell,T.; Katzel,D.; Li,K.; Amedeo,P.; Schobel,S.; Shrivastava,S.; Wang,S.; Thovarai,V.; Bishop,B.; Edworthy,P.; Kim,M.; Donnino,M.; Cocchi,M.; Salciccioli,J.; Giberson,B.; Bourgeois,F.; Jones-Bamman,C.; Bao,Y.; Sanders,R.; Dernovoy,D.; Kiryutin,B.; Lipman,D.J.; Tatusova,T.
EPI359416	HA	United States	2011-Feb-28	A/Boston/DOA67/2011		Other Database Import	Wentworth,D.E.; Dugan,V.; Halpin,R.; Lin,X.; Bera,J.; Ghedin,E.; Hostetler,J.; Fedorova,N.; Overton,L.; Tsitrin,T.; Stockwell,T.; Katzel,D.; Li,K.; Amedeo,P.; Schobel,S.; Shrivastava,S.; Wang,S.; Thovarai,V.; Bishop,B.; Edworthy,P.; Kim,M.; Donnino,M.; Cocchi,M.; Salciccioli,J.; Giberson,B.; Bourgeois,F.; Jones-Bamman,C.; Bao,Y.; Sanders,R.; Dernovoy,D.; Kiryutin,B.; Lipman,D.J.; Tatusova,T.
EPI359418	NS	United States	2011-Feb-28	A/Boston/DOA67/2011		Other Database Import	Wentworth,D.E.; Dugan,V.; Halpin,R.; Lin,X.; Bera,J.; Ghedin,E.; Hostetler,J.; Fedorova,N.; Overton,L.; Tsitrin,T.; Stockwell,T.; Katzel,D.; Li,K.; Amedeo,P.; Schobel,S.; Shrivastava,S.; Wang,S.; Thovarai,V.; Bishop,B.; Edworthy,P.; Kim,M.; Donnino,M.; Cocchi,M.; Salciccioli,J.; Giberson,B.; Bourgeois,F.; Jones-Bamman,C.; Bao,Y.; Sanders,R.; Dernovoy,D.; Kiryutin,B.; Lipman,D.J.; Tatusova,T.
EPI359417	NA	United States	2011-Feb-28	A/Boston/DOA67/2011		Other Database Import	Wentworth,D.E.; Dugan,V.; Halpin,R.; Lin,X.; Bera,J.; Ghedin,E.; Hostetler,J.; Fedorova,N.; Overton,L.; Tsitrin,T.; Stockwell,T.; Katzel,D.; Li,K.; Amedeo,P.; Schobel,S.; Shrivastava,S.; Wang,S.; Thovarai,V.; Bishop,B.; Edworthy,P.; Kim,M.; Donnino,M.; Cocchi,M.; Salciccioli,J.; Giberson,B.; Bourgeois,F.; Jones-Bamman,C.; Bao,Y.; Sanders,R.; Dernovoy,D.; Kiryutin,B.; Lipman,D.J.; Tatusova,T.
EPI359419	PB1	United States	2011-Feb-28	A/Boston/DOA67/2011		Other Database Import	Wentworth,D.E.; Dugan,V.; Halpin,R.; Lin,X.; Bera,J.; Ghedin,E.; Hostetler,J.; Fedorova,N.; Overton,L.; Tsitrin,T.; Stockwell,T.; Katzel,D.; Li,K.; Amedeo,P.; Schobel,S.; Shrivastava,S.; Wang,S.; Thovarai,V.; Bishop,B.; Edworthy,P.; Kim,M.; Donnino,M.; Cocchi,M.; Salciccioli,J.; Giberson,B.; Bourgeois,F.; Jones-Bamman,C.; Bao,Y.; Sanders,R.; Dernovoy,D.; Kiryutin,B.; Lipman,D.J.; Tatusova,T.
EPI361126	MP	United States	2011-Feb-28	A/Boston/DOA67/2011		Other Database Import	Wentworth,D.E.; Dugan,V.; Halpin,R.; Lin,X.; Bera,J.; Ghedin,E.; Hostetler,J.; Fedorova,N.; Overton,L.; Tsitrin,T.; Stockwell,T.; Katzel,D.; Li,K.; Amedeo,P.; Schobel,S.; Shrivastava,S.; Wang,S.; Thovarai,V.; Bishop,B.; Edworthy,P.; Kim,M.; Donnino,M.; Cocchi,M.; Salciccioli,J.; Giberson,B.; Bourgeois,F.; Jones-Bamman,C.; Bao,Y.; Sanders,R.; Dernovoy,D.; Kiryutin,B.; Lipman,D.J.; Tatusova,T.
EPI361127	NP	United States	2011-Feb-28	A/Boston/DOA67/2011		Other Database Import	Wentworth,D.E.; Dugan,V.; Halpin,R.; Lin,X.; Bera,J.; Ghedin,E.; Hostetler,J.; Fedorova,N.; Overton,L.; Tsitrin,T.; Stockwell,T.; Katzel,D.; Li,K.; Amedeo,P.; Schobel,S.; Shrivastava,S.; Wang,S.; Thovarai,V.; Bishop,B.; Edworthy,P.; Kim,M.; Donnino,M.; Cocchi,M.; Salciccioli,J.; Giberson,B.; Bourgeois,F.; Jones-Bamman,C.; Bao,Y.; Sanders,R.; Dernovoy,D.; Kiryutin,B.; Lipman,D.J.; Tatusova,T.
EPI361129	PB2	United States	2011-Feb-28	A/Boston/DOA67/2011		Other Database Import	Wentworth,D.E.; Dugan,V.; Halpin,R.; Lin,X.; Bera,J.; Ghedin,E.; Hostetler,J.; Fedorova,N.; Overton,L.; Tsitrin,T.; Stockwell,T.; Katzel,D.; Li,K.; Amedeo,P.; Schobel,S.; Shrivastava,S.; Wang,S.; Thovarai,V.; Bishop,B.; Edworthy,P.; Kim,M.; Donnino,M.; Cocchi,M.; Salciccioli,J.; Giberson,B.; Bourgeois,F.; Jones-Bamman,C.; Bao,Y.; Sanders,R.; Dernovoy,D.; Kiryutin,B.; Lipman,D.J.; Tatusova,T.
EPI361128	PA	United States	2011-Feb-28	A/Boston/DOA67/2011		Other Database Import	Wentworth,D.E.; Dugan,V.; Halpin,R.; Lin,X.; Bera,J.; Ghedin,E.; Hostetler,J.; Fedorova,N.; Overton,L.; Tsitrin,T.; Stockwell,T.; Katzel,D.; Li,K.; Amedeo,P.; Schobel,S.; Shrivastava,S.; Wang,S.; Thovarai,V.; Bishop,B.; Edworthy,P.; Kim,M.; Donnino,M.; Cocchi,M.; Salciccioli,J.; Giberson,B.; Bourgeois,F.; Jones-Bamman,C.; Bao,Y.; Sanders,R.; Dernovoy,D.; Kiryutin,B.; Lipman,D.J.; Tatusova,T.
EPI359398	NS	United States	2011-Feb-18	A/Boston/DOA52/2011		Other Database Import	Wentworth,D.E.; Dugan,V.; Halpin,R.; Lin,X.; Bera,J.; Ghedin,E.; Hostetler,J.; Fedorova,N.; Overton,L.; Tsitrin,T.; Stockwell,T.; Katzel,D.; Li,K.; Amedeo,P.; Schobel,S.; Shrivastava,S.; Wang,S.; Thovarai,V.; Bishop,B.; Edworthy,P.; Kim,M.; Donnino,M.; Cocchi,M.; Salciccioli,J.; Giberson,B.; Bourgeois,F.; Jones-Bamman,C.; Bao,Y.; Sanders,R.; Dernovoy,D.; Kiryutin,B.; Lipman,D.J.; Tatusova,T.
EPI359397	NA	United States	2011-Feb-18	A/Boston/DOA52/2011		Other Database Import	Wentworth,D.E.; Dugan,V.; Halpin,R.; Lin,X.; Bera,J.; Ghedin,E.; Hostetler,J.; Fedorova,N.; Overton,L.; Tsitrin,T.; Stockwell,T.; Katzel,D.; Li,K.; Amedeo,P.; Schobel,S.; Shrivastava,S.; Wang,S.; Thovarai,V.; Bishop,B.; Edworthy,P.; Kim,M.; Donnino,M.; Cocchi,M.; Salciccioli,J.; Giberson,B.; Bourgeois,F.; Jones-Bamman,C.; Bao,Y.; Sanders,R.; Dernovoy,D.; Kiryutin,B.; Lipman,D.J.; Tatusova,T.
EPI359399	PB1	United States	2011-Feb-18	A/Boston/DOA52/2011		Other Database Import	Wentworth,D.E.; Dugan,V.; Halpin,R.; Lin,X.; Bera,J.; Ghedin,E.; Hostetler,J.; Fedorova,N.; Overton,L.; Tsitrin,T.; Stockwell,T.; Katzel,D.; Li,K.; Amedeo,P.; Schobel,S.; Shrivastava,S.; Wang,S.; Thovarai,V.; Bishop,B.; Edworthy,P.; Kim,M.; Donnino,M.; Cocchi,M.; Salciccioli,J.; Giberson,B.; Bourgeois,F.; Jones-Bamman,C.; Bao,Y.; Sanders,R.; Dernovoy,D.; Kiryutin,B.; Lipman,D.J.; Tatusova,T.
EPI359396	HA	United States	2011-Feb-18	A/Boston/DOA52/2011		Other Database Import	Wentworth,D.E.; Dugan,V.; Halpin,R.; Lin,X.; Bera,J.; Ghedin,E.; Hostetler,J.; Fedorova,N.; Overton,L.; Tsitrin,T.; Stockwell,T.; Katzel,D.; Li,K.; Amedeo,P.; Schobel,S.; Shrivastava,S.; Wang,S.; Thovarai,V.; Bishop,B.; Edworthy,P.; Kim,M.; Donnino,M.; Cocchi,M.; Salciccioli,J.; Giberson,B.; Bourgeois,F.; Jones-Bamman,C.; Bao,Y.; Sanders,R.; Dernovoy,D.; Kiryutin,B.; Lipman,D.J.; Tatusova,T.
EPI361108	PA	United States	2011-Feb-18	A/Boston/DOA52/2011		Other Database Import	Wentworth,D.E.; Dugan,V.; Halpin,R.; Lin,X.; Bera,J.; Ghedin,E.; Hostetler,J.; Fedorova,N.; Overton,L.; Tsitrin,T.; Stockwell,T.; Katzel,D.; Li,K.; Amedeo,P.; Schobel,S.; Shrivastava,S.; Wang,S.; Thovarai,V.; Bishop,B.; Edworthy,P.; Kim,M.; Donnino,M.; Cocchi,M.; Salciccioli,J.; Giberson,B.; Bourgeois,F.; Jones-Bamman,C.; Bao,Y.; Sanders,R.; Dernovoy,D.; Kiryutin,B.; Lipman,D.J.; Tatusova,T.
EPI361106	MP	United States	2011-Feb-18	A/Boston/DOA52/2011		Other Database Import	Wentworth,D.E.; Dugan,V.; Halpin,R.; Lin,X.; Bera,J.; Ghedin,E.; Hostetler,J.; Fedorova,N.; Overton,L.; Tsitrin,T.; Stockwell,T.; Katzel,D.; Li,K.; Amedeo,P.; Schobel,S.; Shrivastava,S.; Wang,S.; Thovarai,V.; Bishop,B.; Edworthy,P.; Kim,M.; Donnino,M.; Cocchi,M.; Salciccioli,J.; Giberson,B.; Bourgeois,F.; Jones-Bamman,C.; Bao,Y.; Sanders,R.; Dernovoy,D.; Kiryutin,B.; Lipman,D.J.; Tatusova,T.
EPI361109	PB2	United States	2011-Feb-18	A/Boston/DOA52/2011		Other Database Import	Wentworth,D.E.; Dugan,V.; Halpin,R.; Lin,X.; Bera,J.; Ghedin,E.; Hostetler,J.; Fedorova,N.; Overton,L.; Tsitrin,T.; Stockwell,T.; Katzel,D.; Li,K.; Amedeo,P.; Schobel,S.; Shrivastava,S.; Wang,S.; Thovarai,V.; Bishop,B.; Edworthy,P.; Kim,M.; Donnino,M.; Cocchi,M.; Salciccioli,J.; Giberson,B.; Bourgeois,F.; Jones-Bamman,C.; Bao,Y.; Sanders,R.; Dernovoy,D.; Kiryutin,B.; Lipman,D.J.; Tatusova,T.
[truncated: 6,724 more rows]
