# Supplementary material for: Parallel evolution of influenza across multiple spatiotemporal scales
Source: eLife. 2017 Jun 27;6:e26875. doi: 10.7554/eLife.26875 (PMC5487208; doi:10.7554/eLife.26875)
Supplement: Supplementary file 1. — DOI: http://dx.doi.org/10.7554/eLife.26875.022 [file elife-26875-supp1.zip › acknowledgements/2012-01-06.xls]

## Sheet: Acknowledge Table
We acknowledge the authors, originating and submitting laboratories of the sequences from GISAID’s EpiFlu™ Database on which this research is based. The list is detailed below.
All submitters of data may be contacted directly via the GISAID website www.gisaid.org
Segment ID	Segment	Country	Collection date	Isolate name	Originating Lab	Submitting Lab	Authors
EPI842921	NP	Jordan	2012-Jan-11	A/Amman/1514A01004462T/2012		Other Database Import	Maljkovic Berry,I.; Melendrez,M.C.; Li,T.; Hawksworth,A.W.; Brice,G.T.; Blair,P.J.; Halsey,E.S.; Williams,M.; Fernandez,S.; Yoon,I.-K.; Edwards,L.D.; Kuschner,R.; Lin,X.; Thomas,S.J.; Jarman,R.G.
EPI842273	NS	Jordan	2012-Jan-11	A/Amman/1514A01004462T/2012		Other Database Import	Maljkovic Berry,I.; Melendrez,M.C.; Li,T.; Hawksworth,A.W.; Brice,G.T.; Blair,P.J.; Halsey,E.S.; Williams,M.; Fernandez,S.; Yoon,I.-K.; Edwards,L.D.; Kuschner,R.; Lin,X.; Thomas,S.J.; Jarman,R.G.
EPI843044	PB2	Jordan	2012-Jan-11	A/Amman/1514A01004462T/2012		Other Database Import	Maljkovic Berry,I.; Melendrez,M.C.; Li,T.; Hawksworth,A.W.; Brice,G.T.; Blair,P.J.; Halsey,E.S.; Williams,M.; Fernandez,S.; Yoon,I.-K.; Edwards,L.D.; Kuschner,R.; Lin,X.; Thomas,S.J.; Jarman,R.G.
EPI842831	PA	Jordan	2012-Jan-11	A/Amman/1514A01004462T/2012		Other Database Import	Maljkovic Berry,I.; Melendrez,M.C.; Li,T.; Hawksworth,A.W.; Brice,G.T.; Blair,P.J.; Halsey,E.S.; Williams,M.; Fernandez,S.; Yoon,I.-K.; Edwards,L.D.; Kuschner,R.; Lin,X.; Thomas,S.J.; Jarman,R.G.
EPI842409	NA	Jordan	2012-Jan-11	A/Amman/1514A01004462T/2012		Other Database Import	Maljkovic Berry,I.; Melendrez,M.C.; Li,T.; Hawksworth,A.W.; Brice,G.T.; Blair,P.J.; Halsey,E.S.; Williams,M.; Fernandez,S.; Yoon,I.-K.; Edwards,L.D.; Kuschner,R.; Lin,X.; Thomas,S.J.; Jarman,R.G.
EPI843345	HA	Jordan	2012-Jan-11	A/Amman/1514A01004462T/2012		Other Database Import	Maljkovic Berry,I.; Melendrez,M.C.; Li,T.; Hawksworth,A.W.; Brice,G.T.; Blair,P.J.; Halsey,E.S.; Williams,M.; Fernandez,S.; Yoon,I.-K.; Edwards,L.D.; Kuschner,R.; Lin,X.; Thomas,S.J.; Jarman,R.G.
EPI843160	PB1	Jordan	2012-Jan-11	A/Amman/1514A01004462T/2012		Other Database Import	Maljkovic Berry,I.; Melendrez,M.C.; Li,T.; Hawksworth,A.W.; Brice,G.T.; Blair,P.J.; Halsey,E.S.; Williams,M.; Fernandez,S.; Yoon,I.-K.; Edwards,L.D.; Kuschner,R.; Lin,X.; Thomas,S.J.; Jarman,R.G.
EPI843124	MP	Jordan	2012-Jan-11	A/Amman/1514A01004462T/2012		Other Database Import	Maljkovic Berry,I.; Melendrez,M.C.; Li,T.; Hawksworth,A.W.; Brice,G.T.; Blair,P.J.; Halsey,E.S.; Williams,M.; Fernandez,S.; Yoon,I.-K.; Edwards,L.D.; Kuschner,R.; Lin,X.; Thomas,S.J.; Jarman,R.G.
EPI842685	NA	United States	2012-Mar-05	A/Nevada/25usafsam/2012		Other Database Import	Maljkovic Berry,I.; Melendrez,M.C.; Li,T.; Hawksworth,A.W.; Brice,G.T.; Blair,P.J.; Halsey,E.S.; Williams,M.; Fernandez,S.; Yoon,I.-K.; Edwards,L.D.; Kuschner,R.; Lin,X.; Thomas,S.J.; Jarman,R.G.; Macias,E.; Connors,B.
EPI841971	HA	United States	2012-Mar-05	A/Nevada/25usafsam/2012		Other Database Import	Maljkovic Berry,I.; Melendrez,M.C.; Li,T.; Hawksworth,A.W.; Brice,G.T.; Blair,P.J.; Halsey,E.S.; Williams,M.; Fernandez,S.; Yoon,I.-K.; Edwards,L.D.; Kuschner,R.; Lin,X.; Thomas,S.J.; Jarman,R.G.; Macias,E.; Connors,B.
EPI841974	NP	United States	2012-Mar-05	A/Nevada/25usafsam/2012		Other Database Import	Maljkovic Berry,I.; Melendrez,M.C.; Li,T.; Hawksworth,A.W.; Brice,G.T.; Blair,P.J.; Halsey,E.S.; Williams,M.; Fernandez,S.; Yoon,I.-K.; Edwards,L.D.; Kuschner,R.; Lin,X.; Thomas,S.J.; Jarman,R.G.; Macias,E.; Connors,B.
EPI842004	PB2	United States	2012-Mar-05	A/Nevada/25usafsam/2012		Other Database Import	Maljkovic Berry,I.; Melendrez,M.C.; Li,T.; Hawksworth,A.W.; Brice,G.T.; Blair,P.J.; Halsey,E.S.; Williams,M.; Fernandez,S.; Yoon,I.-K.; Edwards,L.D.; Kuschner,R.; Lin,X.; Thomas,S.J.; Jarman,R.G.; Macias,E.; Connors,B.
EPI842563	MP	United States	2012-Mar-05	A/Nevada/25usafsam/2012		Other Database Import	Maljkovic Berry,I.; Melendrez,M.C.; Li,T.; Hawksworth,A.W.; Brice,G.T.; Blair,P.J.; Halsey,E.S.; Williams,M.; Fernandez,S.; Yoon,I.-K.; Edwards,L.D.; Kuschner,R.; Lin,X.; Thomas,S.J.; Jarman,R.G.; Macias,E.; Connors,B.
EPI842611	NS	United States	2012-Mar-05	A/Nevada/25usafsam/2012		Other Database Import	Maljkovic Berry,I.; Melendrez,M.C.; Li,T.; Hawksworth,A.W.; Brice,G.T.; Blair,P.J.; Halsey,E.S.; Williams,M.; Fernandez,S.; Yoon,I.-K.; Edwards,L.D.; Kuschner,R.; Lin,X.; Thomas,S.J.; Jarman,R.G.; Macias,E.; Connors,B.
EPI842497	PB1	United States	2012-Mar-05	A/Nevada/25usafsam/2012		Other Database Import	Maljkovic Berry,I.; Melendrez,M.C.; Li,T.; Hawksworth,A.W.; Brice,G.T.; Blair,P.J.; Halsey,E.S.; Williams,M.; Fernandez,S.; Yoon,I.-K.; Edwards,L.D.; Kuschner,R.; Lin,X.; Thomas,S.J.; Jarman,R.G.; Macias,E.; Connors,B.
EPI843093	PA	United States	2012-Mar-05	A/Nevada/25usafsam/2012		Other Database Import	Maljkovic Berry,I.; Melendrez,M.C.; Li,T.; Hawksworth,A.W.; Brice,G.T.; Blair,P.J.; Halsey,E.S.; Williams,M.; Fernandez,S.; Yoon,I.-K.; Edwards,L.D.; Kuschner,R.; Lin,X.; Thomas,S.J.; Jarman,R.G.; Macias,E.; Connors,B.
EPI842684	NA	United States	2012-Feb-16	A/North Carolina/24usafsam/2012		Other Database Import	Maljkovic Berry,I.; Melendrez,M.C.; Li,T.; Hawksworth,A.W.; Brice,G.T.; Blair,P.J.; Halsey,E.S.; Williams,M.; Fernandez,S.; Yoon,I.-K.; Edwards,L.D.; Kuschner,R.; Lin,X.; Thomas,S.J.; Jarman,R.G.; Macias,E.; Connors,B.
EPI841970	HA	United States	2012-Feb-16	A/North Carolina/24usafsam/2012		Other Database Import	Maljkovic Berry,I.; Melendrez,M.C.; Li,T.; Hawksworth,A.W.; Brice,G.T.; Blair,P.J.; Halsey,E.S.; Williams,M.; Fernandez,S.; Yoon,I.-K.; Edwards,L.D.; Kuschner,R.; Lin,X.; Thomas,S.J.; Jarman,R.G.; Macias,E.; Connors,B.
EPI842003	PB2	United States	2012-Feb-16	A/North Carolina/24usafsam/2012		Other Database Import	Maljkovic Berry,I.; Melendrez,M.C.; Li,T.; Hawksworth,A.W.; Brice,G.T.; Blair,P.J.; Halsey,E.S.; Williams,M.; Fernandez,S.; Yoon,I.-K.; Edwards,L.D.; Kuschner,R.; Lin,X.; Thomas,S.J.; Jarman,R.G.; Macias,E.; Connors,B.
EPI842562	MP	United States	2012-Feb-16	A/North Carolina/24usafsam/2012		Other Database Import	Maljkovic Berry,I.; Melendrez,M.C.; Li,T.; Hawksworth,A.W.; Brice,G.T.; Blair,P.J.; Halsey,E.S.; Williams,M.; Fernandez,S.; Yoon,I.-K.; Edwards,L.D.; Kuschner,R.; Lin,X.; Thomas,S.J.; Jarman,R.G.; Macias,E.; Connors,B.
EPI842610	NS	United States	2012-Feb-16	A/North Carolina/24usafsam/2012		Other Database Import	Maljkovic Berry,I.; Melendrez,M.C.; Li,T.; Hawksworth,A.W.; Brice,G.T.; Blair,P.J.; Halsey,E.S.; Williams,M.; Fernandez,S.; Yoon,I.-K.; Edwards,L.D.; Kuschner,R.; Lin,X.; Thomas,S.J.; Jarman,R.G.; Macias,E.; Connors,B.
EPI842496	PB1	United States	2012-Feb-16	A/North Carolina/24usafsam/2012		Other Database Import	Maljkovic Berry,I.; Melendrez,M.C.; Li,T.; Hawksworth,A.W.; Brice,G.T.; Blair,P.J.; Halsey,E.S.; Williams,M.; Fernandez,S.; Yoon,I.-K.; Edwards,L.D.; Kuschner,R.; Lin,X.; Thomas,S.J.; Jarman,R.G.; Macias,E.; Connors,B.
EPI842268	NP	United States	2012-Feb-16	A/North Carolina/24usafsam/2012		Other Database Import	Maljkovic Berry,I.; Melendrez,M.C.; Li,T.; Hawksworth,A.W.; Brice,G.T.; Blair,P.J.; Halsey,E.S.; Williams,M.; Fernandez,S.; Yoon,I.-K.; Edwards,L.D.; Kuschner,R.; Lin,X.; Thomas,S.J.; Jarman,R.G.; Macias,E.; Connors,B.
EPI843092	PA	United States	2012-Feb-16	A/North Carolina/24usafsam/2012		Other Database Import	Maljkovic Berry,I.; Melendrez,M.C.; Li,T.; Hawksworth,A.W.; Brice,G.T.; Blair,P.J.; Halsey,E.S.; Williams,M.; Fernandez,S.; Yoon,I.-K.; Edwards,L.D.; Kuschner,R.; Lin,X.; Thomas,S.J.; Jarman,R.G.; Macias,E.; Connors,B.
EPI842680	NA	United States	2012-Feb-08	A/Nebraska/20/2012		Other Database Import	Maljkovic Berry,I.; Melendrez,M.C.; Li,T.; Hawksworth,A.W.; Brice,G.T.; Blair,P.J.; Halsey,E.S.; Williams,M.; Fernandez,S.; Yoon,I.-K.; Edwards,L.D.; Kuschner,R.; Lin,X.; Thomas,S.J.; Jarman,R.G.; Macias,E.; Connors,B.
EPI841966	HA	United States	2012-Feb-08	A/Nebraska/20/2012		Other Database Import	Maljkovic Berry,I.; Melendrez,M.C.; Li,T.; Hawksworth,A.W.; Brice,G.T.; Blair,P.J.; Halsey,E.S.; Williams,M.; Fernandez,S.; Yoon,I.-K.; Edwards,L.D.; Kuschner,R.; Lin,X.; Thomas,S.J.; Jarman,R.G.; Macias,E.; Connors,B.
EPI841999	PB2	United States	2012-Feb-08	A/Nebraska/20/2012		Other Database Import	Maljkovic Berry,I.; Melendrez,M.C.; Li,T.; Hawksworth,A.W.; Brice,G.T.; Blair,P.J.; Halsey,E.S.; Williams,M.; Fernandez,S.; Yoon,I.-K.; Edwards,L.D.; Kuschner,R.; Lin,X.; Thomas,S.J.; Jarman,R.G.; Macias,E.; Connors,B.
EPI842558	MP	United States	2012-Feb-08	A/Nebraska/20/2012		Other Database Import	Maljkovic Berry,I.; Melendrez,M.C.; Li,T.; Hawksworth,A.W.; Brice,G.T.; Blair,P.J.; Halsey,E.S.; Williams,M.; Fernandez,S.; Yoon,I.-K.; Edwards,L.D.; Kuschner,R.; Lin,X.; Thomas,S.J.; Jarman,R.G.; Macias,E.; Connors,B.
EPI842606	NS	United States	2012-Feb-08	A/Nebraska/20/2012		Other Database Import	Maljkovic Berry,I.; Melendrez,M.C.; Li,T.; Hawksworth,A.W.; Brice,G.T.; Blair,P.J.; Halsey,E.S.; Williams,M.; Fernandez,S.; Yoon,I.-K.; Edwards,L.D.; Kuschner,R.; Lin,X.; Thomas,S.J.; Jarman,R.G.; Macias,E.; Connors,B.
EPI842492	PB1	United States	2012-Feb-08	A/Nebraska/20/2012		Other Database Import	Maljkovic Berry,I.; Melendrez,M.C.; Li,T.; Hawksworth,A.W.; Brice,G.T.; Blair,P.J.; Halsey,E.S.; Williams,M.; Fernandez,S.; Yoon,I.-K.; Edwards,L.D.; Kuschner,R.; Lin,X.; Thomas,S.J.; Jarman,R.G.; Macias,E.; Connors,B.
EPI842264	NP	United States	2012-Feb-08	A/Nebraska/20/2012		Other Database Import	Maljkovic Berry,I.; Melendrez,M.C.; Li,T.; Hawksworth,A.W.; Brice,G.T.; Blair,P.J.; Halsey,E.S.; Williams,M.; Fernandez,S.; Yoon,I.-K.; Edwards,L.D.; Kuschner,R.; Lin,X.; Thomas,S.J.; Jarman,R.G.; Macias,E.; Connors,B.
EPI843088	PA	United States	2012-Feb-08	A/Nebraska/20/2012		Other Database Import	Maljkovic Berry,I.; Melendrez,M.C.; Li,T.; Hawksworth,A.W.; Brice,G.T.; Blair,P.J.; Halsey,E.S.; Williams,M.; Fernandez,S.; Yoon,I.-K.; Edwards,L.D.; Kuschner,R.; Lin,X.; Thomas,S.J.; Jarman,R.G.; Macias,E.; Connors,B.
EPI842679	NA	United States	2012-Feb-15	A/Illinois/19/2012		Other Database Import	Maljkovic Berry,I.; Melendrez,M.C.; Li,T.; Hawksworth,A.W.; Brice,G.T.; Blair,P.J.; Halsey,E.S.; Williams,M.; Fernandez,S.; Yoon,I.-K.; Edwards,L.D.; Kuschner,R.; Lin,X.; Thomas,S.J.; Jarman,R.G.; Macias,E.; Connors,B.
EPI841965	HA	United States	2012-Feb-15	A/Illinois/19/2012		Other Database Import	Maljkovic Berry,I.; Melendrez,M.C.; Li,T.; Hawksworth,A.W.; Brice,G.T.; Blair,P.J.; Halsey,E.S.; Williams,M.; Fernandez,S.; Yoon,I.-K.; Edwards,L.D.; Kuschner,R.; Lin,X.; Thomas,S.J.; Jarman,R.G.; Macias,E.; Connors,B.
EPI841998	PB2	United States	2012-Feb-15	A/Illinois/19/2012		Other Database Import	Maljkovic Berry,I.; Melendrez,M.C.; Li,T.; Hawksworth,A.W.; Brice,G.T.; Blair,P.J.; Halsey,E.S.; Williams,M.; Fernandez,S.; Yoon,I.-K.; Edwards,L.D.; Kuschner,R.; Lin,X.; Thomas,S.J.; Jarman,R.G.; Macias,E.; Connors,B.
EPI842557	MP	United States	2012-Feb-15	A/Illinois/19/2012		Other Database Import	Maljkovic Berry,I.; Melendrez,M.C.; Li,T.; Hawksworth,A.W.; Brice,G.T.; Blair,P.J.; Halsey,E.S.; Williams,M.; Fernandez,S.; Yoon,I.-K.; Edwards,L.D.; Kuschner,R.; Lin,X.; Thomas,S.J.; Jarman,R.G.; Macias,E.; Connors,B.
EPI842605	NS	United States	2012-Feb-15	A/Illinois/19/2012		Other Database Import	Maljkovic Berry,I.; Melendrez,M.C.; Li,T.; Hawksworth,A.W.; Brice,G.T.; Blair,P.J.; Halsey,E.S.; Williams,M.; Fernandez,S.; Yoon,I.-K.; Edwards,L.D.; Kuschner,R.; Lin,X.; Thomas,S.J.; Jarman,R.G.; Macias,E.; Connors,B.
EPI842491	PB1	United States	2012-Feb-15	A/Illinois/19/2012		Other Database Import	Maljkovic Berry,I.; Melendrez,M.C.; Li,T.; Hawksworth,A.W.; Brice,G.T.; Blair,P.J.; Halsey,E.S.; Williams,M.; Fernandez,S.; Yoon,I.-K.; Edwards,L.D.; Kuschner,R.; Lin,X.; Thomas,S.J.; Jarman,R.G.; Macias,E.; Connors,B.
EPI842263	NP	United States	2012-Feb-15	A/Illinois/19/2012		Other Database Import	Maljkovic Berry,I.; Melendrez,M.C.; Li,T.; Hawksworth,A.W.; Brice,G.T.; Blair,P.J.; Halsey,E.S.; Williams,M.; Fernandez,S.; Yoon,I.-K.; Edwards,L.D.; Kuschner,R.; Lin,X.; Thomas,S.J.; Jarman,R.G.; Macias,E.; Connors,B.
EPI843087	PA	United States	2012-Feb-15	A/Illinois/19/2012		Other Database Import	Maljkovic Berry,I.; Melendrez,M.C.; Li,T.; Hawksworth,A.W.; Brice,G.T.; Blair,P.J.; Halsey,E.S.; Williams,M.; Fernandez,S.; Yoon,I.-K.; Edwards,L.D.; Kuschner,R.; Lin,X.; Thomas,S.J.; Jarman,R.G.; Macias,E.; Connors,B.
EPI842703	NA	Korea, Republic of	2012-Jan-20	A/Korea/47/2012		Other Database Import	Maljkovic Berry,I.; Melendrez,M.C.; Li,T.; Hawksworth,A.W.; Brice,G.T.; Blair,P.J.; Halsey,E.S.; Williams,M.; Fernandez,S.; Yoon,I.-K.; Edwards,L.D.; Kuschner,R.; Lin,X.; Thomas,S.J.; Jarman,R.G.; Macias,E.; Connors,B.
EPI842549	NS	Korea, Republic of	2012-Jan-20	A/Korea/47/2012		Other Database Import	Maljkovic Berry,I.; Melendrez,M.C.; Li,T.; Hawksworth,A.W.; Brice,G.T.; Blair,P.J.; Halsey,E.S.; Williams,M.; Fernandez,S.; Yoon,I.-K.; Edwards,L.D.; Kuschner,R.; Lin,X.; Thomas,S.J.; Jarman,R.G.; Macias,E.; Connors,B.
EPI841941	PB2	Korea, Republic of	2012-Jan-20	A/Korea/47/2012		Other Database Import	Maljkovic Berry,I.; Melendrez,M.C.; Li,T.; Hawksworth,A.W.; Brice,G.T.; Blair,P.J.; Halsey,E.S.; Williams,M.; Fernandez,S.; Yoon,I.-K.; Edwards,L.D.; Kuschner,R.; Lin,X.; Thomas,S.J.; Jarman,R.G.; Macias,E.; Connors,B.
EPI842515	PB1	Korea, Republic of	2012-Jan-20	A/Korea/47/2012		Other Database Import	Maljkovic Berry,I.; Melendrez,M.C.; Li,T.; Hawksworth,A.W.; Brice,G.T.; Blair,P.J.; Halsey,E.S.; Williams,M.; Fernandez,S.; Yoon,I.-K.; Edwards,L.D.; Kuschner,R.; Lin,X.; Thomas,S.J.; Jarman,R.G.; Macias,E.; Connors,B.
EPI842581	MP	Korea, Republic of	2012-Jan-20	A/Korea/47/2012		Other Database Import	Maljkovic Berry,I.; Melendrez,M.C.; Li,T.; Hawksworth,A.W.; Brice,G.T.; Blair,P.J.; Halsey,E.S.; Williams,M.; Fernandez,S.; Yoon,I.-K.; Edwards,L.D.; Kuschner,R.; Lin,X.; Thomas,S.J.; Jarman,R.G.; Macias,E.; Connors,B.
EPI841992	NP	Korea, Republic of	2012-Jan-20	A/Korea/47/2012		Other Database Import	Maljkovic Berry,I.; Melendrez,M.C.; Li,T.; Hawksworth,A.W.; Brice,G.T.; Blair,P.J.; Halsey,E.S.; Williams,M.; Fernandez,S.; Yoon,I.-K.; Edwards,L.D.; Kuschner,R.; Lin,X.; Thomas,S.J.; Jarman,R.G.; Macias,E.; Connors,B.
EPI841897	HA	Korea, Republic of	2012-Jan-20	A/Korea/47/2012		Other Database Import	Maljkovic Berry,I.; Melendrez,M.C.; Li,T.; Hawksworth,A.W.; Brice,G.T.; Blair,P.J.; Halsey,E.S.; Williams,M.; Fernandez,S.; Yoon,I.-K.; Edwards,L.D.; Kuschner,R.; Lin,X.; Thomas,S.J.; Jarman,R.G.; Macias,E.; Connors,B.
EPI843111	PA	Korea, Republic of	2012-Jan-20	A/Korea/47/2012		Other Database Import	Maljkovic Berry,I.; Melendrez,M.C.; Li,T.; Hawksworth,A.W.; Brice,G.T.; Blair,P.J.; Halsey,E.S.; Williams,M.; Fernandez,S.; Yoon,I.-K.; Edwards,L.D.; Kuschner,R.; Lin,X.; Thomas,S.J.; Jarman,R.G.; Macias,E.; Connors,B.
EPI842699	NA	Japan	2012-Jan-31	A/Japan/42/2012		Other Database Import	Maljkovic Berry,I.; Melendrez,M.C.; Li,T.; Hawksworth,A.W.; Brice,G.T.; Blair,P.J.; Halsey,E.S.; Williams,M.; Fernandez,S.; Yoon,I.-K.; Edwards,L.D.; Kuschner,R.; Lin,X.; Thomas,S.J.; Jarman,R.G.; Macias,E.; Connors,B.
EPI842545	NS	Japan	2012-Jan-31	A/Japan/42/2012		Other Database Import	Maljkovic Berry,I.; Melendrez,M.C.; Li,T.; Hawksworth,A.W.; Brice,G.T.; Blair,P.J.; Halsey,E.S.; Williams,M.; Fernandez,S.; Yoon,I.-K.; Edwards,L.D.; Kuschner,R.; Lin,X.; Thomas,S.J.; Jarman,R.G.; Macias,E.; Connors,B.
EPI841937	PB2	Japan	2012-Jan-31	A/Japan/42/2012		Other Database Import	Maljkovic Berry,I.; Melendrez,M.C.; Li,T.; Hawksworth,A.W.; Brice,G.T.; Blair,P.J.; Halsey,E.S.; Williams,M.; Fernandez,S.; Yoon,I.-K.; Edwards,L.D.; Kuschner,R.; Lin,X.; Thomas,S.J.; Jarman,R.G.; Macias,E.; Connors,B.
EPI842577	MP	Japan	2012-Jan-31	A/Japan/42/2012		Other Database Import	Maljkovic Berry,I.; Melendrez,M.C.; Li,T.; Hawksworth,A.W.; Brice,G.T.; Blair,P.J.; Halsey,E.S.; Williams,M.; Fernandez,S.; Yoon,I.-K.; Edwards,L.D.; Kuschner,R.; Lin,X.; Thomas,S.J.; Jarman,R.G.; Macias,E.; Connors,B.
EPI842511	PB1	Japan	2012-Jan-31	A/Japan/42/2012		Other Database Import	Maljkovic Berry,I.; Melendrez,M.C.; Li,T.; Hawksworth,A.W.; Brice,G.T.; Blair,P.J.; Halsey,E.S.; Williams,M.; Fernandez,S.; Yoon,I.-K.; Edwards,L.D.; Kuschner,R.; Lin,X.; Thomas,S.J.; Jarman,R.G.; Macias,E.; Connors,B.
EPI841988	NP	Japan	2012-Jan-31	A/Japan/42/2012		Other Database Import	Maljkovic Berry,I.; Melendrez,M.C.; Li,T.; Hawksworth,A.W.; Brice,G.T.; Blair,P.J.; Halsey,E.S.; Williams,M.; Fernandez,S.; Yoon,I.-K.; Edwards,L.D.; Kuschner,R.; Lin,X.; Thomas,S.J.; Jarman,R.G.; Macias,E.; Connors,B.
EPI841893	HA	Japan	2012-Jan-31	A/Japan/42/2012		Other Database Import	Maljkovic Berry,I.; Melendrez,M.C.; Li,T.; Hawksworth,A.W.; Brice,G.T.; Blair,P.J.; Halsey,E.S.; Williams,M.; Fernandez,S.; Yoon,I.-K.; Edwards,L.D.; Kuschner,R.; Lin,X.; Thomas,S.J.; Jarman,R.G.; Macias,E.; Connors,B.
EPI843107	PA	Japan	2012-Jan-31	A/Japan/42/2012		Other Database Import	Maljkovic Berry,I.; Melendrez,M.C.; Li,T.; Hawksworth,A.W.; Brice,G.T.; Blair,P.J.; Halsey,E.S.; Williams,M.; Fernandez,S.; Yoon,I.-K.; Edwards,L.D.; Kuschner,R.; Lin,X.; Thomas,S.J.; Jarman,R.G.; Macias,E.; Connors,B.
EPI842698	NA	Kyrgyzstan	2012-Jan-12	A/Kyrgyzstan/41/2012		Other Database Import	Maljkovic Berry,I.; Melendrez,M.C.; Li,T.; Hawksworth,A.W.; Brice,G.T.; Blair,P.J.; Halsey,E.S.; Williams,M.; Fernandez,S.; Yoon,I.-K.; Edwards,L.D.; Kuschner,R.; Lin,X.; Thomas,S.J.; Jarman,R.G.; Macias,E.; Connors,B.
EPI841936	PB2	Kyrgyzstan	2012-Jan-12	A/Kyrgyzstan/41/2012		Other Database Import	Maljkovic Berry,I.; Melendrez,M.C.; Li,T.; Hawksworth,A.W.; Brice,G.T.; Blair,P.J.; Halsey,E.S.; Williams,M.; Fernandez,S.; Yoon,I.-K.; Edwards,L.D.; Kuschner,R.; Lin,X.; Thomas,S.J.; Jarman,R.G.; Macias,E.; Connors,B.
EPI841987	NP	Kyrgyzstan	2012-Jan-12	A/Kyrgyzstan/41/2012		Other Database Import	Maljkovic Berry,I.; Melendrez,M.C.; Li,T.; Hawksworth,A.W.; Brice,G.T.; Blair,P.J.; Halsey,E.S.; Williams,M.; Fernandez,S.; Yoon,I.-K.; Edwards,L.D.; Kuschner,R.; Lin,X.; Thomas,S.J.; Jarman,R.G.; Macias,E.; Connors,B.
EPI842576	MP	Kyrgyzstan	2012-Jan-12	A/Kyrgyzstan/41/2012		Other Database Import	Maljkovic Berry,I.; Melendrez,M.C.; Li,T.; Hawksworth,A.W.; Brice,G.T.; Blair,P.J.; Halsey,E.S.; Williams,M.; Fernandez,S.; Yoon,I.-K.; Edwards,L.D.; Kuschner,R.; Lin,X.; Thomas,S.J.; Jarman,R.G.; Macias,E.; Connors,B.
EPI842510	PB1	Kyrgyzstan	2012-Jan-12	A/Kyrgyzstan/41/2012		Other Database Import	Maljkovic Berry,I.; Melendrez,M.C.; Li,T.; Hawksworth,A.W.; Brice,G.T.; Blair,P.J.; Halsey,E.S.; Williams,M.; Fernandez,S.; Yoon,I.-K.; Edwards,L.D.; Kuschner,R.; Lin,X.; Thomas,S.J.; Jarman,R.G.; Macias,E.; Connors,B.
EPI842624	NS	Kyrgyzstan	2012-Jan-12	A/Kyrgyzstan/41/2012		Other Database Import	Maljkovic Berry,I.; Melendrez,M.C.; Li,T.; Hawksworth,A.W.; Brice,G.T.; Blair,P.J.; Halsey,E.S.; Williams,M.; Fernandez,S.; Yoon,I.-K.; Edwards,L.D.; Kuschner,R.; Lin,X.; Thomas,S.J.; Jarman,R.G.; Macias,E.; Connors,B.
EPI841892	HA	Kyrgyzstan	2012-Jan-12	A/Kyrgyzstan/41/2012		Other Database Import	Maljkovic Berry,I.; Melendrez,M.C.; Li,T.; Hawksworth,A.W.; Brice,G.T.; Blair,P.J.; Halsey,E.S.; Williams,M.; Fernandez,S.; Yoon,I.-K.; Edwards,L.D.; Kuschner,R.; Lin,X.; Thomas,S.J.; Jarman,R.G.; Macias,E.; Connors,B.
EPI843106	PA	Kyrgyzstan	2012-Jan-12	A/Kyrgyzstan/41/2012		Other Database Import	Maljkovic Berry,I.; Melendrez,M.C.; Li,T.; Hawksworth,A.W.; Brice,G.T.; Blair,P.J.; Halsey,E.S.; Williams,M.; Fernandez,S.; Yoon,I.-K.; Edwards,L.D.; Kuschner,R.; Lin,X.; Thomas,S.J.; Jarman,R.G.; Macias,E.; Connors,B.
EPI842694	NA	Korea, Republic of	2012-Jan-19	A/Korea/37/2012		Other Database Import	Maljkovic Berry,I.; Melendrez,M.C.; Li,T.; Hawksworth,A.W.; Brice,G.T.; Blair,P.J.; Halsey,E.S.; Williams,M.; Fernandez,S.; Yoon,I.-K.; Edwards,L.D.; Kuschner,R.; Lin,X.; Thomas,S.J.; Jarman,R.G.; Macias,E.; Connors,B.
EPI842013	PB2	Korea, Republic of	2012-Jan-19	A/Korea/37/2012		Other Database Import	Maljkovic Berry,I.; Melendrez,M.C.; Li,T.; Hawksworth,A.W.; Brice,G.T.; Blair,P.J.; Halsey,E.S.; Williams,M.; Fernandez,S.; Yoon,I.-K.; Edwards,L.D.; Kuschner,R.; Lin,X.; Thomas,S.J.; Jarman,R.G.; Macias,E.; Connors,B.
EPI841983	NP	Korea, Republic of	2012-Jan-19	A/Korea/37/2012		Other Database Import	Maljkovic Berry,I.; Melendrez,M.C.; Li,T.; Hawksworth,A.W.; Brice,G.T.; Blair,P.J.; Halsey,E.S.; Williams,M.; Fernandez,S.; Yoon,I.-K.; Edwards,L.D.; Kuschner,R.; Lin,X.; Thomas,S.J.; Jarman,R.G.; Macias,E.; Connors,B.
EPI842572	MP	Korea, Republic of	2012-Jan-19	A/Korea/37/2012		Other Database Import	Maljkovic Berry,I.; Melendrez,M.C.; Li,T.; Hawksworth,A.W.; Brice,G.T.; Blair,P.J.; Halsey,E.S.; Williams,M.; Fernandez,S.; Yoon,I.-K.; Edwards,L.D.; Kuschner,R.; Lin,X.; Thomas,S.J.; Jarman,R.G.; Macias,E.; Connors,B.
EPI842620	NS	Korea, Republic of	2012-Jan-19	A/Korea/37/2012		Other Database Import	Maljkovic Berry,I.; Melendrez,M.C.; Li,T.; Hawksworth,A.W.; Brice,G.T.; Blair,P.J.; Halsey,E.S.; Williams,M.; Fernandez,S.; Yoon,I.-K.; Edwards,L.D.; Kuschner,R.; Lin,X.; Thomas,S.J.; Jarman,R.G.; Macias,E.; Connors,B.
EPI842506	PB1	Korea, Republic of	2012-Jan-19	A/Korea/37/2012		Other Database Import	Maljkovic Berry,I.; Melendrez,M.C.; Li,T.; Hawksworth,A.W.; Brice,G.T.; Blair,P.J.; Halsey,E.S.; Williams,M.; Fernandez,S.; Yoon,I.-K.; Edwards,L.D.; Kuschner,R.; Lin,X.; Thomas,S.J.; Jarman,R.G.; Macias,E.; Connors,B.
EPI841888	HA	Korea, Republic of	2012-Jan-19	A/Korea/37/2012		Other Database Import	Maljkovic Berry,I.; Melendrez,M.C.; Li,T.; Hawksworth,A.W.; Brice,G.T.; Blair,P.J.; Halsey,E.S.; Williams,M.; Fernandez,S.; Yoon,I.-K.; Edwards,L.D.; Kuschner,R.; Lin,X.; Thomas,S.J.; Jarman,R.G.; Macias,E.; Connors,B.
EPI843102	PA	Korea, Republic of	2012-Jan-19	A/Korea/37/2012		Other Database Import	Maljkovic Berry,I.; Melendrez,M.C.; Li,T.; Hawksworth,A.W.; Brice,G.T.; Blair,P.J.; Halsey,E.S.; Williams,M.; Fernandez,S.; Yoon,I.-K.; Edwards,L.D.; Kuschner,R.; Lin,X.; Thomas,S.J.; Jarman,R.G.; Macias,E.; Connors,B.
EPI842692	NA	United States	2012-Feb-29	A/Nebraska/32/2012		Other Database Import	Maljkovic Berry,I.; Melendrez,M.C.; Li,T.; Hawksworth,A.W.; Brice,G.T.; Blair,P.J.; Halsey,E.S.; Williams,M.; Fernandez,S.; Yoon,I.-K.; Edwards,L.D.; Kuschner,R.; Lin,X.; Thomas,S.J.; Jarman,R.G.; Macias,E.; Connors,B.
EPI842011	PB2	United States	2012-Feb-29	A/Nebraska/32/2012		Other Database Import	Maljkovic Berry,I.; Melendrez,M.C.; Li,T.; Hawksworth,A.W.; Brice,G.T.; Blair,P.J.; Halsey,E.S.; Williams,M.; Fernandez,S.; Yoon,I.-K.; Edwards,L.D.; Kuschner,R.; Lin,X.; Thomas,S.J.; Jarman,R.G.; Macias,E.; Connors,B.
EPI841981	NP	United States	2012-Feb-29	A/Nebraska/32/2012		Other Database Import	Maljkovic Berry,I.; Melendrez,M.C.; Li,T.; Hawksworth,A.W.; Brice,G.T.; Blair,P.J.; Halsey,E.S.; Williams,M.; Fernandez,S.; Yoon,I.-K.; Edwards,L.D.; Kuschner,R.; Lin,X.; Thomas,S.J.; Jarman,R.G.; Macias,E.; Connors,B.
EPI842570	MP	United States	2012-Feb-29	A/Nebraska/32/2012		Other Database Import	Maljkovic Berry,I.; Melendrez,M.C.; Li,T.; Hawksworth,A.W.; Brice,G.T.; Blair,P.J.; Halsey,E.S.; Williams,M.; Fernandez,S.; Yoon,I.-K.; Edwards,L.D.; Kuschner,R.; Lin,X.; Thomas,S.J.; Jarman,R.G.; Macias,E.; Connors,B.
EPI842504	PB1	United States	2012-Feb-29	A/Nebraska/32/2012		Other Database Import	Maljkovic Berry,I.; Melendrez,M.C.; Li,T.; Hawksworth,A.W.; Brice,G.T.; Blair,P.J.; Halsey,E.S.; Williams,M.; Fernandez,S.; Yoon,I.-K.; Edwards,L.D.; Kuschner,R.; Lin,X.; Thomas,S.J.; Jarman,R.G.; Macias,E.; Connors,B.
EPI842618	NS	United States	2012-Feb-29	A/Nebraska/32/2012		Other Database Import	Maljkovic Berry,I.; Melendrez,M.C.; Li,T.; Hawksworth,A.W.; Brice,G.T.; Blair,P.J.; Halsey,E.S.; Williams,M.; Fernandez,S.; Yoon,I.-K.; Edwards,L.D.; Kuschner,R.; Lin,X.; Thomas,S.J.; Jarman,R.G.; Macias,E.; Connors,B.
EPI841886	HA	United States	2012-Feb-29	A/Nebraska/32/2012		Other Database Import	Maljkovic Berry,I.; Melendrez,M.C.; Li,T.; Hawksworth,A.W.; Brice,G.T.; Blair,P.J.; Halsey,E.S.; Williams,M.; Fernandez,S.; Yoon,I.-K.; Edwards,L.D.; Kuschner,R.; Lin,X.; Thomas,S.J.; Jarman,R.G.; Macias,E.; Connors,B.
EPI843100	PA	United States	2012-Feb-29	A/Nebraska/32/2012		Other Database Import	Maljkovic Berry,I.; Melendrez,M.C.; Li,T.; Hawksworth,A.W.; Brice,G.T.; Blair,P.J.; Halsey,E.S.; Williams,M.; Fernandez,S.; Yoon,I.-K.; Edwards,L.D.; Kuschner,R.; Lin,X.; Thomas,S.J.; Jarman,R.G.; Macias,E.; Connors,B.
EPI842691	NA	United States	2012-Mar-01	A/Oklahoma/31/2012		Other Database Import	Maljkovic Berry,I.; Melendrez,M.C.; Li,T.; Hawksworth,A.W.; Brice,G.T.; Blair,P.J.; Halsey,E.S.; Williams,M.; Fernandez,S.; Yoon,I.-K.; Edwards,L.D.; Kuschner,R.; Lin,X.; Thomas,S.J.; Jarman,R.G.; Macias,E.; Connors,B.
EPI842010	PB2	United States	2012-Mar-01	A/Oklahoma/31/2012		Other Database Import	Maljkovic Berry,I.; Melendrez,M.C.; Li,T.; Hawksworth,A.W.; Brice,G.T.; Blair,P.J.; Halsey,E.S.; Williams,M.; Fernandez,S.; Yoon,I.-K.; Edwards,L.D.; Kuschner,R.; Lin,X.; Thomas,S.J.; Jarman,R.G.; Macias,E.; Connors,B.
EPI841980	NP	United States	2012-Mar-01	A/Oklahoma/31/2012		Other Database Import	Maljkovic Berry,I.; Melendrez,M.C.; Li,T.; Hawksworth,A.W.; Brice,G.T.; Blair,P.J.; Halsey,E.S.; Williams,M.; Fernandez,S.; Yoon,I.-K.; Edwards,L.D.; Kuschner,R.; Lin,X.; Thomas,S.J.; Jarman,R.G.; Macias,E.; Connors,B.
EPI842569	MP	United States	2012-Mar-01	A/Oklahoma/31/2012		Other Database Import	Maljkovic Berry,I.; Melendrez,M.C.; Li,T.; Hawksworth,A.W.; Brice,G.T.; Blair,P.J.; Halsey,E.S.; Williams,M.; Fernandez,S.; Yoon,I.-K.; Edwards,L.D.; Kuschner,R.; Lin,X.; Thomas,S.J.; Jarman,R.G.; Macias,E.; Connors,B.
EPI842503	PB1	United States	2012-Mar-01	A/Oklahoma/31/2012		Other Database Import	Maljkovic Berry,I.; Melendrez,M.C.; Li,T.; Hawksworth,A.W.; Brice,G.T.; Blair,P.J.; Halsey,E.S.; Williams,M.; Fernandez,S.; Yoon,I.-K.; Edwards,L.D.; Kuschner,R.; Lin,X.; Thomas,S.J.; Jarman,R.G.; Macias,E.; Connors,B.
EPI842617	NS	United States	2012-Mar-01	A/Oklahoma/31/2012		Other Database Import	Maljkovic Berry,I.; Melendrez,M.C.; Li,T.; Hawksworth,A.W.; Brice,G.T.; Blair,P.J.; Halsey,E.S.; Williams,M.; Fernandez,S.; Yoon,I.-K.; Edwards,L.D.; Kuschner,R.; Lin,X.; Thomas,S.J.; Jarman,R.G.; Macias,E.; Connors,B.
EPI841885	HA	United States	2012-Mar-01	A/Oklahoma/31/2012		Other Database Import	Maljkovic Berry,I.; Melendrez,M.C.; Li,T.; Hawksworth,A.W.; Brice,G.T.; Blair,P.J.; Halsey,E.S.; Williams,M.; Fernandez,S.; Yoon,I.-K.; Edwards,L.D.; Kuschner,R.; Lin,X.; Thomas,S.J.; Jarman,R.G.; Macias,E.; Connors,B.
EPI843099	PA	United States	2012-Mar-01	A/Oklahoma/31/2012		Other Database Import	Maljkovic Berry,I.; Melendrez,M.C.; Li,T.; Hawksworth,A.W.; Brice,G.T.; Blair,P.J.; Halsey,E.S.; Williams,M.; Fernandez,S.; Yoon,I.-K.; Edwards,L.D.; Kuschner,R.; Lin,X.; Thomas,S.J.; Jarman,R.G.; Macias,E.; Connors,B.
EPI842689	NA	United States	2012-Feb-17	A/Washington/29/2012		Other Database Import	Maljkovic Berry,I.; Melendrez,M.C.; Li,T.; Hawksworth,A.W.; Brice,G.T.; Blair,P.J.; Halsey,E.S.; Williams,M.; Fernandez,S.; Yoon,I.-K.; Edwards,L.D.; Kuschner,R.; Lin,X.; Thomas,S.J.; Jarman,R.G.; Macias,E.; Connors,B.
EPI842008	PB2	United States	2012-Feb-17	A/Washington/29/2012		Other Database Import	Maljkovic Berry,I.; Melendrez,M.C.; Li,T.; Hawksworth,A.W.; Brice,G.T.; Blair,P.J.; Halsey,E.S.; Williams,M.; Fernandez,S.; Yoon,I.-K.; Edwards,L.D.; Kuschner,R.; Lin,X.; Thomas,S.J.; Jarman,R.G.; Macias,E.; Connors,B.
EPI841978	NP	United States	2012-Feb-17	A/Washington/29/2012		Other Database Import	Maljkovic Berry,I.; Melendrez,M.C.; Li,T.; Hawksworth,A.W.; Brice,G.T.; Blair,P.J.; Halsey,E.S.; Williams,M.; Fernandez,S.; Yoon,I.-K.; Edwards,L.D.; Kuschner,R.; Lin,X.; Thomas,S.J.; Jarman,R.G.; Macias,E.; Connors,B.
EPI842567	MP	United States	2012-Feb-17	A/Washington/29/2012		Other Database Import	Maljkovic Berry,I.; Melendrez,M.C.; Li,T.; Hawksworth,A.W.; Brice,G.T.; Blair,P.J.; Halsey,E.S.; Williams,M.; Fernandez,S.; Yoon,I.-K.; Edwards,L.D.; Kuschner,R.; Lin,X.; Thomas,S.J.; Jarman,R.G.; Macias,E.; Connors,B.
EPI842615	NS	United States	2012-Feb-17	A/Washington/29/2012		Other Database Import	Maljkovic Berry,I.; Melendrez,M.C.; Li,T.; Hawksworth,A.W.; Brice,G.T.; Blair,P.J.; Halsey,E.S.; Williams,M.; Fernandez,S.; Yoon,I.-K.; Edwards,L.D.; Kuschner,R.; Lin,X.; Thomas,S.J.; Jarman,R.G.; Macias,E.; Connors,B.
EPI842501	PB1	United States	2012-Feb-17	A/Washington/29/2012		Other Database Import	Maljkovic Berry,I.; Melendrez,M.C.; Li,T.; Hawksworth,A.W.; Brice,G.T.; Blair,P.J.; Halsey,E.S.; Williams,M.; Fernandez,S.; Yoon,I.-K.; Edwards,L.D.; Kuschner,R.; Lin,X.; Thomas,S.J.; Jarman,R.G.; Macias,E.; Connors,B.
EPI841883	HA	United States	2012-Feb-17	A/Washington/29/2012		Other Database Import	Maljkovic Berry,I.; Melendrez,M.C.; Li,T.; Hawksworth,A.W.; Brice,G.T.; Blair,P.J.; Halsey,E.S.; Williams,M.; Fernandez,S.; Yoon,I.-K.; Edwards,L.D.; Kuschner,R.; Lin,X.; Thomas,S.J.; Jarman,R.G.; Macias,E.; Connors,B.
EPI843097	PA	United States	2012-Feb-17	A/Washington/29/2012		Other Database Import	Maljkovic Berry,I.; Melendrez,M.C.; Li,T.; Hawksworth,A.W.; Brice,G.T.; Blair,P.J.; Halsey,E.S.; Williams,M.; Fernandez,S.; Yoon,I.-K.; Edwards,L.D.; Kuschner,R.; Lin,X.; Thomas,S.J.; Jarman,R.G.; Macias,E.; Connors,B.
EPI842915	NP	Russian Federation	2012-Apr-13	A/Moscow/1514A00505162N/2012		Other Database Import	Maljkovic Berry,I.; Melendrez,M.C.; Li,T.; Hawksworth,A.W.; Brice,G.T.; Blair,P.J.; Halsey,E.S.; Williams,M.; Fernandez,S.; Yoon,I.-K.; Edwards,L.D.; Kuschner,R.; Lin,X.; Thomas,S.J.; Jarman,R.G.
EPI841877	HA	Russian Federation	2012-Apr-13	A/Moscow/1514A00505162N/2012		Other Database Import	Maljkovic Berry,I.; Melendrez,M.C.; Li,T.; Hawksworth,A.W.; Brice,G.T.; Blair,P.J.; Halsey,E.S.; Williams,M.; Fernandez,S.; Yoon,I.-K.; Edwards,L.D.; Kuschner,R.; Lin,X.; Thomas,S.J.; Jarman,R.G.
EPI843038	PB2	Russian Federation	2012-Apr-13	A/Moscow/1514A00505162N/2012		Other Database Import	Maljkovic Berry,I.; Melendrez,M.C.; Li,T.; Hawksworth,A.W.; Brice,G.T.; Blair,P.J.; Halsey,E.S.; Williams,M.; Fernandez,S.; Yoon,I.-K.; Edwards,L.D.; Kuschner,R.; Lin,X.; Thomas,S.J.; Jarman,R.G.
EPI842825	PA	Russian Federation	2012-Apr-13	A/Moscow/1514A00505162N/2012		Other Database Import	Maljkovic Berry,I.; Melendrez,M.C.; Li,T.; Hawksworth,A.W.; Brice,G.T.; Blair,P.J.; Halsey,E.S.; Williams,M.; Fernandez,S.; Yoon,I.-K.; Edwards,L.D.; Kuschner,R.; Lin,X.; Thomas,S.J.; Jarman,R.G.
EPI842403	NA	Russian Federation	2012-Apr-13	A/Moscow/1514A00505162N/2012		Other Database Import	Maljkovic Berry,I.; Melendrez,M.C.; Li,T.; Hawksworth,A.W.; Brice,G.T.; Blair,P.J.; Halsey,E.S.; Williams,M.; Fernandez,S.; Yoon,I.-K.; Edwards,L.D.; Kuschner,R.; Lin,X.; Thomas,S.J.; Jarman,R.G.
EPI842340	NS	Russian Federation	2012-Apr-13	A/Moscow/1514A00505162N/2012		Other Database Import	Maljkovic Berry,I.; Melendrez,M.C.; Li,T.; Hawksworth,A.W.; Brice,G.T.; Blair,P.J.; Halsey,E.S.; Williams,M.; Fernandez,S.; Yoon,I.-K.; Edwards,L.D.; Kuschner,R.; Lin,X.; Thomas,S.J.; Jarman,R.G.
EPI843131	PB1	Russian Federation	2012-Apr-13	A/Moscow/1514A00505162N/2012		Other Database Import	Maljkovic Berry,I.; Melendrez,M.C.; Li,T.; Hawksworth,A.W.; Brice,G.T.; Blair,P.J.; Halsey,E.S.; Williams,M.; Fernandez,S.; Yoon,I.-K.; Edwards,L.D.; Kuschner,R.; Lin,X.; Thomas,S.J.; Jarman,R.G.
EPI843118	MP	Russian Federation	2012-Apr-13	A/Moscow/1514A00505162N/2012		Other Database Import	Maljkovic Berry,I.; Melendrez,M.C.; Li,T.; Hawksworth,A.W.; Brice,G.T.; Blair,P.J.; Halsey,E.S.; Williams,M.; Fernandez,S.; Yoon,I.-K.; Edwards,L.D.; Kuschner,R.; Lin,X.; Thomas,S.J.; Jarman,R.G.
EPI842907	NP	Japan	2012-Feb-03	A/Yokosuka/SE863/2012		Other Database Import	Maljkovic Berry,I.; Melendrez,M.C.; Li,T.; Hawksworth,A.W.; Brice,G.T.; Blair,P.J.; Halsey,E.S.; Williams,M.; Fernandez,S.; Yoon,I.-K.; Edwards,L.D.; Kuschner,R.; Lin,X.; Thomas,S.J.; Jarman,R.G.; Myers,C.
EPI841856	HA	Japan	2012-Feb-03	A/Yokosuka/SE863/2012		Other Database Import	Maljkovic Berry,I.; Melendrez,M.C.; Li,T.; Hawksworth,A.W.; Brice,G.T.; Blair,P.J.; Halsey,E.S.; Williams,M.; Fernandez,S.; Yoon,I.-K.; Edwards,L.D.; Kuschner,R.; Lin,X.; Thomas,S.J.; Jarman,R.G.; Myers,C.
EPI841869	MP	Japan	2012-Feb-03	A/Yokosuka/SE863/2012		Other Database Import	Maljkovic Berry,I.; Melendrez,M.C.; Li,T.; Hawksworth,A.W.; Brice,G.T.; Blair,P.J.; Halsey,E.S.; Williams,M.; Fernandez,S.; Yoon,I.-K.; Edwards,L.D.; Kuschner,R.; Lin,X.; Thomas,S.J.; Jarman,R.G.; Myers,C.
EPI842394	PB1	Japan	2012-Feb-03	A/Yokosuka/SE863/2012		Other Database Import	Maljkovic Berry,I.; Melendrez,M.C.; Li,T.; Hawksworth,A.W.; Brice,G.T.; Blair,P.J.; Halsey,E.S.; Williams,M.; Fernandez,S.; Yoon,I.-K.; Edwards,L.D.; Kuschner,R.; Lin,X.; Thomas,S.J.; Jarman,R.G.; Myers,C.
EPI842457	NA	Japan	2012-Feb-03	A/Yokosuka/SE863/2012		Other Database Import	Maljkovic Berry,I.; Melendrez,M.C.; Li,T.; Hawksworth,A.W.; Brice,G.T.; Blair,P.J.; Halsey,E.S.; Williams,M.; Fernandez,S.; Yoon,I.-K.; Edwards,L.D.; Kuschner,R.; Lin,X.; Thomas,S.J.; Jarman,R.G.; Myers,C.
EPI842991	NS	Japan	2012-Feb-03	A/Yokosuka/SE863/2012		Other Database Import	Maljkovic Berry,I.; Melendrez,M.C.; Li,T.; Hawksworth,A.W.; Brice,G.T.; Blair,P.J.; Halsey,E.S.; Williams,M.; Fernandez,S.; Yoon,I.-K.; Edwards,L.D.; Kuschner,R.; Lin,X.; Thomas,S.J.; Jarman,R.G.; Myers,C.
EPI842317	PB2	Japan	2012-Feb-03	A/Yokosuka/SE863/2012		Other Database Import	Maljkovic Berry,I.; Melendrez,M.C.; Li,T.; Hawksworth,A.W.; Brice,G.T.; Blair,P.J.; Halsey,E.S.; Williams,M.; Fernandez,S.; Yoon,I.-K.; Edwards,L.D.; Kuschner,R.; Lin,X.; Thomas,S.J.; Jarman,R.G.; Myers,C.
EPI843126	PA	Japan	2012-Feb-03	A/Yokosuka/SE863/2012		Other Database Import	Maljkovic Berry,I.; Melendrez,M.C.; Li,T.; Hawksworth,A.W.; Brice,G.T.; Blair,P.J.; Halsey,E.S.; Williams,M.; Fernandez,S.; Yoon,I.-K.; Edwards,L.D.; Kuschner,R.; Lin,X.; Thomas,S.J.; Jarman,R.G.; Myers,C.
EPI842891	MP	Indonesia	2012-Feb-13	A/Jakarta/FLUEJKSV0033/2012		Other Database Import	Maljkovic Berry,I.; Melendrez,M.C.; Li,T.; Hawksworth,A.W.; Brice,G.T.; Blair,P.J.; Halsey,E.S.; Williams,M.; Fernandez,S.; Yoon,I.-K.; Edwards,L.D.; Kuschner,R.; Lin,X.; Thomas,S.J.; Jarman,R.G.; Yoon,I.K.; Klungthong,C.; Chinnawirotpisan,P.
EPI841837	PB1	Indonesia	2012-Feb-13	A/Jakarta/FLUEJKSV0033/2012		Other Database Import	Maljkovic Berry,I.; Melendrez,M.C.; Li,T.; Hawksworth,A.W.; Brice,G.T.; Blair,P.J.; Halsey,E.S.; Williams,M.; Fernandez,S.; Yoon,I.-K.; Edwards,L.D.; Kuschner,R.; Lin,X.; Thomas,S.J.; Jarman,R.G.; Yoon,I.K.; Klungthong,C.; Chinnawirotpisan,P.
EPI842596	NA	Indonesia	2012-Feb-13	A/Jakarta/FLUEJKSV0033/2012		Other Database Import	Maljkovic Berry,I.; Melendrez,M.C.; Li,T.; Hawksworth,A.W.; Brice,G.T.; Blair,P.J.; Halsey,E.S.; Williams,M.; Fernandez,S.; Yoon,I.-K.; Edwards,L.D.; Kuschner,R.; Lin,X.; Thomas,S.J.; Jarman,R.G.; Yoon,I.K.; Klungthong,C.; Chinnawirotpisan,P.
EPI842373	NS	Indonesia	2012-Feb-13	A/Jakarta/FLUEJKSV0033/2012		Other Database Import	Maljkovic Berry,I.; Melendrez,M.C.; Li,T.; Hawksworth,A.W.; Brice,G.T.; Blair,P.J.; Halsey,E.S.; Williams,M.; Fernandez,S.; Yoon,I.-K.; Edwards,L.D.; Kuschner,R.; Lin,X.; Thomas,S.J.; Jarman,R.G.; Yoon,I.K.; Klungthong,C.; Chinnawirotpisan,P.
EPI842254	PB2	Indonesia	2012-Feb-13	A/Jakarta/FLUEJKSV0033/2012		Other Database Import	Maljkovic Berry,I.; Melendrez,M.C.; Li,T.; Hawksworth,A.W.; Brice,G.T.; Blair,P.J.; Halsey,E.S.; Williams,M.; Fernandez,S.; Yoon,I.-K.; Edwards,L.D.; Kuschner,R.; Lin,X.; Thomas,S.J.; Jarman,R.G.; Yoon,I.K.; Klungthong,C.; Chinnawirotpisan,P.
EPI842770	PA	Indonesia	2012-Feb-13	A/Jakarta/FLUEJKSV0033/2012		Other Database Import	Maljkovic Berry,I.; Melendrez,M.C.; Li,T.; Hawksworth,A.W.; Brice,G.T.; Blair,P.J.; Halsey,E.S.; Williams,M.; Fernandez,S.; Yoon,I.-K.; Edwards,L.D.; Kuschner,R.; Lin,X.; Thomas,S.J.; Jarman,R.G.; Yoon,I.K.; Klungthong,C.; Chinnawirotpisan,P.
EPI842938	NP	Indonesia	2012-Feb-13	A/Jakarta/FLUEJKSV0033/2012		Other Database Import	Maljkovic Berry,I.; Melendrez,M.C.; Li,T.; Hawksworth,A.W.; Brice,G.T.; Blair,P.J.; Halsey,E.S.; Williams,M.; Fernandez,S.; Yoon,I.-K.; Edwards,L.D.; Kuschner,R.; Lin,X.; Thomas,S.J.; Jarman,R.G.; Yoon,I.K.; Klungthong,C.; Chinnawirotpisan,P.
EPI842643	HA	Indonesia	2012-Feb-13	A/Jakarta/FLUEJKSV0033/2012		Other Database Import	Maljkovic Berry,I.; Melendrez,M.C.; Li,T.; Hawksworth,A.W.; Brice,G.T.; Blair,P.J.; Halsey,E.S.; Williams,M.; Fernandez,S.; Yoon,I.-K.; Edwards,L.D.; Kuschner,R.; Lin,X.; Thomas,S.J.; Jarman,R.G.; Yoon,I.K.; Klungthong,C.; Chinnawirotpisan,P.
EPI842890	MP	Indonesia	2012-Feb-01	A/Jakarta/FLUEJKSV0031/2012		Other Database Import	Maljkovic Berry,I.; Melendrez,M.C.; Li,T.; Hawksworth,A.W.; Brice,G.T.; Blair,P.J.; Halsey,E.S.; Williams,M.; Fernandez,S.; Yoon,I.-K.; Edwards,L.D.; Kuschner,R.; Lin,X.; Thomas,S.J.; Jarman,R.G.; Yoon,I.K.; Klungthong,C.; Chinnawirotpisan,P.
EPI841836	PB1	Indonesia	2012-Feb-01	A/Jakarta/FLUEJKSV0031/2012		Other Database Import	Maljkovic Berry,I.; Melendrez,M.C.; Li,T.; Hawksworth,A.W.; Brice,G.T.; Blair,P.J.; Halsey,E.S.; Williams,M.; Fernandez,S.; Yoon,I.-K.; Edwards,L.D.; Kuschner,R.; Lin,X.; Thomas,S.J.; Jarman,R.G.; Yoon,I.K.; Klungthong,C.; Chinnawirotpisan,P.
EPI842595	NA	Indonesia	2012-Feb-01	A/Jakarta/FLUEJKSV0031/2012		Other Database Import	Maljkovic Berry,I.; Melendrez,M.C.; Li,T.; Hawksworth,A.W.; Brice,G.T.; Blair,P.J.; Halsey,E.S.; Williams,M.; Fernandez,S.; Yoon,I.-K.; Edwards,L.D.; Kuschner,R.; Lin,X.; Thomas,S.J.; Jarman,R.G.; Yoon,I.K.; Klungthong,C.; Chinnawirotpisan,P.
EPI842372	NS	Indonesia	2012-Feb-01	A/Jakarta/FLUEJKSV0031/2012		Other Database Import	Maljkovic Berry,I.; Melendrez,M.C.; Li,T.; Hawksworth,A.W.; Brice,G.T.; Blair,P.J.; Halsey,E.S.; Williams,M.; Fernandez,S.; Yoon,I.-K.; Edwards,L.D.; Kuschner,R.; Lin,X.; Thomas,S.J.; Jarman,R.G.; Yoon,I.K.; Klungthong,C.; Chinnawirotpisan,P.
EPI842253	PB2	Indonesia	2012-Feb-01	A/Jakarta/FLUEJKSV0031/2012		Other Database Import	Maljkovic Berry,I.; Melendrez,M.C.; Li,T.; Hawksworth,A.W.; Brice,G.T.; Blair,P.J.; Halsey,E.S.; Williams,M.; Fernandez,S.; Yoon,I.-K.; Edwards,L.D.; Kuschner,R.; Lin,X.; Thomas,S.J.; Jarman,R.G.; Yoon,I.K.; Klungthong,C.; Chinnawirotpisan,P.
EPI842769	PA	Indonesia	2012-Feb-01	A/Jakarta/FLUEJKSV0031/2012		Other Database Import	Maljkovic Berry,I.; Melendrez,M.C.; Li,T.; Hawksworth,A.W.; Brice,G.T.; Blair,P.J.; Halsey,E.S.; Williams,M.; Fernandez,S.; Yoon,I.-K.; Edwards,L.D.; Kuschner,R.; Lin,X.; Thomas,S.J.; Jarman,R.G.; Yoon,I.K.; Klungthong,C.; Chinnawirotpisan,P.
EPI842937	NP	Indonesia	2012-Feb-01	A/Jakarta/FLUEJKSV0031/2012		Other Database Import	Maljkovic Berry,I.; Melendrez,M.C.; Li,T.; Hawksworth,A.W.; Brice,G.T.; Blair,P.J.; Halsey,E.S.; Williams,M.; Fernandez,S.; Yoon,I.-K.; Edwards,L.D.; Kuschner,R.; Lin,X.; Thomas,S.J.; Jarman,R.G.; Yoon,I.K.; Klungthong,C.; Chinnawirotpisan,P.
EPI842642	HA	Indonesia	2012-Feb-01	A/Jakarta/FLUEJKSV0031/2012		Other Database Import	Maljkovic Berry,I.; Melendrez,M.C.; Li,T.; Hawksworth,A.W.; Brice,G.T.; Blair,P.J.; Halsey,E.S.; Williams,M.; Fernandez,S.; Yoon,I.-K.; Edwards,L.D.; Kuschner,R.; Lin,X.; Thomas,S.J.; Jarman,R.G.; Yoon,I.K.; Klungthong,C.; Chinnawirotpisan,P.
EPI763069	NA	Australia	2012-Feb-02	A/Brisbane/6/2012	Queensland Health Scientific Services	WHO Collaborating Centre for Reference and Research on Influenza	Deng, Yi-Mo.; Iannello,P.; Komadina,N
EPI763070	HA	Australia	2012-Feb-02	A/Brisbane/6/2012	Queensland Health Scientific Services	WHO Collaborating Centre for Reference and Research on Influenza	Deng, Yi-Mo.; Iannello,P.; Komadina,N
EPI750030	HA	Greece	2012-Feb-05	A/Athens.GR/208/2012		Hellenic Pasteur Institute	Athanasios, Kossyvakis; Kyriaki, Tryfinopoulou; Vasiliki, Pogka; Antonios, Kalliaropoulos; Emmanouil, Antalis ; Theodoros, Lytras; Alexios-Fotios A, Mentis; Adam, Meijer; Sotirios, Tsiodras; Petros, Karakitsos; Andreas F, Mentis
EPI750031	NA	Greece	2012-Feb-05	A/Athens.GR/208/2012		Hellenic Pasteur Institute	Athanasios, Kossyvakis; Kyriaki, Tryfinopoulou; Vasiliki, Pogka; Antonios, Kalliaropoulos; Emmanouil, Antalis ; Theodoros, Lytras; Alexios-Fotios A, Mentis; Adam, Meijer; Sotirios, Tsiodras; Petros, Karakitsos; Andreas F, Mentis
EPI750029	NA	Greece	2012-Feb-01	A/Athens.GR/173/2012	Hellenic Pasteur Institute	Hellenic Pasteur Institute	Athanasios, Kossyvakis; Kyriaki, Tryfinopoulou; Vasiliki, Pogka; Antonios, Kalliaropoulos; Emmanouil, Antalis ; Theodoros, Lytras; Alexios-Fotios A, Mentis; Adam, Meijer; Sotirios, Tsiodras; Petros, Karakitsos; Andreas F, Mentis
EPI750028	HA	Greece	2012-Feb-01	A/Athens.GR/173/2012	Hellenic Pasteur Institute	Hellenic Pasteur Institute	Athanasios, Kossyvakis; Kyriaki, Tryfinopoulou; Vasiliki, Pogka; Antonios, Kalliaropoulos; Emmanouil, Antalis ; Theodoros, Lytras; Alexios-Fotios A, Mentis; Adam, Meijer; Sotirios, Tsiodras; Petros, Karakitsos; Andreas F, Mentis
EPI691489	HA	Japan	2012-Jan-07	A/Saitama/03-40/2012		Other Database Import	Chong,Y.; Ikematsu,H.
EPI691484	HA	Japan	2012-Jan-19	A/Fukuoka/28-192v/2012		Other Database Import	Chong,Y.; Ikematsu,H.
EPI691479	HA	Japan	2012-Jan-24	A/Tokyo/12-339v/2012		Other Database Import	Chong,Y.; Ikematsu,H.
EPI691478	HA	Japan	2012-Jan-16	A/Tokyo/26-99v/2012		Other Database Import	Chong,Y.; Ikematsu,H.
EPI691473	HA	Japan	2012-Jan-25	A/Kanagawa/20-374/2012		Other Database Import	Chong,Y.; Ikematsu,H.
EPI691472	HA	Japan	2012-Jan-11	A/Ishikawa/36-73v/2012		Other Database Import	Chong,Y.; Ikematsu,H.
EPI691471	HA	Japan	2012-Jan-26	A/Fukuoka/46-393v/2012		Other Database Import	Chong,Y.; Ikematsu,H.
EPI691469	HA	Japan	2012-Feb-18	A/Kumamoto/29-513/2012		Other Database Import	Chong,Y.; Ikematsu,H.
EPI691468	HA	Japan	2012-Feb-18	A/Gunma/10-516/2012		Other Database Import	Chong,Y.; Ikematsu,H.
EPI691467	HA	Japan	2012-Jan-16	A/Ishikawa/37-119/2012		Other Database Import	Chong,Y.; Ikematsu,H.
EPI691464	HA	Japan	2012-Jan-16	A/Tokyo/27-104/2012		Other Database Import	Chong,Y.; Ikematsu,H.
EPI691460	HA	Japan	2012-Jan-27	A/Fukuoka/47-405v/2012		Other Database Import	Chong,Y.; Ikematsu,H.
EPI691458	HA	Japan	2012-Jan-25	A/Tokyo/19-367/2012		Other Database Import	Chong,Y.; Ikematsu,H.
EPI691453	HA	Japan	2012-Jan-16	A/Ishikawa/38-120v/2012		Other Database Import	Chong,Y.; Ikematsu,H.
EPI646558	HA	Brazil	2012-Jun-20	A/Parana/404/2012	Instituto Oswaldo Cruz FIOCRUZ - Laboratory of Respiratory Viruses and Measles (LVRS)	Instituto Oswaldo Cruz FIOCRUZ - Laboratory of Respiratory Viruses and Measles (LVRS)	Born, P.S.; Siqueira, M.M.; Resende, P.C.; Motta, F.C.
EPI646557	HA	Brazil	2012-May-14	A/Rio_de_Janeiro/183/2012	Instituto Oswaldo Cruz FIOCRUZ - Laboratory of Respiratory Viruses and Measles (LVRS)	Instituto Oswaldo Cruz FIOCRUZ - Laboratory of Respiratory Viruses and Measles (LVRS)	Born, P.S.; Siqueira, M.M.; Resende, P.C.; Motta, F.C.
EPI646417	HA	Brazil	2012-Jun-26	A/Parana/415/2012	Instituto Oswaldo Cruz FIOCRUZ - Laboratory of Respiratory Viruses and Measles (LVRS)	Instituto Oswaldo Cruz FIOCRUZ - Laboratory of Respiratory Viruses and Measles (LVRS)	Born, P.S.; Siqueira, M.M.; Resende, P.C.; Motta, F.C.
EPI646414	HA	Brazil	2012-Feb-17	A/Minas_Gerais/41/2012	Instituto Oswaldo Cruz FIOCRUZ - Laboratory of Respiratory Viruses and Measles (LVRS)	Instituto Oswaldo Cruz FIOCRUZ - Laboratory of Respiratory Viruses and Measles (LVRS)	Born, P.S.; Siqueira, M.M.; Resende, P.C.; Motta, F.C.
EPI629938	NA	Australia	2012-Jun-25	A/Victoria/50/2012	Victorian Infectious Diseases Reference Laboratory	WHO Collaborating Centre for Reference and Research on Influenza	Chong, K.; Deng, Y-M.; Sullivan, S.; Komadina, N.
EPI629939	HA	Australia	2012-Jun-25	A/Victoria/50/2012	Victorian Infectious Diseases Reference Laboratory	WHO Collaborating Centre for Reference and Research on Influenza	Chong, K.; Deng, Y-M.; Sullivan, S.; Komadina, N.
EPI629836	NA	Australia	2012-May-28	A/South Australia/36/2012	Institute of Medical and Veterinary Science (IMVS)	WHO Collaborating Centre for Reference and Research on Influenza	Chong, K.; Deng, Y-M.; Sullivan, S.; Komadina, N.
EPI629837	HA	Australia	2012-May-28	A/South Australia/36/2012	Institute of Medical and Veterinary Science (IMVS)	WHO Collaborating Centre for Reference and Research on Influenza	Chong, K.; Deng, Y-M.; Sullivan, S.; Komadina, N.
EPI622605	HA	China	2012-Mar-05	A/Hangzhou/A110/2012	Hangzhou Center for Disease Control and Prevention	Hangzhou Center for Disease Control and Prevention	Li,J.; Zhou,Y.Y.; Kou,Y.; Zheng,Z.B.; Yu,X.F.
EPI622604	HA	China	2012-Mar-05	A/Hangzhou/A109/2012	Hangzhou Center for Disease Control and Prevention	Hangzhou Center for Disease Control and Prevention	Li,J.; Zhou,Y.Y.; Kou,Y.; Zheng,Z.B.; Yu,X.F.
EPI622602	HA	China	2012-Mar-01	A/Hangzhou/A101/2012	Hangzhou Center for Disease Control and Prevention	Hangzhou Center for Disease Control and Prevention	Li,J.; Zhou,Y.Y.; Kou,Y.; Zheng,Z.B.; Yu,X.F.
EPI622600	HA	China	2012-Jan-24	A/Hangzhou/B87/2012	Hangzhou Center for Disease Control and Prevention	Hangzhou Center for Disease Control and Prevention	Li,J.; Zhou,Y.Y.; Kou,Y.; Zheng,Z.B.; Yu,X.F.
EPI576327	HA	Germany	2012-Feb-13	A/Rheinland-Pfalz/2/2012		Robert Koch Institute	Wedde, M.; Schweiger, B.
EPI576323	HA	Germany	2012-Jan-16	A/Brandenburg/1/2012		Robert Koch Institute	Wedde, M.; Schweiger, B.
EPI576317	HA	Germany	2012-Mar-13	A/Mecklenburg-Vorpommern/1/2012		Robert Koch Institute	Wedde, M.; Schweiger, B.
EPI576315	HA	Germany	2012-Feb-20	A/Baden-Wuerttemberg/38/2012		Robert Koch Institute	Wedde, M.; Schweiger, B.
EPI576312	HA	Germany	2012-Mar-23	A/Niedersachsen/22/2012		Robert Koch Institute	Wedde, M.; Schweiger, B.
EPI576310	HA	Germany	2012-Feb-14	A/Bremen/3/2012		Robert Koch Institute	Wedde, M.; Schweiger, B.
EPI576309	HA	Germany	2012-Jan-24	A/Sachsen/1/2012		Robert Koch Institute	Wedde, M.; Schweiger, B.
EPI576300	HA	Germany	2012-Feb-15	A/Baden-Wuerttemberg/15/2012		Robert Koch Institute	Wedde, M.; Schweiger, B.
EPI576292	HA	Germany	2012-Feb-17	A/Bayern/6/2012		Robert Koch Institute	Wedde, M.; Schweiger, B.
EPI566479	MP	Australia	2012-Feb-06	A/Brisbane/14/2012	Queensland Health Scientific Services	WHO Collaborating Centre for Reference and Research on Influenza	Deng,Y-M.; Iannello,P.; Erenest,J.; Spirason, N.; Komadina,N.
EPI566480	NA	Australia	2012-Feb-06	A/Brisbane/14/2012	Queensland Health Scientific Services	WHO Collaborating Centre for Reference and Research on Influenza	Deng,Y-M.; Iannello,P.; Erenest,J.; Spirason, N.; Komadina,N.
EPI566481	HA	Australia	2012-Feb-06	A/Brisbane/14/2012	Queensland Health Scientific Services	WHO Collaborating Centre for Reference and Research on Influenza	Deng,Y-M.; Iannello,P.; Erenest,J.; Spirason, N.; Komadina,N.
EPI566476	MP	Australia	2012-Mar-22	A/Townsville/4/2012	Queensland Health Scientific Services	WHO Collaborating Centre for Reference and Research on Influenza	Deng,Y-M.; Iannello,P.; Erenest,J.; Spirason, N.; Komadina,N.
EPI566477	NA	Australia	2012-Mar-22	A/Townsville/4/2012	Queensland Health Scientific Services	WHO Collaborating Centre for Reference and Research on Influenza	Deng,Y-M.; Iannello,P.; Erenest,J.; Spirason, N.; Komadina,N.
EPI566478	HA	Australia	2012-Mar-22	A/Townsville/4/2012	Queensland Health Scientific Services	WHO Collaborating Centre for Reference and Research on Influenza	Deng,Y-M.; Iannello,P.; Erenest,J.; Spirason, N.; Komadina,N.
EPI556809	NP	United States	2012-Apr-15	A/Texas/50/2012	Texas Department of State Health Services-Laboratory Services	Centers for Disease Control and Prevention
EPI556810	NS	United States	2012-Apr-15	A/Texas/50/2012	Texas Department of State Health Services-Laboratory Services	Centers for Disease Control and Prevention
EPI556811	MP	United States	2012-Apr-15	A/Texas/50/2012	Texas Department of State Health Services-Laboratory Services	Centers for Disease Control and Prevention
EPI556812	PA	United States	2012-Apr-15	A/Texas/50/2012	Texas Department of State Health Services-Laboratory Services	Centers for Disease Control and Prevention
EPI556813	PB2	United States	2012-Apr-15	A/Texas/50/2012	Texas Department of State Health Services-Laboratory Services	Centers for Disease Control and Prevention
EPI556814	PB1	United States	2012-Apr-15	A/Texas/50/2012	Texas Department of State Health Services-Laboratory Services	Centers for Disease Control and Prevention
EPI556815	NA	United States	2012-Apr-15	A/Texas/50/2012	Texas Department of State Health Services-Laboratory Services	Centers for Disease Control and Prevention
EPI556816	HA	United States	2012-Apr-15	A/Texas/50/2012	Texas Department of State Health Services-Laboratory Services	Centers for Disease Control and Prevention
EPI552739	NA	Germany	2012-Feb-01	A/BLN/34/2012		Robert Koch Institute	Duwe,Susanne; Schweiger,Brunhilde
EPI552740	HA	Germany	2012-Feb-01	A/BLN/34/2012		Robert Koch Institute	Duwe,Susanne; Schweiger,Brunhilde
EPI552733	NA	Germany	2012-Jan-28	A/BLN/24/2012		Robert Koch Institute	Duwe,Susanne; Schweiger,Brunhilde
EPI552734	HA	Germany	2012-Jan-28	A/BLN/24/2012		Robert Koch Institute	Duwe,Susanne; Schweiger,Brunhilde
EPI552731	NA	Germany	2012-Jan-26	A/BLN/23/2012		Robert Koch Institute	Duwe,Susanne; Schweiger,Brunhilde
EPI552732	HA	Germany	2012-Jan-26	A/BLN/23/2012		Robert Koch Institute	Duwe,Susanne; Schweiger,Brunhilde
EPI541903	NA	Netherlands	2012-Mar-01	A/Netherlands/193/12		Erasmus Medical Center
EPI541905	HA	Netherlands	2012-Mar-01	A/Netherlands/193/12		Erasmus Medical Center
EPI535749	HA	France	2012-Feb-09	A/Paris/1047/2012		Institut Pasteur	Barbezange, Cyril
EPI535750	NP	France	2012-Feb-09	A/Paris/1047/2012		Institut Pasteur	Barbezange, Cyril
EPI535752	MP	France	2012-Feb-09	A/Paris/1047/2012		Institut Pasteur	Barbezange, Cyril
EPI535746	PB2	France	2012-Feb-09	A/Paris/1047/2012		Institut Pasteur	Barbezange, Cyril
EPI535753	NS	France	2012-Feb-09	A/Paris/1047/2012		Institut Pasteur	Barbezange, Cyril
EPI535747	PB1	France	2012-Feb-09	A/Paris/1047/2012		Institut Pasteur	Barbezange, Cyril
EPI535748	PA	France	2012-Feb-09	A/Paris/1047/2012		Institut Pasteur	Barbezange, Cyril
EPI535751	NA	France	2012-Feb-09	A/Paris/1047/2012		Institut Pasteur	Barbezange, Cyril
EPI535738	PB2	France	2012-Mar-08	A/Paris/1009/2012		Institut Pasteur	Barbezange, Cyril
EPI535745	NS	France	2012-Mar-08	A/Paris/1009/2012		Institut Pasteur	Barbezange, Cyril
EPI535741	HA	France	2012-Mar-08	A/Paris/1009/2012		Institut Pasteur	Barbezange, Cyril
EPI535742	NP	France	2012-Mar-08	A/Paris/1009/2012		Institut Pasteur	Barbezange, Cyril
EPI535743	NA	France	2012-Mar-08	A/Paris/1009/2012		Institut Pasteur	Barbezange, Cyril
EPI535744	MP	France	2012-Mar-08	A/Paris/1009/2012		Institut Pasteur	Barbezange, Cyril
EPI535739	PB1	France	2012-Mar-08	A/Paris/1009/2012		Institut Pasteur	Barbezange, Cyril
EPI535740	PA	France	2012-Mar-08	A/Paris/1009/2012		Institut Pasteur	Barbezange, Cyril
EPI535687	HA	France	2012-Mar-20	A/Centre/1105/2012		Institut Pasteur	Barbezange, Cyril
EPI535691	NS	France	2012-Mar-20	A/Centre/1105/2012		Institut Pasteur	Barbezange, Cyril
EPI535686	PA	France	2012-Mar-20	A/Centre/1105/2012		Institut Pasteur	Barbezange, Cyril
EPI535684	PB2	France	2012-Mar-20	A/Centre/1105/2012		Institut Pasteur	Barbezange, Cyril
EPI535685	PB1	France	2012-Mar-20	A/Centre/1105/2012		Institut Pasteur	Barbezange, Cyril
EPI535688	NP	France	2012-Mar-20	A/Centre/1105/2012		Institut Pasteur	Barbezange, Cyril
EPI535689	NA	France	2012-Mar-20	A/Centre/1105/2012		Institut Pasteur	Barbezange, Cyril
EPI535690	MP	France	2012-Mar-20	A/Centre/1105/2012		Institut Pasteur	Barbezange, Cyril
EPI535616	NP	France	2012-Feb-16	A/Nord Pas de Calais/575/2012		Institut Pasteur	Barbezange, Cyril
EPI535614	PA	France	2012-Feb-16	A/Nord Pas de Calais/575/2012		Institut Pasteur	Barbezange, Cyril
EPI535615	HA	France	2012-Feb-16	A/Nord Pas de Calais/575/2012		Institut Pasteur	Barbezange, Cyril
EPI535617	NA	France	2012-Feb-16	A/Nord Pas de Calais/575/2012		Institut Pasteur	Barbezange, Cyril
EPI535618	MP	France	2012-Feb-16	A/Nord Pas de Calais/575/2012		Institut Pasteur	Barbezange, Cyril
EPI535612	PB2	France	2012-Feb-16	A/Nord Pas de Calais/575/2012		Institut Pasteur	Barbezange, Cyril
EPI535613	PB1	France	2012-Feb-16	A/Nord Pas de Calais/575/2012		Institut Pasteur	Barbezange, Cyril
EPI535619	NS	France	2012-Feb-16	A/Nord Pas de Calais/575/2012		Institut Pasteur	Barbezange, Cyril
EPI530820	HA	Lebanon	2012-Feb-10	A/Lebanon/11L040/2012		Other Database Import	Kondo,H.; Zaraket,H.; Saito,K.; Dapat,C.; Dapat,I.; Saito,R.
EPI530818	HA	Lebanon	2012-Jan-23	A/Lebanon/11L023/2012		Other Database Import	Kondo,H.; Zaraket,H.; Saito,K.; Dapat,C.; Dapat,I.; Saito,R.
EPI497388	HA	Peru	2012-Mar-28	A/Peru/PER359/2012		Other Database Import	Wentworth,D.E.; Halpin,R.A.; Lin,X.; Bera,J.; Ransier,A.; Fedorova,N.; Tsitrin,T.; McLellan,M.; Stockwell,T.; Amedeo,P.; Appalla,L.; Bishop,B.; Edworthy,P.; Gupta,N.; Hoover,J.; Katzel,D.; Li,K.; Schobel,S.; Shrivastava,S.; Thovarai,V.; Wang,S.; Bausch,D.; Kasper,M.R.; Nelson,M.I.; Pollet,S.; Silva,M.; Tinoco,Y.O.; Bao,Y.; Sanders,R.; Zhdanov,S.; Kiryutin,B.; Lipman,D.J.; Tatusova,T.; Thomas,P.G.
EPI497390	MP	Peru	2012-Mar-28	A/Peru/PER359/2012		Other Database Import	Wentworth,D.E.; Halpin,R.A.; Lin,X.; Bera,J.; Ransier,A.; Fedorova,N.; Tsitrin,T.; McLellan,M.; Stockwell,T.; Amedeo,P.; Appalla,L.; Bishop,B.; Edworthy,P.; Gupta,N.; Hoover,J.; Katzel,D.; Li,K.; Schobel,S.; Shrivastava,S.; Thovarai,V.; Wang,S.; Bausch,D.; Kasper,M.R.; Nelson,M.I.; Pollet,S.; Silva,M.; Tinoco,Y.O.; Bao,Y.; Sanders,R.; Zhdanov,S.; Kiryutin,B.; Lipman,D.J.; Tatusova,T.; Thomas,P.G.
EPI497392	NA	Peru	2012-Mar-28	A/Peru/PER359/2012		Other Database Import	Wentworth,D.E.; Halpin,R.A.; Lin,X.; Bera,J.; Ransier,A.; Fedorova,N.; Tsitrin,T.; McLellan,M.; Stockwell,T.; Amedeo,P.; Appalla,L.; Bishop,B.; Edworthy,P.; Gupta,N.; Hoover,J.; Katzel,D.; Li,K.; Schobel,S.; Shrivastava,S.; Thovarai,V.; Wang,S.; Bausch,D.; Kasper,M.R.; Nelson,M.I.; Pollet,S.; Silva,M.; Tinoco,Y.O.; Bao,Y.; Sanders,R.; Zhdanov,S.; Kiryutin,B.; Lipman,D.J.; Tatusova,T.; Thomas,P.G.
EPI497394	NP	Peru	2012-Mar-28	A/Peru/PER359/2012		Other Database Import	Wentworth,D.E.; Halpin,R.A.; Lin,X.; Bera,J.; Ransier,A.; Fedorova,N.; Tsitrin,T.; McLellan,M.; Stockwell,T.; Amedeo,P.; Appalla,L.; Bishop,B.; Edworthy,P.; Gupta,N.; Hoover,J.; Katzel,D.; Li,K.; Schobel,S.; Shrivastava,S.; Thovarai,V.; Wang,S.; Bausch,D.; Kasper,M.R.; Nelson,M.I.; Pollet,S.; Silva,M.; Tinoco,Y.O.; Bao,Y.; Sanders,R.; Zhdanov,S.; Kiryutin,B.; Lipman,D.J.; Tatusova,T.; Thomas,P.G.
EPI497396	NS	Peru	2012-Mar-28	A/Peru/PER359/2012		Other Database Import	Wentworth,D.E.; Halpin,R.A.; Lin,X.; Bera,J.; Ransier,A.; Fedorova,N.; Tsitrin,T.; McLellan,M.; Stockwell,T.; Amedeo,P.; Appalla,L.; Bishop,B.; Edworthy,P.; Gupta,N.; Hoover,J.; Katzel,D.; Li,K.; Schobel,S.; Shrivastava,S.; Thovarai,V.; Wang,S.; Bausch,D.; Kasper,M.R.; Nelson,M.I.; Pollet,S.; Silva,M.; Tinoco,Y.O.; Bao,Y.; Sanders,R.; Zhdanov,S.; Kiryutin,B.; Lipman,D.J.; Tatusova,T.; Thomas,P.G.
EPI497398	PB1	Peru	2012-Mar-28	A/Peru/PER359/2012		Other Database Import	Wentworth,D.E.; Halpin,R.A.; Lin,X.; Bera,J.; Ransier,A.; Fedorova,N.; Tsitrin,T.; McLellan,M.; Stockwell,T.; Amedeo,P.; Appalla,L.; Bishop,B.; Edworthy,P.; Gupta,N.; Hoover,J.; Katzel,D.; Li,K.; Schobel,S.; Shrivastava,S.; Thovarai,V.; Wang,S.; Bausch,D.; Kasper,M.R.; Nelson,M.I.; Pollet,S.; Silva,M.; Tinoco,Y.O.; Bao,Y.; Sanders,R.; Zhdanov,S.; Kiryutin,B.; Lipman,D.J.; Tatusova,T.; Thomas,P.G.
EPI497399	PB2	Peru	2012-Mar-28	A/Peru/PER359/2012		Other Database Import	Wentworth,D.E.; Halpin,R.A.; Lin,X.; Bera,J.; Ransier,A.; Fedorova,N.; Tsitrin,T.; McLellan,M.; Stockwell,T.; Amedeo,P.; Appalla,L.; Bishop,B.; Edworthy,P.; Gupta,N.; Hoover,J.; Katzel,D.; Li,K.; Schobel,S.; Shrivastava,S.; Thovarai,V.; Wang,S.; Bausch,D.; Kasper,M.R.; Nelson,M.I.; Pollet,S.; Silva,M.; Tinoco,Y.O.; Bao,Y.; Sanders,R.; Zhdanov,S.; Kiryutin,B.; Lipman,D.J.; Tatusova,T.; Thomas,P.G.
EPI496215	PA	Peru	2012-Mar-28	A/Peru/PER359/2012		Other Database Import	Wentworth,D.E.; Halpin,R.A.; Lin,X.; Bera,J.; Ransier,A.; Fedorova,N.; Tsitrin,T.; McLellan,M.; Stockwell,T.; Amedeo,P.; Appalla,L.; Bishop,B.; Edworthy,P.; Gupta,N.; Hoover,J.; Katzel,D.; Li,K.; Schobel,S.; Shrivastava,S.; Thovarai,V.; Wang,S.; Bausch,D.; Kasper,M.R.; Nelson,M.I.; Pollet,S.; Silva,M.; Tinoco,Y.O.; Bao,Y.; Sanders,R.; Zhdanov,S.; Kiryutin,B.; Lipman,D.J.; Tatusova,T.; Thomas,P.G.
EPI497347	HA	Peru	2012-Feb-04	A/Peru/PER356/2012		Other Database Import	Wentworth,D.E.; Halpin,R.A.; Lin,X.; Bera,J.; Ransier,A.; Fedorova,N.; Tsitrin,T.; McLellan,M.; Stockwell,T.; Amedeo,P.; Appalla,L.; Bishop,B.; Edworthy,P.; Gupta,N.; Hoover,J.; Katzel,D.; Li,K.; Schobel,S.; Shrivastava,S.; Thovarai,V.; Wang,S.; Bausch,D.; Kasper,M.R.; Nelson,M.I.; Pollet,S.; Silva,M.; Tinoco,Y.O.; Bao,Y.; Sanders,R.; Zhdanov,S.; Kiryutin,B.; Lipman,D.J.; Tatusova,T.; Thomas,P.G.
EPI497349	MP	Peru	2012-Feb-04	A/Peru/PER356/2012		Other Database Import	Wentworth,D.E.; Halpin,R.A.; Lin,X.; Bera,J.; Ransier,A.; Fedorova,N.; Tsitrin,T.; McLellan,M.; Stockwell,T.; Amedeo,P.; Appalla,L.; Bishop,B.; Edworthy,P.; Gupta,N.; Hoover,J.; Katzel,D.; Li,K.; Schobel,S.; Shrivastava,S.; Thovarai,V.; Wang,S.; Bausch,D.; Kasper,M.R.; Nelson,M.I.; Pollet,S.; Silva,M.; Tinoco,Y.O.; Bao,Y.; Sanders,R.; Zhdanov,S.; Kiryutin,B.; Lipman,D.J.; Tatusova,T.; Thomas,P.G.
EPI497350	NA	Peru	2012-Feb-04	A/Peru/PER356/2012		Other Database Import	Wentworth,D.E.; Halpin,R.A.; Lin,X.; Bera,J.; Ransier,A.; Fedorova,N.; Tsitrin,T.; McLellan,M.; Stockwell,T.; Amedeo,P.; Appalla,L.; Bishop,B.; Edworthy,P.; Gupta,N.; Hoover,J.; Katzel,D.; Li,K.; Schobel,S.; Shrivastava,S.; Thovarai,V.; Wang,S.; Bausch,D.; Kasper,M.R.; Nelson,M.I.; Pollet,S.; Silva,M.; Tinoco,Y.O.; Bao,Y.; Sanders,R.; Zhdanov,S.; Kiryutin,B.; Lipman,D.J.; Tatusova,T.; Thomas,P.G.
EPI497352	NP	Peru	2012-Feb-04	A/Peru/PER356/2012		Other Database Import	Wentworth,D.E.; Halpin,R.A.; Lin,X.; Bera,J.; Ransier,A.; Fedorova,N.; Tsitrin,T.; McLellan,M.; Stockwell,T.; Amedeo,P.; Appalla,L.; Bishop,B.; Edworthy,P.; Gupta,N.; Hoover,J.; Katzel,D.; Li,K.; Schobel,S.; Shrivastava,S.; Thovarai,V.; Wang,S.; Bausch,D.; Kasper,M.R.; Nelson,M.I.; Pollet,S.; Silva,M.; Tinoco,Y.O.; Bao,Y.; Sanders,R.; Zhdanov,S.; Kiryutin,B.; Lipman,D.J.; Tatusova,T.; Thomas,P.G.
EPI497354	NS	Peru	2012-Feb-04	A/Peru/PER356/2012		Other Database Import	Wentworth,D.E.; Halpin,R.A.; Lin,X.; Bera,J.; Ransier,A.; Fedorova,N.; Tsitrin,T.; McLellan,M.; Stockwell,T.; Amedeo,P.; Appalla,L.; Bishop,B.; Edworthy,P.; Gupta,N.; Hoover,J.; Katzel,D.; Li,K.; Schobel,S.; Shrivastava,S.; Thovarai,V.; Wang,S.; Bausch,D.; Kasper,M.R.; Nelson,M.I.; Pollet,S.; Silva,M.; Tinoco,Y.O.; Bao,Y.; Sanders,R.; Zhdanov,S.; Kiryutin,B.; Lipman,D.J.; Tatusova,T.; Thomas,P.G.
EPI497356	PB1	Peru	2012-Feb-04	A/Peru/PER356/2012		Other Database Import	Wentworth,D.E.; Halpin,R.A.; Lin,X.; Bera,J.; Ransier,A.; Fedorova,N.; Tsitrin,T.; McLellan,M.; Stockwell,T.; Amedeo,P.; Appalla,L.; Bishop,B.; Edworthy,P.; Gupta,N.; Hoover,J.; Katzel,D.; Li,K.; Schobel,S.; Shrivastava,S.; Thovarai,V.; Wang,S.; Bausch,D.; Kasper,M.R.; Nelson,M.I.; Pollet,S.; Silva,M.; Tinoco,Y.O.; Bao,Y.; Sanders,R.; Zhdanov,S.; Kiryutin,B.; Lipman,D.J.; Tatusova,T.; Thomas,P.G.
EPI497358	PB2	Peru	2012-Feb-04	A/Peru/PER356/2012		Other Database Import	Wentworth,D.E.; Halpin,R.A.; Lin,X.; Bera,J.; Ransier,A.; Fedorova,N.; Tsitrin,T.; McLellan,M.; Stockwell,T.; Amedeo,P.; Appalla,L.; Bishop,B.; Edworthy,P.; Gupta,N.; Hoover,J.; Katzel,D.; Li,K.; Schobel,S.; Shrivastava,S.; Thovarai,V.; Wang,S.; Bausch,D.; Kasper,M.R.; Nelson,M.I.; Pollet,S.; Silva,M.; Tinoco,Y.O.; Bao,Y.; Sanders,R.; Zhdanov,S.; Kiryutin,B.; Lipman,D.J.; Tatusova,T.; Thomas,P.G.
EPI496212	PA	Peru	2012-Feb-04	A/Peru/PER356/2012		Other Database Import	Wentworth,D.E.; Halpin,R.A.; Lin,X.; Bera,J.; Ransier,A.; Fedorova,N.; Tsitrin,T.; McLellan,M.; Stockwell,T.; Amedeo,P.; Appalla,L.; Bishop,B.; Edworthy,P.; Gupta,N.; Hoover,J.; Katzel,D.; Li,K.; Schobel,S.; Shrivastava,S.; Thovarai,V.; Wang,S.; Bausch,D.; Kasper,M.R.; Nelson,M.I.; Pollet,S.; Silva,M.; Tinoco,Y.O.; Bao,Y.; Sanders,R.; Zhdanov,S.; Kiryutin,B.; Lipman,D.J.; Tatusova,T.; Thomas,P.G.
EPI497176	HA	Peru	2012-May-21	A/Peru/PER331/2012		Other Database Import	Wentworth,D.E.; Halpin,R.A.; Lin,X.; Bera,J.; Ransier,A.; Fedorova,N.; Tsitrin,T.; McLellan,M.; Stockwell,T.; Amedeo,P.; Appalla,L.; Bishop,B.; Edworthy,P.; Gupta,N.; Hoover,J.; Katzel,D.; Li,K.; Schobel,S.; Shrivastava,S.; Thovarai,V.; Wang,S.; Bausch,D.; Kasper,M.R.; Nelson,M.I.; Pollet,S.; Silva,M.; Tinoco,Y.O.; Bao,Y.; Sanders,R.; Zhdanov,S.; Kiryutin,B.; Lipman,D.J.; Tatusova,T.; Thomas,P.G.
EPI497177	MP	Peru	2012-May-21	A/Peru/PER331/2012		Other Database Import	Wentworth,D.E.; Halpin,R.A.; Lin,X.; Bera,J.; Ransier,A.; Fedorova,N.; Tsitrin,T.; McLellan,M.; Stockwell,T.; Amedeo,P.; Appalla,L.; Bishop,B.; Edworthy,P.; Gupta,N.; Hoover,J.; Katzel,D.; Li,K.; Schobel,S.; Shrivastava,S.; Thovarai,V.; Wang,S.; Bausch,D.; Kasper,M.R.; Nelson,M.I.; Pollet,S.; Silva,M.; Tinoco,Y.O.; Bao,Y.; Sanders,R.; Zhdanov,S.; Kiryutin,B.; Lipman,D.J.; Tatusova,T.; Thomas,P.G.
EPI497178	NA	Peru	2012-May-21	A/Peru/PER331/2012		Other Database Import	Wentworth,D.E.; Halpin,R.A.; Lin,X.; Bera,J.; Ransier,A.; Fedorova,N.; Tsitrin,T.; McLellan,M.; Stockwell,T.; Amedeo,P.; Appalla,L.; Bishop,B.; Edworthy,P.; Gupta,N.; Hoover,J.; Katzel,D.; Li,K.; Schobel,S.; Shrivastava,S.; Thovarai,V.; Wang,S.; Bausch,D.; Kasper,M.R.; Nelson,M.I.; Pollet,S.; Silva,M.; Tinoco,Y.O.; Bao,Y.; Sanders,R.; Zhdanov,S.; Kiryutin,B.; Lipman,D.J.; Tatusova,T.; Thomas,P.G.
EPI497179	NP	Peru	2012-May-21	A/Peru/PER331/2012		Other Database Import	Wentworth,D.E.; Halpin,R.A.; Lin,X.; Bera,J.; Ransier,A.; Fedorova,N.; Tsitrin,T.; McLellan,M.; Stockwell,T.; Amedeo,P.; Appalla,L.; Bishop,B.; Edworthy,P.; Gupta,N.; Hoover,J.; Katzel,D.; Li,K.; Schobel,S.; Shrivastava,S.; Thovarai,V.; Wang,S.; Bausch,D.; Kasper,M.R.; Nelson,M.I.; Pollet,S.; Silva,M.; Tinoco,Y.O.; Bao,Y.; Sanders,R.; Zhdanov,S.; Kiryutin,B.; Lipman,D.J.; Tatusova,T.; Thomas,P.G.
EPI497180	NS	Peru	2012-May-21	A/Peru/PER331/2012		Other Database Import	Wentworth,D.E.; Halpin,R.A.; Lin,X.; Bera,J.; Ransier,A.; Fedorova,N.; Tsitrin,T.; McLellan,M.; Stockwell,T.; Amedeo,P.; Appalla,L.; Bishop,B.; Edworthy,P.; Gupta,N.; Hoover,J.; Katzel,D.; Li,K.; Schobel,S.; Shrivastava,S.; Thovarai,V.; Wang,S.; Bausch,D.; Kasper,M.R.; Nelson,M.I.; Pollet,S.; Silva,M.; Tinoco,Y.O.; Bao,Y.; Sanders,R.; Zhdanov,S.; Kiryutin,B.; Lipman,D.J.; Tatusova,T.; Thomas,P.G.
EPI497181	PB1	Peru	2012-May-21	A/Peru/PER331/2012		Other Database Import	Wentworth,D.E.; Halpin,R.A.; Lin,X.; Bera,J.; Ransier,A.; Fedorova,N.; Tsitrin,T.; McLellan,M.; Stockwell,T.; Amedeo,P.; Appalla,L.; Bishop,B.; Edworthy,P.; Gupta,N.; Hoover,J.; Katzel,D.; Li,K.; Schobel,S.; Shrivastava,S.; Thovarai,V.; Wang,S.; Bausch,D.; Kasper,M.R.; Nelson,M.I.; Pollet,S.; Silva,M.; Tinoco,Y.O.; Bao,Y.; Sanders,R.; Zhdanov,S.; Kiryutin,B.; Lipman,D.J.; Tatusova,T.; Thomas,P.G.
EPI497182	PB2	Peru	2012-May-21	A/Peru/PER331/2012		Other Database Import	Wentworth,D.E.; Halpin,R.A.; Lin,X.; Bera,J.; Ransier,A.; Fedorova,N.; Tsitrin,T.; McLellan,M.; Stockwell,T.; Amedeo,P.; Appalla,L.; Bishop,B.; Edworthy,P.; Gupta,N.; Hoover,J.; Katzel,D.; Li,K.; Schobel,S.; Shrivastava,S.; Thovarai,V.; Wang,S.; Bausch,D.; Kasper,M.R.; Nelson,M.I.; Pollet,S.; Silva,M.; Tinoco,Y.O.; Bao,Y.; Sanders,R.; Zhdanov,S.; Kiryutin,B.; Lipman,D.J.; Tatusova,T.; Thomas,P.G.
EPI496159	PA	Peru	2012-May-21	A/Peru/PER331/2012		Other Database Import	Wentworth,D.E.; Halpin,R.A.; Lin,X.; Bera,J.; Ransier,A.; Fedorova,N.; Tsitrin,T.; McLellan,M.; Stockwell,T.; Amedeo,P.; Appalla,L.; Bishop,B.; Edworthy,P.; Gupta,N.; Hoover,J.; Katzel,D.; Li,K.; Schobel,S.; Shrivastava,S.; Thovarai,V.; Wang,S.; Bausch,D.; Kasper,M.R.; Nelson,M.I.; Pollet,S.; Silva,M.; Tinoco,Y.O.; Bao,Y.; Sanders,R.; Zhdanov,S.; Kiryutin,B.; Lipman,D.J.; Tatusova,T.; Thomas,P.G.
EPI496154	PA	Peru	2012-Apr-17	A/Peru/PER326/2012		Other Database Import	Wentworth,D.E.; Halpin,R.A.; Lin,X.; Bera,J.; Ransier,A.; Fedorova,N.; Tsitrin,T.; McLellan,M.; Stockwell,T.; Amedeo,P.; Appalla,L.; Bishop,B.; Edworthy,P.; Gupta,N.; Hoover,J.; Katzel,D.; Li,K.; Schobel,S.; Shrivastava,S.; Thovarai,V.; Wang,S.; Bausch,D.; Kasper,M.R.; Nelson,M.I.; Pollet,S.; Silva,M.; Tinoco,Y.O.; Bao,Y.; Sanders,R.; Zhdanov,S.; Kiryutin,B.; Lipman,D.J.; Tatusova,T.; Thomas,P.G.
EPI497141	HA	Peru	2012-Apr-17	A/Peru/PER326/2012		Other Database Import	Wentworth,D.E.; Halpin,R.A.; Lin,X.; Bera,J.; Ransier,A.; Fedorova,N.; Tsitrin,T.; McLellan,M.; Stockwell,T.; Amedeo,P.; Appalla,L.; Bishop,B.; Edworthy,P.; Gupta,N.; Hoover,J.; Katzel,D.; Li,K.; Schobel,S.; Shrivastava,S.; Thovarai,V.; Wang,S.; Bausch,D.; Kasper,M.R.; Nelson,M.I.; Pollet,S.; Silva,M.; Tinoco,Y.O.; Bao,Y.; Sanders,R.; Zhdanov,S.; Kiryutin,B.; Lipman,D.J.; Tatusova,T.; Thomas,P.G.
EPI497142	MP	Peru	2012-Apr-17	A/Peru/PER326/2012		Other Database Import	Wentworth,D.E.; Halpin,R.A.; Lin,X.; Bera,J.; Ransier,A.; Fedorova,N.; Tsitrin,T.; McLellan,M.; Stockwell,T.; Amedeo,P.; Appalla,L.; Bishop,B.; Edworthy,P.; Gupta,N.; Hoover,J.; Katzel,D.; Li,K.; Schobel,S.; Shrivastava,S.; Thovarai,V.; Wang,S.; Bausch,D.; Kasper,M.R.; Nelson,M.I.; Pollet,S.; Silva,M.; Tinoco,Y.O.; Bao,Y.; Sanders,R.; Zhdanov,S.; Kiryutin,B.; Lipman,D.J.; Tatusova,T.; Thomas,P.G.
EPI497143	NA	Peru	2012-Apr-17	A/Peru/PER326/2012		Other Database Import	Wentworth,D.E.; Halpin,R.A.; Lin,X.; Bera,J.; Ransier,A.; Fedorova,N.; Tsitrin,T.; McLellan,M.; Stockwell,T.; Amedeo,P.; Appalla,L.; Bishop,B.; Edworthy,P.; Gupta,N.; Hoover,J.; Katzel,D.; Li,K.; Schobel,S.; Shrivastava,S.; Thovarai,V.; Wang,S.; Bausch,D.; Kasper,M.R.; Nelson,M.I.; Pollet,S.; Silva,M.; Tinoco,Y.O.; Bao,Y.; Sanders,R.; Zhdanov,S.; Kiryutin,B.; Lipman,D.J.; Tatusova,T.; Thomas,P.G.
EPI497144	NP	Peru	2012-Apr-17	A/Peru/PER326/2012		Other Database Import	Wentworth,D.E.; Halpin,R.A.; Lin,X.; Bera,J.; Ransier,A.; Fedorova,N.; Tsitrin,T.; McLellan,M.; Stockwell,T.; Amedeo,P.; Appalla,L.; Bishop,B.; Edworthy,P.; Gupta,N.; Hoover,J.; Katzel,D.; Li,K.; Schobel,S.; Shrivastava,S.; Thovarai,V.; Wang,S.; Bausch,D.; Kasper,M.R.; Nelson,M.I.; Pollet,S.; Silva,M.; Tinoco,Y.O.; Bao,Y.; Sanders,R.; Zhdanov,S.; Kiryutin,B.; Lipman,D.J.; Tatusova,T.; Thomas,P.G.
EPI497145	NS	Peru	2012-Apr-17	A/Peru/PER326/2012		Other Database Import	Wentworth,D.E.; Halpin,R.A.; Lin,X.; Bera,J.; Ransier,A.; Fedorova,N.; Tsitrin,T.; McLellan,M.; Stockwell,T.; Amedeo,P.; Appalla,L.; Bishop,B.; Edworthy,P.; Gupta,N.; Hoover,J.; Katzel,D.; Li,K.; Schobel,S.; Shrivastava,S.; Thovarai,V.; Wang,S.; Bausch,D.; Kasper,M.R.; Nelson,M.I.; Pollet,S.; Silva,M.; Tinoco,Y.O.; Bao,Y.; Sanders,R.; Zhdanov,S.; Kiryutin,B.; Lipman,D.J.; Tatusova,T.; Thomas,P.G.
EPI497146	PB1	Peru	2012-Apr-17	A/Peru/PER326/2012		Other Database Import	Wentworth,D.E.; Halpin,R.A.; Lin,X.; Bera,J.; Ransier,A.; Fedorova,N.; Tsitrin,T.; McLellan,M.; Stockwell,T.; Amedeo,P.; Appalla,L.; Bishop,B.; Edworthy,P.; Gupta,N.; Hoover,J.; Katzel,D.; Li,K.; Schobel,S.; Shrivastava,S.; Thovarai,V.; Wang,S.; Bausch,D.; Kasper,M.R.; Nelson,M.I.; Pollet,S.; Silva,M.; Tinoco,Y.O.; Bao,Y.; Sanders,R.; Zhdanov,S.; Kiryutin,B.; Lipman,D.J.; Tatusova,T.; Thomas,P.G.
EPI497147	PB2	Peru	2012-Apr-17	A/Peru/PER326/2012		Other Database Import	Wentworth,D.E.; Halpin,R.A.; Lin,X.; Bera,J.; Ransier,A.; Fedorova,N.; Tsitrin,T.; McLellan,M.; Stockwell,T.; Amedeo,P.; Appalla,L.; Bishop,B.; Edworthy,P.; Gupta,N.; Hoover,J.; Katzel,D.; Li,K.; Schobel,S.; Shrivastava,S.; Thovarai,V.; Wang,S.; Bausch,D.; Kasper,M.R.; Nelson,M.I.; Pollet,S.; Silva,M.; Tinoco,Y.O.; Bao,Y.; Sanders,R.; Zhdanov,S.; Kiryutin,B.; Lipman,D.J.; Tatusova,T.; Thomas,P.G.
EPI497006	PB1	Peru	2012-May-09	A/Peru/PER309/2012		Other Database Import	Wentworth,D.E.; Halpin,R.A.; Lin,X.; Bera,J.; Ransier,A.; Fedorova,N.; Tsitrin,T.; McLellan,M.; Stockwell,T.; Amedeo,P.; Appalla,L.; Bishop,B.; Edworthy,P.; Gupta,N.; Hoover,J.; Katzel,D.; Li,K.; Schobel,S.; Shrivastava,S.; Thovarai,V.; Wang,S.; Bausch,D.; Kasper,M.R.; Nelson,M.I.; Pollet,S.; Silva,M.; Tinoco,Y.O.; Bao,Y.; Sanders,R.; Zhdanov,S.; Kiryutin,B.; Lipman,D.J.; Tatusova,T.; Thomas,P.G.
EPI497007	PB2	Peru	2012-May-09	A/Peru/PER309/2012		Other Database Import	Wentworth,D.E.; Halpin,R.A.; Lin,X.; Bera,J.; Ransier,A.; Fedorova,N.; Tsitrin,T.; McLellan,M.; Stockwell,T.; Amedeo,P.; Appalla,L.; Bishop,B.; Edworthy,P.; Gupta,N.; Hoover,J.; Katzel,D.; Li,K.; Schobel,S.; Shrivastava,S.; Thovarai,V.; Wang,S.; Bausch,D.; Kasper,M.R.; Nelson,M.I.; Pollet,S.; Silva,M.; Tinoco,Y.O.; Bao,Y.; Sanders,R.; Zhdanov,S.; Kiryutin,B.; Lipman,D.J.; Tatusova,T.; Thomas,P.G.
EPI496993	MP	Peru	2012-May-09	A/Peru/PER309/2012		Other Database Import	Wentworth,D.E.; Halpin,R.A.; Lin,X.; Bera,J.; Ransier,A.; Fedorova,N.; Tsitrin,T.; McLellan,M.; Stockwell,T.; Amedeo,P.; Appalla,L.; Bishop,B.; Edworthy,P.; Gupta,N.; Hoover,J.; Katzel,D.; Li,K.; Schobel,S.; Shrivastava,S.; Thovarai,V.; Wang,S.; Bausch,D.; Kasper,M.R.; Nelson,M.I.; Pollet,S.; Silva,M.; Tinoco,Y.O.; Bao,Y.; Sanders,R.; Zhdanov,S.; Kiryutin,B.; Lipman,D.J.; Tatusova,T.; Thomas,P.G.
EPI496994	NA	Peru	2012-May-09	A/Peru/PER309/2012		Other Database Import	Wentworth,D.E.; Halpin,R.A.; Lin,X.; Bera,J.; Ransier,A.; Fedorova,N.; Tsitrin,T.; McLellan,M.; Stockwell,T.; Amedeo,P.; Appalla,L.; Bishop,B.; Edworthy,P.; Gupta,N.; Hoover,J.; Katzel,D.; Li,K.; Schobel,S.; Shrivastava,S.; Thovarai,V.; Wang,S.; Bausch,D.; Kasper,M.R.; Nelson,M.I.; Pollet,S.; Silva,M.; Tinoco,Y.O.; Bao,Y.; Sanders,R.; Zhdanov,S.; Kiryutin,B.; Lipman,D.J.; Tatusova,T.; Thomas,P.G.
EPI496995	NP	Peru	2012-May-09	A/Peru/PER309/2012		Other Database Import	Wentworth,D.E.; Halpin,R.A.; Lin,X.; Bera,J.; Ransier,A.; Fedorova,N.; Tsitrin,T.; McLellan,M.; Stockwell,T.; Amedeo,P.; Appalla,L.; Bishop,B.; Edworthy,P.; Gupta,N.; Hoover,J.; Katzel,D.; Li,K.; Schobel,S.; Shrivastava,S.; Thovarai,V.; Wang,S.; Bausch,D.; Kasper,M.R.; Nelson,M.I.; Pollet,S.; Silva,M.; Tinoco,Y.O.; Bao,Y.; Sanders,R.; Zhdanov,S.; Kiryutin,B.; Lipman,D.J.; Tatusova,T.; Thomas,P.G.
EPI496996	NS	Peru	2012-May-09	A/Peru/PER309/2012		Other Database Import	Wentworth,D.E.; Halpin,R.A.; Lin,X.; Bera,J.; Ransier,A.; Fedorova,N.; Tsitrin,T.; McLellan,M.; Stockwell,T.; Amedeo,P.; Appalla,L.; Bishop,B.; Edworthy,P.; Gupta,N.; Hoover,J.; Katzel,D.; Li,K.; Schobel,S.; Shrivastava,S.; Thovarai,V.; Wang,S.; Bausch,D.; Kasper,M.R.; Nelson,M.I.; Pollet,S.; Silva,M.; Tinoco,Y.O.; Bao,Y.; Sanders,R.; Zhdanov,S.; Kiryutin,B.; Lipman,D.J.; Tatusova,T.; Thomas,P.G.
EPI496137	PA	Peru	2012-May-09	A/Peru/PER309/2012		Other Database Import	Wentworth,D.E.; Halpin,R.A.; Lin,X.; Bera,J.; Ransier,A.; Fedorova,N.; Tsitrin,T.; McLellan,M.; Stockwell,T.; Amedeo,P.; Appalla,L.; Bishop,B.; Edworthy,P.; Gupta,N.; Hoover,J.; Katzel,D.; Li,K.; Schobel,S.; Shrivastava,S.; Thovarai,V.; Wang,S.; Bausch,D.; Kasper,M.R.; Nelson,M.I.; Pollet,S.; Silva,M.; Tinoco,Y.O.; Bao,Y.; Sanders,R.; Zhdanov,S.; Kiryutin,B.; Lipman,D.J.; Tatusova,T.; Thomas,P.G.
EPI496992	HA	Peru	2012-May-09	A/Peru/PER309/2012		Other Database Import	Wentworth,D.E.; Halpin,R.A.; Lin,X.; Bera,J.; Ransier,A.; Fedorova,N.; Tsitrin,T.; McLellan,M.; Stockwell,T.; Amedeo,P.; Appalla,L.; Bishop,B.; Edworthy,P.; Gupta,N.; Hoover,J.; Katzel,D.; Li,K.; Schobel,S.; Shrivastava,S.; Thovarai,V.; Wang,S.; Bausch,D.; Kasper,M.R.; Nelson,M.I.; Pollet,S.; Silva,M.; Tinoco,Y.O.; Bao,Y.; Sanders,R.; Zhdanov,S.; Kiryutin,B.; Lipman,D.J.; Tatusova,T.; Thomas,P.G.
EPI496134	PA	Peru	2012-May-07	A/Peru/PER305/2012		Other Database Import	Wentworth,D.E.; Halpin,R.A.; Lin,X.; Bera,J.; Ransier,A.; Fedorova,N.; Tsitrin,T.; McLellan,M.; Stockwell,T.; Amedeo,P.; Appalla,L.; Bishop,B.; Edworthy,P.; Gupta,N.; Hoover,J.; Katzel,D.; Li,K.; Schobel,S.; Shrivastava,S.; Thovarai,V.; Wang,S.; Bausch,D.; Kasper,M.R.; Nelson,M.I.; Pollet,S.; Silva,M.; Tinoco,Y.O.; Bao,Y.; Sanders,R.; Zhdanov,S.; Kiryutin,B.; Lipman,D.J.; Tatusova,T.; Thomas,P.G.
EPI496964	HA	Peru	2012-May-07	A/Peru/PER305/2012		Other Database Import	Wentworth,D.E.; Halpin,R.A.; Lin,X.; Bera,J.; Ransier,A.; Fedorova,N.; Tsitrin,T.; McLellan,M.; Stockwell,T.; Amedeo,P.; Appalla,L.; Bishop,B.; Edworthy,P.; Gupta,N.; Hoover,J.; Katzel,D.; Li,K.; Schobel,S.; Shrivastava,S.; Thovarai,V.; Wang,S.; Bausch,D.; Kasper,M.R.; Nelson,M.I.; Pollet,S.; Silva,M.; Tinoco,Y.O.; Bao,Y.; Sanders,R.; Zhdanov,S.; Kiryutin,B.; Lipman,D.J.; Tatusova,T.; Thomas,P.G.
EPI496965	MP	Peru	2012-May-07	A/Peru/PER305/2012		Other Database Import	Wentworth,D.E.; Halpin,R.A.; Lin,X.; Bera,J.; Ransier,A.; Fedorova,N.; Tsitrin,T.; McLellan,M.; Stockwell,T.; Amedeo,P.; Appalla,L.; Bishop,B.; Edworthy,P.; Gupta,N.; Hoover,J.; Katzel,D.; Li,K.; Schobel,S.; Shrivastava,S.; Thovarai,V.; Wang,S.; Bausch,D.; Kasper,M.R.; Nelson,M.I.; Pollet,S.; Silva,M.; Tinoco,Y.O.; Bao,Y.; Sanders,R.; Zhdanov,S.; Kiryutin,B.; Lipman,D.J.; Tatusova,T.; Thomas,P.G.
EPI496966	NA	Peru	2012-May-07	A/Peru/PER305/2012		Other Database Import	Wentworth,D.E.; Halpin,R.A.; Lin,X.; Bera,J.; Ransier,A.; Fedorova,N.; Tsitrin,T.; McLellan,M.; Stockwell,T.; Amedeo,P.; Appalla,L.; Bishop,B.; Edworthy,P.; Gupta,N.; Hoover,J.; Katzel,D.; Li,K.; Schobel,S.; Shrivastava,S.; Thovarai,V.; Wang,S.; Bausch,D.; Kasper,M.R.; Nelson,M.I.; Pollet,S.; Silva,M.; Tinoco,Y.O.; Bao,Y.; Sanders,R.; Zhdanov,S.; Kiryutin,B.; Lipman,D.J.; Tatusova,T.; Thomas,P.G.
EPI496967	NP	Peru	2012-May-07	A/Peru/PER305/2012		Other Database Import	Wentworth,D.E.; Halpin,R.A.; Lin,X.; Bera,J.; Ransier,A.; Fedorova,N.; Tsitrin,T.; McLellan,M.; Stockwell,T.; Amedeo,P.; Appalla,L.; Bishop,B.; Edworthy,P.; Gupta,N.; Hoover,J.; Katzel,D.; Li,K.; Schobel,S.; Shrivastava,S.; Thovarai,V.; Wang,S.; Bausch,D.; Kasper,M.R.; Nelson,M.I.; Pollet,S.; Silva,M.; Tinoco,Y.O.; Bao,Y.; Sanders,R.; Zhdanov,S.; Kiryutin,B.; Lipman,D.J.; Tatusova,T.; Thomas,P.G.
EPI496968	NS	Peru	2012-May-07	A/Peru/PER305/2012		Other Database Import	Wentworth,D.E.; Halpin,R.A.; Lin,X.; Bera,J.; Ransier,A.; Fedorova,N.; Tsitrin,T.; McLellan,M.; Stockwell,T.; Amedeo,P.; Appalla,L.; Bishop,B.; Edworthy,P.; Gupta,N.; Hoover,J.; Katzel,D.; Li,K.; Schobel,S.; Shrivastava,S.; Thovarai,V.; Wang,S.; Bausch,D.; Kasper,M.R.; Nelson,M.I.; Pollet,S.; Silva,M.; Tinoco,Y.O.; Bao,Y.; Sanders,R.; Zhdanov,S.; Kiryutin,B.; Lipman,D.J.; Tatusova,T.; Thomas,P.G.
EPI496969	PB1	Peru	2012-May-07	A/Peru/PER305/2012		Other Database Import	Wentworth,D.E.; Halpin,R.A.; Lin,X.; Bera,J.; Ransier,A.; Fedorova,N.; Tsitrin,T.; McLellan,M.; Stockwell,T.; Amedeo,P.; Appalla,L.; Bishop,B.; Edworthy,P.; Gupta,N.; Hoover,J.; Katzel,D.; Li,K.; Schobel,S.; Shrivastava,S.; Thovarai,V.; Wang,S.; Bausch,D.; Kasper,M.R.; Nelson,M.I.; Pollet,S.; Silva,M.; Tinoco,Y.O.; Bao,Y.; Sanders,R.; Zhdanov,S.; Kiryutin,B.; Lipman,D.J.; Tatusova,T.; Thomas,P.G.
EPI496970	PB2	Peru	2012-May-07	A/Peru/PER305/2012		Other Database Import	Wentworth,D.E.; Halpin,R.A.; Lin,X.; Bera,J.; Ransier,A.; Fedorova,N.; Tsitrin,T.; McLellan,M.; Stockwell,T.; Amedeo,P.; Appalla,L.; Bishop,B.; Edworthy,P.; Gupta,N.; Hoover,J.; Katzel,D.; Li,K.; Schobel,S.; Shrivastava,S.; Thovarai,V.; Wang,S.; Bausch,D.; Kasper,M.R.; Nelson,M.I.; Pollet,S.; Silva,M.; Tinoco,Y.O.; Bao,Y.; Sanders,R.; Zhdanov,S.; Kiryutin,B.; Lipman,D.J.; Tatusova,T.; Thomas,P.G.
EPI496656	NS	Peru	2012-Jun-04	A/Peru/PER260/2012		Other Database Import	Wentworth,D.E.; Halpin,R.A.; Lin,X.; Bera,J.; Ransier,A.; Fedorova,N.; Tsitrin,T.; McLellan,M.; Stockwell,T.; Amedeo,P.; Appalla,L.; Bishop,B.; Edworthy,P.; Gupta,N.; Hoover,J.; Katzel,D.; Li,K.; Schobel,S.; Shrivastava,S.; Thovarai,V.; Wang,S.; Bausch,D.; Kasper,M.R.; Nelson,M.I.; Pollet,S.; Silva,M.; Tinoco,Y.O.; Bao,Y.; Sanders,R.; Zhdanov,S.; Kiryutin,B.; Lipman,D.J.; Tatusova,T.; Thomas,P.G.
EPI496659	PB1	Peru	2012-Jun-04	A/Peru/PER260/2012		Other Database Import	Wentworth,D.E.; Halpin,R.A.; Lin,X.; Bera,J.; Ransier,A.; Fedorova,N.; Tsitrin,T.; McLellan,M.; Stockwell,T.; Amedeo,P.; Appalla,L.; Bishop,B.; Edworthy,P.; Gupta,N.; Hoover,J.; Katzel,D.; Li,K.; Schobel,S.; Shrivastava,S.; Thovarai,V.; Wang,S.; Bausch,D.; Kasper,M.R.; Nelson,M.I.; Pollet,S.; Silva,M.; Tinoco,Y.O.; Bao,Y.; Sanders,R.; Zhdanov,S.; Kiryutin,B.; Lipman,D.J.; Tatusova,T.; Thomas,P.G.
EPI496661	PB2	Peru	2012-Jun-04	A/Peru/PER260/2012		Other Database Import	Wentworth,D.E.; Halpin,R.A.; Lin,X.; Bera,J.; Ransier,A.; Fedorova,N.; Tsitrin,T.; McLellan,M.; Stockwell,T.; Amedeo,P.; Appalla,L.; Bishop,B.; Edworthy,P.; Gupta,N.; Hoover,J.; Katzel,D.; Li,K.; Schobel,S.; Shrivastava,S.; Thovarai,V.; Wang,S.; Bausch,D.; Kasper,M.R.; Nelson,M.I.; Pollet,S.; Silva,M.; Tinoco,Y.O.; Bao,Y.; Sanders,R.; Zhdanov,S.; Kiryutin,B.; Lipman,D.J.; Tatusova,T.; Thomas,P.G.
EPI496650	HA	Peru	2012-Jun-04	A/Peru/PER260/2012		Other Database Import	Wentworth,D.E.; Halpin,R.A.; Lin,X.; Bera,J.; Ransier,A.; Fedorova,N.; Tsitrin,T.; McLellan,M.; Stockwell,T.; Amedeo,P.; Appalla,L.; Bishop,B.; Edworthy,P.; Gupta,N.; Hoover,J.; Katzel,D.; Li,K.; Schobel,S.; Shrivastava,S.; Thovarai,V.; Wang,S.; Bausch,D.; Kasper,M.R.; Nelson,M.I.; Pollet,S.; Silva,M.; Tinoco,Y.O.; Bao,Y.; Sanders,R.; Zhdanov,S.; Kiryutin,B.; Lipman,D.J.; Tatusova,T.; Thomas,P.G.
EPI496651	MP	Peru	2012-Jun-04	A/Peru/PER260/2012		Other Database Import	Wentworth,D.E.; Halpin,R.A.; Lin,X.; Bera,J.; Ransier,A.; Fedorova,N.; Tsitrin,T.; McLellan,M.; Stockwell,T.; Amedeo,P.; Appalla,L.; Bishop,B.; Edworthy,P.; Gupta,N.; Hoover,J.; Katzel,D.; Li,K.; Schobel,S.; Shrivastava,S.; Thovarai,V.; Wang,S.; Bausch,D.; Kasper,M.R.; Nelson,M.I.; Pollet,S.; Silva,M.; Tinoco,Y.O.; Bao,Y.; Sanders,R.; Zhdanov,S.; Kiryutin,B.; Lipman,D.J.; Tatusova,T.; Thomas,P.G.
EPI496653	NA	Peru	2012-Jun-04	A/Peru/PER260/2012		Other Database Import	Wentworth,D.E.; Halpin,R.A.; Lin,X.; Bera,J.; Ransier,A.; Fedorova,N.; Tsitrin,T.; McLellan,M.; Stockwell,T.; Amedeo,P.; Appalla,L.; Bishop,B.; Edworthy,P.; Gupta,N.; Hoover,J.; Katzel,D.; Li,K.; Schobel,S.; Shrivastava,S.; Thovarai,V.; Wang,S.; Bausch,D.; Kasper,M.R.; Nelson,M.I.; Pollet,S.; Silva,M.; Tinoco,Y.O.; Bao,Y.; Sanders,R.; Zhdanov,S.; Kiryutin,B.; Lipman,D.J.; Tatusova,T.; Thomas,P.G.
EPI496654	NP	Peru	2012-Jun-04	A/Peru/PER260/2012		Other Database Import	Wentworth,D.E.; Halpin,R.A.; Lin,X.; Bera,J.; Ransier,A.; Fedorova,N.; Tsitrin,T.; McLellan,M.; Stockwell,T.; Amedeo,P.; Appalla,L.; Bishop,B.; Edworthy,P.; Gupta,N.; Hoover,J.; Katzel,D.; Li,K.; Schobel,S.; Shrivastava,S.; Thovarai,V.; Wang,S.; Bausch,D.; Kasper,M.R.; Nelson,M.I.; Pollet,S.; Silva,M.; Tinoco,Y.O.; Bao,Y.; Sanders,R.; Zhdanov,S.; Kiryutin,B.; Lipman,D.J.; Tatusova,T.; Thomas,P.G.
EPI496041	PA	Peru	2012-Jun-04	A/Peru/PER260/2012		Other Database Import	Wentworth,D.E.; Halpin,R.A.; Lin,X.; Bera,J.; Ransier,A.; Fedorova,N.; Tsitrin,T.; McLellan,M.; Stockwell,T.; Amedeo,P.; Appalla,L.; Bishop,B.; Edworthy,P.; Gupta,N.; Hoover,J.; Katzel,D.; Li,K.; Schobel,S.; Shrivastava,S.; Thovarai,V.; Wang,S.; Bausch,D.; Kasper,M.R.; Nelson,M.I.; Pollet,S.; Silva,M.; Tinoco,Y.O.; Bao,Y.; Sanders,R.; Zhdanov,S.; Kiryutin,B.; Lipman,D.J.; Tatusova,T.; Thomas,P.G.
EPI495992	PA	Peru	2012-May-18	A/Peru/PER232/2012		Other Database Import	Wentworth,D.E.; Halpin,R.A.; Lin,X.; Bera,J.; Ransier,A.; Fedorova,N.; Tsitrin,T.; McLellan,M.; Stockwell,T.; Amedeo,P.; Appalla,L.; Bishop,B.; Edworthy,P.; Gupta,N.; Hoover,J.; Katzel,D.; Li,K.; Schobel,S.; Shrivastava,S.; Thovarai,V.; Wang,S.; Bausch,D.; Kasper,M.R.; Nelson,M.I.; Pollet,S.; Silva,M.; Tinoco,Y.O.; Bao,Y.; Sanders,R.; Zhdanov,S.; Kiryutin,B.; Lipman,D.J.; Tatusova,T.; Thomas,P.G.
EPI496477	HA	Peru	2012-May-18	A/Peru/PER232/2012		Other Database Import	Wentworth,D.E.; Halpin,R.A.; Lin,X.; Bera,J.; Ransier,A.; Fedorova,N.; Tsitrin,T.; McLellan,M.; Stockwell,T.; Amedeo,P.; Appalla,L.; Bishop,B.; Edworthy,P.; Gupta,N.; Hoover,J.; Katzel,D.; Li,K.; Schobel,S.; Shrivastava,S.; Thovarai,V.; Wang,S.; Bausch,D.; Kasper,M.R.; Nelson,M.I.; Pollet,S.; Silva,M.; Tinoco,Y.O.; Bao,Y.; Sanders,R.; Zhdanov,S.; Kiryutin,B.; Lipman,D.J.; Tatusova,T.; Thomas,P.G.
EPI496478	MP	Peru	2012-May-18	A/Peru/PER232/2012		Other Database Import	Wentworth,D.E.; Halpin,R.A.; Lin,X.; Bera,J.; Ransier,A.; Fedorova,N.; Tsitrin,T.; McLellan,M.; Stockwell,T.; Amedeo,P.; Appalla,L.; Bishop,B.; Edworthy,P.; Gupta,N.; Hoover,J.; Katzel,D.; Li,K.; Schobel,S.; Shrivastava,S.; Thovarai,V.; Wang,S.; Bausch,D.; Kasper,M.R.; Nelson,M.I.; Pollet,S.; Silva,M.; Tinoco,Y.O.; Bao,Y.; Sanders,R.; Zhdanov,S.; Kiryutin,B.; Lipman,D.J.; Tatusova,T.; Thomas,P.G.
EPI496479	NA	Peru	2012-May-18	A/Peru/PER232/2012		Other Database Import	Wentworth,D.E.; Halpin,R.A.; Lin,X.; Bera,J.; Ransier,A.; Fedorova,N.; Tsitrin,T.; McLellan,M.; Stockwell,T.; Amedeo,P.; Appalla,L.; Bishop,B.; Edworthy,P.; Gupta,N.; Hoover,J.; Katzel,D.; Li,K.; Schobel,S.; Shrivastava,S.; Thovarai,V.; Wang,S.; Bausch,D.; Kasper,M.R.; Nelson,M.I.; Pollet,S.; Silva,M.; Tinoco,Y.O.; Bao,Y.; Sanders,R.; Zhdanov,S.; Kiryutin,B.; Lipman,D.J.; Tatusova,T.; Thomas,P.G.
EPI496480	NP	Peru	2012-May-18	A/Peru/PER232/2012		Other Database Import	Wentworth,D.E.; Halpin,R.A.; Lin,X.; Bera,J.; Ransier,A.; Fedorova,N.; Tsitrin,T.; McLellan,M.; Stockwell,T.; Amedeo,P.; Appalla,L.; Bishop,B.; Edworthy,P.; Gupta,N.; Hoover,J.; Katzel,D.; Li,K.; Schobel,S.; Shrivastava,S.; Thovarai,V.; Wang,S.; Bausch,D.; Kasper,M.R.; Nelson,M.I.; Pollet,S.; Silva,M.; Tinoco,Y.O.; Bao,Y.; Sanders,R.; Zhdanov,S.; Kiryutin,B.; Lipman,D.J.; Tatusova,T.; Thomas,P.G.
EPI496481	NS	Peru	2012-May-18	A/Peru/PER232/2012		Other Database Import	Wentworth,D.E.; Halpin,R.A.; Lin,X.; Bera,J.; Ransier,A.; Fedorova,N.; Tsitrin,T.; McLellan,M.; Stockwell,T.; Amedeo,P.; Appalla,L.; Bishop,B.; Edworthy,P.; Gupta,N.; Hoover,J.; Katzel,D.; Li,K.; Schobel,S.; Shrivastava,S.; Thovarai,V.; Wang,S.; Bausch,D.; Kasper,M.R.; Nelson,M.I.; Pollet,S.; Silva,M.; Tinoco,Y.O.; Bao,Y.; Sanders,R.; Zhdanov,S.; Kiryutin,B.; Lipman,D.J.; Tatusova,T.; Thomas,P.G.
EPI496482	PB1	Peru	2012-May-18	A/Peru/PER232/2012		Other Database Import	Wentworth,D.E.; Halpin,R.A.; Lin,X.; Bera,J.; Ransier,A.; Fedorova,N.; Tsitrin,T.; McLellan,M.; Stockwell,T.; Amedeo,P.; Appalla,L.; Bishop,B.; Edworthy,P.; Gupta,N.; Hoover,J.; Katzel,D.; Li,K.; Schobel,S.; Shrivastava,S.; Thovarai,V.; Wang,S.; Bausch,D.; Kasper,M.R.; Nelson,M.I.; Pollet,S.; Silva,M.; Tinoco,Y.O.; Bao,Y.; Sanders,R.; Zhdanov,S.; Kiryutin,B.; Lipman,D.J.; Tatusova,T.; Thomas,P.G.
EPI496483	PB2	Peru	2012-May-18	A/Peru/PER232/2012		Other Database Import	Wentworth,D.E.; Halpin,R.A.; Lin,X.; Bera,J.; Ransier,A.; Fedorova,N.; Tsitrin,T.; McLellan,M.; Stockwell,T.; Amedeo,P.; Appalla,L.; Bishop,B.; Edworthy,P.; Gupta,N.; Hoover,J.; Katzel,D.; Li,K.; Schobel,S.; Shrivastava,S.; Thovarai,V.; Wang,S.; Bausch,D.; Kasper,M.R.; Nelson,M.I.; Pollet,S.; Silva,M.; Tinoco,Y.O.; Bao,Y.; Sanders,R.; Zhdanov,S.; Kiryutin,B.; Lipman,D.J.; Tatusova,T.; Thomas,P.G.
EPI495982	PA	Peru	2012-Apr-09	A/Peru/PER222/2012		Other Database Import	Wentworth,D.E.; Halpin,R.A.; Lin,X.; Bera,J.; Ransier,A.; Fedorova,N.; Tsitrin,T.; McLellan,M.; Stockwell,T.; Amedeo,P.; Appalla,L.; Bishop,B.; Edworthy,P.; Gupta,N.; Hoover,J.; Katzel,D.; Li,K.; Schobel,S.; Shrivastava,S.; Thovarai,V.; Wang,S.; Bausch,D.; Kasper,M.R.; Nelson,M.I.; Pollet,S.; Silva,M.; Tinoco,Y.O.; Bao,Y.; Sanders,R.; Zhdanov,S.; Kiryutin,B.; Lipman,D.J.; Tatusova,T.; Thomas,P.G.
EPI496396	HA	Peru	2012-Apr-09	A/Peru/PER222/2012		Other Database Import	Wentworth,D.E.; Halpin,R.A.; Lin,X.; Bera,J.; Ransier,A.; Fedorova,N.; Tsitrin,T.; McLellan,M.; Stockwell,T.; Amedeo,P.; Appalla,L.; Bishop,B.; Edworthy,P.; Gupta,N.; Hoover,J.; Katzel,D.; Li,K.; Schobel,S.; Shrivastava,S.; Thovarai,V.; Wang,S.; Bausch,D.; Kasper,M.R.; Nelson,M.I.; Pollet,S.; Silva,M.; Tinoco,Y.O.; Bao,Y.; Sanders,R.; Zhdanov,S.; Kiryutin,B.; Lipman,D.J.; Tatusova,T.; Thomas,P.G.
EPI496397	MP	Peru	2012-Apr-09	A/Peru/PER222/2012		Other Database Import	Wentworth,D.E.; Halpin,R.A.; Lin,X.; Bera,J.; Ransier,A.; Fedorova,N.; Tsitrin,T.; McLellan,M.; Stockwell,T.; Amedeo,P.; Appalla,L.; Bishop,B.; Edworthy,P.; Gupta,N.; Hoover,J.; Katzel,D.; Li,K.; Schobel,S.; Shrivastava,S.; Thovarai,V.; Wang,S.; Bausch,D.; Kasper,M.R.; Nelson,M.I.; Pollet,S.; Silva,M.; Tinoco,Y.O.; Bao,Y.; Sanders,R.; Zhdanov,S.; Kiryutin,B.; Lipman,D.J.; Tatusova,T.; Thomas,P.G.
EPI496398	NA	Peru	2012-Apr-09	A/Peru/PER222/2012		Other Database Import	Wentworth,D.E.; Halpin,R.A.; Lin,X.; Bera,J.; Ransier,A.; Fedorova,N.; Tsitrin,T.; McLellan,M.; Stockwell,T.; Amedeo,P.; Appalla,L.; Bishop,B.; Edworthy,P.; Gupta,N.; Hoover,J.; Katzel,D.; Li,K.; Schobel,S.; Shrivastava,S.; Thovarai,V.; Wang,S.; Bausch,D.; Kasper,M.R.; Nelson,M.I.; Pollet,S.; Silva,M.; Tinoco,Y.O.; Bao,Y.; Sanders,R.; Zhdanov,S.; Kiryutin,B.; Lipman,D.J.; Tatusova,T.; Thomas,P.G.
EPI496399	NP	Peru	2012-Apr-09	A/Peru/PER222/2012		Other Database Import	Wentworth,D.E.; Halpin,R.A.; Lin,X.; Bera,J.; Ransier,A.; Fedorova,N.; Tsitrin,T.; McLellan,M.; Stockwell,T.; Amedeo,P.; Appalla,L.; Bishop,B.; Edworthy,P.; Gupta,N.; Hoover,J.; Katzel,D.; Li,K.; Schobel,S.; Shrivastava,S.; Thovarai,V.; Wang,S.; Bausch,D.; Kasper,M.R.; Nelson,M.I.; Pollet,S.; Silva,M.; Tinoco,Y.O.; Bao,Y.; Sanders,R.; Zhdanov,S.; Kiryutin,B.; Lipman,D.J.; Tatusova,T.; Thomas,P.G.
EPI496400	NS	Peru	2012-Apr-09	A/Peru/PER222/2012		Other Database Import	Wentworth,D.E.; Halpin,R.A.; Lin,X.; Bera,J.; Ransier,A.; Fedorova,N.; Tsitrin,T.; McLellan,M.; Stockwell,T.; Amedeo,P.; Appalla,L.; Bishop,B.; Edworthy,P.; Gupta,N.; Hoover,J.; Katzel,D.; Li,K.; Schobel,S.; Shrivastava,S.; Thovarai,V.; Wang,S.; Bausch,D.; Kasper,M.R.; Nelson,M.I.; Pollet,S.; Silva,M.; Tinoco,Y.O.; Bao,Y.; Sanders,R.; Zhdanov,S.; Kiryutin,B.; Lipman,D.J.; Tatusova,T.; Thomas,P.G.
EPI496401	PB1	Peru	2012-Apr-09	A/Peru/PER222/2012		Other Database Import	Wentworth,D.E.; Halpin,R.A.; Lin,X.; Bera,J.; Ransier,A.; Fedorova,N.; Tsitrin,T.; McLellan,M.; Stockwell,T.; Amedeo,P.; Appalla,L.; Bishop,B.; Edworthy,P.; Gupta,N.; Hoover,J.; Katzel,D.; Li,K.; Schobel,S.; Shrivastava,S.; Thovarai,V.; Wang,S.; Bausch,D.; Kasper,M.R.; Nelson,M.I.; Pollet,S.; Silva,M.; Tinoco,Y.O.; Bao,Y.; Sanders,R.; Zhdanov,S.; Kiryutin,B.; Lipman,D.J.; Tatusova,T.; Thomas,P.G.
EPI496402	PB2	Peru	2012-Apr-09	A/Peru/PER222/2012		Other Database Import	Wentworth,D.E.; Halpin,R.A.; Lin,X.; Bera,J.; Ransier,A.; Fedorova,N.; Tsitrin,T.; McLellan,M.; Stockwell,T.; Amedeo,P.; Appalla,L.; Bishop,B.; Edworthy,P.; Gupta,N.; Hoover,J.; Katzel,D.; Li,K.; Schobel,S.; Shrivastava,S.; Thovarai,V.; Wang,S.; Bausch,D.; Kasper,M.R.; Nelson,M.I.; Pollet,S.; Silva,M.; Tinoco,Y.O.; Bao,Y.; Sanders,R.; Zhdanov,S.; Kiryutin,B.; Lipman,D.J.; Tatusova,T.; Thomas,P.G.
EPI495981	PA	Peru	2012-May-02	A/Peru/PER221/2012		Other Database Import	Wentworth,D.E.; Halpin,R.A.; Lin,X.; Bera,J.; Ransier,A.; Fedorova,N.; Tsitrin,T.; McLellan,M.; Stockwell,T.; Amedeo,P.; Appalla,L.; Bishop,B.; Edworthy,P.; Gupta,N.; Hoover,J.; Katzel,D.; Li,K.; Schobel,S.; Shrivastava,S.; Thovarai,V.; Wang,S.; Bausch,D.; Kasper,M.R.; Nelson,M.I.; Pollet,S.; Silva,M.; Tinoco,Y.O.; Bao,Y.; Sanders,R.; Zhdanov,S.; Kiryutin,B.; Lipman,D.J.; Tatusova,T.; Thomas,P.G.
EPI496389	HA	Peru	2012-May-02	A/Peru/PER221/2012		Other Database Import	Wentworth,D.E.; Halpin,R.A.; Lin,X.; Bera,J.; Ransier,A.; Fedorova,N.; Tsitrin,T.; McLellan,M.; Stockwell,T.; Amedeo,P.; Appalla,L.; Bishop,B.; Edworthy,P.; Gupta,N.; Hoover,J.; Katzel,D.; Li,K.; Schobel,S.; Shrivastava,S.; Thovarai,V.; Wang,S.; Bausch,D.; Kasper,M.R.; Nelson,M.I.; Pollet,S.; Silva,M.; Tinoco,Y.O.; Bao,Y.; Sanders,R.; Zhdanov,S.; Kiryutin,B.; Lipman,D.J.; Tatusova,T.; Thomas,P.G.
EPI496390	MP	Peru	2012-May-02	A/Peru/PER221/2012		Other Database Import	Wentworth,D.E.; Halpin,R.A.; Lin,X.; Bera,J.; Ransier,A.; Fedorova,N.; Tsitrin,T.; McLellan,M.; Stockwell,T.; Amedeo,P.; Appalla,L.; Bishop,B.; Edworthy,P.; Gupta,N.; Hoover,J.; Katzel,D.; Li,K.; Schobel,S.; Shrivastava,S.; Thovarai,V.; Wang,S.; Bausch,D.; Kasper,M.R.; Nelson,M.I.; Pollet,S.; Silva,M.; Tinoco,Y.O.; Bao,Y.; Sanders,R.; Zhdanov,S.; Kiryutin,B.; Lipman,D.J.; Tatusova,T.; Thomas,P.G.
EPI496391	NA	Peru	2012-May-02	A/Peru/PER221/2012		Other Database Import	Wentworth,D.E.; Halpin,R.A.; Lin,X.; Bera,J.; Ransier,A.; Fedorova,N.; Tsitrin,T.; McLellan,M.; Stockwell,T.; Amedeo,P.; Appalla,L.; Bishop,B.; Edworthy,P.; Gupta,N.; Hoover,J.; Katzel,D.; Li,K.; Schobel,S.; Shrivastava,S.; Thovarai,V.; Wang,S.; Bausch,D.; Kasper,M.R.; Nelson,M.I.; Pollet,S.; Silva,M.; Tinoco,Y.O.; Bao,Y.; Sanders,R.; Zhdanov,S.; Kiryutin,B.; Lipman,D.J.; Tatusova,T.; Thomas,P.G.
EPI496392	NP	Peru	2012-May-02	A/Peru/PER221/2012		Other Database Import	Wentworth,D.E.; Halpin,R.A.; Lin,X.; Bera,J.; Ransier,A.; Fedorova,N.; Tsitrin,T.; McLellan,M.; Stockwell,T.; Amedeo,P.; Appalla,L.; Bishop,B.; Edworthy,P.; Gupta,N.; Hoover,J.; Katzel,D.; Li,K.; Schobel,S.; Shrivastava,S.; Thovarai,V.; Wang,S.; Bausch,D.; Kasper,M.R.; Nelson,M.I.; Pollet,S.; Silva,M.; Tinoco,Y.O.; Bao,Y.; Sanders,R.; Zhdanov,S.; Kiryutin,B.; Lipman,D.J.; Tatusova,T.; Thomas,P.G.
EPI496393	NS	Peru	2012-May-02	A/Peru/PER221/2012		Other Database Import	Wentworth,D.E.; Halpin,R.A.; Lin,X.; Bera,J.; Ransier,A.; Fedorova,N.; Tsitrin,T.; McLellan,M.; Stockwell,T.; Amedeo,P.; Appalla,L.; Bishop,B.; Edworthy,P.; Gupta,N.; Hoover,J.; Katzel,D.; Li,K.; Schobel,S.; Shrivastava,S.; Thovarai,V.; Wang,S.; Bausch,D.; Kasper,M.R.; Nelson,M.I.; Pollet,S.; Silva,M.; Tinoco,Y.O.; Bao,Y.; Sanders,R.; Zhdanov,S.; Kiryutin,B.; Lipman,D.J.; Tatusova,T.; Thomas,P.G.
EPI496394	PB1	Peru	2012-May-02	A/Peru/PER221/2012		Other Database Import	Wentworth,D.E.; Halpin,R.A.; Lin,X.; Bera,J.; Ransier,A.; Fedorova,N.; Tsitrin,T.; McLellan,M.; Stockwell,T.; Amedeo,P.; Appalla,L.; Bishop,B.; Edworthy,P.; Gupta,N.; Hoover,J.; Katzel,D.; Li,K.; Schobel,S.; Shrivastava,S.; Thovarai,V.; Wang,S.; Bausch,D.; Kasper,M.R.; Nelson,M.I.; Pollet,S.; Silva,M.; Tinoco,Y.O.; Bao,Y.; Sanders,R.; Zhdanov,S.; Kiryutin,B.; Lipman,D.J.; Tatusova,T.; Thomas,P.G.
EPI496395	PB2	Peru	2012-May-02	A/Peru/PER221/2012		Other Database Import	Wentworth,D.E.; Halpin,R.A.; Lin,X.; Bera,J.; Ransier,A.; Fedorova,N.; Tsitrin,T.; McLellan,M.; Stockwell,T.; Amedeo,P.; Appalla,L.; Bishop,B.; Edworthy,P.; Gupta,N.; Hoover,J.; Katzel,D.; Li,K.; Schobel,S.; Shrivastava,S.; Thovarai,V.; Wang,S.; Bausch,D.; Kasper,M.R.; Nelson,M.I.; Pollet,S.; Silva,M.; Tinoco,Y.O.; Bao,Y.; Sanders,R.; Zhdanov,S.; Kiryutin,B.; Lipman,D.J.; Tatusova,T.; Thomas,P.G.
EPI495961	PA	Peru	2012-Jun-04	A/Peru/PER200/2012		Other Database Import	Wentworth,D.E.; Halpin,R.A.; Lin,X.; Bera,J.; Ransier,A.; Fedorova,N.; Tsitrin,T.; McLellan,M.; Stockwell,T.; Amedeo,P.; Appalla,L.; Bishop,B.; Edworthy,P.; Gupta,N.; Hoover,J.; Katzel,D.; Li,K.; Schobel,S.; Shrivastava,S.; Thovarai,V.; Wang,S.; Bausch,D.; Kasper,M.R.; Nelson,M.I.; Pollet,S.; Silva,M.; Tinoco,Y.O.; Bao,Y.; Sanders,R.; Zhdanov,S.; Kiryutin,B.; Lipman,D.J.; Tatusova,T.; Thomas,P.G.
EPI496241	HA	Peru	2012-Jun-04	A/Peru/PER200/2012		Other Database Import	Wentworth,D.E.; Halpin,R.A.; Lin,X.; Bera,J.; Ransier,A.; Fedorova,N.; Tsitrin,T.; McLellan,M.; Stockwell,T.; Amedeo,P.; Appalla,L.; Bishop,B.; Edworthy,P.; Gupta,N.; Hoover,J.; Katzel,D.; Li,K.; Schobel,S.; Shrivastava,S.; Thovarai,V.; Wang,S.; Bausch,D.; Kasper,M.R.; Nelson,M.I.; Pollet,S.; Silva,M.; Tinoco,Y.O.; Bao,Y.; Sanders,R.; Zhdanov,S.; Kiryutin,B.; Lipman,D.J.; Tatusova,T.; Thomas,P.G.
EPI496242	MP	Peru	2012-Jun-04	A/Peru/PER200/2012		Other Database Import	Wentworth,D.E.; Halpin,R.A.; Lin,X.; Bera,J.; Ransier,A.; Fedorova,N.; Tsitrin,T.; McLellan,M.; Stockwell,T.; Amedeo,P.; Appalla,L.; Bishop,B.; Edworthy,P.; Gupta,N.; Hoover,J.; Katzel,D.; Li,K.; Schobel,S.; Shrivastava,S.; Thovarai,V.; Wang,S.; Bausch,D.; Kasper,M.R.; Nelson,M.I.; Pollet,S.; Silva,M.; Tinoco,Y.O.; Bao,Y.; Sanders,R.; Zhdanov,S.; Kiryutin,B.; Lipman,D.J.; Tatusova,T.; Thomas,P.G.
EPI496243	NA	Peru	2012-Jun-04	A/Peru/PER200/2012		Other Database Import	Wentworth,D.E.; Halpin,R.A.; Lin,X.; Bera,J.; Ransier,A.; Fedorova,N.; Tsitrin,T.; McLellan,M.; Stockwell,T.; Amedeo,P.; Appalla,L.; Bishop,B.; Edworthy,P.; Gupta,N.; Hoover,J.; Katzel,D.; Li,K.; Schobel,S.; Shrivastava,S.; Thovarai,V.; Wang,S.; Bausch,D.; Kasper,M.R.; Nelson,M.I.; Pollet,S.; Silva,M.; Tinoco,Y.O.; Bao,Y.; Sanders,R.; Zhdanov,S.; Kiryutin,B.; Lipman,D.J.; Tatusova,T.; Thomas,P.G.
EPI496244	NP	Peru	2012-Jun-04	A/Peru/PER200/2012		Other Database Import	Wentworth,D.E.; Halpin,R.A.; Lin,X.; Bera,J.; Ransier,A.; Fedorova,N.; Tsitrin,T.; McLellan,M.; Stockwell,T.; Amedeo,P.; Appalla,L.; Bishop,B.; Edworthy,P.; Gupta,N.; Hoover,J.; Katzel,D.; Li,K.; Schobel,S.; Shrivastava,S.; Thovarai,V.; Wang,S.; Bausch,D.; Kasper,M.R.; Nelson,M.I.; Pollet,S.; Silva,M.; Tinoco,Y.O.; Bao,Y.; Sanders,R.; Zhdanov,S.; Kiryutin,B.; Lipman,D.J.; Tatusova,T.; Thomas,P.G.
EPI496245	NS	Peru	2012-Jun-04	A/Peru/PER200/2012		Other Database Import	Wentworth,D.E.; Halpin,R.A.; Lin,X.; Bera,J.; Ransier,A.; Fedorova,N.; Tsitrin,T.; McLellan,M.; Stockwell,T.; Amedeo,P.; Appalla,L.; Bishop,B.; Edworthy,P.; Gupta,N.; Hoover,J.; Katzel,D.; Li,K.; Schobel,S.; Shrivastava,S.; Thovarai,V.; Wang,S.; Bausch,D.; Kasper,M.R.; Nelson,M.I.; Pollet,S.; Silva,M.; Tinoco,Y.O.; Bao,Y.; Sanders,R.; Zhdanov,S.; Kiryutin,B.; Lipman,D.J.; Tatusova,T.; Thomas,P.G.
EPI496246	PB1	Peru	2012-Jun-04	A/Peru/PER200/2012		Other Database Import	Wentworth,D.E.; Halpin,R.A.; Lin,X.; Bera,J.; Ransier,A.; Fedorova,N.; Tsitrin,T.; McLellan,M.; Stockwell,T.; Amedeo,P.; Appalla,L.; Bishop,B.; Edworthy,P.; Gupta,N.; Hoover,J.; Katzel,D.; Li,K.; Schobel,S.; Shrivastava,S.; Thovarai,V.; Wang,S.; Bausch,D.; Kasper,M.R.; Nelson,M.I.; Pollet,S.; Silva,M.; Tinoco,Y.O.; Bao,Y.; Sanders,R.; Zhdanov,S.; Kiryutin,B.; Lipman,D.J.; Tatusova,T.; Thomas,P.G.
EPI496247	PB2	Peru	2012-Jun-04	A/Peru/PER200/2012		Other Database Import	Wentworth,D.E.; Halpin,R.A.; Lin,X.; Bera,J.; Ransier,A.; Fedorova,N.; Tsitrin,T.; McLellan,M.; Stockwell,T.; Amedeo,P.; Appalla,L.; Bishop,B.; Edworthy,P.; Gupta,N.; Hoover,J.; Katzel,D.; Li,K.; Schobel,S.; Shrivastava,S.; Thovarai,V.; Wang,S.; Bausch,D.; Kasper,M.R.; Nelson,M.I.; Pollet,S.; Silva,M.; Tinoco,Y.O.; Bao,Y.; Sanders,R.; Zhdanov,S.; Kiryutin,B.; Lipman,D.J.; Tatusova,T.; Thomas,P.G.
EPI495579	HA	Peru	2012-Apr-09	A/Peru/PER384/2012		Other Database Import	Wentworth,D.E.; Halpin,R.A.; Lin,X.; Bera,J.; Ransier,A.; Fedorova,N.; Tsitrin,T.; McLellan,M.; Stockwell,T.; Amedeo,P.; Appalla,L.; Bishop,B.; Edworthy,P.; Gupta,N.; Hoover,J.; Katzel,D.; Li,K.; Schobel,S.; Shrivastava,S.; Thovarai,V.; Wang,S.; Bausch,D.; Kasper,M.R.; Nelson,M.I.; Pollet,S.; Silva,M.; Tinoco,Y.O.; Bao,Y.; Sanders,R.; Zhdanov,S.; Kiryutin,B.; Lipman,D.J.; Tatusova,T.; Thomas,P.G.
EPI495580	MP	Peru	2012-Apr-09	A/Peru/PER384/2012		Other Database Import	Wentworth,D.E.; Halpin,R.A.; Lin,X.; Bera,J.; Ransier,A.; Fedorova,N.; Tsitrin,T.; McLellan,M.; Stockwell,T.; Amedeo,P.; Appalla,L.; Bishop,B.; Edworthy,P.; Gupta,N.; Hoover,J.; Katzel,D.; Li,K.; Schobel,S.; Shrivastava,S.; Thovarai,V.; Wang,S.; Bausch,D.; Kasper,M.R.; Nelson,M.I.; Pollet,S.; Silva,M.; Tinoco,Y.O.; Bao,Y.; Sanders,R.; Zhdanov,S.; Kiryutin,B.; Lipman,D.J.; Tatusova,T.; Thomas,P.G.
EPI495581	NA	Peru	2012-Apr-09	A/Peru/PER384/2012		Other Database Import	Wentworth,D.E.; Halpin,R.A.; Lin,X.; Bera,J.; Ransier,A.; Fedorova,N.; Tsitrin,T.; McLellan,M.; Stockwell,T.; Amedeo,P.; Appalla,L.; Bishop,B.; Edworthy,P.; Gupta,N.; Hoover,J.; Katzel,D.; Li,K.; Schobel,S.; Shrivastava,S.; Thovarai,V.; Wang,S.; Bausch,D.; Kasper,M.R.; Nelson,M.I.; Pollet,S.; Silva,M.; Tinoco,Y.O.; Bao,Y.; Sanders,R.; Zhdanov,S.; Kiryutin,B.; Lipman,D.J.; Tatusova,T.; Thomas,P.G.
EPI495582	NP	Peru	2012-Apr-09	A/Peru/PER384/2012		Other Database Import	Wentworth,D.E.; Halpin,R.A.; Lin,X.; Bera,J.; Ransier,A.; Fedorova,N.; Tsitrin,T.; McLellan,M.; Stockwell,T.; Amedeo,P.; Appalla,L.; Bishop,B.; Edworthy,P.; Gupta,N.; Hoover,J.; Katzel,D.; Li,K.; Schobel,S.; Shrivastava,S.; Thovarai,V.; Wang,S.; Bausch,D.; Kasper,M.R.; Nelson,M.I.; Pollet,S.; Silva,M.; Tinoco,Y.O.; Bao,Y.; Sanders,R.; Zhdanov,S.; Kiryutin,B.; Lipman,D.J.; Tatusova,T.; Thomas,P.G.
EPI495583	NS	Peru	2012-Apr-09	A/Peru/PER384/2012		Other Database Import	Wentworth,D.E.; Halpin,R.A.; Lin,X.; Bera,J.; Ransier,A.; Fedorova,N.; Tsitrin,T.; McLellan,M.; Stockwell,T.; Amedeo,P.; Appalla,L.; Bishop,B.; Edworthy,P.; Gupta,N.; Hoover,J.; Katzel,D.; Li,K.; Schobel,S.; Shrivastava,S.; Thovarai,V.; Wang,S.; Bausch,D.; Kasper,M.R.; Nelson,M.I.; Pollet,S.; Silva,M.; Tinoco,Y.O.; Bao,Y.; Sanders,R.; Zhdanov,S.; Kiryutin,B.; Lipman,D.J.; Tatusova,T.; Thomas,P.G.
EPI495585	PB1	Peru	2012-Apr-09	A/Peru/PER384/2012		Other Database Import	Wentworth,D.E.; Halpin,R.A.; Lin,X.; Bera,J.; Ransier,A.; Fedorova,N.; Tsitrin,T.; McLellan,M.; Stockwell,T.; Amedeo,P.; Appalla,L.; Bishop,B.; Edworthy,P.; Gupta,N.; Hoover,J.; Katzel,D.; Li,K.; Schobel,S.; Shrivastava,S.; Thovarai,V.; Wang,S.; Bausch,D.; Kasper,M.R.; Nelson,M.I.; Pollet,S.; Silva,M.; Tinoco,Y.O.; Bao,Y.; Sanders,R.; Zhdanov,S.; Kiryutin,B.; Lipman,D.J.; Tatusova,T.; Thomas,P.G.
EPI495586	PB2	Peru	2012-Apr-09	A/Peru/PER384/2012		Other Database Import	Wentworth,D.E.; Halpin,R.A.; Lin,X.; Bera,J.; Ransier,A.; Fedorova,N.; Tsitrin,T.; McLellan,M.; Stockwell,T.; Amedeo,P.; Appalla,L.; Bishop,B.; Edworthy,P.; Gupta,N.; Hoover,J.; Katzel,D.; Li,K.; Schobel,S.; Shrivastava,S.; Thovarai,V.; Wang,S.; Bausch,D.; Kasper,M.R.; Nelson,M.I.; Pollet,S.; Silva,M.; Tinoco,Y.O.; Bao,Y.; Sanders,R.; Zhdanov,S.; Kiryutin,B.; Lipman,D.J.; Tatusova,T.; Thomas,P.G.
EPI495619	PA	Peru	2012-Apr-09	A/Peru/PER384/2012		Other Database Import	Wentworth,D.E.; Halpin,R.A.; Lin,X.; Bera,J.; Ransier,A.; Fedorova,N.; Tsitrin,T.; McLellan,M.; Stockwell,T.; Amedeo,P.; Appalla,L.; Bishop,B.; Edworthy,P.; Gupta,N.; Hoover,J.; Katzel,D.; Li,K.; Schobel,S.; Shrivastava,S.; Thovarai,V.; Wang,S.; Bausch,D.; Kasper,M.R.; Nelson,M.I.; Pollet,S.; Silva,M.; Tinoco,Y.O.; Bao,Y.; Sanders,R.; Zhdanov,S.; Kiryutin,B.; Lipman,D.J.; Tatusova,T.; Thomas,P.G.
EPI494211	PA	Peru	2012-Jun-06	A/Peru/PER156/2012		Other Database Import	Wentworth,D.E.; Halpin,R.A.; Lin,X.; Bera,J.; Ransier,A.; Fedorova,N.; Tsitrin,T.; McLellan,M.; Stockwell,T.; Amedeo,P.; Appalla,L.; Bishop,B.; Edworthy,P.; Gupta,N.; Hoover,J.; Katzel,D.; Li,K.; Schobel,S.; Shrivastava,S.; Thovarai,V.; Wang,S.; Bausch,D.; Kasper,M.R.; Nelson,M.I.; Pollet,S.; Silva,M.; Tinoco,Y.O.; Bao,Y.; Sanders,R.; Zhdanov,S.; Kiryutin,B.; Lipman,D.J.; Tatusova,T.; Thomas,P.G.
EPI495300	HA	Peru	2012-Jun-06	A/Peru/PER156/2012		Other Database Import	Wentworth,D.E.; Halpin,R.A.; Lin,X.; Bera,J.; Ransier,A.; Fedorova,N.; Tsitrin,T.; McLellan,M.; Stockwell,T.; Amedeo,P.; Appalla,L.; Bishop,B.; Edworthy,P.; Gupta,N.; Hoover,J.; Katzel,D.; Li,K.; Schobel,S.; Shrivastava,S.; Thovarai,V.; Wang,S.; Bausch,D.; Kasper,M.R.; Nelson,M.I.; Pollet,S.; Silva,M.; Tinoco,Y.O.; Bao,Y.; Sanders,R.; Zhdanov,S.; Kiryutin,B.; Lipman,D.J.; Tatusova,T.; Thomas,P.G.
EPI495301	MP	Peru	2012-Jun-06	A/Peru/PER156/2012		Other Database Import	Wentworth,D.E.; Halpin,R.A.; Lin,X.; Bera,J.; Ransier,A.; Fedorova,N.; Tsitrin,T.; McLellan,M.; Stockwell,T.; Amedeo,P.; Appalla,L.; Bishop,B.; Edworthy,P.; Gupta,N.; Hoover,J.; Katzel,D.; Li,K.; Schobel,S.; Shrivastava,S.; Thovarai,V.; Wang,S.; Bausch,D.; Kasper,M.R.; Nelson,M.I.; Pollet,S.; Silva,M.; Tinoco,Y.O.; Bao,Y.; Sanders,R.; Zhdanov,S.; Kiryutin,B.; Lipman,D.J.; Tatusova,T.; Thomas,P.G.
EPI495302	NA	Peru	2012-Jun-06	A/Peru/PER156/2012		Other Database Import	Wentworth,D.E.; Halpin,R.A.; Lin,X.; Bera,J.; Ransier,A.; Fedorova,N.; Tsitrin,T.; McLellan,M.; Stockwell,T.; Amedeo,P.; Appalla,L.; Bishop,B.; Edworthy,P.; Gupta,N.; Hoover,J.; Katzel,D.; Li,K.; Schobel,S.; Shrivastava,S.; Thovarai,V.; Wang,S.; Bausch,D.; Kasper,M.R.; Nelson,M.I.; Pollet,S.; Silva,M.; Tinoco,Y.O.; Bao,Y.; Sanders,R.; Zhdanov,S.; Kiryutin,B.; Lipman,D.J.; Tatusova,T.; Thomas,P.G.
EPI495303	NP	Peru	2012-Jun-06	A/Peru/PER156/2012		Other Database Import	Wentworth,D.E.; Halpin,R.A.; Lin,X.; Bera,J.; Ransier,A.; Fedorova,N.; Tsitrin,T.; McLellan,M.; Stockwell,T.; Amedeo,P.; Appalla,L.; Bishop,B.; Edworthy,P.; Gupta,N.; Hoover,J.; Katzel,D.; Li,K.; Schobel,S.; Shrivastava,S.; Thovarai,V.; Wang,S.; Bausch,D.; Kasper,M.R.; Nelson,M.I.; Pollet,S.; Silva,M.; Tinoco,Y.O.; Bao,Y.; Sanders,R.; Zhdanov,S.; Kiryutin,B.; Lipman,D.J.; Tatusova,T.; Thomas,P.G.
EPI495304	NS	Peru	2012-Jun-06	A/Peru/PER156/2012		Other Database Import	Wentworth,D.E.; Halpin,R.A.; Lin,X.; Bera,J.; Ransier,A.; Fedorova,N.; Tsitrin,T.; McLellan,M.; Stockwell,T.; Amedeo,P.; Appalla,L.; Bishop,B.; Edworthy,P.; Gupta,N.; Hoover,J.; Katzel,D.; Li,K.; Schobel,S.; Shrivastava,S.; Thovarai,V.; Wang,S.; Bausch,D.; Kasper,M.R.; Nelson,M.I.; Pollet,S.; Silva,M.; Tinoco,Y.O.; Bao,Y.; Sanders,R.; Zhdanov,S.; Kiryutin,B.; Lipman,D.J.; Tatusova,T.; Thomas,P.G.
EPI495305	PB1	Peru	2012-Jun-06	A/Peru/PER156/2012		Other Database Import	Wentworth,D.E.; Halpin,R.A.; Lin,X.; Bera,J.; Ransier,A.; Fedorova,N.; Tsitrin,T.; McLellan,M.; Stockwell,T.; Amedeo,P.; Appalla,L.; Bishop,B.; Edworthy,P.; Gupta,N.; Hoover,J.; Katzel,D.; Li,K.; Schobel,S.; Shrivastava,S.; Thovarai,V.; Wang,S.; Bausch,D.; Kasper,M.R.; Nelson,M.I.; Pollet,S.; Silva,M.; Tinoco,Y.O.; Bao,Y.; Sanders,R.; Zhdanov,S.; Kiryutin,B.; Lipman,D.J.; Tatusova,T.; Thomas,P.G.
EPI495306	PB2	Peru	2012-Jun-06	A/Peru/PER156/2012		Other Database Import	Wentworth,D.E.; Halpin,R.A.; Lin,X.; Bera,J.; Ransier,A.; Fedorova,N.; Tsitrin,T.; McLellan,M.; Stockwell,T.; Amedeo,P.; Appalla,L.; Bishop,B.; Edworthy,P.; Gupta,N.; Hoover,J.; Katzel,D.; Li,K.; Schobel,S.; Shrivastava,S.; Thovarai,V.; Wang,S.; Bausch,D.; Kasper,M.R.; Nelson,M.I.; Pollet,S.; Silva,M.; Tinoco,Y.O.; Bao,Y.; Sanders,R.; Zhdanov,S.; Kiryutin,B.; Lipman,D.J.; Tatusova,T.; Thomas,P.G.
EPI494146	PA	Peru	2012-Jun-04	A/Peru/PER124/2012		Other Database Import	Wentworth,D.E.; Halpin,R.A.; Lin,X.; Bera,J.; Ransier,A.; Fedorova,N.; Tsitrin,T.; McLellan,M.; Stockwell,T.; Amedeo,P.; Appalla,L.; Bishop,B.; Edworthy,P.; Gupta,N.; Hoover,J.; Katzel,D.; Li,K.; Schobel,S.; Shrivastava,S.; Thovarai,V.; Wang,S.; Bausch,D.; Kasper,M.R.; Nelson,M.I.; Pollet,S.; Silva,M.; Tinoco,Y.O.; Bao,Y.; Sanders,R.; Zhdanov,S.; Kiryutin,B.; Lipman,D.J.; Tatusova,T.; Thomas,P.G.
EPI495083	HA	Peru	2012-Jun-04	A/Peru/PER124/2012		Other Database Import	Wentworth,D.E.; Halpin,R.A.; Lin,X.; Bera,J.; Ransier,A.; Fedorova,N.; Tsitrin,T.; McLellan,M.; Stockwell,T.; Amedeo,P.; Appalla,L.; Bishop,B.; Edworthy,P.; Gupta,N.; Hoover,J.; Katzel,D.; Li,K.; Schobel,S.; Shrivastava,S.; Thovarai,V.; Wang,S.; Bausch,D.; Kasper,M.R.; Nelson,M.I.; Pollet,S.; Silva,M.; Tinoco,Y.O.; Bao,Y.; Sanders,R.; Zhdanov,S.; Kiryutin,B.; Lipman,D.J.; Tatusova,T.; Thomas,P.G.
EPI495084	MP	Peru	2012-Jun-04	A/Peru/PER124/2012		Other Database Import	Wentworth,D.E.; Halpin,R.A.; Lin,X.; Bera,J.; Ransier,A.; Fedorova,N.; Tsitrin,T.; McLellan,M.; Stockwell,T.; Amedeo,P.; Appalla,L.; Bishop,B.; Edworthy,P.; Gupta,N.; Hoover,J.; Katzel,D.; Li,K.; Schobel,S.; Shrivastava,S.; Thovarai,V.; Wang,S.; Bausch,D.; Kasper,M.R.; Nelson,M.I.; Pollet,S.; Silva,M.; Tinoco,Y.O.; Bao,Y.; Sanders,R.; Zhdanov,S.; Kiryutin,B.; Lipman,D.J.; Tatusova,T.; Thomas,P.G.
EPI495085	NA	Peru	2012-Jun-04	A/Peru/PER124/2012		Other Database Import	Wentworth,D.E.; Halpin,R.A.; Lin,X.; Bera,J.; Ransier,A.; Fedorova,N.; Tsitrin,T.; McLellan,M.; Stockwell,T.; Amedeo,P.; Appalla,L.; Bishop,B.; Edworthy,P.; Gupta,N.; Hoover,J.; Katzel,D.; Li,K.; Schobel,S.; Shrivastava,S.; Thovarai,V.; Wang,S.; Bausch,D.; Kasper,M.R.; Nelson,M.I.; Pollet,S.; Silva,M.; Tinoco,Y.O.; Bao,Y.; Sanders,R.; Zhdanov,S.; Kiryutin,B.; Lipman,D.J.; Tatusova,T.; Thomas,P.G.
EPI495086	NP	Peru	2012-Jun-04	A/Peru/PER124/2012		Other Database Import	Wentworth,D.E.; Halpin,R.A.; Lin,X.; Bera,J.; Ransier,A.; Fedorova,N.; Tsitrin,T.; McLellan,M.; Stockwell,T.; Amedeo,P.; Appalla,L.; Bishop,B.; Edworthy,P.; Gupta,N.; Hoover,J.; Katzel,D.; Li,K.; Schobel,S.; Shrivastava,S.; Thovarai,V.; Wang,S.; Bausch,D.; Kasper,M.R.; Nelson,M.I.; Pollet,S.; Silva,M.; Tinoco,Y.O.; Bao,Y.; Sanders,R.; Zhdanov,S.; Kiryutin,B.; Lipman,D.J.; Tatusova,T.; Thomas,P.G.
EPI495087	NS	Peru	2012-Jun-04	A/Peru/PER124/2012		Other Database Import	Wentworth,D.E.; Halpin,R.A.; Lin,X.; Bera,J.; Ransier,A.; Fedorova,N.; Tsitrin,T.; McLellan,M.; Stockwell,T.; Amedeo,P.; Appalla,L.; Bishop,B.; Edworthy,P.; Gupta,N.; Hoover,J.; Katzel,D.; Li,K.; Schobel,S.; Shrivastava,S.; Thovarai,V.; Wang,S.; Bausch,D.; Kasper,M.R.; Nelson,M.I.; Pollet,S.; Silva,M.; Tinoco,Y.O.; Bao,Y.; Sanders,R.; Zhdanov,S.; Kiryutin,B.; Lipman,D.J.; Tatusova,T.; Thomas,P.G.
EPI495088	PB1	Peru	2012-Jun-04	A/Peru/PER124/2012		Other Database Import	Wentworth,D.E.; Halpin,R.A.; Lin,X.; Bera,J.; Ransier,A.; Fedorova,N.; Tsitrin,T.; McLellan,M.; Stockwell,T.; Amedeo,P.; Appalla,L.; Bishop,B.; Edworthy,P.; Gupta,N.; Hoover,J.; Katzel,D.; Li,K.; Schobel,S.; Shrivastava,S.; Thovarai,V.; Wang,S.; Bausch,D.; Kasper,M.R.; Nelson,M.I.; Pollet,S.; Silva,M.; Tinoco,Y.O.; Bao,Y.; Sanders,R.; Zhdanov,S.; Kiryutin,B.; Lipman,D.J.; Tatusova,T.; Thomas,P.G.
EPI495089	PB2	Peru	2012-Jun-04	A/Peru/PER124/2012		Other Database Import	Wentworth,D.E.; Halpin,R.A.; Lin,X.; Bera,J.; Ransier,A.; Fedorova,N.; Tsitrin,T.; McLellan,M.; Stockwell,T.; Amedeo,P.; Appalla,L.; Bishop,B.; Edworthy,P.; Gupta,N.; Hoover,J.; Katzel,D.; Li,K.; Schobel,S.; Shrivastava,S.; Thovarai,V.; Wang,S.; Bausch,D.; Kasper,M.R.; Nelson,M.I.; Pollet,S.; Silva,M.; Tinoco,Y.O.; Bao,Y.; Sanders,R.; Zhdanov,S.; Kiryutin,B.; Lipman,D.J.; Tatusova,T.; Thomas,P.G.
EPI494667	NS	Peru	2012-May-02	A/Peru/PER063/2012		Other Database Import	Wentworth,D.E.; Halpin,R.A.; Lin,X.; Bera,J.; Ransier,A.; Fedorova,N.; Tsitrin,T.; McLellan,M.; Stockwell,T.; Amedeo,P.; Appalla,L.; Bishop,B.; Edworthy,P.; Gupta,N.; Hoover,J.; Katzel,D.; Li,K.; Schobel,S.; Shrivastava,S.; Thovarai,V.; Wang,S.; Bausch,D.; Kasper,M.R.; Nelson,M.I.; Pollet,S.; Silva,M.; Tinoco,Y.O.; Bao,Y.; Sanders,R.; Zhdanov,S.; Kiryutin,B.; Lipman,D.J.; Tatusova,T.; Thomas,P.G.
EPI494668	PB1	Peru	2012-May-02	A/Peru/PER063/2012		Other Database Import	Wentworth,D.E.; Halpin,R.A.; Lin,X.; Bera,J.; Ransier,A.; Fedorova,N.; Tsitrin,T.; McLellan,M.; Stockwell,T.; Amedeo,P.; Appalla,L.; Bishop,B.; Edworthy,P.; Gupta,N.; Hoover,J.; Katzel,D.; Li,K.; Schobel,S.; Shrivastava,S.; Thovarai,V.; Wang,S.; Bausch,D.; Kasper,M.R.; Nelson,M.I.; Pollet,S.; Silva,M.; Tinoco,Y.O.; Bao,Y.; Sanders,R.; Zhdanov,S.; Kiryutin,B.; Lipman,D.J.; Tatusova,T.; Thomas,P.G.
EPI494669	PB2	Peru	2012-May-02	A/Peru/PER063/2012		Other Database Import	Wentworth,D.E.; Halpin,R.A.; Lin,X.; Bera,J.; Ransier,A.; Fedorova,N.; Tsitrin,T.; McLellan,M.; Stockwell,T.; Amedeo,P.; Appalla,L.; Bishop,B.; Edworthy,P.; Gupta,N.; Hoover,J.; Katzel,D.; Li,K.; Schobel,S.; Shrivastava,S.; Thovarai,V.; Wang,S.; Bausch,D.; Kasper,M.R.; Nelson,M.I.; Pollet,S.; Silva,M.; Tinoco,Y.O.; Bao,Y.; Sanders,R.; Zhdanov,S.; Kiryutin,B.; Lipman,D.J.; Tatusova,T.; Thomas,P.G.
EPI494036	PA	Peru	2012-May-02	A/Peru/PER063/2012		Other Database Import	Wentworth,D.E.; Halpin,R.A.; Lin,X.; Bera,J.; Ransier,A.; Fedorova,N.; Tsitrin,T.; McLellan,M.; Stockwell,T.; Amedeo,P.; Appalla,L.; Bishop,B.; Edworthy,P.; Gupta,N.; Hoover,J.; Katzel,D.; Li,K.; Schobel,S.; Shrivastava,S.; Thovarai,V.; Wang,S.; Bausch,D.; Kasper,M.R.; Nelson,M.I.; Pollet,S.; Silva,M.; Tinoco,Y.O.; Bao,Y.; Sanders,R.; Zhdanov,S.; Kiryutin,B.; Lipman,D.J.; Tatusova,T.; Thomas,P.G.
EPI494663	HA	Peru	2012-May-02	A/Peru/PER063/2012		Other Database Import	Wentworth,D.E.; Halpin,R.A.; Lin,X.; Bera,J.; Ransier,A.; Fedorova,N.; Tsitrin,T.; McLellan,M.; Stockwell,T.; Amedeo,P.; Appalla,L.; Bishop,B.; Edworthy,P.; Gupta,N.; Hoover,J.; Katzel,D.; Li,K.; Schobel,S.; Shrivastava,S.; Thovarai,V.; Wang,S.; Bausch,D.; Kasper,M.R.; Nelson,M.I.; Pollet,S.; Silva,M.; Tinoco,Y.O.; Bao,Y.; Sanders,R.; Zhdanov,S.; Kiryutin,B.; Lipman,D.J.; Tatusova,T.; Thomas,P.G.
EPI494664	MP	Peru	2012-May-02	A/Peru/PER063/2012		Other Database Import	Wentworth,D.E.; Halpin,R.A.; Lin,X.; Bera,J.; Ransier,A.; Fedorova,N.; Tsitrin,T.; McLellan,M.; Stockwell,T.; Amedeo,P.; Appalla,L.; Bishop,B.; Edworthy,P.; Gupta,N.; Hoover,J.; Katzel,D.; Li,K.; Schobel,S.; Shrivastava,S.; Thovarai,V.; Wang,S.; Bausch,D.; Kasper,M.R.; Nelson,M.I.; Pollet,S.; Silva,M.; Tinoco,Y.O.; Bao,Y.; Sanders,R.; Zhdanov,S.; Kiryutin,B.; Lipman,D.J.; Tatusova,T.; Thomas,P.G.
EPI494665	NA	Peru	2012-May-02	A/Peru/PER063/2012		Other Database Import	Wentworth,D.E.; Halpin,R.A.; Lin,X.; Bera,J.; Ransier,A.; Fedorova,N.; Tsitrin,T.; McLellan,M.; Stockwell,T.; Amedeo,P.; Appalla,L.; Bishop,B.; Edworthy,P.; Gupta,N.; Hoover,J.; Katzel,D.; Li,K.; Schobel,S.; Shrivastava,S.; Thovarai,V.; Wang,S.; Bausch,D.; Kasper,M.R.; Nelson,M.I.; Pollet,S.; Silva,M.; Tinoco,Y.O.; Bao,Y.; Sanders,R.; Zhdanov,S.; Kiryutin,B.; Lipman,D.J.; Tatusova,T.; Thomas,P.G.
EPI494666	NP	Peru	2012-May-02	A/Peru/PER063/2012		Other Database Import	Wentworth,D.E.; Halpin,R.A.; Lin,X.; Bera,J.; Ransier,A.; Fedorova,N.; Tsitrin,T.; McLellan,M.; Stockwell,T.; Amedeo,P.; Appalla,L.; Bishop,B.; Edworthy,P.; Gupta,N.; Hoover,J.; Katzel,D.; Li,K.; Schobel,S.; Shrivastava,S.; Thovarai,V.; Wang,S.; Bausch,D.; Kasper,M.R.; Nelson,M.I.; Pollet,S.; Silva,M.; Tinoco,Y.O.; Bao,Y.; Sanders,R.; Zhdanov,S.; Kiryutin,B.; Lipman,D.J.; Tatusova,T.; Thomas,P.G.
EPI493964	PA	Peru	2012-May-02	A/Peru/PER042/2012		Other Database Import	Wentworth,D.E.; Halpin,R.A.; Lin,X.; Bera,J.; Ransier,A.; Fedorova,N.; Tsitrin,T.; McLellan,M.; Stockwell,T.; Amedeo,P.; Appalla,L.; Bishop,B.; Edworthy,P.; Gupta,N.; Hoover,J.; Katzel,D.; Li,K.; Schobel,S.; Shrivastava,S.; Thovarai,V.; Wang,S.; Bausch,D.; Kasper,M.R.; Nelson,M.I.; Pollet,S.; Silva,M.; Tinoco,Y.O.; Bao,Y.; Sanders,R.; Zhdanov,S.; Kiryutin,B.; Lipman,D.J.; Tatusova,T.; Thomas,P.G.
EPI494516	HA	Peru	2012-May-02	A/Peru/PER042/2012		Other Database Import	Wentworth,D.E.; Halpin,R.A.; Lin,X.; Bera,J.; Ransier,A.; Fedorova,N.; Tsitrin,T.; McLellan,M.; Stockwell,T.; Amedeo,P.; Appalla,L.; Bishop,B.; Edworthy,P.; Gupta,N.; Hoover,J.; Katzel,D.; Li,K.; Schobel,S.; Shrivastava,S.; Thovarai,V.; Wang,S.; Bausch,D.; Kasper,M.R.; Nelson,M.I.; Pollet,S.; Silva,M.; Tinoco,Y.O.; Bao,Y.; Sanders,R.; Zhdanov,S.; Kiryutin,B.; Lipman,D.J.; Tatusova,T.; Thomas,P.G.
EPI494517	MP	Peru	2012-May-02	A/Peru/PER042/2012		Other Database Import	Wentworth,D.E.; Halpin,R.A.; Lin,X.; Bera,J.; Ransier,A.; Fedorova,N.; Tsitrin,T.; McLellan,M.; Stockwell,T.; Amedeo,P.; Appalla,L.; Bishop,B.; Edworthy,P.; Gupta,N.; Hoover,J.; Katzel,D.; Li,K.; Schobel,S.; Shrivastava,S.; Thovarai,V.; Wang,S.; Bausch,D.; Kasper,M.R.; Nelson,M.I.; Pollet,S.; Silva,M.; Tinoco,Y.O.; Bao,Y.; Sanders,R.; Zhdanov,S.; Kiryutin,B.; Lipman,D.J.; Tatusova,T.; Thomas,P.G.
EPI494518	NA	Peru	2012-May-02	A/Peru/PER042/2012		Other Database Import	Wentworth,D.E.; Halpin,R.A.; Lin,X.; Bera,J.; Ransier,A.; Fedorova,N.; Tsitrin,T.; McLellan,M.; Stockwell,T.; Amedeo,P.; Appalla,L.; Bishop,B.; Edworthy,P.; Gupta,N.; Hoover,J.; Katzel,D.; Li,K.; Schobel,S.; Shrivastava,S.; Thovarai,V.; Wang,S.; Bausch,D.; Kasper,M.R.; Nelson,M.I.; Pollet,S.; Silva,M.; Tinoco,Y.O.; Bao,Y.; Sanders,R.; Zhdanov,S.; Kiryutin,B.; Lipman,D.J.; Tatusova,T.; Thomas,P.G.
EPI494519	NP	Peru	2012-May-02	A/Peru/PER042/2012		Other Database Import	Wentworth,D.E.; Halpin,R.A.; Lin,X.; Bera,J.; Ransier,A.; Fedorova,N.; Tsitrin,T.; McLellan,M.; Stockwell,T.; Amedeo,P.; Appalla,L.; Bishop,B.; Edworthy,P.; Gupta,N.; Hoover,J.; Katzel,D.; Li,K.; Schobel,S.; Shrivastava,S.; Thovarai,V.; Wang,S.; Bausch,D.; Kasper,M.R.; Nelson,M.I.; Pollet,S.; Silva,M.; Tinoco,Y.O.; Bao,Y.; Sanders,R.; Zhdanov,S.; Kiryutin,B.; Lipman,D.J.; Tatusova,T.; Thomas,P.G.
EPI494520	NS	Peru	2012-May-02	A/Peru/PER042/2012		Other Database Import	Wentworth,D.E.; Halpin,R.A.; Lin,X.; Bera,J.; Ransier,A.; Fedorova,N.; Tsitrin,T.; McLellan,M.; Stockwell,T.; Amedeo,P.; Appalla,L.; Bishop,B.; Edworthy,P.; Gupta,N.; Hoover,J.; Katzel,D.; Li,K.; Schobel,S.; Shrivastava,S.; Thovarai,V.; Wang,S.; Bausch,D.; Kasper,M.R.; Nelson,M.I.; Pollet,S.; Silva,M.; Tinoco,Y.O.; Bao,Y.; Sanders,R.; Zhdanov,S.; Kiryutin,B.; Lipman,D.J.; Tatusova,T.; Thomas,P.G.
EPI494521	PB1	Peru	2012-May-02	A/Peru/PER042/2012		Other Database Import	Wentworth,D.E.; Halpin,R.A.; Lin,X.; Bera,J.; Ransier,A.; Fedorova,N.; Tsitrin,T.; McLellan,M.; Stockwell,T.; Amedeo,P.; Appalla,L.; Bishop,B.; Edworthy,P.; Gupta,N.; Hoover,J.; Katzel,D.; Li,K.; Schobel,S.; Shrivastava,S.; Thovarai,V.; Wang,S.; Bausch,D.; Kasper,M.R.; Nelson,M.I.; Pollet,S.; Silva,M.; Tinoco,Y.O.; Bao,Y.; Sanders,R.; Zhdanov,S.; Kiryutin,B.; Lipman,D.J.; Tatusova,T.; Thomas,P.G.
EPI494522	PB2	Peru	2012-May-02	A/Peru/PER042/2012		Other Database Import	Wentworth,D.E.; Halpin,R.A.; Lin,X.; Bera,J.; Ransier,A.; Fedorova,N.; Tsitrin,T.; McLellan,M.; Stockwell,T.; Amedeo,P.; Appalla,L.; Bishop,B.; Edworthy,P.; Gupta,N.; Hoover,J.; Katzel,D.; Li,K.; Schobel,S.; Shrivastava,S.; Thovarai,V.; Wang,S.; Bausch,D.; Kasper,M.R.; Nelson,M.I.; Pollet,S.; Silva,M.; Tinoco,Y.O.; Bao,Y.; Sanders,R.; Zhdanov,S.; Kiryutin,B.; Lipman,D.J.; Tatusova,T.; Thomas,P.G.
EPI493959	PA	Peru	2012-May-23	A/Peru/PER037/2012		Other Database Import	Wentworth,D.E.; Halpin,R.A.; Lin,X.; Bera,J.; Ransier,A.; Fedorova,N.; Tsitrin,T.; McLellan,M.; Stockwell,T.; Amedeo,P.; Appalla,L.; Bishop,B.; Edworthy,P.; Gupta,N.; Hoover,J.; Katzel,D.; Li,K.; Schobel,S.; Shrivastava,S.; Thovarai,V.; Wang,S.; Bausch,D.; Kasper,M.R.; Nelson,M.I.; Pollet,S.; Silva,M.; Tinoco,Y.O.; Bao,Y.; Sanders,R.; Zhdanov,S.; Kiryutin,B.; Lipman,D.J.; Tatusova,T.; Thomas,P.G.
EPI494481	HA	Peru	2012-May-23	A/Peru/PER037/2012		Other Database Import	Wentworth,D.E.; Halpin,R.A.; Lin,X.; Bera,J.; Ransier,A.; Fedorova,N.; Tsitrin,T.; McLellan,M.; Stockwell,T.; Amedeo,P.; Appalla,L.; Bishop,B.; Edworthy,P.; Gupta,N.; Hoover,J.; Katzel,D.; Li,K.; Schobel,S.; Shrivastava,S.; Thovarai,V.; Wang,S.; Bausch,D.; Kasper,M.R.; Nelson,M.I.; Pollet,S.; Silva,M.; Tinoco,Y.O.; Bao,Y.; Sanders,R.; Zhdanov,S.; Kiryutin,B.; Lipman,D.J.; Tatusova,T.; Thomas,P.G.
EPI494482	MP	Peru	2012-May-23	A/Peru/PER037/2012		Other Database Import	Wentworth,D.E.; Halpin,R.A.; Lin,X.; Bera,J.; Ransier,A.; Fedorova,N.; Tsitrin,T.; McLellan,M.; Stockwell,T.; Amedeo,P.; Appalla,L.; Bishop,B.; Edworthy,P.; Gupta,N.; Hoover,J.; Katzel,D.; Li,K.; Schobel,S.; Shrivastava,S.; Thovarai,V.; Wang,S.; Bausch,D.; Kasper,M.R.; Nelson,M.I.; Pollet,S.; Silva,M.; Tinoco,Y.O.; Bao,Y.; Sanders,R.; Zhdanov,S.; Kiryutin,B.; Lipman,D.J.; Tatusova,T.; Thomas,P.G.
EPI494483	NA	Peru	2012-May-23	A/Peru/PER037/2012		Other Database Import	Wentworth,D.E.; Halpin,R.A.; Lin,X.; Bera,J.; Ransier,A.; Fedorova,N.; Tsitrin,T.; McLellan,M.; Stockwell,T.; Amedeo,P.; Appalla,L.; Bishop,B.; Edworthy,P.; Gupta,N.; Hoover,J.; Katzel,D.; Li,K.; Schobel,S.; Shrivastava,S.; Thovarai,V.; Wang,S.; Bausch,D.; Kasper,M.R.; Nelson,M.I.; Pollet,S.; Silva,M.; Tinoco,Y.O.; Bao,Y.; Sanders,R.; Zhdanov,S.; Kiryutin,B.; Lipman,D.J.; Tatusova,T.; Thomas,P.G.
EPI494484	NP	Peru	2012-May-23	A/Peru/PER037/2012		Other Database Import	Wentworth,D.E.; Halpin,R.A.; Lin,X.; Bera,J.; Ransier,A.; Fedorova,N.; Tsitrin,T.; McLellan,M.; Stockwell,T.; Amedeo,P.; Appalla,L.; Bishop,B.; Edworthy,P.; Gupta,N.; Hoover,J.; Katzel,D.; Li,K.; Schobel,S.; Shrivastava,S.; Thovarai,V.; Wang,S.; Bausch,D.; Kasper,M.R.; Nelson,M.I.; Pollet,S.; Silva,M.; Tinoco,Y.O.; Bao,Y.; Sanders,R.; Zhdanov,S.; Kiryutin,B.; Lipman,D.J.; Tatusova,T.; Thomas,P.G.
EPI494485	NS	Peru	2012-May-23	A/Peru/PER037/2012		Other Database Import	Wentworth,D.E.; Halpin,R.A.; Lin,X.; Bera,J.; Ransier,A.; Fedorova,N.; Tsitrin,T.; McLellan,M.; Stockwell,T.; Amedeo,P.; Appalla,L.; Bishop,B.; Edworthy,P.; Gupta,N.; Hoover,J.; Katzel,D.; Li,K.; Schobel,S.; Shrivastava,S.; Thovarai,V.; Wang,S.; Bausch,D.; Kasper,M.R.; Nelson,M.I.; Pollet,S.; Silva,M.; Tinoco,Y.O.; Bao,Y.; Sanders,R.; Zhdanov,S.; Kiryutin,B.; Lipman,D.J.; Tatusova,T.; Thomas,P.G.
EPI494486	PB1	Peru	2012-May-23	A/Peru/PER037/2012		Other Database Import	Wentworth,D.E.; Halpin,R.A.; Lin,X.; Bera,J.; Ransier,A.; Fedorova,N.; Tsitrin,T.; McLellan,M.; Stockwell,T.; Amedeo,P.; Appalla,L.; Bishop,B.; Edworthy,P.; Gupta,N.; Hoover,J.; Katzel,D.; Li,K.; Schobel,S.; Shrivastava,S.; Thovarai,V.; Wang,S.; Bausch,D.; Kasper,M.R.; Nelson,M.I.; Pollet,S.; Silva,M.; Tinoco,Y.O.; Bao,Y.; Sanders,R.; Zhdanov,S.; Kiryutin,B.; Lipman,D.J.; Tatusova,T.; Thomas,P.G.
EPI494487	PB2	Peru	2012-May-23	A/Peru/PER037/2012		Other Database Import	Wentworth,D.E.; Halpin,R.A.; Lin,X.; Bera,J.; Ransier,A.; Fedorova,N.; Tsitrin,T.; McLellan,M.; Stockwell,T.; Amedeo,P.; Appalla,L.; Bishop,B.; Edworthy,P.; Gupta,N.; Hoover,J.; Katzel,D.; Li,K.; Schobel,S.; Shrivastava,S.; Thovarai,V.; Wang,S.; Bausch,D.; Kasper,M.R.; Nelson,M.I.; Pollet,S.; Silva,M.; Tinoco,Y.O.; Bao,Y.; Sanders,R.; Zhdanov,S.; Kiryutin,B.; Lipman,D.J.; Tatusova,T.; Thomas,P.G.
EPI485408	HA	India	2012-Feb-14	A/India/LKO1501/2012		Other Database Import	Jain,A.; Dangi,T.; Jain,B.; Singh,A.K.; Dwivedi,M.; Verma,A.K.; Singh,J.V.; Kumar,R.
EPI485431	NA	India	2012-Feb-14	A/India/LKO1501/2012		Other Database Import	Jain,A.; Dangi,T.; Jain,B.; Singh,A.K.; Dwivedi,M.; Verma,A.K.; Singh,J.V.; Kumar,R.
EPI485294	HA	Tunisia	2012-Jan-16	A/Tunisia/716/2012		Other Database Import	El Moussi,A.; Ben Hadj Kacem,M.A.; Ledesma,J.; Pozo,F.; Cuevas,M.T.; Casas,I.; Slim,A.
EPI485293	HA	Tunisia	2012-Jan-06	A/Tunisia/243/2012		Other Database Import	El Moussi,A.; Ben Hadj Kacem,M.A.; Ledesma,J.; Pozo,F.; Cuevas,M.T.; Casas,I.; Slim,A.
EPI484668	NP	Sweden	2012-Mar-11	A/Stockholm/14/2012		Swedish National Institute for Communicable Disease Control
EPI484669	NS	Sweden	2012-Mar-11	A/Stockholm/14/2012		Swedish National Institute for Communicable Disease Control
EPI484670	MP	Sweden	2012-Mar-11	A/Stockholm/14/2012		Swedish National Institute for Communicable Disease Control
EPI484671	PA	Sweden	2012-Mar-11	A/Stockholm/14/2012		Swedish National Institute for Communicable Disease Control
EPI484672	PB2	Sweden	2012-Mar-11	A/Stockholm/14/2012		Swedish National Institute for Communicable Disease Control
EPI484673	PB1	Sweden	2012-Mar-11	A/Stockholm/14/2012		Swedish National Institute for Communicable Disease Control
EPI484674	NA	Sweden	2012-Mar-11	A/Stockholm/14/2012		Swedish National Institute for Communicable Disease Control
EPI484675	HA	Sweden	2012-Mar-11	A/Stockholm/14/2012		Swedish National Institute for Communicable Disease Control
EPI477116	MP	China	2012-Mar-05	A/Hangzhou/B110/2012	Hangzhou Center for Disease Control and Prevention	Hangzhou Center for Disease Control and Prevention	Li,J
EPI477254	NA	China	2012-Mar-05	A/Hangzhou/B110/2012	Hangzhou Center for Disease Control and Prevention	Hangzhou Center for Disease Control and Prevention	Li,J
EPI477255	HA	China	2012-Mar-05	A/Hangzhou/B110/2012	Hangzhou Center for Disease Control and Prevention	Hangzhou Center for Disease Control and Prevention	Li,J
EPI477115	MP	China	2012-Mar-05	A/Hangzhou/B102/2012	Hangzhou Center for Disease Control and Prevention	Hangzhou Center for Disease Control and Prevention	Li,J
EPI477252	NA	China	2012-Mar-05	A/Hangzhou/B102/2012	Hangzhou Center for Disease Control and Prevention	Hangzhou Center for Disease Control and Prevention	Li,J
EPI477253	HA	China	2012-Mar-05	A/Hangzhou/B102/2012	Hangzhou Center for Disease Control and Prevention	Hangzhou Center for Disease Control and Prevention	Li,J
EPI477250	NA	China	2012-Mar-05	A/Hangzhou/A110/2012	Hangzhou Center for Disease Control and Prevention	Hangzhou Center for Disease Control and Prevention	Li,J
EPI477251	HA	China	2012-Mar-05	A/Hangzhou/A110/2012	Hangzhou Center for Disease Control and Prevention	Hangzhou Center for Disease Control and Prevention	Li,J
EPI477114	MP	China	2012-Mar-05	A/Hangzhou/A110/2012	Hangzhou Center for Disease Control and Prevention	Hangzhou Center for Disease Control and Prevention	Li,J
EPI477248	NA	China	2012-Mar-05	A/Hangzhou/A109/2012	Hangzhou Center for Disease Control and Prevention	Hangzhou Center for Disease Control and Prevention	Li,J
EPI477249	HA	China	2012-Mar-05	A/Hangzhou/A109/2012	Hangzhou Center for Disease Control and Prevention	Hangzhou Center for Disease Control and Prevention	Li,J
EPI477113	MP	China	2012-Mar-05	A/Hangzhou/A109/2012	Hangzhou Center for Disease Control and Prevention	Hangzhou Center for Disease Control and Prevention	Li,J
EPI477112	MP	China	2012-Mar-01	A/Hangzhou/B98/2012	Hangzhou Center for Disease Control and Prevention	Hangzhou Center for Disease Control and Prevention	Li,J
EPI477246	NA	China	2012-Mar-01	A/Hangzhou/B98/2012	Hangzhou Center for Disease Control and Prevention	Hangzhou Center for Disease Control and Prevention	Li,J
EPI477247	HA	China	2012-Mar-01	A/Hangzhou/B98/2012	Hangzhou Center for Disease Control and Prevention	Hangzhou Center for Disease Control and Prevention	Li,J
EPI477240	NA	China	2012-Jan-24	A/Hangzhou/B87/2012	Hangzhou Center for Disease Control and Prevention	Hangzhou Center for Disease Control and Prevention	Li,J
EPI477241	HA	China	2012-Jan-24	A/Hangzhou/B87/2012	Hangzhou Center for Disease Control and Prevention	Hangzhou Center for Disease Control and Prevention	Li,J
EPI477109	MP	China	2012-Jan-24	A/Hangzhou/B87/2012	Hangzhou Center for Disease Control and Prevention	Hangzhou Center for Disease Control and Prevention	Li,J
EPI476652	HA	Canada	2012-May-03	A/Quebec/010/2012		Other Database Import	Skowronski,D.M.; Janjua,N.Z.; Sabaiduc,S.; De Serres,G.; Winter,A.-L.; Gubbay,J.; Dickinson,J.A.; Fonseca,K.; Charest,H.; Bastien,N.; Li,Y.; Kwindt,L.; Mahmud,S.M.; Van Caeseele,P.; Krajden,M.; Petric,M.
EPI476651	HA	Canada	2012-Feb-23	A/Quebec/005/2012		Other Database Import	Skowronski,D.M.; Janjua,N.Z.; Sabaiduc,S.; De Serres,G.; Winter,A.-L.; Gubbay,J.; Dickinson,J.A.; Fonseca,K.; Charest,H.; Bastien,N.; Li,Y.; Kwindt,L.; Mahmud,S.M.; Van Caeseele,P.; Krajden,M.; Petric,M.
EPI476647	HA	Canada	2012-Mar-14	A/Quebec/006/2012		Other Database Import	Skowronski,D.M.; Janjua,N.Z.; Sabaiduc,S.; De Serres,G.; Winter,A.-L.; Gubbay,J.; Dickinson,J.A.; Fonseca,K.; Charest,H.; Bastien,N.; Li,Y.; Kwindt,L.; Mahmud,S.M.; Van Caeseele,P.; Krajden,M.; Petric,M.
EPI476646	HA	Canada	2012-Feb-20	A/Quebec/004/2012		Other Database Import	Skowronski,D.M.; Janjua,N.Z.; Sabaiduc,S.; De Serres,G.; Winter,A.-L.; Gubbay,J.; Dickinson,J.A.; Fonseca,K.; Charest,H.; Bastien,N.; Li,Y.; Kwindt,L.; Mahmud,S.M.; Van Caeseele,P.; Krajden,M.; Petric,M.
EPI476642	HA	Canada	2012-Apr-24	A/British Columbia/019/2012		Other Database Import	Skowronski,D.M.; Janjua,N.Z.; Sabaiduc,S.; De Serres,G.; Winter,A.-L.; Gubbay,J.; Dickinson,J.A.; Fonseca,K.; Charest,H.; Bastien,N.; Li,Y.; Kwindt,L.; Mahmud,S.M.; Van Caeseele,P.; Krajden,M.; Petric,M.
EPI476639	HA	Canada	2012-Mar-15	A/British Columbia/016/2012		Other Database Import	Skowronski,D.M.; Janjua,N.Z.; Sabaiduc,S.; De Serres,G.; Winter,A.-L.; Gubbay,J.; Dickinson,J.A.; Fonseca,K.; Charest,H.; Bastien,N.; Li,Y.; Kwindt,L.; Mahmud,S.M.; Van Caeseele,P.; Krajden,M.; Petric,M.
EPI476633	HA	Canada	2012-Feb-01	A/British Columbia/010/2012		Other Database Import	Skowronski,D.M.; Janjua,N.Z.; Sabaiduc,S.; De Serres,G.; Winter,A.-L.; Gubbay,J.; Dickinson,J.A.; Fonseca,K.; Charest,H.; Bastien,N.; Li,Y.; Kwindt,L.; Mahmud,S.M.; Van Caeseele,P.; Krajden,M.; Petric,M.
EPI476579	HA	Canada	2012-May-04	A/Alberta/044/2012		Other Database Import	Skowronski,D.M.; Janjua,N.Z.; Sabaiduc,S.; DeSerres,G.; Winter,A.-L.; Dickinson,J.A.; Gubbay,J.B.; Fonseca,K.; Charest,H.; Krajden,M.; Bastien,N.; Li,Y.; Mahmud,S.; Van Caeseele,P.; Kwindt,L.T.; Petric,M.; Wong,S.; Pabbaraju,K.; Zarra,D.
EPI476572	HA	Canada	2012-Apr-02	A/Alberta/037/2012		Other Database Import	Skowronski,D.M.; Janjua,N.Z.; Sabaiduc,S.; DeSerres,G.; Winter,A.-L.; Dickinson,J.A.; Gubbay,J.B.; Fonseca,K.; Charest,H.; Krajden,M.; Bastien,N.; Li,Y.; Mahmud,S.; Van Caeseele,P.; Kwindt,L.T.; Petric,M.; Wong,S.; Pabbaraju,K.; Zarra,D.
EPI476568	HA	Canada	2012-Mar-28	A/Alberta/033/2012		Other Database Import	Skowronski,D.M.; Janjua,N.Z.; Sabaiduc,S.; DeSerres,G.; Winter,A.-L.; Dickinson,J.A.; Gubbay,J.B.; Fonseca,K.; Charest,H.; Krajden,M.; Bastien,N.; Li,Y.; Mahmud,S.; Van Caeseele,P.; Kwindt,L.T.; Petric,M.; Wong,S.; Pabbaraju,K.; Zarra,D.
EPI476566	HA	Canada	2012-Mar-15	A/Alberta/031/2012		Other Database Import	Skowronski,D.M.; Janjua,N.Z.; Sabaiduc,S.; DeSerres,G.; Winter,A.-L.; Dickinson,J.A.; Gubbay,J.B.; Fonseca,K.; Charest,H.; Krajden,M.; Bastien,N.; Li,Y.; Mahmud,S.; Van Caeseele,P.; Kwindt,L.T.; Petric,M.; Wong,S.; Pabbaraju,K.; Zarra,D.
EPI476565	HA	Canada	2012-Mar-12	A/Alberta/030/2012		Other Database Import	Skowronski,D.M.; Janjua,N.Z.; Sabaiduc,S.; DeSerres,G.; Winter,A.-L.; Dickinson,J.A.; Gubbay,J.B.; Fonseca,K.; Charest,H.; Krajden,M.; Bastien,N.; Li,Y.; Mahmud,S.; Van Caeseele,P.; Kwindt,L.T.; Petric,M.; Wong,S.; Pabbaraju,K.; Zarra,D.
EPI476559	HA	Canada	2012-Mar-05	A/Alberta/024/2012		Other Database Import	Skowronski,D.M.; Janjua,N.Z.; Sabaiduc,S.; DeSerres,G.; Winter,A.-L.; Dickinson,J.A.; Gubbay,J.B.; Fonseca,K.; Charest,H.; Krajden,M.; Bastien,N.; Li,Y.; Mahmud,S.; Van Caeseele,P.; Kwindt,L.T.; Petric,M.; Wong,S.; Pabbaraju,K.; Zarra,D.
EPI476555	HA	Canada	2012-Feb-29	A/Alberta/019/2012		Other Database Import	Skowronski,D.M.; Janjua,N.Z.; Sabaiduc,S.; DeSerres,G.; Winter,A.-L.; Dickinson,J.A.; Gubbay,J.B.; Fonseca,K.; Charest,H.; Krajden,M.; Bastien,N.; Li,Y.; Mahmud,S.; Van Caeseele,P.; Kwindt,L.T.; Petric,M.; Wong,S.; Pabbaraju,K.; Zarra,D.
EPI476552	HA	Canada	2012-Feb-14	A/Alberta/016/2012		Other Database Import	Skowronski,D.M.; Janjua,N.Z.; Sabaiduc,S.; DeSerres,G.; Winter,A.-L.; Dickinson,J.A.; Gubbay,J.B.; Fonseca,K.; Charest,H.; Krajden,M.; Bastien,N.; Li,Y.; Mahmud,S.; Van Caeseele,P.; Kwindt,L.T.; Petric,M.; Wong,S.; Pabbaraju,K.; Zarra,D.
EPI476551	HA	Canada	2012-Feb-08	A/Alberta/014/2012		Other Database Import	Skowronski,D.M.; Janjua,N.Z.; Sabaiduc,S.; DeSerres,G.; Winter,A.-L.; Dickinson,J.A.; Gubbay,J.B.; Fonseca,K.; Charest,H.; Krajden,M.; Bastien,N.; Li,Y.; Mahmud,S.; Van Caeseele,P.; Kwindt,L.T.; Petric,M.; Wong,S.; Pabbaraju,K.; Zarra,D.
EPI476541	HA	Canada	2012-Jan-10	A/Alberta/003/2012		Other Database Import	Skowronski,D.M.; Janjua,N.Z.; Sabaiduc,S.; DeSerres,G.; Winter,A.-L.; Dickinson,J.A.; Gubbay,J.B.; Fonseca,K.; Charest,H.; Krajden,M.; Bastien,N.; Li,Y.; Mahmud,S.; Van Caeseele,P.; Kwindt,L.T.; Petric,M.; Wong,S.; Pabbaraju,K.; Zarra,D.
EPI475822	HA	Greece	2012-Mar-02	A/Thessaloniki/152/2012	National Influenza Centre for Northern Greece	National Influenza Centre for Northern Greece	ANGELIKI,MELIDOU
EPI475821	HA	Greece	2012-Feb-20	A/Thessaloniki/105/2012	National Influenza Centre for Northern Greece	National Influenza Centre for Northern Greece	ANGELIKI,MELIDOU
EPI475820	HA	Greece	2012-Feb-22	A/Drama/99/2012		National Influenza Centre for Northern Greece
EPI475819	HA	Greece	2012-Feb-20	A/Thessaloniki/86/2012	National Influenza Centre for Northern Greece	National Influenza Centre for Northern Greece
EPI472539	HA	Canada	2012-Apr-27	A/Ontario/029/2012		Other Database Import	Eshaghi,A.; Rosenfeld,P.; Li,A.; Olsha,R.; Gubbay,J.B.
EPI472534	HA	Canada	2012-Mar-02	A/Ontario/017/2012		Other Database Import	Eshaghi,A.; Rosenfeld,P.; Li,A.; Olsha,R.; Gubbay,J.B.
EPI472533	HA	Canada	2012-Mar-05	A/Ontario/015/2012		Other Database Import	Eshaghi,A.; Rosenfeld,P.; Li,A.; Olsha,R.; Gubbay,J.B.
EPI472530	HA	Canada	2012-Feb-01	A/Ontario/005/2012		Other Database Import	Eshaghi,A.; Rosenfeld,P.; Li,A.; Olsha,R.; Gubbay,J.B.
EPI466083	MP	Singapore	2012-Jun-06	A/SINGAPORE/22/2012	Ministry of Health, Singapore	WHO Collaborating Centre for Reference and Research on Influenza	Deng,Y-M., Iannello,P., Caldwell,N., Lau, H.,Komadina,N.
EPI466084	NA	Singapore	2012-Jun-06	A/SINGAPORE/22/2012	Ministry of Health, Singapore	WHO Collaborating Centre for Reference and Research on Influenza	Deng,Y-M., Iannello,P., Caldwell,N., Lau, H.,Komadina,N.
EPI466085	HA	Singapore	2012-Jun-06	A/SINGAPORE/22/2012	Ministry of Health, Singapore	WHO Collaborating Centre for Reference and Research on Influenza	Deng,Y-M., Iannello,P., Caldwell,N., Lau, H.,Komadina,N.
EPI460574	HA	Spain	2012-Feb-21	A/Spain/14758/2012	Universidad de Valladolid	National Institute for Medical Research
EPI460575	NA	Spain	2012-Feb-21	A/Spain/14758/2012	Universidad de Valladolid	National Institute for Medical Research
EPI460422	HA	United States	2012-Mar-12	A/California/NHRC348675/2012		Other Database Import	Thammavong,H.; Balansay-Ames,M.; Hawksworth,A.; Myers,C.A.; Connors,B.; de Mattos,C.; Brice,G.
EPI460409	HA	United States	2012-May-22	A/California/NHRC354535/2012		Other Database Import	Thammavong,H.; Balansay-Ames,M.; Hawksworth,A.; Myers,C.A.; Connors,B.; de Mattos,C.; Brice,G.
EPI460401	HA	United States	2012-Mar-13	A/California/NHRC348923/2012		Other Database Import	Thammavong,H.; Balansay-Ames,M.; Hawksworth,A.; Myers,C.A.; Connors,B.; de Mattos,C.; Brice,G.
EPI460400	HA	United States	2012-Jan-24	A/California/NHRC342805/2012		Other Database Import	Thammavong,H.; Balansay-Ames,M.; Hawksworth,A.; Myers,C.A.; Connors,B.; de Mattos,C.; Brice,G.
EPI459970	HA	Brazil	2012-May-10	A/Amapa/119662/2012		Other Database Import	Mello,W.A.; Santos,M.C.; Barbagelata,L.S.; Almeida,J.F.; Junior,E.C.S.
EPI459960	HA	Brazil	2012-Apr-14	A/Para/118316/2012		Other Database Import	Mello,W.A.; Santos,M.C.; Barbagelata,L.S.; Almeida,J.F.; Junior,E.C.S.
EPI459957	HA	Brazil	2012-Mar-07	A/Acre/118039/2012		Other Database Import	Mello,W.A.; Santos,M.C.; Barbagelata,L.S.; Almeida,J.F.; Junior,E.C.S.
EPI459973	HA	Brazil	2012-May-28	A/Para/120711/2012		Other Database Import	Mello,W.A.; Santos,M.C.; Barbagelata,L.S.; Almeida,J.F.; Junior,E.C.S.
EPI459891	NA	Brazil	2012-May-28	A/Para/120711/2012		Other Database Import	Mello,W.A.; Santos,M.C.; Barbagelata,L.S.; Almeida,J.F.; Junior,E.C.S.
EPI459885	NA	Brazil	2012-Jun-07	A/Para/119244/2012		Other Database Import	Mello,W.A.; Santos,M.C.; Barbagelata,L.S.; Almeida,J.F.; Junior,E.C.S.
EPI459969	HA	Brazil	2012-May-15	A/Para/118960/2012		Other Database Import	Mello,W.A.; Santos,M.C.; Barbagelata,L.S.; Almeida,J.F.; Junior,E.C.S.
EPI459884	NA	Brazil	2012-May-15	A/Para/118960/2012		Other Database Import	Mello,W.A.; Santos,M.C.; Barbagelata,L.S.; Almeida,J.F.; Junior,E.C.S.
EPI459965	HA	Brazil	2012-Apr-17	A/Acre/118773/2012		Other Database Import	Mello,W.A.; Santos,M.C.; Barbagelata,L.S.; Almeida,J.F.; Junior,E.C.S.
EPI459882	NA	Brazil	2012-Apr-17	A/Acre/118773/2012		Other Database Import	Mello,W.A.; Santos,M.C.; Barbagelata,L.S.; Almeida,J.F.; Junior,E.C.S.
EPI459881	NA	Brazil	2012-May-07	A/Para/118679/2012		Other Database Import	Mello,W.A.; Santos,M.C.; Barbagelata,L.S.; Almeida,J.F.; Junior,E.C.S.
EPI459956	HA	Brazil	2012-Mar-16	A/Para/117721/2012		Other Database Import	Mello,W.A.; Santos,M.C.; Barbagelata,L.S.; Almeida,J.F.; Junior,E.C.S.
EPI459878	NA	Brazil	2012-Mar-16	A/Para/117721/2012		Other Database Import	Mello,W.A.; Santos,M.C.; Barbagelata,L.S.; Almeida,J.F.; Junior,E.C.S.
EPI450687	HA	Madagascar	2012-Jun-01	A/Mahajanga/3628/2012	Institut Pasteur de Madagascar	National Institute for Medical Research
EPI450688	NA	Madagascar	2012-Jun-01	A/Mahajanga/3628/2012	Institut Pasteur de Madagascar	National Institute for Medical Research
EPI450666	HA	Madagascar	2012-May-24	A/Moramanga/3423/2012	Institut Pasteur de Madagascar	National Institute for Medical Research
EPI450667	NA	Madagascar	2012-May-24	A/Moramanga/3423/2012	Institut Pasteur de Madagascar	National Institute for Medical Research
EPI450634	HA	Madagascar	2012-Jun-14	A/Antananarivo/3635/2012	Institut Pasteur de Madagascar	National Institute for Medical Research
EPI450635	NA	Madagascar	2012-Jun-14	A/Antananarivo/3635/2012	Institut Pasteur de Madagascar	National Institute for Medical Research
EPI446793	NA	Iran, Islamic Republic of	2012-Jan-28	A/Tehran/1219/2012		Other Database Import	Mokhtari Azad,T.; Shafiei Jandaghi,N.Z.; Rezaei,F.
EPI446792	HA	Iran, Islamic Republic of	2012-Jan-28	A/Tehran/1219/2012		Other Database Import	Mokhtari Azad,T.; Shafiei Jandaghi,N.Z.; Rezaei,F.
EPI446788	HA	Iran, Islamic Republic of	2012-Jan-26	A/Tehran/1155/2012		Other Database Import	Mokhtari Azad,T.; Shafiei Jandaghi,N.Z.; Rezaei,F.
EPI446789	NA	Iran, Islamic Republic of	2012-Jan-26	A/Tehran/1155/2012		Other Database Import	Mokhtari Azad,T.; Shafiei Jandaghi,N.Z.; Rezaei,F.
EPI446786	HA	Iran, Islamic Republic of	2012-Jan-26	A/Tehran/1154/2012		Other Database Import	Mokhtari Azad,T.; Shafiei Jandaghi,N.Z.; Rezaei,F.
EPI446787	NA	Iran, Islamic Republic of	2012-Jan-26	A/Tehran/1154/2012		Other Database Import	Mokhtari Azad,T.; Shafiei Jandaghi,N.Z.; Rezaei,F.
EPI446784	HA	Iran, Islamic Republic of	2012-Jan-23	A/Tehran/1101/2012		Other Database Import	Mokhtari Azad,T.; Shafiei Jandaghi,N.Z.; Rezaei,F.
EPI446785	NA	Iran, Islamic Republic of	2012-Jan-23	A/Tehran/1101/2012		Other Database Import	Mokhtari Azad,T.; Shafiei Jandaghi,N.Z.; Rezaei,F.
EPI446780	HA	Iran, Islamic Republic of	2012-Jan-19	A/Ghom/1082/2012		Other Database Import	Mokhtari Azad,T.; Shafiei Jandaghi,N.Z.; Rezaei,F.
EPI446781	NA	Iran, Islamic Republic of	2012-Jan-19	A/Ghom/1082/2012		Other Database Import	Mokhtari Azad,T.; Shafiei Jandaghi,N.Z.; Rezaei,F.
EPI446778	HA	Iran, Islamic Republic of	2012-Jan-19	A/Ghom/1044/2012		Other Database Import	Mokhtari Azad,T.; Shafiei Jandaghi,N.Z.; Rezaei,F.
EPI446779	NA	Iran, Islamic Republic of	2012-Jan-19	A/Ghom/1044/2012		Other Database Import	Mokhtari Azad,T.; Shafiei Jandaghi,N.Z.; Rezaei,F.
EPI446774	HA	Iran, Islamic Republic of	2012-Jan-21	A/Tehran/997/2012		Other Database Import	Mokhtari Azad,T.; Shafiei Jandaghi,N.Z.; Rezaei,F.
EPI446775	NA	Iran, Islamic Republic of	2012-Jan-21	A/Tehran/997/2012		Other Database Import	Mokhtari Azad,T.; Shafiei Jandaghi,N.Z.; Rezaei,F.
EPI446770	HA	Iran, Islamic Republic of	2012-Jan-18	A/Tehran/963/2012		Other Database Import	Mokhtari Azad,T.; Shafiei Jandaghi,N.Z.; Rezaei,F.
EPI446771	NA	Iran, Islamic Republic of	2012-Jan-18	A/Tehran/963/2012		Other Database Import	Mokhtari Azad,T.; Shafiei Jandaghi,N.Z.; Rezaei,F.
EPI446768	HA	Iran, Islamic Republic of	2012-Jan-18	A/Tehran/941/2012		Other Database Import	Mokhtari Azad,T.; Shafiei Jandaghi,N.Z.; Rezaei,F.
EPI446769	NA	Iran, Islamic Republic of	2012-Jan-18	A/Tehran/941/2012		Other Database Import	Mokhtari Azad,T.; Shafiei Jandaghi,N.Z.; Rezaei,F.
EPI446766	HA	Iran, Islamic Republic of	2012-Jan-18	A/Alborz/927/2012		Other Database Import	Mokhtari Azad,T.; Shafiei Jandaghi,N.Z.; Rezaei,F.
EPI446767	NA	Iran, Islamic Republic of	2012-Jan-18	A/Alborz/927/2012		Other Database Import	Mokhtari Azad,T.; Shafiei Jandaghi,N.Z.; Rezaei,F.
EPI446754	HA	Iran, Islamic Republic of	2012-Jan-16	A/Tehran/846/2012		Other Database Import	Mokhtari Azad,T.; Shafiei Jandaghi,N.Z.; Rezaei,F.
EPI446755	NA	Iran, Islamic Republic of	2012-Jan-16	A/Tehran/846/2012		Other Database Import	Mokhtari Azad,T.; Shafiei Jandaghi,N.Z.; Rezaei,F.
EPI446546	HA	Iran, Islamic Republic of	2012-Jan-11	A/Tehran/741/2012		Other Database Import	Mokhtari Azad,T.; Shafiei Jandaghi,N.Z.; Rezaei,F.
EPI446547	NA	Iran, Islamic Republic of	2012-Jan-11	A/Tehran/741/2012		Other Database Import	Mokhtari Azad,T.; Shafiei Jandaghi,N.Z.; Rezaei,F.
EPI446542	HA	Iran, Islamic Republic of	2012-Jan-09	A/Alborz/609/2012		Other Database Import	Mokhtari Azad,T.; Shafiei Jandaghi,N.Z.; Rezaei,F.
EPI446543	NA	Iran, Islamic Republic of	2012-Jan-09	A/Alborz/609/2012		Other Database Import	Mokhtari Azad,T.; Shafiei Jandaghi,N.Z.; Rezaei,F.
EPI446540	HA	Iran, Islamic Republic of	2012-Jan-07	A/Sardasht/584/2012		Other Database Import	Mokhtari Azad,T.; Shafiei Jandaghi,N.Z.; Rezaei,F.
EPI446541	NA	Iran, Islamic Republic of	2012-Jan-07	A/Sardasht/584/2012		Other Database Import	Mokhtari Azad,T.; Shafiei Jandaghi,N.Z.; Rezaei,F.
EPI445901	HA	Ukraine	2012-Apr-11	A/Ukraine/5500/2012	Ministry of Health of Ukraine	National Institute for Medical Research
EPI445902	NA	Ukraine	2012-Apr-11	A/Ukraine/5500/2012	Ministry of Health of Ukraine	National Institute for Medical Research
EPI445856	HA	Cameroon	2012-May-29	A/Cameroon/12V-2580/2012	Centre Pasteur du Cameroun	National Institute for Medical Research
EPI445857	NA	Cameroon	2012-May-29	A/Cameroon/12V-2580/2012	Centre Pasteur du Cameroun	National Institute for Medical Research
EPI441755	HA	France	2012-Feb-01	A/Corsica/F11302/2012		Other Database Import	Falchi,A.; Amoros,J.P.; Arena,C.; Varesi,L.
EPI441754	HA	France	2012-Jan-01	A/Corsica/F11306/2012		Other Database Import	Falchi,A.; Amoros,J.P.; Arena,C.; Varesi,L.
EPI441750	HA	France	2012-Feb-01	A/Corsica/02/2012		Other Database Import	Falchi,A.; Amoros,J.P.; Arena,C.; Varesi,L.
EPI441748	HA	France	2012-Mar-01	A/Corsica/348503/2012		Other Database Import	Falchi,A.; Amoros,J.P.; Arena,C.; Varesi,L.
EPI441747	HA	France	2012-Jan-01	A/Corsica/348502/2012		Other Database Import	Falchi,A.; Amoros,J.P.; Arena,C.; Varesi,L.
EPI441736	HA	France	2012-Jan-01	A/Corsica/F11604/2012		Other Database Import	Falchi,A.; Amoros,J.P.; Arena,C.; Varesi,L.
EPI441735	HA	France	2012-Mar-01	A/Corsica/01/2012		Other Database Import	Falchi,A.; Amoros,J.P.; Arena,C.; Varesi,L.
EPI438358	HA	Italy	2012-Jan-30	A/Perugia/6/2012	University of Perugia	Istituto Superiore di Sanità (ISS)
EPI436283	MP	Nigeria	2012-Feb-18	A/Nigeria/5402/2012	National Influenza Reference Laboratory	Centers for Disease Control and Prevention
EPI436284	NA	Nigeria	2012-Feb-18	A/Nigeria/5402/2012	National Influenza Reference Laboratory	Centers for Disease Control and Prevention
EPI436285	HA	Nigeria	2012-Feb-18	A/Nigeria/5402/2012	National Influenza Reference Laboratory	Centers for Disease Control and Prevention
EPI434606	HA	Australia	2012-May-16	A/VICTORIA/162/2012	Victorian Infectious Diseases Reference Laboratory	WHO Collaborating Centre for Reference and Research on Influenza	Jelley,L; Komadina,N.
EPI434595	HA	Australia	2012-Jun-18	A/VICTORIA/7/2012	Victorian Infectious Diseases Reference Laboratory	WHO Collaborating Centre for Reference and Research on Influenza	Jelley,L; Komadina,N.
EPI434591	NA	Australia	2012-May-19	A/VICTORIA/175/2012	Victorian Infectious Diseases Reference Laboratory	WHO Collaborating Centre for Reference and Research on Influenza	Jelley,L; Komadina,N.
EPI434592	HA	Australia	2012-May-19	A/VICTORIA/175/2012	Victorian Infectious Diseases Reference Laboratory	WHO Collaborating Centre for Reference and Research on Influenza	Jelley,L; Komadina,N.
EPI434589	NA	Australia	2012-May-16	A/VICTORIA/162/2012	Victorian Infectious Diseases Reference Laboratory	WHO Collaborating Centre for Reference and Research on Influenza	Jelley,L; Komadina,N.
EPI434590	HA	Australia	2012-May-16	A/VICTORIA/162/2012	Victorian Infectious Diseases Reference Laboratory	WHO Collaborating Centre for Reference and Research on Influenza	Jelley,L; Komadina,N.
EPI426832	HA	United States	2012-Mar-24	A/Arizona/M10/2012		Other Database Import	Scotch,M.; LaSalle,C.B.; Grys,T.E.; Black,K.M.; Pritt,B.S.; Espy,M.J.; Seville,M.T.
EPI526901	NA	United States	2012-Mar-24	A/Arizona/M10/2012		Other Database Import	Scotch,M.; LaSalle,C.B.; Grys,T.E.; Black,K.M.; Pritt,B.S.; Espy,M.J.; Seville,M.T.
EPI426125	HA	Spain	2012-Apr-18	A/Galicia/RR9911/2012	Instituto de Salud Carlos III	National Institute for Medical Research
EPI426126	NA	Spain	2012-Apr-18	A/Galicia/RR9911/2012	Instituto de Salud Carlos III	National Institute for Medical Research
EPI426123	HA	Ukraine	2012-Apr-10	A/Ukraine/5508/2012	Ministry of Health of Ukraine	National Institute for Medical Research
EPI426124	NA	Ukraine	2012-Apr-10	A/Ukraine/5508/2012	Ministry of Health of Ukraine	National Institute for Medical Research
EPI500614	MP	Ukraine	2012-Apr-10	A/Ukraine/5508/2012	Ministry of Health of Ukraine	National Institute for Medical Research
EPI426119	HA	Ukraine	2012-Apr-11	A/Ukraine/5462/2012	Ministry of Health of Ukraine	National Institute for Medical Research
EPI426120	NA	Ukraine	2012-Apr-11	A/Ukraine/5462/2012	Ministry of Health of Ukraine	National Institute for Medical Research
EPI500617	MP	Ukraine	2012-Apr-11	A/Ukraine/5462/2012	Ministry of Health of Ukraine	National Institute for Medical Research
EPI426097	HA	Norway	2012-Apr-29	A/Norway/1292/2012	WHO National Influenza Centre	National Institute for Medical Research
EPI426098	NA	Norway	2012-Apr-29	A/Norway/1292/2012	WHO National Influenza Centre	National Institute for Medical Research
EPI426095	HA	Norway	2012-Apr-29	A/Norway/1292/2012	WHO National Influenza Centre	National Institute for Medical Research
EPI426096	NA	Norway	2012-Apr-29	A/Norway/1292/2012	WHO National Influenza Centre	National Institute for Medical Research
EPI426053	HA	Spain	2012-Feb-07	A/Galicia/15/2012	Instituto de Salud Carlos III	National Institute for Medical Research
EPI426054	NA	Spain	2012-Feb-07	A/Galicia/15/2012	Instituto de Salud Carlos III	National Institute for Medical Research
EPI500631	MP	Spain	2012-Feb-07	A/Galicia/15/2012	Instituto de Salud Carlos III	National Institute for Medical Research
EPI423948	HA	Russian Federation	2012-Feb-13	A/Moscow/RII05/2012		Other Database Import	Komissarov,A.B.; Kosheleva,A.A.; Fadeev,A.V.; Pisareva,M.M.; Ivanova,A.; Danilenko,D.M.; Grudinin,M.P.
EPI423949	NA	Russian Federation	2012-Feb-13	A/Moscow/RII05/2012		Other Database Import	Komissarov,A.B.; Kosheleva,A.A.; Fadeev,A.V.; Pisareva,M.M.; Ivanova,A.; Danilenko,D.M.; Grudinin,M.P.
EPI423950	MP	Russian Federation	2012-Feb-13	A/Moscow/RII05/2012		Other Database Import	Komissarov,A.B.; Kosheleva,A.A.; Fadeev,A.V.; Pisareva,M.M.; Ivanova,A.; Danilenko,D.M.; Grudinin,M.P.
EPI423945	HA	Russian Federation	2012-Apr-15	A/Ekaterinburg/RII13/2012		Other Database Import	Komissarov,A.B.; Kosheleva,A.A.; Fadeev,A.V.; Pisareva,M.M.; Ivanova,A.; Danilenko,D.M.; Grudinin,M.P.
EPI423946	NA	Russian Federation	2012-Apr-15	A/Ekaterinburg/RII13/2012		Other Database Import	Komissarov,A.B.; Kosheleva,A.A.; Fadeev,A.V.; Pisareva,M.M.; Ivanova,A.; Danilenko,D.M.; Grudinin,M.P.
EPI423947	MP	Russian Federation	2012-Apr-15	A/Ekaterinburg/RII13/2012		Other Database Import	Komissarov,A.B.; Kosheleva,A.A.; Fadeev,A.V.; Pisareva,M.M.; Ivanova,A.; Danilenko,D.M.; Grudinin,M.P.
EPI423938	HA	Russian Federation	2012-Apr-05	A/Kaliningrad/RII10/2012		Other Database Import	Komissarov,A.B.; Kosheleva,A.A.; Fadeev,A.V.; Pisareva,M.M.; Ivanova,A.; Danilenko,D.M.; Grudinin,M.P.
EPI423936	MP	Russian Federation	2012-Apr-09	A/Saint Petersburg/RII53/2012		Other Database Import	Komissarov,A.B.; Kosheleva,A.A.; Fadeev,A.V.; Pisareva,M.M.; Ivanova,A.; Danilenko,D.M.; Grudinin,M.P.
EPI423934	HA	Russian Federation	2012-Apr-09	A/Saint Petersburg/RII53/2012		Other Database Import	Komissarov,A.B.; Kosheleva,A.A.; Fadeev,A.V.; Pisareva,M.M.; Ivanova,A.; Danilenko,D.M.; Grudinin,M.P.
EPI423935	NA	Russian Federation	2012-Apr-09	A/Saint Petersburg/RII53/2012		Other Database Import	Komissarov,A.B.; Kosheleva,A.A.; Fadeev,A.V.; Pisareva,M.M.; Ivanova,A.; Danilenko,D.M.; Grudinin,M.P.
EPI423931	HA	Russian Federation	2012-Mar-05	A/Saint Petersburg/RII16/2012		Other Database Import	Komissarov,A.B.; Kosheleva,A.A.; Fadeev,A.V.; Pisareva,M.M.; Ivanova,A.; Danilenko,D.M.; Grudinin,M.P.
EPI423932	NA	Russian Federation	2012-Mar-05	A/Saint Petersburg/RII16/2012		Other Database Import	Komissarov,A.B.; Kosheleva,A.A.; Fadeev,A.V.; Pisareva,M.M.; Ivanova,A.; Danilenko,D.M.; Grudinin,M.P.
EPI423933	MP	Russian Federation	2012-Mar-05	A/Saint Petersburg/RII16/2012		Other Database Import	Komissarov,A.B.; Kosheleva,A.A.; Fadeev,A.V.; Pisareva,M.M.; Ivanova,A.; Danilenko,D.M.; Grudinin,M.P.
EPI423926	HA	Russian Federation	2012-Feb-23	A/Saint Petersburg/RII25/2012		Other Database Import	Komissarov,A.B.; Kosheleva,A.A.; Fadeev,A.V.; Pisareva,M.M.; Ivanova,A.; Danilenko,D.M.; Grudinin,M.P.
EPI423927	NA	Russian Federation	2012-Feb-23	A/Saint Petersburg/RII25/2012		Other Database Import	Komissarov,A.B.; Kosheleva,A.A.; Fadeev,A.V.; Pisareva,M.M.; Ivanova,A.; Danilenko,D.M.; Grudinin,M.P.
EPI423912	PB2	Russian Federation	2012-Feb-02	A/Petrozavodsk/RII1/2012		Other Database Import	Komissarov,A.B.; Kosheleva,A.A.; Fadeev,A.V.; Pisareva,M.M.; Ivanova,A.; Danilenko,D.M.; Grudinin,M.P.
EPI423913	PB1	Russian Federation	2012-Feb-02	A/Petrozavodsk/RII1/2012		Other Database Import	Komissarov,A.B.; Kosheleva,A.A.; Fadeev,A.V.; Pisareva,M.M.; Ivanova,A.; Danilenko,D.M.; Grudinin,M.P.
EPI423914	PA	Russian Federation	2012-Feb-02	A/Petrozavodsk/RII1/2012		Other Database Import	Komissarov,A.B.; Kosheleva,A.A.; Fadeev,A.V.; Pisareva,M.M.; Ivanova,A.; Danilenko,D.M.; Grudinin,M.P.
EPI423909	PB2	Russian Federation	2012-Feb-03	A/Saint Petersburg/RII2/2012		Other Database Import	Komissarov,A.B.; Kosheleva,A.A.; Fadeev,A.V.; Pisareva,M.M.; Ivanova,A.; Danilenko,D.M.; Grudinin,M.P.
EPI423910	PB1	Russian Federation	2012-Feb-03	A/Saint Petersburg/RII2/2012		Other Database Import	Komissarov,A.B.; Kosheleva,A.A.; Fadeev,A.V.; Pisareva,M.M.; Ivanova,A.; Danilenko,D.M.; Grudinin,M.P.
EPI423911	PA	Russian Federation	2012-Feb-03	A/Saint Petersburg/RII2/2012		Other Database Import	Komissarov,A.B.; Kosheleva,A.A.; Fadeev,A.V.; Pisareva,M.M.; Ivanova,A.; Danilenko,D.M.; Grudinin,M.P.
EPI423907	NA	Canada	2012-Feb-01	A/Ontario/0100778/2012		Other Database Import	Higgins,R.R.; Memari,N.; Balogun,E.; Gubbay,J.
EPI423904	NA	Canada	2012-Feb-06	A/Ontario/0020413/2012		Other Database Import	Higgins,R.R.; Memari,N.; Balogun,E.; Gubbay,J.
EPI422665	MP	Tanzania, United Republic of	2012-Jan-24	A/Tanzania/1314/2012	National Influenza Lab	Centers for Disease Control and Prevention
EPI422666	NA	Tanzania, United Republic of	2012-Jan-24	A/Tanzania/1314/2012	National Influenza Lab	Centers for Disease Control and Prevention
EPI426127	HA	Tanzania, United Republic of	2012-Jan-24	A/Tanzania/1314/2012	National Influenza Lab	Centers for Disease Control and Prevention
EPI422661	MP	Singapore	2012-Jun-06	A/Singapore/22/2012	WHO Collaborating Centre for Reference and Research on Influenza	Centers for Disease Control and Prevention
EPI422662	NA	Singapore	2012-Jun-06	A/Singapore/22/2012	WHO Collaborating Centre for Reference and Research on Influenza	Centers for Disease Control and Prevention
EPI426131	HA	Singapore	2012-Jun-06	A/Singapore/22/2012	WHO Collaborating Centre for Reference and Research on Influenza	Centers for Disease Control and Prevention
EPI422652	NA	Indonesia	2012-Jan-19	A/Indonesia/Nihrd-Drs490/2012	Ministry of Health, NIHRD	Centers for Disease Control and Prevention
EPI422653	HA	Indonesia	2012-Jan-19	A/Indonesia/Nihrd-Drs490/2012	Ministry of Health, NIHRD	Centers for Disease Control and Prevention
EPI426132	MP	Indonesia	2012-Jan-19	A/Indonesia/Nihrd-Drs490/2012	Ministry of Health, NIHRD	Centers for Disease Control and Prevention
EPI417985	MP	United States	2012-Jun-24	A/Florida/68/2012	Centers for Disease Control and Prevention	Centers for Disease Control and Prevention
EPI417986	NA	United States	2012-Jun-24	A/Florida/68/2012	Centers for Disease Control and Prevention	Centers for Disease Control and Prevention
EPI418253	HA	United States	2012-Jun-24	A/Florida/68/2012	Centers for Disease Control and Prevention	Centers for Disease Control and Prevention
EPI417319	MP	New Zealand	2012-Jun-29	A/WAIKATO/1/2012	Institute of Environmental Science and Research	WHO Collaborating Centre for Reference and Research on Influenza	Deng,Y-M., Iannello,P.,Caldwell,N., Jelley,L.,Komadina,N.
EPI417320	NA	New Zealand	2012-Jun-29	A/WAIKATO/1/2012	Institute of Environmental Science and Research	WHO Collaborating Centre for Reference and Research on Influenza	Deng,Y-M., Iannello,P.,Caldwell,N., Jelley,L.,Komadina,N.
EPI417321	HA	New Zealand	2012-Jun-29	A/WAIKATO/1/2012	Institute of Environmental Science and Research	WHO Collaborating Centre for Reference and Research on Influenza	Deng,Y-M., Iannello,P.,Caldwell,N., Jelley,L.,Komadina,N.
EPI417259	MP	Australia	2012-Jun-25	A/NEWCASTLE/8/2012	John Hunter Hospital	WHO Collaborating Centre for Reference and Research on Influenza	Deng,Y-M., Iannello,P.,Caldwell,N., Jelley,L.,Komadina,N.
EPI417260	NA	Australia	2012-Jun-25	A/NEWCASTLE/8/2012	John Hunter Hospital	WHO Collaborating Centre for Reference and Research on Influenza	Deng,Y-M., Iannello,P.,Caldwell,N., Jelley,L.,Komadina,N.
EPI417261	HA	Australia	2012-Jun-25	A/NEWCASTLE/8/2012	John Hunter Hospital	WHO Collaborating Centre for Reference and Research on Influenza	Deng,Y-M., Iannello,P.,Caldwell,N., Jelley,L.,Komadina,N.
EPI416790	HA	Morocco	2012-Jan-04	A/Casablanca/5/2012		Other Database Import	Anga,L.; Faouzi,A.; Benabbes,L.; Cadi,R.; Nourlil,J.
EPI408586	MP	Vietnam	2012-Feb-26	A/Vietnam/51/2012	National Institute of Hygiene and Epidemiology	Centers for Disease Control and Prevention
EPI408587	NA	Vietnam	2012-Feb-26	A/Vietnam/51/2012	National Institute of Hygiene and Epidemiology	Centers for Disease Control and Prevention
EPI408588	HA	Vietnam	2012-Feb-26	A/Vietnam/51/2012	National Institute of Hygiene and Epidemiology	Centers for Disease Control and Prevention
EPI408170	HA	Brazil	2012-May-07	A/Belem/118679/2012		Other Database Import	Mello,W.A.; Santos,M.C.; Barbagelata,L.S.
EPI408171	NA	Brazil	2012-May-07	A/Belem/118679/2012		Other Database Import	Mello,W.A.; Santos,M.C.; Barbagelata,L.S.
EPI407614	HA	Kyrgyzstan	2012-Feb-29	A/Kyrgyzstan/3055/2012		Other Database Import	Connors,B.C.; Jones,S.L.; Adams,J.E.; Bisaha,S.A.; Canas,L.C.; Cosme,K.W.; Davis,M.G.; Yohannes,R.A.; Abshire,J.P.; DeMarcus,L.S.; LLoyd,L.V.; Seidel,A.K.; Smith,J.P.; Macintosh,V.H.; Fumia,K.F.; Macias,E.A.; Noe,J.C.; Sjoberg,P.A.; Zorich,S.C.
EPI407613	HA	Kyrgyzstan	2012-Feb-25	A/Kyrgyzstan/3054/2012		Other Database Import	Connors,B.C.; Jones,S.L.; Adams,J.E.; Bisaha,S.A.; Canas,L.C.; Cosme,K.W.; Davis,M.G.; Yohannes,R.A.; Abshire,J.P.; DeMarcus,L.S.; LLoyd,L.V.; Seidel,A.K.; Smith,J.P.; Macintosh,V.H.; Fumia,K.F.; Macias,E.A.; Noe,J.C.; Sjoberg,P.A.; Zorich,S.C.
EPI407611	HA	Kyrgyzstan	2012-Feb-28	A/Kyrgyzstan/3052/2012		Other Database Import	Connors,B.C.; Jones,S.L.; Adams,J.E.; Bisaha,S.A.; Canas,L.C.; Cosme,K.W.; Davis,M.G.; Yohannes,R.A.; Abshire,J.P.; DeMarcus,L.S.; LLoyd,L.V.; Seidel,A.K.; Smith,J.P.; Macintosh,V.H.; Fumia,K.F.; Macias,E.A.; Noe,J.C.; Sjoberg,P.A.; Zorich,S.C.
EPI407605	HA	United States	2012-May-13	A/Washington/3046/2012		Other Database Import	Connors,B.C.; Jones,S.L.; Adams,J.E.; Bisaha,S.A.; Canas,L.C.; Cosme,K.W.; Davis,M.G.; Yohannes,R.A.; Abshire,J.P.; DeMarcus,L.S.; LLoyd,L.V.; Seidel,A.K.; Smith,J.P.; Macintosh,V.H.; Fumia,K.F.; Macias,E.A.; Noe,J.C.; Sjoberg,P.A.; Zorich,S.C.
EPI407148	HA	Taiwan	2012-Jun-28	A/Taiwan/876/2012	Center for Disease Control	National Institute of Infectious Diseases (NIID)	Fujisaki,Seiichiro; Kim,Namhee; Aya,Sato; Tashiro,Masato; Odagiri,Takato'
EPI413235	MP	Taiwan	2012-Jun-28	A/Taiwan/876/2012	Center for Disease Control	National Institute of Infectious Diseases (NIID)	Fujisaki,Seiichiro; Kim,Namhee; Aya,Sato; Tashiro,Masato; Odagiri,Takato'
EPI413236	NA	Taiwan	2012-Jun-28	A/Taiwan/876/2012	Center for Disease Control	National Institute of Infectious Diseases (NIID)	Fujisaki,Seiichiro; Kim,Namhee; Aya,Sato; Tashiro,Masato; Odagiri,Takato'
EPI406906	HA	Italy	2012-Mar-09	A/Milano/202/2012		Other Database Import	Pariani,E.; Amendola,A.; Ebranati,E.; Ranghiero,A.; Lai,A.; Anselmi,G.; Zehender,G.; Zanetti,A.
EPI406905	HA	Italy	2012-Feb-27	A/Milano/199/2012		Other Database Import	Pariani,E.; Amendola,A.; Ebranati,E.; Ranghiero,A.; Lai,A.; Anselmi,G.; Zehender,G.; Zanetti,A.
EPI406902	HA	Italy	2012-Feb-20	A/Milano/177/2012		Other Database Import	Pariani,E.; Amendola,A.; Ebranati,E.; Ranghiero,A.; Lai,A.; Anselmi,G.; Zehender,G.; Zanetti,A.
EPI406897	HA	Italy	2012-Feb-08	A/Milano/126/2012		Other Database Import	Pariani,E.; Amendola,A.; Ebranati,E.; Ranghiero,A.; Lai,A.; Anselmi,G.; Zehender,G.; Zanetti,A.
EPI406895	HA	Italy	2012-Feb-06	A/Milano/124/2012		Other Database Import	Pariani,E.; Amendola,A.; Ebranati,E.; Ranghiero,A.; Lai,A.; Anselmi,G.; Zehender,G.; Zanetti,A.
EPI406894	HA	Italy	2012-Jan-27	A/Milano/91/2012		Other Database Import	Pariani,E.; Amendola,A.; Ebranati,E.; Ranghiero,A.; Lai,A.; Anselmi,G.; Zehender,G.; Zanetti,A.
EPI406893	HA	Italy	2012-Jan-28	A/Milano/90/2012		Other Database Import	Pariani,E.; Amendola,A.; Ebranati,E.; Ranghiero,A.; Lai,A.; Anselmi,G.; Zehender,G.; Zanetti,A.
EPI406888	HA	Italy	2012-Jan-23	A/Milano/70/2012		Other Database Import	Pariani,E.; Amendola,A.; Ebranati,E.; Ranghiero,A.; Lai,A.; Anselmi,G.; Zehender,G.; Zanetti,A.
EPI406887	HA	Italy	2012-Jan-23	A/Milano/62/2012		Other Database Import	Pariani,E.; Amendola,A.; Ebranati,E.; Ranghiero,A.; Lai,A.; Anselmi,G.; Zehender,G.; Zanetti,A.
EPI406886	HA	Italy	2012-Jan-23	A/Milano/57/2012		Other Database Import	Pariani,E.; Amendola,A.; Ebranati,E.; Ranghiero,A.; Lai,A.; Anselmi,G.; Zehender,G.; Zanetti,A.
EPI406885	HA	Italy	2012-Jan-18	A/Milano/44/2012		Other Database Import	Pariani,E.; Amendola,A.; Ebranati,E.; Ranghiero,A.; Lai,A.; Anselmi,G.; Zehender,G.; Zanetti,A.
EPI406879	HA	Italy	2012-Jan-12	A/Milano/20/2012		Other Database Import	Pariani,E.; Amendola,A.; Ebranati,E.; Ranghiero,A.; Lai,A.; Anselmi,G.; Zehender,G.; Zanetti,A.
EPI406878	HA	Italy	2012-Jan-10	A/Milano/18/2012		Other Database Import	Pariani,E.; Amendola,A.; Ebranati,E.; Ranghiero,A.; Lai,A.; Anselmi,G.; Zehender,G.; Zanetti,A.
EPI406877	HA	Italy	2012-Jan-10	A/Milano/25/2012		Other Database Import	Pariani,E.; Amendola,A.; Ebranati,E.; Ranghiero,A.; Lai,A.; Anselmi,G.; Zehender,G.; Zanetti,A.
EPI406598	HA	Russian Federation	2012-Feb-19	A/Novosibirsk/26k/2012		Other Database Import	Sobolev,I.A.; Kurskaya,O.G.; Durymanov,A.G.; Sousloparov,I.M.; Shestopalov,A.M.
EPI406599	NA	Russian Federation	2012-Feb-19	A/Novosibirsk/26k/2012		Other Database Import	Sobolev,I.A.; Kurskaya,O.G.; Durymanov,A.G.; Sousloparov,I.M.; Shestopalov,A.M.
EPI406597	NA	Russian Federation	2012-Jan-29	A/Novosibirsk/155/2012		Other Database Import	Sobolev,I.A.; Kurskaya,O.G.; Durymanov,A.G.; Sousloparov,I.M.; Shestopalov,A.M.
EPI406596	HA	Russian Federation	2012-Jan-29	A/Novosibirsk/155/2012		Other Database Import	Sobolev,I.A.; Kurskaya,O.G.; Durymanov,A.G.; Sousloparov,I.M.; Shestopalov,A.M.
EPI406594	HA	Russian Federation	2012-Mar-14	A/Novosibirsk/59d/2012		Other Database Import	Sobolev,I.A.; Kurskaya,O.G.; Durymanov,A.G.; Sousloparov,I.M.; Shestopalov,A.M.
EPI406595	NA	Russian Federation	2012-Mar-14	A/Novosibirsk/59d/2012		Other Database Import	Sobolev,I.A.; Kurskaya,O.G.; Durymanov,A.G.; Sousloparov,I.M.; Shestopalov,A.M.
EPI406542	NA	Japan	2012-Jan-20	A/Kyoto/11K012/2012		Other Database Import	Kondo,H.; Saito,R.; Saito,K.; Dapat,C.; Dapat,I.
EPI406541	NA	Japan	2012-Jan-19	A/Kyoto/11K005/2012		Other Database Import	Kondo,H.; Saito,R.; Saito,K.; Dapat,C.; Dapat,I.
EPI406540	NA	Japan	2012-Jan-19	A/Osaka/11K114/2012		Other Database Import	Kondo,H.; Saito,R.; Saito,K.; Dapat,C.; Dapat,I.
EPI406013	HA	Iceland	2012-Apr-14	A/Iceland/24/2012	Landspitali - University Hospital	National Institute for Medical Research
EPI406014	NA	Iceland	2012-Apr-14	A/Iceland/24/2012	Landspitali - University Hospital	National Institute for Medical Research
EPI405960	HA	Cote d'Ivoire	2012-Apr-17	A/Yopougon/GR 414/2012	Pasteur Institut of Côte d'Ivoire	National Institute for Medical Research
EPI405961	NA	Cote d'Ivoire	2012-Apr-17	A/Yopougon/GR 414/2012	Pasteur Institut of Côte d'Ivoire	National Institute for Medical Research
EPI405956	HA	United States	2012-Mar-08	A/Ohio/02/2012	Centers for Disease Control and Prevention	National Institute for Medical Research
EPI405957	NA	United States	2012-Mar-08	A/Ohio/02/2012	Centers for Disease Control and Prevention	National Institute for Medical Research
EPI405952	HA	Norway	2012-Apr-02	A/Norway/1422/2012	WHO National Influenza Centre	National Institute for Medical Research
EPI405953	NA	Norway	2012-Apr-02	A/Norway/1422/2012	WHO National Influenza Centre	National Institute for Medical Research
EPI405950	HA	Mauritius	2012-Jun-22	A/Mauritius/549/2012	Central Health Laboratory	National Institute for Medical Research
EPI405951	NA	Mauritius	2012-Jun-22	A/Mauritius/549/2012	Central Health Laboratory	National Institute for Medical Research
EPI405938	HA	South Africa	2012-Jun-25	A/Johannesburg/3392/2012	Sandringham, National Institute for Communicable D	National Institute for Medical Research
EPI405939	NA	South Africa	2012-Jun-25	A/Johannesburg/3392/2012	Sandringham, National Institute for Communicable D	National Institute for Medical Research
EPI405936	HA	South Africa	2012-Jun-18	A/Johannesburg/3303/2012	Sandringham, National Institute for Communicable D	National Institute for Medical Research
EPI405937	NA	South Africa	2012-Jun-18	A/Johannesburg/3303/2012	Sandringham, National Institute for Communicable D	National Institute for Medical Research
EPI405918	HA	Iceland	2012-Apr-14	A/Iceland/24/2012	Landspitali - University Hospital	National Institute for Medical Research
EPI405919	NA	Iceland	2012-Apr-14	A/Iceland/24/2012	Landspitali - University Hospital	National Institute for Medical Research
EPI405916	HA	Iceland	2012-Apr-14	A/Iceland/24/2012	Landspitali - University Hospital	National Institute for Medical Research
EPI405917	NA	Iceland	2012-Apr-14	A/Iceland/24/2012	Landspitali - University Hospital	National Institute for Medical Research
EPI405914	HA	Iceland	2012-Feb-23	A/Iceland/18/2012	Landspitali - University Hospital	National Institute for Medical Research
EPI405915	NA	Iceland	2012-Feb-23	A/Iceland/18/2012	Landspitali - University Hospital	National Institute for Medical Research
EPI405904	HA	Iceland	2012-Feb-19	A/Iceland/13/2012	Landspitali - University Hospital	National Institute for Medical Research
EPI405905	NA	Iceland	2012-Feb-19	A/Iceland/13/2012	Landspitali - University Hospital	National Institute for Medical Research
EPI405900	HA	Iceland	2012-Jan-24	A/Iceland/07/2012	Landspitali - University Hospital	National Institute for Medical Research
EPI405901	NA	Iceland	2012-Jan-24	A/Iceland/07/2012	Landspitali - University Hospital	National Institute for Medical Research
EPI405896	HA	Iceland	2012-Jan-13	A/Iceland/02/2012	Landspitali - University Hospital	National Institute for Medical Research
EPI405897	NA	Iceland	2012-Jan-13	A/Iceland/02/2012	Landspitali - University Hospital	National Institute for Medical Research
EPI405890	HA	United Kingdom	2012-May-31	A/England/565/2012	Microbiology Services Colindale, Public Health England	National Institute for Medical Research
EPI405891	NA	United Kingdom	2012-May-31	A/England/565/2012	Microbiology Services Colindale, Public Health England	National Institute for Medical Research
EPI405876	HA	Cote d'Ivoire	2012-May-16	A/Bouafle/GR 621/2012	Pasteur Institut of Côte d'Ivoire	National Institute for Medical Research
EPI405877	NA	Cote d'Ivoire	2012-May-16	A/Bouafle/GR 621/2012	Pasteur Institut of Côte d'Ivoire	National Institute for Medical Research
EPI405863	HA	Cote d'Ivoire	2012-Apr-20	A/Adjame/GR 429/2012	Pasteur Institut of Côte d'Ivoire	National Institute for Medical Research
EPI405864	NA	Cote d'Ivoire	2012-Apr-20	A/Adjame/GR 429/2012	Pasteur Institut of Côte d'Ivoire	National Institute for Medical Research
EPI406945	PA	United States	2012-Apr-21	A/Pennsylvania/09/2012	Centers for Disease Control and Prevention	Centers for Disease Control and Prevention
EPI404995	NA	United States	2012-Apr-21	A/Pennsylvania/09/2012	Centers for Disease Control and Prevention	Centers for Disease Control and Prevention
EPI404996	HA	United States	2012-Apr-21	A/Pennsylvania/09/2012	Centers for Disease Control and Prevention	Centers for Disease Control and Prevention
EPI404994	PB1	United States	2012-Apr-21	A/Pennsylvania/09/2012	Centers for Disease Control and Prevention	Centers for Disease Control and Prevention
EPI404990	NP	United States	2012-Apr-21	A/Pennsylvania/09/2012	Centers for Disease Control and Prevention	Centers for Disease Control and Prevention
EPI404991	NS	United States	2012-Apr-21	A/Pennsylvania/09/2012	Centers for Disease Control and Prevention	Centers for Disease Control and Prevention
EPI404992	MP	United States	2012-Apr-21	A/Pennsylvania/09/2012	Centers for Disease Control and Prevention	Centers for Disease Control and Prevention
EPI404993	PB2	United States	2012-Apr-21	A/Pennsylvania/09/2012	Centers for Disease Control and Prevention	Centers for Disease Control and Prevention
EPI404987	PB1	United States	2012-Apr-21	A/Pennsylvania/09/2012	Pennsylvania Department of Health	Centers for Disease Control and Prevention
EPI404983	NP	United States	2012-Apr-21	A/Pennsylvania/09/2012	Pennsylvania Department of Health	Centers for Disease Control and Prevention
EPI404984	NS	United States	2012-Apr-21	A/Pennsylvania/09/2012	Pennsylvania Department of Health	Centers for Disease Control and Prevention
EPI404985	MP	United States	2012-Apr-21	A/Pennsylvania/09/2012	Pennsylvania Department of Health	Centers for Disease Control and Prevention
EPI404986	PB2	United States	2012-Apr-21	A/Pennsylvania/09/2012	Pennsylvania Department of Health	Centers for Disease Control and Prevention
EPI404988	NA	United States	2012-Apr-21	A/Pennsylvania/09/2012	Pennsylvania Department of Health	Centers for Disease Control and Prevention
EPI404989	HA	United States	2012-Apr-21	A/Pennsylvania/09/2012	Pennsylvania Department of Health	Centers for Disease Control and Prevention
EPI406071	PA	United States	2012-Apr-21	A/Pennsylvania/09/2012	Pennsylvania Department of Health	Centers for Disease Control and Prevention
EPI401423	PA	Kenya	2012-Mar-26	A/Kenya/225/2012		USAMRU-K	Bulimo,W.D; Achilla,R.A; Majanja,J.M; Wadegu,M.O; Osuna,F.A; Mukunzi,S.O; Mwangi, J.K; Mwangi,J.W; Opot, B.H; Kibet, K.M; Muthoni, J.N; Njiri,J.O.; Ocholla,S; Wurapa,K.E
EPI401424	PA	Kenya	2012-Mar-26	A/Kenya/225/2012		USAMRU-K	Bulimo,W.D; Achilla,R.A; Majanja,J.M; Wadegu,M.O; Osuna,F.A; Mukunzi,S.O; Mwangi, J.K; Mwangi,J.W; Opot, B.H; Kibet, K.M; Muthoni, J.N; Njiri,J.O.; Ocholla,S; Wurapa,K.E
EPI401420	NP	Kenya	2012-Mar-26	A/Kenya/225/2012		USAMRU-K	Bulimo,W.D; Achilla,R.A; Majanja,J.M; Wadegu,M.O; Osuna,F.A; Mukunzi,S.O; Mwangi, J.K; Mwangi,J.W; Opot, B.H; Kibet, K.M; Muthoni, J.N; Njiri,J.O.; Ocholla,S; Wurapa,K.E
EPI401425	PB2	Kenya	2012-Mar-26	A/Kenya/225/2012		USAMRU-K	Bulimo,W.D; Achilla,R.A; Majanja,J.M; Wadegu,M.O; Osuna,F.A; Mukunzi,S.O; Mwangi, J.K; Mwangi,J.W; Opot, B.H; Kibet, K.M; Muthoni, J.N; Njiri,J.O.; Ocholla,S; Wurapa,K.E
EPI401419	NA	Kenya	2012-Mar-26	A/Kenya/225/2012		USAMRU-K	Bulimo,W.D; Achilla,R.A; Majanja,J.M; Wadegu,M.O; Osuna,F.A; Mukunzi,S.O; Mwangi, J.K; Mwangi,J.W; Opot, B.H; Kibet, K.M; Muthoni, J.N; Njiri,J.O.; Ocholla,S; Wurapa,K.E
EPI401418	MP	Kenya	2012-Mar-26	A/Kenya/225/2012		USAMRU-K	Bulimo,W.D; Achilla,R.A; Majanja,J.M; Wadegu,M.O; Osuna,F.A; Mukunzi,S.O; Mwangi, J.K; Mwangi,J.W; Opot, B.H; Kibet, K.M; Muthoni, J.N; Njiri,J.O.; Ocholla,S; Wurapa,K.E
EPI401421	NS	Kenya	2012-Mar-26	A/Kenya/225/2012		USAMRU-K	Bulimo,W.D; Achilla,R.A; Majanja,J.M; Wadegu,M.O; Osuna,F.A; Mukunzi,S.O; Mwangi, J.K; Mwangi,J.W; Opot, B.H; Kibet, K.M; Muthoni, J.N; Njiri,J.O.; Ocholla,S; Wurapa,K.E
EPI401417	HA	Kenya	2012-Mar-26	A/Kenya/225/2012		USAMRU-K	Bulimo,W.D; Achilla,R.A; Majanja,J.M; Wadegu,M.O; Osuna,F.A; Mukunzi,S.O; Mwangi, J.K; Mwangi,J.W; Opot, B.H; Kibet, K.M; Muthoni, J.N; Njiri,J.O.; Ocholla,S; Wurapa,K.E
EPI401235	HA	Russian Federation	2012-Apr-09	A/Saint Petersburg/RII60/2012		Other Database Import	Kosheleva,A.A.; Fadeev,A.V.; Komissarov,A.B.; Pisareva,M.M.; Grudinin,M.P.
EPI401236	NA	Russian Federation	2012-Apr-09	A/Saint Petersburg/RII60/2012		Other Database Import	Kosheleva,A.A.; Fadeev,A.V.; Komissarov,A.B.; Pisareva,M.M.; Grudinin,M.P.
EPI401237	MP	Russian Federation	2012-Apr-09	A/Saint Petersburg/RII60/2012		Other Database Import	Kosheleva,A.A.; Fadeev,A.V.; Komissarov,A.B.; Pisareva,M.M.; Grudinin,M.P.
EPI401226	HA	Russian Federation	2012-Apr-20	A/Saint Petersburg/RII47/2012		Other Database Import	Kosheleva,A.A.; Fadeev,A.V.; Komissarov,A.B.; Pisareva,M.M.; Grudinin,M.P.
EPI401227	NA	Russian Federation	2012-Apr-20	A/Saint Petersburg/RII47/2012		Other Database Import	Kosheleva,A.A.; Fadeev,A.V.; Komissarov,A.B.; Pisareva,M.M.; Grudinin,M.P.
EPI401228	MP	Russian Federation	2012-Apr-20	A/Saint Petersburg/RII47/2012		Other Database Import	Kosheleva,A.A.; Fadeev,A.V.; Komissarov,A.B.; Pisareva,M.M.; Grudinin,M.P.
EPI401223	HA	Russian Federation	2012-Mar-19	A/Saint Petersburg/RII31/2012		Other Database Import	Kosheleva,A.A.; Fadeev,A.V.; Komissarov,A.B.; Pisareva,M.M.; Grudinin,M.P.
EPI401224	NA	Russian Federation	2012-Mar-19	A/Saint Petersburg/RII31/2012		Other Database Import	Kosheleva,A.A.; Fadeev,A.V.; Komissarov,A.B.; Pisareva,M.M.; Grudinin,M.P.
EPI401225	MP	Russian Federation	2012-Mar-19	A/Saint Petersburg/RII31/2012		Other Database Import	Kosheleva,A.A.; Fadeev,A.V.; Komissarov,A.B.; Pisareva,M.M.; Grudinin,M.P.
EPI401217	HA	Russian Federation	2012-Mar-05	A/Saint Petersburg/RII16/2012		Other Database Import	Kosheleva,A.A.; Fadeev,A.V.; Komissarov,A.B.; Pisareva,M.M.; Grudinin,M.P.
EPI401218	NA	Russian Federation	2012-Mar-05	A/Saint Petersburg/RII16/2012		Other Database Import	Kosheleva,A.A.; Fadeev,A.V.; Komissarov,A.B.; Pisareva,M.M.; Grudinin,M.P.
EPI401219	MP	Russian Federation	2012-Mar-05	A/Saint Petersburg/RII16/2012		Other Database Import	Kosheleva,A.A.; Fadeev,A.V.; Komissarov,A.B.; Pisareva,M.M.; Grudinin,M.P.
EPI401202	HA	Russian Federation	2012-Feb-24	A/Novosibirsk/RII14/2012		Other Database Import	Kosheleva,A.A.; Fadeev,A.V.; Komissarov,A.B.; Pisareva,M.M.; Grudinin,M.P.
EPI401203	NA	Russian Federation	2012-Feb-24	A/Novosibirsk/RII14/2012		Other Database Import	Kosheleva,A.A.; Fadeev,A.V.; Komissarov,A.B.; Pisareva,M.M.; Grudinin,M.P.
EPI401204	MP	Russian Federation	2012-Feb-24	A/Novosibirsk/RII14/2012		Other Database Import	Kosheleva,A.A.; Fadeev,A.V.; Komissarov,A.B.; Pisareva,M.M.; Grudinin,M.P.
EPI401199	HA	Russian Federation	2012-Mar-07	A/Kaliningrad/RII02/2012		Other Database Import	Kosheleva,A.A.; Fadeev,A.V.; Komissarov,A.B.; Pisareva,M.M.; Grudinin,M.P.
EPI401200	NA	Russian Federation	2012-Mar-07	A/Kaliningrad/RII02/2012		Other Database Import	Kosheleva,A.A.; Fadeev,A.V.; Komissarov,A.B.; Pisareva,M.M.; Grudinin,M.P.
EPI401201	MP	Russian Federation	2012-Mar-07	A/Kaliningrad/RII02/2012		Other Database Import	Kosheleva,A.A.; Fadeev,A.V.; Komissarov,A.B.; Pisareva,M.M.; Grudinin,M.P.
EPI401196	HA	Russian Federation	2012-Mar-06	A/Novosibirsk/RII25/2012		Other Database Import	Kosheleva,A.A.; Fadeev,A.V.; Komissarov,A.B.; Pisareva,M.M.; Grudinin,M.P.
EPI401197	NA	Russian Federation	2012-Mar-06	A/Novosibirsk/RII25/2012		Other Database Import	Kosheleva,A.A.; Fadeev,A.V.; Komissarov,A.B.; Pisareva,M.M.; Grudinin,M.P.
EPI401198	MP	Russian Federation	2012-Mar-06	A/Novosibirsk/RII25/2012		Other Database Import	Kosheleva,A.A.; Fadeev,A.V.; Komissarov,A.B.; Pisareva,M.M.; Grudinin,M.P.
EPI401189	NA	Japan	2012-Feb-10	A/Nagasaki/11N022/2012		Other Database Import	Dapat,C.; Kondo,H.; Dapat,I.; Shobugawa,Y.; Saito,K.; Saito,R.; Suzuki,H.
EPI400077	NP	Kenya	2012-Mar-16	A/Kenya/223/2012	US Army Medical Research Unit - Kenya (USAMRU-K), GEIS Human Influenza Program	USAMRU-K	Bulimo,W.D; Achilla,R.A; Majanja,J.M; Wadegu,M.O; Osuna,F.A; Mukunzi,S.O; Mwangi, J.K; Mwangi,J.W; Opot, B.H; Kibet, K.M; Muthoni, J.N; Njiri,J.O.; Ocholla,S; Wurapa,K.E
EPI400078	NS	Kenya	2012-Mar-16	A/Kenya/223/2012	US Army Medical Research Unit - Kenya (USAMRU-K), GEIS Human Influenza Program	USAMRU-K	Bulimo,W.D; Achilla,R.A; Majanja,J.M; Wadegu,M.O; Osuna,F.A; Mukunzi,S.O; Mwangi, J.K; Mwangi,J.W; Opot, B.H; Kibet, K.M; Muthoni, J.N; Njiri,J.O.; Ocholla,S; Wurapa,K.E
EPI400079	PA	Kenya	2012-Mar-16	A/Kenya/223/2012	US Army Medical Research Unit - Kenya (USAMRU-K), GEIS Human Influenza Program	USAMRU-K	Bulimo,W.D; Achilla,R.A; Majanja,J.M; Wadegu,M.O; Osuna,F.A; Mukunzi,S.O; Mwangi, J.K; Mwangi,J.W; Opot, B.H; Kibet, K.M; Muthoni, J.N; Njiri,J.O.; Ocholla,S; Wurapa,K.E
EPI400080	PB1	Kenya	2012-Mar-16	A/Kenya/223/2012	US Army Medical Research Unit - Kenya (USAMRU-K), GEIS Human Influenza Program	USAMRU-K	Bulimo,W.D; Achilla,R.A; Majanja,J.M; Wadegu,M.O; Osuna,F.A; Mukunzi,S.O; Mwangi, J.K; Mwangi,J.W; Opot, B.H; Kibet, K.M; Muthoni, J.N; Njiri,J.O.; Ocholla,S; Wurapa,K.E
EPI400074	HA	Kenya	2012-Mar-16	A/Kenya/223/2012	US Army Medical Research Unit - Kenya (USAMRU-K), GEIS Human Influenza Program	USAMRU-K	Bulimo,W.D; Achilla,R.A; Majanja,J.M; Wadegu,M.O; Osuna,F.A; Mukunzi,S.O; Mwangi, J.K; Mwangi,J.W; Opot, B.H; Kibet, K.M; Muthoni, J.N; Njiri,J.O.; Ocholla,S; Wurapa,K.E
EPI400081	PB2	Kenya	2012-Mar-16	A/Kenya/223/2012	US Army Medical Research Unit - Kenya (USAMRU-K), GEIS Human Influenza Program	USAMRU-K	Bulimo,W.D; Achilla,R.A; Majanja,J.M; Wadegu,M.O; Osuna,F.A; Mukunzi,S.O; Mwangi, J.K; Mwangi,J.W; Opot, B.H; Kibet, K.M; Muthoni, J.N; Njiri,J.O.; Ocholla,S; Wurapa,K.E
EPI400075	MP	Kenya	2012-Mar-16	A/Kenya/223/2012	US Army Medical Research Unit - Kenya (USAMRU-K), GEIS Human Influenza Program	USAMRU-K	Bulimo,W.D; Achilla,R.A; Majanja,J.M; Wadegu,M.O; Osuna,F.A; Mukunzi,S.O; Mwangi, J.K; Mwangi,J.W; Opot, B.H; Kibet, K.M; Muthoni, J.N; Njiri,J.O.; Ocholla,S; Wurapa,K.E
EPI400076	NA	Kenya	2012-Mar-16	A/Kenya/223/2012	US Army Medical Research Unit - Kenya (USAMRU-K), GEIS Human Influenza Program	USAMRU-K	Bulimo,W.D; Achilla,R.A; Majanja,J.M; Wadegu,M.O; Osuna,F.A; Mukunzi,S.O; Mwangi, J.K; Mwangi,J.W; Opot, B.H; Kibet, K.M; Muthoni, J.N; Njiri,J.O.; Ocholla,S; Wurapa,K.E
EPI400069	HA	Kenya	2012-Feb-03	A/Kenya/222/2012	US Army Medical Research Unit - Kenya (USAMRU-K), GEIS Human Influenza Program	USAMRU-K	Bulimo,W.D; Achilla,R.A; Majanja,J.M; Wadegu,M.O; Osuna,F.A; Mukunzi,S.O; Mwangi, J.K; Mwangi,J.W; Opot, B.H; Kibet, K.M; Muthoni, J.N; Njiri,J.O.; Ocholla,S; Wurapa,K.E
EPI400073	PB2	Kenya	2012-Feb-03	A/Kenya/222/2012	US Army Medical Research Unit - Kenya (USAMRU-K), GEIS Human Influenza Program	USAMRU-K	Bulimo,W.D; Achilla,R.A; Majanja,J.M; Wadegu,M.O; Osuna,F.A; Mukunzi,S.O; Mwangi, J.K; Mwangi,J.W; Opot, B.H; Kibet, K.M; Muthoni, J.N; Njiri,J.O.; Ocholla,S; Wurapa,K.E
EPI400072	PA	Kenya	2012-Feb-03	A/Kenya/222/2012	US Army Medical Research Unit - Kenya (USAMRU-K), GEIS Human Influenza Program	USAMRU-K	Bulimo,W.D; Achilla,R.A; Majanja,J.M; Wadegu,M.O; Osuna,F.A; Mukunzi,S.O; Mwangi, J.K; Mwangi,J.W; Opot, B.H; Kibet, K.M; Muthoni, J.N; Njiri,J.O.; Ocholla,S; Wurapa,K.E
EPI400070	NP	Kenya	2012-Feb-03	A/Kenya/222/2012	US Army Medical Research Unit - Kenya (USAMRU-K), GEIS Human Influenza Program	USAMRU-K	Bulimo,W.D; Achilla,R.A; Majanja,J.M; Wadegu,M.O; Osuna,F.A; Mukunzi,S.O; Mwangi, J.K; Mwangi,J.W; Opot, B.H; Kibet, K.M; Muthoni, J.N; Njiri,J.O.; Ocholla,S; Wurapa,K.E
EPI400071	NS	Kenya	2012-Feb-03	A/Kenya/222/2012	US Army Medical Research Unit - Kenya (USAMRU-K), GEIS Human Influenza Program	USAMRU-K	Bulimo,W.D; Achilla,R.A; Majanja,J.M; Wadegu,M.O; Osuna,F.A; Mukunzi,S.O; Mwangi, J.K; Mwangi,J.W; Opot, B.H; Kibet, K.M; Muthoni, J.N; Njiri,J.O.; Ocholla,S; Wurapa,K.E
EPI400066	MP	Kenya	2012-Feb-24	A/Kenya/221/2012	US Army Medical Research Unit - Kenya (USAMRU-K), GEIS Human Influenza Program	USAMRU-K	Bulimo,W.D; Achilla,R.A; Majanja,J.M; Wadegu,M.O; Osuna,F.A; Mukunzi,S.O; Mwangi, J.K; Mwangi,J.W; Opot, B.H; Kibet, K.M; Muthoni, J.N; Njiri,J.O.; Ocholla,S; Wurapa,K.E
EPI400065	HA	Kenya	2012-Feb-24	A/Kenya/221/2012	US Army Medical Research Unit - Kenya (USAMRU-K), GEIS Human Influenza Program	USAMRU-K	Bulimo,W.D; Achilla,R.A; Majanja,J.M; Wadegu,M.O; Osuna,F.A; Mukunzi,S.O; Mwangi, J.K; Mwangi,J.W; Opot, B.H; Kibet, K.M; Muthoni, J.N; Njiri,J.O.; Ocholla,S; Wurapa,K.E
EPI400067	NP	Kenya	2012-Feb-24	A/Kenya/221/2012	US Army Medical Research Unit - Kenya (USAMRU-K), GEIS Human Influenza Program	USAMRU-K	Bulimo,W.D; Achilla,R.A; Majanja,J.M; Wadegu,M.O; Osuna,F.A; Mukunzi,S.O; Mwangi, J.K; Mwangi,J.W; Opot, B.H; Kibet, K.M; Muthoni, J.N; Njiri,J.O.; Ocholla,S; Wurapa,K.E
EPI400068	PA	Kenya	2012-Feb-24	A/Kenya/221/2012	US Army Medical Research Unit - Kenya (USAMRU-K), GEIS Human Influenza Program	USAMRU-K	Bulimo,W.D; Achilla,R.A; Majanja,J.M; Wadegu,M.O; Osuna,F.A; Mukunzi,S.O; Mwangi, J.K; Mwangi,J.W; Opot, B.H; Kibet, K.M; Muthoni, J.N; Njiri,J.O.; Ocholla,S; Wurapa,K.E
EPI399987	HA	United States	2012-Apr-13	A/California/NHRC348385/2012		Other Database Import	Thammavong,H.; Coon,R.; Balansay-Ames,M.; Myers,C.A.; Hawksworth,A.; Blair,P.; de Mattos,C.; Brice,G.
EPI399984	HA	United States	2012-Apr-13	A/California/NHRC347724/2012		Other Database Import	Thammavong,H.; Coon,R.; Balansay-Ames,M.; Myers,C.A.; Hawksworth,A.; Blair,P.; de Mattos,C.; Brice,G.
EPI399979	HA	Japan	2012-Mar-10	A/Japan/NHRC347515/2012		Other Database Import	Thammavong,H.; Coon,R.; Balansay-Ames,M.; Myers,C.A.; Hawksworth,A.; Blair,P.; de Mattos,C.; Brice,G.
EPI399978	HA	United States	2012-Feb-16	A/California/NHRC342547/2012		Other Database Import	Thammavong,H.; Coon,R.; Balansay-Ames,M.; Myers,C.A.; Hawksworth,A.; Blair,P.; de Mattos,C.; Brice,G.
EPI399977	HA	United States	2012-Feb-16	A/California/NHRC342543/2012		Other Database Import	Thammavong,H.; Coon,R.; Balansay-Ames,M.; Myers,C.A.; Hawksworth,A.; Blair,P.; de Mattos,C.; Brice,G.
EPI399976	HA	United States	2012-Feb-14	A/California/NHRC342535/2012		Other Database Import	Thammavong,H.; Coon,R.; Balansay-Ames,M.; Myers,C.A.; Hawksworth,A.; Blair,P.; de Mattos,C.; Brice,G.
EPI399975	HA	United States	2012-Feb-27	A/Illinois/NHRC342271/2012		Other Database Import	Thammavong,H.; Coon,R.; Balansay-Ames,M.; Myers,C.A.; Hawksworth,A.; Blair,P.; de Mattos,C.; Brice,G.
EPI399971	HA	United States	2012-Feb-22	A/California/NHRC341963/2012		Other Database Import	Thammavong,H.; Coon,R.; Balansay-Ames,M.; Myers,C.A.; Hawksworth,A.; Blair,P.; de Mattos,C.; Brice,G.
EPI399970	HA	United States	2012-Jan-25	A/Missouri/NHRC341664/2012		Other Database Import	Thammavong,H.; Coon,R.; Balansay-Ames,M.; Myers,C.A.; Hawksworth,A.; Blair,P.; de Mattos,C.; Brice,G.
EPI399969	HA	United States	2012-Feb-21	A/Missouri/NHRC341652/2012		Other Database Import	Thammavong,H.; Coon,R.; Balansay-Ames,M.; Myers,C.A.; Hawksworth,A.; Blair,P.; de Mattos,C.; Brice,G.
EPI399967	HA	United States	2012-Jan-25	A/California/NHRC339143/2012		Other Database Import	Thammavong,H.; Coon,R.; Balansay-Ames,M.; Myers,C.A.; Hawksworth,A.; Blair,P.; de Mattos,C.; Brice,G.
EPI398872	NA	China	2012-Mar-05	A/Huzhou/155/2012		Other Database Import	Xu,D.
EPI398667	NA	Czech Republic	2012-May-14	A/Czech Republic/138/2012		Other Database Import	Nagy,A.; Jirincova,H.; Havlickova,M.
EPI398668	MP	Czech Republic	2012-May-14	A/Czech Republic/138/2012		Other Database Import	Nagy,A.; Jirincova,H.; Havlickova,M.
EPI398669	NS	Czech Republic	2012-May-14	A/Czech Republic/138/2012		Other Database Import	Nagy,A.; Jirincova,H.; Havlickova,M.
EPI398662	PB2	Czech Republic	2012-May-14	A/Czech Republic/138/2012		Other Database Import	Nagy,A.; Jirincova,H.; Havlickova,M.
EPI398663	PB1	Czech Republic	2012-May-14	A/Czech Republic/138/2012		Other Database Import	Nagy,A.; Jirincova,H.; Havlickova,M.
EPI398664	PA	Czech Republic	2012-May-14	A/Czech Republic/138/2012		Other Database Import	Nagy,A.; Jirincova,H.; Havlickova,M.
EPI398665	HA	Czech Republic	2012-May-14	A/Czech Republic/138/2012		Other Database Import	Nagy,A.; Jirincova,H.; Havlickova,M.
EPI398666	NP	Czech Republic	2012-May-14	A/Czech Republic/138/2012		Other Database Import	Nagy,A.; Jirincova,H.; Havlickova,M.
EPI398660	HA	Czech Republic	2012-Apr-24	A/Czech Republic/132/2012		Other Database Import	Nagy,A.; Jirincova,H.; Havlickova,M.
EPI398661	NA	Czech Republic	2012-Apr-24	A/Czech Republic/132/2012		Other Database Import	Nagy,A.; Jirincova,H.; Havlickova,M.
EPI398650	PB2	Czech Republic	2012-Apr-20	A/Czech Republic/114/2012		Other Database Import	Nagy,A.; Jirincova,H.; Havlickova,M.
EPI398651	PB1	Czech Republic	2012-Apr-20	A/Czech Republic/114/2012		Other Database Import	Nagy,A.; Jirincova,H.; Havlickova,M.
EPI398652	PA	Czech Republic	2012-Apr-20	A/Czech Republic/114/2012		Other Database Import	Nagy,A.; Jirincova,H.; Havlickova,M.
EPI398653	HA	Czech Republic	2012-Apr-20	A/Czech Republic/114/2012		Other Database Import	Nagy,A.; Jirincova,H.; Havlickova,M.
EPI398654	NP	Czech Republic	2012-Apr-20	A/Czech Republic/114/2012		Other Database Import	Nagy,A.; Jirincova,H.; Havlickova,M.
EPI398655	NA	Czech Republic	2012-Apr-20	A/Czech Republic/114/2012		Other Database Import	Nagy,A.; Jirincova,H.; Havlickova,M.
EPI398656	MP	Czech Republic	2012-Apr-20	A/Czech Republic/114/2012		Other Database Import	Nagy,A.; Jirincova,H.; Havlickova,M.
EPI398657	NS	Czech Republic	2012-Apr-20	A/Czech Republic/114/2012		Other Database Import	Nagy,A.; Jirincova,H.; Havlickova,M.
EPI398610	PB2	Czech Republic	2012-Feb-28	A/Czech Republic/120/2012		Other Database Import	Nagy,A.; Jirincova,H.; Havlickova,M.
EPI398611	PB1	Czech Republic	2012-Feb-28	A/Czech Republic/120/2012		Other Database Import	Nagy,A.; Jirincova,H.; Havlickova,M.
EPI398612	PA	Czech Republic	2012-Feb-28	A/Czech Republic/120/2012		Other Database Import	Nagy,A.; Jirincova,H.; Havlickova,M.
EPI398613	HA	Czech Republic	2012-Feb-28	A/Czech Republic/120/2012		Other Database Import	Nagy,A.; Jirincova,H.; Havlickova,M.
EPI398614	NP	Czech Republic	2012-Feb-28	A/Czech Republic/120/2012		Other Database Import	Nagy,A.; Jirincova,H.; Havlickova,M.
EPI398615	NA	Czech Republic	2012-Feb-28	A/Czech Republic/120/2012		Other Database Import	Nagy,A.; Jirincova,H.; Havlickova,M.
EPI398616	MP	Czech Republic	2012-Feb-28	A/Czech Republic/120/2012		Other Database Import	Nagy,A.; Jirincova,H.; Havlickova,M.
EPI398617	NS	Czech Republic	2012-Feb-28	A/Czech Republic/120/2012		Other Database Import	Nagy,A.; Jirincova,H.; Havlickova,M.
EPI398607	NA	Czech Republic	2012-Feb-28	A/Czech Republic/119/2012		Other Database Import	Nagy,A.; Jirincova,H.; Havlickova,M.
EPI398608	MP	Czech Republic	2012-Feb-28	A/Czech Republic/119/2012		Other Database Import	Nagy,A.; Jirincova,H.; Havlickova,M.
EPI398609	NS	Czech Republic	2012-Feb-28	A/Czech Republic/119/2012		Other Database Import	Nagy,A.; Jirincova,H.; Havlickova,M.
EPI398602	PB2	Czech Republic	2012-Feb-28	A/Czech Republic/119/2012		Other Database Import	Nagy,A.; Jirincova,H.; Havlickova,M.
EPI398603	PB1	Czech Republic	2012-Feb-28	A/Czech Republic/119/2012		Other Database Import	Nagy,A.; Jirincova,H.; Havlickova,M.
EPI398604	PA	Czech Republic	2012-Feb-28	A/Czech Republic/119/2012		Other Database Import	Nagy,A.; Jirincova,H.; Havlickova,M.
EPI398605	HA	Czech Republic	2012-Feb-28	A/Czech Republic/119/2012		Other Database Import	Nagy,A.; Jirincova,H.; Havlickova,M.
EPI398606	NP	Czech Republic	2012-Feb-28	A/Czech Republic/119/2012		Other Database Import	Nagy,A.; Jirincova,H.; Havlickova,M.
EPI398586	PB2	Czech Republic	2012-Feb-22	A/Czech Republic/20/2012		Other Database Import	Nagy,A.; Jirincova,H.; Havlickova,M.
EPI398587	PB1	Czech Republic	2012-Feb-22	A/Czech Republic/20/2012		Other Database Import	Nagy,A.; Jirincova,H.; Havlickova,M.
EPI398588	PA	Czech Republic	2012-Feb-22	A/Czech Republic/20/2012		Other Database Import	Nagy,A.; Jirincova,H.; Havlickova,M.
EPI398589	HA	Czech Republic	2012-Feb-22	A/Czech Republic/20/2012		Other Database Import	Nagy,A.; Jirincova,H.; Havlickova,M.
EPI398590	NP	Czech Republic	2012-Feb-22	A/Czech Republic/20/2012		Other Database Import	Nagy,A.; Jirincova,H.; Havlickova,M.
EPI398591	NA	Czech Republic	2012-Feb-22	A/Czech Republic/20/2012		Other Database Import	Nagy,A.; Jirincova,H.; Havlickova,M.
EPI398592	MP	Czech Republic	2012-Feb-22	A/Czech Republic/20/2012		Other Database Import	Nagy,A.; Jirincova,H.; Havlickova,M.
EPI398593	NS	Czech Republic	2012-Feb-22	A/Czech Republic/20/2012		Other Database Import	Nagy,A.; Jirincova,H.; Havlickova,M.
EPI397873	MP	United States	2012-Apr-15	A/Texas/50/2012	Texas Department of State Health Services-Laboratory Services	Centers for Disease Control and Prevention
EPI397874	PA	United States	2012-Apr-15	A/Texas/50/2012	Texas Department of State Health Services-Laboratory Services	Centers for Disease Control and Prevention
EPI397875	NA	United States	2012-Apr-15	A/Texas/50/2012	Texas Department of State Health Services-Laboratory Services	Centers for Disease Control and Prevention
EPI397876	HA	United States	2012-Apr-15	A/Texas/50/2012	Texas Department of State Health Services-Laboratory Services	Centers for Disease Control and Prevention
EPI398043	NS	United States	2012-Apr-15	A/Texas/50/2012	Texas Department of State Health Services-Laboratory Services	Centers for Disease Control and Prevention
EPI398044	PB2	United States	2012-Apr-15	A/Texas/50/2012	Texas Department of State Health Services-Laboratory Services	Centers for Disease Control and Prevention
EPI398045	PB1	United States	2012-Apr-15	A/Texas/50/2012	Texas Department of State Health Services-Laboratory Services	Centers for Disease Control and Prevention
EPI408574	NP	United States	2012-Apr-15	A/Texas/50/2012	Texas Department of State Health Services-Laboratory Services	Centers for Disease Control and Prevention
EPI397572	MP	United States	2012-Jan-18	A/Maryland/02/2012	WHO Collaborating Centre for Reference and Research on Influenza	Centers for Disease Control and Prevention
EPI397573	NA	United States	2012-Jan-18	A/Maryland/02/2012	WHO Collaborating Centre for Reference and Research on Influenza	Centers for Disease Control and Prevention
EPI397574	HA	United States	2012-Jan-18	A/Maryland/02/2012	WHO Collaborating Centre for Reference and Research on Influenza	Centers for Disease Control and Prevention
EPI397447	NA	Puerto Rico	2012-Jun-27	A/Puerto Rico/36/2012	Puerto Rico Department of Health	Centers for Disease Control and Prevention
EPI397067	MP	Puerto Rico	2012-Jun-27	A/Puerto Rico/36/2012	Puerto Rico Department of Health	Centers for Disease Control and Prevention
EPI397068	HA	Puerto Rico	2012-Jun-27	A/Puerto Rico/36/2012	Puerto Rico Department of Health	Centers for Disease Control and Prevention
EPI397144	NA	Australia	2012-Jun-16	A/Victoria/527/2012	WHO Collaborating Centre for Reference and Research on Influenza	Centers for Disease Control and Prevention
EPI397058	MP	Australia	2012-Jun-16	A/Victoria/527/2012	WHO Collaborating Centre for Reference and Research on Influenza	Centers for Disease Control and Prevention
EPI397059	HA	Australia	2012-Jun-16	A/Victoria/527/2012	WHO Collaborating Centre for Reference and Research on Influenza	Centers for Disease Control and Prevention
EPI395380	HA	United States	2012-Apr-19	A/Boston/DOA94/2012		Other Database Import	Wentworth,D.E.; Dugan,V.; Halpin,R.; Lin,X.; Bera,J.; Ghedin,E.; Hostetler,J.; Fedorova,N.; Overton,L.; Tsitrin,T.; Stockwell,T.; Katzel,D.; Li,K.; Amedeo,P.; Schobel,S.; Shrivastava,S.; Wang,S.; Thovarai,V.; Bishop,B.; Edworthy,P.; Kim,M.; Donnino,M.; Cocchi,M.; Salciccioli,J.; Giberson,B.; Bourgeois,F.; Bao,Y.; Sanders,R.; Dernovoy,D.; Kiryutin,B.; Lipman,D.J.; Tatusova,T.
EPI395381	MP	United States	2012-Apr-19	A/Boston/DOA94/2012		Other Database Import	Wentworth,D.E.; Dugan,V.; Halpin,R.; Lin,X.; Bera,J.; Ghedin,E.; Hostetler,J.; Fedorova,N.; Overton,L.; Tsitrin,T.; Stockwell,T.; Katzel,D.; Li,K.; Amedeo,P.; Schobel,S.; Shrivastava,S.; Wang,S.; Thovarai,V.; Bishop,B.; Edworthy,P.; Kim,M.; Donnino,M.; Cocchi,M.; Salciccioli,J.; Giberson,B.; Bourgeois,F.; Bao,Y.; Sanders,R.; Dernovoy,D.; Kiryutin,B.; Lipman,D.J.; Tatusova,T.
EPI395382	NA	United States	2012-Apr-19	A/Boston/DOA94/2012		Other Database Import	Wentworth,D.E.; Dugan,V.; Halpin,R.; Lin,X.; Bera,J.; Ghedin,E.; Hostetler,J.; Fedorova,N.; Overton,L.; Tsitrin,T.; Stockwell,T.; Katzel,D.; Li,K.; Amedeo,P.; Schobel,S.; Shrivastava,S.; Wang,S.; Thovarai,V.; Bishop,B.; Edworthy,P.; Kim,M.; Donnino,M.; Cocchi,M.; Salciccioli,J.; Giberson,B.; Bourgeois,F.; Bao,Y.; Sanders,R.; Dernovoy,D.; Kiryutin,B.; Lipman,D.J.; Tatusova,T.
EPI395383	NP	United States	2012-Apr-19	A/Boston/DOA94/2012		Other Database Import	Wentworth,D.E.; Dugan,V.; Halpin,R.; Lin,X.; Bera,J.; Ghedin,E.; Hostetler,J.; Fedorova,N.; Overton,L.; Tsitrin,T.; Stockwell,T.; Katzel,D.; Li,K.; Amedeo,P.; Schobel,S.; Shrivastava,S.; Wang,S.; Thovarai,V.; Bishop,B.; Edworthy,P.; Kim,M.; Donnino,M.; Cocchi,M.; Salciccioli,J.; Giberson,B.; Bourgeois,F.; Bao,Y.; Sanders,R.; Dernovoy,D.; Kiryutin,B.; Lipman,D.J.; Tatusova,T.
EPI395384	NS	United States	2012-Apr-19	A/Boston/DOA94/2012		Other Database Import	Wentworth,D.E.; Dugan,V.; Halpin,R.; Lin,X.; Bera,J.; Ghedin,E.; Hostetler,J.; Fedorova,N.; Overton,L.; Tsitrin,T.; Stockwell,T.; Katzel,D.; Li,K.; Amedeo,P.; Schobel,S.; Shrivastava,S.; Wang,S.; Thovarai,V.; Bishop,B.; Edworthy,P.; Kim,M.; Donnino,M.; Cocchi,M.; Salciccioli,J.; Giberson,B.; Bourgeois,F.; Bao,Y.; Sanders,R.; Dernovoy,D.; Kiryutin,B.; Lipman,D.J.; Tatusova,T.
EPI395385	PA	United States	2012-Apr-19	A/Boston/DOA94/2012		Other Database Import	Wentworth,D.E.; Dugan,V.; Halpin,R.; Lin,X.; Bera,J.; Ghedin,E.; Hostetler,J.; Fedorova,N.; Overton,L.; Tsitrin,T.; Stockwell,T.; Katzel,D.; Li,K.; Amedeo,P.; Schobel,S.; Shrivastava,S.; Wang,S.; Thovarai,V.; Bishop,B.; Edworthy,P.; Kim,M.; Donnino,M.; Cocchi,M.; Salciccioli,J.; Giberson,B.; Bourgeois,F.; Bao,Y.; Sanders,R.; Dernovoy,D.; Kiryutin,B.; Lipman,D.J.; Tatusova,T.
EPI395386	PB1	United States	2012-Apr-19	A/Boston/DOA94/2012		Other Database Import	Wentworth,D.E.; Dugan,V.; Halpin,R.; Lin,X.; Bera,J.; Ghedin,E.; Hostetler,J.; Fedorova,N.; Overton,L.; Tsitrin,T.; Stockwell,T.; Katzel,D.; Li,K.; Amedeo,P.; Schobel,S.; Shrivastava,S.; Wang,S.; Thovarai,V.; Bishop,B.; Edworthy,P.; Kim,M.; Donnino,M.; Cocchi,M.; Salciccioli,J.; Giberson,B.; Bourgeois,F.; Bao,Y.; Sanders,R.; Dernovoy,D.; Kiryutin,B.; Lipman,D.J.; Tatusova,T.
EPI395387	PB2	United States	2012-Apr-19	A/Boston/DOA94/2012		Other Database Import	Wentworth,D.E.; Dugan,V.; Halpin,R.; Lin,X.; Bera,J.; Ghedin,E.; Hostetler,J.; Fedorova,N.; Overton,L.; Tsitrin,T.; Stockwell,T.; Katzel,D.; Li,K.; Amedeo,P.; Schobel,S.; Shrivastava,S.; Wang,S.; Thovarai,V.; Bishop,B.; Edworthy,P.; Kim,M.; Donnino,M.; Cocchi,M.; Salciccioli,J.; Giberson,B.; Bourgeois,F.; Bao,Y.; Sanders,R.; Dernovoy,D.; Kiryutin,B.; Lipman,D.J.; Tatusova,T.
EPI395225	MP	Brazil	2012-Jun-07	A/Belem/119244/2012	National Influenza Center	Centers for Disease Control and Prevention
EPI395226	NA	Brazil	2012-Jun-07	A/Belem/119244/2012	National Influenza Center	Centers for Disease Control and Prevention
EPI395227	HA	Brazil	2012-Jun-07	A/Belem/119244/2012	National Influenza Center	Centers for Disease Control and Prevention
EPI395033	HA	Norway	2012-May-14	A/Norway/1359/2012	WHO National Influenza Centre	National Institute for Medical Research
EPI395034	NA	Norway	2012-May-14	A/Norway/1359/2012	WHO National Influenza Centre	National Institute for Medical Research
EPI395031	HA	Norway	2012-May-02	A/Norway/1295/2012	WHO National Influenza Centre	National Institute for Medical Research
EPI395032	NA	Norway	2012-May-02	A/Norway/1295/2012	WHO National Influenza Centre	National Institute for Medical Research
EPI395029	HA	Norway	2012-Apr-27	A/Norway/1293/2012	WHO National Influenza Centre	National Institute for Medical Research
EPI395030	NA	Norway	2012-Apr-27	A/Norway/1293/2012	WHO National Influenza Centre	National Institute for Medical Research
EPI395027	HA	Norway	2012-Apr-30	A/Norway/1252/2012	WHO National Influenza Centre	National Institute for Medical Research
EPI395028	NA	Norway	2012-Apr-30	A/Norway/1252/2012	WHO National Influenza Centre	National Institute for Medical Research
EPI395017	HA	Guyana	2012-Mar-08	A/Guyane/1296/2012 (A/Guadeloupe/44/2012)	CRR virus Influenza region Sud	National Institute for Medical Research
EPI395018	NA	Guyana	2012-Mar-08	A/Guyane/1296/2012 (A/Guadeloupe/44/2012)	CRR virus Influenza region Sud	National Institute for Medical Research
EPI395013	HA	France	2012-Mar-07	A/Centre/929/2012	CRR virus Influenza region Sud	National Institute for Medical Research
EPI395014	NA	France	2012-Mar-07	A/Centre/929/2012	CRR virus Influenza region Sud	National Institute for Medical Research
EPI394960	NA	Japan	2012-Jun-26	A/KUMAMOTO-C/14/2012	Kumamoto City Environmental Research Center	National Institute of Infectious Diseases (NIID)	Fujisaki,Seiichiro; Kim,Namhee; Aya,Sato; Tashiro,Masato; Odagiri,Takato'
EPI394961	HA	Japan	2012-Jun-26	A/KUMAMOTO-C/14/2012	Kumamoto City Environmental Research Center	National Institute of Infectious Diseases (NIID)	Fujisaki,Seiichiro; Kim,Namhee; Aya,Sato; Tashiro,Masato; Odagiri,Takato'
EPI394841	MP	Australia	2012-May-10	A/South Australia/30/2012	WHO Collaborating Centre for Reference and Research on Influenza	Centers for Disease Control and Prevention
EPI394842	NA	Australia	2012-May-10	A/South Australia/30/2012	WHO Collaborating Centre for Reference and Research on Influenza	Centers for Disease Control and Prevention
EPI394843	HA	Australia	2012-May-10	A/South Australia/30/2012	WHO Collaborating Centre for Reference and Research on Influenza	Centers for Disease Control and Prevention
EPI394811	MP	Bermuda	2012-Jun-13	A/Bermuda/1915/2012	Caribbean Epidemiology Center	Centers for Disease Control and Prevention
EPI394812	HA	Bermuda	2012-Jun-13	A/Bermuda/1915/2012	Caribbean Epidemiology Center	Centers for Disease Control and Prevention
EPI394899	NA	Bermuda	2012-Jun-13	A/Bermuda/1915/2012	Caribbean Epidemiology Center	Centers for Disease Control and Prevention
EPI394776	MP	Suriname	2012-May-29	A/Suriname/295/2012	Caribbean Epidemiology Center	Centers for Disease Control and Prevention
EPI394777	NA	Suriname	2012-May-29	A/Suriname/295/2012	Caribbean Epidemiology Center	Centers for Disease Control and Prevention
EPI394778	HA	Suriname	2012-May-29	A/Suriname/295/2012	Caribbean Epidemiology Center	Centers for Disease Control and Prevention
EPI394461	NA	Singapore	2012-Jun-06	A/SINGAPORE/22/2012	Ministry of Health, Singapore	WHO Collaborating Centre for Reference and Research on Influenza	Deng,Y-M; Iannello,P; Caldwell,N; Jelley,L; Komadina,N
EPI394462	HA	Singapore	2012-Jun-06	A/SINGAPORE/22/2012	Ministry of Health, Singapore	WHO Collaborating Centre for Reference and Research on Influenza	Deng,Y-M; Iannello,P; Caldwell,N; Jelley,L; Komadina,N
EPI394323	MP	New Zealand	2012-Jun-29	A/CHRISTCHURCH/15/2012	Institute of Environmental Science and Research	WHO Collaborating Centre for Reference and Research on Influenza	Deng,Y-M; Iannello,P; Caldwell,N; Jelley,L; Komadina,N
EPI394324	NA	New Zealand	2012-Jun-29	A/CHRISTCHURCH/15/2012	Institute of Environmental Science and Research	WHO Collaborating Centre for Reference and Research on Influenza	Deng,Y-M; Iannello,P; Caldwell,N; Jelley,L; Komadina,N
EPI394325	HA	New Zealand	2012-Jun-29	A/CHRISTCHURCH/15/2012	Institute of Environmental Science and Research	WHO Collaborating Centre for Reference and Research on Influenza	Deng,Y-M; Iannello,P; Caldwell,N; Jelley,L; Komadina,N
EPI394260	MP	Australia	2012-Jun-29	A/VICTORIA/552/2012	Monash Medical Centre	WHO Collaborating Centre for Reference and Research on Influenza	Deng,Y-M; Iannello,P; Caldwell,N; Jelley,L; Komadina,N
EPI394261	NA	Australia	2012-Jun-29	A/VICTORIA/552/2012	Monash Medical Centre	WHO Collaborating Centre for Reference and Research on Influenza	Deng,Y-M; Iannello,P; Caldwell,N; Jelley,L; Komadina,N
EPI394262	HA	Australia	2012-Jun-29	A/VICTORIA/552/2012	Monash Medical Centre	WHO Collaborating Centre for Reference and Research on Influenza	Deng,Y-M; Iannello,P; Caldwell,N; Jelley,L; Komadina,N
EPI394245	MP	Fiji	2012-Jun-04	A/FIJI/8/2012	National Centre for Scientific Services for Virology and Vector Borne Diseases	WHO Collaborating Centre for Reference and Research on Influenza	Deng,Y-M; Iannello,P; Caldwell,N; Jelley,L; Komadina,N
EPI394246	NA	Fiji	2012-Jun-04	A/FIJI/8/2012	National Centre for Scientific Services for Virology and Vector Borne Diseases	WHO Collaborating Centre for Reference and Research on Influenza	Deng,Y-M; Iannello,P; Caldwell,N; Jelley,L; Komadina,N
EPI394247	HA	Fiji	2012-Jun-04	A/FIJI/8/2012	National Centre for Scientific Services for Virology and Vector Borne Diseases	WHO Collaborating Centre for Reference and Research on Influenza	Deng,Y-M; Iannello,P; Caldwell,N; Jelley,L; Komadina,N
EPI394201	MP	New Zealand	2012-Jun-12	A/WELLINGTON/4/2012	Institute of Environmental Science and Research	WHO Collaborating Centre for Reference and Research on Influenza	Deng,Y-M; Iannello,P; Caldwell,N; Jelley,L; Komadina,N
EPI394202	NA	New Zealand	2012-Jun-12	A/WELLINGTON/4/2012	Institute of Environmental Science and Research	WHO Collaborating Centre for Reference and Research on Influenza	Deng,Y-M; Iannello,P; Caldwell,N; Jelley,L; Komadina,N
EPI394203	HA	New Zealand	2012-Jun-12	A/WELLINGTON/4/2012	Institute of Environmental Science and Research	WHO Collaborating Centre for Reference and Research on Influenza	Deng,Y-M; Iannello,P; Caldwell,N; Jelley,L; Komadina,N
EPI394177	MP	New Zealand	2012-Jun-09	A/CHRISTCHURCH/8/2012	Institute of Environmental Science and Research	WHO Collaborating Centre for Reference and Research on Influenza	Deng,Y-M; Iannello,P; Caldwell,N; Jelley,L; Komadina,N
EPI394178	NA	New Zealand	2012-Jun-09	A/CHRISTCHURCH/8/2012	Institute of Environmental Science and Research	WHO Collaborating Centre for Reference and Research on Influenza	Deng,Y-M; Iannello,P; Caldwell,N; Jelley,L; Komadina,N
EPI394179	HA	New Zealand	2012-Jun-09	A/CHRISTCHURCH/8/2012	Institute of Environmental Science and Research	WHO Collaborating Centre for Reference and Research on Influenza	Deng,Y-M; Iannello,P; Caldwell,N; Jelley,L; Komadina,N
EPI394159	MP	New Zealand	2012-Jun-11	A/CHRISTCHURCH/9/2012	Institute of Environmental Science and Research	WHO Collaborating Centre for Reference and Research on Influenza	Deng,Y-M; Iannello,P; Caldwell,N; Jelley,L; Komadina,N
EPI394160	NA	New Zealand	2012-Jun-11	A/CHRISTCHURCH/9/2012	Institute of Environmental Science and Research	WHO Collaborating Centre for Reference and Research on Influenza	Deng,Y-M; Iannello,P; Caldwell,N; Jelley,L; Komadina,N
EPI394161	HA	New Zealand	2012-Jun-11	A/CHRISTCHURCH/9/2012	Institute of Environmental Science and Research	WHO Collaborating Centre for Reference and Research on Influenza	Deng,Y-M; Iannello,P; Caldwell,N; Jelley,L; Komadina,N
EPI394153	MP	New Zealand	2012-Mar-07	A/SOUTH AUCKLAND/1/2012	Institute of Environmental Science and Research	WHO Collaborating Centre for Reference and Research on Influenza	Deng,Y-M; Iannello,P; Caldwell,N; Jelley,L; Komadina,N
EPI394154	NA	New Zealand	2012-Mar-07	A/SOUTH AUCKLAND/1/2012	Institute of Environmental Science and Research	WHO Collaborating Centre for Reference and Research on Influenza	Deng,Y-M; Iannello,P; Caldwell,N; Jelley,L; Komadina,N
EPI394155	HA	New Zealand	2012-Mar-07	A/SOUTH AUCKLAND/1/2012	Institute of Environmental Science and Research	WHO Collaborating Centre for Reference and Research on Influenza	Deng,Y-M; Iannello,P; Caldwell,N; Jelley,L; Komadina,N
EPI394131	NP	Australia	2012-Jun-26	A/TASMANIA/26/2012	Royal Hobart Hospital	WHO Collaborating Centre for Reference and Research on Influenza	Deng,Y-M; Iannello,P; Caldwell,N; Jelley,L; Komadina,N
EPI394132	NS	Australia	2012-Jun-26	A/TASMANIA/26/2012	Royal Hobart Hospital	WHO Collaborating Centre for Reference and Research on Influenza	Deng,Y-M; Iannello,P; Caldwell,N; Jelley,L; Komadina,N
EPI394133	MP	Australia	2012-Jun-26	A/TASMANIA/26/2012	Royal Hobart Hospital	WHO Collaborating Centre for Reference and Research on Influenza	Deng,Y-M; Iannello,P; Caldwell,N; Jelley,L; Komadina,N
EPI394134	PA	Australia	2012-Jun-26	A/TASMANIA/26/2012	Royal Hobart Hospital	WHO Collaborating Centre for Reference and Research on Influenza	Deng,Y-M; Iannello,P; Caldwell,N; Jelley,L; Komadina,N
EPI394135	PB2	Australia	2012-Jun-26	A/TASMANIA/26/2012	Royal Hobart Hospital	WHO Collaborating Centre for Reference and Research on Influenza	Deng,Y-M; Iannello,P; Caldwell,N; Jelley,L; Komadina,N
EPI394136	PB1	Australia	2012-Jun-26	A/TASMANIA/26/2012	Royal Hobart Hospital	WHO Collaborating Centre for Reference and Research on Influenza	Deng,Y-M; Iannello,P; Caldwell,N; Jelley,L; Komadina,N
EPI394137	NA	Australia	2012-Jun-26	A/TASMANIA/26/2012	Royal Hobart Hospital	WHO Collaborating Centre for Reference and Research on Influenza	Deng,Y-M; Iannello,P; Caldwell,N; Jelley,L; Komadina,N
EPI394138	HA	Australia	2012-Jun-26	A/TASMANIA/26/2012	Royal Hobart Hospital	WHO Collaborating Centre for Reference and Research on Influenza	Deng,Y-M; Iannello,P; Caldwell,N; Jelley,L; Komadina,N
EPI394128	MP	Australia	2012-Jun-18	A/VICTORIA/535/2012	Monash Medical Centre	WHO Collaborating Centre for Reference and Research on Influenza	Deng,Y-M; Iannello,P; Caldwell,N; Jelley,L; Komadina,N
EPI394129	NA	Australia	2012-Jun-18	A/VICTORIA/535/2012	Monash Medical Centre	WHO Collaborating Centre for Reference and Research on Influenza	Deng,Y-M; Iannello,P; Caldwell,N; Jelley,L; Komadina,N
EPI394130	HA	Australia	2012-Jun-18	A/VICTORIA/535/2012	Monash Medical Centre	WHO Collaborating Centre for Reference and Research on Influenza	Deng,Y-M; Iannello,P; Caldwell,N; Jelley,L; Komadina,N
EPI394125	MP	Australia	2012-Jun-24	A/SOUTH AUSTRALIA/66/2012	Institute of Medical and Veterinary Science (IMVS)	WHO Collaborating Centre for Reference and Research on Influenza	Deng,Y-M; Iannello,P; Caldwell,N; Jelley,L; Komadina,N
EPI394126	NA	Australia	2012-Jun-24	A/SOUTH AUSTRALIA/66/2012	Institute of Medical and Veterinary Science (IMVS)	WHO Collaborating Centre for Reference and Research on Influenza	Deng,Y-M; Iannello,P; Caldwell,N; Jelley,L; Komadina,N
EPI394127	HA	Australia	2012-Jun-24	A/SOUTH AUSTRALIA/66/2012	Institute of Medical and Veterinary Science (IMVS)	WHO Collaborating Centre for Reference and Research on Influenza	Deng,Y-M; Iannello,P; Caldwell,N; Jelley,L; Komadina,N
EPI394117	NP	New Caledonia	2012-Mar-26	A/NEW CALEDONIA/1/2012	Institut Pasteur New Caledonia	WHO Collaborating Centre for Reference and Research on Influenza	Deng,Y-M; Iannello,P; Caldwell,N; Jelley,L; Komadina,N
EPI394118	NS	New Caledonia	2012-Mar-26	A/NEW CALEDONIA/1/2012	Institut Pasteur New Caledonia	WHO Collaborating Centre for Reference and Research on Influenza	Deng,Y-M; Iannello,P; Caldwell,N; Jelley,L; Komadina,N
EPI394119	MP	New Caledonia	2012-Mar-26	A/NEW CALEDONIA/1/2012	Institut Pasteur New Caledonia	WHO Collaborating Centre for Reference and Research on Influenza	Deng,Y-M; Iannello,P; Caldwell,N; Jelley,L; Komadina,N
EPI394120	PA	New Caledonia	2012-Mar-26	A/NEW CALEDONIA/1/2012	Institut Pasteur New Caledonia	WHO Collaborating Centre for Reference and Research on Influenza	Deng,Y-M; Iannello,P; Caldwell,N; Jelley,L; Komadina,N
EPI394121	PB2	New Caledonia	2012-Mar-26	A/NEW CALEDONIA/1/2012	Institut Pasteur New Caledonia	WHO Collaborating Centre for Reference and Research on Influenza	Deng,Y-M; Iannello,P; Caldwell,N; Jelley,L; Komadina,N
EPI394122	PB1	New Caledonia	2012-Mar-26	A/NEW CALEDONIA/1/2012	Institut Pasteur New Caledonia	WHO Collaborating Centre for Reference and Research on Influenza	Deng,Y-M; Iannello,P; Caldwell,N; Jelley,L; Komadina,N
EPI394123	NA	New Caledonia	2012-Mar-26	A/NEW CALEDONIA/1/2012	Institut Pasteur New Caledonia	WHO Collaborating Centre for Reference and Research on Influenza	Deng,Y-M; Iannello,P; Caldwell,N; Jelley,L; Komadina,N
EPI394124	HA	New Caledonia	2012-Mar-26	A/NEW CALEDONIA/1/2012	Institut Pasteur New Caledonia	WHO Collaborating Centre for Reference and Research on Influenza	Deng,Y-M; Iannello,P; Caldwell,N; Jelley,L; Komadina,N
EPI394097	MP	Australia	2012-Jun-14	A/VICTORIA/531/2012	Monash Medical Centre	WHO Collaborating Centre for Reference and Research on Influenza	Deng,Y-M; Iannello,P; Caldwell,N; Jelley,L; Komadina,N
EPI394098	NA	Australia	2012-Jun-14	A/VICTORIA/531/2012	Monash Medical Centre	WHO Collaborating Centre for Reference and Research on Influenza	Deng,Y-M; Iannello,P; Caldwell,N; Jelley,L; Komadina,N
EPI394099	HA	Australia	2012-Jun-14	A/VICTORIA/531/2012	Monash Medical Centre	WHO Collaborating Centre for Reference and Research on Influenza	Deng,Y-M; Iannello,P; Caldwell,N; Jelley,L; Komadina,N
EPI394094	MP	Australia	2012-Jun-01	A/CANBERRA/1/2012	Canberra Hospital	WHO Collaborating Centre for Reference and Research on Influenza	Deng,Y-M; Iannello,P; Caldwell,N; Jelley,L; Komadina,N
EPI394095	NA	Australia	2012-Jun-01	A/CANBERRA/1/2012	Canberra Hospital	WHO Collaborating Centre for Reference and Research on Influenza	Deng,Y-M; Iannello,P; Caldwell,N; Jelley,L; Komadina,N
EPI394096	HA	Australia	2012-Jun-01	A/CANBERRA/1/2012	Canberra Hospital	WHO Collaborating Centre for Reference and Research on Influenza	Deng,Y-M; Iannello,P; Caldwell,N; Jelley,L; Komadina,N
EPI394091	MP	Australia	2012-Jun-19	A/TASMANIA/7/2012	Royal Hobart Hospital	WHO Collaborating Centre for Reference and Research on Influenza	Deng,Y-M; Iannello,P; Caldwell,N; Jelley,L; Komadina,N
EPI394092	NA	Australia	2012-Jun-19	A/TASMANIA/7/2012	Royal Hobart Hospital	WHO Collaborating Centre for Reference and Research on Influenza	Deng,Y-M; Iannello,P; Caldwell,N; Jelley,L; Komadina,N
EPI394093	HA	Australia	2012-Jun-19	A/TASMANIA/7/2012	Royal Hobart Hospital	WHO Collaborating Centre for Reference and Research on Influenza	Deng,Y-M; Iannello,P; Caldwell,N; Jelley,L; Komadina,N
EPI394088	MP	Australia	2012-May-29	A/VICTORIA/13/2012	Victorian Infectious Diseases Reference Laboratory	WHO Collaborating Centre for Reference and Research on Influenza	Deng,Y-M; Iannello,P; Caldwell,N; Jelley,L; Komadina,N
EPI394089	NA	Australia	2012-May-29	A/VICTORIA/13/2012	Victorian Infectious Diseases Reference Laboratory	WHO Collaborating Centre for Reference and Research on Influenza	Deng,Y-M; Iannello,P; Caldwell,N; Jelley,L; Komadina,N
EPI394090	HA	Australia	2012-May-29	A/VICTORIA/13/2012	Victorian Infectious Diseases Reference Laboratory	WHO Collaborating Centre for Reference and Research on Influenza	Deng,Y-M; Iannello,P; Caldwell,N; Jelley,L; Komadina,N
EPI393734	MP	Japan	2012-May-13	A/NIIGATA-C/80/2012	Niigata City Institute of Public Health and Environment	National Institute of Infectious Diseases (NIID)	Fujisaki,Seiichiro; Kim,Namhee; Aya,Sato; Tahiro,Masato; Odagiri,Takato'
EPI393735	NA	Japan	2012-May-13	A/NIIGATA-C/80/2012	Niigata City Institute of Public Health and Environment	National Institute of Infectious Diseases (NIID)	Fujisaki,Seiichiro; Kim,Namhee; Aya,Sato; Tahiro,Masato; Odagiri,Takato'
EPI393441	HA	Japan	2012-May-13	A/NIIGATA-C/80/2012	Niigata City Institute of Public Health and Environment	National Institute of Infectious Diseases (NIID)	Fujisaki,Seiichiro; Kim,Namhee; Aya,Sato; Tahiro,Masato; Odagiri,Takato'
EPI393724	MP	Japan	2012-Mar-09	A/SHIGA/20/2012	Shiga Prefectural Institute of Public Health	National Institute of Infectious Diseases (NIID)	Fujisaki,Seiichiro; Kim,Namhee; Aya,Sato; Tahiro,Masato; Odagiri,Takato'
EPI393725	NA	Japan	2012-Mar-09	A/SHIGA/20/2012	Shiga Prefectural Institute of Public Health	National Institute of Infectious Diseases (NIID)	Fujisaki,Seiichiro; Kim,Namhee; Aya,Sato; Tahiro,Masato; Odagiri,Takato'
EPI393436	HA	Japan	2012-Mar-09	A/SHIGA/20/2012	Shiga Prefectural Institute of Public Health	National Institute of Infectious Diseases (NIID)	Fujisaki,Seiichiro; Kim,Namhee; Aya,Sato; Tahiro,Masato; Odagiri,Takato'
EPI393718	MP	Japan	2012-Apr-03	A/KANAGAWA/94/2012	Kanagawa Prefectural Institute of Public Health	National Institute of Infectious Diseases (NIID)	Fujisaki,Seiichiro; Kim,Namhee; Aya,Sato; Tashiro,Masato; Odagiri,Takato'
EPI393719	NA	Japan	2012-Apr-03	A/KANAGAWA/94/2012	Kanagawa Prefectural Institute of Public Health	National Institute of Infectious Diseases (NIID)	Fujisaki,Seiichiro; Kim,Namhee; Aya,Sato; Tashiro,Masato; Odagiri,Takato'
EPI393433	HA	Japan	2012-Apr-03	A/KANAGAWA/94/2012	Kanagawa Prefectural Institute of Public Health	National Institute of Infectious Diseases (NIID)	Fujisaki,Seiichiro; Kim,Namhee; Aya,Sato; Tashiro,Masato; Odagiri,Takato'
EPI393394	MP	China	2012-May-07	A/Jiangsu-Xinpu/1205/2012	WHO Chinese National Influenza Center	Centers for Disease Control and Prevention
EPI393395	NA	China	2012-May-07	A/Jiangsu-Xinpu/1205/2012	WHO Chinese National Influenza Center	Centers for Disease Control and Prevention
EPI393396	HA	China	2012-May-07	A/Jiangsu-Xinpu/1205/2012	WHO Chinese National Influenza Center	Centers for Disease Control and Prevention
EPI392319	HA	Serbia	2012-Mar-20	A/S. Mitrovica/1389/2012	Institute of Immunology and Virology Torlak	National Institute for Medical Research
EPI392317	HA	Serbia	2012-Mar-22	A/S. Mitrovica/1387/2012	Institute of Immunology and Virology Torlak	National Institute for Medical Research
EPI392318	NA	Serbia	2012-Mar-22	A/S. Mitrovica/1387/2012	Institute of Immunology and Virology Torlak	National Institute for Medical Research
EPI392312	NA	Italy	2012-Jan-27	A/Pavia/42/2012	Istituto Superiore di Sanità	National Institute for Medical Research
EPI392311	HA	Italy	2012-Jan-27	A/Pavia/42/2012	Istituto Superiore di Sanità	National Institute for Medical Research
EPI392307	HA	France	2012-Mar-08	A/Paris/972/2012	CRR virus Influenza region Sud	National Institute for Medical Research
EPI392308	NA	France	2012-Mar-08	A/Paris/972/2012	CRR virus Influenza region Sud	National Institute for Medical Research
EPI392303	HA	Norway	2012-Feb-20	A/Norway/606/2012	WHO National Influenza Centre	National Institute for Medical Research
EPI392304	NA	Norway	2012-Feb-20	A/Norway/606/2012	WHO National Influenza Centre	National Institute for Medical Research
EPI392301	HA	Norway	2012-Feb-08	A/Norway/479/2012	WHO National Influenza Centre	National Institute for Medical Research
EPI392302	NA	Norway	2012-Feb-08	A/Norway/479/2012	WHO National Influenza Centre	National Institute for Medical Research
EPI392298	HA	Serbia	2012-Mar-26	A/Nis/1471/2012	Institute of Immunology and Virology Torlak	National Institute for Medical Research
EPI392299	NA	Serbia	2012-Mar-26	A/Nis/1471/2012	Institute of Immunology and Virology Torlak	National Institute for Medical Research
EPI392288	HA	Madagascar	2012-May-31	A/Madagascar/03487/2012	Institut Pasteur de Madagascar	National Institute for Medical Research
EPI392289	NA	Madagascar	2012-May-31	A/Madagascar/03487/2012	Institut Pasteur de Madagascar	National Institute for Medical Research
EPI392284	HA	Madagascar	2012-May-22	A/Madagascar/03401/2012	Institut Pasteur de Madagascar	National Institute for Medical Research
EPI392285	NA	Madagascar	2012-May-22	A/Madagascar/03401/2012	Institut Pasteur de Madagascar	National Institute for Medical Research
EPI392282	HA	Madagascar	2012-May-21	A/Madagascar/03396/2012	Institut Pasteur de Madagascar	National Institute for Medical Research
EPI392283	NA	Madagascar	2012-May-21	A/Madagascar/03396/2012	Institut Pasteur de Madagascar	National Institute for Medical Research
EPI392278	HA	Madagascar	2012-May-11	A/Madagascar/03233/2012	Institut Pasteur de Madagascar	National Institute for Medical Research
EPI392279	NA	Madagascar	2012-May-11	A/Madagascar/03233/2012	Institut Pasteur de Madagascar	National Institute for Medical Research
EPI392276	HA	France	2012-Mar-02	A/Lorraine/883/2012	CRR virus Influenza region Sud	National Institute for Medical Research
EPI392277	NA	France	2012-Mar-02	A/Lorraine/883/2012	CRR virus Influenza region Sud	National Institute for Medical Research
EPI392270	HA	Hong Kong (SAR)	2012-Jun-27	A/Hong Kong/8150/2012	Government Virus Unit	National Institute for Medical Research
EPI392271	NA	Hong Kong (SAR)	2012-Jun-27	A/Hong Kong/8150/2012	Government Virus Unit	National Institute for Medical Research
EPI392268	HA	Hong Kong (SAR)	2012-Jun-26	A/Hong Kong/8147/2012	Government Virus Unit	National Institute for Medical Research
EPI392269	NA	Hong Kong (SAR)	2012-Jun-26	A/Hong Kong/8147/2012	Government Virus Unit	National Institute for Medical Research
EPI392262	HA	France	2012-Mar-08	A/Guyane/1297/2012 (A/Guadeloupe/45/2012)	CRR virus Influenza region Sud	National Institute for Medical Research
EPI392263	NA	France	2012-Mar-08	A/Guyane/1297/2012 (A/Guadeloupe/45/2012)	CRR virus Influenza region Sud	National Institute for Medical Research
EPI392260	HA	Ghana	2012-Jun-15	A/Ghana/FS-12-758/2012	University of Ghana	National Institute for Medical Research
EPI392261	NA	Ghana	2012-Jun-15	A/Ghana/FS-12-758/2012	University of Ghana	National Institute for Medical Research
EPI392258	HA	Ghana	2012-May-28	A/Ghana/FS-12-0677/2012	University of Ghana	National Institute for Medical Research
EPI392259	NA	Ghana	2012-May-28	A/Ghana/FS-12-0677/2012	University of Ghana	National Institute for Medical Research
EPI392247	HA	Georgia	2012-Apr-04	A/Georgia/579/2012	National Centre for Disease Control and Public Health	National Institute for Medical Research
EPI392245	HA	Georgia	2012-Mar-27	A/Georgia/554/2012	National Centre for Disease Control and Public Health	National Institute for Medical Research
EPI392246	NA	Georgia	2012-Mar-27	A/Georgia/554/2012	National Centre for Disease Control and Public Health	National Institute for Medical Research
EPI392229	HA	Georgia	2012-Feb-08	A/Georgia/161/2012	National Centre for Disease Control and Public Health	National Institute for Medical Research
EPI392230	NA	Georgia	2012-Feb-08	A/Georgia/161/2012	National Centre for Disease Control and Public Health	National Institute for Medical Research
EPI392225	HA	Finland	2012-Feb-16	A/Finland/252/2012	National Institute for Health and Welfare	National Institute for Medical Research
EPI392226	NA	Finland	2012-Feb-16	A/Finland/252/2012	National Institute for Health and Welfare	National Institute for Medical Research
EPI392223	HA	Finland	2012-Jan-25	A/Finland/217/2012	National Institute for Health and Welfare	National Institute for Medical Research
EPI392224	NA	Finland	2012-Jan-25	A/Finland/217/2012	National Institute for Health and Welfare	National Institute for Medical Research
EPI392220	HA	Serbia	2012-Mar-15	A/Cuprija/1212/2012	Institute of Immunology and Virology Torlak	National Institute for Medical Research
EPI392218	HA	France	2012-Mar-12	A/Centre/1066/2012	CRR virus Influenza region Sud	National Institute for Medical Research
EPI392219	NA	France	2012-Mar-12	A/Centre/1066/2012	CRR virus Influenza region Sud	National Institute for Medical Research
EPI392208	HA	Serbia	2012-Mar-06	A/Belgrade/898/2012	Institute of Immunology and Virology Torlak	National Institute for Medical Research
EPI392206	HA	Serbia	2012-Feb-02	A/Belgrade/449/2012	Institute of Immunology and Virology Torlak	National Institute for Medical Research
EPI392207	NA	Serbia	2012-Feb-02	A/Belgrade/449/2012	Institute of Immunology and Virology Torlak	National Institute for Medical Research
EPI392205	HA	Serbia	2012-Apr-11	A/Belgrade/1741/2012	Institute of Immunology and Virology Torlak	National Institute for Medical Research
EPI392195	HA	France	2012-Mar-04	A/Alsace/889/2012	CRR virus Influenza region Sud	National Institute for Medical Research
EPI392196	NA	France	2012-Mar-04	A/Alsace/889/2012	CRR virus Influenza region Sud	National Institute for Medical Research
EPI391269	MP	Puerto Rico	2012-Jun-11	A/Puerto Rico/08/2012	Puerto Rico Department of Health	Centers for Disease Control and Prevention
EPI391270	NA	Puerto Rico	2012-Jun-11	A/Puerto Rico/08/2012	Puerto Rico Department of Health	Centers for Disease Control and Prevention
EPI391271	HA	Puerto Rico	2012-Jun-11	A/Puerto Rico/08/2012	Puerto Rico Department of Health	Centers for Disease Control and Prevention
EPI391266	MP	United States	2012-Jun-09	A/Maryland/18/2012	Maryland Department of Health and Mental Hygiene	Centers for Disease Control and Prevention
EPI391267	NA	United States	2012-Jun-09	A/Maryland/18/2012	Maryland Department of Health and Mental Hygiene	Centers for Disease Control and Prevention
EPI391268	HA	United States	2012-Jun-09	A/Maryland/18/2012	Maryland Department of Health and Mental Hygiene	Centers for Disease Control and Prevention
EPI391244	NA	Dominica	2012-Mar-08	A/Dominica/616/2012	Caribbean Epidemiology Center	Centers for Disease Control and Prevention
EPI393404	MP	Dominica	2012-Mar-08	A/Dominica/616/2012	Caribbean Epidemiology Center	Centers for Disease Control and Prevention
EPI393405	HA	Dominica	2012-Mar-08	A/Dominica/616/2012	Caribbean Epidemiology Center	Centers for Disease Control and Prevention
EPI388523	NA	China	2012-Apr-04	A/Sichuan-Wenjiang/258/2012	WHO Chinese National Influenza Center	WHO Chinese National Influenza Center	Yu Lan,Xiyan Li,Xiang Zhao,Yanhui Cheng,minju Tan,Yaoyao Chen,Bin Liu,Dayan Wang,Dexin Li,Yuelong Shu
EPI388524	HA	China	2012-Apr-04	A/Sichuan-Wenjiang/258/2012	WHO Chinese National Influenza Center	WHO Chinese National Influenza Center	Yu Lan,Xiyan Li,Xiang Zhao,Yanhui Cheng,minju Tan,Yaoyao Chen,Bin Liu,Dayan Wang,Dexin Li,Yuelong Shu
EPI388517	NA	China	2012-Apr-03	A/Jiangxi-Donghu/1237/2012	WHO Chinese National Influenza Center	WHO Chinese National Influenza Center	Yu Lan,Xiyan Li,Xiang Zhao,Yanhui Cheng,minju Tan,Yaoyao Chen,Bin Liu,Dayan Wang,Dexin Li,Yuelong Shu
EPI388518	HA	China	2012-Apr-03	A/Jiangxi-Donghu/1237/2012	WHO Chinese National Influenza Center	WHO Chinese National Influenza Center	Yu Lan,Xiyan Li,Xiang Zhao,Yanhui Cheng,minju Tan,Yaoyao Chen,Bin Liu,Dayan Wang,Dexin Li,Yuelong Shu
EPI388497	NA	China	2012-Mar-13	A/Hunan-Yuhu/1110/2012	WHO Chinese National Influenza Center	WHO Chinese National Influenza Center	Yu Lan,Xiyan Li,Xiang Zhao,Yanhui Cheng,minju Tan,Yaoyao Chen,Bin Liu,Dayan Wang,Dexin Li,Yuelong Shu
EPI388498	HA	China	2012-Mar-13	A/Hunan-Yuhu/1110/2012	WHO Chinese National Influenza Center	WHO Chinese National Influenza Center	Yu Lan,Xiyan Li,Xiang Zhao,Yanhui Cheng,minju Tan,Yaoyao Chen,Bin Liu,Dayan Wang,Dexin Li,Yuelong Shu
EPI388433	NA	China	2012-Feb-22	A/Guangdong-Futian/1106/2012	WHO Chinese National Influenza Center	WHO Chinese National Influenza Center	Yu Lan,Xiyan Li,Xiang Zhao,Yanhui Cheng,minju Tan,Yaoyao Chen,Bin Liu,Dayan Wang,Dexin Li,Yuelong Shu
EPI388434	HA	China	2012-Feb-22	A/Guangdong-Futian/1106/2012	WHO Chinese National Influenza Center	WHO Chinese National Influenza Center	Yu Lan,Xiyan Li,Xiang Zhao,Yanhui Cheng,minju Tan,Yaoyao Chen,Bin Liu,Dayan Wang,Dexin Li,Yuelong Shu
EPI388425	NA	China	2012-Feb-17	A/Jiangxi-Yuanzhou/1122/2012	WHO Chinese National Influenza Center	WHO Chinese National Influenza Center	Yu Lan,Xiyan Li,Xiang Zhao,Yanhui Cheng,minju Tan,Yaoyao Chen,Bin Liu,Dayan Wang,Dexin Li,Yuelong Shu
EPI388426	HA	China	2012-Feb-17	A/Jiangxi-Yuanzhou/1122/2012	WHO Chinese National Influenza Center	WHO Chinese National Influenza Center	Yu Lan,Xiyan Li,Xiang Zhao,Yanhui Cheng,minju Tan,Yaoyao Chen,Bin Liu,Dayan Wang,Dexin Li,Yuelong Shu
EPI388415	NA	China	2012-Feb-13	A/Beijing-Xicheng/1374/2012	WHO Chinese National Influenza Center	WHO Chinese National Influenza Center	Yu Lan,Xiyan Li,Xiang Zhao,Yanhui Cheng,minju Tan,Yaoyao Chen,Bin Liu,Dayan Wang,Dexin Li,Yuelong Shu
EPI388416	HA	China	2012-Feb-13	A/Beijing-Xicheng/1374/2012	WHO Chinese National Influenza Center	WHO Chinese National Influenza Center	Yu Lan,Xiyan Li,Xiang Zhao,Yanhui Cheng,minju Tan,Yaoyao Chen,Bin Liu,Dayan Wang,Dexin Li,Yuelong Shu
EPI388407	NA	China	2012-Feb-12	A/Hunan-Yueyanglou/135/2012	WHO Chinese National Influenza Center	WHO Chinese National Influenza Center	Yu Lan,Xiyan Li,Xiang Zhao,Yanhui Cheng,minju Tan,Yaoyao Chen,Bin Liu,Dayan Wang,Dexin Li,Yuelong Shu
EPI388408	HA	China	2012-Feb-12	A/Hunan-Yueyanglou/135/2012	WHO Chinese National Influenza Center	WHO Chinese National Influenza Center	Yu Lan,Xiyan Li,Xiang Zhao,Yanhui Cheng,minju Tan,Yaoyao Chen,Bin Liu,Dayan Wang,Dexin Li,Yuelong Shu
EPI388391	NA	China	2012-Feb-02	A/Anhui-Dangtu/130/2012	WHO Chinese National Influenza Center	WHO Chinese National Influenza Center	Yu Lan,Xiyan Li,Xiang Zhao,Yanhui Cheng,minju Tan,Yaoyao Chen,Bin Liu,Dayan Wang,Dexin Li,Yuelong Shu
EPI388392	HA	China	2012-Feb-02	A/Anhui-Dangtu/130/2012	WHO Chinese National Influenza Center	WHO Chinese National Influenza Center	Yu Lan,Xiyan Li,Xiang Zhao,Yanhui Cheng,minju Tan,Yaoyao Chen,Bin Liu,Dayan Wang,Dexin Li,Yuelong Shu
EPI387806	MP	United States	2012-Mar-08	A/Ohio/02/2012	Ohio Department of Health Laboratories	Centers for Disease Control and Prevention
EPI387807	NA	United States	2012-Mar-08	A/Ohio/02/2012	Ohio Department of Health Laboratories	Centers for Disease Control and Prevention
EPI387808	HA	United States	2012-Mar-08	A/Ohio/02/2012	Ohio Department of Health Laboratories	Centers for Disease Control and Prevention
EPI387797	MP	Kenya	2012-Mar-21	A/Kenya/113/2012	CDC-Kenya	Centers for Disease Control and Prevention
EPI387798	NA	Kenya	2012-Mar-21	A/Kenya/113/2012	CDC-Kenya	Centers for Disease Control and Prevention
EPI387799	HA	Kenya	2012-Mar-21	A/Kenya/113/2012	CDC-Kenya	Centers for Disease Control and Prevention
EPI387773	MP	Ethiopia	2012-Apr-24	A/Ethiopia/93/2012	Ethiopian Health and Nutrition Research Institute (EHNRI)	Centers for Disease Control and Prevention
EPI387774	NA	Ethiopia	2012-Apr-24	A/Ethiopia/93/2012	Ethiopian Health and Nutrition Research Institute (EHNRI)	Centers for Disease Control and Prevention
EPI387775	HA	Ethiopia	2012-Apr-24	A/Ethiopia/93/2012	Ethiopian Health and Nutrition Research Institute (EHNRI)	Centers for Disease Control and Prevention
EPI384807	MP	China	2012-Mar-06	A/Hunan-Changsha/39/2012	WHO Chinese National Influenza Center	Centers for Disease Control and Prevention
EPI384808	NA	China	2012-Mar-06	A/Hunan-Changsha/39/2012	WHO Chinese National Influenza Center	Centers for Disease Control and Prevention
EPI384809	HA	China	2012-Mar-06	A/Hunan-Changsha/39/2012	WHO Chinese National Influenza Center	Centers for Disease Control and Prevention
EPI384804	MP	Kenya	2012-Apr-03	A/Kenya/119/2012	CDC-Kenya	Centers for Disease Control and Prevention
EPI384805	NA	Kenya	2012-Apr-03	A/Kenya/119/2012	CDC-Kenya	Centers for Disease Control and Prevention
EPI384806	HA	Kenya	2012-Apr-03	A/Kenya/119/2012	CDC-Kenya	Centers for Disease Control and Prevention
EPI384801	MP	United States	2012-Jan-18	A/Maryland/02/2012	WHO Collaborating Centre for Reference and Research on Influenza	Centers for Disease Control and Prevention
EPI384802	NA	United States	2012-Jan-18	A/Maryland/02/2012	WHO Collaborating Centre for Reference and Research on Influenza	Centers for Disease Control and Prevention
EPI384803	HA	United States	2012-Jan-18	A/Maryland/02/2012	WHO Collaborating Centre for Reference and Research on Influenza	Centers for Disease Control and Prevention
EPI384798	MP	United States	2012-Mar-08	A/Ohio/02/2012	WHO Collaborating Centre for Reference and Research on Influenza	Centers for Disease Control and Prevention
EPI384799	NA	United States	2012-Mar-08	A/Ohio/02/2012	WHO Collaborating Centre for Reference and Research on Influenza	Centers for Disease Control and Prevention
EPI384800	HA	United States	2012-Mar-08	A/Ohio/02/2012	WHO Collaborating Centre for Reference and Research on Influenza	Centers for Disease Control and Prevention
EPI384789	MP	Chile	2012-May-28	A/Santiago/37126/2012	Instituto de Salud Publica de Chile	Centers for Disease Control and Prevention
EPI384790	NA	Chile	2012-May-28	A/Santiago/37126/2012	Instituto de Salud Publica de Chile	Centers for Disease Control and Prevention
EPI384791	HA	Chile	2012-May-28	A/Santiago/37126/2012	Instituto de Salud Publica de Chile	Centers for Disease Control and Prevention
EPI383749	HA	Italy	2012-Mar-19	A/Pavia/168/2012		Other Database Import	Piralla,A.; Fiorina,L.; Rovida,F.; Gozalo Marguello,M.; Dossena,L.; Baldanti,F.
EPI383747	HA	Italy	2012-Feb-22	A/Pavia/147/2012		Other Database Import	Piralla,A.; Fiorina,L.; Rovida,F.; Gozalo Marguello,M.; Dossena,L.; Baldanti,F.
EPI395964	NA	Italy	2012-Feb-22	A/Pavia/147/2012		Other Database Import	Piralla,A.; Fiorina,L.; Rovida,F.; Gozalo Marguello,M.; Dossena,L.; Baldanti,F.
EPI383746	HA	Italy	2012-Feb-20	A/Pavia/135/2012		Other Database Import	Piralla,A.; Fiorina,L.; Rovida,F.; Gozalo Marguello,M.; Dossena,L.; Baldanti,F.
EPI395963	NA	Italy	2012-Feb-20	A/Pavia/135/2012		Other Database Import	Piralla,A.; Fiorina,L.; Rovida,F.; Gozalo Marguello,M.; Dossena,L.; Baldanti,F.
EPI383742	HA	Italy	2012-Feb-14	A/Pavia/112/2012		Other Database Import	Piralla,A.; Fiorina,L.; Rovida,F.; Gozalo Marguello,M.; Dossena,L.; Baldanti,F.
EPI395965	NA	Italy	2012-Feb-14	A/Pavia/112/2012		Other Database Import	Piralla,A.; Fiorina,L.; Rovida,F.; Gozalo Marguello,M.; Dossena,L.; Baldanti,F.
EPI383741	HA	Italy	2012-Feb-13	A/Pavia/107/2012		Other Database Import	Piralla,A.; Fiorina,L.; Rovida,F.; Gozalo Marguello,M.; Dossena,L.; Baldanti,F.
EPI395959	NA	Italy	2012-Feb-13	A/Pavia/107/2012		Other Database Import	Piralla,A.; Fiorina,L.; Rovida,F.; Gozalo Marguello,M.; Dossena,L.; Baldanti,F.
EPI383739	HA	Italy	2012-Feb-09	A/Pavia/95/2012		Other Database Import	Piralla,A.; Fiorina,L.; Rovida,F.; Gozalo Marguello,M.; Dossena,L.; Baldanti,F.
EPI383736	HA	Italy	2012-Feb-08	A/Pavia/87/2012		Other Database Import	Piralla,A.; Fiorina,L.; Rovida,F.; Gozalo Marguello,M.; Dossena,L.; Baldanti,F.
EPI395915	NA	Italy	2012-Feb-08	A/Pavia/87/2012		Other Database Import	Piralla,A.; Fiorina,L.; Rovida,F.; Gozalo Marguello,M.; Dossena,L.; Baldanti,F.
EPI383734	HA	Italy	2012-Feb-07	A/Pavia/81/2012		Other Database Import	Piralla,A.; Fiorina,L.; Rovida,F.; Gozalo Marguello,M.; Dossena,L.; Baldanti,F.
EPI395912	NA	Italy	2012-Feb-07	A/Pavia/81/2012		Other Database Import	Piralla,A.; Fiorina,L.; Rovida,F.; Gozalo Marguello,M.; Dossena,L.; Baldanti,F.
EPI383731	HA	Italy	2012-Feb-07	A/Pavia/65/2012		Other Database Import	Piralla,A.; Fiorina,L.; Rovida,F.; Gozalo Marguello,M.; Dossena,L.; Baldanti,F.
EPI383727	HA	Italy	2012-Feb-01	A/Pavia/59/2012		Other Database Import	Piralla,A.; Fiorina,L.; Rovida,F.; Gozalo Marguello,M.; Dossena,L.; Baldanti,F.
EPI383726	HA	Italy	2012-Feb-01	A/Pavia/57/2012		Other Database Import	Piralla,A.; Fiorina,L.; Rovida,F.; Gozalo Marguello,M.; Dossena,L.; Baldanti,F.
EPI383721	HA	Italy	2012-Jan-31	A/Pavia/51/2012		Other Database Import	Piralla,A.; Fiorina,L.; Rovida,F.; Gozalo Marguello,M.; Dossena,L.; Baldanti,F.
EPI383716	HA	Italy	2012-Jan-27	A/Pavia/40/2012		Other Database Import	Piralla,A.; Fiorina,L.; Rovida,F.; Gozalo Marguello,M.; Dossena,L.; Baldanti,F.
EPI395906	NA	Italy	2012-Jan-27	A/Pavia/40/2012		Other Database Import	Piralla,A.; Fiorina,L.; Rovida,F.; Gozalo Marguello,M.; Dossena,L.; Baldanti,F.
EPI383713	HA	Italy	2012-Jan-27	A/Pavia/36/2012		Other Database Import	Piralla,A.; Fiorina,L.; Rovida,F.; Gozalo Marguello,M.; Dossena,L.; Baldanti,F.
EPI383711	HA	Italy	2012-Jan-27	A/Pavia/34/2012		Other Database Import	Piralla,A.; Fiorina,L.; Rovida,F.; Gozalo Marguello,M.; Dossena,L.; Baldanti,F.
EPI395904	NA	Italy	2012-Jan-27	A/Pavia/34/2012		Other Database Import	Piralla,A.; Fiorina,L.; Rovida,F.; Gozalo Marguello,M.; Dossena,L.; Baldanti,F.
EPI383708	HA	Italy	2012-Jan-24	A/Pavia/27/2012		Other Database Import	Piralla,A.; Fiorina,L.; Rovida,F.; Gozalo Marguello,M.; Dossena,L.; Baldanti,F.
EPI395902	NA	Italy	2012-Jan-24	A/Pavia/27/2012		Other Database Import	Piralla,A.; Fiorina,L.; Rovida,F.; Gozalo Marguello,M.; Dossena,L.; Baldanti,F.
EPI383707	HA	Italy	2012-Jan-24	A/Pavia/26/2012		Other Database Import	Piralla,A.; Fiorina,L.; Rovida,F.; Gozalo Marguello,M.; Dossena,L.; Baldanti,F.
EPI383705	HA	Italy	2012-Jan-20	A/Pavia/20/2012		Other Database Import	Piralla,A.; Fiorina,L.; Rovida,F.; Gozalo Marguello,M.; Dossena,L.; Baldanti,F.
EPI383703	HA	Italy	2012-Jan-19	A/Pavia/17/2012		Other Database Import	Piralla,A.; Fiorina,L.; Rovida,F.; Gozalo Marguello,M.; Dossena,L.; Baldanti,F.
EPI395910	NA	Italy	2012-Jan-19	A/Pavia/17/2012		Other Database Import	Piralla,A.; Fiorina,L.; Rovida,F.; Gozalo Marguello,M.; Dossena,L.; Baldanti,F.
EPI383702	HA	Italy	2012-Jan-18	A/Pavia/15/2012		Other Database Import	Piralla,A.; Fiorina,L.; Rovida,F.; Gozalo Marguello,M.; Dossena,L.; Baldanti,F.
EPI383700	HA	Italy	2012-Jan-16	A/Pavia/10/2012		Other Database Import	Piralla,A.; Fiorina,L.; Rovida,F.; Gozalo Marguello,M.; Dossena,L.; Baldanti,F.
EPI383697	HA	Italy	2012-Jan-16	A/Pavia/07/2012		Other Database Import	Piralla,A.; Fiorina,L.; Rovida,F.; Gozalo Marguello,M.; Dossena,L.; Baldanti,F.
EPI383696	HA	Italy	2012-Jan-10	A/Pavia/03/2012		Other Database Import	Piralla,A.; Fiorina,L.; Rovida,F.; Gozalo Marguello,M.; Dossena,L.; Baldanti,F.
EPI383268	HA	Hong Kong (SAR)	2012-Jun-27	A/Hong Kong/8153/2012	Hong Kong Department of Health	Hong Kong Department of Health	Mak,G.C.;Lo,J.Y.C.
EPI383269	NA	Hong Kong (SAR)	2012-Jun-27	A/Hong Kong/8153/2012	Hong Kong Department of Health	Hong Kong Department of Health	Mak,G.C.;Lo,J.Y.C.
EPI383270	MP	Hong Kong (SAR)	2012-Jun-27	A/Hong Kong/8153/2012	Hong Kong Department of Health	Hong Kong Department of Health	Mak,G.C.;Lo,J.Y.C.
EPI383255	NA	Hong Kong (SAR)	2012-Jun-27	A/Hong Kong/8151/2012	Hong Kong Department of Health	Hong Kong Department of Health	Mak,G.C.;Lo,J.Y.C.
EPI383254	HA	Hong Kong (SAR)	2012-Jun-27	A/Hong Kong/8151/2012	Hong Kong Department of Health	Hong Kong Department of Health	Mak,G.C.;Lo,J.Y.C.
EPI383258	MP	Hong Kong (SAR)	2012-Jun-27	A/Hong Kong/8151/2012	Hong Kong Department of Health	Hong Kong Department of Health	Mak,G.C.;Lo,J.Y.C.
EPI383232	NA	Hong Kong (SAR)	2012-Jun-27	A/Hong Kong/8150/2012	Hong Kong Department of Health	Hong Kong Department of Health	Mak,G.C.;Lo,J.Y.C.
EPI383245	MP	Hong Kong (SAR)	2012-Jun-27	A/Hong Kong/8150/2012	Hong Kong Department of Health	Hong Kong Department of Health	Mak,G.C.;Lo,J.Y.C.
EPI383219	HA	Hong Kong (SAR)	2012-Jun-27	A/Hong Kong/8150/2012	Hong Kong Department of Health	Hong Kong Department of Health	Mak,G.C.;Lo,J.Y.C.
EPI382808	MP	Hong Kong (SAR)	2012-Jun-27	A/Hong Kong/8149/2012	Hong Kong Department of Health	Hong Kong Department of Health	Mak,G.C.;Lo,J.Y.C.
EPI382804	HA	Hong Kong (SAR)	2012-Jun-27	A/Hong Kong/8149/2012	Hong Kong Department of Health	Hong Kong Department of Health	Mak,G.C.;Lo,J.Y.C.
EPI382806	NA	Hong Kong (SAR)	2012-Jun-27	A/Hong Kong/8149/2012	Hong Kong Department of Health	Hong Kong Department of Health	Mak,G.C.;Lo,J.Y.C.
EPI382783	MP	Hong Kong (SAR)	2012-Jun-25	A/Hong Kong/8146/2012	Hong Kong Department of Health	Hong Kong Department of Health	Mak,G.C.;Lo,J.Y.C.
EPI382778	HA	Hong Kong (SAR)	2012-Jun-25	A/Hong Kong/8146/2012	Hong Kong Department of Health	Hong Kong Department of Health	Mak,G.C.;Lo,J.Y.C.
EPI382780	NA	Hong Kong (SAR)	2012-Jun-25	A/Hong Kong/8146/2012	Hong Kong Department of Health	Hong Kong Department of Health	Mak,G.C.;Lo,J.Y.C.
EPI382708	HA	Hong Kong (SAR)	2012-Jun-26	A/Hong Kong/8117/2012	Hong Kong Department of Health	Hong Kong Department of Health	Mak,G.C.;Lo,J.Y.C.
EPI382713	MP	Hong Kong (SAR)	2012-Jun-26	A/Hong Kong/8117/2012	Hong Kong Department of Health	Hong Kong Department of Health	Mak,G.C.;Lo,J.Y.C.
EPI382710	NA	Hong Kong (SAR)	2012-Jun-26	A/Hong Kong/8117/2012	Hong Kong Department of Health	Hong Kong Department of Health	Mak,G.C.;Lo,J.Y.C.
EPI380536	HA	Latvia	2012-Feb-22	A/Latvia/2-44888/2012	Infectology Center of Latvia	Infectology Center of Latvia
EPI380538	NA	Latvia	2012-Feb-22	A/Latvia/2-44888/2012	Infectology Center of Latvia	Infectology Center of Latvia
EPI380527	HA	Latvia	2012-Feb-13	A/Latvia/2-37371/2012	Infectology Center of Latvia	Infectology Center of Latvia
EPI380529	NA	Latvia	2012-Feb-13	A/Latvia/2-37371/2012	Infectology Center of Latvia	Infectology Center of Latvia
EPI380521	HA	Latvia	2012-Jan-10	A/Latvia/1-35583/2012	Infectology Center of Latvia	Infectology Center of Latvia
EPI380523	MP	Latvia	2012-Jan-10	A/Latvia/1-35583/2012	Infectology Center of Latvia	Infectology Center of Latvia
EPI380522	NA	Latvia	2012-Jan-10	A/Latvia/1-35583/2012	Infectology Center of Latvia	Infectology Center of Latvia
EPI379839	HA	Sweden	2012-Apr-14	A/Stockholm/19/2012	Public Health Agency of Sweden	National Institute for Medical Research
EPI379840	NA	Sweden	2012-Apr-14	A/Stockholm/19/2012	Public Health Agency of Sweden	National Institute for Medical Research
EPI379835	HA	Italy	2012-Feb-07	A/Parma/98/2012	Istituto Superiore di Sanità	National Institute for Medical Research
EPI379836	NA	Italy	2012-Feb-07	A/Parma/98/2012	Istituto Superiore di Sanità	National Institute for Medical Research
EPI379827	HA	Montenegro	2012-Apr-01	A/Montenegro/323/2012	Institute of Public Health	National Institute for Medical Research
EPI379828	NA	Montenegro	2012-Apr-01	A/Montenegro/323/2012	Institute of Public Health	National Institute for Medical Research
EPI379825	HA	Montenegro	2012-Mar-28	A/Montenegro/306/2012	Institute of Public Health	National Institute for Medical Research
EPI379826	NA	Montenegro	2012-Mar-28	A/Montenegro/306/2012	Institute of Public Health	National Institute for Medical Research
EPI379819	HA	Montenegro	2012-Mar-21	A/Montenegro/248/2012	Institute of Public Health	National Institute for Medical Research
EPI379820	NA	Montenegro	2012-Mar-21	A/Montenegro/248/2012	Institute of Public Health	National Institute for Medical Research
EPI379817	HA	Montenegro	2012-Mar-19	A/Montenegro/236/2012	Institute of Public Health	National Institute for Medical Research
EPI379818	NA	Montenegro	2012-Mar-19	A/Montenegro/236/2012	Institute of Public Health	National Institute for Medical Research
EPI379815	HA	Montenegro	2012-Mar-16	A/Montenegro/190/2012	Institute of Public Health	National Institute for Medical Research
EPI379816	NA	Montenegro	2012-Mar-16	A/Montenegro/190/2012	Institute of Public Health	National Institute for Medical Research
EPI379813	HA	Montenegro	2012-Mar-13	A/Montenegro/158/2012	Institute of Public Health	National Institute for Medical Research
EPI379814	NA	Montenegro	2012-Mar-13	A/Montenegro/158/2012	Institute of Public Health	National Institute for Medical Research
EPI379811	HA	Montenegro	2012-Mar-09	A/Montenegro/113/2012	Institute of Public Health	National Institute for Medical Research
EPI379812	NA	Montenegro	2012-Mar-09	A/Montenegro/113/2012	Institute of Public Health	National Institute for Medical Research
EPI379810	NA	Belarus	2012-Mar-19	A/Molodechno/1598/2012	Laboratory of Influenza and ILI	National Institute for Medical Research
EPI379809	HA	Belarus	2012-Mar-19	A/Molodechno/1598/2012	Laboratory of Influenza and ILI	National Institute for Medical Research
EPI379805	HA	Belarus	2012-Mar-19	A/Minsk/1585/2012	Laboratory of Influenza and ILI	National Institute for Medical Research
EPI379806	NA	Belarus	2012-Mar-19	A/Minsk/1585/2012	Laboratory of Influenza and ILI	National Institute for Medical Research
EPI379798	HA	Portugal	2012-Jan-27	A/Lisboa/32/2012	Instituto Nacional de Saude (INSA)	National Institute for Medical Research
EPI379799	NA	Portugal	2012-Jan-27	A/Lisboa/32/2012	Instituto Nacional de Saude (INSA)	National Institute for Medical Research
EPI379786	HA	Iceland	2012-Mar-20	A/Iceland/22/2012	Landspitali - University Hospital	National Institute for Medical Research
EPI379787	NA	Iceland	2012-Mar-20	A/Iceland/22/2012	Landspitali - University Hospital	National Institute for Medical Research
EPI379770	HA	Denmark	2012-Feb-07	A/Denmark/6/2012	Statens Serum Institute	National Institute for Medical Research
EPI379771	NA	Denmark	2012-Feb-07	A/Denmark/6/2012	Statens Serum Institute	National Institute for Medical Research
EPI379768	HA	Denmark	2012-Apr-24	A/Denmark/45/2012	Statens Serum Institute	National Institute for Medical Research
EPI379769	NA	Denmark	2012-Apr-24	A/Denmark/45/2012	Statens Serum Institute	National Institute for Medical Research
EPI379600	NA	Australia	2012-Jun-12	A/TASMANIA/11/2012	Royal Hobart Hospital	WHO Collaborating Centre for Reference and Research on Influenza	Deng,Y-M; Iannello,P; Caldwell,N; Jelley,L; Komadina,N
EPI379601	HA	Australia	2012-Jun-12	A/TASMANIA/11/2012	Royal Hobart Hospital	WHO Collaborating Centre for Reference and Research on Influenza	Deng,Y-M; Iannello,P; Caldwell,N; Jelley,L; Komadina,N
EPI394078	NS	Australia	2012-Jun-12	A/TASMANIA/11/2012	Royal Hobart Hospital	WHO Collaborating Centre for Reference and Research on Influenza	Deng,Y-M; Iannello,P; Caldwell,N; Jelley,L; Komadina,N
EPI379586	NP	Australia	2012-Apr-24	A/BRISBANE/39/2012	Queensland Health Scientific Services	WHO Collaborating Centre for Reference and Research on Influenza	Deng,Y-M; Iannello,P; Caldwell,N; Jelley,L; Komadina,N
EPI379587	MP	Australia	2012-Apr-24	A/BRISBANE/39/2012	Queensland Health Scientific Services	WHO Collaborating Centre for Reference and Research on Influenza	Deng,Y-M; Iannello,P; Caldwell,N; Jelley,L; Komadina,N
EPI379588	PA	Australia	2012-Apr-24	A/BRISBANE/39/2012	Queensland Health Scientific Services	WHO Collaborating Centre for Reference and Research on Influenza	Deng,Y-M; Iannello,P; Caldwell,N; Jelley,L; Komadina,N
EPI379589	PB2	Australia	2012-Apr-24	A/BRISBANE/39/2012	Queensland Health Scientific Services	WHO Collaborating Centre for Reference and Research on Influenza	Deng,Y-M; Iannello,P; Caldwell,N; Jelley,L; Komadina,N
EPI379590	PB1	Australia	2012-Apr-24	A/BRISBANE/39/2012	Queensland Health Scientific Services	WHO Collaborating Centre for Reference and Research on Influenza	Deng,Y-M; Iannello,P; Caldwell,N; Jelley,L; Komadina,N
EPI379591	NA	Australia	2012-Apr-24	A/BRISBANE/39/2012	Queensland Health Scientific Services	WHO Collaborating Centre for Reference and Research on Influenza	Deng,Y-M; Iannello,P; Caldwell,N; Jelley,L; Komadina,N
EPI379592	HA	Australia	2012-Apr-24	A/BRISBANE/39/2012	Queensland Health Scientific Services	WHO Collaborating Centre for Reference and Research on Influenza	Deng,Y-M; Iannello,P; Caldwell,N; Jelley,L; Komadina,N
EPI379498	MP	Australia	2012-Jun-01	A/SOUTH AUSTRALIA/41/2012	Institute of Medical and Veterinary Science (IMVS)	WHO Collaborating Centre for Reference and Research on Influenza	Deng,Y-M; Iannello,P; Caldwell,N; Jelley,L; Komadina,N
EPI379499	NA	Australia	2012-Jun-01	A/SOUTH AUSTRALIA/41/2012	Institute of Medical and Veterinary Science (IMVS)	WHO Collaborating Centre for Reference and Research on Influenza	Deng,Y-M; Iannello,P; Caldwell,N; Jelley,L; Komadina,N
EPI379500	HA	Australia	2012-Jun-01	A/SOUTH AUSTRALIA/41/2012	Institute of Medical and Veterinary Science (IMVS)	WHO Collaborating Centre for Reference and Research on Influenza	Deng,Y-M; Iannello,P; Caldwell,N; Jelley,L; Komadina,N
EPI379495	MP	Australia	2012-Jun-01	A/SOUTH AUSTRALIA/39/2012	Institute of Medical and Veterinary Science (IMVS)	WHO Collaborating Centre for Reference and Research on Influenza	Deng,Y-M; Iannello,P; Caldwell,N; Jelley,L; Komadina,N
EPI379496	NA	Australia	2012-Jun-01	A/SOUTH AUSTRALIA/39/2012	Institute of Medical and Veterinary Science (IMVS)	WHO Collaborating Centre for Reference and Research on Influenza	Deng,Y-M; Iannello,P; Caldwell,N; Jelley,L; Komadina,N
EPI379497	HA	Australia	2012-Jun-01	A/SOUTH AUSTRALIA/39/2012	Institute of Medical and Veterinary Science (IMVS)	WHO Collaborating Centre for Reference and Research on Influenza	Deng,Y-M; Iannello,P; Caldwell,N; Jelley,L; Komadina,N
EPI379492	MP	Australia	2012-Jun-02	A/VICTORIA/516/2012	Monash Medical Centre	WHO Collaborating Centre for Reference and Research on Influenza	Deng,Y-M; Iannello,P; Caldwell,N; Jelley,L; Komadina,N
EPI379493	NA	Australia	2012-Jun-02	A/VICTORIA/516/2012	Monash Medical Centre	WHO Collaborating Centre for Reference and Research on Influenza	Deng,Y-M; Iannello,P; Caldwell,N; Jelley,L; Komadina,N
EPI379494	HA	Australia	2012-Jun-02	A/VICTORIA/516/2012	Monash Medical Centre	WHO Collaborating Centre for Reference and Research on Influenza	Deng,Y-M; Iannello,P; Caldwell,N; Jelley,L; Komadina,N
EPI379460	MP	Australia	2012-Mar-31	A/BRISBANE/29/2012	Queensland Health Scientific Services	WHO Collaborating Centre for Reference and Research on Influenza	Deng,Y-M; Iannello,P; Caldwell,N; Jelley,L; Komadina,N
EPI379461	NA	Australia	2012-Mar-31	A/BRISBANE/29/2012	Queensland Health Scientific Services	WHO Collaborating Centre for Reference and Research on Influenza	Deng,Y-M; Iannello,P; Caldwell,N; Jelley,L; Komadina,N
EPI379462	HA	Australia	2012-Mar-31	A/BRISBANE/29/2012	Queensland Health Scientific Services	WHO Collaborating Centre for Reference and Research on Influenza	Deng,Y-M; Iannello,P; Caldwell,N; Jelley,L; Komadina,N
EPI379457	MP	Australia	2012-May-05	A/VICTORIA/508/2012	Monash Medical Centre	WHO Collaborating Centre for Reference and Research on Influenza	Deng,Y-M; Iannello,P; Caldwell,N; Jelley,L; Komadina,N
EPI379458	NA	Australia	2012-May-05	A/VICTORIA/508/2012	Monash Medical Centre	WHO Collaborating Centre for Reference and Research on Influenza	Deng,Y-M; Iannello,P; Caldwell,N; Jelley,L; Komadina,N
EPI379459	HA	Australia	2012-May-05	A/VICTORIA/508/2012	Monash Medical Centre	WHO Collaborating Centre for Reference and Research on Influenza	Deng,Y-M; Iannello,P; Caldwell,N; Jelley,L; Komadina,N
EPI379448	MP	Australia	2012-May-10	A/SOUTH AUSTRALIA/30/2012	Institute of Medical and Veterinary Science (IMVS)	WHO Collaborating Centre for Reference and Research on Influenza	Deng,Y-M; Iannello,P; Caldwell,N; Jelley,L; Komadina,N
EPI379449	NA	Australia	2012-May-10	A/SOUTH AUSTRALIA/30/2012	Institute of Medical and Veterinary Science (IMVS)	WHO Collaborating Centre for Reference and Research on Influenza	Deng,Y-M; Iannello,P; Caldwell,N; Jelley,L; Komadina,N
EPI379450	HA	Australia	2012-May-10	A/SOUTH AUSTRALIA/30/2012	Institute of Medical and Veterinary Science (IMVS)	WHO Collaborating Centre for Reference and Research on Influenza	Deng,Y-M; Iannello,P; Caldwell,N; Jelley,L; Komadina,N
EPI394048	NP	Australia	2012-May-10	A/SOUTH AUSTRALIA/30/2012	Institute of Medical and Veterinary Science (IMVS)	WHO Collaborating Centre for Reference and Research on Influenza	Deng,Y-M; Iannello,P; Caldwell,N; Jelley,L; Komadina,N
EPI394049	NS	Australia	2012-May-10	A/SOUTH AUSTRALIA/30/2012	Institute of Medical and Veterinary Science (IMVS)	WHO Collaborating Centre for Reference and Research on Influenza	Deng,Y-M; Iannello,P; Caldwell,N; Jelley,L; Komadina,N
EPI394050	PB1	Australia	2012-May-10	A/SOUTH AUSTRALIA/30/2012	Institute of Medical and Veterinary Science (IMVS)	WHO Collaborating Centre for Reference and Research on Influenza	Deng,Y-M; Iannello,P; Caldwell,N; Jelley,L; Komadina,N
EPI394051	PA	Australia	2012-May-10	A/SOUTH AUSTRALIA/30/2012	Institute of Medical and Veterinary Science (IMVS)	WHO Collaborating Centre for Reference and Research on Influenza	Deng,Y-M; Iannello,P; Caldwell,N; Jelley,L; Komadina,N
EPI394052	PB2	Australia	2012-May-10	A/SOUTH AUSTRALIA/30/2012	Institute of Medical and Veterinary Science (IMVS)	WHO Collaborating Centre for Reference and Research on Influenza	Deng,Y-M; Iannello,P; Caldwell,N; Jelley,L; Komadina,N
EPI379386	MP	Australia	2012-Mar-08	A/BRISBANE/26/2012	Queensland Health Scientific Services	WHO Collaborating Centre for Reference and Research on Influenza	Deng,Y-M; Iannello,P; Caldwell,N; Jelley,L; Komadina,N
EPI379387	NA	Australia	2012-Mar-08	A/BRISBANE/26/2012	Queensland Health Scientific Services	WHO Collaborating Centre for Reference and Research on Influenza	Deng,Y-M; Iannello,P; Caldwell,N; Jelley,L; Komadina,N
EPI379388	HA	Australia	2012-Mar-08	A/BRISBANE/26/2012	Queensland Health Scientific Services	WHO Collaborating Centre for Reference and Research on Influenza	Deng,Y-M; Iannello,P; Caldwell,N; Jelley,L; Komadina,N
EPI378533	HA	Austria	2012-Mar-23	A/Austria/109/2012	Department of Virology, Medical University Vienna	Medical University Vienna
EPI378534	NA	Austria	2012-Mar-23	A/Austria/109/2012	Department of Virology, Medical University Vienna	Medical University Vienna
EPI378526	NA	Austria	2012-Mar-03	A/Austria/106/2012	Department of Virology, Medical University Vienna	Medical University Vienna
EPI378525	HA	Austria	2012-Mar-03	A/Austria/106/2012	Department of Virology, Medical University Vienna	Medical University Vienna
EPI378405	NA	Portugal	2012-Mar-01	A/Lisboa/60/2012	Instituto Nacional de Saude (INSA)	INSA National Institute of Health Portugal	Guiomar, R.; Pechirra, P.; Gon?alves, P.; Conde, P.
EPI378406	HA	Portugal	2012-Mar-01	A/Lisboa/60/2012	Instituto Nacional de Saude (INSA)	INSA National Institute of Health Portugal	Guiomar, R.; Pechirra, P.; Gon?alves, P.; Conde, P.
EPI378403	NA	Portugal	2012-Mar-20	A/Lisboa/58/2012	Instituto Nacional de Saude (INSA)	INSA National Institute of Health Portugal	Guiomar, R.; Pechirra, P.; Gon?alves, P.; Conde, P.
EPI378404	HA	Portugal	2012-Mar-20	A/Lisboa/58/2012	Instituto Nacional de Saude (INSA)	INSA National Institute of Health Portugal	Guiomar, R.; Pechirra, P.; Gon?alves, P.; Conde, P.
EPI378389	NA	Portugal	2012-Feb-09	A/Lisboa/78/2012	Instituto Nacional de Saude (INSA)	INSA National Institute of Health Portugal	Guiomar, R.; Pechirra, P.; Gon?alves, P.; Conde, P.
EPI378390	HA	Portugal	2012-Feb-09	A/Lisboa/78/2012	Instituto Nacional de Saude (INSA)	INSA National Institute of Health Portugal	Guiomar, R.; Pechirra, P.; Gon?alves, P.; Conde, P.
EPI378387	NA	Portugal	2012-Feb-14	A/Lisboa/77/2012	Instituto Nacional de Saude (INSA)	INSA National Institute of Health Portugal	Guiomar, R.; Pechirra, P.; Gon?alves, P.; Conde, P.
EPI378388	HA	Portugal	2012-Feb-14	A/Lisboa/77/2012	Instituto Nacional de Saude (INSA)	INSA National Institute of Health Portugal	Guiomar, R.; Pechirra, P.; Gon?alves, P.; Conde, P.
EPI378379	NA	Portugal	2012-Mar-20	A/Lisboa/73/2012	Instituto Nacional de Saude (INSA)	INSA National Institute of Health Portugal	Guiomar, R.; Pechirra, P.; Gon?alves, P.; Conde, P.
EPI378380	HA	Portugal	2012-Mar-20	A/Lisboa/73/2012	Instituto Nacional de Saude (INSA)	INSA National Institute of Health Portugal	Guiomar, R.; Pechirra, P.; Gon?alves, P.; Conde, P.
EPI378369	NA	Portugal	2012-Feb-20	A/Lisboa/67/2012	Instituto Nacional de Saude (INSA)	INSA National Institute of Health Portugal	Guiomar, R.; Pechirra, P.; Gon?alves, P.; Conde, P.
EPI378370	HA	Portugal	2012-Feb-20	A/Lisboa/67/2012	Instituto Nacional de Saude (INSA)	INSA National Institute of Health Portugal	Guiomar, R.; Pechirra, P.; Gon?alves, P.; Conde, P.
EPI378367	NA	Portugal	2012-Feb-21	A/Lisboa/65/2012	Instituto Nacional de Saude (INSA)	INSA National Institute of Health Portugal	Guiomar, R.; Pechirra, P.; Gon?alves, P.; Conde, P.
EPI378368	HA	Portugal	2012-Feb-21	A/Lisboa/65/2012	Instituto Nacional de Saude (INSA)	INSA National Institute of Health Portugal	Guiomar, R.; Pechirra, P.; Gon?alves, P.; Conde, P.
EPI378365	NA	Portugal	2012-Mar-22	A/Lisboa/64/2012	Instituto Nacional de Saude (INSA)	INSA National Institute of Health Portugal	Guiomar, R.; Pechirra, P.; Gon?alves, P.; Conde, P.
EPI378366	HA	Portugal	2012-Mar-22	A/Lisboa/64/2012	Instituto Nacional de Saude (INSA)	INSA National Institute of Health Portugal	Guiomar, R.; Pechirra, P.; Gon?alves, P.; Conde, P.
EPI378351	NA	Portugal	2012-Mar-01	A/Lisboa/48/2012	Instituto Nacional de Saude (INSA)	INSA National Institute of Health Portugal	Guiomar, R.; Pechirra, P.; Gon?alves, P.; Conde, P.
EPI378352	HA	Portugal	2012-Mar-01	A/Lisboa/48/2012	Instituto Nacional de Saude (INSA)	INSA National Institute of Health Portugal	Guiomar, R.; Pechirra, P.; Gon?alves, P.; Conde, P.
EPI378349	NA	Portugal	2012-Mar-05	A/Lisboa/47/2012	Instituto Nacional de Saude (INSA)	INSA National Institute of Health Portugal	Guiomar, R.; Pechirra, P.; Gon?alves, P.; Conde, P.
EPI378350	HA	Portugal	2012-Mar-05	A/Lisboa/47/2012	Instituto Nacional de Saude (INSA)	INSA National Institute of Health Portugal	Guiomar, R.; Pechirra, P.; Gon?alves, P.; Conde, P.
EPI378347	NA	Portugal	2012-Mar-10	A/Lisboa/46/2012	Instituto Nacional de Saude (INSA)	INSA National Institute of Health Portugal	Guiomar, R.; Pechirra, P.; Gon?alves, P.; Conde, P.
EPI378348	HA	Portugal	2012-Mar-10	A/Lisboa/46/2012	Instituto Nacional de Saude (INSA)	INSA National Institute of Health Portugal	Guiomar, R.; Pechirra, P.; Gon?alves, P.; Conde, P.
EPI378337	NA	Portugal	2012-Jan-27	A/Lisboa/32/2012	Instituto Nacional de Saude (INSA)	INSA National Institute of Health Portugal	Guiomar, R.; Pechirra, P.; Gon?alves, P.; Conde, P.
EPI378338	HA	Portugal	2012-Jan-27	A/Lisboa/32/2012	Instituto Nacional de Saude (INSA)	INSA National Institute of Health Portugal	Guiomar, R.; Pechirra, P.; Gon?alves, P.; Conde, P.
EPI378335	NA	Portugal	2012-Jan-27	A/Lisboa/31/2012	Instituto Nacional de Saude (INSA)	INSA National Institute of Health Portugal	Guiomar, R.; Pechirra, P.; Gon?alves, P.; Conde, P.
EPI378336	HA	Portugal	2012-Jan-27	A/Lisboa/31/2012	Instituto Nacional de Saude (INSA)	INSA National Institute of Health Portugal	Guiomar, R.; Pechirra, P.; Gon?alves, P.; Conde, P.
EPI378321	NA	Portugal	2012-Feb-06	A/Lisboa/24/2012	Instituto Nacional de Saude (INSA)	INSA National Institute of Health Portugal	Guiomar, R.; Pechirra, P.; Gon?alves, P.; Conde, P.
EPI378322	HA	Portugal	2012-Feb-06	A/Lisboa/24/2012	Instituto Nacional de Saude (INSA)	INSA National Institute of Health Portugal	Guiomar, R.; Pechirra, P.; Gon?alves, P.; Conde, P.
EPI378319	NA	Portugal	2012-Feb-07	A/Lisboa/23/2012	Instituto Nacional de Saude (INSA)	INSA National Institute of Health Portugal	Guiomar, R.; Pechirra, P.; Gon?alves, P.; Conde, P.
EPI378320	HA	Portugal	2012-Feb-07	A/Lisboa/23/2012	Instituto Nacional de Saude (INSA)	INSA National Institute of Health Portugal	Guiomar, R.; Pechirra, P.; Gon?alves, P.; Conde, P.
EPI378310	MP	Portugal	2012-Jan-19	A/Lisboa/13/2012	Instituto Nacional de Saude (INSA)	INSA National Institute of Health Portugal	Guiomar, R.; Pechirra, P.; Gon?alves, P.; Conde, P.
EPI378311	NA	Portugal	2012-Jan-19	A/Lisboa/13/2012	Instituto Nacional de Saude (INSA)	INSA National Institute of Health Portugal	Guiomar, R.; Pechirra, P.; Gon?alves, P.; Conde, P.
EPI378312	HA	Portugal	2012-Jan-19	A/Lisboa/13/2012	Instituto Nacional de Saude (INSA)	INSA National Institute of Health Portugal	Guiomar, R.; Pechirra, P.; Gon?alves, P.; Conde, P.
EPI378297	MP	Portugal	2012-Jan-16	A/Lisboa/3/2012	Instituto Nacional de Saude (INSA)	INSA National Institute of Health Portugal	Guiomar, R.; Pechirra, P.; Gon?alves, P.; Conde, P.
EPI378298	NA	Portugal	2012-Jan-16	A/Lisboa/3/2012	Instituto Nacional de Saude (INSA)	INSA National Institute of Health Portugal	Guiomar, R.; Pechirra, P.; Gon?alves, P.; Conde, P.
EPI378299	HA	Portugal	2012-Jan-16	A/Lisboa/3/2012	Instituto Nacional de Saude (INSA)	INSA National Institute of Health Portugal	Guiomar, R.; Pechirra, P.; Gon?alves, P.; Conde, P.
EPI378294	MP	Portugal	2012-Jan-10	A/Lisboa/2/2012	Instituto Nacional de Saude (INSA)	INSA National Institute of Health Portugal	Guiomar, R.; Pechirra, P.; Gon?alves, P.; Conde, P.
EPI378295	NA	Portugal	2012-Jan-10	A/Lisboa/2/2012	Instituto Nacional de Saude (INSA)	INSA National Institute of Health Portugal	Guiomar, R.; Pechirra, P.; Gon?alves, P.; Conde, P.
EPI378296	HA	Portugal	2012-Jan-10	A/Lisboa/2/2012	Instituto Nacional de Saude (INSA)	INSA National Institute of Health Portugal	Guiomar, R.; Pechirra, P.; Gon?alves, P.; Conde, P.
EPI378291	HA	Portugal	2012-Jan-09	A/Lisboa/1/2012	Instituto Nacional de Saude (INSA)	INSA National Institute of Health Portugal	Guiomar, R.; Pechirra, P.; Gonçalves, P.; Conde, P.
EPI378292	NA	Portugal	2012-Jan-09	A/Lisboa/1/2012	Instituto Nacional de Saude (INSA)	INSA National Institute of Health Portugal	Guiomar, R.; Pechirra, P.; Gonçalves, P.; Conde, P.
EPI378293	MP	Portugal	2012-Jan-09	A/Lisboa/1/2012	Instituto Nacional de Saude (INSA)	INSA National Institute of Health Portugal	Guiomar, R.; Pechirra, P.; Gonçalves, P.; Conde, P.
EPI378284	HA	Taiwan	2012-Feb-14	A/Taiwan/194/2012	Center for Disease Control	National Institute of Infectious Diseases (NIID)	Fujisaki,Seiichiro; Kim,Namhee; Aya,Sato; Tashiro,Masato; Odagiri,Takato'
EPI383422	MP	Taiwan	2012-Feb-14	A/Taiwan/194/2012	Center for Disease Control	National Institute of Infectious Diseases (NIID)	Fujisaki,Seiichiro; Kim,Namhee; Aya,Sato; Tashiro,Masato; Odagiri,Takato'
EPI393451	NA	Taiwan	2012-Feb-14	A/Taiwan/194/2012	Center for Disease Control	National Institute of Infectious Diseases (NIID)	Fujisaki,Seiichiro; Kim,Namhee; Aya,Sato; Tashiro,Masato; Odagiri,Takato'
EPI378283	HA	Taiwan	2012-Feb-03	A/Taiwan/115/2012	Center for Disease Control	National Institute of Infectious Diseases (NIID)	Fujisaki,Seiichiro; Kim,Namhee; Aya,Sato; Tashiro,Masato; Odagiri,Takato'
EPI383421	MP	Taiwan	2012-Feb-03	A/Taiwan/115/2012	Center for Disease Control	National Institute of Infectious Diseases (NIID)	Fujisaki,Seiichiro; Kim,Namhee; Aya,Sato; Tashiro,Masato; Odagiri,Takato'
EPI393450	NA	Taiwan	2012-Feb-03	A/Taiwan/115/2012	Center for Disease Control	National Institute of Infectious Diseases (NIID)	Fujisaki,Seiichiro; Kim,Namhee; Aya,Sato; Tashiro,Masato; Odagiri,Takato'
EPI378281	HA	Japan	2012-Mar-16	A/GUNMA/54/2012	Gunma Prefectural Institute of Public Health and Environmental Sciences	National Institute of Infectious Diseases (NIID)	Fujisaki,Seiichiro; Kim,Namhee; Aya,Sato; Tashiro,Masato; Odagiri,Takato'
EPI383419	MP	Japan	2012-Mar-16	A/GUNMA/54/2012	Gunma Prefectural Institute of Public Health and Environmental Sciences	National Institute of Infectious Diseases (NIID)	Fujisaki,Seiichiro; Kim,Namhee; Aya,Sato; Tashiro,Masato; Odagiri,Takato'
EPI393448	NA	Japan	2012-Mar-16	A/GUNMA/54/2012	Gunma Prefectural Institute of Public Health and Environmental Sciences	National Institute of Infectious Diseases (NIID)	Fujisaki,Seiichiro; Kim,Namhee; Aya,Sato; Tashiro,Masato; Odagiri,Takato'
EPI378280	HA	Japan	2012-Apr-14	A/FUKUSHIMA/114/2012	Fukushima Prefectural Institute of Public Health	National Institute of Infectious Diseases (NIID)	Fujisaki,Seiichiro; Kim,Namhee; Aya,Sato; Tashiro,Masato; Odagiri,Takato'
EPI383418	MP	Japan	2012-Apr-14	A/FUKUSHIMA/114/2012	Fukushima Prefectural Institute of Public Health	National Institute of Infectious Diseases (NIID)	Fujisaki,Seiichiro; Kim,Namhee; Aya,Sato; Tashiro,Masato; Odagiri,Takato'
EPI393447	NA	Japan	2012-Apr-14	A/FUKUSHIMA/114/2012	Fukushima Prefectural Institute of Public Health	National Institute of Infectious Diseases (NIID)	Fujisaki,Seiichiro; Kim,Namhee; Aya,Sato; Tashiro,Masato; Odagiri,Takato'
EPI378278	HA	Japan	2012-Mar-14	A/KAWASAKI/78/2012	Kawasaki City Institute of Public Health	National Institute of Infectious Diseases (NIID)	Fujisaki,Seiichiro; Kim,Namhee; Aya,Sato; Tashiro,Masato; Odagiri,Takato'
EPI378275	NA	Taiwan	2012-May-16	A/Taiwan/613/2012	Center for Disease Control	National Institute of Infectious Diseases (NIID)	Fujisaki,Seiichiro; Kim,Namhee; Aya,Sato; Tahiro,Masato; Odagiri,Takato'
EPI378276	HA	Taiwan	2012-May-16	A/Taiwan/613/2012	Center for Disease Control	National Institute of Infectious Diseases (NIID)	Fujisaki,Seiichiro; Kim,Namhee; Aya,Sato; Tahiro,Masato; Odagiri,Takato'
EPI378273	NA	Taiwan	2012-Apr-15	A/Taiwan/426/2012	Center for Disease Control	National Institute of Infectious Diseases (NIID)	Fujisaki,Seiichiro; Kim,Namhee; Aya,Sato; Tahiro,Masato; Odagiri,Takato'
EPI378274	HA	Taiwan	2012-Apr-15	A/Taiwan/426/2012	Center for Disease Control	National Institute of Infectious Diseases (NIID)	Fujisaki,Seiichiro; Kim,Namhee; Aya,Sato; Tahiro,Masato; Odagiri,Takato'
EPI378271	NA	Taiwan	2012-Mar-06	A/Taiwan/285/2012	Center for Disease Control	National Institute of Infectious Diseases (NIID)	Fujisaki,Seiichiro; Kim,Namhee; Aya,Sato; Tahiro,Masato; Odagiri,Takato'
EPI378272	HA	Taiwan	2012-Mar-06	A/Taiwan/285/2012	Center for Disease Control	National Institute of Infectious Diseases (NIID)	Fujisaki,Seiichiro; Kim,Namhee; Aya,Sato; Tahiro,Masato; Odagiri,Takato'
EPI378269	NA	Taiwan	2012-May-16	A/Taiwan/613/2012	Center for Disease Control	National Institute of Infectious Diseases (NIID)	Fujisaki,Seiichiro; Kim,Namhee; Aya,Sato; Tahiro,Masato; Odagiri,Takato'
EPI378270	HA	Taiwan	2012-May-16	A/Taiwan/613/2012	Center for Disease Control	National Institute of Infectious Diseases (NIID)	Fujisaki,Seiichiro; Kim,Namhee; Aya,Sato; Tahiro,Masato; Odagiri,Takato'
EPI378110	MP	United States	2012-Jan-14	A/Virginia/02/2012	Virginia Division of Consolidated Laboratories	Centers for Disease Control and Prevention
EPI378111	NA	United States	2012-Jan-14	A/Virginia/02/2012	Virginia Division of Consolidated Laboratories	Centers for Disease Control and Prevention
EPI378112	HA	United States	2012-Jan-14	A/Virginia/02/2012	Virginia Division of Consolidated Laboratories	Centers for Disease Control and Prevention
EPI378107	MP	Taiwan	2012-May-01	A/Taiwan/607/2012	ADImmune Corporation	Centers for Disease Control and Prevention
EPI378108	NA	Taiwan	2012-May-01	A/Taiwan/607/2012	ADImmune Corporation	Centers for Disease Control and Prevention
EPI378109	HA	Taiwan	2012-May-01	A/Taiwan/607/2012	ADImmune Corporation	Centers for Disease Control and Prevention
EPI378104	MP	United States	2012-May-14	A/Indiana/05/2012	Indiana State Department of Health Laboratories	Centers for Disease Control and Prevention
EPI378105	NA	United States	2012-May-14	A/Indiana/05/2012	Indiana State Department of Health Laboratories	Centers for Disease Control and Prevention
EPI378106	HA	United States	2012-May-14	A/Indiana/05/2012	Indiana State Department of Health Laboratories	Centers for Disease Control and Prevention
EPI378098	MP	United States	2012-Jun-01	A/Utah/17/2012	Utah Department of Health	Centers for Disease Control and Prevention
EPI378099	HA	United States	2012-Jun-01	A/Utah/17/2012	Utah Department of Health	Centers for Disease Control and Prevention
EPI378225	NA	United States	2012-Jun-01	A/Utah/17/2012	Utah Department of Health	Centers for Disease Control and Prevention
EPI378085	MP	Ukraine	2012-Mar-19	A/Khmelnytsky/484/2012	Institute of Epidemiology and Infectious Diseases AMS of Ukraine	Centers for Disease Control and Prevention
EPI378086	NA	Ukraine	2012-Mar-19	A/Khmelnytsky/484/2012	Institute of Epidemiology and Infectious Diseases AMS of Ukraine	Centers for Disease Control and Prevention
EPI378087	HA	Ukraine	2012-Mar-19	A/Khmelnytsky/484/2012	Institute of Epidemiology and Infectious Diseases AMS of Ukraine	Centers for Disease Control and Prevention
EPI377522	MP	United States	2012-Feb-15	A/Kentucky/04/2012	Kentucky Division of Laboratory Services	Centers for Disease Control and Prevention
EPI377523	NA	United States	2012-Feb-15	A/Kentucky/04/2012	Kentucky Division of Laboratory Services	Centers for Disease Control and Prevention
EPI378114	HA	United States	2012-Feb-15	A/Kentucky/04/2012	Kentucky Division of Laboratory Services	Centers for Disease Control and Prevention
EPI377512	NA	United States	2012-May-16	A/Utah/15/2012	Utah Department of Health	Centers for Disease Control and Prevention
EPI377513	HA	United States	2012-May-16	A/Utah/15/2012	Utah Department of Health	Centers for Disease Control and Prevention
EPI378103	MP	United States	2012-May-16	A/Utah/15/2012	Utah Department of Health	Centers for Disease Control and Prevention
EPI377491	MP	Russian Federation	2012-May-16	A/Astrakhan/06/2012	Russian Academy of Medical Sciences	Centers for Disease Control and Prevention
EPI377492	HA	Russian Federation	2012-May-16	A/Astrakhan/06/2012	Russian Academy of Medical Sciences	Centers for Disease Control and Prevention
EPI378113	NA	Russian Federation	2012-May-16	A/Astrakhan/06/2012	Russian Academy of Medical Sciences	Centers for Disease Control and Prevention
EPI377482	MP	United States	2012-Apr-15	A/Colorado/15/2012	Colorado Department of Health Lab	Centers for Disease Control and Prevention
EPI377483	NA	United States	2012-Apr-15	A/Colorado/15/2012	Colorado Department of Health Lab	Centers for Disease Control and Prevention
EPI377484	HA	United States	2012-Apr-15	A/Colorado/15/2012	Colorado Department of Health Lab	Centers for Disease Control and Prevention
EPI377469	MP	United States	2012-Apr-03	A/Michigan/07/2012	Michigan Department of Community Health	Centers for Disease Control and Prevention
EPI377470	NA	United States	2012-Apr-03	A/Michigan/07/2012	Michigan Department of Community Health	Centers for Disease Control and Prevention
EPI377471	HA	United States	2012-Apr-03	A/Michigan/07/2012	Michigan Department of Community Health	Centers for Disease Control and Prevention
EPI377467	NA	United States	2012-Apr-19	A/Tennessee/08/2012	Tennessee Department of Health Laboratory-Nashville	Centers for Disease Control and Prevention
EPI377468	HA	United States	2012-Apr-19	A/Tennessee/08/2012	Tennessee Department of Health Laboratory-Nashville	Centers for Disease Control and Prevention
EPI377466	MP	United States	2012-Apr-19	A/Tennessee/08/2012	Tennessee Department of Health Laboratory-Nashville	Centers for Disease Control and Prevention
EPI377463	MP	United States	2012-Apr-10	A/Tennessee/07/2012	Tennessee Department of Health Laboratory-Nashville	Centers for Disease Control and Prevention
EPI377464	NA	United States	2012-Apr-10	A/Tennessee/07/2012	Tennessee Department of Health Laboratory-Nashville	Centers for Disease Control and Prevention
EPI377465	HA	United States	2012-Apr-10	A/Tennessee/07/2012	Tennessee Department of Health Laboratory-Nashville	Centers for Disease Control and Prevention
EPI377461	NA	United States	2012-May-10	A/Kentucky/09/2012	Kentucky Division of Laboratory Services	Centers for Disease Control and Prevention
EPI377462	HA	United States	2012-May-10	A/Kentucky/09/2012	Kentucky Division of Laboratory Services	Centers for Disease Control and Prevention
EPI377460	MP	United States	2012-May-10	A/Kentucky/09/2012	Kentucky Division of Laboratory Services	Centers for Disease Control and Prevention
EPI377454	MP	United States	2012-May-14	A/Mississippi/06/2012	Mississippi Public Health Laboratory	Centers for Disease Control and Prevention
EPI377455	NA	United States	2012-May-14	A/Mississippi/06/2012	Mississippi Public Health Laboratory	Centers for Disease Control and Prevention
EPI377456	HA	United States	2012-May-14	A/Mississippi/06/2012	Mississippi Public Health Laboratory	Centers for Disease Control and Prevention
EPI377451	MP	United States	2012-May-05	A/Colorado/16/2012	Colorado Department of Health Lab	Centers for Disease Control and Prevention
EPI377452	NA	United States	2012-May-05	A/Colorado/16/2012	Colorado Department of Health Lab	Centers for Disease Control and Prevention
EPI377453	HA	United States	2012-May-05	A/Colorado/16/2012	Colorado Department of Health Lab	Centers for Disease Control and Prevention
EPI377448	MP	United States	2012-May-03	A/Wyoming/10/2012	Wyoming Public Health Laboratory	Centers for Disease Control and Prevention
EPI377449	NA	United States	2012-May-03	A/Wyoming/10/2012	Wyoming Public Health Laboratory	Centers for Disease Control and Prevention
EPI377450	HA	United States	2012-May-03	A/Wyoming/10/2012	Wyoming Public Health Laboratory	Centers for Disease Control and Prevention
EPI377434	HA	Ukraine	2012-Mar-15	A/Ukraine/5381/2012	Ministry of Health of Ukraine	National Institute for Medical Research
EPI377435	NA	Ukraine	2012-Mar-15	A/Ukraine/5381/2012	Ministry of Health of Ukraine	National Institute for Medical Research
EPI377432	HA	Ukraine	2012-Mar-23	A/Ukraine/5375/2012	Ministry of Health of Ukraine	National Institute for Medical Research
EPI377433	NA	Ukraine	2012-Mar-23	A/Ukraine/5375/2012	Ministry of Health of Ukraine	National Institute for Medical Research
EPI377430	HA	Ukraine	2012-Mar-07	A/Ukraine/5365/2012	Ministry of Health of Ukraine	National Institute for Medical Research
EPI377431	NA	Ukraine	2012-Mar-07	A/Ukraine/5365/2012	Ministry of Health of Ukraine	National Institute for Medical Research
EPI377429	NA	Ukraine	2012-Mar-20	A/Ukraine/5342/2012	Ministry of Health of Ukraine	National Institute for Medical Research
EPI377428	HA	Ukraine	2012-Mar-20	A/Ukraine/5342/2012	Ministry of Health of Ukraine	National Institute for Medical Research
EPI377422	HA	Ukraine	2012-Mar-01	A/Ukraine/5329/2012	Ministry of Health of Ukraine	National Institute for Medical Research
EPI377423	NA	Ukraine	2012-Mar-01	A/Ukraine/5329/2012	Ministry of Health of Ukraine	National Institute for Medical Research
EPI377419	HA	Ukraine	2012-Apr-10	A/Ukraine/250/2012	Institute of Epidemiology and Infectious Diseases AMS of Ukraine	National Institute for Medical Research
EPI377420	NA	Ukraine	2012-Apr-10	A/Ukraine/250/2012	Institute of Epidemiology and Infectious Diseases AMS of Ukraine	National Institute for Medical Research
EPI377402	HA	Slovenia	2012-Mar-05	A/Slovenia/637/2012	Laboratory for Virology, National Institute of Public Health	National Institute for Medical Research
EPI377398	HA	Slovenia	2012-Feb-27	A/Slovenia/566/2012	Laboratory for Virology, National Institute of Public Health	National Institute for Medical Research
EPI377399	NA	Slovenia	2012-Feb-27	A/Slovenia/566/2012	Laboratory for Virology, National Institute of Public Health	National Institute for Medical Research
EPI377390	HA	Slovenia	2012-Feb-06	A/Slovenia/274/2012	Laboratory for Virology, National Institute of Public Health	National Institute for Medical Research
EPI377391	NA	Slovenia	2012-Feb-06	A/Slovenia/274/2012	Laboratory for Virology, National Institute of Public Health	National Institute for Medical Research
EPI377385	NA	Russian Federation	2012-Apr-19	A/Rostov-on-Don/1/2012	WHO National Influenza Centre Russian Federation	National Institute for Medical Research
EPI377384	HA	Russian Federation	2012-Apr-19	A/Rostov-on-Don/1/2012	WHO National Influenza Centre Russian Federation	National Institute for Medical Research
EPI377365	HA	Norway	2012-Feb-27	A/Norway/708/2012	WHO National Influenza Centre	National Institute for Medical Research
EPI377366	NA	Norway	2012-Feb-27	A/Norway/708/2012	WHO National Influenza Centre	National Institute for Medical Research
EPI377353	NA	Macedonia, the former Yogoslav Republic of	2012-Mar-20	A/Macedonia/86/2012	Republic Institute for Health Protection	National Institute for Medical Research
EPI377352	HA	Macedonia, the former Yogoslav Republic of	2012-Mar-20	A/Macedonia/86/2012	Republic Institute for Health Protection	National Institute for Medical Research
EPI377346	HA	Russian Federation	2012-Apr-19	A/Kaliningrad/4/2012	WHO National Influenza Centre Russian Federation	National Institute for Medical Research
EPI377347	NA	Russian Federation	2012-Apr-19	A/Kaliningrad/4/2012	WHO National Influenza Centre Russian Federation	National Institute for Medical Research
EPI377344	HA	Ireland	2012-Mar-28	A/Ireland/12V2794/2012	National Virus Reference Laboratory	National Institute for Medical Research
EPI377345	NA	Ireland	2012-Mar-28	A/Ireland/12V2794/2012	National Virus Reference Laboratory	National Institute for Medical Research
EPI377340	HA	Ireland	2012-Feb-01	A/Ireland/V1160/2012	National Virus Reference Laboratory	National Institute for Medical Research
EPI377341	NA	Ireland	2012-Feb-01	A/Ireland/V1160/2012	National Virus Reference Laboratory	National Institute for Medical Research
EPI377336	HA	Ireland	2012-Apr-11	A/Ireland/12M28404/2012	National Virus Reference Laboratory	National Institute for Medical Research
EPI377337	NA	Ireland	2012-Apr-11	A/Ireland/12M28404/2012	National Virus Reference Laboratory	National Institute for Medical Research
EPI377334	HA	United Kingdom	2012-Apr-03	A/Glasgow/407665/2012	Gart Naval General Hospital	National Institute for Medical Research
EPI377335	NA	United Kingdom	2012-Apr-03	A/Glasgow/407665/2012	Gart Naval General Hospital	National Institute for Medical Research
EPI377332	HA	United Kingdom	2012-Apr-03	A/Glasgow/407664/2012	Gart Naval General Hospital	National Institute for Medical Research
EPI377333	NA	United Kingdom	2012-Apr-03	A/Glasgow/407664/2012	Gart Naval General Hospital	National Institute for Medical Research
EPI377329	NA	United Kingdom	2012-Apr-03	A/Glasgow/407664/2012	Gart Naval General Hospital	National Institute for Medical Research
EPI377328	HA	United Kingdom	2012-Apr-03	A/Glasgow/407664/2012	Gart Naval General Hospital	National Institute for Medical Research
EPI377323	HA	Estonia	2012-Apr-10	A/Estonia/67238/2012	Health Protection Inspectorate	National Institute for Medical Research
EPI377324	NA	Estonia	2012-Apr-10	A/Estonia/67238/2012	Health Protection Inspectorate	National Institute for Medical Research
EPI377309	HA	Estonia	2012-Mar-07	A/Estonia/66103/2012	Health Protection Inspectorate	National Institute for Medical Research
EPI377310	NA	Estonia	2012-Mar-07	A/Estonia/66103/2012	Health Protection Inspectorate	National Institute for Medical Research
EPI377307	HA	Estonia	2012-Mar-06	A/Estonia/66073/2012	Health Protection Inspectorate	National Institute for Medical Research
EPI377308	NA	Estonia	2012-Mar-06	A/Estonia/66073/2012	Health Protection Inspectorate	National Institute for Medical Research
EPI377301	HA	United Kingdom	2012-Apr-05	A/England/517/2012	Microbiology Services Colindale, Public Health England	National Institute for Medical Research
EPI377302	NA	United Kingdom	2012-Apr-05	A/England/517/2012	Microbiology Services Colindale, Public Health England	National Institute for Medical Research
EPI377299	HA	United Kingdom	2012-Feb-26	A/England/49/2012	Microbiology Services Colindale, Public Health England	National Institute for Medical Research
EPI377300	NA	United Kingdom	2012-Feb-26	A/England/49/2012	Microbiology Services Colindale, Public Health England	National Institute for Medical Research
EPI377297	HA	United Kingdom	2012-Mar-19	A/England/476/2012	Microbiology Services Colindale, Public Health England	National Institute for Medical Research
EPI377298	NA	United Kingdom	2012-Mar-19	A/England/476/2012	Microbiology Services Colindale, Public Health England	National Institute for Medical Research
EPI377295	HA	United Kingdom	2012-Feb-28	A/England/316/2012	Microbiology Services Colindale, Public Health England	National Institute for Medical Research
EPI377296	NA	United Kingdom	2012-Feb-28	A/England/316/2012	Microbiology Services Colindale, Public Health England	National Institute for Medical Research
EPI377291	HA	Russian Federation	2012-Apr-19	A/Ekaterinburg/4/2012	WHO National Influenza Centre Russian Federation	National Institute for Medical Research
EPI377292	NA	Russian Federation	2012-Apr-19	A/Ekaterinburg/4/2012	WHO National Influenza Centre Russian Federation	National Institute for Medical Research
EPI377235	NA	Japan	2012-Apr-17	A/EHIME/36/2012	Ehime Prefecture Institute of Public Health and Environmental Science	National Institute of Infectious Diseases (NIID)	Fujisaki,Seiichiro; Kim,Namhee; Aya,Sato; Tashiro,Masato; Odagiri,Takato'
EPI377236	HA	Japan	2012-Apr-17	A/EHIME/36/2012	Ehime Prefecture Institute of Public Health and Environmental Science	National Institute of Infectious Diseases (NIID)	Fujisaki,Seiichiro; Kim,Namhee; Aya,Sato; Tashiro,Masato; Odagiri,Takato'
EPI383404	MP	Japan	2012-Apr-17	A/EHIME/36/2012	Ehime Prefecture Institute of Public Health and Environmental Science	National Institute of Infectious Diseases (NIID)	Fujisaki,Seiichiro; Kim,Namhee; Aya,Sato; Tashiro,Masato; Odagiri,Takato'
EPI377233	NA	Japan	2012-Apr-17	A/KOBE/24/2012	Kobe Institute of Health	National Institute of Infectious Diseases (NIID)	Fujisaki,Seiichiro; Kim,Namhee; Aya,Sato; Tashiro,Masato; Odagiri,Takato'
EPI377234	HA	Japan	2012-Apr-17	A/KOBE/24/2012	Kobe Institute of Health	National Institute of Infectious Diseases (NIID)	Fujisaki,Seiichiro; Kim,Namhee; Aya,Sato; Tashiro,Masato; Odagiri,Takato'
EPI383403	MP	Japan	2012-Apr-17	A/KOBE/24/2012	Kobe Institute of Health	National Institute of Infectious Diseases (NIID)	Fujisaki,Seiichiro; Kim,Namhee; Aya,Sato; Tashiro,Masato; Odagiri,Takato'
EPI377231	NA	Japan	2012-Mar-04	A/ISHIKAWA/50/2012	Ishikawa Prefectural Institute of Public Health and Environmental Science	National Institute of Infectious Diseases (NIID)	Fujisaki,Seiichiro; Kim,Namhee; Aya,Sato; Tashiro,Masato; Odagiri,Takato'
EPI377232	HA	Japan	2012-Mar-04	A/ISHIKAWA/50/2012	Ishikawa Prefectural Institute of Public Health and Environmental Science	National Institute of Infectious Diseases (NIID)	Fujisaki,Seiichiro; Kim,Namhee; Aya,Sato; Tashiro,Masato; Odagiri,Takato'
EPI383402	MP	Japan	2012-Mar-04	A/ISHIKAWA/50/2012	Ishikawa Prefectural Institute of Public Health and Environmental Science	National Institute of Infectious Diseases (NIID)	Fujisaki,Seiichiro; Kim,Namhee; Aya,Sato; Tashiro,Masato; Odagiri,Takato'
EPI377215	NA	Japan	2012-Jan-19	A/FUKUSHIMA/74/2012	Fukushima Prefectural Institute of Public Health	National Institute of Infectious Diseases (NIID)	Fujisaki,Seiichiro; Kim,Namhee; Aya,Sato; Tashiro,Masato; Odagiri,Takato'
EPI377216	HA	Japan	2012-Jan-19	A/FUKUSHIMA/74/2012	Fukushima Prefectural Institute of Public Health	National Institute of Infectious Diseases (NIID)	Fujisaki,Seiichiro; Kim,Namhee; Aya,Sato; Tashiro,Masato; Odagiri,Takato'
EPI383394	MP	Japan	2012-Jan-19	A/FUKUSHIMA/74/2012	Fukushima Prefectural Institute of Public Health	National Institute of Infectious Diseases (NIID)	Fujisaki,Seiichiro; Kim,Namhee; Aya,Sato; Tashiro,Masato; Odagiri,Takato'
EPI377197	NA	Japan	2012-Feb-08	A/SHIMANE/34/2012	Shimane Prefectural Institute of Public Health and Environmental Science	National Institute of Infectious Diseases (NIID)	Fujisaki,Seiichiro; Kim,Namhee; Aya,Sato; Tashiro,Masato; Odagiri,Takato'
EPI377198	HA	Japan	2012-Feb-08	A/SHIMANE/34/2012	Shimane Prefectural Institute of Public Health and Environmental Science	National Institute of Infectious Diseases (NIID)	Fujisaki,Seiichiro; Kim,Namhee; Aya,Sato; Tashiro,Masato; Odagiri,Takato'
EPI383392	MP	Japan	2012-Feb-08	A/SHIMANE/34/2012	Shimane Prefectural Institute of Public Health and Environmental Science	National Institute of Infectious Diseases (NIID)	Fujisaki,Seiichiro; Kim,Namhee; Aya,Sato; Tashiro,Masato; Odagiri,Takato'
EPI377195	NA	Japan	2012-Jan-18	A/WAKAYAMA/102/2012	Wakayama Prefectural Research Center of Environment and Public Health	National Institute of Infectious Diseases (NIID)	Fujisaki,Seiichiro; Kim,Namhee; Aya,Sato; Tashiro,Masato; Odagiri,Takato'
EPI377196	HA	Japan	2012-Jan-18	A/WAKAYAMA/102/2012	Wakayama Prefectural Research Center of Environment and Public Health	National Institute of Infectious Diseases (NIID)	Fujisaki,Seiichiro; Kim,Namhee; Aya,Sato; Tashiro,Masato; Odagiri,Takato'
EPI383391	MP	Japan	2012-Jan-18	A/WAKAYAMA/102/2012	Wakayama Prefectural Research Center of Environment and Public Health	National Institute of Infectious Diseases (NIID)	Fujisaki,Seiichiro; Kim,Namhee; Aya,Sato; Tashiro,Masato; Odagiri,Takato'
EPI377190	MP	Spain	2012-Mar-13	A/Catalonia/S5036/2012	Barcelona, Facultad de Medicina	Hospital Clínic de Barcelona	Anton, A.; Isanta, R.; Pumarola, T.
EPI377191	HA	Spain	2012-Mar-13	A/Catalonia/S5036/2012	Barcelona, Facultad de Medicina	Hospital Clínic de Barcelona	Anton, A.; Isanta, R.; Pumarola, T.
EPI377187	MP	Spain	2012-Mar-12	A/Catalonia/S5029/2012	Barcelona, Facultad de Medicina	Hospital Clínic de Barcelona	Anton, A.; Isanta, R.; Pumarola, T.
EPI377188	NA	Spain	2012-Mar-12	A/Catalonia/S5029/2012	Barcelona, Facultad de Medicina	Hospital Clínic de Barcelona	Anton, A.; Isanta, R.; Pumarola, T.
EPI377189	HA	Spain	2012-Mar-12	A/Catalonia/S5029/2012	Barcelona, Facultad de Medicina	Hospital Clínic de Barcelona	Anton, A.; Isanta, R.; Pumarola, T.
EPI377184	MP	Spain	2012-Mar-13	A/Catalonia/S5017/2012	Barcelona, Facultad de Medicina	Hospital Clínic de Barcelona	Anton, A.; Isanta, R.; Pumarola, T.
EPI377185	NA	Spain	2012-Mar-13	A/Catalonia/S5017/2012	Barcelona, Facultad de Medicina	Hospital Clínic de Barcelona	Anton, A.; Isanta, R.; Pumarola, T.
EPI377186	HA	Spain	2012-Mar-13	A/Catalonia/S5017/2012	Barcelona, Facultad de Medicina	Hospital Clínic de Barcelona	Anton, A.; Isanta, R.; Pumarola, T.
EPI377182	NA	Spain	2012-Mar-12	A/Catalonia/S5014/2012	Barcelona, Facultad de Medicina	Hospital Clínic de Barcelona	Anton, A.; Isanta, R.; Pumarola, T.
EPI377183	HA	Spain	2012-Mar-12	A/Catalonia/S5014/2012	Barcelona, Facultad de Medicina	Hospital Clínic de Barcelona	Anton, A.; Isanta, R.; Pumarola, T.
EPI377181	MP	Spain	2012-Mar-12	A/Catalonia/S5014/2012	Barcelona, Facultad de Medicina	Hospital Clínic de Barcelona	Anton, A.; Isanta, R.; Pumarola, T.
EPI377135	HA	United States	2012-Mar-09	A/Illinois/3026/2012		Other Database Import	Connors,B.C.; Jones,S.L.; Adams,J.E.; Bisaha,S.A.; Canas,L.C.; Cormier,T.L.; Cosme,K.W.; Davis,M.G.; Leaver,M.M.; Okoro,B.N.; Yohannes,R.A.; Abshire,J.P.; LLoyd,L.V.; Tastad,K.J.; Smith,J.P.; Macintosh,V.H.; Fumia,K.F.; Macias,E.A.; Noe,J.C.; Sjoberg,P.A.
EPI377134	HA	Japan	2012-Mar-02	A/Japan/3025/2012		Other Database Import	Connors,B.C.; Jones,S.L.; Adams,J.E.; Bisaha,S.A.; Canas,L.C.; Cormier,T.L.; Cosme,K.W.; Davis,M.G.; Leaver,M.M.; Okoro,B.N.; Yohannes,R.A.; Abshire,J.P.; LLoyd,L.V.; Tastad,K.J.; Smith,J.P.; Macintosh,V.H.; Fumia,K.F.; Macias,E.A.; Noe,J.C.; Sjoberg,P.A.
EPI377132	HA	United States	2012-Mar-14	A/California/3023/2012		Other Database Import	Connors,B.C.; Jones,S.L.; Adams,J.E.; Bisaha,S.A.; Canas,L.C.; Cormier,T.L.; Cosme,K.W.; Davis,M.G.; Leaver,M.M.; Okoro,B.N.; Yohannes,R.A.; Abshire,J.P.; LLoyd,L.V.; Tastad,K.J.; Smith,J.P.; Macintosh,V.H.; Fumia,K.F.; Macias,E.A.; Noe,J.C.; Sjoberg,P.A.
EPI377127	HA	Japan	2012-Apr-16	A/Japan/3018/2012		Other Database Import	Connors,B.C.; Jones,S.L.; Adams,J.E.; Bisaha,S.A.; Canas,L.C.; Cormier,T.L.; Cosme,K.W.; Davis,M.G.; Leaver,M.M.; Okoro,B.N.; Yohannes,R.A.; Abshire,J.P.; LLoyd,L.V.; Tastad,K.J.; Smith,J.P.; Macintosh,V.H.; Fumia,K.F.; Macias,E.A.; Noe,J.C.; Sjoberg,P.A.
EPI377125	HA	United States	2012-Apr-23	A/Ohio/3016/2012		Other Database Import	Connors,B.C.; Jones,S.L.; Adams,J.E.; Bisaha,S.A.; Canas,L.C.; Cormier,T.L.; Cosme,K.W.; Davis,M.G.; Leaver,M.M.; Okoro,B.N.; Yohannes,R.A.; Abshire,J.P.; LLoyd,L.V.; Tastad,K.J.; Smith,J.P.; Macintosh,V.H.; Fumia,K.F.; Macias,E.A.; Noe,J.C.; Sjoberg,P.A.
EPI377119	HA	United States	2012-Mar-20	A/Colorado/3010/2012		Other Database Import	Connors,B.C.; Jones,S.L.; Adams,J.E.; Bisaha,S.A.; Canas,L.C.; Cormier,T.L.; Cosme,K.W.; Davis,M.G.; Leaver,M.M.; Okoro,B.N.; Yohannes,R.A.; Abshire,J.P.; LLoyd,L.V.; Tastad,K.J.; Smith,J.P.; Macintosh,V.H.; Fumia,K.F.; Macias,E.A.; Noe,J.C.; Sjoberg,P.A.
EPI377116	HA	United States	2012-Apr-09	A/California/3007/2012		Other Database Import	Connors,B.C.; Jones,S.L.; Adams,J.E.; Bisaha,S.A.; Canas,L.C.; Cormier,T.L.; Cosme,K.W.; Davis,M.G.; Leaver,M.M.; Okoro,B.N.; Yohannes,R.A.; Abshire,J.P.; LLoyd,L.V.; Tastad,K.J.; Smith,J.P.; Macintosh,V.H.; Fumia,K.F.; Macias,E.A.; Noe,J.C.; Sjoberg,P.A.
EPI377115	HA	United States	2012-Apr-09	A/California/3006/2012		Other Database Import	Connors,B.C.; Jones,S.L.; Adams,J.E.; Bisaha,S.A.; Canas,L.C.; Cormier,T.L.; Cosme,K.W.; Davis,M.G.; Leaver,M.M.; Okoro,B.N.; Yohannes,R.A.; Abshire,J.P.; LLoyd,L.V.; Tastad,K.J.; Smith,J.P.; Macintosh,V.H.; Fumia,K.F.; Macias,E.A.; Noe,J.C.; Sjoberg,P.A.
EPI377114	HA	United States	2012-Apr-04	A/Colorado/3005/2012		Other Database Import	Connors,B.C.; Jones,S.L.; Adams,J.E.; Bisaha,S.A.; Canas,L.C.; Cormier,T.L.; Cosme,K.W.; Davis,M.G.; Leaver,M.M.; Okoro,B.N.; Yohannes,R.A.; Abshire,J.P.; LLoyd,L.V.; Tastad,K.J.; Smith,J.P.; Macintosh,V.H.; Fumia,K.F.; Macias,E.A.; Noe,J.C.; Sjoberg,P.A.
EPI377112	HA	Japan	2012-Apr-02	A/Japan/3003/2012		Other Database Import	Connors,B.C.; Jones,S.L.; Adams,J.E.; Bisaha,S.A.; Canas,L.C.; Cormier,T.L.; Cosme,K.W.; Davis,M.G.; Leaver,M.M.; Okoro,B.N.; Yohannes,R.A.; Abshire,J.P.; LLoyd,L.V.; Tastad,K.J.; Smith,J.P.; Macintosh,V.H.; Fumia,K.F.; Macias,E.A.; Noe,J.C.; Sjoberg,P.A.
EPI377106	HA	United States	2012-Mar-24	A/Washington/2997/2012		Other Database Import	Connors,B.C.; Jones,S.L.; Adams,J.E.; Bisaha,S.A.; Canas,L.C.; Cormier,T.L.; Cosme,K.W.; Davis,M.G.; Leaver,M.M.; Okoro,B.N.; Yohannes,R.A.; Abshire,J.P.; LLoyd,L.V.; Tastad,K.J.; Smith,J.P.; Macintosh,V.H.; Fumia,K.F.; Macias,E.A.; Noe,J.C.; Sjoberg,P.A.
EPI377101	HA	United States	2012-Mar-26	A/Ohio/2992/2012		Other Database Import	Connors,B.C.; Jones,S.L.; Adams,J.E.; Bisaha,S.A.; Canas,L.C.; Cormier,T.L.; Cosme,K.W.; Davis,M.G.; Leaver,M.M.; Okoro,B.N.; Yohannes,R.A.; Abshire,J.P.; LLoyd,L.V.; Tastad,K.J.; Smith,J.P.; Macintosh,V.H.; Fumia,K.F.; Macias,E.A.; Noe,J.C.; Sjoberg,P.A.
EPI377096	HA	United States	2012-Mar-26	A/Ohio/2987/2012		Other Database Import	Connors,B.C.; Jones,S.L.; Adams,J.E.; Bisaha,S.A.; Canas,L.C.; Cormier,T.L.; Cosme,K.W.; Davis,M.G.; Leaver,M.M.; Okoro,B.N.; Yohannes,R.A.; Abshire,J.P.; LLoyd,L.V.; Tastad,K.J.; Smith,J.P.; Macintosh,V.H.; Fumia,K.F.; Macias,E.A.; Noe,J.C.; Sjoberg,P.A.
EPI377092	HA	United States	2012-Mar-26	A/Ohio/2983/2012		Other Database Import	Connors,B.C.; Jones,S.L.; Adams,J.E.; Bisaha,S.A.; Canas,L.C.; Cormier,T.L.; Cosme,K.W.; Davis,M.G.; Leaver,M.M.; Okoro,B.N.; Yohannes,R.A.; Abshire,J.P.; LLoyd,L.V.; Tastad,K.J.; Smith,J.P.; Macintosh,V.H.; Fumia,K.F.; Macias,E.A.; Noe,J.C.; Sjoberg,P.A.
EPI377090	HA	Japan	2012-Mar-13	A/Japan/2981/2012		Other Database Import	Connors,B.C.; Jones,S.L.; Adams,J.E.; Bisaha,S.A.; Canas,L.C.; Cormier,T.L.; Cosme,K.W.; Davis,M.G.; Leaver,M.M.; Okoro,B.N.; Yohannes,R.A.; Abshire,J.P.; LLoyd,L.V.; Tastad,K.J.; Smith,J.P.; Macintosh,V.H.; Fumia,K.F.; Macias,E.A.; Noe,J.C.; Sjoberg,P.A.
EPI377089	HA	United States	2012-Mar-19	A/Florida/2980/2012		Other Database Import	Connors,B.C.; Jones,S.L.; Adams,J.E.; Bisaha,S.A.; Canas,L.C.; Cormier,T.L.; Cosme,K.W.; Davis,M.G.; Leaver,M.M.; Okoro,B.N.; Yohannes,R.A.; Abshire,J.P.; LLoyd,L.V.; Tastad,K.J.; Smith,J.P.; Macintosh,V.H.; Fumia,K.F.; Macias,E.A.; Noe,J.C.; Sjoberg,P.A.
EPI377082	HA	United States	2012-Mar-15	A/Florida/2973/2012		Other Database Import	Connors,B.C.; Jones,S.L.; Adams,J.E.; Bisaha,S.A.; Canas,L.C.; Cormier,T.L.; Cosme,K.W.; Davis,M.G.; Leaver,M.M.; Okoro,B.N.; Yohannes,R.A.; Abshire,J.P.; LLoyd,L.V.; Tastad,K.J.; Smith,J.P.; Macintosh,V.H.; Fumia,K.F.; Macias,E.A.; Noe,J.C.; Sjoberg,P.A.
EPI376984	MP	Macao	2012-Jan-26	A/MACAU/200134/2012	Laboratorio De Saude Publico	WHO Collaborating Centre for Reference and Research on Influenza	Deng,Y-M; Iannello,P; Caldwell,N; Komadina,N
EPI376985	NA	Macao	2012-Jan-26	A/MACAU/200134/2012	Laboratorio De Saude Publico	WHO Collaborating Centre for Reference and Research on Influenza	Deng,Y-M; Iannello,P; Caldwell,N; Komadina,N
EPI376986	HA	Macao	2012-Jan-26	A/MACAU/200134/2012	Laboratorio De Saude Publico	WHO Collaborating Centre for Reference and Research on Influenza	Deng,Y-M; Iannello,P; Caldwell,N; Komadina,N
EPI376887	NP	Australia	2012-Jan-21	A/TOWNSVILLE/1/2012	Queensland Health Scientific Services	WHO Collaborating Centre for Reference and Research on Influenza	Deng,Y-M; Iannello,P; Caldwell,N; Komadina,N
EPI376888	NS	Australia	2012-Jan-21	A/TOWNSVILLE/1/2012	Queensland Health Scientific Services	WHO Collaborating Centre for Reference and Research on Influenza	Deng,Y-M; Iannello,P; Caldwell,N; Komadina,N
EPI376889	MP	Australia	2012-Jan-21	A/TOWNSVILLE/1/2012	Queensland Health Scientific Services	WHO Collaborating Centre for Reference and Research on Influenza	Deng,Y-M; Iannello,P; Caldwell,N; Komadina,N
EPI376890	PA	Australia	2012-Jan-21	A/TOWNSVILLE/1/2012	Queensland Health Scientific Services	WHO Collaborating Centre for Reference and Research on Influenza	Deng,Y-M; Iannello,P; Caldwell,N; Komadina,N
EPI376891	PB2	Australia	2012-Jan-21	A/TOWNSVILLE/1/2012	Queensland Health Scientific Services	WHO Collaborating Centre for Reference and Research on Influenza	Deng,Y-M; Iannello,P; Caldwell,N; Komadina,N
EPI376892	PB1	Australia	2012-Jan-21	A/TOWNSVILLE/1/2012	Queensland Health Scientific Services	WHO Collaborating Centre for Reference and Research on Influenza	Deng,Y-M; Iannello,P; Caldwell,N; Komadina,N
EPI376893	NA	Australia	2012-Jan-21	A/TOWNSVILLE/1/2012	Queensland Health Scientific Services	WHO Collaborating Centre for Reference and Research on Influenza	Deng,Y-M; Iannello,P; Caldwell,N; Komadina,N
EPI376894	HA	Australia	2012-Jan-21	A/TOWNSVILLE/1/2012	Queensland Health Scientific Services	WHO Collaborating Centre for Reference and Research on Influenza	Deng,Y-M; Iannello,P; Caldwell,N; Komadina,N
EPI376879	NP	Australia	2012-Feb-20	A/TASMANIA/1/2012	Royal Hobart Hospital	WHO Collaborating Centre for Reference and Research on Influenza	Deng,Y-M; Iannello,P; Caldwell,N; Komadina,N
EPI376880	NS	Australia	2012-Feb-20	A/TASMANIA/1/2012	Royal Hobart Hospital	WHO Collaborating Centre for Reference and Research on Influenza	Deng,Y-M; Iannello,P; Caldwell,N; Komadina,N
EPI376881	MP	Australia	2012-Feb-20	A/TASMANIA/1/2012	Royal Hobart Hospital	WHO Collaborating Centre for Reference and Research on Influenza	Deng,Y-M; Iannello,P; Caldwell,N; Komadina,N
EPI376882	PA	Australia	2012-Feb-20	A/TASMANIA/1/2012	Royal Hobart Hospital	WHO Collaborating Centre for Reference and Research on Influenza	Deng,Y-M; Iannello,P; Caldwell,N; Komadina,N
EPI376883	PB2	Australia	2012-Feb-20	A/TASMANIA/1/2012	Royal Hobart Hospital	WHO Collaborating Centre for Reference and Research on Influenza	Deng,Y-M; Iannello,P; Caldwell,N; Komadina,N
EPI376884	PB1	Australia	2012-Feb-20	A/TASMANIA/1/2012	Royal Hobart Hospital	WHO Collaborating Centre for Reference and Research on Influenza	Deng,Y-M; Iannello,P; Caldwell,N; Komadina,N
EPI376885	NA	Australia	2012-Feb-20	A/TASMANIA/1/2012	Royal Hobart Hospital	WHO Collaborating Centre for Reference and Research on Influenza	Deng,Y-M; Iannello,P; Caldwell,N; Komadina,N
EPI376886	HA	Australia	2012-Feb-20	A/TASMANIA/1/2012	Royal Hobart Hospital	WHO Collaborating Centre for Reference and Research on Influenza	Deng,Y-M; Iannello,P; Caldwell,N; Komadina,N
EPI376602	NA	United States	2012-Jan-18	A/Maryland/02/2012	Centers for Disease Control and Prevention	WHO Collaborating Centre for Reference and Research on Influenza	Deng,Y-M; Iannello,P; Caldwell,N; Jelley,L; Komadina,N
EPI376603	HA	United States	2012-Jan-18	A/Maryland/02/2012	Centers for Disease Control and Prevention	WHO Collaborating Centre for Reference and Research on Influenza	Deng,Y-M; Iannello,P; Caldwell,N; Jelley,L; Komadina,N
EPI376596	HA	Austria	2012-Mar-20	A/Austria/105/2012	Department of Virology, Medical University Vienna	Medical University Vienna
EPI376597	NA	Austria	2012-Mar-20	A/Austria/105/2012	Department of Virology, Medical University Vienna	Medical University Vienna
EPI376592	HA	Austria	2012-Mar-20	A/Austria/102/2012	Department of Virology, Medical University Vienna	Medical University Vienna
EPI376593	NA	Austria	2012-Mar-20	A/Austria/102/2012	Department of Virology, Medical University Vienna	Medical University Vienna
EPI376522	MP	United States	2012-May-14	A/Alaska/04/2012	Alaska State Virology Lab	Centers for Disease Control and Prevention
EPI376523	NA	United States	2012-May-14	A/Alaska/04/2012	Alaska State Virology Lab	Centers for Disease Control and Prevention
EPI376524	HA	United States	2012-May-14	A/Alaska/04/2012	Alaska State Virology Lab	Centers for Disease Control and Prevention
EPI376519	MP	United States	2012-May-05	A/New Hampshire/10/2012	New Hampshire Public Health Laboratories	Centers for Disease Control and Prevention
EPI376520	NA	United States	2012-May-05	A/New Hampshire/10/2012	New Hampshire Public Health Laboratories	Centers for Disease Control and Prevention
EPI376521	HA	United States	2012-May-05	A/New Hampshire/10/2012	New Hampshire Public Health Laboratories	Centers for Disease Control and Prevention
EPI376508	NA	United States	2012-May-21	A/Maine/07/2012	Maine Health and Environmental Testing Laboratory	Centers for Disease Control and Prevention
EPI376509	HA	United States	2012-May-21	A/Maine/07/2012	Maine Health and Environmental Testing Laboratory	Centers for Disease Control and Prevention
EPI376507	MP	United States	2012-May-21	A/Maine/07/2012	Maine Health and Environmental Testing Laboratory	Centers for Disease Control and Prevention
EPI376504	MP	United States	2012-May-03	A/Vermont/14/2012	Vermont Department of Health Laboratory	Centers for Disease Control and Prevention
EPI376505	NA	United States	2012-May-03	A/Vermont/14/2012	Vermont Department of Health Laboratory	Centers for Disease Control and Prevention
EPI376506	HA	United States	2012-May-03	A/Vermont/14/2012	Vermont Department of Health Laboratory	Centers for Disease Control and Prevention
EPI376489	MP	United States	2012-Apr-20	A/Massachusetts/06/2012	Massachusetts Department of Public Health	Centers for Disease Control and Prevention
EPI376490	NA	United States	2012-Apr-20	A/Massachusetts/06/2012	Massachusetts Department of Public Health	Centers for Disease Control and Prevention
EPI376491	HA	United States	2012-Apr-20	A/Massachusetts/06/2012	Massachusetts Department of Public Health	Centers for Disease Control and Prevention
EPI376485	HA	Ireland	2012-Apr-01	A/Ireland/29086/2012	National Virus Reference Laboratory	National Virus Reference Laboratory	Waters, A
EPI376475	HA	Ireland	2012-Mar-01	A/Ireland/19075/2012	National Virus Reference Laboratory	National Virus Reference Laboratory	Waters, A
EPI376474	HA	Ireland	2012-May-01	A/Ireland/36171/2012	National Virus Reference Laboratory	National Virus Reference Laboratory	Waters, A
EPI376473	HA	Ireland	2012-May-01	A/Ireland/36172/2012	National Virus Reference Laboratory	National Virus Reference Laboratory	Waters, A
EPI376472	HA	Ireland	2012-Apr-01	A/Ireland/33509/2012	National Virus Reference Laboratory	National Virus Reference Laboratory	Waters, A
EPI376468	HA	Ireland	2012-Mar-01	A/Ireland/19498/2012	National Virus Reference Laboratory	National Virus Reference Laboratory	Waters, A
EPI376463	HA	Ireland	2012-Feb-01	A/Ireland/12963/2012	National Virus Reference Laboratory	National Virus Reference Laboratory	Waters, A
EPI376462	HA	Ireland	2012-Feb-01	A/Ireland/11688/2012	National Virus Reference Laboratory	National Virus Reference Laboratory	Waters, A
EPI376460	HA	Ireland	2012-Mar-01	12IRL23087	National Virus Reference Laboratory	National Virus Reference Laboratory	Waters, A
EPI376459	HA	Ireland	2012-Mar-01	12IRL23066	National Virus Reference Laboratory	National Virus Reference Laboratory	Waters, A
EPI376458	HA	Ireland	2012-Mar-01	12IRL22073	National Virus Reference Laboratory	National Virus Reference Laboratory	Waters, A
EPI376455	HA	Ireland	2012-Mar-01	A/Ireland/21030/2012	National Virus Reference Laboratory	National Virus Reference Laboratory	Waters, A
EPI397760	NA	Ireland	2012-Mar-01	A/Ireland/21030/2012	National Virus Reference Laboratory	National Virus Reference Laboratory	Waters, A
EPI376453	HA	Ireland	2012-Mar-01	A/Ireland/19948/2012	National Virus Reference Laboratory	National Virus Reference Laboratory	Waters, A
EPI376447	HA	Ireland	2012-Feb-01	A/Ireland/10410/2012	National Virus Reference Laboratory	National Virus Reference Laboratory	Waters, A
EPI376446	HA	Ireland	2012-Feb-01	A/Ireland/10053/2012	National Virus Reference Laboratory	National Virus Reference Laboratory	Waters, A
EPI376445	HA	Ireland	2012-Jan-01	A/Ireland/08285/2012	National Virus Reference Laboratory	National Virus Reference Laboratory	Waters, A
EPI376439	HA	Ireland	2012-Jan-01	A/Ireland/00034/2012	National Virus Reference Laboratory	National Virus Reference Laboratory	Waters, A
EPI376433	HA	Ireland	2012-Feb-01	12IRL14582	National Virus Reference Laboratory	National Virus Reference Laboratory	Waters, A
EPI376425	NA	Finland	2012-Feb-22	A/Finland/275/2012	National Institute for Health and Welfare	National Institute for Health and Welfare	Ikonen,N; Haanpää,M; Ziegler,T; Julkunen,I
EPI376426	HA	Finland	2012-Feb-22	A/Finland/275/2012	National Institute for Health and Welfare	National Institute for Health and Welfare	Ikonen,N; Haanpää,M; Ziegler,T; Julkunen,I
EPI376419	HA	Finland	2012-Feb-16	A/Finland/252/2012	National Institute for Health and Welfare	National Institute for Health and Welfare	Ikonen,N; Haanpää,M; Ziegler,T; Julkunen,I
EPI376420	NA	Finland	2012-Feb-16	A/Finland/252/2012	National Institute for Health and Welfare	National Institute for Health and Welfare	Ikonen,N; Haanpää,M; Ziegler,T; Julkunen,I
EPI375621	NA	Japan	2012-Feb-22	A/ISHIKAWA/44/2012	Ishikawa Prefectural Institute of Public Health and Environmental Science	National Institute of Infectious Diseases (NIID)	Fujisaki,Seiichiro; Kim,Namhee; Aya,Sato; Tashiro,Masato; Odagiri,Takato'
EPI375622	HA	Japan	2012-Feb-22	A/ISHIKAWA/44/2012	Ishikawa Prefectural Institute of Public Health and Environmental Science	National Institute of Infectious Diseases (NIID)	Fujisaki,Seiichiro; Kim,Namhee; Aya,Sato; Tashiro,Masato; Odagiri,Takato'
EPI383384	MP	Japan	2012-Feb-22	A/ISHIKAWA/44/2012	Ishikawa Prefectural Institute of Public Health and Environmental Science	National Institute of Infectious Diseases (NIID)	Fujisaki,Seiichiro; Kim,Namhee; Aya,Sato; Tashiro,Masato; Odagiri,Takato'
EPI375615	NA	Japan	2012-Mar-06	A/YOKOHAMA/125/2012	Yokohama City Institute of Public Health.	National Institute of Infectious Diseases (NIID)	Fujisaki,Seiichiro; Kim,Namhee; Aya,Sato; Tashiro,Masato; Odagiri,Takato'
EPI375616	HA	Japan	2012-Mar-06	A/YOKOHAMA/125/2012	Yokohama City Institute of Public Health.	National Institute of Infectious Diseases (NIID)	Fujisaki,Seiichiro; Kim,Namhee; Aya,Sato; Tashiro,Masato; Odagiri,Takato'
EPI383381	MP	Japan	2012-Mar-06	A/YOKOHAMA/125/2012	Yokohama City Institute of Public Health.	National Institute of Infectious Diseases (NIID)	Fujisaki,Seiichiro; Kim,Namhee; Aya,Sato; Tashiro,Masato; Odagiri,Takato'
EPI375489	NA	Japan	2012-Feb-06	A/SAPPORO/50/2012	Sapporo City Institute of Public Health	National Institute of Infectious Diseases (NIID)	Fujisaki,Seiichiro; Kim,Namhee; Aya,Sato; Tashiro,Masato; Odagiri,Takato'
EPI375490	HA	Japan	2012-Feb-06	A/SAPPORO/50/2012	Sapporo City Institute of Public Health	National Institute of Infectious Diseases (NIID)	Fujisaki,Seiichiro; Kim,Namhee; Aya,Sato; Tashiro,Masato; Odagiri,Takato'
EPI383373	MP	Japan	2012-Feb-06	A/SAPPORO/50/2012	Sapporo City Institute of Public Health	National Institute of Infectious Diseases (NIID)	Fujisaki,Seiichiro; Kim,Namhee; Aya,Sato; Tashiro,Masato; Odagiri,Takato'
EPI375487	NA	Japan	2012-Jan-12	A/GIFU/20/2012	Gifu Prefectural Institute of Health and Environmental Sciences	National Institute of Infectious Diseases (NIID)	Fujisaki,Seiichiro; Kim,Namhee; Aya,Sato; Tashiro,Masato; Odagiri,Takato'
EPI375488	HA	Japan	2012-Jan-12	A/GIFU/20/2012	Gifu Prefectural Institute of Health and Environmental Sciences	National Institute of Infectious Diseases (NIID)	Fujisaki,Seiichiro; Kim,Namhee; Aya,Sato; Tashiro,Masato; Odagiri,Takato'
EPI383372	MP	Japan	2012-Jan-12	A/GIFU/20/2012	Gifu Prefectural Institute of Health and Environmental Sciences	National Institute of Infectious Diseases (NIID)	Fujisaki,Seiichiro; Kim,Namhee; Aya,Sato; Tashiro,Masato; Odagiri,Takato'
EPI375469	NA	Japan	2012-Feb-05	A/FUKUSHIMA/66/2012	Fukushima Prefectural Institute of Public Health	National Institute of Infectious Diseases (NIID)	Fujisaki,Seiichiro; Kim,Namhee; Aya,Sato; Tashiro,Masato; Odagiri,Takato'
EPI375470	HA	Japan	2012-Feb-05	A/FUKUSHIMA/66/2012	Fukushima Prefectural Institute of Public Health	National Institute of Infectious Diseases (NIID)	Fujisaki,Seiichiro; Kim,Namhee; Aya,Sato; Tashiro,Masato; Odagiri,Takato'
EPI383363	MP	Japan	2012-Feb-05	A/FUKUSHIMA/66/2012	Fukushima Prefectural Institute of Public Health	National Institute of Infectious Diseases (NIID)	Fujisaki,Seiichiro; Kim,Namhee; Aya,Sato; Tashiro,Masato; Odagiri,Takato'
EPI375459	MP	United States	2012-Apr-06	A/Nevada/19/2012	Southern Nevada Public Health Lab	Centers for Disease Control and Prevention
EPI375460	NA	United States	2012-Apr-06	A/Nevada/19/2012	Southern Nevada Public Health Lab	Centers for Disease Control and Prevention
EPI375461	HA	United States	2012-Apr-06	A/Nevada/19/2012	Southern Nevada Public Health Lab	Centers for Disease Control and Prevention
EPI375456	MP	United States	2012-Apr-18	A/Rhode Island/07/2012	Rhode Island Department of Health	Centers for Disease Control and Prevention
EPI375457	NA	United States	2012-Apr-18	A/Rhode Island/07/2012	Rhode Island Department of Health	Centers for Disease Control and Prevention
EPI375458	HA	United States	2012-Apr-18	A/Rhode Island/07/2012	Rhode Island Department of Health	Centers for Disease Control and Prevention
EPI375444	MP	United States	2012-Mar-15	A/New Mexico/09/2012	New Mexico Department of Health	Centers for Disease Control and Prevention
EPI375445	NA	United States	2012-Mar-15	A/New Mexico/09/2012	New Mexico Department of Health	Centers for Disease Control and Prevention
EPI375446	HA	United States	2012-Mar-15	A/New Mexico/09/2012	New Mexico Department of Health	Centers for Disease Control and Prevention
EPI375092	MP	United States	2012-Apr-04	A/Alabama/08/2012	ADPH Bureau of Clinical Laboratories	Centers for Disease Control and Prevention
EPI375093	NA	United States	2012-Apr-04	A/Alabama/08/2012	ADPH Bureau of Clinical Laboratories	Centers for Disease Control and Prevention
EPI375094	HA	United States	2012-Apr-04	A/Alabama/08/2012	ADPH Bureau of Clinical Laboratories	Centers for Disease Control and Prevention
EPI375087	NA	United States	2012-Apr-04	A/Virginia/10/2012	Virginia Division of Consolidated Laboratories	Centers for Disease Control and Prevention
EPI375088	HA	United States	2012-Apr-04	A/Virginia/10/2012	Virginia Division of Consolidated Laboratories	Centers for Disease Control and Prevention
EPI375086	MP	United States	2012-Apr-04	A/Virginia/10/2012	Virginia Division of Consolidated Laboratories	Centers for Disease Control and Prevention
EPI375073	MP	Japan	2012-Feb-26	A/Japan/1655/2012	U.S. Air Force School of Aerospace Medicine	Centers for Disease Control and Prevention
EPI375074	NA	Japan	2012-Feb-26	A/Japan/1655/2012	U.S. Air Force School of Aerospace Medicine	Centers for Disease Control and Prevention
EPI375075	HA	Japan	2012-Feb-26	A/Japan/1655/2012	U.S. Air Force School of Aerospace Medicine	Centers for Disease Control and Prevention
EPI375064	MP	Japan	2012-Feb-14	A/Japan/1580/2012	U.S. Air Force School of Aerospace Medicine	Centers for Disease Control and Prevention
EPI375065	NA	Japan	2012-Feb-14	A/Japan/1580/2012	U.S. Air Force School of Aerospace Medicine	Centers for Disease Control and Prevention
EPI375066	HA	Japan	2012-Feb-14	A/Japan/1580/2012	U.S. Air Force School of Aerospace Medicine	Centers for Disease Control and Prevention
EPI375058	MP	United States	2012-Apr-10	A/New Hampshire/08/2012	New Hampshire Public Health Laboratories	Centers for Disease Control and Prevention
EPI375059	NA	United States	2012-Apr-10	A/New Hampshire/08/2012	New Hampshire Public Health Laboratories	Centers for Disease Control and Prevention
EPI375060	HA	United States	2012-Apr-10	A/New Hampshire/08/2012	New Hampshire Public Health Laboratories	Centers for Disease Control and Prevention
EPI375056	NA	United States	2012-Mar-26	A/Indiana/04/2012	Indiana State Department of Health Laboratories	Centers for Disease Control and Prevention
EPI375057	HA	United States	2012-Mar-26	A/Indiana/04/2012	Indiana State Department of Health Laboratories	Centers for Disease Control and Prevention
EPI375055	MP	United States	2012-Mar-26	A/Indiana/04/2012	Indiana State Department of Health Laboratories	Centers for Disease Control and Prevention
EPI375041	MP	United States	2012-Apr-09	A/North Carolina/14/2012	North Carolina State Laboratory of Public Health	Centers for Disease Control and Prevention
EPI375042	NA	United States	2012-Apr-09	A/North Carolina/14/2012	North Carolina State Laboratory of Public Health	Centers for Disease Control and Prevention
EPI375043	HA	United States	2012-Apr-09	A/North Carolina/14/2012	North Carolina State Laboratory of Public Health	Centers for Disease Control and Prevention
EPI375038	MP	United States	2012-Feb-18	A/Mississippi/05/2012	Mississippi Public Health Laboratory	Centers for Disease Control and Prevention
EPI375039	NA	United States	2012-Feb-18	A/Mississippi/05/2012	Mississippi Public Health Laboratory	Centers for Disease Control and Prevention
EPI375040	HA	United States	2012-Feb-18	A/Mississippi/05/2012	Mississippi Public Health Laboratory	Centers for Disease Control and Prevention
EPI375035	MP	United States	2012-Apr-04	A/Montana/08/2012	Montana Public Health Laboratory	Centers for Disease Control and Prevention
EPI375036	NA	United States	2012-Apr-04	A/Montana/08/2012	Montana Public Health Laboratory	Centers for Disease Control and Prevention
EPI375037	HA	United States	2012-Apr-04	A/Montana/08/2012	Montana Public Health Laboratory	Centers for Disease Control and Prevention
EPI375032	MP	United States	2012-Apr-02	A/Wisconsin/10/2012	Wisconsin State Laboratory of Hygiene	Centers for Disease Control and Prevention
EPI375033	NA	United States	2012-Apr-02	A/Wisconsin/10/2012	Wisconsin State Laboratory of Hygiene	Centers for Disease Control and Prevention
EPI375034	HA	United States	2012-Apr-02	A/Wisconsin/10/2012	Wisconsin State Laboratory of Hygiene	Centers for Disease Control and Prevention
EPI375017	MP	United States	2012-Apr-17	A/Rhode Island/05/2012	Rhode Island Department of Health	Centers for Disease Control and Prevention
EPI375018	NA	United States	2012-Apr-17	A/Rhode Island/05/2012	Rhode Island Department of Health	Centers for Disease Control and Prevention
EPI375019	HA	United States	2012-Apr-17	A/Rhode Island/05/2012	Rhode Island Department of Health	Centers for Disease Control and Prevention
EPI372979	HA	Sweden	2012-Jan-31	A/Sweden/12/2012		Public Health Agency of Sweden
EPI372980	NA	Sweden	2012-Jan-31	A/Sweden/12/2012		Public Health Agency of Sweden
EPI372981	MP	Sweden	2012-Jan-31	A/Sweden/12/2012		Public Health Agency of Sweden
EPI372971	NA	Sweden	2012-Apr-20	A/Stockholm20/2012		Public Health Agency of Sweden
EPI372970	HA	Sweden	2012-Apr-20	A/Stockholm20/2012		Public Health Agency of Sweden
EPI372972	MP	Sweden	2012-Apr-20	A/Stockholm20/2012		Public Health Agency of Sweden
EPI372968	NA	Sweden	2012-Apr-14	A/Stockholm/19/2012		Public Health Agency of Sweden
EPI372967	HA	Sweden	2012-Apr-14	A/Stockholm/19/2012		Public Health Agency of Sweden
EPI372969	MP	Sweden	2012-Apr-14	A/Stockholm/19/2012		Public Health Agency of Sweden
EPI372568	HA	Sweden	2012-Apr-07	A/Stockholm/22/2012		Public Health Agency of Sweden
EPI372569	NA	Sweden	2012-Apr-07	A/Stockholm/22/2012		Public Health Agency of Sweden
EPI372570	MP	Sweden	2012-Apr-07	A/Stockholm/22/2012		Public Health Agency of Sweden
EPI372035	NA	Japan	2012-Jan-26	A/FUKUSHIMA/37/2012	Fukushima Prefectural Institute of Public Health	National Institute of Infectious Diseases (NIID)	Fujisaki,Seiichiro; Kim,Namhee; Aya,Sato; Tashiro,Masato; Odagiri,Takato'
EPI372036	HA	Japan	2012-Jan-26	A/FUKUSHIMA/37/2012	Fukushima Prefectural Institute of Public Health	National Institute of Infectious Diseases (NIID)	Fujisaki,Seiichiro; Kim,Namhee; Aya,Sato; Tashiro,Masato; Odagiri,Takato'
EPI383360	MP	Japan	2012-Jan-26	A/FUKUSHIMA/37/2012	Fukushima Prefectural Institute of Public Health	National Institute of Infectious Diseases (NIID)	Fujisaki,Seiichiro; Kim,Namhee; Aya,Sato; Tashiro,Masato; Odagiri,Takato'
EPI372033	NA	Japan	2012-Mar-08	A/KITAKYUSYU/19/2012	Kitakyusyu City Institute of Enviromental Sciences	National Institute of Infectious Diseases (NIID)	Fujisaki,Seiichiro; Kim,Namhee; Aya,Sato; Tashiro,Masato; Odagiri,Takato'
EPI372034	HA	Japan	2012-Mar-08	A/KITAKYUSYU/19/2012	Kitakyusyu City Institute of Enviromental Sciences	National Institute of Infectious Diseases (NIID)	Fujisaki,Seiichiro; Kim,Namhee; Aya,Sato; Tashiro,Masato; Odagiri,Takato'
EPI383359	MP	Japan	2012-Mar-08	A/KITAKYUSYU/19/2012	Kitakyusyu City Institute of Enviromental Sciences	National Institute of Infectious Diseases (NIID)	Fujisaki,Seiichiro; Kim,Namhee; Aya,Sato; Tashiro,Masato; Odagiri,Takato'
EPI371984	MP	United States	2012-Mar-16	A/Vermont/07/2012	Vermont Department of Health Laboratory	Centers for Disease Control and Prevention
EPI371985	NA	United States	2012-Mar-16	A/Vermont/07/2012	Vermont Department of Health Laboratory	Centers for Disease Control and Prevention
EPI371986	HA	United States	2012-Mar-16	A/Vermont/07/2012	Vermont Department of Health Laboratory	Centers for Disease Control and Prevention
EPI371970	MP	United States	2012-Mar-12	A/Ohio/03/2012	Ohio Department of Health Laboratories	Centers for Disease Control and Prevention
EPI371971	NA	United States	2012-Mar-12	A/Ohio/03/2012	Ohio Department of Health Laboratories	Centers for Disease Control and Prevention
EPI371972	HA	United States	2012-Mar-12	A/Ohio/03/2012	Ohio Department of Health Laboratories	Centers for Disease Control and Prevention
EPI371962	NA	Russian Federation	2012-Mar-25	A/Novosibirsk/10/2012	Russian Academy of Medical Sciences	Centers for Disease Control and Prevention
EPI371963	HA	Russian Federation	2012-Mar-25	A/Novosibirsk/10/2012	Russian Academy of Medical Sciences	Centers for Disease Control and Prevention
EPI371961	MP	Russian Federation	2012-Mar-25	A/Novosibirsk/10/2012	Russian Academy of Medical Sciences	Centers for Disease Control and Prevention
EPI371955	MP	Puerto Rico	2012-Mar-02	A/Puerto Rico/02/2012	Puerto Rico Department of Health	Centers for Disease Control and Prevention
EPI371956	NA	Puerto Rico	2012-Mar-02	A/Puerto Rico/02/2012	Puerto Rico Department of Health	Centers for Disease Control and Prevention
EPI371957	HA	Puerto Rico	2012-Mar-02	A/Puerto Rico/02/2012	Puerto Rico Department of Health	Centers for Disease Control and Prevention
EPI371952	MP	United States	2012-Mar-04	A/Virginia/08/2012	Virginia Division of Consolidated Laboratories	Centers for Disease Control and Prevention
EPI371953	NA	United States	2012-Mar-04	A/Virginia/08/2012	Virginia Division of Consolidated Laboratories	Centers for Disease Control and Prevention
EPI371954	HA	United States	2012-Mar-04	A/Virginia/08/2012	Virginia Division of Consolidated Laboratories	Centers for Disease Control and Prevention
EPI371939	MP	United States	2012-Mar-18	A/Montana/07/2012	Montana Public Health Laboratory	Centers for Disease Control and Prevention
EPI371940	NA	United States	2012-Mar-18	A/Montana/07/2012	Montana Public Health Laboratory	Centers for Disease Control and Prevention
EPI375023	HA	United States	2012-Mar-18	A/Montana/07/2012	Montana Public Health Laboratory	Centers for Disease Control and Prevention
EPI371837	NA	United States	2012-Mar-02	A/Nevada/16/2012	Nevada State Health Laboratory	Centers for Disease Control and Prevention
EPI371838	HA	United States	2012-Mar-02	A/Nevada/16/2012	Nevada State Health Laboratory	Centers for Disease Control and Prevention
EPI371836	MP	United States	2012-Mar-02	A/Nevada/16/2012	Nevada State Health Laboratory	Centers for Disease Control and Prevention
EPI371834	NA	United States	2012-Mar-04	A/Nevada/15/2012	Nevada State Health Laboratory	Centers for Disease Control and Prevention
EPI371835	HA	United States	2012-Mar-04	A/Nevada/15/2012	Nevada State Health Laboratory	Centers for Disease Control and Prevention
EPI375098	MP	United States	2012-Mar-04	A/Nevada/15/2012	Nevada State Health Laboratory	Centers for Disease Control and Prevention
EPI371831	MP	United States	2012-Mar-13	A/Nevada/14/2012	Southern Nevada Public Health Lab	Centers for Disease Control and Prevention
EPI371832	NA	United States	2012-Mar-13	A/Nevada/14/2012	Southern Nevada Public Health Lab	Centers for Disease Control and Prevention
EPI371833	HA	United States	2012-Mar-13	A/Nevada/14/2012	Southern Nevada Public Health Lab	Centers for Disease Control and Prevention
EPI371825	MP	United States	2012-Mar-13	A/Washington/21/2012	Washington State Public Health Laboratory	Centers for Disease Control and Prevention
EPI371826	NA	United States	2012-Mar-13	A/Washington/21/2012	Washington State Public Health Laboratory	Centers for Disease Control and Prevention
EPI371827	HA	United States	2012-Mar-13	A/Washington/21/2012	Washington State Public Health Laboratory	Centers for Disease Control and Prevention
EPI371809	MP	Puerto Rico	2012-Feb-12	A/Puerto Rico/03/2012	Puerto Rico Department of Health	Centers for Disease Control and Prevention
EPI371810	NA	Puerto Rico	2012-Feb-12	A/Puerto Rico/03/2012	Puerto Rico Department of Health	Centers for Disease Control and Prevention
EPI371811	HA	Puerto Rico	2012-Feb-12	A/Puerto Rico/03/2012	Puerto Rico Department of Health	Centers for Disease Control and Prevention
EPI371796	NP	United States	2012-Feb-16	A/New Mexico/07/2012	New Mexico Department of Health	Centers for Disease Control and Prevention
EPI371797	NS	United States	2012-Feb-16	A/New Mexico/07/2012	New Mexico Department of Health	Centers for Disease Control and Prevention
EPI371798	MP	United States	2012-Feb-16	A/New Mexico/07/2012	New Mexico Department of Health	Centers for Disease Control and Prevention
EPI371799	PB2	United States	2012-Feb-16	A/New Mexico/07/2012	New Mexico Department of Health	Centers for Disease Control and Prevention
EPI371800	PB1	United States	2012-Feb-16	A/New Mexico/07/2012	New Mexico Department of Health	Centers for Disease Control and Prevention
EPI371801	NA	United States	2012-Feb-16	A/New Mexico/07/2012	New Mexico Department of Health	Centers for Disease Control and Prevention
EPI371802	HA	United States	2012-Feb-16	A/New Mexico/07/2012	New Mexico Department of Health	Centers for Disease Control and Prevention
EPI375031	PA	United States	2012-Feb-16	A/New Mexico/07/2012	New Mexico Department of Health	Centers for Disease Control and Prevention
EPI371793	MP	Chile	2012-Mar-01	A/Santiago/14696/2012	Instituto de Salud Publica de Chile	Centers for Disease Control and Prevention
EPI371794	NA	Chile	2012-Mar-01	A/Santiago/14696/2012	Instituto de Salud Publica de Chile	Centers for Disease Control and Prevention
EPI371795	HA	Chile	2012-Mar-01	A/Santiago/14696/2012	Instituto de Salud Publica de Chile	Centers for Disease Control and Prevention
EPI371786	NP	United States	2012-Feb-20	A/California/22/2012	California Department of Health Services	Centers for Disease Control and Prevention
EPI371787	NS	United States	2012-Feb-20	A/California/22/2012	California Department of Health Services	Centers for Disease Control and Prevention
EPI371788	MP	United States	2012-Feb-20	A/California/22/2012	California Department of Health Services	Centers for Disease Control and Prevention
EPI371789	PB2	United States	2012-Feb-20	A/California/22/2012	California Department of Health Services	Centers for Disease Control and Prevention
EPI371790	PB1	United States	2012-Feb-20	A/California/22/2012	California Department of Health Services	Centers for Disease Control and Prevention
EPI371791	NA	United States	2012-Feb-20	A/California/22/2012	California Department of Health Services	Centers for Disease Control and Prevention
EPI371792	HA	United States	2012-Feb-20	A/California/22/2012	California Department of Health Services	Centers for Disease Control and Prevention
EPI377496	PA	United States	2012-Feb-20	A/California/22/2012	California Department of Health Services	Centers for Disease Control and Prevention
EPI371783	MP	Ethiopia	2012-Mar-26	A/Ethiopia/41/2012	Ethiopian Health and Nutrition Research Institute (EHNRI)	Centers for Disease Control and Prevention
EPI371784	NA	Ethiopia	2012-Mar-26	A/Ethiopia/41/2012	Ethiopian Health and Nutrition Research Institute (EHNRI)	Centers for Disease Control and Prevention
EPI371785	HA	Ethiopia	2012-Mar-26	A/Ethiopia/41/2012	Ethiopian Health and Nutrition Research Institute (EHNRI)	Centers for Disease Control and Prevention
EPI371780	MP	United States	2012-Mar-07	A/Florida/08/2012	Florida Department of Health-Jacksonville	Centers for Disease Control and Prevention
EPI371781	NA	United States	2012-Mar-07	A/Florida/08/2012	Florida Department of Health-Jacksonville	Centers for Disease Control and Prevention
EPI371782	HA	United States	2012-Mar-07	A/Florida/08/2012	Florida Department of Health-Jacksonville	Centers for Disease Control and Prevention
EPI371770	NP	United States	2012-Mar-30	A/Nevada/12/2012	Southern Nevada Public Health Lab	Centers for Disease Control and Prevention
EPI371771	NS	United States	2012-Mar-30	A/Nevada/12/2012	Southern Nevada Public Health Lab	Centers for Disease Control and Prevention
EPI371772	MP	United States	2012-Mar-30	A/Nevada/12/2012	Southern Nevada Public Health Lab	Centers for Disease Control and Prevention
EPI371773	PB2	United States	2012-Mar-30	A/Nevada/12/2012	Southern Nevada Public Health Lab	Centers for Disease Control and Prevention
EPI371774	PB1	United States	2012-Mar-30	A/Nevada/12/2012	Southern Nevada Public Health Lab	Centers for Disease Control and Prevention
EPI371775	NA	United States	2012-Mar-30	A/Nevada/12/2012	Southern Nevada Public Health Lab	Centers for Disease Control and Prevention
EPI371776	HA	United States	2012-Mar-30	A/Nevada/12/2012	Southern Nevada Public Health Lab	Centers for Disease Control and Prevention
EPI371990	PA	United States	2012-Mar-30	A/Nevada/12/2012	Southern Nevada Public Health Lab	Centers for Disease Control and Prevention
EPI371764	MP	United States	2012-Mar-13	A/Florida/09/2012	Florida Department of Health-Jacksonville	Centers for Disease Control and Prevention
EPI371765	NA	United States	2012-Mar-13	A/Florida/09/2012	Florida Department of Health-Jacksonville	Centers for Disease Control and Prevention
EPI371766	HA	United States	2012-Mar-13	A/Florida/09/2012	Florida Department of Health-Jacksonville	Centers for Disease Control and Prevention
EPI370488	HA	Romania	2012-Jan-27	A/Iasi/93306/2012	Cantacuzino Institute	Cantacuzino Institute
EPI370487	NA	Romania	2012-Jan-27	A/Iasi/93306/2012	Cantacuzino Institute	Cantacuzino Institute
EPI370484	HA	Romania	2012-Jan-30	A/Iasi/93302/2012	Cantacuzino Institute	Cantacuzino Institute
EPI370482	HA	Romania	2012-Jan-18	A/Iasi/92072/2012	Cantacuzino Institute	Cantacuzino Institute
EPI370471	NA	Romania	2012-Feb-01	A/Iasi/94202/2012	Cantacuzino Institute	Cantacuzino Institute
EPI370466	HA	Romania	2012-Jan-30	A/Iasi/93552/2012	Cantacuzino Institute	Cantacuzino Institute
EPI370464	HA	Romania	2012-Jan-27	A/Iasi/93304/2012	Cantacuzino Institute	Cantacuzino Institute
EPI370463	HA	Romania	2012-Jan-23	A/Iasi/92491/2012	Cantacuzino Institute	Cantacuzino Institute
EPI370456	HA	Romania	2012-Jan-09	A/Iasi/90056/2012	Cantacuzino Institute	Cantacuzino Institute
EPI370162	NA	Australia	2012-Feb-07	A/SOUTH AUSTRALIA/1/2012	Institute of Medical and Veterinary Science (IMVS)	WHO Collaborating Centre for Reference and Research on Influenza	Deng,Y-M; Iannello,P; Caldwell,N; Komadina,N.
EPI370163	HA	Australia	2012-Feb-07	A/SOUTH AUSTRALIA/1/2012	Institute of Medical and Veterinary Science (IMVS)	WHO Collaborating Centre for Reference and Research on Influenza	Deng,Y-M; Iannello,P; Caldwell,N; Komadina,N.
EPI369853	NA	Georgia	2012-Apr-04	A/Tbilisi/GNCDC0577/2012		Other Database Import	Machablishvili,A.; Jashiashvili,T.; Tevdoradze,T.; Chanturia,G.; Zhgenti,E.; Maglakelidze,G.; Farlow,J.; Nikolich,M.; Lyons,A.; Houng,H.-S.
EPI369852	HA	Georgia	2012-Apr-04	A/Tbilisi/GNCDC0577/2012		Other Database Import	Machablishvili,A.; Jashiashvili,T.; Tevdoradze,T.; Chanturia,G.; Zhgenti,E.; Maglakelidze,G.; Farlow,J.; Nikolich,M.; Lyons,A.; Houng,H.-S.
EPI369840	HA	Sweden	2012-Apr-19	A/Trollhattan/2/2012		Public Health Agency of Sweden
EPI369841	NA	Sweden	2012-Apr-19	A/Trollhattan/2/2012		Public Health Agency of Sweden
EPI369842	MP	Sweden	2012-Apr-19	A/Trollhattan/2/2012		Public Health Agency of Sweden
EPI369789	NA	Greece	2012-Mar-11	A/Athens/908/2012	Hellenic Pasteur Institute	Hellenic Pasteur Institute	'Athanasios,Kossyvakis; Vasiliki,Pogka; Emmanouil,Maria; Konstantinos,Papadakos; Antonios,Kalliaropoulos; Afroditi,Moutousi; Dionyssios,Sgouras; Andreas,Mentis'
EPI369786	HA	Greece	2012-Feb-16	A/Athens.GR/385/2012	Hellenic Pasteur Institute	Hellenic Pasteur Institute	'Athanasios,Kossyvakis; Vasiliki,Pogka; Emmanouil,Maria; Konstantinos,Papadakos; Antonios,Kalliaropoulos; Afroditi,Moutousi; Dionyssios,Sgouras; Andreas,Mentis'
EPI369203	MP	Sweden	2012-Mar-01	A/Gothenburg/2/2012		Public Health Agency of Sweden
EPI369145	HA	Sweden	2012-Feb-25	A/Stockholm/13/2012		Public Health Agency of Sweden
EPI369146	NA	Sweden	2012-Feb-25	A/Stockholm/13/2012		Public Health Agency of Sweden
EPI369147	MP	Sweden	2012-Feb-25	A/Stockholm/13/2012		Public Health Agency of Sweden
EPI369079	HA	Sweden	2012-Mar-19	A/Uppsala/1/2012		Public Health Agency of Sweden
EPI369080	NA	Sweden	2012-Mar-19	A/Uppsala/1/2012		Public Health Agency of Sweden
EPI369081	MP	Sweden	2012-Mar-19	A/Uppsala/1/2012		Public Health Agency of Sweden
EPI368940	HA	Bulgaria	2012-Jan-18	A/Bulgaria/42/2012	National Centre of Infectious and	National Institute for Medical Research
EPI368931	HA	Russian Federation	2012-Mar-25	A/St Petersburg/8/2012	WHO National Influenza Centre Russian Federation	National Institute for Medical Research
EPI368932	NA	Russian Federation	2012-Mar-25	A/St Petersburg/8/2012	WHO National Influenza Centre Russian Federation	National Institute for Medical Research
EPI368929	HA	Russian Federation	2012-Mar-25	A/St Petersburg/4/2012	WHO National Influenza Centre Russian Federation	National Institute for Medical Research
EPI368930	NA	Russian Federation	2012-Mar-25	A/St Petersburg/4/2012	WHO National Influenza Centre Russian Federation	National Institute for Medical Research
EPI368915	HA	Russian Federation	2012-Mar-25	A/Novosibirsk/6/2012	WHO National Influenza Centre Russian Federation	National Institute for Medical Research
EPI368916	NA	Russian Federation	2012-Mar-25	A/Novosibirsk/6/2012	WHO National Influenza Centre Russian Federation	National Institute for Medical Research
EPI368909	HA	United Kingdom	2012-Apr-03	A/Glasgow/407665/2012	Gart Naval General Hospital	National Institute for Medical Research
EPI368910	NA	United Kingdom	2012-Apr-03	A/Glasgow/407665/2012	Gart Naval General Hospital	National Institute for Medical Research
EPI368907	HA	United Kingdom	2012-Apr-03	A/Glasgow/407664/2012	Gart Naval General Hospital	National Institute for Medical Research
EPI368908	NA	United Kingdom	2012-Apr-03	A/Glasgow/407664/2012	Gart Naval General Hospital	National Institute for Medical Research
EPI368905	HA	United Kingdom	2012-Mar-30	A/Glasgow/407585/2012	Gart Naval General Hospital	National Institute for Medical Research
EPI368906	NA	United Kingdom	2012-Mar-30	A/Glasgow/407585/2012	Gart Naval General Hospital	National Institute for Medical Research
EPI368848	HA	Bulgaria	2012-Jan-18	A/Bulgaria/43/2012	National Centre of Infectious and	National Institute for Medical Research
EPI368849	NA	Bulgaria	2012-Jan-18	A/Bulgaria/43/2012	National Centre of Infectious and	National Institute for Medical Research
EPI368842	HA	Bulgaria	2012-Feb-24	A/Bulgaria/314/2012	National Centre of Infectious and	National Institute for Medical Research
EPI368843	NA	Bulgaria	2012-Feb-24	A/Bulgaria/314/2012	National Centre of Infectious and	National Institute for Medical Research
EPI368839	HA	Bulgaria	2012-Feb-24	A/Bulgaria/312/2012	National Centre of Infectious and	National Institute for Medical Research
EPI368840	NA	Bulgaria	2012-Feb-24	A/Bulgaria/312/2012	National Centre of Infectious and	National Institute for Medical Research
EPI368833	HA	Bulgaria	2012-Feb-09	A/Bulgaria/218/2012	National Centre of Infectious and	National Institute for Medical Research
EPI368834	NA	Bulgaria	2012-Feb-09	A/Bulgaria/218/2012	National Centre of Infectious and	National Institute for Medical Research
EPI368815	HA	Denmark	2012-Jan-18	A/Denmark/1/2012	Statens Serum Institute	Statens Serum Institute	Bragstad, K
EPI368812	HA	Denmark	2012-Mar-14	A/Denmark/27/2012	Statens Serum Institute	Statens Serum Institute	Bragstad, K
EPI368809	HA	Denmark	2012-Mar-08	A/Denmark/21/2012	Statens Serum Institute	Statens Serum Institute	Bragstad, K
EPI368803	HA	Denmark	2012-Mar-26	A/Denmark/36/2012	Statens Serum Institute	Statens Serum Institute	Bragstad, K
EPI368800	HA	Denmark	2012-Mar-21	A/Denmark/32/2012	Statens Serum Institute	Statens Serum Institute	Bragstad, K
EPI368797	HA	Denmark	2012-Mar-13	A/Denmark/25/2012	Statens Serum Institute	Statens Serum Institute	Bragstad, K
EPI368793	HA	Denmark	2012-Feb-28	A/Denmark/20/2012	Statens Serum Institute	Statens Serum Institute	Bragstad, K
EPI368786	HA	Denmark	2012-Feb-15	A/Denmark/10/2012	Statens Serum Institute	Statens Serum Institute	Bragstad, K
EPI368784	HA	Denmark	2012-Feb-07	A/Denmark/05/2012	Statens Serum Institute	Statens Serum Institute	Bragstad, K
EPI368615	HA	United Kingdom	2012-Feb-14	A/N.I/120940437/2012	Regional Virus Laboratory, Microbiology Department, Royal Victoria Hospital	Microbiology Services Colindale, Public Health England	Ellis, J
EPI368614	HA	United Kingdom	2012-Feb-27	A/ENG/121040162/2012	Molecular Diagnostics Unit	Microbiology Services Colindale, Public Health England	Ellis, J
EPI368613	HA	United Kingdom	2012-Feb-27	A/ENG/121040165/2012	Molecular Diagnostics Unit	Microbiology Services Colindale, Public Health England	Ellis, J
EPI368612	HA	United Kingdom	2012-Jan-11	A/ENG/5/2012	Microbiology Services Colindale, Public Health England	Microbiology Services Colindale, Public Health England	Ellis,J
EPI368611	HA	United Kingdom	2012-Jan-10	A/ENG/22/2012	Microbiology Services Colindale, Public Health England	Microbiology Services Colindale, Public Health England	Ellis, J
EPI368470	MP	United States	2012-Feb-24	A/Oklahoma/02/2012	Oklahoma State Department of Health	Centers for Disease Control and Prevention
EPI368471	NA	United States	2012-Feb-24	A/Oklahoma/02/2012	Oklahoma State Department of Health	Centers for Disease Control and Prevention
EPI368472	HA	United States	2012-Feb-24	A/Oklahoma/02/2012	Oklahoma State Department of Health	Centers for Disease Control and Prevention
EPI368467	MP	United States	2012-Mar-05	A/Nevada/10/2012	Southern Nevada Public Health Lab	Centers for Disease Control and Prevention
EPI368468	NA	United States	2012-Mar-05	A/Nevada/10/2012	Southern Nevada Public Health Lab	Centers for Disease Control and Prevention
EPI368469	HA	United States	2012-Mar-05	A/Nevada/10/2012	Southern Nevada Public Health Lab	Centers for Disease Control and Prevention
EPI368464	MP	United States	2012-Mar-01	A/Nevada/09/2012	Southern Nevada Public Health Lab	Centers for Disease Control and Prevention
EPI368465	NA	United States	2012-Mar-01	A/Nevada/09/2012	Southern Nevada Public Health Lab	Centers for Disease Control and Prevention
EPI368466	HA	United States	2012-Mar-01	A/Nevada/09/2012	Southern Nevada Public Health Lab	Centers for Disease Control and Prevention
EPI368364	HA	United Kingdom	2012-Jan-10	A/N.I/120280200/2012	Regional Virus Laboratory, Microbiology Department, Kelvin Building, Royal Victoria Hospital	Microbiology Services Colindale, Public Health England	Ellis, J
EPI367642	NA	Japan	2012-Feb-14	A/EHIME/32/2012	Ehime Prefecture Institute of Public Health and Environmental Science	National Institute of Infectious Diseases (NIID)	Fujisaki,Seiichiro; Kim,Namhee; Aya,Sato; Tashiro,Masato; Odagiri,Takato'
EPI367643	HA	Japan	2012-Feb-14	A/EHIME/32/2012	Ehime Prefecture Institute of Public Health and Environmental Science	National Institute of Infectious Diseases (NIID)	Fujisaki,Seiichiro; Kim,Namhee; Aya,Sato; Tashiro,Masato; Odagiri,Takato'
EPI383344	MP	Japan	2012-Feb-14	A/EHIME/32/2012	Ehime Prefecture Institute of Public Health and Environmental Science	National Institute of Infectious Diseases (NIID)	Fujisaki,Seiichiro; Kim,Namhee; Aya,Sato; Tashiro,Masato; Odagiri,Takato'
EPI367638	NA	Japan	2012-Mar-03	A/YAMAGUCHI/20/2012	Yamaguchi Prefectural Institute of Public Health and Environment	National Institute of Infectious Diseases (NIID)	Fujisaki,Seiichiro; Kim,Namhee; Aya,Sato; Tashiro,Masato; Odagiri,Takato'
EPI367639	HA	Japan	2012-Mar-03	A/YAMAGUCHI/20/2012	Yamaguchi Prefectural Institute of Public Health and Environment	National Institute of Infectious Diseases (NIID)	Fujisaki,Seiichiro; Kim,Namhee; Aya,Sato; Tashiro,Masato; Odagiri,Takato'
EPI383342	MP	Japan	2012-Mar-03	A/YAMAGUCHI/20/2012	Yamaguchi Prefectural Institute of Public Health and Environment	National Institute of Infectious Diseases (NIID)	Fujisaki,Seiichiro; Kim,Namhee; Aya,Sato; Tashiro,Masato; Odagiri,Takato'
EPI367548	MP	United States	2012-Mar-08	A/Ohio/02/2012	Ohio Department of Health Laboratories	Centers for Disease Control and Prevention
EPI367549	NA	United States	2012-Mar-08	A/Ohio/02/2012	Ohio Department of Health Laboratories	Centers for Disease Control and Prevention
EPI367550	HA	United States	2012-Mar-08	A/Ohio/02/2012	Ohio Department of Health Laboratories	Centers for Disease Control and Prevention
EPI367542	MP	United States	2012-Mar-07	A/Rhode Island/03/2012	Rhode Island Department of Health	Centers for Disease Control and Prevention
EPI367543	NA	United States	2012-Mar-07	A/Rhode Island/03/2012	Rhode Island Department of Health	Centers for Disease Control and Prevention
EPI367544	HA	United States	2012-Mar-07	A/Rhode Island/03/2012	Rhode Island Department of Health	Centers for Disease Control and Prevention
EPI367534	NA	United States	2012-Mar-08	A/Oregon/04/2012	Oregon Public Health Laboratory	Centers for Disease Control and Prevention
EPI367535	HA	United States	2012-Mar-08	A/Oregon/04/2012	Oregon Public Health Laboratory	Centers for Disease Control and Prevention
EPI367533	MP	United States	2012-Mar-08	A/Oregon/04/2012	Oregon Public Health Laboratory	Centers for Disease Control and Prevention
EPI367530	MP	China	2012-Jan-05	A/Shaanxi-Beilin/13/2012	WHO Chinese National Influenza Center	Centers for Disease Control and Prevention
EPI367531	NA	China	2012-Jan-05	A/Shaanxi-Beilin/13/2012	WHO Chinese National Influenza Center	Centers for Disease Control and Prevention
EPI367532	HA	China	2012-Jan-05	A/Shaanxi-Beilin/13/2012	WHO Chinese National Influenza Center	Centers for Disease Control and Prevention
EPI367520	MP	United States	2012-Mar-05	A/Nebraska/08/2012	Nebraska Public Health Lab	Centers for Disease Control and Prevention
EPI367521	NA	United States	2012-Mar-05	A/Nebraska/08/2012	Nebraska Public Health Lab	Centers for Disease Control and Prevention
EPI367522	HA	United States	2012-Mar-05	A/Nebraska/08/2012	Nebraska Public Health Lab	Centers for Disease Control and Prevention
EPI367500	HA	United States	2012-Mar-02	A/Maine/04/2012	Maine Health and Environmental Testing Laboratory	Centers for Disease Control and Prevention
EPI367498	MP	United States	2012-Mar-02	A/Maine/04/2012	Maine Health and Environmental Testing Laboratory	Centers for Disease Control and Prevention
EPI367499	NA	United States	2012-Mar-02	A/Maine/04/2012	Maine Health and Environmental Testing Laboratory	Centers for Disease Control and Prevention
EPI367491	MP	United States	2012-Feb-20	A/New Mexico/06/2012	New Mexico Department of Health	Centers for Disease Control and Prevention
EPI367492	NA	United States	2012-Feb-20	A/New Mexico/06/2012	New Mexico Department of Health	Centers for Disease Control and Prevention
EPI367493	HA	United States	2012-Feb-20	A/New Mexico/06/2012	New Mexico Department of Health	Centers for Disease Control and Prevention
EPI367254	NA	Austria	2012-Mar-13	A/Austria/93/2012	Department of Virology, Medical University Vienna	Medical University Vienna
EPI367253	HA	Austria	2012-Mar-13	A/Austria/93/2012	Department of Virology, Medical University Vienna	Medical University Vienna
EPI367251	HA	Austria	2012-Mar-03	A/Austria/92/2012	Department of Virology, Medical University Vienna	Medical University Vienna
EPI367252	NA	Austria	2012-Mar-03	A/Austria/92/2012	Department of Virology, Medical University Vienna	Medical University Vienna
EPI367249	HA	Austria	2012-Mar-02	A/Austria/91/2012	Department of Virology, Medical University Vienna	Medical University Vienna
EPI367250	NA	Austria	2012-Mar-02	A/Austria/91/2012	Department of Virology, Medical University Vienna	Medical University Vienna
EPI367247	MP	Mongolia	2012-Feb-13	A/Ulaanbaatar/0814/2012		Other Database Import	Naranzul,T.; Enkhsaikhan,D.; Nymaa,G.; Nymadawa,P.
EPI366357	MP	United States	2012-Jan-16	A/New York/02/2012	New York State Department of Health	Centers for Disease Control and Prevention
EPI366358	NA	United States	2012-Jan-16	A/New York/02/2012	New York State Department of Health	Centers for Disease Control and Prevention
EPI366359	HA	United States	2012-Jan-16	A/New York/02/2012	New York State Department of Health	Centers for Disease Control and Prevention
EPI365450	HA	Korea, Republic of	2012-Feb-21	A/Korea/AF2856/2012		Other Database Import	Connors,B.C.; Jones,S.L.; Adams,J.E.; Bisaha,S.A.; Canas,L.C.; Cormier,T.L.; Cosmer,K.W.; Davis,M.G.; Leaver,M.M.; Okoro,B.N.; Yohannes,R.A.; Abshire,J.P.; LLoyd,L.V.; Schlorman,C.A.; Tastad,K.J.; Smith,J.P.; Macintosh,V.H.; Fumia,K.F.; Macias,E.A.; Noe,J.C.; Sjoberg,P.A.
EPI365449	HA	United States	2012-Feb-29	A/Nebraska/AF2854/2012		Other Database Import	Connors,B.C.; Jones,S.L.; Adams,J.E.; Bisaha,S.A.; Canas,L.C.; Cormier,T.L.; Cosmer,K.W.; Davis,M.G.; Leaver,M.M.; Okoro,B.N.; Yohannes,R.A.; Abshire,J.P.; LLoyd,L.V.; Schlorman,C.A.; Tastad,K.J.; Smith,J.P.; Macintosh,V.H.; Fumia,K.F.; Macias,E.A.; Noe,J.C.; Sjoberg,P.A.
EPI365447	HA	Japan	2012-Feb-26	A/Japan/AF2850/2012		Other Database Import	Connors,B.C.; Jones,S.L.; Adams,J.E.; Bisaha,S.A.; Canas,L.C.; Cormier,T.L.; Cosmer,K.W.; Davis,M.G.; Leaver,M.M.; Okoro,B.N.; Yohannes,R.A.; Abshire,J.P.; LLoyd,L.V.; Schlorman,C.A.; Tastad,K.J.; Smith,J.P.; Macintosh,V.H.; Fumia,K.F.; Macias,E.A.; Noe,J.C.; Sjoberg,P.A.
EPI365444	HA	Japan	2012-Feb-15	A/Japan/AF2847/2012		Other Database Import	Connors,B.C.; Jones,S.L.; Adams,J.E.; Bisaha,S.A.; Canas,L.C.; Cormier,T.L.; Cosmer,K.W.; Davis,M.G.; Leaver,M.M.; Okoro,B.N.; Yohannes,R.A.; Abshire,J.P.; LLoyd,L.V.; Schlorman,C.A.; Tastad,K.J.; Smith,J.P.; Macintosh,V.H.; Fumia,K.F.; Macias,E.A.; Noe,J.C.; Sjoberg,P.A.
EPI365443	HA	Japan	2012-Feb-14	A/Japan/AF2846/2012		Other Database Import	Connors,B.C.; Jones,S.L.; Adams,J.E.; Bisaha,S.A.; Canas,L.C.; Cormier,T.L.; Cosmer,K.W.; Davis,M.G.; Leaver,M.M.; Okoro,B.N.; Yohannes,R.A.; Abshire,J.P.; LLoyd,L.V.; Schlorman,C.A.; Tastad,K.J.; Smith,J.P.; Macintosh,V.H.; Fumia,K.F.; Macias,E.A.; Noe,J.C.; Sjoberg,P.A.
EPI365441	HA	Japan	2012-Mar-05	A/Japan/AF2844/2012		Other Database Import	Connors,B.C.; Jones,S.L.; Adams,J.E.; Bisaha,S.A.; Canas,L.C.; Cormier,T.L.; Cosmer,K.W.; Davis,M.G.; Leaver,M.M.; Okoro,B.N.; Yohannes,R.A.; Abshire,J.P.; LLoyd,L.V.; Schlorman,C.A.; Tastad,K.J.; Smith,J.P.; Macintosh,V.H.; Fumia,K.F.; Macias,E.A.; Noe,J.C.; Sjoberg,P.A.
EPI365439	HA	United States	2012-Mar-01	A/Oklahoma/AF2842/2012		Other Database Import	Connors,B.C.; Jones,S.L.; Adams,J.E.; Bisaha,S.A.; Canas,L.C.; Cormier,T.L.; Cosmer,K.W.; Davis,M.G.; Leaver,M.M.; Okoro,B.N.; Yohannes,R.A.; Abshire,J.P.; LLoyd,L.V.; Schlorman,C.A.; Tastad,K.J.; Smith,J.P.; Macintosh,V.H.; Fumia,K.F.; Macias,E.A.; Noe,J.C.; Sjoberg,P.A.
EPI365438	HA	United States	2012-Feb-23	A/Nevada/AF2841/2012		Other Database Import	Connors,B.C.; Jones,S.L.; Adams,J.E.; Bisaha,S.A.; Canas,L.C.; Cormier,T.L.; Cosmer,K.W.; Davis,M.G.; Leaver,M.M.; Okoro,B.N.; Yohannes,R.A.; Abshire,J.P.; LLoyd,L.V.; Schlorman,C.A.; Tastad,K.J.; Smith,J.P.; Macintosh,V.H.; Fumia,K.F.; Macias,E.A.; Noe,J.C.; Sjoberg,P.A.
EPI365433	HA	United States	2012-Feb-07	A/Washington/AF2834/2012		Other Database Import	Connors,B.C.; Jones,S.L.; Adams,J.E.; Bisaha,S.A.; Canas,L.C.; Cormier,T.L.; Cosmer,K.W.; Davis,M.G.; Leaver,M.M.; Okoro,B.N.; Yohannes,R.A.; Abshire,J.P.; LLoyd,L.V.; Schlorman,C.A.; Tastad,K.J.; Smith,J.P.; Macintosh,V.H.; Fumia,K.F.; Macias,E.A.; Noe,J.C.; Sjoberg,P.A.
EPI365432	HA	United States	2012-Feb-14	A/Washington/AF2833/2012		Other Database Import	Connors,B.C.; Jones,S.L.; Adams,J.E.; Bisaha,S.A.; Canas,L.C.; Cormier,T.L.; Cosmer,K.W.; Davis,M.G.; Leaver,M.M.; Okoro,B.N.; Yohannes,R.A.; Abshire,J.P.; LLoyd,L.V.; Schlorman,C.A.; Tastad,K.J.; Smith,J.P.; Macintosh,V.H.; Fumia,K.F.; Macias,E.A.; Noe,J.C.; Sjoberg,P.A.
EPI365431	HA	United States	2012-Feb-08	A/Nebraska/AF2832/2012		Other Database Import	Connors,B.C.; Jones,S.L.; Adams,J.E.; Bisaha,S.A.; Canas,L.C.; Cormier,T.L.; Cosmer,K.W.; Davis,M.G.; Leaver,M.M.; Okoro,B.N.; Yohannes,R.A.; Abshire,J.P.; LLoyd,L.V.; Schlorman,C.A.; Tastad,K.J.; Smith,J.P.; Macintosh,V.H.; Fumia,K.F.; Macias,E.A.; Noe,J.C.; Sjoberg,P.A.
EPI365427	HA	Japan	2012-Feb-06	A/Japan/AF2826/2012		Other Database Import	Connors,B.C.; Jones,S.L.; Adams,J.E.; Bisaha,S.A.; Canas,L.C.; Cormier,T.L.; Cosmer,K.W.; Davis,M.G.; Leaver,M.M.; Okoro,B.N.; Yohannes,R.A.; Abshire,J.P.; LLoyd,L.V.; Schlorman,C.A.; Tastad,K.J.; Smith,J.P.; Macintosh,V.H.; Fumia,K.F.; Macias,E.A.; Noe,J.C.; Sjoberg,P.A.
EPI365425	HA	United States	2012-Feb-15	A/Illinois/AF2824/2012		Other Database Import	Connors,B.C.; Jones,S.L.; Adams,J.E.; Bisaha,S.A.; Canas,L.C.; Cormier,T.L.; Cosmer,K.W.; Davis,M.G.; Leaver,M.M.; Okoro,B.N.; Yohannes,R.A.; Abshire,J.P.; LLoyd,L.V.; Schlorman,C.A.; Tastad,K.J.; Smith,J.P.; Macintosh,V.H.; Fumia,K.F.; Macias,E.A.; Noe,J.C.; Sjoberg,P.A.
EPI365424	HA	United States	2012-Feb-07	A/Colorado/AF2823/2012		Other Database Import	Connors,B.C.; Jones,S.L.; Adams,J.E.; Bisaha,S.A.; Canas,L.C.; Cormier,T.L.; Cosmer,K.W.; Davis,M.G.; Leaver,M.M.; Okoro,B.N.; Yohannes,R.A.; Abshire,J.P.; LLoyd,L.V.; Schlorman,C.A.; Tastad,K.J.; Smith,J.P.; Macintosh,V.H.; Fumia,K.F.; Macias,E.A.; Noe,J.C.; Sjoberg,P.A.
EPI365423	HA	United States	2012-Feb-13	A/Colorado/AF2822/2012		Other Database Import	Connors,B.C.; Jones,S.L.; Adams,J.E.; Bisaha,S.A.; Canas,L.C.; Cormier,T.L.; Cosmer,K.W.; Davis,M.G.; Leaver,M.M.; Okoro,B.N.; Yohannes,R.A.; Abshire,J.P.; LLoyd,L.V.; Schlorman,C.A.; Tastad,K.J.; Smith,J.P.; Macintosh,V.H.; Fumia,K.F.; Macias,E.A.; Noe,J.C.; Sjoberg,P.A.
EPI365421	HA	Japan	2012-Jan-14	A/Japan/AF2820/2012		Other Database Import	Connors,B.C.; Jones,S.L.; Adams,J.E.; Bisaha,S.A.; Canas,L.C.; Cormier,T.L.; Cosmer,K.W.; Davis,M.G.; Leaver,M.M.; Okoro,B.N.; Yohannes,R.A.; Abshire,J.P.; LLoyd,L.V.; Schlorman,C.A.; Tastad,K.J.; Smith,J.P.; Macintosh,V.H.; Fumia,K.F.; Macias,E.A.; Noe,J.C.; Sjoberg,P.A.
EPI365419	HA	Japan	2012-Jan-17	A/Japan/AF2818/2012		Other Database Import	Connors,B.C.; Jones,S.L.; Adams,J.E.; Bisaha,S.A.; Canas,L.C.; Cormier,T.L.; Cosmer,K.W.; Davis,M.G.; Leaver,M.M.; Okoro,B.N.; Yohannes,R.A.; Abshire,J.P.; LLoyd,L.V.; Schlorman,C.A.; Tastad,K.J.; Smith,J.P.; Macintosh,V.H.; Fumia,K.F.; Macias,E.A.; Noe,J.C.; Sjoberg,P.A.
EPI365418	HA	Japan	2012-Jan-31	A/Japan/AF2817/2012		Other Database Import	Connors,B.C.; Jones,S.L.; Adams,J.E.; Bisaha,S.A.; Canas,L.C.; Cormier,T.L.; Cosmer,K.W.; Davis,M.G.; Leaver,M.M.; Okoro,B.N.; Yohannes,R.A.; Abshire,J.P.; LLoyd,L.V.; Schlorman,C.A.; Tastad,K.J.; Smith,J.P.; Macintosh,V.H.; Fumia,K.F.; Macias,E.A.; Noe,J.C.; Sjoberg,P.A.
EPI365415	HA	Japan	2012-Jan-31	A/Japan/AF2814/2012		Other Database Import	Connors,B.C.; Jones,S.L.; Adams,J.E.; Bisaha,S.A.; Canas,L.C.; Cormier,T.L.; Cosmer,K.W.; Davis,M.G.; Leaver,M.M.; Okoro,B.N.; Yohannes,R.A.; Abshire,J.P.; LLoyd,L.V.; Schlorman,C.A.; Tastad,K.J.; Smith,J.P.; Macintosh,V.H.; Fumia,K.F.; Macias,E.A.; Noe,J.C.; Sjoberg,P.A.
EPI365414	HA	Japan	2012-Jan-31	A/Japan/AF2813/2012		Other Database Import	Connors,B.C.; Jones,S.L.; Adams,J.E.; Bisaha,S.A.; Canas,L.C.; Cormier,T.L.; Cosmer,K.W.; Davis,M.G.; Leaver,M.M.; Okoro,B.N.; Yohannes,R.A.; Abshire,J.P.; LLoyd,L.V.; Schlorman,C.A.; Tastad,K.J.; Smith,J.P.; Macintosh,V.H.; Fumia,K.F.; Macias,E.A.; Noe,J.C.; Sjoberg,P.A.
EPI365408	HA	Japan	2012-Jan-27	A/Japan/AF2807/2012		Other Database Import	Connors,B.C.; Jones,S.L.; Adams,J.E.; Bisaha,S.A.; Canas,L.C.; Cormier,T.L.; Cosmer,K.W.; Davis,M.G.; Leaver,M.M.; Okoro,B.N.; Yohannes,R.A.; Abshire,J.P.; LLoyd,L.V.; Schlorman,C.A.; Tastad,K.J.; Smith,J.P.; Macintosh,V.H.; Fumia,K.F.; Macias,E.A.; Noe,J.C.; Sjoberg,P.A.
EPI365404	HA	Japan	2012-Jan-24	A/Japan/AF2803/2012		Other Database Import	Connors,B.C.; Jones,S.L.; Adams,J.E.; Bisaha,S.A.; Canas,L.C.; Cormier,T.L.; Cosmer,K.W.; Davis,M.G.; Leaver,M.M.; Okoro,B.N.; Yohannes,R.A.; Abshire,J.P.; LLoyd,L.V.; Schlorman,C.A.; Tastad,K.J.; Smith,J.P.; Macintosh,V.H.; Fumia,K.F.; Macias,E.A.; Noe,J.C.; Sjoberg,P.A.
EPI365397	HA	Japan	2012-Jan-19	A/Japan/AF2796/2012		Other Database Import	Connors,B.C.; Jones,S.L.; Adams,J.E.; Bisaha,S.A.; Canas,L.C.; Cormier,T.L.; Cosmer,K.W.; Davis,M.G.; Leaver,M.M.; Okoro,B.N.; Yohannes,R.A.; Abshire,J.P.; LLoyd,L.V.; Schlorman,C.A.; Tastad,K.J.; Smith,J.P.; Macintosh,V.H.; Fumia,K.F.; Macias,E.A.; Noe,J.C.; Sjoberg,P.A.
EPI365396	HA	Japan	2012-Jan-19	A/Japan/AF2795/2012		Other Database Import	Connors,B.C.; Jones,S.L.; Adams,J.E.; Bisaha,S.A.; Canas,L.C.; Cormier,T.L.; Cosmer,K.W.; Davis,M.G.; Leaver,M.M.; Okoro,B.N.; Yohannes,R.A.; Abshire,J.P.; LLoyd,L.V.; Schlorman,C.A.; Tastad,K.J.; Smith,J.P.; Macintosh,V.H.; Fumia,K.F.; Macias,E.A.; Noe,J.C.; Sjoberg,P.A.
EPI365394	HA	Japan	2012-Jan-17	A/Japan/AF2793/2012		Other Database Import	Connors,B.C.; Jones,S.L.; Adams,J.E.; Bisaha,S.A.; Canas,L.C.; Cormier,T.L.; Cosmer,K.W.; Davis,M.G.; Leaver,M.M.; Okoro,B.N.; Yohannes,R.A.; Abshire,J.P.; LLoyd,L.V.; Schlorman,C.A.; Tastad,K.J.; Smith,J.P.; Macintosh,V.H.; Fumia,K.F.; Macias,E.A.; Noe,J.C.; Sjoberg,P.A.
EPI365391	HA	United States	2012-Jan-29	A/Alaska/AF2790/2012		Other Database Import	Connors,B.C.; Jones,S.L.; Adams,J.E.; Bisaha,S.A.; Canas,L.C.; Cormier,T.L.; Cosmer,K.W.; Davis,M.G.; Leaver,M.M.; Okoro,B.N.; Yohannes,R.A.; Abshire,J.P.; LLoyd,L.V.; Schlorman,C.A.; Tastad,K.J.; Smith,J.P.; Macintosh,V.H.; Fumia,K.F.; Macias,E.A.; Noe,J.C.; Sjoberg,P.A.
EPI365387	HA	Korea, Republic of	2012-Jan-20	A/Korea/AF2786/2012		Other Database Import	Connors,B.C.; Jones,S.L.; Adams,J.E.; Bisaha,S.A.; Canas,L.C.; Cormier,T.L.; Cosmer,K.W.; Davis,M.G.; Leaver,M.M.; Okoro,B.N.; Yohannes,R.A.; Abshire,J.P.; LLoyd,L.V.; Schlorman,C.A.; Tastad,K.J.; Smith,J.P.; Macintosh,V.H.; Fumia,K.F.; Macias,E.A.; Noe,J.C.; Sjoberg,P.A.
EPI365386	HA	Korea, Republic of	2012-Jan-20	A/Korea/AF2785/2012		Other Database Import	Connors,B.C.; Jones,S.L.; Adams,J.E.; Bisaha,S.A.; Canas,L.C.; Cormier,T.L.; Cosmer,K.W.; Davis,M.G.; Leaver,M.M.; Okoro,B.N.; Yohannes,R.A.; Abshire,J.P.; LLoyd,L.V.; Schlorman,C.A.; Tastad,K.J.; Smith,J.P.; Macintosh,V.H.; Fumia,K.F.; Macias,E.A.; Noe,J.C.; Sjoberg,P.A.
EPI365384	HA	Korea, Republic of	2012-Jan-13	A/Korea/AF2783/2012		Other Database Import	Connors,B.C.; Jones,S.L.; Adams,J.E.; Bisaha,S.A.; Canas,L.C.; Cormier,T.L.; Cosmer,K.W.; Davis,M.G.; Leaver,M.M.; Okoro,B.N.; Yohannes,R.A.; Abshire,J.P.; LLoyd,L.V.; Schlorman,C.A.; Tastad,K.J.; Smith,J.P.; Macintosh,V.H.; Fumia,K.F.; Macias,E.A.; Noe,J.C.; Sjoberg,P.A.
EPI365380	HA	Japan	2012-Jan-13	A/Japan/AF2779/2012		Other Database Import	Connors,B.C.; Jones,S.L.; Adams,J.E.; Bisaha,S.A.; Canas,L.C.; Cormier,T.L.; Cosmer,K.W.; Davis,M.G.; Leaver,M.M.; Okoro,B.N.; Yohannes,R.A.; Abshire,J.P.; LLoyd,L.V.; Schlorman,C.A.; Tastad,K.J.; Smith,J.P.; Macintosh,V.H.; Fumia,K.F.; Macias,E.A.; Noe,J.C.; Sjoberg,P.A.
EPI365378	HA	Japan	2012-Jan-21	A/Japan/AF2777/2012		Other Database Import	Connors,B.C.; Jones,S.L.; Adams,J.E.; Bisaha,S.A.; Canas,L.C.; Cormier,T.L.; Cosmer,K.W.; Davis,M.G.; Leaver,M.M.; Okoro,B.N.; Yohannes,R.A.; Abshire,J.P.; LLoyd,L.V.; Schlorman,C.A.; Tastad,K.J.; Smith,J.P.; Macintosh,V.H.; Fumia,K.F.; Macias,E.A.; Noe,J.C.; Sjoberg,P.A.
EPI365352	HA	United States	2012-Mar-02	A/Illinois/AF2865/2012		Other Database Import	Connors,B.C.; Jones,S.L.; Adams,J.E.; Bisaha,S.A.; Canas,L.C.; Cormier,T.L.; Cosmer,K.W.; Davis,M.G.; Leaver,M.M.; Okoro,B.N.; Yohannes,R.A.; Abshire,J.P.; LLoyd,L.V.; Schlorman,C.A.; Tastad,K.J.; Smith,J.P.; Macintosh,V.H.; Fumia,K.F.; Macias,E.A.; Noe,J.C.; Sjoberg,P.A.
EPI365351	HA	United States	2012-Feb-21	A/Illinois/AF2863/2012		Other Database Import	Connors,B.C.; Jones,S.L.; Adams,J.E.; Bisaha,S.A.; Canas,L.C.; Cormier,T.L.; Cosmer,K.W.; Davis,M.G.; Leaver,M.M.; Okoro,B.N.; Yohannes,R.A.; Abshire,J.P.; LLoyd,L.V.; Schlorman,C.A.; Tastad,K.J.; Smith,J.P.; Macintosh,V.H.; Fumia,K.F.; Macias,E.A.; Noe,J.C.; Sjoberg,P.A.
EPI365346	HA	United States	2012-Feb-24	A/Nebraska/AF2853/2012		Other Database Import	Connors,B.C.; Jones,S.L.; Adams,J.E.; Bisaha,S.A.; Canas,L.C.; Cormier,T.L.; Cosmer,K.W.; Davis,M.G.; Leaver,M.M.; Okoro,B.N.; Yohannes,R.A.; Abshire,J.P.; LLoyd,L.V.; Schlorman,C.A.; Tastad,K.J.; Smith,J.P.; Macintosh,V.H.; Fumia,K.F.; Macias,E.A.; Noe,J.C.; Sjoberg,P.A.
EPI365345	HA	United States	2012-Feb-17	A/Washington/AF2851/2012		Other Database Import	Connors,B.C.; Jones,S.L.; Adams,J.E.; Bisaha,S.A.; Canas,L.C.; Cormier,T.L.; Cosmer,K.W.; Davis,M.G.; Leaver,M.M.; Okoro,B.N.; Yohannes,R.A.; Abshire,J.P.; LLoyd,L.V.; Schlorman,C.A.; Tastad,K.J.; Smith,J.P.; Macintosh,V.H.; Fumia,K.F.; Macias,E.A.; Noe,J.C.; Sjoberg,P.A.
EPI364832	HA	Austria	2012-Mar-01	A/Austria/86/2012	Department of Virology, Medical University Vienna	Medical University Vienna
EPI364833	NA	Austria	2012-Mar-01	A/Austria/86/2012	Department of Virology, Medical University Vienna	Medical University Vienna
EPI364831	NA	Austria	2012-Feb-27	A/Austria/85/2012	Department of Virology, Medical University Vienna	Medical University Vienna
EPI364830	HA	Austria	2012-Feb-27	A/Austria/85/2012	Department of Virology, Medical University Vienna	Medical University Vienna
EPI364829	NA	Austria	2012-Mar-05	A/Austria/84/2012	Department of Virology, Medical University Vienna	Medical University Vienna
EPI364828	HA	Austria	2012-Mar-05	A/Austria/84/2012	Department of Virology, Medical University Vienna	Medical University Vienna
EPI364690	NA	Japan	2012-Jan-16	A/YOKOSUKA/1/2012	Yokosuka Institute of Public Health	National Institute of Infectious Diseases (NIID)	Fujisaki,Seiichiro; Kim,Namhee; Aya,Sato; Tashiro,Masato; Odagiri,Takato'
EPI364691	HA	Japan	2012-Jan-16	A/YOKOSUKA/1/2012	Yokosuka Institute of Public Health	National Institute of Infectious Diseases (NIID)	Fujisaki,Seiichiro; Kim,Namhee; Aya,Sato; Tashiro,Masato; Odagiri,Takato'
EPI383333	MP	Japan	2012-Jan-16	A/YOKOSUKA/1/2012	Yokosuka Institute of Public Health	National Institute of Infectious Diseases (NIID)	Fujisaki,Seiichiro; Kim,Namhee; Aya,Sato; Tashiro,Masato; Odagiri,Takato'
EPI364686	NA	Japan	2012-Jan-16	A/SAGAMIHARA/1/2012	Sagamihara City Laboratory of Public Health	National Institute of Infectious Diseases (NIID)	Fujisaki,Seiichiro; Kim,Namhee; Aya,Sato; Tashiro,Masato; Odagiri,Takato'
EPI364687	HA	Japan	2012-Jan-16	A/SAGAMIHARA/1/2012	Sagamihara City Laboratory of Public Health	National Institute of Infectious Diseases (NIID)	Fujisaki,Seiichiro; Kim,Namhee; Aya,Sato; Tashiro,Masato; Odagiri,Takato'
EPI383331	MP	Japan	2012-Jan-16	A/SAGAMIHARA/1/2012	Sagamihara City Laboratory of Public Health	National Institute of Infectious Diseases (NIID)	Fujisaki,Seiichiro; Kim,Namhee; Aya,Sato; Tashiro,Masato; Odagiri,Takato'
EPI364684	NA	Japan	2012-Jan-14	A/NIIGATA/31/2012	Niigata Prefectural Institute of Public Health and Environmental Sciences	National Institute of Infectious Diseases (NIID)	Fujisaki,Seiichiro; Kim,Namhee; Aya,Sato; Tashiro,Masato; Odagiri,Takato'
EPI364685	HA	Japan	2012-Jan-14	A/NIIGATA/31/2012	Niigata Prefectural Institute of Public Health and Environmental Sciences	National Institute of Infectious Diseases (NIID)	Fujisaki,Seiichiro; Kim,Namhee; Aya,Sato; Tashiro,Masato; Odagiri,Takato'
EPI383330	MP	Japan	2012-Jan-14	A/NIIGATA/31/2012	Niigata Prefectural Institute of Public Health and Environmental Sciences	National Institute of Infectious Diseases (NIID)	Fujisaki,Seiichiro; Kim,Namhee; Aya,Sato; Tashiro,Masato; Odagiri,Takato'
EPI364387	HA	Russian Federation	2012-Jan-30	A/Saint-Petersburg/RII01/2012		Other Database Import	Grudinin,M.P.; Komissarov,A.B.; Pisareva,M.M.; Stukova,M.A.; Buzitskaya,J.V.; Payankova,A.A.; Elpaeva,E.A.; Zadonskaya,A.V.; Ivanov,I.V.; Kiselev,O.I.; Konovalova,N.I.; Gudkova,T.M.; Schekanova,S.M.
EPI364388	NP	Russian Federation	2012-Jan-30	A/Saint-Petersburg/RII01/2012		Other Database Import	Grudinin,M.P.; Komissarov,A.B.; Pisareva,M.M.; Stukova,M.A.; Buzitskaya,J.V.; Payankova,A.A.; Elpaeva,E.A.; Zadonskaya,A.V.; Ivanov,I.V.; Kiselev,O.I.; Konovalova,N.I.; Gudkova,T.M.; Schekanova,S.M.
EPI364389	NA	Russian Federation	2012-Jan-30	A/Saint-Petersburg/RII01/2012		Other Database Import	Grudinin,M.P.; Komissarov,A.B.; Pisareva,M.M.; Stukova,M.A.; Buzitskaya,J.V.; Payankova,A.A.; Elpaeva,E.A.; Zadonskaya,A.V.; Ivanov,I.V.; Kiselev,O.I.; Konovalova,N.I.; Gudkova,T.M.; Schekanova,S.M.
EPI364390	MP	Russian Federation	2012-Jan-30	A/Saint-Petersburg/RII01/2012		Other Database Import	Grudinin,M.P.; Komissarov,A.B.; Pisareva,M.M.; Stukova,M.A.; Buzitskaya,J.V.; Payankova,A.A.; Elpaeva,E.A.; Zadonskaya,A.V.; Ivanov,I.V.; Kiselev,O.I.; Konovalova,N.I.; Gudkova,T.M.; Schekanova,S.M.
EPI364391	NS	Russian Federation	2012-Jan-30	A/Saint-Petersburg/RII01/2012		Other Database Import	Grudinin,M.P.; Komissarov,A.B.; Pisareva,M.M.; Stukova,M.A.; Buzitskaya,J.V.; Payankova,A.A.; Elpaeva,E.A.; Zadonskaya,A.V.; Ivanov,I.V.; Kiselev,O.I.; Konovalova,N.I.; Gudkova,T.M.; Schekanova,S.M.
EPI364375	MP	Russian Federation	2012-Feb-06	A/Saint-Petersburg/RII03/2012		Other Database Import	Grudinin,M.P.; Komissarov,A.B.; Pisareva,M.M.; Stukova,M.A.; Buzitskaya,J.V.; Payankova,A.A.; Elpaeva,E.A.; Zadonskaya,A.V.; Ivanov,I.V.; Kiselev,O.I.; Konovalova,N.I.; Gudkova,T.M.; Schekanova,S.M.
EPI364376	NS	Russian Federation	2012-Feb-06	A/Saint-Petersburg/RII03/2012		Other Database Import	Grudinin,M.P.; Komissarov,A.B.; Pisareva,M.M.; Stukova,M.A.; Buzitskaya,J.V.; Payankova,A.A.; Elpaeva,E.A.; Zadonskaya,A.V.; Ivanov,I.V.; Kiselev,O.I.; Konovalova,N.I.; Gudkova,T.M.; Schekanova,S.M.
EPI364372	HA	Russian Federation	2012-Feb-06	A/Saint-Petersburg/RII03/2012		Other Database Import	Grudinin,M.P.; Komissarov,A.B.; Pisareva,M.M.; Stukova,M.A.; Buzitskaya,J.V.; Payankova,A.A.; Elpaeva,E.A.; Zadonskaya,A.V.; Ivanov,I.V.; Kiselev,O.I.; Konovalova,N.I.; Gudkova,T.M.; Schekanova,S.M.
EPI364373	NP	Russian Federation	2012-Feb-06	A/Saint-Petersburg/RII03/2012		Other Database Import	Grudinin,M.P.; Komissarov,A.B.; Pisareva,M.M.; Stukova,M.A.; Buzitskaya,J.V.; Payankova,A.A.; Elpaeva,E.A.; Zadonskaya,A.V.; Ivanov,I.V.; Kiselev,O.I.; Konovalova,N.I.; Gudkova,T.M.; Schekanova,S.M.
EPI364374	NA	Russian Federation	2012-Feb-06	A/Saint-Petersburg/RII03/2012		Other Database Import	Grudinin,M.P.; Komissarov,A.B.; Pisareva,M.M.; Stukova,M.A.; Buzitskaya,J.V.; Payankova,A.A.; Elpaeva,E.A.; Zadonskaya,A.V.; Ivanov,I.V.; Kiselev,O.I.; Konovalova,N.I.; Gudkova,T.M.; Schekanova,S.M.
EPI363080	NA	Japan	2012-Jan-10	A/WAKAYAMA/16/2012	Wakayama Prefectural Research Center of Environment and Public Health	National Institute of Infectious Diseases (NIID)	Fujisaki,Seiichiro; Kim,Namhee; Aya,Sato; Tashiro,Masato; Odagiri,Takato'
EPI363081	HA	Japan	2012-Jan-10	A/WAKAYAMA/16/2012	Wakayama Prefectural Research Center of Environment and Public Health	National Institute of Infectious Diseases (NIID)	Fujisaki,Seiichiro; Kim,Namhee; Aya,Sato; Tashiro,Masato; Odagiri,Takato'
EPI383326	MP	Japan	2012-Jan-10	A/WAKAYAMA/16/2012	Wakayama Prefectural Research Center of Environment and Public Health	National Institute of Infectious Diseases (NIID)	Fujisaki,Seiichiro; Kim,Namhee; Aya,Sato; Tashiro,Masato; Odagiri,Takato'
EPI363068	NA	Japan	2012-Jan-20	A/KAWASAKI/15/2012	Kawasaki City Institute of Public Health	National Institute of Infectious Diseases (NIID)	Fujisaki,Seiichiro; Kim,Namhee; Aya,Sato; Tashiro,Masato; Odagiri,Takato'
EPI363069	HA	Japan	2012-Jan-20	A/KAWASAKI/15/2012	Kawasaki City Institute of Public Health	National Institute of Infectious Diseases (NIID)	Fujisaki,Seiichiro; Kim,Namhee; Aya,Sato; Tashiro,Masato; Odagiri,Takato'
EPI383320	MP	Japan	2012-Jan-20	A/KAWASAKI/15/2012	Kawasaki City Institute of Public Health	National Institute of Infectious Diseases (NIID)	Fujisaki,Seiichiro; Kim,Namhee; Aya,Sato; Tashiro,Masato; Odagiri,Takato'
EPI363066	NA	Japan	2012-Jan-16	A/KOCHI/4/2012	Kochi Public Health and Sanitation Institute	National Institute of Infectious Diseases (NIID)	Fujisaki,Seiichiro; Kim,Namhee; Aya,Sato; Tashiro,Masato; Odagiri,Takato'
EPI363067	HA	Japan	2012-Jan-16	A/KOCHI/4/2012	Kochi Public Health and Sanitation Institute	National Institute of Infectious Diseases (NIID)	Fujisaki,Seiichiro; Kim,Namhee; Aya,Sato; Tashiro,Masato; Odagiri,Takato'
EPI383319	MP	Japan	2012-Jan-16	A/KOCHI/4/2012	Kochi Public Health and Sanitation Institute	National Institute of Infectious Diseases (NIID)	Fujisaki,Seiichiro; Kim,Namhee; Aya,Sato; Tashiro,Masato; Odagiri,Takato'
EPI363062	NA	Japan	2012-Jan-16	A/WAKAYAMA/30/2012	Wakayama Prefectural Research Center of Environment and Public Health	National Institute of Infectious Diseases (NIID)	Fujisaki,Seiichiro; Kim,Namhee; Aya,Sato; Tashiro,Masato; Odagiri,Takato'
EPI363063	HA	Japan	2012-Jan-16	A/WAKAYAMA/30/2012	Wakayama Prefectural Research Center of Environment and Public Health	National Institute of Infectious Diseases (NIID)	Fujisaki,Seiichiro; Kim,Namhee; Aya,Sato; Tashiro,Masato; Odagiri,Takato'
EPI383317	MP	Japan	2012-Jan-16	A/WAKAYAMA/30/2012	Wakayama Prefectural Research Center of Environment and Public Health	National Institute of Infectious Diseases (NIID)	Fujisaki,Seiichiro; Kim,Namhee; Aya,Sato; Tashiro,Masato; Odagiri,Takato'
EPI363060	NA	Japan	2012-Jan-17	A/KITAKYUSYU/5/2012	Kitakyusyu City Institute of Enviromental Sciences	National Institute of Infectious Diseases (NIID)	Fujisaki,Seiichiro; Kim,Namhee; Aya,Sato; Tashiro,Masato; Odagiri,Takato'
EPI363061	HA	Japan	2012-Jan-17	A/KITAKYUSYU/5/2012	Kitakyusyu City Institute of Enviromental Sciences	National Institute of Infectious Diseases (NIID)	Fujisaki,Seiichiro; Kim,Namhee; Aya,Sato; Tashiro,Masato; Odagiri,Takato'
EPI383316	MP	Japan	2012-Jan-17	A/KITAKYUSYU/5/2012	Kitakyusyu City Institute of Enviromental Sciences	National Institute of Infectious Diseases (NIID)	Fujisaki,Seiichiro; Kim,Namhee; Aya,Sato; Tashiro,Masato; Odagiri,Takato'
EPI363043	NA	United States	2012-Mar-04	A/Massachusetts/04/2012	Massachusetts Department of Public Health	Centers for Disease Control and Prevention
EPI363044	HA	United States	2012-Mar-04	A/Massachusetts/04/2012	Massachusetts Department of Public Health	Centers for Disease Control and Prevention
EPI367497	MP	United States	2012-Mar-04	A/Massachusetts/04/2012	Massachusetts Department of Public Health	Centers for Disease Control and Prevention
EPI363040	MP	United States	2012-Mar-01	A/Kansas/05/2012	Kansas Department of Health and Environment	Centers for Disease Control and Prevention
EPI363041	NA	United States	2012-Mar-01	A/Kansas/05/2012	Kansas Department of Health and Environment	Centers for Disease Control and Prevention
EPI363042	HA	United States	2012-Mar-01	A/Kansas/05/2012	Kansas Department of Health and Environment	Centers for Disease Control and Prevention
EPI363037	MP	United States	2012-Feb-13	A/Idaho/06/2012	State of Idaho Bureau of Laboratories	Centers for Disease Control and Prevention
EPI363038	NA	United States	2012-Feb-13	A/Idaho/06/2012	State of Idaho Bureau of Laboratories	Centers for Disease Control and Prevention
EPI363039	HA	United States	2012-Feb-13	A/Idaho/06/2012	State of Idaho Bureau of Laboratories	Centers for Disease Control and Prevention
EPI363031	MP	United States	2012-Feb-02	A/Michigan/02/2012	Michigan Department of Community Health	Centers for Disease Control and Prevention
EPI363032	NA	United States	2012-Feb-02	A/Michigan/02/2012	Michigan Department of Community Health	Centers for Disease Control and Prevention
EPI363033	HA	United States	2012-Feb-02	A/Michigan/02/2012	Michigan Department of Community Health	Centers for Disease Control and Prevention
EPI363026	NA	United States	2012-Feb-24	A/Florida/05/2012	Florida Department of Health-Tampa	Centers for Disease Control and Prevention
EPI363027	HA	United States	2012-Feb-24	A/Florida/05/2012	Florida Department of Health-Tampa	Centers for Disease Control and Prevention
EPI367551	MP	United States	2012-Feb-24	A/Florida/05/2012	Florida Department of Health-Tampa	Centers for Disease Control and Prevention
EPI360938	NA	United States	2012-Feb-19	A/Ohio/01/2012	Ohio Department of Health Laboratories	Centers for Disease Control and Prevention
EPI360939	HA	United States	2012-Feb-19	A/Ohio/01/2012	Ohio Department of Health Laboratories	Centers for Disease Control and Prevention
EPI360937	MP	United States	2012-Feb-19	A/Ohio/01/2012	Ohio Department of Health Laboratories	Centers for Disease Control and Prevention
EPI360931	MP	United States	2012-Feb-02	A/Idaho/04/2012	State of Idaho Bureau of Laboratories	Centers for Disease Control and Prevention
EPI360932	NA	United States	2012-Feb-02	A/Idaho/04/2012	State of Idaho Bureau of Laboratories	Centers for Disease Control and Prevention
EPI360933	HA	United States	2012-Feb-02	A/Idaho/04/2012	State of Idaho Bureau of Laboratories	Centers for Disease Control and Prevention
EPI360913	MP	United States	2012-Feb-02	A/Oregon/03/2012	Oregon Public Health Laboratory	Centers for Disease Control and Prevention
EPI360914	NA	United States	2012-Feb-02	A/Oregon/03/2012	Oregon Public Health Laboratory	Centers for Disease Control and Prevention
EPI360915	HA	United States	2012-Feb-02	A/Oregon/03/2012	Oregon Public Health Laboratory	Centers for Disease Control and Prevention
EPI360910	MP	United States	2012-Jan-02	A/Hawaii/01/2012	State of Hawaii Department of Health	Centers for Disease Control and Prevention
EPI360911	NA	United States	2012-Jan-02	A/Hawaii/01/2012	State of Hawaii Department of Health	Centers for Disease Control and Prevention
EPI360912	HA	United States	2012-Jan-02	A/Hawaii/01/2012	State of Hawaii Department of Health	Centers for Disease Control and Prevention
EPI359999	HA	Austria	2012-Mar-04	A/Austria/60/2012	Department of Virology, Medical University Vienna	Medical University Vienna
EPI360000	NA	Austria	2012-Mar-04	A/Austria/60/2012	Department of Virology, Medical University Vienna	Medical University Vienna
EPI359989	NA	Austria	2012-Feb-28	A/Austria/58/2012	Department of Virology, Medical University Vienna	Medical University Vienna
EPI359988	HA	Austria	2012-Feb-28	A/Austria/58/2012	Department of Virology, Medical University Vienna	Medical University Vienna
EPI359850	HA	Sweden	2012-Mar-12	A/Sweden/11/2012		Public Health Agency of Sweden
EPI359848	HA	Sweden	2012-Feb-16	A/Sweden/8/2012		Public Health Agency of Sweden
EPI359843	HA	Sweden	2012-Feb-14	A/Sweden/2/2012		Public Health Agency of Sweden
EPI359844	NA	Austria	2012-Feb-28	A/Austria/57/2012	Department of Virology, Medical University Vienna	Medical University Vienna
EPI359842	HA	Austria	2012-Feb-28	A/Austria/57/2012	Department of Virology, Medical University Vienna	Medical University Vienna
EPI359811	HA	Austria	2012-Feb-24	A/Austria/53/2012	Department of Virology, Medical University Vienna	Medical University Vienna
EPI359815	NA	Austria	2012-Feb-24	A/Austria/53/2012	Department of Virology, Medical University Vienna	Medical University Vienna
EPI359794	NA	Austria	2012-Mar-01	A/Austria/52/2012	Department of Virology, Medical University Vienna	Medical University Vienna
EPI359790	HA	Austria	2012-Mar-01	A/Austria/52/2012	Department of Virology, Medical University Vienna	Medical University Vienna
EPI359785	HA	Sweden	2012-Feb-25	A/Vaxjo/4/2012		Public Health Agency of Sweden
EPI362206	MP	Sweden	2012-Feb-25	A/Vaxjo/4/2012		Public Health Agency of Sweden
EPI359685	NA	France	2012-Jan-21	A/Paris/494/2012	Institut Pasteur	Institut Pasteur	V,ENOUF
EPI359684	HA	France	2012-Jan-21	A/Paris/494/2012	Institut Pasteur	Institut Pasteur	V,ENOUF
EPI359686	MP	France	2012-Jan-21	A/Paris/494/2012	Institut Pasteur	Institut Pasteur	V,ENOUF
EPI359678	HA	France	2012-Jan-25	A/Paris/207/2012		Institut Pasteur	V,ENOUF
EPI359679	NA	France	2012-Jan-25	A/Paris/207/2012		Institut Pasteur	V,ENOUF
EPI359680	MP	France	2012-Jan-25	A/Paris/207/2012		Institut Pasteur	V,ENOUF
EPI359669	NA	Austria	2012-Feb-19	A/Austria/41/2012	Department of Virology, Medical University Vienna	Medical University Vienna
EPI359668	HA	Austria	2012-Feb-19	A/Austria/41/2012	Department of Virology, Medical University Vienna	Medical University Vienna
EPI359666	HA	Austria	2012-Feb-24	A/Austria/40/2012	Department of Virology, Medical University Vienna	Medical University Vienna
EPI359667	NA	Austria	2012-Feb-24	A/Austria/40/2012	Department of Virology, Medical University Vienna	Medical University Vienna
EPI359649	NA	Austria	2012-Feb-22	A/Austria/31/2012	Department of Virology, Medical University Vienna	Medical University Vienna
EPI359648	HA	Austria	2012-Feb-22	A/Austria/31/2012	Department of Virology, Medical University Vienna	Medical University Vienna
EPI359635	HA	France	2012-Jan-09	A/Caen/145/2012	Institut Pasteur	Institut Pasteur	V,ENOUF
EPI359637	MP	France	2012-Jan-09	A/Caen/145/2012	Institut Pasteur	Institut Pasteur	V,ENOUF
EPI359636	NA	France	2012-Jan-09	A/Caen/145/2012	Institut Pasteur	Institut Pasteur	V,ENOUF
EPI359634	NA	Austria	2012-Feb-14	A/Austria/28/2012	Department of Virology, Medical University Vienna	Medical University Vienna
EPI359633	HA	Austria	2012-Feb-14	A/Austria/28/2012	Department of Virology, Medical University Vienna	Medical University Vienna
EPI359613	HA	Austria	2012-Feb-01	A/Austria/20/2012	Department of Virology, Medical University Vienna	Medical University Vienna
EPI359614	NA	Austria	2012-Feb-01	A/Austria/20/2012	Department of Virology, Medical University Vienna	Medical University Vienna
EPI359611	HA	Austria	2012-Feb-07	A/Austria/19/2012	Department of Virology, Medical University Vienna	Medical University Vienna
EPI359612	NA	Austria	2012-Feb-07	A/Austria/19/2012	Department of Virology, Medical University Vienna	Medical University Vienna
EPI359607	HA	Austria	2012-Feb-02	A/Austria/17/2012	Department of Virology, Medical University Vienna	Medical University Vienna
EPI359608	NA	Austria	2012-Feb-02	A/Austria/17/2012	Department of Virology, Medical University Vienna	Medical University Vienna
EPI359597	MP	United States	2012-Feb-03	A/Montana/06/2012	Montana Public Health Laboratory	Centers for Disease Control and Prevention
EPI359598	NA	United States	2012-Feb-03	A/Montana/06/2012	Montana Public Health Laboratory	Centers for Disease Control and Prevention
EPI359599	HA	United States	2012-Feb-03	A/Montana/06/2012	Montana Public Health Laboratory	Centers for Disease Control and Prevention
EPI359591	MP	United States	2012-Feb-06	A/Georgia/04/2012	Georgia Public Health Laboratory	Centers for Disease Control and Prevention
EPI359592	NA	United States	2012-Feb-06	A/Georgia/04/2012	Georgia Public Health Laboratory	Centers for Disease Control and Prevention
EPI359593	HA	United States	2012-Feb-06	A/Georgia/04/2012	Georgia Public Health Laboratory	Centers for Disease Control and Prevention
EPI359588	MP	United States	2012-Feb-03	A/Kentucky/02/2012	Kentucky Division of Laboratory Services	Centers for Disease Control and Prevention
EPI359589	NA	United States	2012-Feb-03	A/Kentucky/02/2012	Kentucky Division of Laboratory Services	Centers for Disease Control and Prevention
EPI359590	HA	United States	2012-Feb-03	A/Kentucky/02/2012	Kentucky Division of Laboratory Services	Centers for Disease Control and Prevention
EPI359579	MP	United States	2012-Feb-21	A/Massachusetts/03/2012	Massachusetts Department of Public Health	Centers for Disease Control and Prevention
EPI359580	NA	United States	2012-Feb-21	A/Massachusetts/03/2012	Massachusetts Department of Public Health	Centers for Disease Control and Prevention
EPI359581	HA	United States	2012-Feb-21	A/Massachusetts/03/2012	Massachusetts Department of Public Health	Centers for Disease Control and Prevention
EPI359557	HA	Greece	2012-Mar-05	A/Athens.GR/767/2012	Hellenic Pasteur Institute	Hellenic Pasteur Institute	'Athanasios,Kossyvakis; Vasiliki,Pogka; Emmanouil,Maria; Konstantinos,Papadakos; Antonios,Kalliaropoulos; Afroditi,Moutousi; Dionyssios,Sgouras; Andreas,Mentis'
EPI359554	HA	Greece	2012-Mar-02	A/Athens.GR/747/2012	Hellenic Pasteur Institute	Hellenic Pasteur Institute	'Athanasios,Kossyvakis; Vasiliki,Pogka; Emmanouil,Maria; Konstantinos,Papadakos; Antonios,Kalliaropoulos; Afroditi,Moutousi; Dionyssios,Sgouras; Andreas,Mentis'
EPI359084	NA	United States	2012-Feb-02	A/Vermont/04/2012	Vermont Department of Health Laboratory	Centers for Disease Control and Prevention
EPI359085	HA	United States	2012-Feb-02	A/Vermont/04/2012	Vermont Department of Health Laboratory	Centers for Disease Control and Prevention
EPI359083	MP	United States	2012-Feb-02	A/Vermont/04/2012	Vermont Department of Health Laboratory	Centers for Disease Control and Prevention
EPI359068	MP	United States	2012-Feb-06	A/Nebraska/07/2012	Nebraska Public Health Lab	Centers for Disease Control and Prevention
EPI359069	NA	United States	2012-Feb-06	A/Nebraska/07/2012	Nebraska Public Health Lab	Centers for Disease Control and Prevention
EPI359070	HA	United States	2012-Feb-06	A/Nebraska/07/2012	Nebraska Public Health Lab	Centers for Disease Control and Prevention
EPI359057	HA	Turkey	2012-Jan-11	A/Turkey/57/2011	Refik Saydam National Public Health Agency	National Institute for Medical Research
EPI359058	NA	Turkey	2012-Jan-11	A/Turkey/57/2011	Refik Saydam National Public Health Agency	National Institute for Medical Research
EPI508578	MP	Turkey	2012-Jan-11	A/Turkey/57/2011	Refik Saydam National Public Health Agency	National Institute for Medical Research
EPI359051	HA	Turkey	2012-Jan-02	A/Turkey/49/2011	Refik Saydam National Public Health Agency	National Institute for Medical Research
EPI359052	NA	Turkey	2012-Jan-02	A/Turkey/49/2011	Refik Saydam National Public Health Agency	National Institute for Medical Research
EPI508575	MP	Turkey	2012-Jan-02	A/Turkey/49/2011	Refik Saydam National Public Health Agency	National Institute for Medical Research
EPI359023	HA	Switzerland	2012-Jan-13	A/Switzerland/5834730/2012	Hopital Cantonal Universitaire de Geneves	National Institute for Medical Research
EPI359024	NA	Switzerland	2012-Jan-13	A/Switzerland/5834730/2012	Hopital Cantonal Universitaire de Geneves	National Institute for Medical Research
EPI508562	MP	Switzerland	2012-Jan-13	A/Switzerland/5834730/2012	Hopital Cantonal Universitaire de Geneves	National Institute for Medical Research
EPI359016	NA	Sweden	2012-Jan-11	A/Stockholm/12-00694/2012	Public Health Agency of Sweden	National Institute for Medical Research
EPI359015	HA	Sweden	2012-Jan-11	A/Stockholm/12-00694/2012	Public Health Agency of Sweden	National Institute for Medical Research
EPI508558	MP	Sweden	2012-Jan-11	A/Stockholm/12-00694/2012	Public Health Agency of Sweden	National Institute for Medical Research
EPI358999	HA	Spain	2012-Jan-02	A/Melilla/RR8885/2012	Instituto de Salud Carlos III	National Institute for Medical Research
EPI359000	NA	Spain	2012-Jan-02	A/Melilla/RR8885/2012	Instituto de Salud Carlos III	National Institute for Medical Research
EPI508597	MP	Spain	2012-Jan-02	A/Melilla/RR8885/2012	Instituto de Salud Carlos III	National Institute for Medical Research
EPI358995	HA	Latvia	2012-Jan-15	A/Latvia/1-38879p/2012	State Agency, Infectology Center of Latvia	National Institute for Medical Research
EPI358996	NA	Latvia	2012-Jan-15	A/Latvia/1-38879p/2012	State Agency, Infectology Center of Latvia	National Institute for Medical Research
EPI508550	MP	Latvia	2012-Jan-15	A/Latvia/1-38879p/2012	State Agency, Infectology Center of Latvia	National Institute for Medical Research
EPI358981	HA	Kazakhstan	2012-Jan-01	A/Kazakstan/2383- NRL-KZ /2012	National Reference Laboratory	National Institute for Medical Research
EPI358982	NA	Kazakhstan	2012-Jan-01	A/Kazakstan/2383- NRL-KZ /2012	National Reference Laboratory	National Institute for Medical Research
EPI508543	MP	Kazakhstan	2012-Jan-01	A/Kazakstan/2383- NRL-KZ /2012	National Reference Laboratory	National Institute for Medical Research
EPI358953	HA	Ireland	2012-Jan-16	A/Ireland/12m4135/2012	National Virus Reference Laboratory	National Institute for Medical Research
EPI358954	NA	Ireland	2012-Jan-16	A/Ireland/12m4135/2012	National Virus Reference Laboratory	National Institute for Medical Research
EPI508531	MP	Ireland	2012-Jan-16	A/Ireland/12m4135/2012	National Virus Reference Laboratory	National Institute for Medical Research
EPI358935	HA	Finland	2012-Jan-17	A/Finland/202/2012	National Institute for Health and Welfare	National Institute for Medical Research
EPI358936	NA	Finland	2012-Jan-17	A/Finland/202/2012	National Institute for Health and Welfare	National Institute for Medical Research
EPI508523	MP	Finland	2012-Jan-17	A/Finland/202/2012	National Institute for Health and Welfare	National Institute for Medical Research
EPI358917	HA	Germany	2012-Jan-16	A/Brandenburg/1/2012	Robert Koch Institute	National Institute for Medical Research
EPI358918	NA	Germany	2012-Jan-16	A/Brandenburg/1/2012	Robert Koch Institute	National Institute for Medical Research
EPI508517	MP	Germany	2012-Jan-16	A/Brandenburg/1/2012	Robert Koch Institute	National Institute for Medical Research
EPI358911	HA	Romania	2012-Jan-03	A/Bacau/89197/2012	Cantacuzino Institute	National Institute for Medical Research
EPI358912	NA	Romania	2012-Jan-03	A/Bacau/89197/2012	Cantacuzino Institute	National Institute for Medical Research
EPI508514	MP	Romania	2012-Jan-03	A/Bacau/89197/2012	Cantacuzino Institute	National Institute for Medical Research
EPI358905	HA	Austria	2012-Jan-03	A/Austria/654044/2012	University of Vienna	National Institute for Medical Research
EPI358906	NA	Austria	2012-Jan-03	A/Austria/654044/2012	University of Vienna	National Institute for Medical Research
EPI508511	MP	Austria	2012-Jan-03	A/Austria/654044/2012	University of Vienna	National Institute for Medical Research
EPI358896	NA	Greece	2012-Jan-23	A/Athens GR/59/2012	Hellenic Pasteur Institute	National Institute for Medical Research
EPI358895	HA	Greece	2012-Jan-23	A/Athens GR/59/2012	Hellenic Pasteur Institute	National Institute for Medical Research
EPI508592	MP	Greece	2012-Jan-23	A/Athens GR/59/2012	Hellenic Pasteur Institute	National Institute for Medical Research
EPI358889	HA	Greece	2012-Feb-02	A/Athens GR/1342012	Hellenic Pasteur Institute	National Institute for Medical Research
EPI358890	NA	Greece	2012-Feb-02	A/Athens GR/1342012	Hellenic Pasteur Institute	National Institute for Medical Research
EPI508589	MP	Greece	2012-Feb-02	A/Athens GR/1342012	Hellenic Pasteur Institute	National Institute for Medical Research
EPI358887	HA	Greece	2012-Feb-02	A/Athens GR/131/2012	Hellenic Pasteur Institute	National Institute for Medical Research
EPI358888	NA	Greece	2012-Feb-02	A/Athens GR/131/2012	Hellenic Pasteur Institute	National Institute for Medical Research
EPI508588	MP	Greece	2012-Feb-02	A/Athens GR/131/2012	Hellenic Pasteur Institute	National Institute for Medical Research
EPI358885	HA	Greece	2012-Feb-01	A/Athens GR/112/2012	Hellenic Pasteur Institute	National Institute for Medical Research
EPI358886	NA	Greece	2012-Feb-01	A/Athens GR/112/2012	Hellenic Pasteur Institute	National Institute for Medical Research
EPI508587	MP	Greece	2012-Feb-01	A/Athens GR/112/2012	Hellenic Pasteur Institute	National Institute for Medical Research
EPI358883	HA	Russian Federation	2012-Feb-02	A/Astrakhan/65/2012	WHO National Influenza Centre Russian Federation	National Institute for Medical Research
EPI358884	NA	Russian Federation	2012-Feb-02	A/Astrakhan/65/2012	WHO National Influenza Centre Russian Federation	National Institute for Medical Research
EPI508508	MP	Russian Federation	2012-Feb-02	A/Astrakhan/65/2012	WHO National Influenza Centre Russian Federation	National Institute for Medical Research
EPI358881	HA	Russian Federation	2012-Feb-02	A/Astrakhan/65/2012	WHO National Influenza Centre Russian Federation	National Institute for Medical Research
EPI358882	NA	Russian Federation	2012-Feb-02	A/Astrakhan/65/2012	WHO National Influenza Centre Russian Federation	National Institute for Medical Research
EPI508507	MP	Russian Federation	2012-Feb-02	A/Astrakhan/65/2012	WHO National Influenza Centre Russian Federation	National Institute for Medical Research
EPI358041	HA	United States	2012-Jan-18	A/Maryland/02/2012	Maryland Department of Health and Mental Hygiene	Centers for Disease Control and Prevention
EPI358039	MP	United States	2012-Jan-18	A/Maryland/02/2012	Maryland Department of Health and Mental Hygiene	Centers for Disease Control and Prevention
EPI358040	NA	United States	2012-Jan-18	A/Maryland/02/2012	Maryland Department of Health and Mental Hygiene	Centers for Disease Control and Prevention
EPI358026	MP	Kyrgyzstan	2012-Jan-20	A/Kyrgyzstan/119/2012	National Virology Laboratory, Center Microbiological Investigations	Centers for Disease Control and Prevention
EPI358027	NA	Kyrgyzstan	2012-Jan-20	A/Kyrgyzstan/119/2012	National Virology Laboratory, Center Microbiological Investigations	Centers for Disease Control and Prevention
EPI358028	HA	Kyrgyzstan	2012-Jan-20	A/Kyrgyzstan/119/2012	National Virology Laboratory, Center Microbiological Investigations	Centers for Disease Control and Prevention
EPI358017	MP	United States	2012-Jan-30	A/Utah/07/2012	Utah Public Health Laboratory	Centers for Disease Control and Prevention
EPI358018	NA	United States	2012-Jan-30	A/Utah/07/2012	Utah Public Health Laboratory	Centers for Disease Control and Prevention
EPI358019	HA	United States	2012-Jan-30	A/Utah/07/2012	Utah Public Health Laboratory	Centers for Disease Control and Prevention
EPI358013	MP	United States	2012-Jan-30	A/Minnesota/03/2012	Minnesota Department of Health	Centers for Disease Control and Prevention
EPI358014	NA	United States	2012-Jan-30	A/Minnesota/03/2012	Minnesota Department of Health	Centers for Disease Control and Prevention
EPI358015	HA	United States	2012-Jan-30	A/Minnesota/03/2012	Minnesota Department of Health	Centers for Disease Control and Prevention
EPI357474	HA	France	2012-Jan-16	A/Paris/125/2012	Institut Pasteur	Institut Pasteur	V,ENOUF
EPI357473	NA	France	2012-Jan-16	A/Paris/125/2012	Institut Pasteur	Institut Pasteur	V,ENOUF
EPI357472	HA	France	2012-Jan-12	A/Franche_Comte/121/2012	Institut Pasteur	Institut Pasteur	V,ENOUF
EPI357471	NA	France	2012-Jan-12	A/Franche_Comte/121/2012	Institut Pasteur	Institut Pasteur	V,ENOUF
EPI357462	MP	France	2012-Jan-03	A/Paris/027/2011	Institut Pasteur	Institut Pasteur	V,ENOUF
EPI357460	NA	France	2012-Jan-03	A/Paris/027/2011	Institut Pasteur	Institut Pasteur	V,ENOUF
EPI357461	HA	France	2012-Jan-03	A/Paris/027/2011	Institut Pasteur	Institut Pasteur	V,ENOUF
EPI357045	NA	Sweden	2012-Jan-23	A/Stockholm/6/2012		Public Health Agency of Sweden
EPI357044	HA	Sweden	2012-Jan-23	A/Stockholm/6/2012		Public Health Agency of Sweden
EPI357046	MP	Sweden	2012-Jan-23	A/Stockholm/6/2012		Public Health Agency of Sweden
EPI357042	MP	Sweden	2012-Feb-15	A/Stockholm/10/2012		Public Health Agency of Sweden
EPI357018	HA	Sweden	2012-Jan-15	A/Stockholm/12/2012		Public Health Agency of Sweden
EPI357019	NA	Sweden	2012-Jan-15	A/Stockholm/12/2012		Public Health Agency of Sweden
EPI357020	MP	Sweden	2012-Jan-15	A/Stockholm/12/2012		Public Health Agency of Sweden
EPI357008	HA	Sweden	2012-Jan-21	A/Stockholm/11/2012		Public Health Agency of Sweden
EPI357009	NA	Sweden	2012-Jan-21	A/Stockholm/11/2012		Public Health Agency of Sweden
EPI357010	MP	Sweden	2012-Jan-21	A/Stockholm/11/2012		Public Health Agency of Sweden
EPI357000	HA	Norway	2012-Feb-05	A/Norway/433/2012		Norwegian Institute of Public Health	Kilander A, Hungnes O
EPI356620	MP	United States	2012-Jan-04	A/Oregon/01/2012	Oregon Public Health Laboratory	Centers for Disease Control and Prevention
EPI356621	NA	United States	2012-Jan-04	A/Oregon/01/2012	Oregon Public Health Laboratory	Centers for Disease Control and Prevention
EPI356622	HA	United States	2012-Jan-04	A/Oregon/01/2012	Oregon Public Health Laboratory	Centers for Disease Control and Prevention
EPI356618	NA	United States	2012-Jan-11	A/Colorado/05/2012	Colorado Department of Health Lab	Centers for Disease Control and Prevention
EPI356619	HA	United States	2012-Jan-11	A/Colorado/05/2012	Colorado Department of Health Lab	Centers for Disease Control and Prevention
EPI356617	MP	United States	2012-Jan-11	A/Colorado/05/2012	Colorado Department of Health Lab	Centers for Disease Control and Prevention
EPI356611	MP	United States	2012-Jan-03	A/South Dakota/02/2012	South Dakota Public Health Lab	Centers for Disease Control and Prevention
EPI356612	NA	United States	2012-Jan-03	A/South Dakota/02/2012	South Dakota Public Health Lab	Centers for Disease Control and Prevention
EPI356613	HA	United States	2012-Jan-03	A/South Dakota/02/2012	South Dakota Public Health Lab	Centers for Disease Control and Prevention
EPI356594	MP	United States	2012-Jan-12	A/Mississippi/01/2012	Mississippi Public Health Laboratory	Centers for Disease Control and Prevention
EPI356595	NA	United States	2012-Jan-12	A/Mississippi/01/2012	Mississippi Public Health Laboratory	Centers for Disease Control and Prevention
EPI356596	HA	United States	2012-Jan-12	A/Mississippi/01/2012	Mississippi Public Health Laboratory	Centers for Disease Control and Prevention
EPI356504	NA	Austria	2012-Jan-27	A/Austria/14/2012	Department of Virology, Medical University Vienna	Medical University Vienna
EPI356503	HA	Austria	2012-Jan-27	A/Austria/14/2012	Department of Virology, Medical University Vienna	Medical University Vienna
EPI356495	HA	Austria	2012-Jan-30	A/Austria/10/2012	Department of Virology, Medical University Vienna	Medical University Vienna
EPI356496	NA	Austria	2012-Jan-30	A/Austria/10/2012	Department of Virology, Medical University Vienna	Medical University Vienna
EPI356406	HA	Russian Federation	2012-Jan-19	A/Vladivostok/81/2012		Other Database Import	Sobolev,I.A.; Durymanov,A.G.; Kurskaya,O.G.; Sousloparov,I.M.; Baranov,N.I.; Gorelikov,V.N.; Yarovenko,G.M.; Kozhan,V.N.; Shestopalov,A.M.
EPI356247	NA	Austria	2012-Jan-20	A/Austria/08/2012	Department of Virology, Medical University Vienna	Medical University Vienna
EPI356246	HA	Austria	2012-Jan-20	A/Austria/08/2012	Department of Virology, Medical University Vienna	Medical University Vienna
EPI356242	HA	Austria	2012-Jan-24	A/Austria/06/2012	Department of Virology, Medical University Vienna	Medical University Vienna
EPI356243	NA	Austria	2012-Jan-24	A/Austria/06/2012	Department of Virology, Medical University Vienna	Medical University Vienna
EPI356168	HA	Norway	2012-Jan-31	A/Norway/428/2012		Norwegian Institute of Public Health	Hungnes,O;Kilander,A
EPI356166	HA	Norway	2012-Jan-30	A/Norway/399/2012	Sorlandet Sykehus HF, Dept. of Medical Microbiology	Norwegian Institute of Public Health	Hungnes,O;Kilander,A
EPI356165	HA	Norway	2012-Jan-26	A/Norway/342/2012	St. Olavs Hospital HF, Dept. of Medical Microbiology	Norwegian Institute of Public Health	Hungnes,O;Kilander,A
EPI356164	HA	Norway	2012-Jan-30	A/Norway/337/2012		Norwegian Institute of Public Health	Hungnes,O;Kilander,A
EPI355976	MP	United States	2012-Jan-23	A/Massachusetts/02/2012	Massachusetts Department of Public Health	Centers for Disease Control and Prevention
EPI355977	NA	United States	2012-Jan-23	A/Massachusetts/02/2012	Massachusetts Department of Public Health	Centers for Disease Control and Prevention
EPI355978	HA	United States	2012-Jan-23	A/Massachusetts/02/2012	Massachusetts Department of Public Health	Centers for Disease Control and Prevention
EPI355961	MP	United States	2012-Jan-10	A/Wyoming/01/2012	Wyoming Public Health Laboratory	Centers for Disease Control and Prevention
EPI355962	NA	United States	2012-Jan-10	A/Wyoming/01/2012	Wyoming Public Health Laboratory	Centers for Disease Control and Prevention
EPI355963	HA	United States	2012-Jan-10	A/Wyoming/01/2012	Wyoming Public Health Laboratory	Centers for Disease Control and Prevention
EPI355958	MP	United States	2012-Jan-23	A/Virginia/03/2012	Virginia Division of Consolidated Laboratories	Centers for Disease Control and Prevention
EPI355959	NA	United States	2012-Jan-23	A/Virginia/03/2012	Virginia Division of Consolidated Laboratories	Centers for Disease Control and Prevention
EPI355960	HA	United States	2012-Jan-23	A/Virginia/03/2012	Virginia Division of Consolidated Laboratories	Centers for Disease Control and Prevention
EPI355953	MP	United States	2012-Jan-15	A/Georgia/01/2012	Georgia Public Health Laboratory	Centers for Disease Control and Prevention
EPI355954	HA	United States	2012-Jan-15	A/Georgia/01/2012	Georgia Public Health Laboratory	Centers for Disease Control and Prevention
EPI358150	NA	United States	2012-Jan-15	A/Georgia/01/2012	Georgia Public Health Laboratory	Centers for Disease Control and Prevention
EPI354688	HA	Greece	2012-Jan-26	A/Athens.GR/79/2012	Hellenic Pasteur Institute	Hellenic Pasteur Institute	'Athanasios,Kossyvakis; Vasiliki,Pogka; Emmanouil,Maria; Konstantinos,Papadkos; Antonios,Kalliaropoulos; Afroditi,Moutousi; Dionyssios,Sgouras; Andreas,Mentis'
EPI748532	NA	Greece	2012-Jan-26	A/Athens.GR/79/2012	Hellenic Pasteur Institute	Hellenic Pasteur Institute	'Athanasios,Kossyvakis; Vasiliki,Pogka; Emmanouil,Maria; Konstantinos,Papadkos; Antonios,Kalliaropoulos; Afroditi,Moutousi; Dionyssios,Sgouras; Andreas,Mentis'
EPI354687	HA	Greece	2012-Jan-26	A/Athens.GR/76/2012	Hellenic Pasteur Institute	Hellenic Pasteur Institute	'Athanasios,Kossyvakis; Vasiliki,Pogka; Emmanouil,Maria; Konstantinos,Papadakos; Antonios,Kalliaropoulos; Afroditi,Moutousi; Dionyssios,Sgouras; Andreas,Mentis'
EPI354685	HA	Greece	2012-Jan-23	A/Athens.GR/62/2012	Hellenic Pasteur Institute	Hellenic Pasteur Institute	'Athanasios,Kossyvakis; Vasiliki,Pogka; Emmanouil,Maria; Konstantinos,Papadakos; Antonios,Kalliaropoulos; Afroditi,Moutousi; Dionyssios,Sgouras; Andreas,Mentis'
EPI748417	NA	Greece	2012-Jan-23	A/Athens.GR/62/2012	Hellenic Pasteur Institute	Hellenic Pasteur Institute	'Athanasios,Kossyvakis; Vasiliki,Pogka; Emmanouil,Maria; Konstantinos,Papadakos; Antonios,Kalliaropoulos; Afroditi,Moutousi; Dionyssios,Sgouras; Andreas,Mentis'
EPI354684	HA	Greece	2012-Jan-23	A/Athens.GR/59/2012	Hellenic Pasteur Institute	Hellenic Pasteur Institute	'Athanasios,Kossyvakis; Vasiliki,Pogka; Emmanouil,Maria; Konstantinos,Papadakos; Antonios,Kalliaropoulos; Afroditi,Moutousi; Dionyssios,Sgouras; Andreas,Mentis'
EPI759208	NA	Greece	2012-Jan-23	A/Athens.GR/59/2012	Hellenic Pasteur Institute	Hellenic Pasteur Institute	'Athanasios,Kossyvakis; Vasiliki,Pogka; Emmanouil,Maria; Konstantinos,Papadakos; Antonios,Kalliaropoulos; Afroditi,Moutousi; Dionyssios,Sgouras; Andreas,Mentis'
EPI354682	HA	Greece	2012-Jan-23	A/Athens.GR/41/2012	Hellenic Pasteur Institute	Hellenic Pasteur Institute	'Athanasios,Kossyvakis; Vasiliki,Pogka; Emmanouil,Maria; Konstantinos,Papadakos; Antonios,Kalliaropoulos; Afroditi,Moutousi; Dionyssios,Sgouras; Andreas,Mentis'
EPI354203	HA	Netherlands	2012-Jan-05	A/Netherlands/001/2012	Erasmus Medical Center	National Institute for Medical Research
EPI354204	NA	Netherlands	2012-Jan-05	A/Netherlands/001/2012	Erasmus Medical Center	National Institute for Medical Research
EPI355508	MP	Netherlands	2012-Jan-05	A/Netherlands/001/2012	Erasmus Medical Center	National Institute for Medical Research
EPI354172	HA	Spain	2012-Jan-12	A/Salamanca/4/2012	Universidad de Valladolid	National Institute for Medical Research
EPI354173	NA	Spain	2012-Jan-12	A/Salamanca/4/2012	Universidad de Valladolid	National Institute for Medical Research
EPI355491	MP	Spain	2012-Jan-12	A/Salamanca/4/2012	Universidad de Valladolid	National Institute for Medical Research
EPI354157	NA	Switzerland	2012-Jan-09	A/Switzerland/5834718/2012	Hopital Cantonal Universitaire de Geneves	National Institute for Medical Research
EPI354156	HA	Switzerland	2012-Jan-09	A/Switzerland/5834718/2012	Hopital Cantonal Universitaire de Geneves	National Institute for Medical Research
EPI355483	MP	Switzerland	2012-Jan-09	A/Switzerland/5834718/2012	Hopital Cantonal Universitaire de Geneves	National Institute for Medical Research
EPI354136	HA	Italy	2012-Jan-04	A/Parma/01/2012	Istituto Superiore di Sanità	National Institute for Medical Research
EPI354137	NA	Italy	2012-Jan-04	A/Parma/01/2012	Istituto Superiore di Sanità	National Institute for Medical Research
EPI355473	MP	Italy	2012-Jan-04	A/Parma/01/2012	Istituto Superiore di Sanità	National Institute for Medical Research
EPI353934	HA	Latvia	2012-Jan-31	A/Latvia/1-49852/2012	State Agency, Infectology Center of Latvia	Infectology Center of Latvia
EPI380377	MP	Latvia	2012-Jan-31	A/Latvia/1-49852/2012	State Agency, Infectology Center of Latvia	Infectology Center of Latvia
EPI380355	NA	Latvia	2012-Jan-31	A/Latvia/1-49852/2012	State Agency, Infectology Center of Latvia	Infectology Center of Latvia
EPI353926	HA	Finland	2012-Jan-17	A/Finland/202/2012	National Institute for Health and Welfare	National Institute for Health and Welfare	Ikonen, Niina; Haanpää, Minna; Ziegler, Thedi; Julkunen, Ilkka
EPI353925	NA	Finland	2012-Jan-17	A/Finland/202/2012	National Institute for Health and Welfare	National Institute for Health and Welfare	Ikonen, Niina; Haanpää, Minna; Ziegler, Thedi; Julkunen, Ilkka
EPI353920	NA	Finland	2012-Jan-12	A/Finland/197/2012	National Institute for Health and Welfare	National Institute for Health and Welfare	Ikonen, Niina; Haanpää, Minna; Ziegler, Thedi; Julkunen, Ilkka
EPI353921	HA	Finland	2012-Jan-12	A/Finland/197/2012	National Institute for Health and Welfare	National Institute for Health and Welfare	Ikonen, Niina; Haanpää, Minna; Ziegler, Thedi; Julkunen, Ilkka
EPI353617	NA	Sweden	2012-Jan-12	A/Stockholm/4/2012		Public Health Agency of Sweden
EPI353614	HA	Sweden	2012-Jan-12	A/Stockholm/4/2012		Public Health Agency of Sweden
EPI353618	MP	Sweden	2012-Jan-12	A/Stockholm/4/2012		Public Health Agency of Sweden
EPI353573	HA	Sweden	2012-Jan-17	A/Malmoe/3/2012		Public Health Agency of Sweden
EPI353574	NA	Sweden	2012-Jan-17	A/Malmoe/3/2012		Public Health Agency of Sweden
EPI353575	MP	Sweden	2012-Jan-17	A/Malmoe/3/2012		Public Health Agency of Sweden
EPI353559	HA	Sweden	2012-Jan-16	A/Stockholm/7/2012		Public Health Agency of Sweden
EPI353562	MP	Sweden	2012-Jan-16	A/Stockholm/7/2012		Public Health Agency of Sweden
EPI353502	MP	United States	2012-Jan-11	A/Arkansas/01/2012	Arkansas Department of Health	Centers for Disease Control and Prevention
EPI353503	NA	United States	2012-Jan-11	A/Arkansas/01/2012	Arkansas Department of Health	Centers for Disease Control and Prevention
EPI353504	HA	United States	2012-Jan-11	A/Arkansas/01/2012	Arkansas Department of Health	Centers for Disease Control and Prevention
EPI353486	MP	United States	2012-Jan-10	A/Nevada/01/2012	Nevada State Health Laboratory	Centers for Disease Control and Prevention
EPI353487	NA	United States	2012-Jan-10	A/Nevada/01/2012	Nevada State Health Laboratory	Centers for Disease Control and Prevention
EPI353488	HA	United States	2012-Jan-10	A/Nevada/01/2012	Nevada State Health Laboratory	Centers for Disease Control and Prevention
EPI354069	MP	United States	2012-Jan-14	A/Nebraska/01/2012	Nebraska Public Health Lab	Centers for Disease Control and Prevention
EPI353481	NA	United States	2012-Jan-14	A/Nebraska/01/2012	Nebraska Public Health Lab	Centers for Disease Control and Prevention
EPI353482	HA	United States	2012-Jan-14	A/Nebraska/01/2012	Nebraska Public Health Lab	Centers for Disease Control and Prevention
EPI353478	MP	United States	2012-Jan-11	A/Washington/01/2012	Spokane Regional Health District	Centers for Disease Control and Prevention
EPI353479	NA	United States	2012-Jan-11	A/Washington/01/2012	Spokane Regional Health District	Centers for Disease Control and Prevention
EPI353480	HA	United States	2012-Jan-11	A/Washington/01/2012	Spokane Regional Health District	Centers for Disease Control and Prevention
EPI353471	MP	United States	2012-Jan-05	A/Texas/06/2012	Texas Department of State Health Services-Laboratory Services	Centers for Disease Control and Prevention
EPI353472	NA	United States	2012-Jan-05	A/Texas/06/2012	Texas Department of State Health Services-Laboratory Services	Centers for Disease Control and Prevention
EPI353473	HA	United States	2012-Jan-05	A/Texas/06/2012	Texas Department of State Health Services-Laboratory Services	Centers for Disease Control and Prevention
EPI353462	MP	United States	2012-Jan-03	A/Iowa/01/2012	Iowa State Hygienic Laboratory	Centers for Disease Control and Prevention
EPI353463	NA	United States	2012-Jan-03	A/Iowa/01/2012	Iowa State Hygienic Laboratory	Centers for Disease Control and Prevention
EPI353464	HA	United States	2012-Jan-03	A/Iowa/01/2012	Iowa State Hygienic Laboratory	Centers for Disease Control and Prevention
EPI353279	NA	Japan	2012-Jan-13	A/YAMAGUCHI/2/2012	Yamaguchi Prefectural Institute of Public Health and Environment	National Institute of Infectious Diseases (NIID)	Fujisaki,Seiichiro; Kim,Namhee; Aya,Sato; Tahiro,Masato; Odagiri,Takato'
EPI353280	HA	Japan	2012-Jan-13	A/YAMAGUCHI/2/2012	Yamaguchi Prefectural Institute of Public Health and Environment	National Institute of Infectious Diseases (NIID)	Fujisaki,Seiichiro; Kim,Namhee; Aya,Sato; Tahiro,Masato; Odagiri,Takato'
EPI357285	MP	Japan	2012-Jan-13	A/YAMAGUCHI/2/2012	Yamaguchi Prefectural Institute of Public Health and Environment	National Institute of Infectious Diseases (NIID)	Fujisaki,Seiichiro; Kim,Namhee; Aya,Sato; Tahiro,Masato; Odagiri,Takato'
EPI353277	NA	Japan	2012-Jan-04	A/HYOGO/1103/2012	Hyogo Prefectural Institute of Public Health and Consumer Sciences	National Institute of Infectious Diseases (NIID)	Fujisaki,Seiichiro; Kim,Namhee; Aya,Sato; Tashiro,Masato; Odagiri,Takato'
EPI353278	HA	Japan	2012-Jan-04	A/HYOGO/1103/2012	Hyogo Prefectural Institute of Public Health and Consumer Sciences	National Institute of Infectious Diseases (NIID)	Fujisaki,Seiichiro; Kim,Namhee; Aya,Sato; Tashiro,Masato; Odagiri,Takato'
EPI357284	MP	Japan	2012-Jan-04	A/HYOGO/1103/2012	Hyogo Prefectural Institute of Public Health and Consumer Sciences	National Institute of Infectious Diseases (NIID)	Fujisaki,Seiichiro; Kim,Namhee; Aya,Sato; Tashiro,Masato; Odagiri,Takato'
EPI353273	NA	Japan	2012-Jan-04	A/WAKAYAMA/1/2012	Wakayama Prefectural Research Center of Environment and Public Health	National Institute of Infectious Diseases (NIID)	Fujisaki,Seiichiro; Kim,Namhee; Aya,Sato; Tahiro,Masato; Odagiri,Takato'
EPI353274	HA	Japan	2012-Jan-04	A/WAKAYAMA/1/2012	Wakayama Prefectural Research Center of Environment and Public Health	National Institute of Infectious Diseases (NIID)	Fujisaki,Seiichiro; Kim,Namhee; Aya,Sato; Tahiro,Masato; Odagiri,Takato'
EPI357282	MP	Japan	2012-Jan-04	A/WAKAYAMA/1/2012	Wakayama Prefectural Research Center of Environment and Public Health	National Institute of Infectious Diseases (NIID)	Fujisaki,Seiichiro; Kim,Namhee; Aya,Sato; Tahiro,Masato; Odagiri,Takato'
EPI352858	HA	Spain	2012-Jan-26	A/Valencia/S010432/2012		Hospital Clínic de Barcelona	Anton, A.; Marcos, MA.; Isanta, R.; Pumarola, T.
EPI352859	NA	Spain	2012-Jan-26	A/Valencia/S010432/2012		Hospital Clínic de Barcelona	Anton, A.; Marcos, MA.; Isanta, R.; Pumarola, T.
EPI352854	HA	Spain	2012-Jan-23	A/Valencia/S010347/2012		Hospital Clínic de Barcelona	Anton, A.; Marcos, MA.; Isanta, R.; Pumarola, T.
EPI352855	NA	Spain	2012-Jan-23	A/Valencia/S010347/2012		Hospital Clínic de Barcelona	Anton, A.; Marcos, MA.; Isanta, R.; Pumarola, T.
EPI352813	HA	Iran, Islamic Republic of	2012-Jan-01	A/Alborz/96/2012	Tehran University of Medical Sciences	National Institute for Medical Research
EPI352814	NA	Iran, Islamic Republic of	2012-Jan-01	A/Alborz/96/2012	Tehran University of Medical Sciences	National Institute for Medical Research
EPI354735	MP	Iran, Islamic Republic of	2012-Jan-01	A/Alborz/96/2012	Tehran University of Medical Sciences	National Institute for Medical Research
EPI352713	HA	Slovenia	2012-Jan-03	A/Slovenia/9/2012	Laboratory for Virology, National Institute of Public Health	National Institute for Medical Research
EPI352714	NA	Slovenia	2012-Jan-03	A/Slovenia/9/2012	Laboratory for Virology, National Institute of Public Health	National Institute for Medical Research
EPI354718	MP	Slovenia	2012-Jan-03	A/Slovenia/9/2012	Laboratory for Virology, National Institute of Public Health	National Institute for Medical Research
EPI352706	HA	Germany	2012-Jan-02	A/Berlin/1/2012	Robert Koch Institute	National Institute for Medical Research
EPI352707	NA	Germany	2012-Jan-02	A/Berlin/1/2012	Robert Koch Institute	National Institute for Medical Research
EPI354716	MP	Germany	2012-Jan-02	A/Berlin/1/2012	Robert Koch Institute	National Institute for Medical Research
EPI352195	MP	United States	2012-Jan-02	A/Wisconsin/01/2012	Wisconsin State Laboratory of Hygiene	Centers for Disease Control and Prevention
EPI352196	NA	United States	2012-Jan-02	A/Wisconsin/01/2012	Wisconsin State Laboratory of Hygiene	Centers for Disease Control and Prevention
EPI352197	HA	United States	2012-Jan-02	A/Wisconsin/01/2012	Wisconsin State Laboratory of Hygiene	Centers for Disease Control and Prevention
EPI350947	HA	Spain	2012-Jan-16	A/Catalonia/S4429/2012		Hospital Clínic de Barcelona	Anton, A.; Marcos, MA.; Isanta, R.; Pumarola, T.
EPI350948	NA	Spain	2012-Jan-16	A/Catalonia/S4429/2012		Hospital Clínic de Barcelona	Anton, A.; Marcos, MA.; Isanta, R.; Pumarola, T.
EPI350949	MP	Spain	2012-Jan-16	A/Catalonia/S4429/2012		Hospital Clínic de Barcelona	Anton, A.; Marcos, MA.; Isanta, R.; Pumarola, T.
EPI350946	MP	Spain	2012-Jan-16	A/Catalonia/S4421/2012		Hospital Clínic de Barcelona	Anton, A.; Marcos, MA.; Isanta, R.; Pumarola, T.
EPI350944	HA	Spain	2012-Jan-16	A/Catalonia/S4421/2012		Hospital Clínic de Barcelona	Anton, A.; Marcos, MA.; Isanta, R.; Pumarola, T.
EPI350945	NA	Spain	2012-Jan-16	A/Catalonia/S4421/2012		Hospital Clínic de Barcelona	Anton, A.; Marcos, MA.; Isanta, R.; Pumarola, T.
EPI348670	MP	Spain	2012-Jan-04	A/Catalonia/S4365/2012	Hospital Clínic de Barcelona	Hospital Clínic de Barcelona	Anton, A.; Marcos, MA.; Isanta, R.; Pumarola, T.
EPI348669	NA	Spain	2012-Jan-04	A/Catalonia/S4365/2012	Hospital Clínic de Barcelona	Hospital Clínic de Barcelona	Anton, A.; Marcos, MA.; Isanta, R.; Pumarola, T.
EPI348668	HA	Spain	2012-Jan-04	A/Catalonia/S4365/2012	Hospital Clínic de Barcelona	Hospital Clínic de Barcelona	Anton, A.; Marcos, MA.; Isanta, R.; Pumarola, T.
EPI348665	HA	Spain	2012-Jan-03	A/Catalonia/S4360/2012	Hospital Clínic de Barcelona	Hospital Clínic de Barcelona	Anton, A.; Marcos, MA.; Isanta, R.; Pumarola, T.
EPI348667	MP	Spain	2012-Jan-03	A/Catalonia/S4360/2012	Hospital Clínic de Barcelona	Hospital Clínic de Barcelona	Anton, A.; Marcos, MA.; Isanta, R.; Pumarola, T.
EPI348666	NA	Spain	2012-Jan-03	A/Catalonia/S4360/2012	Hospital Clínic de Barcelona	Hospital Clínic de Barcelona	Anton, A.; Marcos, MA.; Isanta, R.; Pumarola, T.
EPI842933	NP	Czech Republic	2012-Apr-12	A/Prague/1514A06404885N/2012		Other Database Import	Maljkovic Berry,I.; Melendrez,M.C.; Li,T.; Hawksworth,A.W.; Brice,G.T.; Blair,P.J.; Halsey,E.S.; Williams,M.; Fernandez,S.; Yoon,I.-K.; Edwards,L.D.; Kuschner,R.; Lin,X.; Thomas,S.J.; Jarman,R.G.
EPI843343	MP	Czech Republic	2012-Apr-12	A/Prague/1514A06404885N/2012		Other Database Import	Maljkovic Berry,I.; Melendrez,M.C.; Li,T.; Hawksworth,A.W.; Brice,G.T.; Blair,P.J.; Halsey,E.S.; Williams,M.; Fernandez,S.; Yoon,I.-K.; Edwards,L.D.; Kuschner,R.; Lin,X.; Thomas,S.J.; Jarman,R.G.
EPI842421	NA	Czech Republic	2012-Apr-12	A/Prague/1514A06404885N/2012		Other Database Import	Maljkovic Berry,I.; Melendrez,M.C.; Li,T.; Hawksworth,A.W.; Brice,G.T.; Blair,P.J.; Halsey,E.S.; Williams,M.; Fernandez,S.; Yoon,I.-K.; Edwards,L.D.; Kuschner,R.; Lin,X.; Thomas,S.J.; Jarman,R.G.
EPI842285	NS	Czech Republic	2012-Apr-12	A/Prague/1514A06404885N/2012		Other Database Import	Maljkovic Berry,I.; Melendrez,M.C.; Li,T.; Hawksworth,A.W.; Brice,G.T.; Blair,P.J.; Halsey,E.S.; Williams,M.; Fernandez,S.; Yoon,I.-K.; Edwards,L.D.; Kuschner,R.; Lin,X.; Thomas,S.J.; Jarman,R.G.
EPI843056	PB2	Czech Republic	2012-Apr-12	A/Prague/1514A06404885N/2012		Other Database Import	Maljkovic Berry,I.; Melendrez,M.C.; Li,T.; Hawksworth,A.W.; Brice,G.T.; Blair,P.J.; Halsey,E.S.; Williams,M.; Fernandez,S.; Yoon,I.-K.; Edwards,L.D.; Kuschner,R.; Lin,X.; Thomas,S.J.; Jarman,R.G.
EPI842843	PA	Czech Republic	2012-Apr-12	A/Prague/1514A06404885N/2012		Other Database Import	Maljkovic Berry,I.; Melendrez,M.C.; Li,T.; Hawksworth,A.W.; Brice,G.T.; Blair,P.J.; Halsey,E.S.; Williams,M.; Fernandez,S.; Yoon,I.-K.; Edwards,L.D.; Kuschner,R.; Lin,X.; Thomas,S.J.; Jarman,R.G.
EPI843357	HA	Czech Republic	2012-Apr-12	A/Prague/1514A06404885N/2012		Other Database Import	Maljkovic Berry,I.; Melendrez,M.C.; Li,T.; Hawksworth,A.W.; Brice,G.T.; Blair,P.J.; Halsey,E.S.; Williams,M.; Fernandez,S.; Yoon,I.-K.; Edwards,L.D.; Kuschner,R.; Lin,X.; Thomas,S.J.; Jarman,R.G.
EPI843143	PB1	Czech Republic	2012-Apr-12	A/Prague/1514A06404885N/2012		Other Database Import	Maljkovic Berry,I.; Melendrez,M.C.; Li,T.; Hawksworth,A.W.; Brice,G.T.; Blair,P.J.; Halsey,E.S.; Williams,M.; Fernandez,S.; Yoon,I.-K.; Edwards,L.D.; Kuschner,R.; Lin,X.; Thomas,S.J.; Jarman,R.G.
EPI842681	NA	United States	2012-Jan-29	A/Alaska/21usafsam/2012		Other Database Import	Maljkovic Berry,I.; Melendrez,M.C.; Li,T.; Hawksworth,A.W.; Brice,G.T.; Blair,P.J.; Halsey,E.S.; Williams,M.; Fernandez,S.; Yoon,I.-K.; Edwards,L.D.; Kuschner,R.; Lin,X.; Thomas,S.J.; Jarman,R.G.; Macias,E.; Connors,B.
EPI841967	HA	United States	2012-Jan-29	A/Alaska/21usafsam/2012		Other Database Import	Maljkovic Berry,I.; Melendrez,M.C.; Li,T.; Hawksworth,A.W.; Brice,G.T.; Blair,P.J.; Halsey,E.S.; Williams,M.; Fernandez,S.; Yoon,I.-K.; Edwards,L.D.; Kuschner,R.; Lin,X.; Thomas,S.J.; Jarman,R.G.; Macias,E.; Connors,B.
EPI842000	PB2	United States	2012-Jan-29	A/Alaska/21usafsam/2012		Other Database Import	Maljkovic Berry,I.; Melendrez,M.C.; Li,T.; Hawksworth,A.W.; Brice,G.T.; Blair,P.J.; Halsey,E.S.; Williams,M.; Fernandez,S.; Yoon,I.-K.; Edwards,L.D.; Kuschner,R.; Lin,X.; Thomas,S.J.; Jarman,R.G.; Macias,E.; Connors,B.
EPI842559	MP	United States	2012-Jan-29	A/Alaska/21usafsam/2012		Other Database Import	Maljkovic Berry,I.; Melendrez,M.C.; Li,T.; Hawksworth,A.W.; Brice,G.T.; Blair,P.J.; Halsey,E.S.; Williams,M.; Fernandez,S.; Yoon,I.-K.; Edwards,L.D.; Kuschner,R.; Lin,X.; Thomas,S.J.; Jarman,R.G.; Macias,E.; Connors,B.
EPI842607	NS	United States	2012-Jan-29	A/Alaska/21usafsam/2012		Other Database Import	Maljkovic Berry,I.; Melendrez,M.C.; Li,T.; Hawksworth,A.W.; Brice,G.T.; Blair,P.J.; Halsey,E.S.; Williams,M.; Fernandez,S.; Yoon,I.-K.; Edwards,L.D.; Kuschner,R.; Lin,X.; Thomas,S.J.; Jarman,R.G.; Macias,E.; Connors,B.
EPI842493	PB1	United States	2012-Jan-29	A/Alaska/21usafsam/2012		Other Database Import	Maljkovic Berry,I.; Melendrez,M.C.; Li,T.; Hawksworth,A.W.; Brice,G.T.; Blair,P.J.; Halsey,E.S.; Williams,M.; Fernandez,S.; Yoon,I.-K.; Edwards,L.D.; Kuschner,R.; Lin,X.; Thomas,S.J.; Jarman,R.G.; Macias,E.; Connors,B.
EPI842265	NP	United States	2012-Jan-29	A/Alaska/21usafsam/2012		Other Database Import	Maljkovic Berry,I.; Melendrez,M.C.; Li,T.; Hawksworth,A.W.; Brice,G.T.; Blair,P.J.; Halsey,E.S.; Williams,M.; Fernandez,S.; Yoon,I.-K.; Edwards,L.D.; Kuschner,R.; Lin,X.; Thomas,S.J.; Jarman,R.G.; Macias,E.; Connors,B.
EPI843089	PA	United States	2012-Jan-29	A/Alaska/21usafsam/2012		Other Database Import	Maljkovic Berry,I.; Melendrez,M.C.; Li,T.; Hawksworth,A.W.; Brice,G.T.; Blair,P.J.; Halsey,E.S.; Williams,M.; Fernandez,S.; Yoon,I.-K.; Edwards,L.D.; Kuschner,R.; Lin,X.; Thomas,S.J.; Jarman,R.G.; Macias,E.; Connors,B.
EPI842678	NA	Korea, Republic of	2012-Jan-24	A/Korea/18/2012		Other Database Import	Maljkovic Berry,I.; Melendrez,M.C.; Li,T.; Hawksworth,A.W.; Brice,G.T.; Blair,P.J.; Halsey,E.S.; Williams,M.; Fernandez,S.; Yoon,I.-K.; Edwards,L.D.; Kuschner,R.; Lin,X.; Thomas,S.J.; Jarman,R.G.; Macias,E.; Connors,B.
EPI841964	HA	Korea, Republic of	2012-Jan-24	A/Korea/18/2012		Other Database Import	Maljkovic Berry,I.; Melendrez,M.C.; Li,T.; Hawksworth,A.W.; Brice,G.T.; Blair,P.J.; Halsey,E.S.; Williams,M.; Fernandez,S.; Yoon,I.-K.; Edwards,L.D.; Kuschner,R.; Lin,X.; Thomas,S.J.; Jarman,R.G.; Macias,E.; Connors,B.
[truncated: 3,334 more rows]
