# Supplementary material for: Parallel evolution of influenza across multiple spatiotemporal scales
Source: eLife. 2017 Jun 27;6:e26875. doi: 10.7554/eLife.26875 (PMC5487208; doi:10.7554/eLife.26875)
Supplement: Supplementary file 1. — DOI: http://dx.doi.org/10.7554/eLife.26875.022 [file elife-26875-supp1.zip › acknowledgements/2012-07-12.xls]

## Sheet: Acknowledge Table
We acknowledge the authors, originating and submitting laboratories of the sequences from GISAID’s EpiFlu™ Database on which this research is based. The list is detailed below.
All submitters of data may be contacted directly via the GISAID website www.gisaid.org
Segment ID	Segment	Country	Collection date	Isolate name	Originating Lab	Submitting Lab	Authors
EPI985059	HA	Bangladesh	2012-Aug-15	A/Bangladesh/03/2012		Other Database Import	Hossain,M.M.; Jain,M.; Hasan,K.N.; Khaleque,A.; Ahsan,G.; Islam,S.
EPI985063	MP	Bangladesh	2012-Aug-15	A/Bangladesh/03/2012		Other Database Import	Hossain,M.M.; Jain,M.; Hasan,K.N.; Khaleque,A.; Ahsan,G.; Islam,S.
EPI985067	NA	Bangladesh	2012-Aug-15	A/Bangladesh/03/2012		Other Database Import	Hossain,M.M.; Jain,M.; Hasan,K.N.; Khaleque,A.; Ahsan,G.; Islam,S.
EPI985057	HA	Bangladesh	2012-Jul-17	A/Bangladesh/01/2012		Other Database Import	Hossain,M.M.; Jain,M.; Hasan,K.N.; Khaleque,A.; Ahsan,G.; Islam,S.
EPI985061	MP	Bangladesh	2012-Jul-17	A/Bangladesh/01/2012		Other Database Import	Hossain,M.M.; Jain,M.; Hasan,K.N.; Khaleque,A.; Ahsan,G.; Islam,S.
EPI985065	NA	Bangladesh	2012-Jul-17	A/Bangladesh/01/2012		Other Database Import	Hossain,M.M.; Jain,M.; Hasan,K.N.; Khaleque,A.; Ahsan,G.; Islam,S.
EPI954420	HA	United States	2012-Dec-27	A/Texas/116/2012		Other Database Import	Barnes,J.; Villanueva,J.; Shaw,M.; Cox,N.; Garten,R.; Xu,X.
EPI954431	MP	United States	2012-Dec-27	A/Texas/116/2012		Other Database Import	Barnes,J.; Villanueva,J.; Shaw,M.; Cox,N.; Garten,R.; Xu,X.
EPI954419	NA	United States	2012-Dec-27	A/Texas/116/2012		Other Database Import	Barnes,J.; Villanueva,J.; Shaw,M.; Cox,N.; Garten,R.; Xu,X.
EPI954417	NA	United States	2012-Dec-28	A/Texas/117/2012		Other Database Import	Barnes,J.; Villanueva,J.; Shaw,M.; Cox,N.; Garten,R.; Xu,X.
EPI954425	MP	United States	2012-Dec-28	A/Texas/117/2012		Other Database Import	Barnes,J.; Villanueva,J.; Shaw,M.; Cox,N.; Garten,R.; Xu,X.
EPI954427	HA	United States	2012-Dec-28	A/Texas/117/2012		Other Database Import	Barnes,J.; Villanueva,J.; Shaw,M.; Cox,N.; Garten,R.; Xu,X.
EPI941233	HA	India	2012-Nov-11	A/Chennai/121/2012		Other Database Import	SureshBabu B.,V.; Gunasekaran,P.; Kaveri,K.; Venkataraman,P.; Magesh,S.; Chadha M,S.; Varsha,P.; SenthilRaja,R.
EPI923251	PB1	United States	2012-Nov-20	A/West Virginia/20/2012		Other Database Import	Jernigan,D.; Wentworth,D.; Katz,J.; Barnes,J.; Garten,R.; Xu,X.
EPI923252	PA	United States	2012-Nov-20	A/West Virginia/20/2012		Other Database Import	Jernigan,D.; Wentworth,D.; Katz,J.; Barnes,J.; Garten,R.; Xu,X.
EPI923253	HA	United States	2012-Nov-20	A/West Virginia/20/2012		Other Database Import	Jernigan,D.; Wentworth,D.; Katz,J.; Barnes,J.; Garten,R.; Xu,X.
EPI923254	NP	United States	2012-Nov-20	A/West Virginia/20/2012		Other Database Import	Jernigan,D.; Wentworth,D.; Katz,J.; Barnes,J.; Garten,R.; Xu,X.
EPI923256	NA	United States	2012-Nov-20	A/West Virginia/20/2012		Other Database Import	Jernigan,D.; Wentworth,D.; Katz,J.; Barnes,J.; Garten,R.; Xu,X.
EPI923257	MP	United States	2012-Nov-20	A/West Virginia/20/2012		Other Database Import	Jernigan,D.; Wentworth,D.; Katz,J.; Barnes,J.; Garten,R.; Xu,X.
EPI923258	NS	United States	2012-Nov-20	A/West Virginia/20/2012		Other Database Import	Jernigan,D.; Wentworth,D.; Katz,J.; Barnes,J.; Garten,R.; Xu,X.
EPI923250	PB2	United States	2012-Nov-20	A/West Virginia/20/2012		Other Database Import	Jernigan,D.; Wentworth,D.; Katz,J.; Barnes,J.; Garten,R.; Xu,X.
EPI895384	HA	Jordan	2012-Aug-01	A/Jordan/B1386/2012		Other Database Import	El Shesheny,R.; Halasa,N.B.; Kayali,G.; Khuri-Bulos,N.
EPI895420	NA	Jordan	2012-Aug-01	A/Jordan/B1386/2012		Other Database Import	El Shesheny,R.; Halasa,N.B.; Kayali,G.; Khuri-Bulos,N.
EPI842706	NA	United States	2012-Oct-01	A/Texas/55121/2012		Other Database Import	Maljkovic Berry,I.; Melendrez,M.C.; Li,T.; Hawksworth,A.W.; Brice,G.T.; Blair,P.J.; Halsey,E.S.; Williams,M.; Fernandez,S.; Yoon,I.-K.; Edwards,L.D.; Kuschner,R.; Lin,X.; Thomas,S.J.; Jarman,R.G.; Macias,E.; Connors,B.
EPI841995	NP	United States	2012-Oct-01	A/Texas/55121/2012		Other Database Import	Maljkovic Berry,I.; Melendrez,M.C.; Li,T.; Hawksworth,A.W.; Brice,G.T.; Blair,P.J.; Halsey,E.S.; Williams,M.; Fernandez,S.; Yoon,I.-K.; Edwards,L.D.; Kuschner,R.; Lin,X.; Thomas,S.J.; Jarman,R.G.; Macias,E.; Connors,B.
EPI842552	NS	United States	2012-Oct-01	A/Texas/55121/2012		Other Database Import	Maljkovic Berry,I.; Melendrez,M.C.; Li,T.; Hawksworth,A.W.; Brice,G.T.; Blair,P.J.; Halsey,E.S.; Williams,M.; Fernandez,S.; Yoon,I.-K.; Edwards,L.D.; Kuschner,R.; Lin,X.; Thomas,S.J.; Jarman,R.G.; Macias,E.; Connors,B.
EPI841944	PB2	United States	2012-Oct-01	A/Texas/55121/2012		Other Database Import	Maljkovic Berry,I.; Melendrez,M.C.; Li,T.; Hawksworth,A.W.; Brice,G.T.; Blair,P.J.; Halsey,E.S.; Williams,M.; Fernandez,S.; Yoon,I.-K.; Edwards,L.D.; Kuschner,R.; Lin,X.; Thomas,S.J.; Jarman,R.G.; Macias,E.; Connors,B.
EPI842518	PB1	United States	2012-Oct-01	A/Texas/55121/2012		Other Database Import	Maljkovic Berry,I.; Melendrez,M.C.; Li,T.; Hawksworth,A.W.; Brice,G.T.; Blair,P.J.; Halsey,E.S.; Williams,M.; Fernandez,S.; Yoon,I.-K.; Edwards,L.D.; Kuschner,R.; Lin,X.; Thomas,S.J.; Jarman,R.G.; Macias,E.; Connors,B.
EPI842584	MP	United States	2012-Oct-01	A/Texas/55121/2012		Other Database Import	Maljkovic Berry,I.; Melendrez,M.C.; Li,T.; Hawksworth,A.W.; Brice,G.T.; Blair,P.J.; Halsey,E.S.; Williams,M.; Fernandez,S.; Yoon,I.-K.; Edwards,L.D.; Kuschner,R.; Lin,X.; Thomas,S.J.; Jarman,R.G.; Macias,E.; Connors,B.
EPI841900	HA	United States	2012-Oct-01	A/Texas/55121/2012		Other Database Import	Maljkovic Berry,I.; Melendrez,M.C.; Li,T.; Hawksworth,A.W.; Brice,G.T.; Blair,P.J.; Halsey,E.S.; Williams,M.; Fernandez,S.; Yoon,I.-K.; Edwards,L.D.; Kuschner,R.; Lin,X.; Thomas,S.J.; Jarman,R.G.; Macias,E.; Connors,B.
EPI843158	PA	United States	2012-Oct-01	A/Texas/55121/2012		Other Database Import	Maljkovic Berry,I.; Melendrez,M.C.; Li,T.; Hawksworth,A.W.; Brice,G.T.; Blair,P.J.; Halsey,E.S.; Williams,M.; Fernandez,S.; Yoon,I.-K.; Edwards,L.D.; Kuschner,R.; Lin,X.; Thomas,S.J.; Jarman,R.G.; Macias,E.; Connors,B.
EPI842705	NA	United States	2012-Oct-01	A/Texas/55117/2012		Other Database Import	Maljkovic Berry,I.; Melendrez,M.C.; Li,T.; Hawksworth,A.W.; Brice,G.T.; Blair,P.J.; Halsey,E.S.; Williams,M.; Fernandez,S.; Yoon,I.-K.; Edwards,L.D.; Kuschner,R.; Lin,X.; Thomas,S.J.; Jarman,R.G.; Macias,E.; Connors,B.
EPI841994	NP	United States	2012-Oct-01	A/Texas/55117/2012		Other Database Import	Maljkovic Berry,I.; Melendrez,M.C.; Li,T.; Hawksworth,A.W.; Brice,G.T.; Blair,P.J.; Halsey,E.S.; Williams,M.; Fernandez,S.; Yoon,I.-K.; Edwards,L.D.; Kuschner,R.; Lin,X.; Thomas,S.J.; Jarman,R.G.; Macias,E.; Connors,B.
EPI842551	NS	United States	2012-Oct-01	A/Texas/55117/2012		Other Database Import	Maljkovic Berry,I.; Melendrez,M.C.; Li,T.; Hawksworth,A.W.; Brice,G.T.; Blair,P.J.; Halsey,E.S.; Williams,M.; Fernandez,S.; Yoon,I.-K.; Edwards,L.D.; Kuschner,R.; Lin,X.; Thomas,S.J.; Jarman,R.G.; Macias,E.; Connors,B.
EPI841943	PB2	United States	2012-Oct-01	A/Texas/55117/2012		Other Database Import	Maljkovic Berry,I.; Melendrez,M.C.; Li,T.; Hawksworth,A.W.; Brice,G.T.; Blair,P.J.; Halsey,E.S.; Williams,M.; Fernandez,S.; Yoon,I.-K.; Edwards,L.D.; Kuschner,R.; Lin,X.; Thomas,S.J.; Jarman,R.G.; Macias,E.; Connors,B.
EPI842517	PB1	United States	2012-Oct-01	A/Texas/55117/2012		Other Database Import	Maljkovic Berry,I.; Melendrez,M.C.; Li,T.; Hawksworth,A.W.; Brice,G.T.; Blair,P.J.; Halsey,E.S.; Williams,M.; Fernandez,S.; Yoon,I.-K.; Edwards,L.D.; Kuschner,R.; Lin,X.; Thomas,S.J.; Jarman,R.G.; Macias,E.; Connors,B.
EPI842583	MP	United States	2012-Oct-01	A/Texas/55117/2012		Other Database Import	Maljkovic Berry,I.; Melendrez,M.C.; Li,T.; Hawksworth,A.W.; Brice,G.T.; Blair,P.J.; Halsey,E.S.; Williams,M.; Fernandez,S.; Yoon,I.-K.; Edwards,L.D.; Kuschner,R.; Lin,X.; Thomas,S.J.; Jarman,R.G.; Macias,E.; Connors,B.
EPI841899	HA	United States	2012-Oct-01	A/Texas/55117/2012		Other Database Import	Maljkovic Berry,I.; Melendrez,M.C.; Li,T.; Hawksworth,A.W.; Brice,G.T.; Blair,P.J.; Halsey,E.S.; Williams,M.; Fernandez,S.; Yoon,I.-K.; Edwards,L.D.; Kuschner,R.; Lin,X.; Thomas,S.J.; Jarman,R.G.; Macias,E.; Connors,B.
EPI843112	PA	United States	2012-Oct-01	A/Texas/55117/2012		Other Database Import	Maljkovic Berry,I.; Melendrez,M.C.; Li,T.; Hawksworth,A.W.; Brice,G.T.; Blair,P.J.; Halsey,E.S.; Williams,M.; Fernandez,S.; Yoon,I.-K.; Edwards,L.D.; Kuschner,R.; Lin,X.; Thomas,S.J.; Jarman,R.G.; Macias,E.; Connors,B.
EPI841864	MP	United States	2012-Oct-01	A/California/FDX21048/2012		Other Database Import	Maljkovic Berry,I.; Melendrez,M.C.; Li,T.; Hawksworth,A.W.; Brice,G.T.; Blair,P.J.; Halsey,E.S.; Williams,M.; Fernandez,S.; Yoon,I.-K.; Edwards,L.D.; Kuschner,R.; Lin,X.; Thomas,S.J.; Jarman,R.G.; Myers,C.
EPI841851	HA	United States	2012-Oct-01	A/California/FDX21048/2012		Other Database Import	Maljkovic Berry,I.; Melendrez,M.C.; Li,T.; Hawksworth,A.W.; Brice,G.T.; Blair,P.J.; Halsey,E.S.; Williams,M.; Fernandez,S.; Yoon,I.-K.; Edwards,L.D.; Kuschner,R.; Lin,X.; Thomas,S.J.; Jarman,R.G.; Myers,C.
EPI843201	PA	United States	2012-Oct-01	A/California/FDX21048/2012		Other Database Import	Maljkovic Berry,I.; Melendrez,M.C.; Li,T.; Hawksworth,A.W.; Brice,G.T.; Blair,P.J.; Halsey,E.S.; Williams,M.; Fernandez,S.; Yoon,I.-K.; Edwards,L.D.; Kuschner,R.; Lin,X.; Thomas,S.J.; Jarman,R.G.; Myers,C.
EPI842389	PB1	United States	2012-Oct-01	A/California/FDX21048/2012		Other Database Import	Maljkovic Berry,I.; Melendrez,M.C.; Li,T.; Hawksworth,A.W.; Brice,G.T.; Blair,P.J.; Halsey,E.S.; Williams,M.; Fernandez,S.; Yoon,I.-K.; Edwards,L.D.; Kuschner,R.; Lin,X.; Thomas,S.J.; Jarman,R.G.; Myers,C.
EPI842986	NS	United States	2012-Oct-01	A/California/FDX21048/2012		Other Database Import	Maljkovic Berry,I.; Melendrez,M.C.; Li,T.; Hawksworth,A.W.; Brice,G.T.; Blair,P.J.; Halsey,E.S.; Williams,M.; Fernandez,S.; Yoon,I.-K.; Edwards,L.D.; Kuschner,R.; Lin,X.; Thomas,S.J.; Jarman,R.G.; Myers,C.
EPI842312	PB2	United States	2012-Oct-01	A/California/FDX21048/2012		Other Database Import	Maljkovic Berry,I.; Melendrez,M.C.; Li,T.; Hawksworth,A.W.; Brice,G.T.; Blair,P.J.; Halsey,E.S.; Williams,M.; Fernandez,S.; Yoon,I.-K.; Edwards,L.D.; Kuschner,R.; Lin,X.; Thomas,S.J.; Jarman,R.G.; Myers,C.
EPI842453	NA	United States	2012-Oct-01	A/California/FDX21048/2012		Other Database Import	Maljkovic Berry,I.; Melendrez,M.C.; Li,T.; Hawksworth,A.W.; Brice,G.T.; Blair,P.J.; Halsey,E.S.; Williams,M.; Fernandez,S.; Yoon,I.-K.; Edwards,L.D.; Kuschner,R.; Lin,X.; Thomas,S.J.; Jarman,R.G.; Myers,C.
EPI842936	NP	United States	2012-Oct-01	A/California/FDX21048/2012		Other Database Import	Maljkovic Berry,I.; Melendrez,M.C.; Li,T.; Hawksworth,A.W.; Brice,G.T.; Blair,P.J.; Halsey,E.S.; Williams,M.; Fernandez,S.; Yoon,I.-K.; Edwards,L.D.; Kuschner,R.; Lin,X.; Thomas,S.J.; Jarman,R.G.; Myers,C.
EPI841863	MP	United States	2012-Oct-01	A/California/FDX21045/2012		Other Database Import	Maljkovic Berry,I.; Melendrez,M.C.; Li,T.; Hawksworth,A.W.; Brice,G.T.; Blair,P.J.; Halsey,E.S.; Williams,M.; Fernandez,S.; Yoon,I.-K.; Edwards,L.D.; Kuschner,R.; Lin,X.; Thomas,S.J.; Jarman,R.G.; Myers,C.
EPI841850	HA	United States	2012-Oct-01	A/California/FDX21045/2012		Other Database Import	Maljkovic Berry,I.; Melendrez,M.C.; Li,T.; Hawksworth,A.W.; Brice,G.T.; Blair,P.J.; Halsey,E.S.; Williams,M.; Fernandez,S.; Yoon,I.-K.; Edwards,L.D.; Kuschner,R.; Lin,X.; Thomas,S.J.; Jarman,R.G.; Myers,C.
EPI843200	PA	United States	2012-Oct-01	A/California/FDX21045/2012		Other Database Import	Maljkovic Berry,I.; Melendrez,M.C.; Li,T.; Hawksworth,A.W.; Brice,G.T.; Blair,P.J.; Halsey,E.S.; Williams,M.; Fernandez,S.; Yoon,I.-K.; Edwards,L.D.; Kuschner,R.; Lin,X.; Thomas,S.J.; Jarman,R.G.; Myers,C.
EPI842388	PB1	United States	2012-Oct-01	A/California/FDX21045/2012		Other Database Import	Maljkovic Berry,I.; Melendrez,M.C.; Li,T.; Hawksworth,A.W.; Brice,G.T.; Blair,P.J.; Halsey,E.S.; Williams,M.; Fernandez,S.; Yoon,I.-K.; Edwards,L.D.; Kuschner,R.; Lin,X.; Thomas,S.J.; Jarman,R.G.; Myers,C.
EPI842985	NS	United States	2012-Oct-01	A/California/FDX21045/2012		Other Database Import	Maljkovic Berry,I.; Melendrez,M.C.; Li,T.; Hawksworth,A.W.; Brice,G.T.; Blair,P.J.; Halsey,E.S.; Williams,M.; Fernandez,S.; Yoon,I.-K.; Edwards,L.D.; Kuschner,R.; Lin,X.; Thomas,S.J.; Jarman,R.G.; Myers,C.
EPI842311	PB2	United States	2012-Oct-01	A/California/FDX21045/2012		Other Database Import	Maljkovic Berry,I.; Melendrez,M.C.; Li,T.; Hawksworth,A.W.; Brice,G.T.; Blair,P.J.; Halsey,E.S.; Williams,M.; Fernandez,S.; Yoon,I.-K.; Edwards,L.D.; Kuschner,R.; Lin,X.; Thomas,S.J.; Jarman,R.G.; Myers,C.
EPI842452	NA	United States	2012-Oct-01	A/California/FDX21045/2012		Other Database Import	Maljkovic Berry,I.; Melendrez,M.C.; Li,T.; Hawksworth,A.W.; Brice,G.T.; Blair,P.J.; Halsey,E.S.; Williams,M.; Fernandez,S.; Yoon,I.-K.; Edwards,L.D.; Kuschner,R.; Lin,X.; Thomas,S.J.; Jarman,R.G.; Myers,C.
EPI842935	NP	United States	2012-Oct-01	A/California/FDX21045/2012		Other Database Import	Maljkovic Berry,I.; Melendrez,M.C.; Li,T.; Hawksworth,A.W.; Brice,G.T.; Blair,P.J.; Halsey,E.S.; Williams,M.; Fernandez,S.; Yoon,I.-K.; Edwards,L.D.; Kuschner,R.; Lin,X.; Thomas,S.J.; Jarman,R.G.; Myers,C.
EPI841861	MP	United States	2012-Oct-01	A/California/BRD40658N/2012		Other Database Import	Maljkovic Berry,I.; Melendrez,M.C.; Li,T.; Hawksworth,A.W.; Brice,G.T.; Blair,P.J.; Halsey,E.S.; Williams,M.; Fernandez,S.; Yoon,I.-K.; Edwards,L.D.; Kuschner,R.; Lin,X.; Thomas,S.J.; Jarman,R.G.; Myers,C.
EPI841848	HA	United States	2012-Oct-01	A/California/BRD40658N/2012		Other Database Import	Maljkovic Berry,I.; Melendrez,M.C.; Li,T.; Hawksworth,A.W.; Brice,G.T.; Blair,P.J.; Halsey,E.S.; Williams,M.; Fernandez,S.; Yoon,I.-K.; Edwards,L.D.; Kuschner,R.; Lin,X.; Thomas,S.J.; Jarman,R.G.; Myers,C.
EPI842902	NP	United States	2012-Oct-01	A/California/BRD40658N/2012		Other Database Import	Maljkovic Berry,I.; Melendrez,M.C.; Li,T.; Hawksworth,A.W.; Brice,G.T.; Blair,P.J.; Halsey,E.S.; Williams,M.; Fernandez,S.; Yoon,I.-K.; Edwards,L.D.; Kuschner,R.; Lin,X.; Thomas,S.J.; Jarman,R.G.; Myers,C.
EPI843198	PA	United States	2012-Oct-01	A/California/BRD40658N/2012		Other Database Import	Maljkovic Berry,I.; Melendrez,M.C.; Li,T.; Hawksworth,A.W.; Brice,G.T.; Blair,P.J.; Halsey,E.S.; Williams,M.; Fernandez,S.; Yoon,I.-K.; Edwards,L.D.; Kuschner,R.; Lin,X.; Thomas,S.J.; Jarman,R.G.; Myers,C.
EPI842386	PB1	United States	2012-Oct-01	A/California/BRD40658N/2012		Other Database Import	Maljkovic Berry,I.; Melendrez,M.C.; Li,T.; Hawksworth,A.W.; Brice,G.T.; Blair,P.J.; Halsey,E.S.; Williams,M.; Fernandez,S.; Yoon,I.-K.; Edwards,L.D.; Kuschner,R.; Lin,X.; Thomas,S.J.; Jarman,R.G.; Myers,C.
EPI842983	NS	United States	2012-Oct-01	A/California/BRD40658N/2012		Other Database Import	Maljkovic Berry,I.; Melendrez,M.C.; Li,T.; Hawksworth,A.W.; Brice,G.T.; Blair,P.J.; Halsey,E.S.; Williams,M.; Fernandez,S.; Yoon,I.-K.; Edwards,L.D.; Kuschner,R.; Lin,X.; Thomas,S.J.; Jarman,R.G.; Myers,C.
EPI842450	NA	United States	2012-Oct-01	A/California/BRD40658N/2012		Other Database Import	Maljkovic Berry,I.; Melendrez,M.C.; Li,T.; Hawksworth,A.W.; Brice,G.T.; Blair,P.J.; Halsey,E.S.; Williams,M.; Fernandez,S.; Yoon,I.-K.; Edwards,L.D.; Kuschner,R.; Lin,X.; Thomas,S.J.; Jarman,R.G.; Myers,C.
EPI842309	PB2	United States	2012-Oct-01	A/California/BRD40658N/2012		Other Database Import	Maljkovic Berry,I.; Melendrez,M.C.; Li,T.; Hawksworth,A.W.; Brice,G.T.; Blair,P.J.; Halsey,E.S.; Williams,M.; Fernandez,S.; Yoon,I.-K.; Edwards,L.D.; Kuschner,R.; Lin,X.; Thomas,S.J.; Jarman,R.G.; Myers,C.
EPI839190	NA	India	2012-Sep-21	A/Manipal/MCVR23921/2012		Other Database Import	Jagadesh,A.; Salam,A.A.A.; Zadeh,V.R.; Krishnan,A.; Arunkumar,G.
EPI839189	NA	India	2012-Sep-18	A/Manipal/MCVR23854/2012		Other Database Import	Jagadesh,A.; Salam,A.A.A.; Zadeh,V.R.; Krishnan,A.; Arunkumar,G.
EPI743848	HA	Cambodia	2012-Oct-18	A/Cambodia/W1023353/2012		Other Database Import	Timmermans,A.; Melendrez,M.C.; Se,Y.; Chuang,I.; Samon,N.; Uthaimongkol,N.; Klungthong,C.; Manasatienkij,W.; Thaisomboonsuk,B.; Tyner,S.D.; Rith,S.; Horm,V.S.; Jarman,R.G.; Bethell,D.; Chanarat,N.; Pavlin,J.; Wongstitwilairoong,T.; Saingam,P.; El,B.S.; Fukuda,M.M.; Touch,S.; Sovann,L.; Fernandez,S.; Buchy,P.; Chanthap,L.; Saunders,D.; Timmerman,A.
EPI743849	NP	Cambodia	2012-Oct-18	A/Cambodia/W1023353/2012		Other Database Import	Timmermans,A.; Melendrez,M.C.; Se,Y.; Chuang,I.; Samon,N.; Uthaimongkol,N.; Klungthong,C.; Manasatienkij,W.; Thaisomboonsuk,B.; Tyner,S.D.; Rith,S.; Horm,V.S.; Jarman,R.G.; Bethell,D.; Chanarat,N.; Pavlin,J.; Wongstitwilairoong,T.; Saingam,P.; El,B.S.; Fukuda,M.M.; Touch,S.; Sovann,L.; Fernandez,S.; Buchy,P.; Chanthap,L.; Saunders,D.; Timmerman,A.
EPI743850	NA	Cambodia	2012-Oct-18	A/Cambodia/W1023353/2012		Other Database Import	Timmermans,A.; Melendrez,M.C.; Se,Y.; Chuang,I.; Samon,N.; Uthaimongkol,N.; Klungthong,C.; Manasatienkij,W.; Thaisomboonsuk,B.; Tyner,S.D.; Rith,S.; Horm,V.S.; Jarman,R.G.; Bethell,D.; Chanarat,N.; Pavlin,J.; Wongstitwilairoong,T.; Saingam,P.; El,B.S.; Fukuda,M.M.; Touch,S.; Sovann,L.; Fernandez,S.; Buchy,P.; Chanthap,L.; Saunders,D.; Timmerman,A.
EPI743851	MP	Cambodia	2012-Oct-18	A/Cambodia/W1023353/2012		Other Database Import	Timmermans,A.; Melendrez,M.C.; Se,Y.; Chuang,I.; Samon,N.; Uthaimongkol,N.; Klungthong,C.; Manasatienkij,W.; Thaisomboonsuk,B.; Tyner,S.D.; Rith,S.; Horm,V.S.; Jarman,R.G.; Bethell,D.; Chanarat,N.; Pavlin,J.; Wongstitwilairoong,T.; Saingam,P.; El,B.S.; Fukuda,M.M.; Touch,S.; Sovann,L.; Fernandez,S.; Buchy,P.; Chanthap,L.; Saunders,D.; Timmerman,A.
EPI743852	NS	Cambodia	2012-Oct-18	A/Cambodia/W1023353/2012		Other Database Import	Timmermans,A.; Melendrez,M.C.; Se,Y.; Chuang,I.; Samon,N.; Uthaimongkol,N.; Klungthong,C.; Manasatienkij,W.; Thaisomboonsuk,B.; Tyner,S.D.; Rith,S.; Horm,V.S.; Jarman,R.G.; Bethell,D.; Chanarat,N.; Pavlin,J.; Wongstitwilairoong,T.; Saingam,P.; El,B.S.; Fukuda,M.M.; Touch,S.; Sovann,L.; Fernandez,S.; Buchy,P.; Chanthap,L.; Saunders,D.; Timmerman,A.
EPI743843	HA	Cambodia	2012-Oct-10	A/Cambodia/W1023347/2012		Other Database Import	Timmermans,A.; Melendrez,M.C.; Se,Y.; Chuang,I.; Samon,N.; Uthaimongkol,N.; Klungthong,C.; Manasatienkij,W.; Thaisomboonsuk,B.; Tyner,S.D.; Rith,S.; Horm,V.S.; Jarman,R.G.; Bethell,D.; Chanarat,N.; Pavlin,J.; Wongstitwilairoong,T.; Saingam,P.; El,B.S.; Fukuda,M.M.; Touch,S.; Sovann,L.; Fernandez,S.; Buchy,P.; Chanthap,L.; Saunders,D.; Timmerman,A.
EPI743844	NP	Cambodia	2012-Oct-10	A/Cambodia/W1023347/2012		Other Database Import	Timmermans,A.; Melendrez,M.C.; Se,Y.; Chuang,I.; Samon,N.; Uthaimongkol,N.; Klungthong,C.; Manasatienkij,W.; Thaisomboonsuk,B.; Tyner,S.D.; Rith,S.; Horm,V.S.; Jarman,R.G.; Bethell,D.; Chanarat,N.; Pavlin,J.; Wongstitwilairoong,T.; Saingam,P.; El,B.S.; Fukuda,M.M.; Touch,S.; Sovann,L.; Fernandez,S.; Buchy,P.; Chanthap,L.; Saunders,D.; Timmerman,A.
EPI743845	NA	Cambodia	2012-Oct-10	A/Cambodia/W1023347/2012		Other Database Import	Timmermans,A.; Melendrez,M.C.; Se,Y.; Chuang,I.; Samon,N.; Uthaimongkol,N.; Klungthong,C.; Manasatienkij,W.; Thaisomboonsuk,B.; Tyner,S.D.; Rith,S.; Horm,V.S.; Jarman,R.G.; Bethell,D.; Chanarat,N.; Pavlin,J.; Wongstitwilairoong,T.; Saingam,P.; El,B.S.; Fukuda,M.M.; Touch,S.; Sovann,L.; Fernandez,S.; Buchy,P.; Chanthap,L.; Saunders,D.; Timmerman,A.
EPI743846	MP	Cambodia	2012-Oct-10	A/Cambodia/W1023347/2012		Other Database Import	Timmermans,A.; Melendrez,M.C.; Se,Y.; Chuang,I.; Samon,N.; Uthaimongkol,N.; Klungthong,C.; Manasatienkij,W.; Thaisomboonsuk,B.; Tyner,S.D.; Rith,S.; Horm,V.S.; Jarman,R.G.; Bethell,D.; Chanarat,N.; Pavlin,J.; Wongstitwilairoong,T.; Saingam,P.; El,B.S.; Fukuda,M.M.; Touch,S.; Sovann,L.; Fernandez,S.; Buchy,P.; Chanthap,L.; Saunders,D.; Timmerman,A.
EPI743847	NS	Cambodia	2012-Oct-10	A/Cambodia/W1023347/2012		Other Database Import	Timmermans,A.; Melendrez,M.C.; Se,Y.; Chuang,I.; Samon,N.; Uthaimongkol,N.; Klungthong,C.; Manasatienkij,W.; Thaisomboonsuk,B.; Tyner,S.D.; Rith,S.; Horm,V.S.; Jarman,R.G.; Bethell,D.; Chanarat,N.; Pavlin,J.; Wongstitwilairoong,T.; Saingam,P.; El,B.S.; Fukuda,M.M.; Touch,S.; Sovann,L.; Fernandez,S.; Buchy,P.; Chanthap,L.; Saunders,D.; Timmerman,A.
EPI743833	HA	Cambodia	2012-Sep-10	A/Cambodia/W0921311/2012		Other Database Import	Timmermans,A.; Melendrez,M.C.; Se,Y.; Chuang,I.; Samon,N.; Uthaimongkol,N.; Klungthong,C.; Manasatienkij,W.; Thaisomboonsuk,B.; Tyner,S.D.; Rith,S.; Horm,V.S.; Jarman,R.G.; Bethell,D.; Chanarat,N.; Pavlin,J.; Wongstitwilairoong,T.; Saingam,P.; El,B.S.; Fukuda,M.M.; Touch,S.; Sovann,L.; Fernandez,S.; Buchy,P.; Chanthap,L.; Saunders,D.; Timmerman,A.
EPI743834	NP	Cambodia	2012-Sep-10	A/Cambodia/W0921311/2012		Other Database Import	Timmermans,A.; Melendrez,M.C.; Se,Y.; Chuang,I.; Samon,N.; Uthaimongkol,N.; Klungthong,C.; Manasatienkij,W.; Thaisomboonsuk,B.; Tyner,S.D.; Rith,S.; Horm,V.S.; Jarman,R.G.; Bethell,D.; Chanarat,N.; Pavlin,J.; Wongstitwilairoong,T.; Saingam,P.; El,B.S.; Fukuda,M.M.; Touch,S.; Sovann,L.; Fernandez,S.; Buchy,P.; Chanthap,L.; Saunders,D.; Timmerman,A.
EPI743835	NA	Cambodia	2012-Sep-10	A/Cambodia/W0921311/2012		Other Database Import	Timmermans,A.; Melendrez,M.C.; Se,Y.; Chuang,I.; Samon,N.; Uthaimongkol,N.; Klungthong,C.; Manasatienkij,W.; Thaisomboonsuk,B.; Tyner,S.D.; Rith,S.; Horm,V.S.; Jarman,R.G.; Bethell,D.; Chanarat,N.; Pavlin,J.; Wongstitwilairoong,T.; Saingam,P.; El,B.S.; Fukuda,M.M.; Touch,S.; Sovann,L.; Fernandez,S.; Buchy,P.; Chanthap,L.; Saunders,D.; Timmerman,A.
EPI743836	MP	Cambodia	2012-Sep-10	A/Cambodia/W0921311/2012		Other Database Import	Timmermans,A.; Melendrez,M.C.; Se,Y.; Chuang,I.; Samon,N.; Uthaimongkol,N.; Klungthong,C.; Manasatienkij,W.; Thaisomboonsuk,B.; Tyner,S.D.; Rith,S.; Horm,V.S.; Jarman,R.G.; Bethell,D.; Chanarat,N.; Pavlin,J.; Wongstitwilairoong,T.; Saingam,P.; El,B.S.; Fukuda,M.M.; Touch,S.; Sovann,L.; Fernandez,S.; Buchy,P.; Chanthap,L.; Saunders,D.; Timmerman,A.
EPI743837	NS	Cambodia	2012-Sep-10	A/Cambodia/W0921311/2012		Other Database Import	Timmermans,A.; Melendrez,M.C.; Se,Y.; Chuang,I.; Samon,N.; Uthaimongkol,N.; Klungthong,C.; Manasatienkij,W.; Thaisomboonsuk,B.; Tyner,S.D.; Rith,S.; Horm,V.S.; Jarman,R.G.; Bethell,D.; Chanarat,N.; Pavlin,J.; Wongstitwilairoong,T.; Saingam,P.; El,B.S.; Fukuda,M.M.; Touch,S.; Sovann,L.; Fernandez,S.; Buchy,P.; Chanthap,L.; Saunders,D.; Timmerman,A.
EPI712531	PA	United States	2012-Nov-20	A/West Virginia/20/2012	West Virginia Office of Laboratory Services	Centers for Disease Control and Prevention
EPI712532	PB2	United States	2012-Nov-20	A/West Virginia/20/2012	West Virginia Office of Laboratory Services	Centers for Disease Control and Prevention
EPI712533	PB1	United States	2012-Nov-20	A/West Virginia/20/2012	West Virginia Office of Laboratory Services	Centers for Disease Control and Prevention
EPI712534	NA	United States	2012-Nov-20	A/West Virginia/20/2012	West Virginia Office of Laboratory Services	Centers for Disease Control and Prevention
EPI712535	HA	United States	2012-Nov-20	A/West Virginia/20/2012	West Virginia Office of Laboratory Services	Centers for Disease Control and Prevention
EPI712528	NP	United States	2012-Nov-20	A/West Virginia/20/2012	West Virginia Office of Laboratory Services	Centers for Disease Control and Prevention
EPI712529	NS	United States	2012-Nov-20	A/West Virginia/20/2012	West Virginia Office of Laboratory Services	Centers for Disease Control and Prevention
EPI712530	MP	United States	2012-Nov-20	A/West Virginia/20/2012	West Virginia Office of Laboratory Services	Centers for Disease Control and Prevention
EPI711503	HA	Taiwan	2012-Aug-30	A/Taiwan/95254/2012	Centers for Disease Control	Taiwan CDC
EPI711504	HA	Taiwan	2012-Aug-30	A/Taiwan/95254/2012	Centers for Disease Control	Taiwan CDC
EPI711507	HA	Taiwan	2012-Aug-30	A/Taiwan/95254/2012	Centers for Disease Control	Taiwan CDC
EPI711513	HA	Taiwan	2012-Aug-30	A/Taiwan/95254/2012	Centers for Disease Control	Taiwan CDC
EPI711516	HA	Taiwan	2012-Aug-30	A/Taiwan/95254/2012	Centers for Disease Control	Taiwan CDC
EPI711519	HA	Taiwan	2012-Aug-30	A/Taiwan/95254/2012	Centers for Disease Control	Taiwan CDC
EPI711520	HA	Taiwan	2012-Aug-30	A/Taiwan/95254/2012	Centers for Disease Control	Taiwan CDC
EPI711522	HA	Taiwan	2012-Aug-30	A/Taiwan/95254/2012	Centers for Disease Control	Taiwan CDC
EPI711523	HA	Taiwan	2012-Aug-30	A/Taiwan/95254/2012	Centers for Disease Control	Taiwan CDC
EPI711525	HA	Taiwan	2012-Aug-30	A/Taiwan/95254/2012	Centers for Disease Control	Taiwan CDC
EPI711527	HA	Taiwan	2012-Aug-30	A/Taiwan/95254/2012	Centers for Disease Control	Taiwan CDC
EPI711528	HA	Taiwan	2012-Aug-30	A/Taiwan/95254/2012	Centers for Disease Control	Taiwan CDC
EPI711530	HA	Taiwan	2012-Aug-30	A/Taiwan/95254/2012	Centers for Disease Control	Taiwan CDC
EPI711531	HA	Taiwan	2012-Aug-30	A/Taiwan/95254/2012	Centers for Disease Control	Taiwan CDC
EPI711536	HA	Taiwan	2012-Aug-30	A/Taiwan/95254/2012	Centers for Disease Control	Taiwan CDC
EPI711541	HA	Taiwan	2012-Aug-30	A/Taiwan/95254/2012	Centers for Disease Control	Taiwan CDC
EPI711543	HA	Taiwan	2012-Aug-30	A/Taiwan/95254/2012	Centers for Disease Control	Taiwan CDC
EPI711545	HA	Taiwan	2012-Aug-30	A/Taiwan/95254/2012	Centers for Disease Control	Taiwan CDC
EPI711550	HA	Taiwan	2012-Aug-30	A/Taiwan/95254/2012	Centers for Disease Control	Taiwan CDC
EPI711500	HA	Taiwan	2012-Aug-30	A/Taiwan/95254/2012	Centers for Disease Control	Taiwan CDC
EPI711502	HA	Taiwan	2012-Aug-30	A/Taiwan/95254/2012	Centers for Disease Control	Taiwan CDC
EPI711547	HA	Taiwan	2012-Aug-30	A/Taiwan/95254/2012	Centers for Disease Control	Taiwan CDC
EPI711551	HA	Taiwan	2012-Aug-30	A/Taiwan/95254/2012	Centers for Disease Control	Taiwan CDC
EPI711510	HA	Taiwan	2012-Aug-30	A/Taiwan/95254/2012	Centers for Disease Control	Taiwan CDC
EPI711512	HA	Taiwan	2012-Aug-30	A/Taiwan/95254/2012	Centers for Disease Control	Taiwan CDC
EPI711515	HA	Taiwan	2012-Aug-30	A/Taiwan/95254/2012	Centers for Disease Control	Taiwan CDC
EPI711518	HA	Taiwan	2012-Aug-30	A/Taiwan/95254/2012	Centers for Disease Control	Taiwan CDC
EPI711524	HA	Taiwan	2012-Aug-30	A/Taiwan/95254/2012	Centers for Disease Control	Taiwan CDC
EPI711532	HA	Taiwan	2012-Aug-30	A/Taiwan/95254/2012	Centers for Disease Control	Taiwan CDC
EPI711533	HA	Taiwan	2012-Aug-30	A/Taiwan/95254/2012	Centers for Disease Control	Taiwan CDC
EPI711505	HA	Taiwan	2012-Aug-30	A/Taiwan/95254/2012	Centers for Disease Control	Taiwan CDC
EPI711514	HA	Taiwan	2012-Aug-30	A/Taiwan/95254/2012	Centers for Disease Control	Taiwan CDC
EPI711535	HA	Taiwan	2012-Aug-30	A/Taiwan/95254/2012	Centers for Disease Control	Taiwan CDC
EPI711539	HA	Taiwan	2012-Aug-30	A/Taiwan/95254/2012	Centers for Disease Control	Taiwan CDC
EPI711517	HA	Taiwan	2012-Aug-30	A/Taiwan/95254/2012	Centers for Disease Control	Taiwan CDC
EPI711537	HA	Taiwan	2012-Aug-30	A/Taiwan/95254/2012	Centers for Disease Control	Taiwan CDC
EPI711546	HA	Taiwan	2012-Aug-30	A/Taiwan/95254/2012	Centers for Disease Control	Taiwan CDC
EPI711548	HA	Taiwan	2012-Aug-30	A/Taiwan/95254/2012	Centers for Disease Control	Taiwan CDC
EPI711501	HA	Taiwan	2012-Aug-30	A/Taiwan/95254/2012	Centers for Disease Control	Taiwan CDC
EPI711506	HA	Taiwan	2012-Aug-30	A/Taiwan/95254/2012	Centers for Disease Control	Taiwan CDC
EPI711508	HA	Taiwan	2012-Aug-30	A/Taiwan/95254/2012	Centers for Disease Control	Taiwan CDC
EPI711509	HA	Taiwan	2012-Aug-30	A/Taiwan/95254/2012	Centers for Disease Control	Taiwan CDC
EPI711511	HA	Taiwan	2012-Aug-30	A/Taiwan/95254/2012	Centers for Disease Control	Taiwan CDC
EPI711521	HA	Taiwan	2012-Aug-30	A/Taiwan/95254/2012	Centers for Disease Control	Taiwan CDC
EPI711526	HA	Taiwan	2012-Aug-30	A/Taiwan/95254/2012	Centers for Disease Control	Taiwan CDC
EPI711529	HA	Taiwan	2012-Aug-30	A/Taiwan/95254/2012	Centers for Disease Control	Taiwan CDC
EPI711534	HA	Taiwan	2012-Aug-30	A/Taiwan/95254/2012	Centers for Disease Control	Taiwan CDC
EPI711538	HA	Taiwan	2012-Aug-30	A/Taiwan/95254/2012	Centers for Disease Control	Taiwan CDC
EPI711540	HA	Taiwan	2012-Aug-30	A/Taiwan/95254/2012	Centers for Disease Control	Taiwan CDC
EPI711542	HA	Taiwan	2012-Aug-30	A/Taiwan/95254/2012	Centers for Disease Control	Taiwan CDC
EPI711544	HA	Taiwan	2012-Aug-30	A/Taiwan/95254/2012	Centers for Disease Control	Taiwan CDC
EPI711549	HA	Taiwan	2012-Aug-30	A/Taiwan/95254/2012	Centers for Disease Control	Taiwan CDC
EPI703369	PB2	Thailand	2012-Jul-13	A/Thailand/SP11679/2012		Other Database Import	Khemnu,N.; Gaywee,J.; Bodhidatta,L.; Wacharapluesadee,S.; Sirisopana,N.; Swierczewski,B.E.; Mason,C.J.
EPI703370	PB1	Thailand	2012-Jul-13	A/Thailand/SP11679/2012		Other Database Import	Khemnu,N.; Gaywee,J.; Bodhidatta,L.; Wacharapluesadee,S.; Sirisopana,N.; Swierczewski,B.E.; Mason,C.J.
EPI703371	PA	Thailand	2012-Jul-13	A/Thailand/SP11679/2012		Other Database Import	Khemnu,N.; Gaywee,J.; Bodhidatta,L.; Wacharapluesadee,S.; Sirisopana,N.; Swierczewski,B.E.; Mason,C.J.
EPI703372	HA	Thailand	2012-Jul-13	A/Thailand/SP11679/2012		Other Database Import	Khemnu,N.; Gaywee,J.; Bodhidatta,L.; Wacharapluesadee,S.; Sirisopana,N.; Swierczewski,B.E.; Mason,C.J.
EPI703373	NP	Thailand	2012-Jul-13	A/Thailand/SP11679/2012		Other Database Import	Khemnu,N.; Gaywee,J.; Bodhidatta,L.; Wacharapluesadee,S.; Sirisopana,N.; Swierczewski,B.E.; Mason,C.J.
EPI703374	NA	Thailand	2012-Jul-13	A/Thailand/SP11679/2012		Other Database Import	Khemnu,N.; Gaywee,J.; Bodhidatta,L.; Wacharapluesadee,S.; Sirisopana,N.; Swierczewski,B.E.; Mason,C.J.
EPI703375	MP	Thailand	2012-Jul-13	A/Thailand/SP11679/2012		Other Database Import	Khemnu,N.; Gaywee,J.; Bodhidatta,L.; Wacharapluesadee,S.; Sirisopana,N.; Swierczewski,B.E.; Mason,C.J.
EPI703376	NS	Thailand	2012-Jul-13	A/Thailand/SP11679/2012		Other Database Import	Khemnu,N.; Gaywee,J.; Bodhidatta,L.; Wacharapluesadee,S.; Sirisopana,N.; Swierczewski,B.E.; Mason,C.J.
EPI703361	PB2	Thailand	2012-Aug-08	A/Thailand/MR11632/2012		Other Database Import	Khemnu,N.; Gaywee,J.; Bodhidatta,L.; Wacharapluesadee,S.; Sirisopana,N.; Swierczewski,B.E.; Mason,C.J.
EPI703362	PB1	Thailand	2012-Aug-08	A/Thailand/MR11632/2012		Other Database Import	Khemnu,N.; Gaywee,J.; Bodhidatta,L.; Wacharapluesadee,S.; Sirisopana,N.; Swierczewski,B.E.; Mason,C.J.
EPI703363	PA	Thailand	2012-Aug-08	A/Thailand/MR11632/2012		Other Database Import	Khemnu,N.; Gaywee,J.; Bodhidatta,L.; Wacharapluesadee,S.; Sirisopana,N.; Swierczewski,B.E.; Mason,C.J.
EPI703364	HA	Thailand	2012-Aug-08	A/Thailand/MR11632/2012		Other Database Import	Khemnu,N.; Gaywee,J.; Bodhidatta,L.; Wacharapluesadee,S.; Sirisopana,N.; Swierczewski,B.E.; Mason,C.J.
EPI703365	NP	Thailand	2012-Aug-08	A/Thailand/MR11632/2012		Other Database Import	Khemnu,N.; Gaywee,J.; Bodhidatta,L.; Wacharapluesadee,S.; Sirisopana,N.; Swierczewski,B.E.; Mason,C.J.
EPI703366	NA	Thailand	2012-Aug-08	A/Thailand/MR11632/2012		Other Database Import	Khemnu,N.; Gaywee,J.; Bodhidatta,L.; Wacharapluesadee,S.; Sirisopana,N.; Swierczewski,B.E.; Mason,C.J.
EPI703367	MP	Thailand	2012-Aug-08	A/Thailand/MR11632/2012		Other Database Import	Khemnu,N.; Gaywee,J.; Bodhidatta,L.; Wacharapluesadee,S.; Sirisopana,N.; Swierczewski,B.E.; Mason,C.J.
EPI703368	NS	Thailand	2012-Aug-08	A/Thailand/MR11632/2012		Other Database Import	Khemnu,N.; Gaywee,J.; Bodhidatta,L.; Wacharapluesadee,S.; Sirisopana,N.; Swierczewski,B.E.; Mason,C.J.
EPI703292	HA	Thailand	2012-Jul-30	A/Thailand/SN11792/2012		Other Database Import	Khemnu,N.; Gaywee,J.; Bodhidatta,L.; Wacharapluesadee,S.; Sirisopana,N.; Swierczewski,B.E.; Mason,C.J.
EPI703293	NP	Thailand	2012-Jul-30	A/Thailand/SN11792/2012		Other Database Import	Khemnu,N.; Gaywee,J.; Bodhidatta,L.; Wacharapluesadee,S.; Sirisopana,N.; Swierczewski,B.E.; Mason,C.J.
EPI703289	PB2	Thailand	2012-Jul-30	A/Thailand/SN11792/2012		Other Database Import	Khemnu,N.; Gaywee,J.; Bodhidatta,L.; Wacharapluesadee,S.; Sirisopana,N.; Swierczewski,B.E.; Mason,C.J.
EPI703290	PB1	Thailand	2012-Jul-30	A/Thailand/SN11792/2012		Other Database Import	Khemnu,N.; Gaywee,J.; Bodhidatta,L.; Wacharapluesadee,S.; Sirisopana,N.; Swierczewski,B.E.; Mason,C.J.
EPI703291	PA	Thailand	2012-Jul-30	A/Thailand/SN11792/2012		Other Database Import	Khemnu,N.; Gaywee,J.; Bodhidatta,L.; Wacharapluesadee,S.; Sirisopana,N.; Swierczewski,B.E.; Mason,C.J.
EPI703294	NA	Thailand	2012-Jul-30	A/Thailand/SN11792/2012		Other Database Import	Khemnu,N.; Gaywee,J.; Bodhidatta,L.; Wacharapluesadee,S.; Sirisopana,N.; Swierczewski,B.E.; Mason,C.J.
EPI703295	MP	Thailand	2012-Jul-30	A/Thailand/SN11792/2012		Other Database Import	Khemnu,N.; Gaywee,J.; Bodhidatta,L.; Wacharapluesadee,S.; Sirisopana,N.; Swierczewski,B.E.; Mason,C.J.
EPI703296	NS	Thailand	2012-Jul-30	A/Thailand/SN11792/2012		Other Database Import	Khemnu,N.; Gaywee,J.; Bodhidatta,L.; Wacharapluesadee,S.; Sirisopana,N.; Swierczewski,B.E.; Mason,C.J.
EPI703179	PA	Thailand	2012-Nov-16	A/Thailand/KS10521/2012		Other Database Import	Khemnu,N.; Gaywee,J.; Bodhidatta,L.; Wacharapluesadee,S.; Sirisopana,N.; Swierczewski,B.E.; Mason,C.J.
EPI703180	HA	Thailand	2012-Nov-16	A/Thailand/KS10521/2012		Other Database Import	Khemnu,N.; Gaywee,J.; Bodhidatta,L.; Wacharapluesadee,S.; Sirisopana,N.; Swierczewski,B.E.; Mason,C.J.
EPI703181	NP	Thailand	2012-Nov-16	A/Thailand/KS10521/2012		Other Database Import	Khemnu,N.; Gaywee,J.; Bodhidatta,L.; Wacharapluesadee,S.; Sirisopana,N.; Swierczewski,B.E.; Mason,C.J.
EPI703182	NA	Thailand	2012-Nov-16	A/Thailand/KS10521/2012		Other Database Import	Khemnu,N.; Gaywee,J.; Bodhidatta,L.; Wacharapluesadee,S.; Sirisopana,N.; Swierczewski,B.E.; Mason,C.J.
EPI703183	MP	Thailand	2012-Nov-16	A/Thailand/KS10521/2012		Other Database Import	Khemnu,N.; Gaywee,J.; Bodhidatta,L.; Wacharapluesadee,S.; Sirisopana,N.; Swierczewski,B.E.; Mason,C.J.
EPI703184	NS	Thailand	2012-Nov-16	A/Thailand/KS10521/2012		Other Database Import	Khemnu,N.; Gaywee,J.; Bodhidatta,L.; Wacharapluesadee,S.; Sirisopana,N.; Swierczewski,B.E.; Mason,C.J.
EPI703177	PB2	Thailand	2012-Nov-16	A/Thailand/KS10521/2012		Other Database Import	Khemnu,N.; Gaywee,J.; Bodhidatta,L.; Wacharapluesadee,S.; Sirisopana,N.; Swierczewski,B.E.; Mason,C.J.
EPI703178	PB1	Thailand	2012-Nov-16	A/Thailand/KS10521/2012		Other Database Import	Khemnu,N.; Gaywee,J.; Bodhidatta,L.; Wacharapluesadee,S.; Sirisopana,N.; Swierczewski,B.E.; Mason,C.J.
EPI691440	HA	Japan	2012-Dec-27	A/Tokyo/51-70/2012		Other Database Import	Chong,Y.; Ikematsu,H.
EPI691412	HA	Japan	2012-Dec-11	A/Gunma/49-4/2012		Other Database Import	Chong,Y.; Ikematsu,H.
EPI691411	HA	Japan	2012-Dec-22	A/Gunma/87-51v/2012		Other Database Import	Chong,Y.; Ikematsu,H.
EPI691401	HA	Japan	2012-Dec-20	A/Tokyo/50-34/2012		Other Database Import	Chong,Y.; Ikematsu,H.
EPI684949	NA	Thailand	2012-Jul-02	A/Thailand/CU-B6309/2012		Other Database Import	Tewawong,N.; Prachayangprecha,S.; Thongmee,T.; Vichiwattana,P.; Theamboonlers,A.; Poovorawan,Y.
EPI684703	PB1	Thailand	2012-Jul-02	A/Thailand/CU-B6309/2012		Other Database Import	Tewawong,N.; Prachayangprecha,S.; Thongmee,T.; Vichiwattana,P.; Theamboonlers,A.; Poovorawan,Y.
EPI685053	MP	Thailand	2012-Jul-02	A/Thailand/CU-B6309/2012		Other Database Import	Tewawong,N.; Prachayangprecha,S.; Thongmee,T.; Vichiwattana,P.; Theamboonlers,A.; Poovorawan,Y.
EPI684645	PB2	Thailand	2012-Jul-02	A/Thailand/CU-B6309/2012		Other Database Import	Tewawong,N.; Prachayangprecha,S.; Thongmee,T.; Vichiwattana,P.; Theamboonlers,A.; Poovorawan,Y.
EPI685169	PA	Thailand	2012-Jul-02	A/Thailand/CU-B6309/2012		Other Database Import	Tewawong,N.; Prachayangprecha,S.; Thongmee,T.; Vichiwattana,P.; Theamboonlers,A.; Poovorawan,Y.
EPI684775	HA	Thailand	2012-Jul-02	A/Thailand/CU-B6309/2012		Other Database Import	Tewawong,N.; Prachayangprecha,S.; Thongmee,T.; Vichiwattana,P.; Theamboonlers,A.; Poovorawan,Y.
EPI685111	NS	Thailand	2012-Jul-02	A/Thailand/CU-B6309/2012		Other Database Import	Tewawong,N.; Prachayangprecha,S.; Thongmee,T.; Vichiwattana,P.; Theamboonlers,A.; Poovorawan,Y.
EPI684878	NP	Thailand	2012-Jul-02	A/Thailand/CU-B6309/2012		Other Database Import	Tewawong,N.; Prachayangprecha,S.; Thongmee,T.; Vichiwattana,P.; Theamboonlers,A.; Poovorawan,Y.
EPI674113	HA	United States	2012-Dec-31	A/Connecticut/Flu085/2012		Other Database Import	Zhao,J.; Liu,J.; Vemula,S.V.; Lin,C.; Tan,J.; Ragupathy,V.; Wang,X.; Mbondji,C.; Ye,Z.; Landry,M.; Hewlett,I.
EPI673995	PB2	United States	2012-Dec-31	A/Connecticut/Flu085/2012		Other Database Import	Zhao,J.; Liu,J.; Vemula,S.V.; Lin,C.; Tan,J.; Ragupathy,V.; Wang,X.; Mbondji,C.; Ye,Z.; Landry,M.; Hewlett,I.
EPI674018	PB1	United States	2012-Dec-31	A/Connecticut/Flu085/2012		Other Database Import	Zhao,J.; Liu,J.; Vemula,S.V.; Lin,C.; Tan,J.; Ragupathy,V.; Wang,X.; Mbondji,C.; Ye,Z.; Landry,M.; Hewlett,I.
EPI674162	NP	United States	2012-Dec-31	A/Connecticut/Flu085/2012		Other Database Import	Zhao,J.; Liu,J.; Vemula,S.V.; Lin,C.; Tan,J.; Ragupathy,V.; Wang,X.; Mbondji,C.; Ye,Z.; Landry,M.; Hewlett,I.
EPI674236	MP	United States	2012-Dec-31	A/Connecticut/Flu085/2012		Other Database Import	Zhao,J.; Liu,J.; Vemula,S.V.; Lin,C.; Tan,J.; Ragupathy,V.; Wang,X.; Mbondji,C.; Ye,Z.; Landry,M.; Hewlett,I.
EPI674212	NA	United States	2012-Dec-31	A/Connecticut/Flu085/2012		Other Database Import	Zhao,J.; Liu,J.; Vemula,S.V.; Lin,C.; Tan,J.; Ragupathy,V.; Wang,X.; Mbondji,C.; Ye,Z.; Landry,M.; Hewlett,I.
EPI673949	NS	United States	2012-Dec-31	A/Connecticut/Flu085/2012		Other Database Import	Zhao,J.; Liu,J.; Vemula,S.V.; Lin,C.; Tan,J.; Ragupathy,V.; Wang,X.; Mbondji,C.; Ye,Z.; Landry,M.; Hewlett,I.
EPI692645	PA	United States	2012-Dec-31	A/Connecticut/Flu085/2012		Other Database Import	Zhao,J.; Liu,J.; Vemula,S.V.; Lin,C.; Tan,J.; Ragupathy,V.; Wang,X.; Mbondji,C.; Ye,Z.; Landry,M.; Hewlett,I.
EPI674110	HA	United States	2012-Dec-30	A/Connecticut/Flu060/2012		Other Database Import	Zhao,J.; Liu,J.; Vemula,S.V.; Lin,C.; Tan,J.; Ragupathy,V.; Wang,X.; Mbondji,C.; Ye,Z.; Landry,M.; Hewlett,I.
EPI673992	PB2	United States	2012-Dec-30	A/Connecticut/Flu060/2012		Other Database Import	Zhao,J.; Liu,J.; Vemula,S.V.; Lin,C.; Tan,J.; Ragupathy,V.; Wang,X.; Mbondji,C.; Ye,Z.; Landry,M.; Hewlett,I.
EPI674015	PB1	United States	2012-Dec-30	A/Connecticut/Flu060/2012		Other Database Import	Zhao,J.; Liu,J.; Vemula,S.V.; Lin,C.; Tan,J.; Ragupathy,V.; Wang,X.; Mbondji,C.; Ye,Z.; Landry,M.; Hewlett,I.
EPI674233	MP	United States	2012-Dec-30	A/Connecticut/Flu060/2012		Other Database Import	Zhao,J.; Liu,J.; Vemula,S.V.; Lin,C.; Tan,J.; Ragupathy,V.; Wang,X.; Mbondji,C.; Ye,Z.; Landry,M.; Hewlett,I.
EPI674209	NA	United States	2012-Dec-30	A/Connecticut/Flu060/2012		Other Database Import	Zhao,J.; Liu,J.; Vemula,S.V.; Lin,C.; Tan,J.; Ragupathy,V.; Wang,X.; Mbondji,C.; Ye,Z.; Landry,M.; Hewlett,I.
EPI674159	NP	United States	2012-Dec-30	A/Connecticut/Flu060/2012		Other Database Import	Zhao,J.; Liu,J.; Vemula,S.V.; Lin,C.; Tan,J.; Ragupathy,V.; Wang,X.; Mbondji,C.; Ye,Z.; Landry,M.; Hewlett,I.
EPI673946	NS	United States	2012-Dec-30	A/Connecticut/Flu060/2012		Other Database Import	Zhao,J.; Liu,J.; Vemula,S.V.; Lin,C.; Tan,J.; Ragupathy,V.; Wang,X.; Mbondji,C.; Ye,Z.; Landry,M.; Hewlett,I.
EPI692642	PA	United States	2012-Dec-30	A/Connecticut/Flu060/2012		Other Database Import	Zhao,J.; Liu,J.; Vemula,S.V.; Lin,C.; Tan,J.; Ragupathy,V.; Wang,X.; Mbondji,C.; Ye,Z.; Landry,M.; Hewlett,I.
EPI674091	HA	United States	2012-Dec-31	A/Connecticut/Flu086/2012		Other Database Import	Zhao,J.; Liu,J.; Vemula,S.V.; Lin,C.; Tan,J.; Ragupathy,V.; Wang,X.; Mbondji,C.; Ye,Z.; Landry,M.; Hewlett,I.
EPI673974	PB2	United States	2012-Dec-31	A/Connecticut/Flu086/2012		Other Database Import	Zhao,J.; Liu,J.; Vemula,S.V.; Lin,C.; Tan,J.; Ragupathy,V.; Wang,X.; Mbondji,C.; Ye,Z.; Landry,M.; Hewlett,I.
EPI674044	PB1	United States	2012-Dec-31	A/Connecticut/Flu086/2012		Other Database Import	Zhao,J.; Liu,J.; Vemula,S.V.; Lin,C.; Tan,J.; Ragupathy,V.; Wang,X.; Mbondji,C.; Ye,Z.; Landry,M.; Hewlett,I.
EPI674292	PA	United States	2012-Dec-31	A/Connecticut/Flu086/2012		Other Database Import	Zhao,J.; Liu,J.; Vemula,S.V.; Lin,C.; Tan,J.; Ragupathy,V.; Wang,X.; Mbondji,C.; Ye,Z.; Landry,M.; Hewlett,I.
EPI674137	NP	United States	2012-Dec-31	A/Connecticut/Flu086/2012		Other Database Import	Zhao,J.; Liu,J.; Vemula,S.V.; Lin,C.; Tan,J.; Ragupathy,V.; Wang,X.; Mbondji,C.; Ye,Z.; Landry,M.; Hewlett,I.
EPI674261	MP	United States	2012-Dec-31	A/Connecticut/Flu086/2012		Other Database Import	Zhao,J.; Liu,J.; Vemula,S.V.; Lin,C.; Tan,J.; Ragupathy,V.; Wang,X.; Mbondji,C.; Ye,Z.; Landry,M.; Hewlett,I.
EPI674189	NA	United States	2012-Dec-31	A/Connecticut/Flu086/2012		Other Database Import	Zhao,J.; Liu,J.; Vemula,S.V.; Lin,C.; Tan,J.; Ragupathy,V.; Wang,X.; Mbondji,C.; Ye,Z.; Landry,M.; Hewlett,I.
EPI673926	NS	United States	2012-Dec-31	A/Connecticut/Flu086/2012		Other Database Import	Zhao,J.; Liu,J.; Vemula,S.V.; Lin,C.; Tan,J.; Ragupathy,V.; Wang,X.; Mbondji,C.; Ye,Z.; Landry,M.; Hewlett,I.
EPI674090	HA	United States	2012-Dec-30	A/Connecticut/Flu075/2012		Other Database Import	Zhao,J.; Liu,J.; Vemula,S.V.; Lin,C.; Tan,J.; Ragupathy,V.; Wang,X.; Mbondji,C.; Ye,Z.; Landry,M.; Hewlett,I.
EPI673973	PB2	United States	2012-Dec-30	A/Connecticut/Flu075/2012		Other Database Import	Zhao,J.; Liu,J.; Vemula,S.V.; Lin,C.; Tan,J.; Ragupathy,V.; Wang,X.; Mbondji,C.; Ye,Z.; Landry,M.; Hewlett,I.
EPI674043	PB1	United States	2012-Dec-30	A/Connecticut/Flu075/2012		Other Database Import	Zhao,J.; Liu,J.; Vemula,S.V.; Lin,C.; Tan,J.; Ragupathy,V.; Wang,X.; Mbondji,C.; Ye,Z.; Landry,M.; Hewlett,I.
EPI674136	NP	United States	2012-Dec-30	A/Connecticut/Flu075/2012		Other Database Import	Zhao,J.; Liu,J.; Vemula,S.V.; Lin,C.; Tan,J.; Ragupathy,V.; Wang,X.; Mbondji,C.; Ye,Z.; Landry,M.; Hewlett,I.
EPI674260	MP	United States	2012-Dec-30	A/Connecticut/Flu075/2012		Other Database Import	Zhao,J.; Liu,J.; Vemula,S.V.; Lin,C.; Tan,J.; Ragupathy,V.; Wang,X.; Mbondji,C.; Ye,Z.; Landry,M.; Hewlett,I.
EPI674188	NA	United States	2012-Dec-30	A/Connecticut/Flu075/2012		Other Database Import	Zhao,J.; Liu,J.; Vemula,S.V.; Lin,C.; Tan,J.; Ragupathy,V.; Wang,X.; Mbondji,C.; Ye,Z.; Landry,M.; Hewlett,I.
EPI674291	PA	United States	2012-Dec-30	A/Connecticut/Flu075/2012		Other Database Import	Zhao,J.; Liu,J.; Vemula,S.V.; Lin,C.; Tan,J.; Ragupathy,V.; Wang,X.; Mbondji,C.; Ye,Z.; Landry,M.; Hewlett,I.
EPI673925	NS	United States	2012-Dec-30	A/Connecticut/Flu075/2012		Other Database Import	Zhao,J.; Liu,J.; Vemula,S.V.; Lin,C.; Tan,J.; Ragupathy,V.; Wang,X.; Mbondji,C.; Ye,Z.; Landry,M.; Hewlett,I.
EPI674289	PA	United States	2012-Dec-30	A/Connecticut/Flu066/2012		Other Database Import	Zhao,J.; Liu,J.; Vemula,S.V.; Lin,C.; Tan,J.; Ragupathy,V.; Wang,X.; Mbondji,C.; Ye,Z.; Landry,M.; Hewlett,I.
EPI674088	HA	United States	2012-Dec-30	A/Connecticut/Flu066/2012		Other Database Import	Zhao,J.; Liu,J.; Vemula,S.V.; Lin,C.; Tan,J.; Ragupathy,V.; Wang,X.; Mbondji,C.; Ye,Z.; Landry,M.; Hewlett,I.
EPI673971	PB2	United States	2012-Dec-30	A/Connecticut/Flu066/2012		Other Database Import	Zhao,J.; Liu,J.; Vemula,S.V.; Lin,C.; Tan,J.; Ragupathy,V.; Wang,X.; Mbondji,C.; Ye,Z.; Landry,M.; Hewlett,I.
EPI674041	PB1	United States	2012-Dec-30	A/Connecticut/Flu066/2012		Other Database Import	Zhao,J.; Liu,J.; Vemula,S.V.; Lin,C.; Tan,J.; Ragupathy,V.; Wang,X.; Mbondji,C.; Ye,Z.; Landry,M.; Hewlett,I.
EPI674134	NP	United States	2012-Dec-30	A/Connecticut/Flu066/2012		Other Database Import	Zhao,J.; Liu,J.; Vemula,S.V.; Lin,C.; Tan,J.; Ragupathy,V.; Wang,X.; Mbondji,C.; Ye,Z.; Landry,M.; Hewlett,I.
EPI674258	MP	United States	2012-Dec-30	A/Connecticut/Flu066/2012		Other Database Import	Zhao,J.; Liu,J.; Vemula,S.V.; Lin,C.; Tan,J.; Ragupathy,V.; Wang,X.; Mbondji,C.; Ye,Z.; Landry,M.; Hewlett,I.
EPI674186	NA	United States	2012-Dec-30	A/Connecticut/Flu066/2012		Other Database Import	Zhao,J.; Liu,J.; Vemula,S.V.; Lin,C.; Tan,J.; Ragupathy,V.; Wang,X.; Mbondji,C.; Ye,Z.; Landry,M.; Hewlett,I.
EPI673923	NS	United States	2012-Dec-30	A/Connecticut/Flu066/2012		Other Database Import	Zhao,J.; Liu,J.; Vemula,S.V.; Lin,C.; Tan,J.; Ragupathy,V.; Wang,X.; Mbondji,C.; Ye,Z.; Landry,M.; Hewlett,I.
EPI674288	PA	United States	2012-Dec-30	A/Connecticut/Flu056/2012		Other Database Import	Zhao,J.; Liu,J.; Vemula,S.V.; Lin,C.; Tan,J.; Ragupathy,V.; Wang,X.; Mbondji,C.; Ye,Z.; Landry,M.; Hewlett,I.
EPI674087	HA	United States	2012-Dec-30	A/Connecticut/Flu056/2012		Other Database Import	Zhao,J.; Liu,J.; Vemula,S.V.; Lin,C.; Tan,J.; Ragupathy,V.; Wang,X.; Mbondji,C.; Ye,Z.; Landry,M.; Hewlett,I.
EPI673970	PB2	United States	2012-Dec-30	A/Connecticut/Flu056/2012		Other Database Import	Zhao,J.; Liu,J.; Vemula,S.V.; Lin,C.; Tan,J.; Ragupathy,V.; Wang,X.; Mbondji,C.; Ye,Z.; Landry,M.; Hewlett,I.
EPI674040	PB1	United States	2012-Dec-30	A/Connecticut/Flu056/2012		Other Database Import	Zhao,J.; Liu,J.; Vemula,S.V.; Lin,C.; Tan,J.; Ragupathy,V.; Wang,X.; Mbondji,C.; Ye,Z.; Landry,M.; Hewlett,I.
EPI674133	NP	United States	2012-Dec-30	A/Connecticut/Flu056/2012		Other Database Import	Zhao,J.; Liu,J.; Vemula,S.V.; Lin,C.; Tan,J.; Ragupathy,V.; Wang,X.; Mbondji,C.; Ye,Z.; Landry,M.; Hewlett,I.
EPI674257	MP	United States	2012-Dec-30	A/Connecticut/Flu056/2012		Other Database Import	Zhao,J.; Liu,J.; Vemula,S.V.; Lin,C.; Tan,J.; Ragupathy,V.; Wang,X.; Mbondji,C.; Ye,Z.; Landry,M.; Hewlett,I.
EPI674185	NA	United States	2012-Dec-30	A/Connecticut/Flu056/2012		Other Database Import	Zhao,J.; Liu,J.; Vemula,S.V.; Lin,C.; Tan,J.; Ragupathy,V.; Wang,X.; Mbondji,C.; Ye,Z.; Landry,M.; Hewlett,I.
EPI673922	NS	United States	2012-Dec-30	A/Connecticut/Flu056/2012		Other Database Import	Zhao,J.; Liu,J.; Vemula,S.V.; Lin,C.; Tan,J.; Ragupathy,V.; Wang,X.; Mbondji,C.; Ye,Z.; Landry,M.; Hewlett,I.
EPI674085	HA	United States	2012-Dec-28	A/Connecticut/Flu042/2012		Other Database Import	Zhao,J.; Liu,J.; Vemula,S.V.; Lin,C.; Tan,J.; Ragupathy,V.; Wang,X.; Mbondji,C.; Ye,Z.; Landry,M.; Hewlett,I.
EPI673968	PB2	United States	2012-Dec-28	A/Connecticut/Flu042/2012		Other Database Import	Zhao,J.; Liu,J.; Vemula,S.V.; Lin,C.; Tan,J.; Ragupathy,V.; Wang,X.; Mbondji,C.; Ye,Z.; Landry,M.; Hewlett,I.
EPI674038	PB1	United States	2012-Dec-28	A/Connecticut/Flu042/2012		Other Database Import	Zhao,J.; Liu,J.; Vemula,S.V.; Lin,C.; Tan,J.; Ragupathy,V.; Wang,X.; Mbondji,C.; Ye,Z.; Landry,M.; Hewlett,I.
EPI674131	NP	United States	2012-Dec-28	A/Connecticut/Flu042/2012		Other Database Import	Zhao,J.; Liu,J.; Vemula,S.V.; Lin,C.; Tan,J.; Ragupathy,V.; Wang,X.; Mbondji,C.; Ye,Z.; Landry,M.; Hewlett,I.
EPI674183	NA	United States	2012-Dec-28	A/Connecticut/Flu042/2012		Other Database Import	Zhao,J.; Liu,J.; Vemula,S.V.; Lin,C.; Tan,J.; Ragupathy,V.; Wang,X.; Mbondji,C.; Ye,Z.; Landry,M.; Hewlett,I.
EPI674255	MP	United States	2012-Dec-28	A/Connecticut/Flu042/2012		Other Database Import	Zhao,J.; Liu,J.; Vemula,S.V.; Lin,C.; Tan,J.; Ragupathy,V.; Wang,X.; Mbondji,C.; Ye,Z.; Landry,M.; Hewlett,I.
EPI673920	NS	United States	2012-Dec-28	A/Connecticut/Flu042/2012		Other Database Import	Zhao,J.; Liu,J.; Vemula,S.V.; Lin,C.; Tan,J.; Ragupathy,V.; Wang,X.; Mbondji,C.; Ye,Z.; Landry,M.; Hewlett,I.
EPI692639	PA	United States	2012-Dec-28	A/Connecticut/Flu042/2012		Other Database Import	Zhao,J.; Liu,J.; Vemula,S.V.; Lin,C.; Tan,J.; Ragupathy,V.; Wang,X.; Mbondji,C.; Ye,Z.; Landry,M.; Hewlett,I.
EPI648915	MP	United States	2012-Dec-28	A/Texas/117/2012	Baylor College of Medicine	Centers for Disease Control and Prevention
EPI648916	NA	United States	2012-Dec-28	A/Texas/117/2012	Baylor College of Medicine	Centers for Disease Control and Prevention
EPI648917	HA	United States	2012-Dec-28	A/Texas/117/2012	Baylor College of Medicine	Centers for Disease Control and Prevention
EPI648899	MP	United States	2012-Dec-21	A/Texas/115/2012	Baylor College of Medicine	Centers for Disease Control and Prevention
EPI648900	NA	United States	2012-Dec-21	A/Texas/115/2012	Baylor College of Medicine	Centers for Disease Control and Prevention
EPI648901	HA	United States	2012-Dec-21	A/Texas/115/2012	Baylor College of Medicine	Centers for Disease Control and Prevention
EPI646427	HA	Brazil	2012-Sep-19	A/Sergipe/1574/2012	Instituto Oswaldo Cruz FIOCRUZ - Laboratory of Respiratory Viruses and Measles (LVRS)	Instituto Oswaldo Cruz FIOCRUZ - Laboratory of Respiratory Viruses and Measles (LVRS)	Born, P.S.; Siqueira, M.M.; Resende, P.C.; Motta, F.C.
EPI646425	HA	Brazil	2012-Aug-15	A/Rio_de_Janeiro/766/2012	Instituto Oswaldo Cruz FIOCRUZ - Laboratory of Respiratory Viruses and Measles (LVRS)	Instituto Oswaldo Cruz FIOCRUZ - Laboratory of Respiratory Viruses and Measles (LVRS)	Born, P.S.; Siqueira, M.M.; Resende, P.C.; Motta, F.C.
EPI646424	HA	Brazil	2012-Aug-15	A/Rio_de_Janeiro/765/2012	Instituto Oswaldo Cruz FIOCRUZ - Laboratory of Respiratory Viruses and Measles (LVRS)	Instituto Oswaldo Cruz FIOCRUZ - Laboratory of Respiratory Viruses and Measles (LVRS)	Born, P.S.; Siqueira, M.M.; Resende, P.C.; Motta, F.C.
EPI646423	HA	Brazil	2012-Aug-14	A/Rio_de_Janeiro/763/2012	Instituto Oswaldo Cruz FIOCRUZ - Laboratory of Respiratory Viruses and Measles (LVRS)	Instituto Oswaldo Cruz FIOCRUZ - Laboratory of Respiratory Viruses and Measles (LVRS)	Born, P.S.; Siqueira, M.M.; Resende, P.C.; Motta, F.C.
EPI646416	HA	Brazil	2012-Jul-09	A/Parana/1192/2012	Instituto Oswaldo Cruz FIOCRUZ - Laboratory of Respiratory Viruses and Measles (LVRS)	Instituto Oswaldo Cruz FIOCRUZ - Laboratory of Respiratory Viruses and Measles (LVRS)	Born, P.S.; Siqueira, M.M.; Resende, P.C.; Motta, F.C.
EPI646411	HA	Brazil	2012-Jul-17	A/Espirito_Santo/450/2012	Instituto Oswaldo Cruz FIOCRUZ - Laboratory of Respiratory Viruses and Measles (LVRS)	Instituto Oswaldo Cruz FIOCRUZ - Laboratory of Respiratory Viruses and Measles (LVRS)	Born, P.S.; Siqueira, M.M.; Resende, P.C.; Motta, F.C.
EPI646410	HA	Brazil	2012-Jul-09	A/Rio_de_Janeiro/361/2012	Instituto Oswaldo Cruz FIOCRUZ - Laboratory of Respiratory Viruses and Measles (LVRS)	Instituto Oswaldo Cruz FIOCRUZ - Laboratory of Respiratory Viruses and Measles (LVRS)	Born, P.S.; Siqueira, M.M.; Resende, P.C.; Motta, F.C.
EPI644659	NA	United States	2012-Dec-20	A/Wisconsin/53/2012	Marshfield Clinic Research Foundation	Centers for Disease Control and Prevention
EPI644660	HA	United States	2012-Dec-20	A/Wisconsin/53/2012	Marshfield Clinic Research Foundation	Centers for Disease Control and Prevention
EPI644614	NA	United States	2012-Dec-20	A/Wisconsin/55/2012	Marshfield Clinic Research Foundation	Centers for Disease Control and Prevention
EPI644615	HA	United States	2012-Dec-20	A/Wisconsin/55/2012	Marshfield Clinic Research Foundation	Centers for Disease Control and Prevention
EPI644605	NA	United States	2012-Dec-28	A/Wisconsin/54/2012	Marshfield Clinic Research Foundation	Centers for Disease Control and Prevention
EPI644606	HA	United States	2012-Dec-28	A/Wisconsin/54/2012	Marshfield Clinic Research Foundation	Centers for Disease Control and Prevention
EPI629930	NA	Australia	2012-Aug-29	A/Victoria/214/2012	Victorian Infectious Diseases Reference Laboratory	WHO Collaborating Centre for Reference and Research on Influenza	Chong, K.; Deng, Y-M.; Sullivan, S.; Komadina, N.
EPI629931	HA	Australia	2012-Aug-29	A/Victoria/214/2012	Victorian Infectious Diseases Reference Laboratory	WHO Collaborating Centre for Reference and Research on Influenza	Chong, K.; Deng, Y-M.; Sullivan, S.; Komadina, N.
EPI629926	NA	Australia	2012-Aug-22	A/Victoria/195/2012	Victorian Infectious Diseases Reference Laboratory	WHO Collaborating Centre for Reference and Research on Influenza	Chong, K.; Deng, Y-M.; Sullivan, S.; Komadina, N.
EPI629927	HA	Australia	2012-Aug-22	A/Victoria/195/2012	Victorian Infectious Diseases Reference Laboratory	WHO Collaborating Centre for Reference and Research on Influenza	Chong, K.; Deng, Y-M.; Sullivan, S.; Komadina, N.
EPI629924	NA	Australia	2012-Aug-15	A/Victoria/189/2012	Victorian Infectious Diseases Reference Laboratory	WHO Collaborating Centre for Reference and Research on Influenza	Chong, K.; Deng, Y-M.; Sullivan, S.; Komadina, N.
EPI629925	HA	Australia	2012-Aug-15	A/Victoria/189/2012	Victorian Infectious Diseases Reference Laboratory	WHO Collaborating Centre for Reference and Research on Influenza	Chong, K.; Deng, Y-M.; Sullivan, S.; Komadina, N.
EPI629922	NA	Australia	2012-Aug-16	A/Victoria/187/2012	Victorian Infectious Diseases Reference Laboratory	WHO Collaborating Centre for Reference and Research on Influenza	Chong, K.; Deng, Y-M.; Sullivan, S.; Komadina, N.
EPI629923	HA	Australia	2012-Aug-16	A/Victoria/187/2012	Victorian Infectious Diseases Reference Laboratory	WHO Collaborating Centre for Reference and Research on Influenza	Chong, K.; Deng, Y-M.; Sullivan, S.; Komadina, N.
EPI629912	NA	Australia	2012-Jul-27	A/Victoria/150/2012	Victorian Infectious Diseases Reference Laboratory	WHO Collaborating Centre for Reference and Research on Influenza	Chong, K.; Deng, Y-M.; Sullivan, S.; Komadina, N.
EPI629913	HA	Australia	2012-Jul-27	A/Victoria/150/2012	Victorian Infectious Diseases Reference Laboratory	WHO Collaborating Centre for Reference and Research on Influenza	Chong, K.; Deng, Y-M.; Sullivan, S.; Komadina, N.
EPI629908	NA	Australia	2012-Jul-24	A/Victoria/147/2012	Victorian Infectious Diseases Reference Laboratory	WHO Collaborating Centre for Reference and Research on Influenza	Chong, K.; Deng, Y-M.; Sullivan, S.; Komadina, N.
EPI629909	HA	Australia	2012-Jul-24	A/Victoria/147/2012	Victorian Infectious Diseases Reference Laboratory	WHO Collaborating Centre for Reference and Research on Influenza	Chong, K.; Deng, Y-M.; Sullivan, S.; Komadina, N.
EPI629906	NA	Australia	2012-Jul-25	A/Victoria/144/2012	Victorian Infectious Diseases Reference Laboratory	WHO Collaborating Centre for Reference and Research on Influenza	Chong, K.; Deng, Y-M.; Sullivan, S.; Komadina, N.
EPI629907	HA	Australia	2012-Jul-25	A/Victoria/144/2012	Victorian Infectious Diseases Reference Laboratory	WHO Collaborating Centre for Reference and Research on Influenza	Chong, K.; Deng, Y-M.; Sullivan, S.; Komadina, N.
EPI629890	NA	Australia	2012-Aug-13	A/Townsville/1004/2012	Institute of Medical and Veterinary Science (IMVS)	WHO Collaborating Centre for Reference and Research on Influenza	Chong, K.; Deng, Y-M.; Sullivan, S.; Komadina, N.
EPI629891	HA	Australia	2012-Aug-13	A/Townsville/1004/2012	Institute of Medical and Veterinary Science (IMVS)	WHO Collaborating Centre for Reference and Research on Influenza	Chong, K.; Deng, Y-M.; Sullivan, S.; Komadina, N.
EPI629814	NA	Australia	2012-Jul-05	A/South Australia/109/2012	Institute of Medical and Veterinary Science (IMVS)	WHO Collaborating Centre for Reference and Research on Influenza	Chong, K.; Deng, Y-M.; Sullivan, S.; Komadina, N.
EPI629815	HA	Australia	2012-Jul-05	A/South Australia/109/2012	Institute of Medical and Veterinary Science (IMVS)	WHO Collaborating Centre for Reference and Research on Influenza	Chong, K.; Deng, Y-M.; Sullivan, S.; Komadina, N.
EPI629786	NA	Australia	2012-Jul-02	A/Perth/153/2012	Pathwest QE II Medical Centre	WHO Collaborating Centre for Reference and Research on Influenza	Chong, K.; Deng, Y-M.; Sullivan, S.; Komadina, N.
EPI629787	HA	Australia	2012-Jul-02	A/Perth/153/2012	Pathwest QE II Medical Centre	WHO Collaborating Centre for Reference and Research on Influenza	Chong, K.; Deng, Y-M.; Sullivan, S.; Komadina, N.
EPI622614	HA	China	2012-Aug-28	A/Hangzhou/A389/2012	Hangzhou Center for Disease Control and Prevention	Hangzhou Center for Disease Control and Prevention	Li,J.; Zhou,Y.Y.; Kou,Y.; Zheng,Z.B.; Yu,X.F.
EPI622611	HA	China	2012-Aug-07	A/Hangzhou/A331/2012	Hangzhou Center for Disease Control and Prevention	Hangzhou Center for Disease Control and Prevention	Li,J.; Zhou,Y.Y.; Kou,Y.; Zheng,Z.B.; Yu,X.F.
EPI622610	HA	China	2012-Jul-25	A/Hangzhou/B334/2012	Hangzhou Center for Disease Control and Prevention	Hangzhou Center for Disease Control and Prevention	Li,J.; Zhou,Y.Y.; Kou,Y.; Zheng,Z.B.; Yu,X.F.
EPI622608	HA	China	2012-Jul-13	A/Hangzhou/A289/2012	Hangzhou Center for Disease Control and Prevention	Hangzhou Center for Disease Control and Prevention	Li,J.; Zhou,Y.Y.; Kou,Y.; Zheng,Z.B.; Yu,X.F.
EPI613576	HA	United States	2012-Dec-28	A/Houston/JMM_95/2012		Other Database Import	Wentworth,D.E.; Halpin,R.A.; Lin,X.; Bera,J.; Akopov,A.; Mohan,M.; Fedorova,N.; Tsitrin,T.; McLellan,M.; Stockwell,T.; Amedeo,P.; Appalla,L.; Bishop,B.; Edworthy,P.; Gupta,N.; Hoover,J.; Katzel,D.; Li,K.; Schobel,S.; Shrivastava,S.; Thovarai,V.; Wang,S.; Bao,Y.; Sanders,R.; Zhdanov,S.; Kiryutin,B.; Lipman,D.J.; Tatusova,T.; Musser,J.M.
EPI613577	MP	United States	2012-Dec-28	A/Houston/JMM_95/2012		Other Database Import	Wentworth,D.E.; Halpin,R.A.; Lin,X.; Bera,J.; Akopov,A.; Mohan,M.; Fedorova,N.; Tsitrin,T.; McLellan,M.; Stockwell,T.; Amedeo,P.; Appalla,L.; Bishop,B.; Edworthy,P.; Gupta,N.; Hoover,J.; Katzel,D.; Li,K.; Schobel,S.; Shrivastava,S.; Thovarai,V.; Wang,S.; Bao,Y.; Sanders,R.; Zhdanov,S.; Kiryutin,B.; Lipman,D.J.; Tatusova,T.; Musser,J.M.
EPI613578	NA	United States	2012-Dec-28	A/Houston/JMM_95/2012		Other Database Import	Wentworth,D.E.; Halpin,R.A.; Lin,X.; Bera,J.; Akopov,A.; Mohan,M.; Fedorova,N.; Tsitrin,T.; McLellan,M.; Stockwell,T.; Amedeo,P.; Appalla,L.; Bishop,B.; Edworthy,P.; Gupta,N.; Hoover,J.; Katzel,D.; Li,K.; Schobel,S.; Shrivastava,S.; Thovarai,V.; Wang,S.; Bao,Y.; Sanders,R.; Zhdanov,S.; Kiryutin,B.; Lipman,D.J.; Tatusova,T.; Musser,J.M.
EPI613579	NP	United States	2012-Dec-28	A/Houston/JMM_95/2012		Other Database Import	Wentworth,D.E.; Halpin,R.A.; Lin,X.; Bera,J.; Akopov,A.; Mohan,M.; Fedorova,N.; Tsitrin,T.; McLellan,M.; Stockwell,T.; Amedeo,P.; Appalla,L.; Bishop,B.; Edworthy,P.; Gupta,N.; Hoover,J.; Katzel,D.; Li,K.; Schobel,S.; Shrivastava,S.; Thovarai,V.; Wang,S.; Bao,Y.; Sanders,R.; Zhdanov,S.; Kiryutin,B.; Lipman,D.J.; Tatusova,T.; Musser,J.M.
EPI613580	NS	United States	2012-Dec-28	A/Houston/JMM_95/2012		Other Database Import	Wentworth,D.E.; Halpin,R.A.; Lin,X.; Bera,J.; Akopov,A.; Mohan,M.; Fedorova,N.; Tsitrin,T.; McLellan,M.; Stockwell,T.; Amedeo,P.; Appalla,L.; Bishop,B.; Edworthy,P.; Gupta,N.; Hoover,J.; Katzel,D.; Li,K.; Schobel,S.; Shrivastava,S.; Thovarai,V.; Wang,S.; Bao,Y.; Sanders,R.; Zhdanov,S.; Kiryutin,B.; Lipman,D.J.; Tatusova,T.; Musser,J.M.
EPI613498	PB1	United States	2012-Dec-28	A/Houston/JMM_95/2012		Other Database Import	Wentworth,D.E.; Halpin,R.A.; Lin,X.; Bera,J.; Akopov,A.; Mohan,M.; Fedorova,N.; Tsitrin,T.; McLellan,M.; Stockwell,T.; Amedeo,P.; Appalla,L.; Bishop,B.; Edworthy,P.; Gupta,N.; Hoover,J.; Katzel,D.; Li,K.; Schobel,S.; Shrivastava,S.; Thovarai,V.; Wang,S.; Bao,Y.; Sanders,R.; Zhdanov,S.; Kiryutin,B.; Lipman,D.J.; Tatusova,T.; Musser,J.M.
EPI613499	PB2	United States	2012-Dec-28	A/Houston/JMM_95/2012		Other Database Import	Wentworth,D.E.; Halpin,R.A.; Lin,X.; Bera,J.; Akopov,A.; Mohan,M.; Fedorova,N.; Tsitrin,T.; McLellan,M.; Stockwell,T.; Amedeo,P.; Appalla,L.; Bishop,B.; Edworthy,P.; Gupta,N.; Hoover,J.; Katzel,D.; Li,K.; Schobel,S.; Shrivastava,S.; Thovarai,V.; Wang,S.; Bao,Y.; Sanders,R.; Zhdanov,S.; Kiryutin,B.; Lipman,D.J.; Tatusova,T.; Musser,J.M.
EPI613113	PA	United States	2012-Dec-28	A/Houston/JMM_95/2012		Other Database Import	Wentworth,D.E.; Halpin,R.A.; Lin,X.; Bera,J.; Akopov,A.; Mohan,M.; Fedorova,N.; Tsitrin,T.; McLellan,M.; Stockwell,T.; Amedeo,P.; Appalla,L.; Bishop,B.; Edworthy,P.; Gupta,N.; Hoover,J.; Katzel,D.; Li,K.; Schobel,S.; Shrivastava,S.; Thovarai,V.; Wang,S.; Bao,Y.; Sanders,R.; Zhdanov,S.; Kiryutin,B.; Lipman,D.J.; Tatusova,T.; Musser,J.M.
EPI613569	HA	United States	2012-Dec-28	A/Houston/JMM_94/2012		Other Database Import	Wentworth,D.E.; Halpin,R.A.; Lin,X.; Bera,J.; Akopov,A.; Mohan,M.; Fedorova,N.; Tsitrin,T.; McLellan,M.; Stockwell,T.; Amedeo,P.; Appalla,L.; Bishop,B.; Edworthy,P.; Gupta,N.; Hoover,J.; Katzel,D.; Li,K.; Schobel,S.; Shrivastava,S.; Thovarai,V.; Wang,S.; Bao,Y.; Sanders,R.; Zhdanov,S.; Kiryutin,B.; Lipman,D.J.; Tatusova,T.; Musser,J.M.
EPI613570	MP	United States	2012-Dec-28	A/Houston/JMM_94/2012		Other Database Import	Wentworth,D.E.; Halpin,R.A.; Lin,X.; Bera,J.; Akopov,A.; Mohan,M.; Fedorova,N.; Tsitrin,T.; McLellan,M.; Stockwell,T.; Amedeo,P.; Appalla,L.; Bishop,B.; Edworthy,P.; Gupta,N.; Hoover,J.; Katzel,D.; Li,K.; Schobel,S.; Shrivastava,S.; Thovarai,V.; Wang,S.; Bao,Y.; Sanders,R.; Zhdanov,S.; Kiryutin,B.; Lipman,D.J.; Tatusova,T.; Musser,J.M.
EPI613571	NA	United States	2012-Dec-28	A/Houston/JMM_94/2012		Other Database Import	Wentworth,D.E.; Halpin,R.A.; Lin,X.; Bera,J.; Akopov,A.; Mohan,M.; Fedorova,N.; Tsitrin,T.; McLellan,M.; Stockwell,T.; Amedeo,P.; Appalla,L.; Bishop,B.; Edworthy,P.; Gupta,N.; Hoover,J.; Katzel,D.; Li,K.; Schobel,S.; Shrivastava,S.; Thovarai,V.; Wang,S.; Bao,Y.; Sanders,R.; Zhdanov,S.; Kiryutin,B.; Lipman,D.J.; Tatusova,T.; Musser,J.M.
EPI613572	NP	United States	2012-Dec-28	A/Houston/JMM_94/2012		Other Database Import	Wentworth,D.E.; Halpin,R.A.; Lin,X.; Bera,J.; Akopov,A.; Mohan,M.; Fedorova,N.; Tsitrin,T.; McLellan,M.; Stockwell,T.; Amedeo,P.; Appalla,L.; Bishop,B.; Edworthy,P.; Gupta,N.; Hoover,J.; Katzel,D.; Li,K.; Schobel,S.; Shrivastava,S.; Thovarai,V.; Wang,S.; Bao,Y.; Sanders,R.; Zhdanov,S.; Kiryutin,B.; Lipman,D.J.; Tatusova,T.; Musser,J.M.
EPI613573	NS	United States	2012-Dec-28	A/Houston/JMM_94/2012		Other Database Import	Wentworth,D.E.; Halpin,R.A.; Lin,X.; Bera,J.; Akopov,A.; Mohan,M.; Fedorova,N.; Tsitrin,T.; McLellan,M.; Stockwell,T.; Amedeo,P.; Appalla,L.; Bishop,B.; Edworthy,P.; Gupta,N.; Hoover,J.; Katzel,D.; Li,K.; Schobel,S.; Shrivastava,S.; Thovarai,V.; Wang,S.; Bao,Y.; Sanders,R.; Zhdanov,S.; Kiryutin,B.; Lipman,D.J.; Tatusova,T.; Musser,J.M.
EPI613574	PB1	United States	2012-Dec-28	A/Houston/JMM_94/2012		Other Database Import	Wentworth,D.E.; Halpin,R.A.; Lin,X.; Bera,J.; Akopov,A.; Mohan,M.; Fedorova,N.; Tsitrin,T.; McLellan,M.; Stockwell,T.; Amedeo,P.; Appalla,L.; Bishop,B.; Edworthy,P.; Gupta,N.; Hoover,J.; Katzel,D.; Li,K.; Schobel,S.; Shrivastava,S.; Thovarai,V.; Wang,S.; Bao,Y.; Sanders,R.; Zhdanov,S.; Kiryutin,B.; Lipman,D.J.; Tatusova,T.; Musser,J.M.
EPI613575	PB2	United States	2012-Dec-28	A/Houston/JMM_94/2012		Other Database Import	Wentworth,D.E.; Halpin,R.A.; Lin,X.; Bera,J.; Akopov,A.; Mohan,M.; Fedorova,N.; Tsitrin,T.; McLellan,M.; Stockwell,T.; Amedeo,P.; Appalla,L.; Bishop,B.; Edworthy,P.; Gupta,N.; Hoover,J.; Katzel,D.; Li,K.; Schobel,S.; Shrivastava,S.; Thovarai,V.; Wang,S.; Bao,Y.; Sanders,R.; Zhdanov,S.; Kiryutin,B.; Lipman,D.J.; Tatusova,T.; Musser,J.M.
EPI613112	PA	United States	2012-Dec-28	A/Houston/JMM_94/2012		Other Database Import	Wentworth,D.E.; Halpin,R.A.; Lin,X.; Bera,J.; Akopov,A.; Mohan,M.; Fedorova,N.; Tsitrin,T.; McLellan,M.; Stockwell,T.; Amedeo,P.; Appalla,L.; Bishop,B.; Edworthy,P.; Gupta,N.; Hoover,J.; Katzel,D.; Li,K.; Schobel,S.; Shrivastava,S.; Thovarai,V.; Wang,S.; Bao,Y.; Sanders,R.; Zhdanov,S.; Kiryutin,B.; Lipman,D.J.; Tatusova,T.; Musser,J.M.
EPI613110	PA	United States	2012-Dec-23	A/Houston/JMM_92/2012		Other Database Import	Wentworth,D.E.; Halpin,R.A.; Lin,X.; Bera,J.; Akopov,A.; Mohan,M.; Fedorova,N.; Tsitrin,T.; McLellan,M.; Stockwell,T.; Amedeo,P.; Appalla,L.; Bishop,B.; Edworthy,P.; Gupta,N.; Hoover,J.; Katzel,D.; Li,K.; Schobel,S.; Shrivastava,S.; Thovarai,V.; Wang,S.; Bao,Y.; Sanders,R.; Zhdanov,S.; Kiryutin,B.; Lipman,D.J.; Tatusova,T.; Musser,J.M.
EPI613555	HA	United States	2012-Dec-23	A/Houston/JMM_92/2012		Other Database Import	Wentworth,D.E.; Halpin,R.A.; Lin,X.; Bera,J.; Akopov,A.; Mohan,M.; Fedorova,N.; Tsitrin,T.; McLellan,M.; Stockwell,T.; Amedeo,P.; Appalla,L.; Bishop,B.; Edworthy,P.; Gupta,N.; Hoover,J.; Katzel,D.; Li,K.; Schobel,S.; Shrivastava,S.; Thovarai,V.; Wang,S.; Bao,Y.; Sanders,R.; Zhdanov,S.; Kiryutin,B.; Lipman,D.J.; Tatusova,T.; Musser,J.M.
EPI613556	MP	United States	2012-Dec-23	A/Houston/JMM_92/2012		Other Database Import	Wentworth,D.E.; Halpin,R.A.; Lin,X.; Bera,J.; Akopov,A.; Mohan,M.; Fedorova,N.; Tsitrin,T.; McLellan,M.; Stockwell,T.; Amedeo,P.; Appalla,L.; Bishop,B.; Edworthy,P.; Gupta,N.; Hoover,J.; Katzel,D.; Li,K.; Schobel,S.; Shrivastava,S.; Thovarai,V.; Wang,S.; Bao,Y.; Sanders,R.; Zhdanov,S.; Kiryutin,B.; Lipman,D.J.; Tatusova,T.; Musser,J.M.
EPI613557	NA	United States	2012-Dec-23	A/Houston/JMM_92/2012		Other Database Import	Wentworth,D.E.; Halpin,R.A.; Lin,X.; Bera,J.; Akopov,A.; Mohan,M.; Fedorova,N.; Tsitrin,T.; McLellan,M.; Stockwell,T.; Amedeo,P.; Appalla,L.; Bishop,B.; Edworthy,P.; Gupta,N.; Hoover,J.; Katzel,D.; Li,K.; Schobel,S.; Shrivastava,S.; Thovarai,V.; Wang,S.; Bao,Y.; Sanders,R.; Zhdanov,S.; Kiryutin,B.; Lipman,D.J.; Tatusova,T.; Musser,J.M.
EPI613558	NP	United States	2012-Dec-23	A/Houston/JMM_92/2012		Other Database Import	Wentworth,D.E.; Halpin,R.A.; Lin,X.; Bera,J.; Akopov,A.; Mohan,M.; Fedorova,N.; Tsitrin,T.; McLellan,M.; Stockwell,T.; Amedeo,P.; Appalla,L.; Bishop,B.; Edworthy,P.; Gupta,N.; Hoover,J.; Katzel,D.; Li,K.; Schobel,S.; Shrivastava,S.; Thovarai,V.; Wang,S.; Bao,Y.; Sanders,R.; Zhdanov,S.; Kiryutin,B.; Lipman,D.J.; Tatusova,T.; Musser,J.M.
EPI613559	NS	United States	2012-Dec-23	A/Houston/JMM_92/2012		Other Database Import	Wentworth,D.E.; Halpin,R.A.; Lin,X.; Bera,J.; Akopov,A.; Mohan,M.; Fedorova,N.; Tsitrin,T.; McLellan,M.; Stockwell,T.; Amedeo,P.; Appalla,L.; Bishop,B.; Edworthy,P.; Gupta,N.; Hoover,J.; Katzel,D.; Li,K.; Schobel,S.; Shrivastava,S.; Thovarai,V.; Wang,S.; Bao,Y.; Sanders,R.; Zhdanov,S.; Kiryutin,B.; Lipman,D.J.; Tatusova,T.; Musser,J.M.
EPI613560	PB1	United States	2012-Dec-23	A/Houston/JMM_92/2012		Other Database Import	Wentworth,D.E.; Halpin,R.A.; Lin,X.; Bera,J.; Akopov,A.; Mohan,M.; Fedorova,N.; Tsitrin,T.; McLellan,M.; Stockwell,T.; Amedeo,P.; Appalla,L.; Bishop,B.; Edworthy,P.; Gupta,N.; Hoover,J.; Katzel,D.; Li,K.; Schobel,S.; Shrivastava,S.; Thovarai,V.; Wang,S.; Bao,Y.; Sanders,R.; Zhdanov,S.; Kiryutin,B.; Lipman,D.J.; Tatusova,T.; Musser,J.M.
EPI613561	PB2	United States	2012-Dec-23	A/Houston/JMM_92/2012		Other Database Import	Wentworth,D.E.; Halpin,R.A.; Lin,X.; Bera,J.; Akopov,A.; Mohan,M.; Fedorova,N.; Tsitrin,T.; McLellan,M.; Stockwell,T.; Amedeo,P.; Appalla,L.; Bishop,B.; Edworthy,P.; Gupta,N.; Hoover,J.; Katzel,D.; Li,K.; Schobel,S.; Shrivastava,S.; Thovarai,V.; Wang,S.; Bao,Y.; Sanders,R.; Zhdanov,S.; Kiryutin,B.; Lipman,D.J.; Tatusova,T.; Musser,J.M.
EPI613611	NA	United States	2012-Dec-20	A/Houston/JMM_86/2012		Other Database Import	Wentworth,D.E.; Halpin,R.A.; Lin,X.; Bera,J.; Akopov,A.; Mohan,M.; Fedorova,N.; Tsitrin,T.; McLellan,M.; Stockwell,T.; Amedeo,P.; Appalla,L.; Bishop,B.; Edworthy,P.; Gupta,N.; Hoover,J.; Katzel,D.; Li,K.; Schobel,S.; Shrivastava,S.; Thovarai,V.; Wang,S.; Bao,Y.; Sanders,R.; Zhdanov,S.; Kiryutin,B.; Lipman,D.J.; Tatusova,T.; Musser,J.M.
EPI613612	NP	United States	2012-Dec-20	A/Houston/JMM_86/2012		Other Database Import	Wentworth,D.E.; Halpin,R.A.; Lin,X.; Bera,J.; Akopov,A.; Mohan,M.; Fedorova,N.; Tsitrin,T.; McLellan,M.; Stockwell,T.; Amedeo,P.; Appalla,L.; Bishop,B.; Edworthy,P.; Gupta,N.; Hoover,J.; Katzel,D.; Li,K.; Schobel,S.; Shrivastava,S.; Thovarai,V.; Wang,S.; Bao,Y.; Sanders,R.; Zhdanov,S.; Kiryutin,B.; Lipman,D.J.; Tatusova,T.; Musser,J.M.
EPI613613	NS	United States	2012-Dec-20	A/Houston/JMM_86/2012		Other Database Import	Wentworth,D.E.; Halpin,R.A.; Lin,X.; Bera,J.; Akopov,A.; Mohan,M.; Fedorova,N.; Tsitrin,T.; McLellan,M.; Stockwell,T.; Amedeo,P.; Appalla,L.; Bishop,B.; Edworthy,P.; Gupta,N.; Hoover,J.; Katzel,D.; Li,K.; Schobel,S.; Shrivastava,S.; Thovarai,V.; Wang,S.; Bao,Y.; Sanders,R.; Zhdanov,S.; Kiryutin,B.; Lipman,D.J.; Tatusova,T.; Musser,J.M.
EPI613614	PB1	United States	2012-Dec-20	A/Houston/JMM_86/2012		Other Database Import	Wentworth,D.E.; Halpin,R.A.; Lin,X.; Bera,J.; Akopov,A.; Mohan,M.; Fedorova,N.; Tsitrin,T.; McLellan,M.; Stockwell,T.; Amedeo,P.; Appalla,L.; Bishop,B.; Edworthy,P.; Gupta,N.; Hoover,J.; Katzel,D.; Li,K.; Schobel,S.; Shrivastava,S.; Thovarai,V.; Wang,S.; Bao,Y.; Sanders,R.; Zhdanov,S.; Kiryutin,B.; Lipman,D.J.; Tatusova,T.; Musser,J.M.
EPI613615	PB2	United States	2012-Dec-20	A/Houston/JMM_86/2012		Other Database Import	Wentworth,D.E.; Halpin,R.A.; Lin,X.; Bera,J.; Akopov,A.; Mohan,M.; Fedorova,N.; Tsitrin,T.; McLellan,M.; Stockwell,T.; Amedeo,P.; Appalla,L.; Bishop,B.; Edworthy,P.; Gupta,N.; Hoover,J.; Katzel,D.; Li,K.; Schobel,S.; Shrivastava,S.; Thovarai,V.; Wang,S.; Bao,Y.; Sanders,R.; Zhdanov,S.; Kiryutin,B.; Lipman,D.J.; Tatusova,T.; Musser,J.M.
EPI613609	HA	United States	2012-Dec-20	A/Houston/JMM_86/2012		Other Database Import	Wentworth,D.E.; Halpin,R.A.; Lin,X.; Bera,J.; Akopov,A.; Mohan,M.; Fedorova,N.; Tsitrin,T.; McLellan,M.; Stockwell,T.; Amedeo,P.; Appalla,L.; Bishop,B.; Edworthy,P.; Gupta,N.; Hoover,J.; Katzel,D.; Li,K.; Schobel,S.; Shrivastava,S.; Thovarai,V.; Wang,S.; Bao,Y.; Sanders,R.; Zhdanov,S.; Kiryutin,B.; Lipman,D.J.; Tatusova,T.; Musser,J.M.
EPI613610	MP	United States	2012-Dec-20	A/Houston/JMM_86/2012		Other Database Import	Wentworth,D.E.; Halpin,R.A.; Lin,X.; Bera,J.; Akopov,A.; Mohan,M.; Fedorova,N.; Tsitrin,T.; McLellan,M.; Stockwell,T.; Amedeo,P.; Appalla,L.; Bishop,B.; Edworthy,P.; Gupta,N.; Hoover,J.; Katzel,D.; Li,K.; Schobel,S.; Shrivastava,S.; Thovarai,V.; Wang,S.; Bao,Y.; Sanders,R.; Zhdanov,S.; Kiryutin,B.; Lipman,D.J.; Tatusova,T.; Musser,J.M.
EPI613105	PA	United States	2012-Dec-20	A/Houston/JMM_86/2012		Other Database Import	Wentworth,D.E.; Halpin,R.A.; Lin,X.; Bera,J.; Akopov,A.; Mohan,M.; Fedorova,N.; Tsitrin,T.; McLellan,M.; Stockwell,T.; Amedeo,P.; Appalla,L.; Bishop,B.; Edworthy,P.; Gupta,N.; Hoover,J.; Katzel,D.; Li,K.; Schobel,S.; Shrivastava,S.; Thovarai,V.; Wang,S.; Bao,Y.; Sanders,R.; Zhdanov,S.; Kiryutin,B.; Lipman,D.J.; Tatusova,T.; Musser,J.M.
EPI613582	MP	United States	2012-Dec-18	A/Houston/JMM_81/2012		Other Database Import	Wentworth,D.E.; Halpin,R.A.; Lin,X.; Bera,J.; Akopov,A.; Mohan,M.; Fedorova,N.; Tsitrin,T.; McLellan,M.; Stockwell,T.; Amedeo,P.; Appalla,L.; Bishop,B.; Edworthy,P.; Gupta,N.; Hoover,J.; Katzel,D.; Li,K.; Schobel,S.; Shrivastava,S.; Thovarai,V.; Wang,S.; Bao,Y.; Sanders,R.; Zhdanov,S.; Kiryutin,B.; Lipman,D.J.; Tatusova,T.; Musser,J.M.
EPI613583	NA	United States	2012-Dec-18	A/Houston/JMM_81/2012		Other Database Import	Wentworth,D.E.; Halpin,R.A.; Lin,X.; Bera,J.; Akopov,A.; Mohan,M.; Fedorova,N.; Tsitrin,T.; McLellan,M.; Stockwell,T.; Amedeo,P.; Appalla,L.; Bishop,B.; Edworthy,P.; Gupta,N.; Hoover,J.; Katzel,D.; Li,K.; Schobel,S.; Shrivastava,S.; Thovarai,V.; Wang,S.; Bao,Y.; Sanders,R.; Zhdanov,S.; Kiryutin,B.; Lipman,D.J.; Tatusova,T.; Musser,J.M.
EPI613584	NP	United States	2012-Dec-18	A/Houston/JMM_81/2012		Other Database Import	Wentworth,D.E.; Halpin,R.A.; Lin,X.; Bera,J.; Akopov,A.; Mohan,M.; Fedorova,N.; Tsitrin,T.; McLellan,M.; Stockwell,T.; Amedeo,P.; Appalla,L.; Bishop,B.; Edworthy,P.; Gupta,N.; Hoover,J.; Katzel,D.; Li,K.; Schobel,S.; Shrivastava,S.; Thovarai,V.; Wang,S.; Bao,Y.; Sanders,R.; Zhdanov,S.; Kiryutin,B.; Lipman,D.J.; Tatusova,T.; Musser,J.M.
EPI613585	NS	United States	2012-Dec-18	A/Houston/JMM_81/2012		Other Database Import	Wentworth,D.E.; Halpin,R.A.; Lin,X.; Bera,J.; Akopov,A.; Mohan,M.; Fedorova,N.; Tsitrin,T.; McLellan,M.; Stockwell,T.; Amedeo,P.; Appalla,L.; Bishop,B.; Edworthy,P.; Gupta,N.; Hoover,J.; Katzel,D.; Li,K.; Schobel,S.; Shrivastava,S.; Thovarai,V.; Wang,S.; Bao,Y.; Sanders,R.; Zhdanov,S.; Kiryutin,B.; Lipman,D.J.; Tatusova,T.; Musser,J.M.
EPI613586	PB1	United States	2012-Dec-18	A/Houston/JMM_81/2012		Other Database Import	Wentworth,D.E.; Halpin,R.A.; Lin,X.; Bera,J.; Akopov,A.; Mohan,M.; Fedorova,N.; Tsitrin,T.; McLellan,M.; Stockwell,T.; Amedeo,P.; Appalla,L.; Bishop,B.; Edworthy,P.; Gupta,N.; Hoover,J.; Katzel,D.; Li,K.; Schobel,S.; Shrivastava,S.; Thovarai,V.; Wang,S.; Bao,Y.; Sanders,R.; Zhdanov,S.; Kiryutin,B.; Lipman,D.J.; Tatusova,T.; Musser,J.M.
EPI613587	PB2	United States	2012-Dec-18	A/Houston/JMM_81/2012		Other Database Import	Wentworth,D.E.; Halpin,R.A.; Lin,X.; Bera,J.; Akopov,A.; Mohan,M.; Fedorova,N.; Tsitrin,T.; McLellan,M.; Stockwell,T.; Amedeo,P.; Appalla,L.; Bishop,B.; Edworthy,P.; Gupta,N.; Hoover,J.; Katzel,D.; Li,K.; Schobel,S.; Shrivastava,S.; Thovarai,V.; Wang,S.; Bao,Y.; Sanders,R.; Zhdanov,S.; Kiryutin,B.; Lipman,D.J.; Tatusova,T.; Musser,J.M.
EPI613679	HA	United States	2012-Dec-18	A/Houston/JMM_81/2012		Other Database Import	Wentworth,D.E.; Halpin,R.A.; Lin,X.; Bera,J.; Akopov,A.; Mohan,M.; Fedorova,N.; Tsitrin,T.; McLellan,M.; Stockwell,T.; Amedeo,P.; Appalla,L.; Bishop,B.; Edworthy,P.; Gupta,N.; Hoover,J.; Katzel,D.; Li,K.; Schobel,S.; Shrivastava,S.; Thovarai,V.; Wang,S.; Bao,Y.; Sanders,R.; Zhdanov,S.; Kiryutin,B.; Lipman,D.J.; Tatusova,T.; Musser,J.M.
EPI613100	PA	United States	2012-Dec-18	A/Houston/JMM_81/2012		Other Database Import	Wentworth,D.E.; Halpin,R.A.; Lin,X.; Bera,J.; Akopov,A.; Mohan,M.; Fedorova,N.; Tsitrin,T.; McLellan,M.; Stockwell,T.; Amedeo,P.; Appalla,L.; Bishop,B.; Edworthy,P.; Gupta,N.; Hoover,J.; Katzel,D.; Li,K.; Schobel,S.; Shrivastava,S.; Thovarai,V.; Wang,S.; Bao,Y.; Sanders,R.; Zhdanov,S.; Kiryutin,B.; Lipman,D.J.; Tatusova,T.; Musser,J.M.
EPI613097	PA	United States	2012-Dec-17	A/Houston/JMM_79/2012		Other Database Import	Wentworth,D.E.; Halpin,R.A.; Lin,X.; Bera,J.; Akopov,A.; Mohan,M.; Fedorova,N.; Tsitrin,T.; McLellan,M.; Stockwell,T.; Amedeo,P.; Appalla,L.; Bishop,B.; Edworthy,P.; Gupta,N.; Hoover,J.; Katzel,D.; Li,K.; Schobel,S.; Shrivastava,S.; Thovarai,V.; Wang,S.; Bao,Y.; Sanders,R.; Zhdanov,S.; Kiryutin,B.; Lipman,D.J.; Tatusova,T.; Musser,J.M.
EPI613665	HA	United States	2012-Dec-17	A/Houston/JMM_79/2012		Other Database Import	Wentworth,D.E.; Halpin,R.A.; Lin,X.; Bera,J.; Akopov,A.; Mohan,M.; Fedorova,N.; Tsitrin,T.; McLellan,M.; Stockwell,T.; Amedeo,P.; Appalla,L.; Bishop,B.; Edworthy,P.; Gupta,N.; Hoover,J.; Katzel,D.; Li,K.; Schobel,S.; Shrivastava,S.; Thovarai,V.; Wang,S.; Bao,Y.; Sanders,R.; Zhdanov,S.; Kiryutin,B.; Lipman,D.J.; Tatusova,T.; Musser,J.M.
EPI613666	MP	United States	2012-Dec-17	A/Houston/JMM_79/2012		Other Database Import	Wentworth,D.E.; Halpin,R.A.; Lin,X.; Bera,J.; Akopov,A.; Mohan,M.; Fedorova,N.; Tsitrin,T.; McLellan,M.; Stockwell,T.; Amedeo,P.; Appalla,L.; Bishop,B.; Edworthy,P.; Gupta,N.; Hoover,J.; Katzel,D.; Li,K.; Schobel,S.; Shrivastava,S.; Thovarai,V.; Wang,S.; Bao,Y.; Sanders,R.; Zhdanov,S.; Kiryutin,B.; Lipman,D.J.; Tatusova,T.; Musser,J.M.
EPI613667	NA	United States	2012-Dec-17	A/Houston/JMM_79/2012		Other Database Import	Wentworth,D.E.; Halpin,R.A.; Lin,X.; Bera,J.; Akopov,A.; Mohan,M.; Fedorova,N.; Tsitrin,T.; McLellan,M.; Stockwell,T.; Amedeo,P.; Appalla,L.; Bishop,B.; Edworthy,P.; Gupta,N.; Hoover,J.; Katzel,D.; Li,K.; Schobel,S.; Shrivastava,S.; Thovarai,V.; Wang,S.; Bao,Y.; Sanders,R.; Zhdanov,S.; Kiryutin,B.; Lipman,D.J.; Tatusova,T.; Musser,J.M.
EPI613668	NP	United States	2012-Dec-17	A/Houston/JMM_79/2012		Other Database Import	Wentworth,D.E.; Halpin,R.A.; Lin,X.; Bera,J.; Akopov,A.; Mohan,M.; Fedorova,N.; Tsitrin,T.; McLellan,M.; Stockwell,T.; Amedeo,P.; Appalla,L.; Bishop,B.; Edworthy,P.; Gupta,N.; Hoover,J.; Katzel,D.; Li,K.; Schobel,S.; Shrivastava,S.; Thovarai,V.; Wang,S.; Bao,Y.; Sanders,R.; Zhdanov,S.; Kiryutin,B.; Lipman,D.J.; Tatusova,T.; Musser,J.M.
EPI613669	NS	United States	2012-Dec-17	A/Houston/JMM_79/2012		Other Database Import	Wentworth,D.E.; Halpin,R.A.; Lin,X.; Bera,J.; Akopov,A.; Mohan,M.; Fedorova,N.; Tsitrin,T.; McLellan,M.; Stockwell,T.; Amedeo,P.; Appalla,L.; Bishop,B.; Edworthy,P.; Gupta,N.; Hoover,J.; Katzel,D.; Li,K.; Schobel,S.; Shrivastava,S.; Thovarai,V.; Wang,S.; Bao,Y.; Sanders,R.; Zhdanov,S.; Kiryutin,B.; Lipman,D.J.; Tatusova,T.; Musser,J.M.
EPI613670	PB1	United States	2012-Dec-17	A/Houston/JMM_79/2012		Other Database Import	Wentworth,D.E.; Halpin,R.A.; Lin,X.; Bera,J.; Akopov,A.; Mohan,M.; Fedorova,N.; Tsitrin,T.; McLellan,M.; Stockwell,T.; Amedeo,P.; Appalla,L.; Bishop,B.; Edworthy,P.; Gupta,N.; Hoover,J.; Katzel,D.; Li,K.; Schobel,S.; Shrivastava,S.; Thovarai,V.; Wang,S.; Bao,Y.; Sanders,R.; Zhdanov,S.; Kiryutin,B.; Lipman,D.J.; Tatusova,T.; Musser,J.M.
EPI613671	PB2	United States	2012-Dec-17	A/Houston/JMM_79/2012		Other Database Import	Wentworth,D.E.; Halpin,R.A.; Lin,X.; Bera,J.; Akopov,A.; Mohan,M.; Fedorova,N.; Tsitrin,T.; McLellan,M.; Stockwell,T.; Amedeo,P.; Appalla,L.; Bishop,B.; Edworthy,P.; Gupta,N.; Hoover,J.; Katzel,D.; Li,K.; Schobel,S.; Shrivastava,S.; Thovarai,V.; Wang,S.; Bao,Y.; Sanders,R.; Zhdanov,S.; Kiryutin,B.; Lipman,D.J.; Tatusova,T.; Musser,J.M.
EPI613096	PA	United States	2012-Dec-17	A/Houston/JMM_78/2012		Other Database Import	Wentworth,D.E.; Halpin,R.A.; Lin,X.; Bera,J.; Akopov,A.; Mohan,M.; Fedorova,N.; Tsitrin,T.; McLellan,M.; Stockwell,T.; Amedeo,P.; Appalla,L.; Bishop,B.; Edworthy,P.; Gupta,N.; Hoover,J.; Katzel,D.; Li,K.; Schobel,S.; Shrivastava,S.; Thovarai,V.; Wang,S.; Bao,Y.; Sanders,R.; Zhdanov,S.; Kiryutin,B.; Lipman,D.J.; Tatusova,T.; Musser,J.M.
EPI613658	HA	United States	2012-Dec-17	A/Houston/JMM_78/2012		Other Database Import	Wentworth,D.E.; Halpin,R.A.; Lin,X.; Bera,J.; Akopov,A.; Mohan,M.; Fedorova,N.; Tsitrin,T.; McLellan,M.; Stockwell,T.; Amedeo,P.; Appalla,L.; Bishop,B.; Edworthy,P.; Gupta,N.; Hoover,J.; Katzel,D.; Li,K.; Schobel,S.; Shrivastava,S.; Thovarai,V.; Wang,S.; Bao,Y.; Sanders,R.; Zhdanov,S.; Kiryutin,B.; Lipman,D.J.; Tatusova,T.; Musser,J.M.
EPI613659	MP	United States	2012-Dec-17	A/Houston/JMM_78/2012		Other Database Import	Wentworth,D.E.; Halpin,R.A.; Lin,X.; Bera,J.; Akopov,A.; Mohan,M.; Fedorova,N.; Tsitrin,T.; McLellan,M.; Stockwell,T.; Amedeo,P.; Appalla,L.; Bishop,B.; Edworthy,P.; Gupta,N.; Hoover,J.; Katzel,D.; Li,K.; Schobel,S.; Shrivastava,S.; Thovarai,V.; Wang,S.; Bao,Y.; Sanders,R.; Zhdanov,S.; Kiryutin,B.; Lipman,D.J.; Tatusova,T.; Musser,J.M.
EPI613660	NA	United States	2012-Dec-17	A/Houston/JMM_78/2012		Other Database Import	Wentworth,D.E.; Halpin,R.A.; Lin,X.; Bera,J.; Akopov,A.; Mohan,M.; Fedorova,N.; Tsitrin,T.; McLellan,M.; Stockwell,T.; Amedeo,P.; Appalla,L.; Bishop,B.; Edworthy,P.; Gupta,N.; Hoover,J.; Katzel,D.; Li,K.; Schobel,S.; Shrivastava,S.; Thovarai,V.; Wang,S.; Bao,Y.; Sanders,R.; Zhdanov,S.; Kiryutin,B.; Lipman,D.J.; Tatusova,T.; Musser,J.M.
EPI613661	NP	United States	2012-Dec-17	A/Houston/JMM_78/2012		Other Database Import	Wentworth,D.E.; Halpin,R.A.; Lin,X.; Bera,J.; Akopov,A.; Mohan,M.; Fedorova,N.; Tsitrin,T.; McLellan,M.; Stockwell,T.; Amedeo,P.; Appalla,L.; Bishop,B.; Edworthy,P.; Gupta,N.; Hoover,J.; Katzel,D.; Li,K.; Schobel,S.; Shrivastava,S.; Thovarai,V.; Wang,S.; Bao,Y.; Sanders,R.; Zhdanov,S.; Kiryutin,B.; Lipman,D.J.; Tatusova,T.; Musser,J.M.
EPI613662	NS	United States	2012-Dec-17	A/Houston/JMM_78/2012		Other Database Import	Wentworth,D.E.; Halpin,R.A.; Lin,X.; Bera,J.; Akopov,A.; Mohan,M.; Fedorova,N.; Tsitrin,T.; McLellan,M.; Stockwell,T.; Amedeo,P.; Appalla,L.; Bishop,B.; Edworthy,P.; Gupta,N.; Hoover,J.; Katzel,D.; Li,K.; Schobel,S.; Shrivastava,S.; Thovarai,V.; Wang,S.; Bao,Y.; Sanders,R.; Zhdanov,S.; Kiryutin,B.; Lipman,D.J.; Tatusova,T.; Musser,J.M.
EPI613663	PB1	United States	2012-Dec-17	A/Houston/JMM_78/2012		Other Database Import	Wentworth,D.E.; Halpin,R.A.; Lin,X.; Bera,J.; Akopov,A.; Mohan,M.; Fedorova,N.; Tsitrin,T.; McLellan,M.; Stockwell,T.; Amedeo,P.; Appalla,L.; Bishop,B.; Edworthy,P.; Gupta,N.; Hoover,J.; Katzel,D.; Li,K.; Schobel,S.; Shrivastava,S.; Thovarai,V.; Wang,S.; Bao,Y.; Sanders,R.; Zhdanov,S.; Kiryutin,B.; Lipman,D.J.; Tatusova,T.; Musser,J.M.
EPI613664	PB2	United States	2012-Dec-17	A/Houston/JMM_78/2012		Other Database Import	Wentworth,D.E.; Halpin,R.A.; Lin,X.; Bera,J.; Akopov,A.; Mohan,M.; Fedorova,N.; Tsitrin,T.; McLellan,M.; Stockwell,T.; Amedeo,P.; Appalla,L.; Bishop,B.; Edworthy,P.; Gupta,N.; Hoover,J.; Katzel,D.; Li,K.; Schobel,S.; Shrivastava,S.; Thovarai,V.; Wang,S.; Bao,Y.; Sanders,R.; Zhdanov,S.; Kiryutin,B.; Lipman,D.J.; Tatusova,T.; Musser,J.M.
EPI613717	HA	United States	2012-Dec-15	A/Houston/JMM_74/2012		Other Database Import	Wentworth,D.E.; Halpin,R.A.; Lin,X.; Bera,J.; Akopov,A.; Mohan,M.; Fedorova,N.; Tsitrin,T.; McLellan,M.; Stockwell,T.; Amedeo,P.; Appalla,L.; Bishop,B.; Edworthy,P.; Gupta,N.; Hoover,J.; Katzel,D.; Li,K.; Schobel,S.; Shrivastava,S.; Thovarai,V.; Wang,S.; Bao,Y.; Sanders,R.; Zhdanov,S.; Kiryutin,B.; Lipman,D.J.; Tatusova,T.; Musser,J.M.
EPI613718	MP	United States	2012-Dec-15	A/Houston/JMM_74/2012		Other Database Import	Wentworth,D.E.; Halpin,R.A.; Lin,X.; Bera,J.; Akopov,A.; Mohan,M.; Fedorova,N.; Tsitrin,T.; McLellan,M.; Stockwell,T.; Amedeo,P.; Appalla,L.; Bishop,B.; Edworthy,P.; Gupta,N.; Hoover,J.; Katzel,D.; Li,K.; Schobel,S.; Shrivastava,S.; Thovarai,V.; Wang,S.; Bao,Y.; Sanders,R.; Zhdanov,S.; Kiryutin,B.; Lipman,D.J.; Tatusova,T.; Musser,J.M.
EPI613719	NA	United States	2012-Dec-15	A/Houston/JMM_74/2012		Other Database Import	Wentworth,D.E.; Halpin,R.A.; Lin,X.; Bera,J.; Akopov,A.; Mohan,M.; Fedorova,N.; Tsitrin,T.; McLellan,M.; Stockwell,T.; Amedeo,P.; Appalla,L.; Bishop,B.; Edworthy,P.; Gupta,N.; Hoover,J.; Katzel,D.; Li,K.; Schobel,S.; Shrivastava,S.; Thovarai,V.; Wang,S.; Bao,Y.; Sanders,R.; Zhdanov,S.; Kiryutin,B.; Lipman,D.J.; Tatusova,T.; Musser,J.M.
EPI613720	NP	United States	2012-Dec-15	A/Houston/JMM_74/2012		Other Database Import	Wentworth,D.E.; Halpin,R.A.; Lin,X.; Bera,J.; Akopov,A.; Mohan,M.; Fedorova,N.; Tsitrin,T.; McLellan,M.; Stockwell,T.; Amedeo,P.; Appalla,L.; Bishop,B.; Edworthy,P.; Gupta,N.; Hoover,J.; Katzel,D.; Li,K.; Schobel,S.; Shrivastava,S.; Thovarai,V.; Wang,S.; Bao,Y.; Sanders,R.; Zhdanov,S.; Kiryutin,B.; Lipman,D.J.; Tatusova,T.; Musser,J.M.
EPI613721	NS	United States	2012-Dec-15	A/Houston/JMM_74/2012		Other Database Import	Wentworth,D.E.; Halpin,R.A.; Lin,X.; Bera,J.; Akopov,A.; Mohan,M.; Fedorova,N.; Tsitrin,T.; McLellan,M.; Stockwell,T.; Amedeo,P.; Appalla,L.; Bishop,B.; Edworthy,P.; Gupta,N.; Hoover,J.; Katzel,D.; Li,K.; Schobel,S.; Shrivastava,S.; Thovarai,V.; Wang,S.; Bao,Y.; Sanders,R.; Zhdanov,S.; Kiryutin,B.; Lipman,D.J.; Tatusova,T.; Musser,J.M.
EPI613722	PB1	United States	2012-Dec-15	A/Houston/JMM_74/2012		Other Database Import	Wentworth,D.E.; Halpin,R.A.; Lin,X.; Bera,J.; Akopov,A.; Mohan,M.; Fedorova,N.; Tsitrin,T.; McLellan,M.; Stockwell,T.; Amedeo,P.; Appalla,L.; Bishop,B.; Edworthy,P.; Gupta,N.; Hoover,J.; Katzel,D.; Li,K.; Schobel,S.; Shrivastava,S.; Thovarai,V.; Wang,S.; Bao,Y.; Sanders,R.; Zhdanov,S.; Kiryutin,B.; Lipman,D.J.; Tatusova,T.; Musser,J.M.
EPI613092	PA	United States	2012-Dec-15	A/Houston/JMM_74/2012		Other Database Import	Wentworth,D.E.; Halpin,R.A.; Lin,X.; Bera,J.; Akopov,A.; Mohan,M.; Fedorova,N.; Tsitrin,T.; McLellan,M.; Stockwell,T.; Amedeo,P.; Appalla,L.; Bishop,B.; Edworthy,P.; Gupta,N.; Hoover,J.; Katzel,D.; Li,K.; Schobel,S.; Shrivastava,S.; Thovarai,V.; Wang,S.; Bao,Y.; Sanders,R.; Zhdanov,S.; Kiryutin,B.; Lipman,D.J.; Tatusova,T.; Musser,J.M.
EPI613636	PB2	United States	2012-Dec-15	A/Houston/JMM_74/2012		Other Database Import	Wentworth,D.E.; Halpin,R.A.; Lin,X.; Bera,J.; Akopov,A.; Mohan,M.; Fedorova,N.; Tsitrin,T.; McLellan,M.; Stockwell,T.; Amedeo,P.; Appalla,L.; Bishop,B.; Edworthy,P.; Gupta,N.; Hoover,J.; Katzel,D.; Li,K.; Schobel,S.; Shrivastava,S.; Thovarai,V.; Wang,S.; Bao,Y.; Sanders,R.; Zhdanov,S.; Kiryutin,B.; Lipman,D.J.; Tatusova,T.; Musser,J.M.
EPI613091	PA	United States	2012-Dec-15	A/Houston/JMM_73/2012		Other Database Import	Wentworth,D.E.; Halpin,R.A.; Lin,X.; Bera,J.; Akopov,A.; Mohan,M.; Fedorova,N.; Tsitrin,T.; McLellan,M.; Stockwell,T.; Amedeo,P.; Appalla,L.; Bishop,B.; Edworthy,P.; Gupta,N.; Hoover,J.; Katzel,D.; Li,K.; Schobel,S.; Shrivastava,S.; Thovarai,V.; Wang,S.; Bao,Y.; Sanders,R.; Zhdanov,S.; Kiryutin,B.; Lipman,D.J.; Tatusova,T.; Musser,J.M.
EPI613710	HA	United States	2012-Dec-15	A/Houston/JMM_73/2012		Other Database Import	Wentworth,D.E.; Halpin,R.A.; Lin,X.; Bera,J.; Akopov,A.; Mohan,M.; Fedorova,N.; Tsitrin,T.; McLellan,M.; Stockwell,T.; Amedeo,P.; Appalla,L.; Bishop,B.; Edworthy,P.; Gupta,N.; Hoover,J.; Katzel,D.; Li,K.; Schobel,S.; Shrivastava,S.; Thovarai,V.; Wang,S.; Bao,Y.; Sanders,R.; Zhdanov,S.; Kiryutin,B.; Lipman,D.J.; Tatusova,T.; Musser,J.M.
EPI613711	MP	United States	2012-Dec-15	A/Houston/JMM_73/2012		Other Database Import	Wentworth,D.E.; Halpin,R.A.; Lin,X.; Bera,J.; Akopov,A.; Mohan,M.; Fedorova,N.; Tsitrin,T.; McLellan,M.; Stockwell,T.; Amedeo,P.; Appalla,L.; Bishop,B.; Edworthy,P.; Gupta,N.; Hoover,J.; Katzel,D.; Li,K.; Schobel,S.; Shrivastava,S.; Thovarai,V.; Wang,S.; Bao,Y.; Sanders,R.; Zhdanov,S.; Kiryutin,B.; Lipman,D.J.; Tatusova,T.; Musser,J.M.
EPI613712	NA	United States	2012-Dec-15	A/Houston/JMM_73/2012		Other Database Import	Wentworth,D.E.; Halpin,R.A.; Lin,X.; Bera,J.; Akopov,A.; Mohan,M.; Fedorova,N.; Tsitrin,T.; McLellan,M.; Stockwell,T.; Amedeo,P.; Appalla,L.; Bishop,B.; Edworthy,P.; Gupta,N.; Hoover,J.; Katzel,D.; Li,K.; Schobel,S.; Shrivastava,S.; Thovarai,V.; Wang,S.; Bao,Y.; Sanders,R.; Zhdanov,S.; Kiryutin,B.; Lipman,D.J.; Tatusova,T.; Musser,J.M.
EPI613713	NP	United States	2012-Dec-15	A/Houston/JMM_73/2012		Other Database Import	Wentworth,D.E.; Halpin,R.A.; Lin,X.; Bera,J.; Akopov,A.; Mohan,M.; Fedorova,N.; Tsitrin,T.; McLellan,M.; Stockwell,T.; Amedeo,P.; Appalla,L.; Bishop,B.; Edworthy,P.; Gupta,N.; Hoover,J.; Katzel,D.; Li,K.; Schobel,S.; Shrivastava,S.; Thovarai,V.; Wang,S.; Bao,Y.; Sanders,R.; Zhdanov,S.; Kiryutin,B.; Lipman,D.J.; Tatusova,T.; Musser,J.M.
EPI613714	NS	United States	2012-Dec-15	A/Houston/JMM_73/2012		Other Database Import	Wentworth,D.E.; Halpin,R.A.; Lin,X.; Bera,J.; Akopov,A.; Mohan,M.; Fedorova,N.; Tsitrin,T.; McLellan,M.; Stockwell,T.; Amedeo,P.; Appalla,L.; Bishop,B.; Edworthy,P.; Gupta,N.; Hoover,J.; Katzel,D.; Li,K.; Schobel,S.; Shrivastava,S.; Thovarai,V.; Wang,S.; Bao,Y.; Sanders,R.; Zhdanov,S.; Kiryutin,B.; Lipman,D.J.; Tatusova,T.; Musser,J.M.
EPI613715	PB1	United States	2012-Dec-15	A/Houston/JMM_73/2012		Other Database Import	Wentworth,D.E.; Halpin,R.A.; Lin,X.; Bera,J.; Akopov,A.; Mohan,M.; Fedorova,N.; Tsitrin,T.; McLellan,M.; Stockwell,T.; Amedeo,P.; Appalla,L.; Bishop,B.; Edworthy,P.; Gupta,N.; Hoover,J.; Katzel,D.; Li,K.; Schobel,S.; Shrivastava,S.; Thovarai,V.; Wang,S.; Bao,Y.; Sanders,R.; Zhdanov,S.; Kiryutin,B.; Lipman,D.J.; Tatusova,T.; Musser,J.M.
EPI613716	PB2	United States	2012-Dec-15	A/Houston/JMM_73/2012		Other Database Import	Wentworth,D.E.; Halpin,R.A.; Lin,X.; Bera,J.; Akopov,A.; Mohan,M.; Fedorova,N.; Tsitrin,T.; McLellan,M.; Stockwell,T.; Amedeo,P.; Appalla,L.; Bishop,B.; Edworthy,P.; Gupta,N.; Hoover,J.; Katzel,D.; Li,K.; Schobel,S.; Shrivastava,S.; Thovarai,V.; Wang,S.; Bao,Y.; Sanders,R.; Zhdanov,S.; Kiryutin,B.; Lipman,D.J.; Tatusova,T.; Musser,J.M.
EPI613090	PA	United States	2012-Dec-15	A/Houston/JMM_72/2012		Other Database Import	Wentworth,D.E.; Halpin,R.A.; Lin,X.; Bera,J.; Akopov,A.; Mohan,M.; Fedorova,N.; Tsitrin,T.; McLellan,M.; Stockwell,T.; Amedeo,P.; Appalla,L.; Bishop,B.; Edworthy,P.; Gupta,N.; Hoover,J.; Katzel,D.; Li,K.; Schobel,S.; Shrivastava,S.; Thovarai,V.; Wang,S.; Bao,Y.; Sanders,R.; Zhdanov,S.; Kiryutin,B.; Lipman,D.J.; Tatusova,T.; Musser,J.M.
EPI613704	MP	United States	2012-Dec-15	A/Houston/JMM_72/2012		Other Database Import	Wentworth,D.E.; Halpin,R.A.; Lin,X.; Bera,J.; Akopov,A.; Mohan,M.; Fedorova,N.; Tsitrin,T.; McLellan,M.; Stockwell,T.; Amedeo,P.; Appalla,L.; Bishop,B.; Edworthy,P.; Gupta,N.; Hoover,J.; Katzel,D.; Li,K.; Schobel,S.; Shrivastava,S.; Thovarai,V.; Wang,S.; Bao,Y.; Sanders,R.; Zhdanov,S.; Kiryutin,B.; Lipman,D.J.; Tatusova,T.; Musser,J.M.
EPI613705	NA	United States	2012-Dec-15	A/Houston/JMM_72/2012		Other Database Import	Wentworth,D.E.; Halpin,R.A.; Lin,X.; Bera,J.; Akopov,A.; Mohan,M.; Fedorova,N.; Tsitrin,T.; McLellan,M.; Stockwell,T.; Amedeo,P.; Appalla,L.; Bishop,B.; Edworthy,P.; Gupta,N.; Hoover,J.; Katzel,D.; Li,K.; Schobel,S.; Shrivastava,S.; Thovarai,V.; Wang,S.; Bao,Y.; Sanders,R.; Zhdanov,S.; Kiryutin,B.; Lipman,D.J.; Tatusova,T.; Musser,J.M.
EPI613703	HA	United States	2012-Dec-15	A/Houston/JMM_72/2012		Other Database Import	Wentworth,D.E.; Halpin,R.A.; Lin,X.; Bera,J.; Akopov,A.; Mohan,M.; Fedorova,N.; Tsitrin,T.; McLellan,M.; Stockwell,T.; Amedeo,P.; Appalla,L.; Bishop,B.; Edworthy,P.; Gupta,N.; Hoover,J.; Katzel,D.; Li,K.; Schobel,S.; Shrivastava,S.; Thovarai,V.; Wang,S.; Bao,Y.; Sanders,R.; Zhdanov,S.; Kiryutin,B.; Lipman,D.J.; Tatusova,T.; Musser,J.M.
EPI613706	NP	United States	2012-Dec-15	A/Houston/JMM_72/2012		Other Database Import	Wentworth,D.E.; Halpin,R.A.; Lin,X.; Bera,J.; Akopov,A.; Mohan,M.; Fedorova,N.; Tsitrin,T.; McLellan,M.; Stockwell,T.; Amedeo,P.; Appalla,L.; Bishop,B.; Edworthy,P.; Gupta,N.; Hoover,J.; Katzel,D.; Li,K.; Schobel,S.; Shrivastava,S.; Thovarai,V.; Wang,S.; Bao,Y.; Sanders,R.; Zhdanov,S.; Kiryutin,B.; Lipman,D.J.; Tatusova,T.; Musser,J.M.
EPI613707	NS	United States	2012-Dec-15	A/Houston/JMM_72/2012		Other Database Import	Wentworth,D.E.; Halpin,R.A.; Lin,X.; Bera,J.; Akopov,A.; Mohan,M.; Fedorova,N.; Tsitrin,T.; McLellan,M.; Stockwell,T.; Amedeo,P.; Appalla,L.; Bishop,B.; Edworthy,P.; Gupta,N.; Hoover,J.; Katzel,D.; Li,K.; Schobel,S.; Shrivastava,S.; Thovarai,V.; Wang,S.; Bao,Y.; Sanders,R.; Zhdanov,S.; Kiryutin,B.; Lipman,D.J.; Tatusova,T.; Musser,J.M.
EPI613708	PB1	United States	2012-Dec-15	A/Houston/JMM_72/2012		Other Database Import	Wentworth,D.E.; Halpin,R.A.; Lin,X.; Bera,J.; Akopov,A.; Mohan,M.; Fedorova,N.; Tsitrin,T.; McLellan,M.; Stockwell,T.; Amedeo,P.; Appalla,L.; Bishop,B.; Edworthy,P.; Gupta,N.; Hoover,J.; Katzel,D.; Li,K.; Schobel,S.; Shrivastava,S.; Thovarai,V.; Wang,S.; Bao,Y.; Sanders,R.; Zhdanov,S.; Kiryutin,B.; Lipman,D.J.; Tatusova,T.; Musser,J.M.
EPI613709	PB2	United States	2012-Dec-15	A/Houston/JMM_72/2012		Other Database Import	Wentworth,D.E.; Halpin,R.A.; Lin,X.; Bera,J.; Akopov,A.; Mohan,M.; Fedorova,N.; Tsitrin,T.; McLellan,M.; Stockwell,T.; Amedeo,P.; Appalla,L.; Bishop,B.; Edworthy,P.; Gupta,N.; Hoover,J.; Katzel,D.; Li,K.; Schobel,S.; Shrivastava,S.; Thovarai,V.; Wang,S.; Bao,Y.; Sanders,R.; Zhdanov,S.; Kiryutin,B.; Lipman,D.J.; Tatusova,T.; Musser,J.M.
EPI613089	PA	United States	2012-Dec-15	A/Houston/JMM_71/2012		Other Database Import	Wentworth,D.E.; Halpin,R.A.; Lin,X.; Bera,J.; Akopov,A.; Mohan,M.; Fedorova,N.; Tsitrin,T.; McLellan,M.; Stockwell,T.; Amedeo,P.; Appalla,L.; Bishop,B.; Edworthy,P.; Gupta,N.; Hoover,J.; Katzel,D.; Li,K.; Schobel,S.; Shrivastava,S.; Thovarai,V.; Wang,S.; Bao,Y.; Sanders,R.; Zhdanov,S.; Kiryutin,B.; Lipman,D.J.; Tatusova,T.; Musser,J.M.
EPI613696	HA	United States	2012-Dec-15	A/Houston/JMM_71/2012		Other Database Import	Wentworth,D.E.; Halpin,R.A.; Lin,X.; Bera,J.; Akopov,A.; Mohan,M.; Fedorova,N.; Tsitrin,T.; McLellan,M.; Stockwell,T.; Amedeo,P.; Appalla,L.; Bishop,B.; Edworthy,P.; Gupta,N.; Hoover,J.; Katzel,D.; Li,K.; Schobel,S.; Shrivastava,S.; Thovarai,V.; Wang,S.; Bao,Y.; Sanders,R.; Zhdanov,S.; Kiryutin,B.; Lipman,D.J.; Tatusova,T.; Musser,J.M.
EPI613697	MP	United States	2012-Dec-15	A/Houston/JMM_71/2012		Other Database Import	Wentworth,D.E.; Halpin,R.A.; Lin,X.; Bera,J.; Akopov,A.; Mohan,M.; Fedorova,N.; Tsitrin,T.; McLellan,M.; Stockwell,T.; Amedeo,P.; Appalla,L.; Bishop,B.; Edworthy,P.; Gupta,N.; Hoover,J.; Katzel,D.; Li,K.; Schobel,S.; Shrivastava,S.; Thovarai,V.; Wang,S.; Bao,Y.; Sanders,R.; Zhdanov,S.; Kiryutin,B.; Lipman,D.J.; Tatusova,T.; Musser,J.M.
EPI613698	NA	United States	2012-Dec-15	A/Houston/JMM_71/2012		Other Database Import	Wentworth,D.E.; Halpin,R.A.; Lin,X.; Bera,J.; Akopov,A.; Mohan,M.; Fedorova,N.; Tsitrin,T.; McLellan,M.; Stockwell,T.; Amedeo,P.; Appalla,L.; Bishop,B.; Edworthy,P.; Gupta,N.; Hoover,J.; Katzel,D.; Li,K.; Schobel,S.; Shrivastava,S.; Thovarai,V.; Wang,S.; Bao,Y.; Sanders,R.; Zhdanov,S.; Kiryutin,B.; Lipman,D.J.; Tatusova,T.; Musser,J.M.
EPI613699	NP	United States	2012-Dec-15	A/Houston/JMM_71/2012		Other Database Import	Wentworth,D.E.; Halpin,R.A.; Lin,X.; Bera,J.; Akopov,A.; Mohan,M.; Fedorova,N.; Tsitrin,T.; McLellan,M.; Stockwell,T.; Amedeo,P.; Appalla,L.; Bishop,B.; Edworthy,P.; Gupta,N.; Hoover,J.; Katzel,D.; Li,K.; Schobel,S.; Shrivastava,S.; Thovarai,V.; Wang,S.; Bao,Y.; Sanders,R.; Zhdanov,S.; Kiryutin,B.; Lipman,D.J.; Tatusova,T.; Musser,J.M.
EPI613700	NS	United States	2012-Dec-15	A/Houston/JMM_71/2012		Other Database Import	Wentworth,D.E.; Halpin,R.A.; Lin,X.; Bera,J.; Akopov,A.; Mohan,M.; Fedorova,N.; Tsitrin,T.; McLellan,M.; Stockwell,T.; Amedeo,P.; Appalla,L.; Bishop,B.; Edworthy,P.; Gupta,N.; Hoover,J.; Katzel,D.; Li,K.; Schobel,S.; Shrivastava,S.; Thovarai,V.; Wang,S.; Bao,Y.; Sanders,R.; Zhdanov,S.; Kiryutin,B.; Lipman,D.J.; Tatusova,T.; Musser,J.M.
EPI613701	PB1	United States	2012-Dec-15	A/Houston/JMM_71/2012		Other Database Import	Wentworth,D.E.; Halpin,R.A.; Lin,X.; Bera,J.; Akopov,A.; Mohan,M.; Fedorova,N.; Tsitrin,T.; McLellan,M.; Stockwell,T.; Amedeo,P.; Appalla,L.; Bishop,B.; Edworthy,P.; Gupta,N.; Hoover,J.; Katzel,D.; Li,K.; Schobel,S.; Shrivastava,S.; Thovarai,V.; Wang,S.; Bao,Y.; Sanders,R.; Zhdanov,S.; Kiryutin,B.; Lipman,D.J.; Tatusova,T.; Musser,J.M.
EPI613702	PB2	United States	2012-Dec-15	A/Houston/JMM_71/2012		Other Database Import	Wentworth,D.E.; Halpin,R.A.; Lin,X.; Bera,J.; Akopov,A.; Mohan,M.; Fedorova,N.; Tsitrin,T.; McLellan,M.; Stockwell,T.; Amedeo,P.; Appalla,L.; Bishop,B.; Edworthy,P.; Gupta,N.; Hoover,J.; Katzel,D.; Li,K.; Schobel,S.; Shrivastava,S.; Thovarai,V.; Wang,S.; Bao,Y.; Sanders,R.; Zhdanov,S.; Kiryutin,B.; Lipman,D.J.; Tatusova,T.; Musser,J.M.
EPI613052	PA	Nicaragua	2012-Oct-22	A/Nicaragua/AGA2-97/2012		Other Database Import	Wentworth,D.E.; Halpin,R.A.; Lin,X.; Bera,J.; Akopov,A.; Ransier,A.; Mohan,M.; Fedorova,N.; Tsitrin,T.; Puri,V.; Stockwell,T.; Amedeo,P.; Appalla,L.; Bishop,B.; Edworthy,P.; Gupta,N.; Hoover,J.; Katzel,D.; Li,K.; Schobel,S.; Shrivastava,S.; Thovarai,V.; Wang,S.; Bao,Y.; Sanders,R.; Zhdanov,S.; Kiryutin,B.; Lipman,D.J.; Tatusova,T.; Gordon,A.
EPI619427	HA	Nicaragua	2012-Oct-22	A/Nicaragua/AGA2-97/2012		Other Database Import	Wentworth,D.E.; Halpin,R.A.; Lin,X.; Bera,J.; Akopov,A.; Ransier,A.; Mohan,M.; Fedorova,N.; Tsitrin,T.; Puri,V.; Stockwell,T.; Amedeo,P.; Appalla,L.; Bishop,B.; Edworthy,P.; Gupta,N.; Hoover,J.; Katzel,D.; Li,K.; Schobel,S.; Shrivastava,S.; Thovarai,V.; Wang,S.; Bao,Y.; Sanders,R.; Zhdanov,S.; Kiryutin,B.; Lipman,D.J.; Tatusova,T.; Gordon,A.
EPI619428	MP	Nicaragua	2012-Oct-22	A/Nicaragua/AGA2-97/2012		Other Database Import	Wentworth,D.E.; Halpin,R.A.; Lin,X.; Bera,J.; Akopov,A.; Ransier,A.; Mohan,M.; Fedorova,N.; Tsitrin,T.; Puri,V.; Stockwell,T.; Amedeo,P.; Appalla,L.; Bishop,B.; Edworthy,P.; Gupta,N.; Hoover,J.; Katzel,D.; Li,K.; Schobel,S.; Shrivastava,S.; Thovarai,V.; Wang,S.; Bao,Y.; Sanders,R.; Zhdanov,S.; Kiryutin,B.; Lipman,D.J.; Tatusova,T.; Gordon,A.
EPI619429	NA	Nicaragua	2012-Oct-22	A/Nicaragua/AGA2-97/2012		Other Database Import	Wentworth,D.E.; Halpin,R.A.; Lin,X.; Bera,J.; Akopov,A.; Ransier,A.; Mohan,M.; Fedorova,N.; Tsitrin,T.; Puri,V.; Stockwell,T.; Amedeo,P.; Appalla,L.; Bishop,B.; Edworthy,P.; Gupta,N.; Hoover,J.; Katzel,D.; Li,K.; Schobel,S.; Shrivastava,S.; Thovarai,V.; Wang,S.; Bao,Y.; Sanders,R.; Zhdanov,S.; Kiryutin,B.; Lipman,D.J.; Tatusova,T.; Gordon,A.
EPI619430	NP	Nicaragua	2012-Oct-22	A/Nicaragua/AGA2-97/2012		Other Database Import	Wentworth,D.E.; Halpin,R.A.; Lin,X.; Bera,J.; Akopov,A.; Ransier,A.; Mohan,M.; Fedorova,N.; Tsitrin,T.; Puri,V.; Stockwell,T.; Amedeo,P.; Appalla,L.; Bishop,B.; Edworthy,P.; Gupta,N.; Hoover,J.; Katzel,D.; Li,K.; Schobel,S.; Shrivastava,S.; Thovarai,V.; Wang,S.; Bao,Y.; Sanders,R.; Zhdanov,S.; Kiryutin,B.; Lipman,D.J.; Tatusova,T.; Gordon,A.
EPI619431	NS	Nicaragua	2012-Oct-22	A/Nicaragua/AGA2-97/2012		Other Database Import	Wentworth,D.E.; Halpin,R.A.; Lin,X.; Bera,J.; Akopov,A.; Ransier,A.; Mohan,M.; Fedorova,N.; Tsitrin,T.; Puri,V.; Stockwell,T.; Amedeo,P.; Appalla,L.; Bishop,B.; Edworthy,P.; Gupta,N.; Hoover,J.; Katzel,D.; Li,K.; Schobel,S.; Shrivastava,S.; Thovarai,V.; Wang,S.; Bao,Y.; Sanders,R.; Zhdanov,S.; Kiryutin,B.; Lipman,D.J.; Tatusova,T.; Gordon,A.
EPI619432	PB1	Nicaragua	2012-Oct-22	A/Nicaragua/AGA2-97/2012		Other Database Import	Wentworth,D.E.; Halpin,R.A.; Lin,X.; Bera,J.; Akopov,A.; Ransier,A.; Mohan,M.; Fedorova,N.; Tsitrin,T.; Puri,V.; Stockwell,T.; Amedeo,P.; Appalla,L.; Bishop,B.; Edworthy,P.; Gupta,N.; Hoover,J.; Katzel,D.; Li,K.; Schobel,S.; Shrivastava,S.; Thovarai,V.; Wang,S.; Bao,Y.; Sanders,R.; Zhdanov,S.; Kiryutin,B.; Lipman,D.J.; Tatusova,T.; Gordon,A.
EPI619433	PB2	Nicaragua	2012-Oct-22	A/Nicaragua/AGA2-97/2012		Other Database Import	Wentworth,D.E.; Halpin,R.A.; Lin,X.; Bera,J.; Akopov,A.; Ransier,A.; Mohan,M.; Fedorova,N.; Tsitrin,T.; Puri,V.; Stockwell,T.; Amedeo,P.; Appalla,L.; Bishop,B.; Edworthy,P.; Gupta,N.; Hoover,J.; Katzel,D.; Li,K.; Schobel,S.; Shrivastava,S.; Thovarai,V.; Wang,S.; Bao,Y.; Sanders,R.; Zhdanov,S.; Kiryutin,B.; Lipman,D.J.; Tatusova,T.; Gordon,A.
EPI613762	HA	United States	2012-Dec-13	A/Houston/JMM_68/2012		Other Database Import	Wentworth,D.E.; Halpin,R.A.; Lin,X.; Bera,J.; Akopov,A.; Mohan,M.; Fedorova,N.; Tsitrin,T.; McLellan,M.; Stockwell,T.; Amedeo,P.; Appalla,L.; Bishop,B.; Edworthy,P.; Gupta,N.; Hoover,J.; Katzel,D.; Li,K.; Schobel,S.; Shrivastava,S.; Thovarai,V.; Wang,S.; Bao,Y.; Sanders,R.; Zhdanov,S.; Kiryutin,B.; Lipman,D.J.; Tatusova,T.; Musser,J.M.
EPI613763	MP	United States	2012-Dec-13	A/Houston/JMM_68/2012		Other Database Import	Wentworth,D.E.; Halpin,R.A.; Lin,X.; Bera,J.; Akopov,A.; Mohan,M.; Fedorova,N.; Tsitrin,T.; McLellan,M.; Stockwell,T.; Amedeo,P.; Appalla,L.; Bishop,B.; Edworthy,P.; Gupta,N.; Hoover,J.; Katzel,D.; Li,K.; Schobel,S.; Shrivastava,S.; Thovarai,V.; Wang,S.; Bao,Y.; Sanders,R.; Zhdanov,S.; Kiryutin,B.; Lipman,D.J.; Tatusova,T.; Musser,J.M.
EPI613764	NA	United States	2012-Dec-13	A/Houston/JMM_68/2012		Other Database Import	Wentworth,D.E.; Halpin,R.A.; Lin,X.; Bera,J.; Akopov,A.; Mohan,M.; Fedorova,N.; Tsitrin,T.; McLellan,M.; Stockwell,T.; Amedeo,P.; Appalla,L.; Bishop,B.; Edworthy,P.; Gupta,N.; Hoover,J.; Katzel,D.; Li,K.; Schobel,S.; Shrivastava,S.; Thovarai,V.; Wang,S.; Bao,Y.; Sanders,R.; Zhdanov,S.; Kiryutin,B.; Lipman,D.J.; Tatusova,T.; Musser,J.M.
EPI613765	NP	United States	2012-Dec-13	A/Houston/JMM_68/2012		Other Database Import	Wentworth,D.E.; Halpin,R.A.; Lin,X.; Bera,J.; Akopov,A.; Mohan,M.; Fedorova,N.; Tsitrin,T.; McLellan,M.; Stockwell,T.; Amedeo,P.; Appalla,L.; Bishop,B.; Edworthy,P.; Gupta,N.; Hoover,J.; Katzel,D.; Li,K.; Schobel,S.; Shrivastava,S.; Thovarai,V.; Wang,S.; Bao,Y.; Sanders,R.; Zhdanov,S.; Kiryutin,B.; Lipman,D.J.; Tatusova,T.; Musser,J.M.
EPI613766	NS	United States	2012-Dec-13	A/Houston/JMM_68/2012		Other Database Import	Wentworth,D.E.; Halpin,R.A.; Lin,X.; Bera,J.; Akopov,A.; Mohan,M.; Fedorova,N.; Tsitrin,T.; McLellan,M.; Stockwell,T.; Amedeo,P.; Appalla,L.; Bishop,B.; Edworthy,P.; Gupta,N.; Hoover,J.; Katzel,D.; Li,K.; Schobel,S.; Shrivastava,S.; Thovarai,V.; Wang,S.; Bao,Y.; Sanders,R.; Zhdanov,S.; Kiryutin,B.; Lipman,D.J.; Tatusova,T.; Musser,J.M.
EPI613680	PB1	United States	2012-Dec-13	A/Houston/JMM_68/2012		Other Database Import	Wentworth,D.E.; Halpin,R.A.; Lin,X.; Bera,J.; Akopov,A.; Mohan,M.; Fedorova,N.; Tsitrin,T.; McLellan,M.; Stockwell,T.; Amedeo,P.; Appalla,L.; Bishop,B.; Edworthy,P.; Gupta,N.; Hoover,J.; Katzel,D.; Li,K.; Schobel,S.; Shrivastava,S.; Thovarai,V.; Wang,S.; Bao,Y.; Sanders,R.; Zhdanov,S.; Kiryutin,B.; Lipman,D.J.; Tatusova,T.; Musser,J.M.
EPI613681	PB2	United States	2012-Dec-13	A/Houston/JMM_68/2012		Other Database Import	Wentworth,D.E.; Halpin,R.A.; Lin,X.; Bera,J.; Akopov,A.; Mohan,M.; Fedorova,N.; Tsitrin,T.; McLellan,M.; Stockwell,T.; Amedeo,P.; Appalla,L.; Bishop,B.; Edworthy,P.; Gupta,N.; Hoover,J.; Katzel,D.; Li,K.; Schobel,S.; Shrivastava,S.; Thovarai,V.; Wang,S.; Bao,Y.; Sanders,R.; Zhdanov,S.; Kiryutin,B.; Lipman,D.J.; Tatusova,T.; Musser,J.M.
EPI613051	PA	United States	2012-Dec-13	A/Houston/JMM_68/2012		Other Database Import	Wentworth,D.E.; Halpin,R.A.; Lin,X.; Bera,J.; Akopov,A.; Mohan,M.; Fedorova,N.; Tsitrin,T.; McLellan,M.; Stockwell,T.; Amedeo,P.; Appalla,L.; Bishop,B.; Edworthy,P.; Gupta,N.; Hoover,J.; Katzel,D.; Li,K.; Schobel,S.; Shrivastava,S.; Thovarai,V.; Wang,S.; Bao,Y.; Sanders,R.; Zhdanov,S.; Kiryutin,B.; Lipman,D.J.; Tatusova,T.; Musser,J.M.
EPI613755	HA	United States	2012-Dec-13	A/Houston/JMM_67/2012		Other Database Import	Wentworth,D.E.; Halpin,R.A.; Lin,X.; Bera,J.; Akopov,A.; Mohan,M.; Fedorova,N.; Tsitrin,T.; McLellan,M.; Stockwell,T.; Amedeo,P.; Appalla,L.; Bishop,B.; Edworthy,P.; Gupta,N.; Hoover,J.; Katzel,D.; Li,K.; Schobel,S.; Shrivastava,S.; Thovarai,V.; Wang,S.; Bao,Y.; Sanders,R.; Zhdanov,S.; Kiryutin,B.; Lipman,D.J.; Tatusova,T.; Musser,J.M.
EPI613756	MP	United States	2012-Dec-13	A/Houston/JMM_67/2012		Other Database Import	Wentworth,D.E.; Halpin,R.A.; Lin,X.; Bera,J.; Akopov,A.; Mohan,M.; Fedorova,N.; Tsitrin,T.; McLellan,M.; Stockwell,T.; Amedeo,P.; Appalla,L.; Bishop,B.; Edworthy,P.; Gupta,N.; Hoover,J.; Katzel,D.; Li,K.; Schobel,S.; Shrivastava,S.; Thovarai,V.; Wang,S.; Bao,Y.; Sanders,R.; Zhdanov,S.; Kiryutin,B.; Lipman,D.J.; Tatusova,T.; Musser,J.M.
EPI613757	NA	United States	2012-Dec-13	A/Houston/JMM_67/2012		Other Database Import	Wentworth,D.E.; Halpin,R.A.; Lin,X.; Bera,J.; Akopov,A.; Mohan,M.; Fedorova,N.; Tsitrin,T.; McLellan,M.; Stockwell,T.; Amedeo,P.; Appalla,L.; Bishop,B.; Edworthy,P.; Gupta,N.; Hoover,J.; Katzel,D.; Li,K.; Schobel,S.; Shrivastava,S.; Thovarai,V.; Wang,S.; Bao,Y.; Sanders,R.; Zhdanov,S.; Kiryutin,B.; Lipman,D.J.; Tatusova,T.; Musser,J.M.
EPI613758	NP	United States	2012-Dec-13	A/Houston/JMM_67/2012		Other Database Import	Wentworth,D.E.; Halpin,R.A.; Lin,X.; Bera,J.; Akopov,A.; Mohan,M.; Fedorova,N.; Tsitrin,T.; McLellan,M.; Stockwell,T.; Amedeo,P.; Appalla,L.; Bishop,B.; Edworthy,P.; Gupta,N.; Hoover,J.; Katzel,D.; Li,K.; Schobel,S.; Shrivastava,S.; Thovarai,V.; Wang,S.; Bao,Y.; Sanders,R.; Zhdanov,S.; Kiryutin,B.; Lipman,D.J.; Tatusova,T.; Musser,J.M.
EPI613759	NS	United States	2012-Dec-13	A/Houston/JMM_67/2012		Other Database Import	Wentworth,D.E.; Halpin,R.A.; Lin,X.; Bera,J.; Akopov,A.; Mohan,M.; Fedorova,N.; Tsitrin,T.; McLellan,M.; Stockwell,T.; Amedeo,P.; Appalla,L.; Bishop,B.; Edworthy,P.; Gupta,N.; Hoover,J.; Katzel,D.; Li,K.; Schobel,S.; Shrivastava,S.; Thovarai,V.; Wang,S.; Bao,Y.; Sanders,R.; Zhdanov,S.; Kiryutin,B.; Lipman,D.J.; Tatusova,T.; Musser,J.M.
EPI613760	PB1	United States	2012-Dec-13	A/Houston/JMM_67/2012		Other Database Import	Wentworth,D.E.; Halpin,R.A.; Lin,X.; Bera,J.; Akopov,A.; Mohan,M.; Fedorova,N.; Tsitrin,T.; McLellan,M.; Stockwell,T.; Amedeo,P.; Appalla,L.; Bishop,B.; Edworthy,P.; Gupta,N.; Hoover,J.; Katzel,D.; Li,K.; Schobel,S.; Shrivastava,S.; Thovarai,V.; Wang,S.; Bao,Y.; Sanders,R.; Zhdanov,S.; Kiryutin,B.; Lipman,D.J.; Tatusova,T.; Musser,J.M.
EPI613761	PB2	United States	2012-Dec-13	A/Houston/JMM_67/2012		Other Database Import	Wentworth,D.E.; Halpin,R.A.; Lin,X.; Bera,J.; Akopov,A.; Mohan,M.; Fedorova,N.; Tsitrin,T.; McLellan,M.; Stockwell,T.; Amedeo,P.; Appalla,L.; Bishop,B.; Edworthy,P.; Gupta,N.; Hoover,J.; Katzel,D.; Li,K.; Schobel,S.; Shrivastava,S.; Thovarai,V.; Wang,S.; Bao,Y.; Sanders,R.; Zhdanov,S.; Kiryutin,B.; Lipman,D.J.; Tatusova,T.; Musser,J.M.
EPI613050	PA	United States	2012-Dec-13	A/Houston/JMM_67/2012		Other Database Import	Wentworth,D.E.; Halpin,R.A.; Lin,X.; Bera,J.; Akopov,A.; Mohan,M.; Fedorova,N.; Tsitrin,T.; McLellan,M.; Stockwell,T.; Amedeo,P.; Appalla,L.; Bishop,B.; Edworthy,P.; Gupta,N.; Hoover,J.; Katzel,D.; Li,K.; Schobel,S.; Shrivastava,S.; Thovarai,V.; Wang,S.; Bao,Y.; Sanders,R.; Zhdanov,S.; Kiryutin,B.; Lipman,D.J.; Tatusova,T.; Musser,J.M.
EPI613727	HA	United States	2012-Dec-10	A/Houston/JMM_63/2012		Other Database Import	Wentworth,D.E.; Halpin,R.A.; Lin,X.; Bera,J.; Akopov,A.; Mohan,M.; Fedorova,N.; Tsitrin,T.; McLellan,M.; Stockwell,T.; Amedeo,P.; Appalla,L.; Bishop,B.; Edworthy,P.; Gupta,N.; Hoover,J.; Katzel,D.; Li,K.; Schobel,S.; Shrivastava,S.; Thovarai,V.; Wang,S.; Bao,Y.; Sanders,R.; Zhdanov,S.; Kiryutin,B.; Lipman,D.J.; Tatusova,T.; Musser,J.M.
EPI613046	PA	United States	2012-Dec-10	A/Houston/JMM_63/2012		Other Database Import	Wentworth,D.E.; Halpin,R.A.; Lin,X.; Bera,J.; Akopov,A.; Mohan,M.; Fedorova,N.; Tsitrin,T.; McLellan,M.; Stockwell,T.; Amedeo,P.; Appalla,L.; Bishop,B.; Edworthy,P.; Gupta,N.; Hoover,J.; Katzel,D.; Li,K.; Schobel,S.; Shrivastava,S.; Thovarai,V.; Wang,S.; Bao,Y.; Sanders,R.; Zhdanov,S.; Kiryutin,B.; Lipman,D.J.; Tatusova,T.; Musser,J.M.
EPI613728	MP	United States	2012-Dec-10	A/Houston/JMM_63/2012		Other Database Import	Wentworth,D.E.; Halpin,R.A.; Lin,X.; Bera,J.; Akopov,A.; Mohan,M.; Fedorova,N.; Tsitrin,T.; McLellan,M.; Stockwell,T.; Amedeo,P.; Appalla,L.; Bishop,B.; Edworthy,P.; Gupta,N.; Hoover,J.; Katzel,D.; Li,K.; Schobel,S.; Shrivastava,S.; Thovarai,V.; Wang,S.; Bao,Y.; Sanders,R.; Zhdanov,S.; Kiryutin,B.; Lipman,D.J.; Tatusova,T.; Musser,J.M.
EPI613729	NA	United States	2012-Dec-10	A/Houston/JMM_63/2012		Other Database Import	Wentworth,D.E.; Halpin,R.A.; Lin,X.; Bera,J.; Akopov,A.; Mohan,M.; Fedorova,N.; Tsitrin,T.; McLellan,M.; Stockwell,T.; Amedeo,P.; Appalla,L.; Bishop,B.; Edworthy,P.; Gupta,N.; Hoover,J.; Katzel,D.; Li,K.; Schobel,S.; Shrivastava,S.; Thovarai,V.; Wang,S.; Bao,Y.; Sanders,R.; Zhdanov,S.; Kiryutin,B.; Lipman,D.J.; Tatusova,T.; Musser,J.M.
EPI613730	NP	United States	2012-Dec-10	A/Houston/JMM_63/2012		Other Database Import	Wentworth,D.E.; Halpin,R.A.; Lin,X.; Bera,J.; Akopov,A.; Mohan,M.; Fedorova,N.; Tsitrin,T.; McLellan,M.; Stockwell,T.; Amedeo,P.; Appalla,L.; Bishop,B.; Edworthy,P.; Gupta,N.; Hoover,J.; Katzel,D.; Li,K.; Schobel,S.; Shrivastava,S.; Thovarai,V.; Wang,S.; Bao,Y.; Sanders,R.; Zhdanov,S.; Kiryutin,B.; Lipman,D.J.; Tatusova,T.; Musser,J.M.
EPI613731	NS	United States	2012-Dec-10	A/Houston/JMM_63/2012		Other Database Import	Wentworth,D.E.; Halpin,R.A.; Lin,X.; Bera,J.; Akopov,A.; Mohan,M.; Fedorova,N.; Tsitrin,T.; McLellan,M.; Stockwell,T.; Amedeo,P.; Appalla,L.; Bishop,B.; Edworthy,P.; Gupta,N.; Hoover,J.; Katzel,D.; Li,K.; Schobel,S.; Shrivastava,S.; Thovarai,V.; Wang,S.; Bao,Y.; Sanders,R.; Zhdanov,S.; Kiryutin,B.; Lipman,D.J.; Tatusova,T.; Musser,J.M.
EPI613732	PB1	United States	2012-Dec-10	A/Houston/JMM_63/2012		Other Database Import	Wentworth,D.E.; Halpin,R.A.; Lin,X.; Bera,J.; Akopov,A.; Mohan,M.; Fedorova,N.; Tsitrin,T.; McLellan,M.; Stockwell,T.; Amedeo,P.; Appalla,L.; Bishop,B.; Edworthy,P.; Gupta,N.; Hoover,J.; Katzel,D.; Li,K.; Schobel,S.; Shrivastava,S.; Thovarai,V.; Wang,S.; Bao,Y.; Sanders,R.; Zhdanov,S.; Kiryutin,B.; Lipman,D.J.; Tatusova,T.; Musser,J.M.
EPI613733	PB2	United States	2012-Dec-10	A/Houston/JMM_63/2012		Other Database Import	Wentworth,D.E.; Halpin,R.A.; Lin,X.; Bera,J.; Akopov,A.; Mohan,M.; Fedorova,N.; Tsitrin,T.; McLellan,M.; Stockwell,T.; Amedeo,P.; Appalla,L.; Bishop,B.; Edworthy,P.; Gupta,N.; Hoover,J.; Katzel,D.; Li,K.; Schobel,S.; Shrivastava,S.; Thovarai,V.; Wang,S.; Bao,Y.; Sanders,R.; Zhdanov,S.; Kiryutin,B.; Lipman,D.J.; Tatusova,T.; Musser,J.M.
EPI613804	HA	United States	2012-Dec-09	A/Houston/JMM_62/2012		Other Database Import	Wentworth,D.E.; Halpin,R.A.; Lin,X.; Bera,J.; Akopov,A.; Mohan,M.; Fedorova,N.; Tsitrin,T.; McLellan,M.; Stockwell,T.; Amedeo,P.; Appalla,L.; Bishop,B.; Edworthy,P.; Gupta,N.; Hoover,J.; Katzel,D.; Li,K.; Schobel,S.; Shrivastava,S.; Thovarai,V.; Wang,S.; Bao,Y.; Sanders,R.; Zhdanov,S.; Kiryutin,B.; Lipman,D.J.; Tatusova,T.; Musser,J.M.
EPI613805	MP	United States	2012-Dec-09	A/Houston/JMM_62/2012		Other Database Import	Wentworth,D.E.; Halpin,R.A.; Lin,X.; Bera,J.; Akopov,A.; Mohan,M.; Fedorova,N.; Tsitrin,T.; McLellan,M.; Stockwell,T.; Amedeo,P.; Appalla,L.; Bishop,B.; Edworthy,P.; Gupta,N.; Hoover,J.; Katzel,D.; Li,K.; Schobel,S.; Shrivastava,S.; Thovarai,V.; Wang,S.; Bao,Y.; Sanders,R.; Zhdanov,S.; Kiryutin,B.; Lipman,D.J.; Tatusova,T.; Musser,J.M.
EPI613806	NA	United States	2012-Dec-09	A/Houston/JMM_62/2012		Other Database Import	Wentworth,D.E.; Halpin,R.A.; Lin,X.; Bera,J.; Akopov,A.; Mohan,M.; Fedorova,N.; Tsitrin,T.; McLellan,M.; Stockwell,T.; Amedeo,P.; Appalla,L.; Bishop,B.; Edworthy,P.; Gupta,N.; Hoover,J.; Katzel,D.; Li,K.; Schobel,S.; Shrivastava,S.; Thovarai,V.; Wang,S.; Bao,Y.; Sanders,R.; Zhdanov,S.; Kiryutin,B.; Lipman,D.J.; Tatusova,T.; Musser,J.M.
EPI613723	NP	United States	2012-Dec-09	A/Houston/JMM_62/2012		Other Database Import	Wentworth,D.E.; Halpin,R.A.; Lin,X.; Bera,J.; Akopov,A.; Mohan,M.; Fedorova,N.; Tsitrin,T.; McLellan,M.; Stockwell,T.; Amedeo,P.; Appalla,L.; Bishop,B.; Edworthy,P.; Gupta,N.; Hoover,J.; Katzel,D.; Li,K.; Schobel,S.; Shrivastava,S.; Thovarai,V.; Wang,S.; Bao,Y.; Sanders,R.; Zhdanov,S.; Kiryutin,B.; Lipman,D.J.; Tatusova,T.; Musser,J.M.
EPI613724	NS	United States	2012-Dec-09	A/Houston/JMM_62/2012		Other Database Import	Wentworth,D.E.; Halpin,R.A.; Lin,X.; Bera,J.; Akopov,A.; Mohan,M.; Fedorova,N.; Tsitrin,T.; McLellan,M.; Stockwell,T.; Amedeo,P.; Appalla,L.; Bishop,B.; Edworthy,P.; Gupta,N.; Hoover,J.; Katzel,D.; Li,K.; Schobel,S.; Shrivastava,S.; Thovarai,V.; Wang,S.; Bao,Y.; Sanders,R.; Zhdanov,S.; Kiryutin,B.; Lipman,D.J.; Tatusova,T.; Musser,J.M.
EPI613725	PB1	United States	2012-Dec-09	A/Houston/JMM_62/2012		Other Database Import	Wentworth,D.E.; Halpin,R.A.; Lin,X.; Bera,J.; Akopov,A.; Mohan,M.; Fedorova,N.; Tsitrin,T.; McLellan,M.; Stockwell,T.; Amedeo,P.; Appalla,L.; Bishop,B.; Edworthy,P.; Gupta,N.; Hoover,J.; Katzel,D.; Li,K.; Schobel,S.; Shrivastava,S.; Thovarai,V.; Wang,S.; Bao,Y.; Sanders,R.; Zhdanov,S.; Kiryutin,B.; Lipman,D.J.; Tatusova,T.; Musser,J.M.
EPI613726	PB2	United States	2012-Dec-09	A/Houston/JMM_62/2012		Other Database Import	Wentworth,D.E.; Halpin,R.A.; Lin,X.; Bera,J.; Akopov,A.; Mohan,M.; Fedorova,N.; Tsitrin,T.; McLellan,M.; Stockwell,T.; Amedeo,P.; Appalla,L.; Bishop,B.; Edworthy,P.; Gupta,N.; Hoover,J.; Katzel,D.; Li,K.; Schobel,S.; Shrivastava,S.; Thovarai,V.; Wang,S.; Bao,Y.; Sanders,R.; Zhdanov,S.; Kiryutin,B.; Lipman,D.J.; Tatusova,T.; Musser,J.M.
EPI613045	PA	United States	2012-Dec-09	A/Houston/JMM_62/2012		Other Database Import	Wentworth,D.E.; Halpin,R.A.; Lin,X.; Bera,J.; Akopov,A.; Mohan,M.; Fedorova,N.; Tsitrin,T.; McLellan,M.; Stockwell,T.; Amedeo,P.; Appalla,L.; Bishop,B.; Edworthy,P.; Gupta,N.; Hoover,J.; Katzel,D.; Li,K.; Schobel,S.; Shrivastava,S.; Thovarai,V.; Wang,S.; Bao,Y.; Sanders,R.; Zhdanov,S.; Kiryutin,B.; Lipman,D.J.; Tatusova,T.; Musser,J.M.
EPI613038	PA	Nicaragua	2012-Dec-06	A/Nicaragua/AGA2-110/2012		Other Database Import	Wentworth,D.E.; Halpin,R.A.; Lin,X.; Bera,J.; Akopov,A.; Ransier,A.; Mohan,M.; Fedorova,N.; Tsitrin,T.; Puri,V.; Stockwell,T.; Amedeo,P.; Appalla,L.; Bishop,B.; Edworthy,P.; Gupta,N.; Hoover,J.; Katzel,D.; Li,K.; Schobel,S.; Shrivastava,S.; Thovarai,V.; Wang,S.; Bao,Y.; Sanders,R.; Zhdanov,S.; Kiryutin,B.; Lipman,D.J.; Tatusova,T.; Gordon,A.
EPI619300	HA	Nicaragua	2012-Dec-06	A/Nicaragua/AGA2-110/2012		Other Database Import	Wentworth,D.E.; Halpin,R.A.; Lin,X.; Bera,J.; Akopov,A.; Ransier,A.; Mohan,M.; Fedorova,N.; Tsitrin,T.; Puri,V.; Stockwell,T.; Amedeo,P.; Appalla,L.; Bishop,B.; Edworthy,P.; Gupta,N.; Hoover,J.; Katzel,D.; Li,K.; Schobel,S.; Shrivastava,S.; Thovarai,V.; Wang,S.; Bao,Y.; Sanders,R.; Zhdanov,S.; Kiryutin,B.; Lipman,D.J.; Tatusova,T.; Gordon,A.
EPI619301	MP	Nicaragua	2012-Dec-06	A/Nicaragua/AGA2-110/2012		Other Database Import	Wentworth,D.E.; Halpin,R.A.; Lin,X.; Bera,J.; Akopov,A.; Ransier,A.; Mohan,M.; Fedorova,N.; Tsitrin,T.; Puri,V.; Stockwell,T.; Amedeo,P.; Appalla,L.; Bishop,B.; Edworthy,P.; Gupta,N.; Hoover,J.; Katzel,D.; Li,K.; Schobel,S.; Shrivastava,S.; Thovarai,V.; Wang,S.; Bao,Y.; Sanders,R.; Zhdanov,S.; Kiryutin,B.; Lipman,D.J.; Tatusova,T.; Gordon,A.
EPI619302	NA	Nicaragua	2012-Dec-06	A/Nicaragua/AGA2-110/2012		Other Database Import	Wentworth,D.E.; Halpin,R.A.; Lin,X.; Bera,J.; Akopov,A.; Ransier,A.; Mohan,M.; Fedorova,N.; Tsitrin,T.; Puri,V.; Stockwell,T.; Amedeo,P.; Appalla,L.; Bishop,B.; Edworthy,P.; Gupta,N.; Hoover,J.; Katzel,D.; Li,K.; Schobel,S.; Shrivastava,S.; Thovarai,V.; Wang,S.; Bao,Y.; Sanders,R.; Zhdanov,S.; Kiryutin,B.; Lipman,D.J.; Tatusova,T.; Gordon,A.
EPI619303	NP	Nicaragua	2012-Dec-06	A/Nicaragua/AGA2-110/2012		Other Database Import	Wentworth,D.E.; Halpin,R.A.; Lin,X.; Bera,J.; Akopov,A.; Ransier,A.; Mohan,M.; Fedorova,N.; Tsitrin,T.; Puri,V.; Stockwell,T.; Amedeo,P.; Appalla,L.; Bishop,B.; Edworthy,P.; Gupta,N.; Hoover,J.; Katzel,D.; Li,K.; Schobel,S.; Shrivastava,S.; Thovarai,V.; Wang,S.; Bao,Y.; Sanders,R.; Zhdanov,S.; Kiryutin,B.; Lipman,D.J.; Tatusova,T.; Gordon,A.
EPI619304	NS	Nicaragua	2012-Dec-06	A/Nicaragua/AGA2-110/2012		Other Database Import	Wentworth,D.E.; Halpin,R.A.; Lin,X.; Bera,J.; Akopov,A.; Ransier,A.; Mohan,M.; Fedorova,N.; Tsitrin,T.; Puri,V.; Stockwell,T.; Amedeo,P.; Appalla,L.; Bishop,B.; Edworthy,P.; Gupta,N.; Hoover,J.; Katzel,D.; Li,K.; Schobel,S.; Shrivastava,S.; Thovarai,V.; Wang,S.; Bao,Y.; Sanders,R.; Zhdanov,S.; Kiryutin,B.; Lipman,D.J.; Tatusova,T.; Gordon,A.
EPI619305	PB1	Nicaragua	2012-Dec-06	A/Nicaragua/AGA2-110/2012		Other Database Import	Wentworth,D.E.; Halpin,R.A.; Lin,X.; Bera,J.; Akopov,A.; Ransier,A.; Mohan,M.; Fedorova,N.; Tsitrin,T.; Puri,V.; Stockwell,T.; Amedeo,P.; Appalla,L.; Bishop,B.; Edworthy,P.; Gupta,N.; Hoover,J.; Katzel,D.; Li,K.; Schobel,S.; Shrivastava,S.; Thovarai,V.; Wang,S.; Bao,Y.; Sanders,R.; Zhdanov,S.; Kiryutin,B.; Lipman,D.J.; Tatusova,T.; Gordon,A.
EPI619306	PB2	Nicaragua	2012-Dec-06	A/Nicaragua/AGA2-110/2012		Other Database Import	Wentworth,D.E.; Halpin,R.A.; Lin,X.; Bera,J.; Akopov,A.; Ransier,A.; Mohan,M.; Fedorova,N.; Tsitrin,T.; Puri,V.; Stockwell,T.; Amedeo,P.; Appalla,L.; Bishop,B.; Edworthy,P.; Gupta,N.; Hoover,J.; Katzel,D.; Li,K.; Schobel,S.; Shrivastava,S.; Thovarai,V.; Wang,S.; Bao,Y.; Sanders,R.; Zhdanov,S.; Kiryutin,B.; Lipman,D.J.; Tatusova,T.; Gordon,A.
EPI613037	PA	Nicaragua	2012-Nov-19	A/Nicaragua/AGA2-109/2012		Other Database Import	Wentworth,D.E.; Halpin,R.A.; Lin,X.; Bera,J.; Akopov,A.; Ransier,A.; Mohan,M.; Fedorova,N.; Tsitrin,T.; Puri,V.; Stockwell,T.; Amedeo,P.; Appalla,L.; Bishop,B.; Edworthy,P.; Gupta,N.; Hoover,J.; Katzel,D.; Li,K.; Schobel,S.; Shrivastava,S.; Thovarai,V.; Wang,S.; Bao,Y.; Sanders,R.; Zhdanov,S.; Kiryutin,B.; Lipman,D.J.; Tatusova,T.; Gordon,A.
EPI619298	PB1	Nicaragua	2012-Nov-19	A/Nicaragua/AGA2-109/2012		Other Database Import	Wentworth,D.E.; Halpin,R.A.; Lin,X.; Bera,J.; Akopov,A.; Ransier,A.; Mohan,M.; Fedorova,N.; Tsitrin,T.; Puri,V.; Stockwell,T.; Amedeo,P.; Appalla,L.; Bishop,B.; Edworthy,P.; Gupta,N.; Hoover,J.; Katzel,D.; Li,K.; Schobel,S.; Shrivastava,S.; Thovarai,V.; Wang,S.; Bao,Y.; Sanders,R.; Zhdanov,S.; Kiryutin,B.; Lipman,D.J.; Tatusova,T.; Gordon,A.
EPI619299	PB2	Nicaragua	2012-Nov-19	A/Nicaragua/AGA2-109/2012		Other Database Import	Wentworth,D.E.; Halpin,R.A.; Lin,X.; Bera,J.; Akopov,A.; Ransier,A.; Mohan,M.; Fedorova,N.; Tsitrin,T.; Puri,V.; Stockwell,T.; Amedeo,P.; Appalla,L.; Bishop,B.; Edworthy,P.; Gupta,N.; Hoover,J.; Katzel,D.; Li,K.; Schobel,S.; Shrivastava,S.; Thovarai,V.; Wang,S.; Bao,Y.; Sanders,R.; Zhdanov,S.; Kiryutin,B.; Lipman,D.J.; Tatusova,T.; Gordon,A.
EPI619346	HA	Nicaragua	2012-Nov-19	A/Nicaragua/AGA2-109/2012		Other Database Import	Wentworth,D.E.; Halpin,R.A.; Lin,X.; Bera,J.; Akopov,A.; Ransier,A.; Mohan,M.; Fedorova,N.; Tsitrin,T.; Puri,V.; Stockwell,T.; Amedeo,P.; Appalla,L.; Bishop,B.; Edworthy,P.; Gupta,N.; Hoover,J.; Katzel,D.; Li,K.; Schobel,S.; Shrivastava,S.; Thovarai,V.; Wang,S.; Bao,Y.; Sanders,R.; Zhdanov,S.; Kiryutin,B.; Lipman,D.J.; Tatusova,T.; Gordon,A.
EPI619347	MP	Nicaragua	2012-Nov-19	A/Nicaragua/AGA2-109/2012		Other Database Import	Wentworth,D.E.; Halpin,R.A.; Lin,X.; Bera,J.; Akopov,A.; Ransier,A.; Mohan,M.; Fedorova,N.; Tsitrin,T.; Puri,V.; Stockwell,T.; Amedeo,P.; Appalla,L.; Bishop,B.; Edworthy,P.; Gupta,N.; Hoover,J.; Katzel,D.; Li,K.; Schobel,S.; Shrivastava,S.; Thovarai,V.; Wang,S.; Bao,Y.; Sanders,R.; Zhdanov,S.; Kiryutin,B.; Lipman,D.J.; Tatusova,T.; Gordon,A.
EPI619348	NA	Nicaragua	2012-Nov-19	A/Nicaragua/AGA2-109/2012		Other Database Import	Wentworth,D.E.; Halpin,R.A.; Lin,X.; Bera,J.; Akopov,A.; Ransier,A.; Mohan,M.; Fedorova,N.; Tsitrin,T.; Puri,V.; Stockwell,T.; Amedeo,P.; Appalla,L.; Bishop,B.; Edworthy,P.; Gupta,N.; Hoover,J.; Katzel,D.; Li,K.; Schobel,S.; Shrivastava,S.; Thovarai,V.; Wang,S.; Bao,Y.; Sanders,R.; Zhdanov,S.; Kiryutin,B.; Lipman,D.J.; Tatusova,T.; Gordon,A.
EPI619349	NP	Nicaragua	2012-Nov-19	A/Nicaragua/AGA2-109/2012		Other Database Import	Wentworth,D.E.; Halpin,R.A.; Lin,X.; Bera,J.; Akopov,A.; Ransier,A.; Mohan,M.; Fedorova,N.; Tsitrin,T.; Puri,V.; Stockwell,T.; Amedeo,P.; Appalla,L.; Bishop,B.; Edworthy,P.; Gupta,N.; Hoover,J.; Katzel,D.; Li,K.; Schobel,S.; Shrivastava,S.; Thovarai,V.; Wang,S.; Bao,Y.; Sanders,R.; Zhdanov,S.; Kiryutin,B.; Lipman,D.J.; Tatusova,T.; Gordon,A.
EPI619350	NS	Nicaragua	2012-Nov-19	A/Nicaragua/AGA2-109/2012		Other Database Import	Wentworth,D.E.; Halpin,R.A.; Lin,X.; Bera,J.; Akopov,A.; Ransier,A.; Mohan,M.; Fedorova,N.; Tsitrin,T.; Puri,V.; Stockwell,T.; Amedeo,P.; Appalla,L.; Bishop,B.; Edworthy,P.; Gupta,N.; Hoover,J.; Katzel,D.; Li,K.; Schobel,S.; Shrivastava,S.; Thovarai,V.; Wang,S.; Bao,Y.; Sanders,R.; Zhdanov,S.; Kiryutin,B.; Lipman,D.J.; Tatusova,T.; Gordon,A.
EPI613036	PA	Nicaragua	2012-Oct-11	A/Nicaragua/AGA2-108/2012		Other Database Import	Wentworth,D.E.; Halpin,R.A.; Lin,X.; Bera,J.; Akopov,A.; Ransier,A.; Mohan,M.; Fedorova,N.; Tsitrin,T.; Puri,V.; Stockwell,T.; Amedeo,P.; Appalla,L.; Bishop,B.; Edworthy,P.; Gupta,N.; Hoover,J.; Katzel,D.; Li,K.; Schobel,S.; Shrivastava,S.; Thovarai,V.; Wang,S.; Bao,Y.; Sanders,R.; Zhdanov,S.; Kiryutin,B.; Lipman,D.J.; Tatusova,T.; Gordon,A.
EPI619339	HA	Nicaragua	2012-Oct-11	A/Nicaragua/AGA2-108/2012		Other Database Import	Wentworth,D.E.; Halpin,R.A.; Lin,X.; Bera,J.; Akopov,A.; Ransier,A.; Mohan,M.; Fedorova,N.; Tsitrin,T.; Puri,V.; Stockwell,T.; Amedeo,P.; Appalla,L.; Bishop,B.; Edworthy,P.; Gupta,N.; Hoover,J.; Katzel,D.; Li,K.; Schobel,S.; Shrivastava,S.; Thovarai,V.; Wang,S.; Bao,Y.; Sanders,R.; Zhdanov,S.; Kiryutin,B.; Lipman,D.J.; Tatusova,T.; Gordon,A.
EPI619340	MP	Nicaragua	2012-Oct-11	A/Nicaragua/AGA2-108/2012		Other Database Import	Wentworth,D.E.; Halpin,R.A.; Lin,X.; Bera,J.; Akopov,A.; Ransier,A.; Mohan,M.; Fedorova,N.; Tsitrin,T.; Puri,V.; Stockwell,T.; Amedeo,P.; Appalla,L.; Bishop,B.; Edworthy,P.; Gupta,N.; Hoover,J.; Katzel,D.; Li,K.; Schobel,S.; Shrivastava,S.; Thovarai,V.; Wang,S.; Bao,Y.; Sanders,R.; Zhdanov,S.; Kiryutin,B.; Lipman,D.J.; Tatusova,T.; Gordon,A.
EPI619341	NA	Nicaragua	2012-Oct-11	A/Nicaragua/AGA2-108/2012		Other Database Import	Wentworth,D.E.; Halpin,R.A.; Lin,X.; Bera,J.; Akopov,A.; Ransier,A.; Mohan,M.; Fedorova,N.; Tsitrin,T.; Puri,V.; Stockwell,T.; Amedeo,P.; Appalla,L.; Bishop,B.; Edworthy,P.; Gupta,N.; Hoover,J.; Katzel,D.; Li,K.; Schobel,S.; Shrivastava,S.; Thovarai,V.; Wang,S.; Bao,Y.; Sanders,R.; Zhdanov,S.; Kiryutin,B.; Lipman,D.J.; Tatusova,T.; Gordon,A.
EPI619342	NP	Nicaragua	2012-Oct-11	A/Nicaragua/AGA2-108/2012		Other Database Import	Wentworth,D.E.; Halpin,R.A.; Lin,X.; Bera,J.; Akopov,A.; Ransier,A.; Mohan,M.; Fedorova,N.; Tsitrin,T.; Puri,V.; Stockwell,T.; Amedeo,P.; Appalla,L.; Bishop,B.; Edworthy,P.; Gupta,N.; Hoover,J.; Katzel,D.; Li,K.; Schobel,S.; Shrivastava,S.; Thovarai,V.; Wang,S.; Bao,Y.; Sanders,R.; Zhdanov,S.; Kiryutin,B.; Lipman,D.J.; Tatusova,T.; Gordon,A.
EPI619343	NS	Nicaragua	2012-Oct-11	A/Nicaragua/AGA2-108/2012		Other Database Import	Wentworth,D.E.; Halpin,R.A.; Lin,X.; Bera,J.; Akopov,A.; Ransier,A.; Mohan,M.; Fedorova,N.; Tsitrin,T.; Puri,V.; Stockwell,T.; Amedeo,P.; Appalla,L.; Bishop,B.; Edworthy,P.; Gupta,N.; Hoover,J.; Katzel,D.; Li,K.; Schobel,S.; Shrivastava,S.; Thovarai,V.; Wang,S.; Bao,Y.; Sanders,R.; Zhdanov,S.; Kiryutin,B.; Lipman,D.J.; Tatusova,T.; Gordon,A.
EPI619344	PB1	Nicaragua	2012-Oct-11	A/Nicaragua/AGA2-108/2012		Other Database Import	Wentworth,D.E.; Halpin,R.A.; Lin,X.; Bera,J.; Akopov,A.; Ransier,A.; Mohan,M.; Fedorova,N.; Tsitrin,T.; Puri,V.; Stockwell,T.; Amedeo,P.; Appalla,L.; Bishop,B.; Edworthy,P.; Gupta,N.; Hoover,J.; Katzel,D.; Li,K.; Schobel,S.; Shrivastava,S.; Thovarai,V.; Wang,S.; Bao,Y.; Sanders,R.; Zhdanov,S.; Kiryutin,B.; Lipman,D.J.; Tatusova,T.; Gordon,A.
EPI619345	PB2	Nicaragua	2012-Oct-11	A/Nicaragua/AGA2-108/2012		Other Database Import	Wentworth,D.E.; Halpin,R.A.; Lin,X.; Bera,J.; Akopov,A.; Ransier,A.; Mohan,M.; Fedorova,N.; Tsitrin,T.; Puri,V.; Stockwell,T.; Amedeo,P.; Appalla,L.; Bishop,B.; Edworthy,P.; Gupta,N.; Hoover,J.; Katzel,D.; Li,K.; Schobel,S.; Shrivastava,S.; Thovarai,V.; Wang,S.; Bao,Y.; Sanders,R.; Zhdanov,S.; Kiryutin,B.; Lipman,D.J.; Tatusova,T.; Gordon,A.
EPI613031	PA	Nicaragua	2012-Nov-06	A/Nicaragua/AGA2-103/2012		Other Database Import	Wentworth,D.E.; Halpin,R.A.; Lin,X.; Bera,J.; Akopov,A.; Ransier,A.; Mohan,M.; Fedorova,N.; Tsitrin,T.; Puri,V.; Stockwell,T.; Amedeo,P.; Appalla,L.; Bishop,B.; Edworthy,P.; Gupta,N.; Hoover,J.; Katzel,D.; Li,K.; Schobel,S.; Shrivastava,S.; Thovarai,V.; Wang,S.; Bao,Y.; Sanders,R.; Zhdanov,S.; Kiryutin,B.; Lipman,D.J.; Tatusova,T.; Gordon,A.
EPI619367	HA	Nicaragua	2012-Nov-06	A/Nicaragua/AGA2-103/2012		Other Database Import	Wentworth,D.E.; Halpin,R.A.; Lin,X.; Bera,J.; Akopov,A.; Ransier,A.; Mohan,M.; Fedorova,N.; Tsitrin,T.; Puri,V.; Stockwell,T.; Amedeo,P.; Appalla,L.; Bishop,B.; Edworthy,P.; Gupta,N.; Hoover,J.; Katzel,D.; Li,K.; Schobel,S.; Shrivastava,S.; Thovarai,V.; Wang,S.; Bao,Y.; Sanders,R.; Zhdanov,S.; Kiryutin,B.; Lipman,D.J.; Tatusova,T.; Gordon,A.
EPI619368	MP	Nicaragua	2012-Nov-06	A/Nicaragua/AGA2-103/2012		Other Database Import	Wentworth,D.E.; Halpin,R.A.; Lin,X.; Bera,J.; Akopov,A.; Ransier,A.; Mohan,M.; Fedorova,N.; Tsitrin,T.; Puri,V.; Stockwell,T.; Amedeo,P.; Appalla,L.; Bishop,B.; Edworthy,P.; Gupta,N.; Hoover,J.; Katzel,D.; Li,K.; Schobel,S.; Shrivastava,S.; Thovarai,V.; Wang,S.; Bao,Y.; Sanders,R.; Zhdanov,S.; Kiryutin,B.; Lipman,D.J.; Tatusova,T.; Gordon,A.
EPI619369	NA	Nicaragua	2012-Nov-06	A/Nicaragua/AGA2-103/2012		Other Database Import	Wentworth,D.E.; Halpin,R.A.; Lin,X.; Bera,J.; Akopov,A.; Ransier,A.; Mohan,M.; Fedorova,N.; Tsitrin,T.; Puri,V.; Stockwell,T.; Amedeo,P.; Appalla,L.; Bishop,B.; Edworthy,P.; Gupta,N.; Hoover,J.; Katzel,D.; Li,K.; Schobel,S.; Shrivastava,S.; Thovarai,V.; Wang,S.; Bao,Y.; Sanders,R.; Zhdanov,S.; Kiryutin,B.; Lipman,D.J.; Tatusova,T.; Gordon,A.
EPI619370	NP	Nicaragua	2012-Nov-06	A/Nicaragua/AGA2-103/2012		Other Database Import	Wentworth,D.E.; Halpin,R.A.; Lin,X.; Bera,J.; Akopov,A.; Ransier,A.; Mohan,M.; Fedorova,N.; Tsitrin,T.; Puri,V.; Stockwell,T.; Amedeo,P.; Appalla,L.; Bishop,B.; Edworthy,P.; Gupta,N.; Hoover,J.; Katzel,D.; Li,K.; Schobel,S.; Shrivastava,S.; Thovarai,V.; Wang,S.; Bao,Y.; Sanders,R.; Zhdanov,S.; Kiryutin,B.; Lipman,D.J.; Tatusova,T.; Gordon,A.
EPI619371	NS	Nicaragua	2012-Nov-06	A/Nicaragua/AGA2-103/2012		Other Database Import	Wentworth,D.E.; Halpin,R.A.; Lin,X.; Bera,J.; Akopov,A.; Ransier,A.; Mohan,M.; Fedorova,N.; Tsitrin,T.; Puri,V.; Stockwell,T.; Amedeo,P.; Appalla,L.; Bishop,B.; Edworthy,P.; Gupta,N.; Hoover,J.; Katzel,D.; Li,K.; Schobel,S.; Shrivastava,S.; Thovarai,V.; Wang,S.; Bao,Y.; Sanders,R.; Zhdanov,S.; Kiryutin,B.; Lipman,D.J.; Tatusova,T.; Gordon,A.
EPI619372	PB1	Nicaragua	2012-Nov-06	A/Nicaragua/AGA2-103/2012		Other Database Import	Wentworth,D.E.; Halpin,R.A.; Lin,X.; Bera,J.; Akopov,A.; Ransier,A.; Mohan,M.; Fedorova,N.; Tsitrin,T.; Puri,V.; Stockwell,T.; Amedeo,P.; Appalla,L.; Bishop,B.; Edworthy,P.; Gupta,N.; Hoover,J.; Katzel,D.; Li,K.; Schobel,S.; Shrivastava,S.; Thovarai,V.; Wang,S.; Bao,Y.; Sanders,R.; Zhdanov,S.; Kiryutin,B.; Lipman,D.J.; Tatusova,T.; Gordon,A.
EPI619373	PB2	Nicaragua	2012-Nov-06	A/Nicaragua/AGA2-103/2012		Other Database Import	Wentworth,D.E.; Halpin,R.A.; Lin,X.; Bera,J.; Akopov,A.; Ransier,A.; Mohan,M.; Fedorova,N.; Tsitrin,T.; Puri,V.; Stockwell,T.; Amedeo,P.; Appalla,L.; Bishop,B.; Edworthy,P.; Gupta,N.; Hoover,J.; Katzel,D.; Li,K.; Schobel,S.; Shrivastava,S.; Thovarai,V.; Wang,S.; Bao,Y.; Sanders,R.; Zhdanov,S.; Kiryutin,B.; Lipman,D.J.; Tatusova,T.; Gordon,A.
EPI612994	PA	Nicaragua	2012-Nov-12	A/Nicaragua/AGA2-90/2012		Other Database Import	Wentworth,D.E.; Halpin,R.A.; Lin,X.; Bera,J.; Akopov,A.; Ransier,A.; Mohan,M.; Fedorova,N.; Tsitrin,T.; Puri,V.; Stockwell,T.; Amedeo,P.; Appalla,L.; Bishop,B.; Edworthy,P.; Gupta,N.; Hoover,J.; Katzel,D.; Li,K.; Schobel,S.; Shrivastava,S.; Thovarai,V.; Wang,S.; Bao,Y.; Sanders,R.; Zhdanov,S.; Kiryutin,B.; Lipman,D.J.; Tatusova,T.; Gordon,A.
EPI619469	HA	Nicaragua	2012-Nov-12	A/Nicaragua/AGA2-90/2012		Other Database Import	Wentworth,D.E.; Halpin,R.A.; Lin,X.; Bera,J.; Akopov,A.; Ransier,A.; Mohan,M.; Fedorova,N.; Tsitrin,T.; Puri,V.; Stockwell,T.; Amedeo,P.; Appalla,L.; Bishop,B.; Edworthy,P.; Gupta,N.; Hoover,J.; Katzel,D.; Li,K.; Schobel,S.; Shrivastava,S.; Thovarai,V.; Wang,S.; Bao,Y.; Sanders,R.; Zhdanov,S.; Kiryutin,B.; Lipman,D.J.; Tatusova,T.; Gordon,A.
EPI619470	MP	Nicaragua	2012-Nov-12	A/Nicaragua/AGA2-90/2012		Other Database Import	Wentworth,D.E.; Halpin,R.A.; Lin,X.; Bera,J.; Akopov,A.; Ransier,A.; Mohan,M.; Fedorova,N.; Tsitrin,T.; Puri,V.; Stockwell,T.; Amedeo,P.; Appalla,L.; Bishop,B.; Edworthy,P.; Gupta,N.; Hoover,J.; Katzel,D.; Li,K.; Schobel,S.; Shrivastava,S.; Thovarai,V.; Wang,S.; Bao,Y.; Sanders,R.; Zhdanov,S.; Kiryutin,B.; Lipman,D.J.; Tatusova,T.; Gordon,A.
EPI619471	NA	Nicaragua	2012-Nov-12	A/Nicaragua/AGA2-90/2012		Other Database Import	Wentworth,D.E.; Halpin,R.A.; Lin,X.; Bera,J.; Akopov,A.; Ransier,A.; Mohan,M.; Fedorova,N.; Tsitrin,T.; Puri,V.; Stockwell,T.; Amedeo,P.; Appalla,L.; Bishop,B.; Edworthy,P.; Gupta,N.; Hoover,J.; Katzel,D.; Li,K.; Schobel,S.; Shrivastava,S.; Thovarai,V.; Wang,S.; Bao,Y.; Sanders,R.; Zhdanov,S.; Kiryutin,B.; Lipman,D.J.; Tatusova,T.; Gordon,A.
EPI619472	NP	Nicaragua	2012-Nov-12	A/Nicaragua/AGA2-90/2012		Other Database Import	Wentworth,D.E.; Halpin,R.A.; Lin,X.; Bera,J.; Akopov,A.; Ransier,A.; Mohan,M.; Fedorova,N.; Tsitrin,T.; Puri,V.; Stockwell,T.; Amedeo,P.; Appalla,L.; Bishop,B.; Edworthy,P.; Gupta,N.; Hoover,J.; Katzel,D.; Li,K.; Schobel,S.; Shrivastava,S.; Thovarai,V.; Wang,S.; Bao,Y.; Sanders,R.; Zhdanov,S.; Kiryutin,B.; Lipman,D.J.; Tatusova,T.; Gordon,A.
EPI619473	NS	Nicaragua	2012-Nov-12	A/Nicaragua/AGA2-90/2012		Other Database Import	Wentworth,D.E.; Halpin,R.A.; Lin,X.; Bera,J.; Akopov,A.; Ransier,A.; Mohan,M.; Fedorova,N.; Tsitrin,T.; Puri,V.; Stockwell,T.; Amedeo,P.; Appalla,L.; Bishop,B.; Edworthy,P.; Gupta,N.; Hoover,J.; Katzel,D.; Li,K.; Schobel,S.; Shrivastava,S.; Thovarai,V.; Wang,S.; Bao,Y.; Sanders,R.; Zhdanov,S.; Kiryutin,B.; Lipman,D.J.; Tatusova,T.; Gordon,A.
EPI619474	PB1	Nicaragua	2012-Nov-12	A/Nicaragua/AGA2-90/2012		Other Database Import	Wentworth,D.E.; Halpin,R.A.; Lin,X.; Bera,J.; Akopov,A.; Ransier,A.; Mohan,M.; Fedorova,N.; Tsitrin,T.; Puri,V.; Stockwell,T.; Amedeo,P.; Appalla,L.; Bishop,B.; Edworthy,P.; Gupta,N.; Hoover,J.; Katzel,D.; Li,K.; Schobel,S.; Shrivastava,S.; Thovarai,V.; Wang,S.; Bao,Y.; Sanders,R.; Zhdanov,S.; Kiryutin,B.; Lipman,D.J.; Tatusova,T.; Gordon,A.
EPI619475	PB2	Nicaragua	2012-Nov-12	A/Nicaragua/AGA2-90/2012		Other Database Import	Wentworth,D.E.; Halpin,R.A.; Lin,X.; Bera,J.; Akopov,A.; Ransier,A.; Mohan,M.; Fedorova,N.; Tsitrin,T.; Puri,V.; Stockwell,T.; Amedeo,P.; Appalla,L.; Bishop,B.; Edworthy,P.; Gupta,N.; Hoover,J.; Katzel,D.; Li,K.; Schobel,S.; Shrivastava,S.; Thovarai,V.; Wang,S.; Bao,Y.; Sanders,R.; Zhdanov,S.; Kiryutin,B.; Lipman,D.J.; Tatusova,T.; Gordon,A.
EPI612993	PA	Nicaragua	2012-Nov-11	A/Nicaragua/AGA2-89/2012		Other Database Import	Wentworth,D.E.; Halpin,R.A.; Lin,X.; Bera,J.; Akopov,A.; Ransier,A.; Mohan,M.; Fedorova,N.; Tsitrin,T.; Puri,V.; Stockwell,T.; Amedeo,P.; Appalla,L.; Bishop,B.; Edworthy,P.; Gupta,N.; Hoover,J.; Katzel,D.; Li,K.; Schobel,S.; Shrivastava,S.; Thovarai,V.; Wang,S.; Bao,Y.; Sanders,R.; Zhdanov,S.; Kiryutin,B.; Lipman,D.J.; Tatusova,T.; Gordon,A.
EPI619466	NS	Nicaragua	2012-Nov-11	A/Nicaragua/AGA2-89/2012		Other Database Import	Wentworth,D.E.; Halpin,R.A.; Lin,X.; Bera,J.; Akopov,A.; Ransier,A.; Mohan,M.; Fedorova,N.; Tsitrin,T.; Puri,V.; Stockwell,T.; Amedeo,P.; Appalla,L.; Bishop,B.; Edworthy,P.; Gupta,N.; Hoover,J.; Katzel,D.; Li,K.; Schobel,S.; Shrivastava,S.; Thovarai,V.; Wang,S.; Bao,Y.; Sanders,R.; Zhdanov,S.; Kiryutin,B.; Lipman,D.J.; Tatusova,T.; Gordon,A.
EPI619467	PB1	Nicaragua	2012-Nov-11	A/Nicaragua/AGA2-89/2012		Other Database Import	Wentworth,D.E.; Halpin,R.A.; Lin,X.; Bera,J.; Akopov,A.; Ransier,A.; Mohan,M.; Fedorova,N.; Tsitrin,T.; Puri,V.; Stockwell,T.; Amedeo,P.; Appalla,L.; Bishop,B.; Edworthy,P.; Gupta,N.; Hoover,J.; Katzel,D.; Li,K.; Schobel,S.; Shrivastava,S.; Thovarai,V.; Wang,S.; Bao,Y.; Sanders,R.; Zhdanov,S.; Kiryutin,B.; Lipman,D.J.; Tatusova,T.; Gordon,A.
EPI619468	PB2	Nicaragua	2012-Nov-11	A/Nicaragua/AGA2-89/2012		Other Database Import	Wentworth,D.E.; Halpin,R.A.; Lin,X.; Bera,J.; Akopov,A.; Ransier,A.; Mohan,M.; Fedorova,N.; Tsitrin,T.; Puri,V.; Stockwell,T.; Amedeo,P.; Appalla,L.; Bishop,B.; Edworthy,P.; Gupta,N.; Hoover,J.; Katzel,D.; Li,K.; Schobel,S.; Shrivastava,S.; Thovarai,V.; Wang,S.; Bao,Y.; Sanders,R.; Zhdanov,S.; Kiryutin,B.; Lipman,D.J.; Tatusova,T.; Gordon,A.
EPI619462	HA	Nicaragua	2012-Nov-11	A/Nicaragua/AGA2-89/2012		Other Database Import	Wentworth,D.E.; Halpin,R.A.; Lin,X.; Bera,J.; Akopov,A.; Ransier,A.; Mohan,M.; Fedorova,N.; Tsitrin,T.; Puri,V.; Stockwell,T.; Amedeo,P.; Appalla,L.; Bishop,B.; Edworthy,P.; Gupta,N.; Hoover,J.; Katzel,D.; Li,K.; Schobel,S.; Shrivastava,S.; Thovarai,V.; Wang,S.; Bao,Y.; Sanders,R.; Zhdanov,S.; Kiryutin,B.; Lipman,D.J.; Tatusova,T.; Gordon,A.
EPI619463	MP	Nicaragua	2012-Nov-11	A/Nicaragua/AGA2-89/2012		Other Database Import	Wentworth,D.E.; Halpin,R.A.; Lin,X.; Bera,J.; Akopov,A.; Ransier,A.; Mohan,M.; Fedorova,N.; Tsitrin,T.; Puri,V.; Stockwell,T.; Amedeo,P.; Appalla,L.; Bishop,B.; Edworthy,P.; Gupta,N.; Hoover,J.; Katzel,D.; Li,K.; Schobel,S.; Shrivastava,S.; Thovarai,V.; Wang,S.; Bao,Y.; Sanders,R.; Zhdanov,S.; Kiryutin,B.; Lipman,D.J.; Tatusova,T.; Gordon,A.
EPI619464	NA	Nicaragua	2012-Nov-11	A/Nicaragua/AGA2-89/2012		Other Database Import	Wentworth,D.E.; Halpin,R.A.; Lin,X.; Bera,J.; Akopov,A.; Ransier,A.; Mohan,M.; Fedorova,N.; Tsitrin,T.; Puri,V.; Stockwell,T.; Amedeo,P.; Appalla,L.; Bishop,B.; Edworthy,P.; Gupta,N.; Hoover,J.; Katzel,D.; Li,K.; Schobel,S.; Shrivastava,S.; Thovarai,V.; Wang,S.; Bao,Y.; Sanders,R.; Zhdanov,S.; Kiryutin,B.; Lipman,D.J.; Tatusova,T.; Gordon,A.
EPI619465	NP	Nicaragua	2012-Nov-11	A/Nicaragua/AGA2-89/2012		Other Database Import	Wentworth,D.E.; Halpin,R.A.; Lin,X.; Bera,J.; Akopov,A.; Ransier,A.; Mohan,M.; Fedorova,N.; Tsitrin,T.; Puri,V.; Stockwell,T.; Amedeo,P.; Appalla,L.; Bishop,B.; Edworthy,P.; Gupta,N.; Hoover,J.; Katzel,D.; Li,K.; Schobel,S.; Shrivastava,S.; Thovarai,V.; Wang,S.; Bao,Y.; Sanders,R.; Zhdanov,S.; Kiryutin,B.; Lipman,D.J.; Tatusova,T.; Gordon,A.
EPI612989	PA	Nicaragua	2012-Aug-18	A/Nicaragua/AGA2-84/2012		Other Database Import	Wentworth,D.E.; Halpin,R.A.; Lin,X.; Bera,J.; Akopov,A.; Ransier,A.; Mohan,M.; Fedorova,N.; Tsitrin,T.; Puri,V.; Stockwell,T.; Amedeo,P.; Appalla,L.; Bishop,B.; Edworthy,P.; Gupta,N.; Hoover,J.; Katzel,D.; Li,K.; Schobel,S.; Shrivastava,S.; Thovarai,V.; Wang,S.; Bao,Y.; Sanders,R.; Zhdanov,S.; Kiryutin,B.; Lipman,D.J.; Tatusova,T.; Gordon,A.
EPI619521	HA	Nicaragua	2012-Aug-18	A/Nicaragua/AGA2-84/2012		Other Database Import	Wentworth,D.E.; Halpin,R.A.; Lin,X.; Bera,J.; Akopov,A.; Ransier,A.; Mohan,M.; Fedorova,N.; Tsitrin,T.; Puri,V.; Stockwell,T.; Amedeo,P.; Appalla,L.; Bishop,B.; Edworthy,P.; Gupta,N.; Hoover,J.; Katzel,D.; Li,K.; Schobel,S.; Shrivastava,S.; Thovarai,V.; Wang,S.; Bao,Y.; Sanders,R.; Zhdanov,S.; Kiryutin,B.; Lipman,D.J.; Tatusova,T.; Gordon,A.
EPI619522	MP	Nicaragua	2012-Aug-18	A/Nicaragua/AGA2-84/2012		Other Database Import	Wentworth,D.E.; Halpin,R.A.; Lin,X.; Bera,J.; Akopov,A.; Ransier,A.; Mohan,M.; Fedorova,N.; Tsitrin,T.; Puri,V.; Stockwell,T.; Amedeo,P.; Appalla,L.; Bishop,B.; Edworthy,P.; Gupta,N.; Hoover,J.; Katzel,D.; Li,K.; Schobel,S.; Shrivastava,S.; Thovarai,V.; Wang,S.; Bao,Y.; Sanders,R.; Zhdanov,S.; Kiryutin,B.; Lipman,D.J.; Tatusova,T.; Gordon,A.
EPI619523	NA	Nicaragua	2012-Aug-18	A/Nicaragua/AGA2-84/2012		Other Database Import	Wentworth,D.E.; Halpin,R.A.; Lin,X.; Bera,J.; Akopov,A.; Ransier,A.; Mohan,M.; Fedorova,N.; Tsitrin,T.; Puri,V.; Stockwell,T.; Amedeo,P.; Appalla,L.; Bishop,B.; Edworthy,P.; Gupta,N.; Hoover,J.; Katzel,D.; Li,K.; Schobel,S.; Shrivastava,S.; Thovarai,V.; Wang,S.; Bao,Y.; Sanders,R.; Zhdanov,S.; Kiryutin,B.; Lipman,D.J.; Tatusova,T.; Gordon,A.
EPI619524	NP	Nicaragua	2012-Aug-18	A/Nicaragua/AGA2-84/2012		Other Database Import	Wentworth,D.E.; Halpin,R.A.; Lin,X.; Bera,J.; Akopov,A.; Ransier,A.; Mohan,M.; Fedorova,N.; Tsitrin,T.; Puri,V.; Stockwell,T.; Amedeo,P.; Appalla,L.; Bishop,B.; Edworthy,P.; Gupta,N.; Hoover,J.; Katzel,D.; Li,K.; Schobel,S.; Shrivastava,S.; Thovarai,V.; Wang,S.; Bao,Y.; Sanders,R.; Zhdanov,S.; Kiryutin,B.; Lipman,D.J.; Tatusova,T.; Gordon,A.
EPI619525	NS	Nicaragua	2012-Aug-18	A/Nicaragua/AGA2-84/2012		Other Database Import	Wentworth,D.E.; Halpin,R.A.; Lin,X.; Bera,J.; Akopov,A.; Ransier,A.; Mohan,M.; Fedorova,N.; Tsitrin,T.; Puri,V.; Stockwell,T.; Amedeo,P.; Appalla,L.; Bishop,B.; Edworthy,P.; Gupta,N.; Hoover,J.; Katzel,D.; Li,K.; Schobel,S.; Shrivastava,S.; Thovarai,V.; Wang,S.; Bao,Y.; Sanders,R.; Zhdanov,S.; Kiryutin,B.; Lipman,D.J.; Tatusova,T.; Gordon,A.
EPI619439	PB1	Nicaragua	2012-Aug-18	A/Nicaragua/AGA2-84/2012		Other Database Import	Wentworth,D.E.; Halpin,R.A.; Lin,X.; Bera,J.; Akopov,A.; Ransier,A.; Mohan,M.; Fedorova,N.; Tsitrin,T.; Puri,V.; Stockwell,T.; Amedeo,P.; Appalla,L.; Bishop,B.; Edworthy,P.; Gupta,N.; Hoover,J.; Katzel,D.; Li,K.; Schobel,S.; Shrivastava,S.; Thovarai,V.; Wang,S.; Bao,Y.; Sanders,R.; Zhdanov,S.; Kiryutin,B.; Lipman,D.J.; Tatusova,T.; Gordon,A.
EPI619440	PB2	Nicaragua	2012-Aug-18	A/Nicaragua/AGA2-84/2012		Other Database Import	Wentworth,D.E.; Halpin,R.A.; Lin,X.; Bera,J.; Akopov,A.; Ransier,A.; Mohan,M.; Fedorova,N.; Tsitrin,T.; Puri,V.; Stockwell,T.; Amedeo,P.; Appalla,L.; Bishop,B.; Edworthy,P.; Gupta,N.; Hoover,J.; Katzel,D.; Li,K.; Schobel,S.; Shrivastava,S.; Thovarai,V.; Wang,S.; Bao,Y.; Sanders,R.; Zhdanov,S.; Kiryutin,B.; Lipman,D.J.; Tatusova,T.; Gordon,A.
EPI612982	PA	Nicaragua	2012-Jul-26	A/Nicaragua/AGA2-76/2012		Other Database Import	Wentworth,D.E.; Halpin,R.A.; Lin,X.; Bera,J.; Akopov,A.; Ransier,A.; Mohan,M.; Fedorova,N.; Tsitrin,T.; Puri,V.; Stockwell,T.; Amedeo,P.; Appalla,L.; Bishop,B.; Edworthy,P.; Gupta,N.; Hoover,J.; Katzel,D.; Li,K.; Schobel,S.; Shrivastava,S.; Thovarai,V.; Wang,S.; Bao,Y.; Sanders,R.; Zhdanov,S.; Kiryutin,B.; Lipman,D.J.; Tatusova,T.; Gordon,A.
EPI619570	HA	Nicaragua	2012-Jul-26	A/Nicaragua/AGA2-76/2012		Other Database Import	Wentworth,D.E.; Halpin,R.A.; Lin,X.; Bera,J.; Akopov,A.; Ransier,A.; Mohan,M.; Fedorova,N.; Tsitrin,T.; Puri,V.; Stockwell,T.; Amedeo,P.; Appalla,L.; Bishop,B.; Edworthy,P.; Gupta,N.; Hoover,J.; Katzel,D.; Li,K.; Schobel,S.; Shrivastava,S.; Thovarai,V.; Wang,S.; Bao,Y.; Sanders,R.; Zhdanov,S.; Kiryutin,B.; Lipman,D.J.; Tatusova,T.; Gordon,A.
EPI619571	MP	Nicaragua	2012-Jul-26	A/Nicaragua/AGA2-76/2012		Other Database Import	Wentworth,D.E.; Halpin,R.A.; Lin,X.; Bera,J.; Akopov,A.; Ransier,A.; Mohan,M.; Fedorova,N.; Tsitrin,T.; Puri,V.; Stockwell,T.; Amedeo,P.; Appalla,L.; Bishop,B.; Edworthy,P.; Gupta,N.; Hoover,J.; Katzel,D.; Li,K.; Schobel,S.; Shrivastava,S.; Thovarai,V.; Wang,S.; Bao,Y.; Sanders,R.; Zhdanov,S.; Kiryutin,B.; Lipman,D.J.; Tatusova,T.; Gordon,A.
EPI619572	NA	Nicaragua	2012-Jul-26	A/Nicaragua/AGA2-76/2012		Other Database Import	Wentworth,D.E.; Halpin,R.A.; Lin,X.; Bera,J.; Akopov,A.; Ransier,A.; Mohan,M.; Fedorova,N.; Tsitrin,T.; Puri,V.; Stockwell,T.; Amedeo,P.; Appalla,L.; Bishop,B.; Edworthy,P.; Gupta,N.; Hoover,J.; Katzel,D.; Li,K.; Schobel,S.; Shrivastava,S.; Thovarai,V.; Wang,S.; Bao,Y.; Sanders,R.; Zhdanov,S.; Kiryutin,B.; Lipman,D.J.; Tatusova,T.; Gordon,A.
EPI619573	NP	Nicaragua	2012-Jul-26	A/Nicaragua/AGA2-76/2012		Other Database Import	Wentworth,D.E.; Halpin,R.A.; Lin,X.; Bera,J.; Akopov,A.; Ransier,A.; Mohan,M.; Fedorova,N.; Tsitrin,T.; Puri,V.; Stockwell,T.; Amedeo,P.; Appalla,L.; Bishop,B.; Edworthy,P.; Gupta,N.; Hoover,J.; Katzel,D.; Li,K.; Schobel,S.; Shrivastava,S.; Thovarai,V.; Wang,S.; Bao,Y.; Sanders,R.; Zhdanov,S.; Kiryutin,B.; Lipman,D.J.; Tatusova,T.; Gordon,A.
EPI619574	NS	Nicaragua	2012-Jul-26	A/Nicaragua/AGA2-76/2012		Other Database Import	Wentworth,D.E.; Halpin,R.A.; Lin,X.; Bera,J.; Akopov,A.; Ransier,A.; Mohan,M.; Fedorova,N.; Tsitrin,T.; Puri,V.; Stockwell,T.; Amedeo,P.; Appalla,L.; Bishop,B.; Edworthy,P.; Gupta,N.; Hoover,J.; Katzel,D.; Li,K.; Schobel,S.; Shrivastava,S.; Thovarai,V.; Wang,S.; Bao,Y.; Sanders,R.; Zhdanov,S.; Kiryutin,B.; Lipman,D.J.; Tatusova,T.; Gordon,A.
EPI619575	PB1	Nicaragua	2012-Jul-26	A/Nicaragua/AGA2-76/2012		Other Database Import	Wentworth,D.E.; Halpin,R.A.; Lin,X.; Bera,J.; Akopov,A.; Ransier,A.; Mohan,M.; Fedorova,N.; Tsitrin,T.; Puri,V.; Stockwell,T.; Amedeo,P.; Appalla,L.; Bishop,B.; Edworthy,P.; Gupta,N.; Hoover,J.; Katzel,D.; Li,K.; Schobel,S.; Shrivastava,S.; Thovarai,V.; Wang,S.; Bao,Y.; Sanders,R.; Zhdanov,S.; Kiryutin,B.; Lipman,D.J.; Tatusova,T.; Gordon,A.
EPI619576	PB2	Nicaragua	2012-Jul-26	A/Nicaragua/AGA2-76/2012		Other Database Import	Wentworth,D.E.; Halpin,R.A.; Lin,X.; Bera,J.; Akopov,A.; Ransier,A.; Mohan,M.; Fedorova,N.; Tsitrin,T.; Puri,V.; Stockwell,T.; Amedeo,P.; Appalla,L.; Bishop,B.; Edworthy,P.; Gupta,N.; Hoover,J.; Katzel,D.; Li,K.; Schobel,S.; Shrivastava,S.; Thovarai,V.; Wang,S.; Bao,Y.; Sanders,R.; Zhdanov,S.; Kiryutin,B.; Lipman,D.J.; Tatusova,T.; Gordon,A.
EPI612980	PA	Nicaragua	2012-Jul-09	A/Nicaragua/AGA2-72/2012		Other Database Import	Wentworth,D.E.; Halpin,R.A.; Lin,X.; Bera,J.; Akopov,A.; Ransier,A.; Mohan,M.; Fedorova,N.; Tsitrin,T.; Puri,V.; Stockwell,T.; Amedeo,P.; Appalla,L.; Bishop,B.; Edworthy,P.; Gupta,N.; Hoover,J.; Katzel,D.; Li,K.; Schobel,S.; Shrivastava,S.; Thovarai,V.; Wang,S.; Bao,Y.; Sanders,R.; Zhdanov,S.; Kiryutin,B.; Lipman,D.J.; Tatusova,T.; Gordon,A.
EPI619556	HA	Nicaragua	2012-Jul-09	A/Nicaragua/AGA2-72/2012		Other Database Import	Wentworth,D.E.; Halpin,R.A.; Lin,X.; Bera,J.; Akopov,A.; Ransier,A.; Mohan,M.; Fedorova,N.; Tsitrin,T.; Puri,V.; Stockwell,T.; Amedeo,P.; Appalla,L.; Bishop,B.; Edworthy,P.; Gupta,N.; Hoover,J.; Katzel,D.; Li,K.; Schobel,S.; Shrivastava,S.; Thovarai,V.; Wang,S.; Bao,Y.; Sanders,R.; Zhdanov,S.; Kiryutin,B.; Lipman,D.J.; Tatusova,T.; Gordon,A.
EPI619557	MP	Nicaragua	2012-Jul-09	A/Nicaragua/AGA2-72/2012		Other Database Import	Wentworth,D.E.; Halpin,R.A.; Lin,X.; Bera,J.; Akopov,A.; Ransier,A.; Mohan,M.; Fedorova,N.; Tsitrin,T.; Puri,V.; Stockwell,T.; Amedeo,P.; Appalla,L.; Bishop,B.; Edworthy,P.; Gupta,N.; Hoover,J.; Katzel,D.; Li,K.; Schobel,S.; Shrivastava,S.; Thovarai,V.; Wang,S.; Bao,Y.; Sanders,R.; Zhdanov,S.; Kiryutin,B.; Lipman,D.J.; Tatusova,T.; Gordon,A.
EPI619558	NA	Nicaragua	2012-Jul-09	A/Nicaragua/AGA2-72/2012		Other Database Import	Wentworth,D.E.; Halpin,R.A.; Lin,X.; Bera,J.; Akopov,A.; Ransier,A.; Mohan,M.; Fedorova,N.; Tsitrin,T.; Puri,V.; Stockwell,T.; Amedeo,P.; Appalla,L.; Bishop,B.; Edworthy,P.; Gupta,N.; Hoover,J.; Katzel,D.; Li,K.; Schobel,S.; Shrivastava,S.; Thovarai,V.; Wang,S.; Bao,Y.; Sanders,R.; Zhdanov,S.; Kiryutin,B.; Lipman,D.J.; Tatusova,T.; Gordon,A.
EPI619559	NP	Nicaragua	2012-Jul-09	A/Nicaragua/AGA2-72/2012		Other Database Import	Wentworth,D.E.; Halpin,R.A.; Lin,X.; Bera,J.; Akopov,A.; Ransier,A.; Mohan,M.; Fedorova,N.; Tsitrin,T.; Puri,V.; Stockwell,T.; Amedeo,P.; Appalla,L.; Bishop,B.; Edworthy,P.; Gupta,N.; Hoover,J.; Katzel,D.; Li,K.; Schobel,S.; Shrivastava,S.; Thovarai,V.; Wang,S.; Bao,Y.; Sanders,R.; Zhdanov,S.; Kiryutin,B.; Lipman,D.J.; Tatusova,T.; Gordon,A.
EPI619560	NS	Nicaragua	2012-Jul-09	A/Nicaragua/AGA2-72/2012		Other Database Import	Wentworth,D.E.; Halpin,R.A.; Lin,X.; Bera,J.; Akopov,A.; Ransier,A.; Mohan,M.; Fedorova,N.; Tsitrin,T.; Puri,V.; Stockwell,T.; Amedeo,P.; Appalla,L.; Bishop,B.; Edworthy,P.; Gupta,N.; Hoover,J.; Katzel,D.; Li,K.; Schobel,S.; Shrivastava,S.; Thovarai,V.; Wang,S.; Bao,Y.; Sanders,R.; Zhdanov,S.; Kiryutin,B.; Lipman,D.J.; Tatusova,T.; Gordon,A.
EPI619561	PB1	Nicaragua	2012-Jul-09	A/Nicaragua/AGA2-72/2012		Other Database Import	Wentworth,D.E.; Halpin,R.A.; Lin,X.; Bera,J.; Akopov,A.; Ransier,A.; Mohan,M.; Fedorova,N.; Tsitrin,T.; Puri,V.; Stockwell,T.; Amedeo,P.; Appalla,L.; Bishop,B.; Edworthy,P.; Gupta,N.; Hoover,J.; Katzel,D.; Li,K.; Schobel,S.; Shrivastava,S.; Thovarai,V.; Wang,S.; Bao,Y.; Sanders,R.; Zhdanov,S.; Kiryutin,B.; Lipman,D.J.; Tatusova,T.; Gordon,A.
EPI619562	PB2	Nicaragua	2012-Jul-09	A/Nicaragua/AGA2-72/2012		Other Database Import	Wentworth,D.E.; Halpin,R.A.; Lin,X.; Bera,J.; Akopov,A.; Ransier,A.; Mohan,M.; Fedorova,N.; Tsitrin,T.; Puri,V.; Stockwell,T.; Amedeo,P.; Appalla,L.; Bishop,B.; Edworthy,P.; Gupta,N.; Hoover,J.; Katzel,D.; Li,K.; Schobel,S.; Shrivastava,S.; Thovarai,V.; Wang,S.; Bao,Y.; Sanders,R.; Zhdanov,S.; Kiryutin,B.; Lipman,D.J.; Tatusova,T.; Gordon,A.
EPI612890	PA	Nicaragua	2012-Sep-16	A/Nicaragua/AGA2-02/2012		Other Database Import	Wentworth,D.E.; Halpin,R.A.; Lin,X.; Bera,J.; Akopov,A.; Ransier,A.; Mohan,M.; Fedorova,N.; Tsitrin,T.; Puri,V.; Stockwell,T.; Amedeo,P.; Appalla,L.; Bishop,B.; Edworthy,P.; Gupta,N.; Hoover,J.; Katzel,D.; Li,K.; Schobel,S.; Shrivastava,S.; Thovarai,V.; Wang,S.; Bao,Y.; Sanders,R.; Zhdanov,S.; Kiryutin,B.; Lipman,D.J.; Tatusova,T.; Gordon,A.
EPI619835	NS	Nicaragua	2012-Sep-16	A/Nicaragua/AGA2-02/2012		Other Database Import	Wentworth,D.E.; Halpin,R.A.; Lin,X.; Bera,J.; Akopov,A.; Ransier,A.; Mohan,M.; Fedorova,N.; Tsitrin,T.; Puri,V.; Stockwell,T.; Amedeo,P.; Appalla,L.; Bishop,B.; Edworthy,P.; Gupta,N.; Hoover,J.; Katzel,D.; Li,K.; Schobel,S.; Shrivastava,S.; Thovarai,V.; Wang,S.; Bao,Y.; Sanders,R.; Zhdanov,S.; Kiryutin,B.; Lipman,D.J.; Tatusova,T.; Gordon,A.
EPI619836	PB1	Nicaragua	2012-Sep-16	A/Nicaragua/AGA2-02/2012		Other Database Import	Wentworth,D.E.; Halpin,R.A.; Lin,X.; Bera,J.; Akopov,A.; Ransier,A.; Mohan,M.; Fedorova,N.; Tsitrin,T.; Puri,V.; Stockwell,T.; Amedeo,P.; Appalla,L.; Bishop,B.; Edworthy,P.; Gupta,N.; Hoover,J.; Katzel,D.; Li,K.; Schobel,S.; Shrivastava,S.; Thovarai,V.; Wang,S.; Bao,Y.; Sanders,R.; Zhdanov,S.; Kiryutin,B.; Lipman,D.J.; Tatusova,T.; Gordon,A.
EPI619837	PB2	Nicaragua	2012-Sep-16	A/Nicaragua/AGA2-02/2012		Other Database Import	Wentworth,D.E.; Halpin,R.A.; Lin,X.; Bera,J.; Akopov,A.; Ransier,A.; Mohan,M.; Fedorova,N.; Tsitrin,T.; Puri,V.; Stockwell,T.; Amedeo,P.; Appalla,L.; Bishop,B.; Edworthy,P.; Gupta,N.; Hoover,J.; Katzel,D.; Li,K.; Schobel,S.; Shrivastava,S.; Thovarai,V.; Wang,S.; Bao,Y.; Sanders,R.; Zhdanov,S.; Kiryutin,B.; Lipman,D.J.; Tatusova,T.; Gordon,A.
EPI619831	HA	Nicaragua	2012-Sep-16	A/Nicaragua/AGA2-02/2012		Other Database Import	Wentworth,D.E.; Halpin,R.A.; Lin,X.; Bera,J.; Akopov,A.; Ransier,A.; Mohan,M.; Fedorova,N.; Tsitrin,T.; Puri,V.; Stockwell,T.; Amedeo,P.; Appalla,L.; Bishop,B.; Edworthy,P.; Gupta,N.; Hoover,J.; Katzel,D.; Li,K.; Schobel,S.; Shrivastava,S.; Thovarai,V.; Wang,S.; Bao,Y.; Sanders,R.; Zhdanov,S.; Kiryutin,B.; Lipman,D.J.; Tatusova,T.; Gordon,A.
EPI619832	MP	Nicaragua	2012-Sep-16	A/Nicaragua/AGA2-02/2012		Other Database Import	Wentworth,D.E.; Halpin,R.A.; Lin,X.; Bera,J.; Akopov,A.; Ransier,A.; Mohan,M.; Fedorova,N.; Tsitrin,T.; Puri,V.; Stockwell,T.; Amedeo,P.; Appalla,L.; Bishop,B.; Edworthy,P.; Gupta,N.; Hoover,J.; Katzel,D.; Li,K.; Schobel,S.; Shrivastava,S.; Thovarai,V.; Wang,S.; Bao,Y.; Sanders,R.; Zhdanov,S.; Kiryutin,B.; Lipman,D.J.; Tatusova,T.; Gordon,A.
EPI619833	NA	Nicaragua	2012-Sep-16	A/Nicaragua/AGA2-02/2012		Other Database Import	Wentworth,D.E.; Halpin,R.A.; Lin,X.; Bera,J.; Akopov,A.; Ransier,A.; Mohan,M.; Fedorova,N.; Tsitrin,T.; Puri,V.; Stockwell,T.; Amedeo,P.; Appalla,L.; Bishop,B.; Edworthy,P.; Gupta,N.; Hoover,J.; Katzel,D.; Li,K.; Schobel,S.; Shrivastava,S.; Thovarai,V.; Wang,S.; Bao,Y.; Sanders,R.; Zhdanov,S.; Kiryutin,B.; Lipman,D.J.; Tatusova,T.; Gordon,A.
EPI619834	NP	Nicaragua	2012-Sep-16	A/Nicaragua/AGA2-02/2012		Other Database Import	Wentworth,D.E.; Halpin,R.A.; Lin,X.; Bera,J.; Akopov,A.; Ransier,A.; Mohan,M.; Fedorova,N.; Tsitrin,T.; Puri,V.; Stockwell,T.; Amedeo,P.; Appalla,L.; Bishop,B.; Edworthy,P.; Gupta,N.; Hoover,J.; Katzel,D.; Li,K.; Schobel,S.; Shrivastava,S.; Thovarai,V.; Wang,S.; Bao,Y.; Sanders,R.; Zhdanov,S.; Kiryutin,B.; Lipman,D.J.; Tatusova,T.; Gordon,A.
EPI612882	PA	Nicaragua	2012-Oct-01	A/Nicaragua/AGA2-14/2012		Other Database Import	Wentworth,D.E.; Halpin,R.A.; Lin,X.; Bera,J.; Akopov,A.; Ransier,A.; Mohan,M.; Fedorova,N.; Tsitrin,T.; Puri,V.; Stockwell,T.; Amedeo,P.; Appalla,L.; Bishop,B.; Edworthy,P.; Gupta,N.; Hoover,J.; Katzel,D.; Li,K.; Schobel,S.; Shrivastava,S.; Thovarai,V.; Wang,S.; Bao,Y.; Sanders,R.; Zhdanov,S.; Kiryutin,B.; Lipman,D.J.; Tatusova,T.; Gordon,A.
EPI619908	HA	Nicaragua	2012-Oct-01	A/Nicaragua/AGA2-14/2012		Other Database Import	Wentworth,D.E.; Halpin,R.A.; Lin,X.; Bera,J.; Akopov,A.; Ransier,A.; Mohan,M.; Fedorova,N.; Tsitrin,T.; Puri,V.; Stockwell,T.; Amedeo,P.; Appalla,L.; Bishop,B.; Edworthy,P.; Gupta,N.; Hoover,J.; Katzel,D.; Li,K.; Schobel,S.; Shrivastava,S.; Thovarai,V.; Wang,S.; Bao,Y.; Sanders,R.; Zhdanov,S.; Kiryutin,B.; Lipman,D.J.; Tatusova,T.; Gordon,A.
EPI619909	MP	Nicaragua	2012-Oct-01	A/Nicaragua/AGA2-14/2012		Other Database Import	Wentworth,D.E.; Halpin,R.A.; Lin,X.; Bera,J.; Akopov,A.; Ransier,A.; Mohan,M.; Fedorova,N.; Tsitrin,T.; Puri,V.; Stockwell,T.; Amedeo,P.; Appalla,L.; Bishop,B.; Edworthy,P.; Gupta,N.; Hoover,J.; Katzel,D.; Li,K.; Schobel,S.; Shrivastava,S.; Thovarai,V.; Wang,S.; Bao,Y.; Sanders,R.; Zhdanov,S.; Kiryutin,B.; Lipman,D.J.; Tatusova,T.; Gordon,A.
EPI619910	NA	Nicaragua	2012-Oct-01	A/Nicaragua/AGA2-14/2012		Other Database Import	Wentworth,D.E.; Halpin,R.A.; Lin,X.; Bera,J.; Akopov,A.; Ransier,A.; Mohan,M.; Fedorova,N.; Tsitrin,T.; Puri,V.; Stockwell,T.; Amedeo,P.; Appalla,L.; Bishop,B.; Edworthy,P.; Gupta,N.; Hoover,J.; Katzel,D.; Li,K.; Schobel,S.; Shrivastava,S.; Thovarai,V.; Wang,S.; Bao,Y.; Sanders,R.; Zhdanov,S.; Kiryutin,B.; Lipman,D.J.; Tatusova,T.; Gordon,A.
EPI619911	NP	Nicaragua	2012-Oct-01	A/Nicaragua/AGA2-14/2012		Other Database Import	Wentworth,D.E.; Halpin,R.A.; Lin,X.; Bera,J.; Akopov,A.; Ransier,A.; Mohan,M.; Fedorova,N.; Tsitrin,T.; Puri,V.; Stockwell,T.; Amedeo,P.; Appalla,L.; Bishop,B.; Edworthy,P.; Gupta,N.; Hoover,J.; Katzel,D.; Li,K.; Schobel,S.; Shrivastava,S.; Thovarai,V.; Wang,S.; Bao,Y.; Sanders,R.; Zhdanov,S.; Kiryutin,B.; Lipman,D.J.; Tatusova,T.; Gordon,A.
EPI619912	NS	Nicaragua	2012-Oct-01	A/Nicaragua/AGA2-14/2012		Other Database Import	Wentworth,D.E.; Halpin,R.A.; Lin,X.; Bera,J.; Akopov,A.; Ransier,A.; Mohan,M.; Fedorova,N.; Tsitrin,T.; Puri,V.; Stockwell,T.; Amedeo,P.; Appalla,L.; Bishop,B.; Edworthy,P.; Gupta,N.; Hoover,J.; Katzel,D.; Li,K.; Schobel,S.; Shrivastava,S.; Thovarai,V.; Wang,S.; Bao,Y.; Sanders,R.; Zhdanov,S.; Kiryutin,B.; Lipman,D.J.; Tatusova,T.; Gordon,A.
EPI619913	PB1	Nicaragua	2012-Oct-01	A/Nicaragua/AGA2-14/2012		Other Database Import	Wentworth,D.E.; Halpin,R.A.; Lin,X.; Bera,J.; Akopov,A.; Ransier,A.; Mohan,M.; Fedorova,N.; Tsitrin,T.; Puri,V.; Stockwell,T.; Amedeo,P.; Appalla,L.; Bishop,B.; Edworthy,P.; Gupta,N.; Hoover,J.; Katzel,D.; Li,K.; Schobel,S.; Shrivastava,S.; Thovarai,V.; Wang,S.; Bao,Y.; Sanders,R.; Zhdanov,S.; Kiryutin,B.; Lipman,D.J.; Tatusova,T.; Gordon,A.
EPI619914	PB2	Nicaragua	2012-Oct-01	A/Nicaragua/AGA2-14/2012		Other Database Import	Wentworth,D.E.; Halpin,R.A.; Lin,X.; Bera,J.; Akopov,A.; Ransier,A.; Mohan,M.; Fedorova,N.; Tsitrin,T.; Puri,V.; Stockwell,T.; Amedeo,P.; Appalla,L.; Bishop,B.; Edworthy,P.; Gupta,N.; Hoover,J.; Katzel,D.; Li,K.; Schobel,S.; Shrivastava,S.; Thovarai,V.; Wang,S.; Bao,Y.; Sanders,R.; Zhdanov,S.; Kiryutin,B.; Lipman,D.J.; Tatusova,T.; Gordon,A.
EPI612881	PA	Nicaragua	2012-Sep-30	A/Nicaragua/AGA2-13/2012		Other Database Import	Wentworth,D.E.; Halpin,R.A.; Lin,X.; Bera,J.; Akopov,A.; Ransier,A.; Mohan,M.; Fedorova,N.; Tsitrin,T.; Puri,V.; Stockwell,T.; Amedeo,P.; Appalla,L.; Bishop,B.; Edworthy,P.; Gupta,N.; Hoover,J.; Katzel,D.; Li,K.; Schobel,S.; Shrivastava,S.; Thovarai,V.; Wang,S.; Bao,Y.; Sanders,R.; Zhdanov,S.; Kiryutin,B.; Lipman,D.J.; Tatusova,T.; Gordon,A.
EPI619901	HA	Nicaragua	2012-Sep-30	A/Nicaragua/AGA2-13/2012		Other Database Import	Wentworth,D.E.; Halpin,R.A.; Lin,X.; Bera,J.; Akopov,A.; Ransier,A.; Mohan,M.; Fedorova,N.; Tsitrin,T.; Puri,V.; Stockwell,T.; Amedeo,P.; Appalla,L.; Bishop,B.; Edworthy,P.; Gupta,N.; Hoover,J.; Katzel,D.; Li,K.; Schobel,S.; Shrivastava,S.; Thovarai,V.; Wang,S.; Bao,Y.; Sanders,R.; Zhdanov,S.; Kiryutin,B.; Lipman,D.J.; Tatusova,T.; Gordon,A.
EPI619902	MP	Nicaragua	2012-Sep-30	A/Nicaragua/AGA2-13/2012		Other Database Import	Wentworth,D.E.; Halpin,R.A.; Lin,X.; Bera,J.; Akopov,A.; Ransier,A.; Mohan,M.; Fedorova,N.; Tsitrin,T.; Puri,V.; Stockwell,T.; Amedeo,P.; Appalla,L.; Bishop,B.; Edworthy,P.; Gupta,N.; Hoover,J.; Katzel,D.; Li,K.; Schobel,S.; Shrivastava,S.; Thovarai,V.; Wang,S.; Bao,Y.; Sanders,R.; Zhdanov,S.; Kiryutin,B.; Lipman,D.J.; Tatusova,T.; Gordon,A.
EPI619903	NA	Nicaragua	2012-Sep-30	A/Nicaragua/AGA2-13/2012		Other Database Import	Wentworth,D.E.; Halpin,R.A.; Lin,X.; Bera,J.; Akopov,A.; Ransier,A.; Mohan,M.; Fedorova,N.; Tsitrin,T.; Puri,V.; Stockwell,T.; Amedeo,P.; Appalla,L.; Bishop,B.; Edworthy,P.; Gupta,N.; Hoover,J.; Katzel,D.; Li,K.; Schobel,S.; Shrivastava,S.; Thovarai,V.; Wang,S.; Bao,Y.; Sanders,R.; Zhdanov,S.; Kiryutin,B.; Lipman,D.J.; Tatusova,T.; Gordon,A.
EPI619904	NP	Nicaragua	2012-Sep-30	A/Nicaragua/AGA2-13/2012		Other Database Import	Wentworth,D.E.; Halpin,R.A.; Lin,X.; Bera,J.; Akopov,A.; Ransier,A.; Mohan,M.; Fedorova,N.; Tsitrin,T.; Puri,V.; Stockwell,T.; Amedeo,P.; Appalla,L.; Bishop,B.; Edworthy,P.; Gupta,N.; Hoover,J.; Katzel,D.; Li,K.; Schobel,S.; Shrivastava,S.; Thovarai,V.; Wang,S.; Bao,Y.; Sanders,R.; Zhdanov,S.; Kiryutin,B.; Lipman,D.J.; Tatusova,T.; Gordon,A.
EPI619905	NS	Nicaragua	2012-Sep-30	A/Nicaragua/AGA2-13/2012		Other Database Import	Wentworth,D.E.; Halpin,R.A.; Lin,X.; Bera,J.; Akopov,A.; Ransier,A.; Mohan,M.; Fedorova,N.; Tsitrin,T.; Puri,V.; Stockwell,T.; Amedeo,P.; Appalla,L.; Bishop,B.; Edworthy,P.; Gupta,N.; Hoover,J.; Katzel,D.; Li,K.; Schobel,S.; Shrivastava,S.; Thovarai,V.; Wang,S.; Bao,Y.; Sanders,R.; Zhdanov,S.; Kiryutin,B.; Lipman,D.J.; Tatusova,T.; Gordon,A.
EPI619906	PB1	Nicaragua	2012-Sep-30	A/Nicaragua/AGA2-13/2012		Other Database Import	Wentworth,D.E.; Halpin,R.A.; Lin,X.; Bera,J.; Akopov,A.; Ransier,A.; Mohan,M.; Fedorova,N.; Tsitrin,T.; Puri,V.; Stockwell,T.; Amedeo,P.; Appalla,L.; Bishop,B.; Edworthy,P.; Gupta,N.; Hoover,J.; Katzel,D.; Li,K.; Schobel,S.; Shrivastava,S.; Thovarai,V.; Wang,S.; Bao,Y.; Sanders,R.; Zhdanov,S.; Kiryutin,B.; Lipman,D.J.; Tatusova,T.; Gordon,A.
EPI619907	PB2	Nicaragua	2012-Sep-30	A/Nicaragua/AGA2-13/2012		Other Database Import	Wentworth,D.E.; Halpin,R.A.; Lin,X.; Bera,J.; Akopov,A.; Ransier,A.; Mohan,M.; Fedorova,N.; Tsitrin,T.; Puri,V.; Stockwell,T.; Amedeo,P.; Appalla,L.; Bishop,B.; Edworthy,P.; Gupta,N.; Hoover,J.; Katzel,D.; Li,K.; Schobel,S.; Shrivastava,S.; Thovarai,V.; Wang,S.; Bao,Y.; Sanders,R.; Zhdanov,S.; Kiryutin,B.; Lipman,D.J.; Tatusova,T.; Gordon,A.
EPI612874	PA	Nicaragua	2012-Sep-19	A/Nicaragua/AGA2-04/2012		Other Database Import	Wentworth,D.E.; Halpin,R.A.; Lin,X.; Bera,J.; Akopov,A.; Ransier,A.; Mohan,M.; Fedorova,N.; Tsitrin,T.; Puri,V.; Stockwell,T.; Amedeo,P.; Appalla,L.; Bishop,B.; Edworthy,P.; Gupta,N.; Hoover,J.; Katzel,D.; Li,K.; Schobel,S.; Shrivastava,S.; Thovarai,V.; Wang,S.; Bao,Y.; Sanders,R.; Zhdanov,S.; Kiryutin,B.; Lipman,D.J.; Tatusova,T.; Gordon,A.
EPI619845	HA	Nicaragua	2012-Sep-19	A/Nicaragua/AGA2-04/2012		Other Database Import	Wentworth,D.E.; Halpin,R.A.; Lin,X.; Bera,J.; Akopov,A.; Ransier,A.; Mohan,M.; Fedorova,N.; Tsitrin,T.; Puri,V.; Stockwell,T.; Amedeo,P.; Appalla,L.; Bishop,B.; Edworthy,P.; Gupta,N.; Hoover,J.; Katzel,D.; Li,K.; Schobel,S.; Shrivastava,S.; Thovarai,V.; Wang,S.; Bao,Y.; Sanders,R.; Zhdanov,S.; Kiryutin,B.; Lipman,D.J.; Tatusova,T.; Gordon,A.
EPI619846	MP	Nicaragua	2012-Sep-19	A/Nicaragua/AGA2-04/2012		Other Database Import	Wentworth,D.E.; Halpin,R.A.; Lin,X.; Bera,J.; Akopov,A.; Ransier,A.; Mohan,M.; Fedorova,N.; Tsitrin,T.; Puri,V.; Stockwell,T.; Amedeo,P.; Appalla,L.; Bishop,B.; Edworthy,P.; Gupta,N.; Hoover,J.; Katzel,D.; Li,K.; Schobel,S.; Shrivastava,S.; Thovarai,V.; Wang,S.; Bao,Y.; Sanders,R.; Zhdanov,S.; Kiryutin,B.; Lipman,D.J.; Tatusova,T.; Gordon,A.
EPI619847	NA	Nicaragua	2012-Sep-19	A/Nicaragua/AGA2-04/2012		Other Database Import	Wentworth,D.E.; Halpin,R.A.; Lin,X.; Bera,J.; Akopov,A.; Ransier,A.; Mohan,M.; Fedorova,N.; Tsitrin,T.; Puri,V.; Stockwell,T.; Amedeo,P.; Appalla,L.; Bishop,B.; Edworthy,P.; Gupta,N.; Hoover,J.; Katzel,D.; Li,K.; Schobel,S.; Shrivastava,S.; Thovarai,V.; Wang,S.; Bao,Y.; Sanders,R.; Zhdanov,S.; Kiryutin,B.; Lipman,D.J.; Tatusova,T.; Gordon,A.
EPI619848	NP	Nicaragua	2012-Sep-19	A/Nicaragua/AGA2-04/2012		Other Database Import	Wentworth,D.E.; Halpin,R.A.; Lin,X.; Bera,J.; Akopov,A.; Ransier,A.; Mohan,M.; Fedorova,N.; Tsitrin,T.; Puri,V.; Stockwell,T.; Amedeo,P.; Appalla,L.; Bishop,B.; Edworthy,P.; Gupta,N.; Hoover,J.; Katzel,D.; Li,K.; Schobel,S.; Shrivastava,S.; Thovarai,V.; Wang,S.; Bao,Y.; Sanders,R.; Zhdanov,S.; Kiryutin,B.; Lipman,D.J.; Tatusova,T.; Gordon,A.
EPI619849	NS	Nicaragua	2012-Sep-19	A/Nicaragua/AGA2-04/2012		Other Database Import	Wentworth,D.E.; Halpin,R.A.; Lin,X.; Bera,J.; Akopov,A.; Ransier,A.; Mohan,M.; Fedorova,N.; Tsitrin,T.; Puri,V.; Stockwell,T.; Amedeo,P.; Appalla,L.; Bishop,B.; Edworthy,P.; Gupta,N.; Hoover,J.; Katzel,D.; Li,K.; Schobel,S.; Shrivastava,S.; Thovarai,V.; Wang,S.; Bao,Y.; Sanders,R.; Zhdanov,S.; Kiryutin,B.; Lipman,D.J.; Tatusova,T.; Gordon,A.
EPI619850	PB1	Nicaragua	2012-Sep-19	A/Nicaragua/AGA2-04/2012		Other Database Import	Wentworth,D.E.; Halpin,R.A.; Lin,X.; Bera,J.; Akopov,A.; Ransier,A.; Mohan,M.; Fedorova,N.; Tsitrin,T.; Puri,V.; Stockwell,T.; Amedeo,P.; Appalla,L.; Bishop,B.; Edworthy,P.; Gupta,N.; Hoover,J.; Katzel,D.; Li,K.; Schobel,S.; Shrivastava,S.; Thovarai,V.; Wang,S.; Bao,Y.; Sanders,R.; Zhdanov,S.; Kiryutin,B.; Lipman,D.J.; Tatusova,T.; Gordon,A.
EPI619851	PB2	Nicaragua	2012-Sep-19	A/Nicaragua/AGA2-04/2012		Other Database Import	Wentworth,D.E.; Halpin,R.A.; Lin,X.; Bera,J.; Akopov,A.; Ransier,A.; Mohan,M.; Fedorova,N.; Tsitrin,T.; Puri,V.; Stockwell,T.; Amedeo,P.; Appalla,L.; Bishop,B.; Edworthy,P.; Gupta,N.; Hoover,J.; Katzel,D.; Li,K.; Schobel,S.; Shrivastava,S.; Thovarai,V.; Wang,S.; Bao,Y.; Sanders,R.; Zhdanov,S.; Kiryutin,B.; Lipman,D.J.; Tatusova,T.; Gordon,A.
EPI612873	PA	Nicaragua	2012-Sep-27	A/Nicaragua/AGA2-08/2012		Other Database Import	Wentworth,D.E.; Halpin,R.A.; Lin,X.; Bera,J.; Akopov,A.; Ransier,A.; Mohan,M.; Fedorova,N.; Tsitrin,T.; Puri,V.; Stockwell,T.; Amedeo,P.; Appalla,L.; Bishop,B.; Edworthy,P.; Gupta,N.; Hoover,J.; Katzel,D.; Li,K.; Schobel,S.; Shrivastava,S.; Thovarai,V.; Wang,S.; Bao,Y.; Sanders,R.; Zhdanov,S.; Kiryutin,B.; Lipman,D.J.; Tatusova,T.; Gordon,A.
EPI619873	HA	Nicaragua	2012-Sep-27	A/Nicaragua/AGA2-08/2012		Other Database Import	Wentworth,D.E.; Halpin,R.A.; Lin,X.; Bera,J.; Akopov,A.; Ransier,A.; Mohan,M.; Fedorova,N.; Tsitrin,T.; Puri,V.; Stockwell,T.; Amedeo,P.; Appalla,L.; Bishop,B.; Edworthy,P.; Gupta,N.; Hoover,J.; Katzel,D.; Li,K.; Schobel,S.; Shrivastava,S.; Thovarai,V.; Wang,S.; Bao,Y.; Sanders,R.; Zhdanov,S.; Kiryutin,B.; Lipman,D.J.; Tatusova,T.; Gordon,A.
EPI619874	MP	Nicaragua	2012-Sep-27	A/Nicaragua/AGA2-08/2012		Other Database Import	Wentworth,D.E.; Halpin,R.A.; Lin,X.; Bera,J.; Akopov,A.; Ransier,A.; Mohan,M.; Fedorova,N.; Tsitrin,T.; Puri,V.; Stockwell,T.; Amedeo,P.; Appalla,L.; Bishop,B.; Edworthy,P.; Gupta,N.; Hoover,J.; Katzel,D.; Li,K.; Schobel,S.; Shrivastava,S.; Thovarai,V.; Wang,S.; Bao,Y.; Sanders,R.; Zhdanov,S.; Kiryutin,B.; Lipman,D.J.; Tatusova,T.; Gordon,A.
EPI619875	NA	Nicaragua	2012-Sep-27	A/Nicaragua/AGA2-08/2012		Other Database Import	Wentworth,D.E.; Halpin,R.A.; Lin,X.; Bera,J.; Akopov,A.; Ransier,A.; Mohan,M.; Fedorova,N.; Tsitrin,T.; Puri,V.; Stockwell,T.; Amedeo,P.; Appalla,L.; Bishop,B.; Edworthy,P.; Gupta,N.; Hoover,J.; Katzel,D.; Li,K.; Schobel,S.; Shrivastava,S.; Thovarai,V.; Wang,S.; Bao,Y.; Sanders,R.; Zhdanov,S.; Kiryutin,B.; Lipman,D.J.; Tatusova,T.; Gordon,A.
EPI619876	NP	Nicaragua	2012-Sep-27	A/Nicaragua/AGA2-08/2012		Other Database Import	Wentworth,D.E.; Halpin,R.A.; Lin,X.; Bera,J.; Akopov,A.; Ransier,A.; Mohan,M.; Fedorova,N.; Tsitrin,T.; Puri,V.; Stockwell,T.; Amedeo,P.; Appalla,L.; Bishop,B.; Edworthy,P.; Gupta,N.; Hoover,J.; Katzel,D.; Li,K.; Schobel,S.; Shrivastava,S.; Thovarai,V.; Wang,S.; Bao,Y.; Sanders,R.; Zhdanov,S.; Kiryutin,B.; Lipman,D.J.; Tatusova,T.; Gordon,A.
EPI619877	NS	Nicaragua	2012-Sep-27	A/Nicaragua/AGA2-08/2012		Other Database Import	Wentworth,D.E.; Halpin,R.A.; Lin,X.; Bera,J.; Akopov,A.; Ransier,A.; Mohan,M.; Fedorova,N.; Tsitrin,T.; Puri,V.; Stockwell,T.; Amedeo,P.; Appalla,L.; Bishop,B.; Edworthy,P.; Gupta,N.; Hoover,J.; Katzel,D.; Li,K.; Schobel,S.; Shrivastava,S.; Thovarai,V.; Wang,S.; Bao,Y.; Sanders,R.; Zhdanov,S.; Kiryutin,B.; Lipman,D.J.; Tatusova,T.; Gordon,A.
EPI619878	PB1	Nicaragua	2012-Sep-27	A/Nicaragua/AGA2-08/2012		Other Database Import	Wentworth,D.E.; Halpin,R.A.; Lin,X.; Bera,J.; Akopov,A.; Ransier,A.; Mohan,M.; Fedorova,N.; Tsitrin,T.; Puri,V.; Stockwell,T.; Amedeo,P.; Appalla,L.; Bishop,B.; Edworthy,P.; Gupta,N.; Hoover,J.; Katzel,D.; Li,K.; Schobel,S.; Shrivastava,S.; Thovarai,V.; Wang,S.; Bao,Y.; Sanders,R.; Zhdanov,S.; Kiryutin,B.; Lipman,D.J.; Tatusova,T.; Gordon,A.
EPI619879	PB2	Nicaragua	2012-Sep-27	A/Nicaragua/AGA2-08/2012		Other Database Import	Wentworth,D.E.; Halpin,R.A.; Lin,X.; Bera,J.; Akopov,A.; Ransier,A.; Mohan,M.; Fedorova,N.; Tsitrin,T.; Puri,V.; Stockwell,T.; Amedeo,P.; Appalla,L.; Bishop,B.; Edworthy,P.; Gupta,N.; Hoover,J.; Katzel,D.; Li,K.; Schobel,S.; Shrivastava,S.; Thovarai,V.; Wang,S.; Bao,Y.; Sanders,R.; Zhdanov,S.; Kiryutin,B.; Lipman,D.J.; Tatusova,T.; Gordon,A.
EPI612872	PA	Nicaragua	2012-Sep-19	A/Nicaragua/AGA2-03/2012		Other Database Import	Wentworth,D.E.; Halpin,R.A.; Lin,X.; Bera,J.; Akopov,A.; Ransier,A.; Mohan,M.; Fedorova,N.; Tsitrin,T.; Puri,V.; Stockwell,T.; Amedeo,P.; Appalla,L.; Bishop,B.; Edworthy,P.; Gupta,N.; Hoover,J.; Katzel,D.; Li,K.; Schobel,S.; Shrivastava,S.; Thovarai,V.; Wang,S.; Bao,Y.; Sanders,R.; Zhdanov,S.; Kiryutin,B.; Lipman,D.J.; Tatusova,T.; Gordon,A.
EPI619838	HA	Nicaragua	2012-Sep-19	A/Nicaragua/AGA2-03/2012		Other Database Import	Wentworth,D.E.; Halpin,R.A.; Lin,X.; Bera,J.; Akopov,A.; Ransier,A.; Mohan,M.; Fedorova,N.; Tsitrin,T.; Puri,V.; Stockwell,T.; Amedeo,P.; Appalla,L.; Bishop,B.; Edworthy,P.; Gupta,N.; Hoover,J.; Katzel,D.; Li,K.; Schobel,S.; Shrivastava,S.; Thovarai,V.; Wang,S.; Bao,Y.; Sanders,R.; Zhdanov,S.; Kiryutin,B.; Lipman,D.J.; Tatusova,T.; Gordon,A.
EPI619839	MP	Nicaragua	2012-Sep-19	A/Nicaragua/AGA2-03/2012		Other Database Import	Wentworth,D.E.; Halpin,R.A.; Lin,X.; Bera,J.; Akopov,A.; Ransier,A.; Mohan,M.; Fedorova,N.; Tsitrin,T.; Puri,V.; Stockwell,T.; Amedeo,P.; Appalla,L.; Bishop,B.; Edworthy,P.; Gupta,N.; Hoover,J.; Katzel,D.; Li,K.; Schobel,S.; Shrivastava,S.; Thovarai,V.; Wang,S.; Bao,Y.; Sanders,R.; Zhdanov,S.; Kiryutin,B.; Lipman,D.J.; Tatusova,T.; Gordon,A.
EPI619840	NA	Nicaragua	2012-Sep-19	A/Nicaragua/AGA2-03/2012		Other Database Import	Wentworth,D.E.; Halpin,R.A.; Lin,X.; Bera,J.; Akopov,A.; Ransier,A.; Mohan,M.; Fedorova,N.; Tsitrin,T.; Puri,V.; Stockwell,T.; Amedeo,P.; Appalla,L.; Bishop,B.; Edworthy,P.; Gupta,N.; Hoover,J.; Katzel,D.; Li,K.; Schobel,S.; Shrivastava,S.; Thovarai,V.; Wang,S.; Bao,Y.; Sanders,R.; Zhdanov,S.; Kiryutin,B.; Lipman,D.J.; Tatusova,T.; Gordon,A.
EPI619841	NP	Nicaragua	2012-Sep-19	A/Nicaragua/AGA2-03/2012		Other Database Import	Wentworth,D.E.; Halpin,R.A.; Lin,X.; Bera,J.; Akopov,A.; Ransier,A.; Mohan,M.; Fedorova,N.; Tsitrin,T.; Puri,V.; Stockwell,T.; Amedeo,P.; Appalla,L.; Bishop,B.; Edworthy,P.; Gupta,N.; Hoover,J.; Katzel,D.; Li,K.; Schobel,S.; Shrivastava,S.; Thovarai,V.; Wang,S.; Bao,Y.; Sanders,R.; Zhdanov,S.; Kiryutin,B.; Lipman,D.J.; Tatusova,T.; Gordon,A.
EPI619842	NS	Nicaragua	2012-Sep-19	A/Nicaragua/AGA2-03/2012		Other Database Import	Wentworth,D.E.; Halpin,R.A.; Lin,X.; Bera,J.; Akopov,A.; Ransier,A.; Mohan,M.; Fedorova,N.; Tsitrin,T.; Puri,V.; Stockwell,T.; Amedeo,P.; Appalla,L.; Bishop,B.; Edworthy,P.; Gupta,N.; Hoover,J.; Katzel,D.; Li,K.; Schobel,S.; Shrivastava,S.; Thovarai,V.; Wang,S.; Bao,Y.; Sanders,R.; Zhdanov,S.; Kiryutin,B.; Lipman,D.J.; Tatusova,T.; Gordon,A.
EPI619843	PB1	Nicaragua	2012-Sep-19	A/Nicaragua/AGA2-03/2012		Other Database Import	Wentworth,D.E.; Halpin,R.A.; Lin,X.; Bera,J.; Akopov,A.; Ransier,A.; Mohan,M.; Fedorova,N.; Tsitrin,T.; Puri,V.; Stockwell,T.; Amedeo,P.; Appalla,L.; Bishop,B.; Edworthy,P.; Gupta,N.; Hoover,J.; Katzel,D.; Li,K.; Schobel,S.; Shrivastava,S.; Thovarai,V.; Wang,S.; Bao,Y.; Sanders,R.; Zhdanov,S.; Kiryutin,B.; Lipman,D.J.; Tatusova,T.; Gordon,A.
EPI619844	PB2	Nicaragua	2012-Sep-19	A/Nicaragua/AGA2-03/2012		Other Database Import	Wentworth,D.E.; Halpin,R.A.; Lin,X.; Bera,J.; Akopov,A.; Ransier,A.; Mohan,M.; Fedorova,N.; Tsitrin,T.; Puri,V.; Stockwell,T.; Amedeo,P.; Appalla,L.; Bishop,B.; Edworthy,P.; Gupta,N.; Hoover,J.; Katzel,D.; Li,K.; Schobel,S.; Shrivastava,S.; Thovarai,V.; Wang,S.; Bao,Y.; Sanders,R.; Zhdanov,S.; Kiryutin,B.; Lipman,D.J.; Tatusova,T.; Gordon,A.
EPI612870	PA	Nicaragua	2012-Sep-15	A/Nicaragua/AGA2-01/2012		Other Database Import	Wentworth,D.E.; Halpin,R.A.; Lin,X.; Bera,J.; Akopov,A.; Ransier,A.; Mohan,M.; Fedorova,N.; Tsitrin,T.; Puri,V.; Stockwell,T.; Amedeo,P.; Appalla,L.; Bishop,B.; Edworthy,P.; Gupta,N.; Hoover,J.; Katzel,D.; Li,K.; Schobel,S.; Shrivastava,S.; Thovarai,V.; Wang,S.; Bao,Y.; Sanders,R.; Zhdanov,S.; Kiryutin,B.; Lipman,D.J.; Tatusova,T.; Gordon,A.
EPI619824	HA	Nicaragua	2012-Sep-15	A/Nicaragua/AGA2-01/2012		Other Database Import	Wentworth,D.E.; Halpin,R.A.; Lin,X.; Bera,J.; Akopov,A.; Ransier,A.; Mohan,M.; Fedorova,N.; Tsitrin,T.; Puri,V.; Stockwell,T.; Amedeo,P.; Appalla,L.; Bishop,B.; Edworthy,P.; Gupta,N.; Hoover,J.; Katzel,D.; Li,K.; Schobel,S.; Shrivastava,S.; Thovarai,V.; Wang,S.; Bao,Y.; Sanders,R.; Zhdanov,S.; Kiryutin,B.; Lipman,D.J.; Tatusova,T.; Gordon,A.
EPI619825	MP	Nicaragua	2012-Sep-15	A/Nicaragua/AGA2-01/2012		Other Database Import	Wentworth,D.E.; Halpin,R.A.; Lin,X.; Bera,J.; Akopov,A.; Ransier,A.; Mohan,M.; Fedorova,N.; Tsitrin,T.; Puri,V.; Stockwell,T.; Amedeo,P.; Appalla,L.; Bishop,B.; Edworthy,P.; Gupta,N.; Hoover,J.; Katzel,D.; Li,K.; Schobel,S.; Shrivastava,S.; Thovarai,V.; Wang,S.; Bao,Y.; Sanders,R.; Zhdanov,S.; Kiryutin,B.; Lipman,D.J.; Tatusova,T.; Gordon,A.
EPI619826	NA	Nicaragua	2012-Sep-15	A/Nicaragua/AGA2-01/2012		Other Database Import	Wentworth,D.E.; Halpin,R.A.; Lin,X.; Bera,J.; Akopov,A.; Ransier,A.; Mohan,M.; Fedorova,N.; Tsitrin,T.; Puri,V.; Stockwell,T.; Amedeo,P.; Appalla,L.; Bishop,B.; Edworthy,P.; Gupta,N.; Hoover,J.; Katzel,D.; Li,K.; Schobel,S.; Shrivastava,S.; Thovarai,V.; Wang,S.; Bao,Y.; Sanders,R.; Zhdanov,S.; Kiryutin,B.; Lipman,D.J.; Tatusova,T.; Gordon,A.
EPI619827	NP	Nicaragua	2012-Sep-15	A/Nicaragua/AGA2-01/2012		Other Database Import	Wentworth,D.E.; Halpin,R.A.; Lin,X.; Bera,J.; Akopov,A.; Ransier,A.; Mohan,M.; Fedorova,N.; Tsitrin,T.; Puri,V.; Stockwell,T.; Amedeo,P.; Appalla,L.; Bishop,B.; Edworthy,P.; Gupta,N.; Hoover,J.; Katzel,D.; Li,K.; Schobel,S.; Shrivastava,S.; Thovarai,V.; Wang,S.; Bao,Y.; Sanders,R.; Zhdanov,S.; Kiryutin,B.; Lipman,D.J.; Tatusova,T.; Gordon,A.
EPI619828	NS	Nicaragua	2012-Sep-15	A/Nicaragua/AGA2-01/2012		Other Database Import	Wentworth,D.E.; Halpin,R.A.; Lin,X.; Bera,J.; Akopov,A.; Ransier,A.; Mohan,M.; Fedorova,N.; Tsitrin,T.; Puri,V.; Stockwell,T.; Amedeo,P.; Appalla,L.; Bishop,B.; Edworthy,P.; Gupta,N.; Hoover,J.; Katzel,D.; Li,K.; Schobel,S.; Shrivastava,S.; Thovarai,V.; Wang,S.; Bao,Y.; Sanders,R.; Zhdanov,S.; Kiryutin,B.; Lipman,D.J.; Tatusova,T.; Gordon,A.
EPI619829	PB1	Nicaragua	2012-Sep-15	A/Nicaragua/AGA2-01/2012		Other Database Import	Wentworth,D.E.; Halpin,R.A.; Lin,X.; Bera,J.; Akopov,A.; Ransier,A.; Mohan,M.; Fedorova,N.; Tsitrin,T.; Puri,V.; Stockwell,T.; Amedeo,P.; Appalla,L.; Bishop,B.; Edworthy,P.; Gupta,N.; Hoover,J.; Katzel,D.; Li,K.; Schobel,S.; Shrivastava,S.; Thovarai,V.; Wang,S.; Bao,Y.; Sanders,R.; Zhdanov,S.; Kiryutin,B.; Lipman,D.J.; Tatusova,T.; Gordon,A.
EPI619830	PB2	Nicaragua	2012-Sep-15	A/Nicaragua/AGA2-01/2012		Other Database Import	Wentworth,D.E.; Halpin,R.A.; Lin,X.; Bera,J.; Akopov,A.; Ransier,A.; Mohan,M.; Fedorova,N.; Tsitrin,T.; Puri,V.; Stockwell,T.; Amedeo,P.; Appalla,L.; Bishop,B.; Edworthy,P.; Gupta,N.; Hoover,J.; Katzel,D.; Li,K.; Schobel,S.; Shrivastava,S.; Thovarai,V.; Wang,S.; Bao,Y.; Sanders,R.; Zhdanov,S.; Kiryutin,B.; Lipman,D.J.; Tatusova,T.; Gordon,A.
EPI608942	HA	United States	2012-Dec-19	A/Rochester/0064/2012		Other Database Import	Topham,D.J.
EPI808959	NS	United States	2012-Dec-19	A/Rochester/0064/2012		Other Database Import	Topham,D.J.
EPI608922	HA	United States	2012-Dec-12	A/Rochester/0055/2012		Other Database Import	Topham,D.J.
EPI608885	HA	United States	2012-Dec-01	A/Wisconsin/V130179/2012		Other Database Import	Dinis,J.M.; Florek,N.W.; Fatola,O.O.; Moncla,L.H.; Mutschler,J.P.; Charlier,O.K.; Meece,J.K.; Belongia,E.A.; Friedrich,T.C.
EPI608884	HA	United States	2012-Dec-01	A/Wisconsin/V130176/2012		Other Database Import	Dinis,J.M.; Florek,N.W.; Fatola,O.O.; Moncla,L.H.; Mutschler,J.P.; Charlier,O.K.; Meece,J.K.; Belongia,E.A.; Friedrich,T.C.
EPI608883	HA	United States	2012-Dec-01	A/Wisconsin/V130122/2012		Other Database Import	Dinis,J.M.; Florek,N.W.; Fatola,O.O.; Moncla,L.H.; Mutschler,J.P.; Charlier,O.K.; Meece,J.K.; Belongia,E.A.; Friedrich,T.C.
EPI608846	HA	United States	2012-Dec-01	A/Wisconsin/U130203/2012		Other Database Import	Dinis,J.M.; Florek,N.W.; Fatola,O.O.; Moncla,L.H.; Mutschler,J.P.; Charlier,O.K.; Meece,J.K.; Belongia,E.A.; Friedrich,T.C.
EPI608844	HA	United States	2012-Dec-01	A/Wisconsin/U130016/2012		Other Database Import	Dinis,J.M.; Florek,N.W.; Fatola,O.O.; Moncla,L.H.; Mutschler,J.P.; Charlier,O.K.; Meece,J.K.; Belongia,E.A.; Friedrich,T.C.
EPI600608	MP	China	2012-Dec-31	A/JiangxiDonghu/1450/2012		Other Database Import	Li,J.X.; Xiong,Y.; Gong,T.; Shi,Y.; Zhou,J.; Xu,G.
EPI600742	NA	China	2012-Dec-31	A/JiangxiDonghu/1450/2012		Other Database Import	Li,J.X.; Xiong,Y.; Gong,T.; Shi,Y.; Zhou,J.; Xu,G.
EPI600606	MP	China	2012-Dec-31	A/JiangxiDonghu/1286/2012		Other Database Import	Li,J.X.; Xiong,Y.; Gong,T.; Shi,Y.; Zhou,J.; Xu,G.
EPI600736	NA	China	2012-Dec-31	A/JiangxiDonghu/1286/2012		Other Database Import	Li,J.X.; Xiong,Y.; Gong,T.; Shi,Y.; Zhou,J.; Xu,G.
EPI620676	NA	China	2012-Sep-18	A/Beijing/38997/2012		Other Database Import	Zhu,R.; Qian,Y.; Sun,Y.; Wang,F.; Zhao,L.; Deng,J.
EPI598837	HA	China	2012-Sep-18	A/Beijing/38997/2012		Other Database Import	Zhu,R.; Qian,Y.; Sun,Y.; Wang,F.; Zhao,L.; Deng,J.
EPI620677	NA	China	2012-Sep-18	A/Beijing/38998/2012		Other Database Import	Zhu,R.; Qian,Y.; Sun,Y.; Wang,F.; Zhao,L.; Deng,J.
EPI598836	HA	China	2012-Sep-18	A/Beijing/38998/2012		Other Database Import	Zhu,R.; Qian,Y.; Sun,Y.; Wang,F.; Zhao,L.; Deng,J.
EPI620678	NA	China	2012-Sep-28	A/Beijing/39207/2012		Other Database Import	Zhu,R.; Qian,Y.; Sun,Y.; Wang,F.; Zhao,L.; Deng,J.
EPI598831	HA	China	2012-Sep-28	A/Beijing/39207/2012		Other Database Import	Zhu,R.; Qian,Y.; Sun,Y.; Wang,F.; Zhao,L.; Deng,J.
EPI598830	HA	China	2012-Nov-27	A/Beijing/40430/2012		Other Database Import	Zhu,R.; Qian,Y.; Sun,Y.; Wang,F.; Zhao,L.; Deng,J.
EPI597836	HA	Bangladesh	2012-Oct-13	A/Bangladesh/558/2012		Other Database Import	Islam,M.A.; Shaha,M.; Islam,M.K.; Ahmed,M.F.; Rahman,M.M.; Rahman,S.R.
EPI597833	HA	Bangladesh	2012-Oct-12	A/Bangladesh/542/2012		Other Database Import	Islam,M.A.; Shaha,M.; Islam,M.K.; Ahmed,M.F.; Rahman,M.M.; Rahman,S.R.
EPI576355	HA	Germany	2012-Dec-05	A/Sachsen/44/2012		Robert Koch Institute	Wedde, M.; Schweiger, B.
EPI576350	HA	Germany	2012-Dec-05	A/Thueringen/34/2012		Robert Koch Institute	Wedde, M.; Schweiger, B.
EPI576349	HA	Germany	2012-Nov-27	A/Nordrhein-Westfalen/32/2012		Robert Koch Institute	Wedde, M.; Schweiger, B.
EPI576346	HA	Germany	2012-Nov-23	A/Schleswig-Holstein/2/2012		Robert Koch Institute	Wedde, M.; Schweiger, B.
EPI576344	HA	Germany	2012-Nov-12	A/Sachsen/43/2012		Robert Koch Institute	Wedde, M.; Schweiger, B.
EPI576341	HA	Germany	2012-Dec-10	A/Bremen/17/2012		Robert Koch Institute	Wedde, M.; Schweiger, B.
EPI576340	HA	Germany	2012-Dec-17	A/Bremen/19/2012		Robert Koch Institute	Wedde, M.; Schweiger, B.
EPI576339	HA	Germany	2012-Dec-27	A/Mecklenburg-Vorpommern/13/2012		Robert Koch Institute	Wedde, M.; Schweiger, B.
EPI567939	PA	Vietnam	2012-Jul-27	A/Vietnam/13V H3-9/2012		Niigata University	Saito, Reiko; Takemae, Nobuhiro; Saito, Takehiko; Shobugawa, Yugo; Kondo, Hiroki; Hibino, Akinobu
EPI567942	PB1	Vietnam	2012-Jul-27	A/Vietnam/13V H3-9/2012		Niigata University	Saito, Reiko; Takemae, Nobuhiro; Saito, Takehiko; Shobugawa, Yugo; Kondo, Hiroki; Hibino, Akinobu
EPI567941	NP	Vietnam	2012-Jul-27	A/Vietnam/13V H3-9/2012		Niigata University	Saito, Reiko; Takemae, Nobuhiro; Saito, Takehiko; Shobugawa, Yugo; Kondo, Hiroki; Hibino, Akinobu
EPI567938	NA	Vietnam	2012-Jul-27	A/Vietnam/13V H3-9/2012		Niigata University	Saito, Reiko; Takemae, Nobuhiro; Saito, Takehiko; Shobugawa, Yugo; Kondo, Hiroki; Hibino, Akinobu
EPI567935	HA	Vietnam	2012-Jul-27	A/Vietnam/13V H3-9/2012		Niigata University	Saito, Reiko; Takemae, Nobuhiro; Saito, Takehiko; Shobugawa, Yugo; Kondo, Hiroki; Hibino, Akinobu
EPI567937	NS	Vietnam	2012-Jul-27	A/Vietnam/13V H3-9/2012		Niigata University	Saito, Reiko; Takemae, Nobuhiro; Saito, Takehiko; Shobugawa, Yugo; Kondo, Hiroki; Hibino, Akinobu
EPI567936	MP	Vietnam	2012-Jul-27	A/Vietnam/13V H3-9/2012		Niigata University	Saito, Reiko; Takemae, Nobuhiro; Saito, Takehiko; Shobugawa, Yugo; Kondo, Hiroki; Hibino, Akinobu
EPI567940	PB2	Vietnam	2012-Jul-27	A/Vietnam/13V H3-9/2012		Niigata University	Saito, Reiko; Takemae, Nobuhiro; Saito, Takehiko; Shobugawa, Yugo; Kondo, Hiroki; Hibino, Akinobu
EPI567890	MP	Vietnam	2012-Jul-23	A/Vietnam/13V H3-3/2012		Niigata University	Saito, Reiko; Takemae, Nobuhiro; Saito, Takehiko; Shobugawa, Yugo; Kondo, Hiroki; Hibino, Akinobu
EPI567892	NA	Vietnam	2012-Jul-23	A/Vietnam/13V H3-3/2012		Niigata University	Saito, Reiko; Takemae, Nobuhiro; Saito, Takehiko; Shobugawa, Yugo; Kondo, Hiroki; Hibino, Akinobu
EPI567896	PB1	Vietnam	2012-Jul-23	A/Vietnam/13V H3-3/2012		Niigata University	Saito, Reiko; Takemae, Nobuhiro; Saito, Takehiko; Shobugawa, Yugo; Kondo, Hiroki; Hibino, Akinobu
EPI567895	NP	Vietnam	2012-Jul-23	A/Vietnam/13V H3-3/2012		Niigata University	Saito, Reiko; Takemae, Nobuhiro; Saito, Takehiko; Shobugawa, Yugo; Kondo, Hiroki; Hibino, Akinobu
EPI567893	PA	Vietnam	2012-Jul-23	A/Vietnam/13V H3-3/2012		Niigata University	Saito, Reiko; Takemae, Nobuhiro; Saito, Takehiko; Shobugawa, Yugo; Kondo, Hiroki; Hibino, Akinobu
EPI567894	PB2	Vietnam	2012-Jul-23	A/Vietnam/13V H3-3/2012		Niigata University	Saito, Reiko; Takemae, Nobuhiro; Saito, Takehiko; Shobugawa, Yugo; Kondo, Hiroki; Hibino, Akinobu
EPI567889	HA	Vietnam	2012-Jul-23	A/Vietnam/13V H3-3/2012		Niigata University	Saito, Reiko; Takemae, Nobuhiro; Saito, Takehiko; Shobugawa, Yugo; Kondo, Hiroki; Hibino, Akinobu
EPI567891	NS	Vietnam	2012-Jul-23	A/Vietnam/13V H3-3/2012		Niigata University	Saito, Reiko; Takemae, Nobuhiro; Saito, Takehiko; Shobugawa, Yugo; Kondo, Hiroki; Hibino, Akinobu
EPI566500	HA	Australia	2012-Nov-28	A/South Australia/177/2012	Institute of Medical and Veterinary Science (IMVS)	WHO Collaborating Centre for Reference and Research on Influenza	Deng,Y-M.; Iannello,P.; Erenest,J.; Spirason, N.; Komadina,N.
EPI543766	NA	United States	2012-Oct-20	A/New York/39/2012	Centers for Disease Control and Prevention	National Institute of Infectious Diseases (NIID)	Takashita,Emi; Fujisaki,Seiichiro; Shirakura,Masayuki; Odagiri,Takato
EPI543767	HA	United States	2012-Oct-20	A/New York/39/2012	Centers for Disease Control and Prevention	National Institute of Infectious Diseases (NIID)	Takashita,Emi; Fujisaki,Seiichiro; Shirakura,Masayuki; Odagiri,Takato
EPI542758	NA	United States	2012-Dec-29	A/Connecticut/Flu037/2012		Other Database Import	Zhao,J.; Ragupathy,V.; Liu,J.; Wang,X.; Vemula,S.; Mubarak,H.; Ye,Z.; Landry,M.L.; Hewlett,I.
EPI542779	NS	United States	2012-Dec-29	A/Connecticut/Flu037/2012		Other Database Import	Zhao,J.; Ragupathy,V.; Liu,J.; Wang,X.; Vemula,S.; Mubarak,H.; Ye,Z.; Landry,M.L.; Hewlett,I.
EPI542682	PB1	United States	2012-Dec-29	A/Connecticut/Flu037/2012		Other Database Import	Zhao,J.; Ragupathy,V.; Liu,J.; Wang,X.; Vemula,S.; Mubarak,H.; Ye,Z.; Landry,M.L.; Hewlett,I.
EPI542734	NP	United States	2012-Dec-29	A/Connecticut/Flu037/2012		Other Database Import	Zhao,J.; Ragupathy,V.; Liu,J.; Wang,X.; Vemula,S.; Mubarak,H.; Ye,Z.; Landry,M.L.; Hewlett,I.
EPI542710	HA	United States	2012-Dec-29	A/Connecticut/Flu037/2012		Other Database Import	Zhao,J.; Ragupathy,V.; Liu,J.; Wang,X.; Vemula,S.; Mubarak,H.; Ye,Z.; Landry,M.L.; Hewlett,I.
EPI542659	PB2	United States	2012-Dec-29	A/Connecticut/Flu037/2012		Other Database Import	Zhao,J.; Ragupathy,V.; Liu,J.; Wang,X.; Vemula,S.; Mubarak,H.; Ye,Z.; Landry,M.L.; Hewlett,I.
EPI542798	MP	United States	2012-Dec-29	A/Connecticut/Flu037/2012		Other Database Import	Zhao,J.; Ragupathy,V.; Liu,J.; Wang,X.; Vemula,S.; Mubarak,H.; Ye,Z.; Landry,M.L.; Hewlett,I.
EPI542774	NS	United States	2012-Dec-30	A/Connecticut/Flu027/2012		Other Database Import	Zhao,J.; Ragupathy,V.; Liu,J.; Wang,X.; Vemula,S.; Mubarak,H.; Ye,Z.; Landry,M.L.; Hewlett,I.
EPI542753	NA	United States	2012-Dec-30	A/Connecticut/Flu027/2012		Other Database Import	Zhao,J.; Ragupathy,V.; Liu,J.; Wang,X.; Vemula,S.; Mubarak,H.; Ye,Z.; Landry,M.L.; Hewlett,I.
EPI542677	PB1	United States	2012-Dec-30	A/Connecticut/Flu027/2012		Other Database Import	Zhao,J.; Ragupathy,V.; Liu,J.; Wang,X.; Vemula,S.; Mubarak,H.; Ye,Z.; Landry,M.L.; Hewlett,I.
EPI542705	HA	United States	2012-Dec-30	A/Connecticut/Flu027/2012		Other Database Import	Zhao,J.; Ragupathy,V.; Liu,J.; Wang,X.; Vemula,S.; Mubarak,H.; Ye,Z.; Landry,M.L.; Hewlett,I.
EPI542654	PB2	United States	2012-Dec-30	A/Connecticut/Flu027/2012		Other Database Import	Zhao,J.; Ragupathy,V.; Liu,J.; Wang,X.; Vemula,S.; Mubarak,H.; Ye,Z.; Landry,M.L.; Hewlett,I.
EPI542729	NP	United States	2012-Dec-30	A/Connecticut/Flu027/2012		Other Database Import	Zhao,J.; Ragupathy,V.; Liu,J.; Wang,X.; Vemula,S.; Mubarak,H.; Ye,Z.; Landry,M.L.; Hewlett,I.
EPI542793	MP	United States	2012-Dec-30	A/Connecticut/Flu027/2012		Other Database Import	Zhao,J.; Ragupathy,V.; Liu,J.; Wang,X.; Vemula,S.; Mubarak,H.; Ye,Z.; Landry,M.L.; Hewlett,I.
EPI542760	NA	United States	2012-Dec-27	A/Connecticut/Flu040/2012		Other Database Import	Zhao,J.; Ragupathy,V.; Liu,J.; Wang,X.; Vemula,S.; Mubarak,H.; Ye,Z.; Landry,M.L.; Hewlett,I.
EPI542688	PB1	United States	2012-Dec-27	A/Connecticut/Flu040/2012		Other Database Import	Zhao,J.; Ragupathy,V.; Liu,J.; Wang,X.; Vemula,S.; Mubarak,H.; Ye,Z.; Landry,M.L.; Hewlett,I.
EPI542736	NP	United States	2012-Dec-27	A/Connecticut/Flu040/2012		Other Database Import	Zhao,J.; Ragupathy,V.; Liu,J.; Wang,X.; Vemula,S.; Mubarak,H.; Ye,Z.; Landry,M.L.; Hewlett,I.
EPI542712	HA	United States	2012-Dec-27	A/Connecticut/Flu040/2012		Other Database Import	Zhao,J.; Ragupathy,V.; Liu,J.; Wang,X.; Vemula,S.; Mubarak,H.; Ye,Z.; Landry,M.L.; Hewlett,I.
EPI542616	PA	United States	2012-Dec-27	A/Connecticut/Flu040/2012		Other Database Import	Zhao,J.; Ragupathy,V.; Liu,J.; Wang,X.; Vemula,S.; Mubarak,H.; Ye,Z.; Landry,M.L.; Hewlett,I.
EPI542661	PB2	United States	2012-Dec-27	A/Connecticut/Flu040/2012		Other Database Import	Zhao,J.; Ragupathy,V.; Liu,J.; Wang,X.; Vemula,S.; Mubarak,H.; Ye,Z.; Landry,M.L.; Hewlett,I.
EPI542800	MP	United States	2012-Dec-27	A/Connecticut/Flu040/2012		Other Database Import	Zhao,J.; Ragupathy,V.; Liu,J.; Wang,X.; Vemula,S.; Mubarak,H.; Ye,Z.; Landry,M.L.; Hewlett,I.
EPI542615	PA	United States	2012-Dec-27	A/Connecticut/Flu038/2012		Other Database Import	Zhao,J.; Ragupathy,V.; Liu,J.; Wang,X.; Vemula,S.; Mubarak,H.; Ye,Z.; Landry,M.L.; Hewlett,I.
EPI542759	NA	United States	2012-Dec-27	A/Connecticut/Flu038/2012		Other Database Import	Zhao,J.; Ragupathy,V.; Liu,J.; Wang,X.; Vemula,S.; Mubarak,H.; Ye,Z.; Landry,M.L.; Hewlett,I.
EPI542683	PB1	United States	2012-Dec-27	A/Connecticut/Flu038/2012		Other Database Import	Zhao,J.; Ragupathy,V.; Liu,J.; Wang,X.; Vemula,S.; Mubarak,H.; Ye,Z.; Landry,M.L.; Hewlett,I.
EPI542735	NP	United States	2012-Dec-27	A/Connecticut/Flu038/2012		Other Database Import	Zhao,J.; Ragupathy,V.; Liu,J.; Wang,X.; Vemula,S.; Mubarak,H.; Ye,Z.; Landry,M.L.; Hewlett,I.
EPI542711	HA	United States	2012-Dec-27	A/Connecticut/Flu038/2012		Other Database Import	Zhao,J.; Ragupathy,V.; Liu,J.; Wang,X.; Vemula,S.; Mubarak,H.; Ye,Z.; Landry,M.L.; Hewlett,I.
EPI542660	PB2	United States	2012-Dec-27	A/Connecticut/Flu038/2012		Other Database Import	Zhao,J.; Ragupathy,V.; Liu,J.; Wang,X.; Vemula,S.; Mubarak,H.; Ye,Z.; Landry,M.L.; Hewlett,I.
EPI542799	MP	United States	2012-Dec-27	A/Connecticut/Flu038/2012		Other Database Import	Zhao,J.; Ragupathy,V.; Liu,J.; Wang,X.; Vemula,S.; Mubarak,H.; Ye,Z.; Landry,M.L.; Hewlett,I.
EPI542752	NA	United States	2012-Dec-28	A/Connecticut/Flu026/2012		Other Database Import	Zhao,J.; Ragupathy,V.; Liu,J.; Wang,X.; Vemula,S.; Mubarak,H.; Ye,Z.; Landry,M.L.; Hewlett,I.
EPI542676	PB1	United States	2012-Dec-28	A/Connecticut/Flu026/2012		Other Database Import	Zhao,J.; Ragupathy,V.; Liu,J.; Wang,X.; Vemula,S.; Mubarak,H.; Ye,Z.; Landry,M.L.; Hewlett,I.
EPI542653	PB2	United States	2012-Dec-28	A/Connecticut/Flu026/2012		Other Database Import	Zhao,J.; Ragupathy,V.; Liu,J.; Wang,X.; Vemula,S.; Mubarak,H.; Ye,Z.; Landry,M.L.; Hewlett,I.
EPI542728	NP	United States	2012-Dec-28	A/Connecticut/Flu026/2012		Other Database Import	Zhao,J.; Ragupathy,V.; Liu,J.; Wang,X.; Vemula,S.; Mubarak,H.; Ye,Z.; Landry,M.L.; Hewlett,I.
EPI542704	HA	United States	2012-Dec-28	A/Connecticut/Flu026/2012		Other Database Import	Zhao,J.; Ragupathy,V.; Liu,J.; Wang,X.; Vemula,S.; Mubarak,H.; Ye,Z.; Landry,M.L.; Hewlett,I.
EPI542610	PA	United States	2012-Dec-28	A/Connecticut/Flu026/2012		Other Database Import	Zhao,J.; Ragupathy,V.; Liu,J.; Wang,X.; Vemula,S.; Mubarak,H.; Ye,Z.; Landry,M.L.; Hewlett,I.
EPI542792	MP	United States	2012-Dec-28	A/Connecticut/Flu026/2012		Other Database Import	Zhao,J.; Ragupathy,V.; Liu,J.; Wang,X.; Vemula,S.; Mubarak,H.; Ye,Z.; Landry,M.L.; Hewlett,I.
EPI542773	NS	United States	2012-Dec-30	A/Connecticut/Flu025/2012		Other Database Import	Zhao,J.; Ragupathy,V.; Liu,J.; Wang,X.; Vemula,S.; Mubarak,H.; Ye,Z.; Landry,M.L.; Hewlett,I.
EPI542751	NA	United States	2012-Dec-30	A/Connecticut/Flu025/2012		Other Database Import	Zhao,J.; Ragupathy,V.; Liu,J.; Wang,X.; Vemula,S.; Mubarak,H.; Ye,Z.; Landry,M.L.; Hewlett,I.
EPI542675	PB1	United States	2012-Dec-30	A/Connecticut/Flu025/2012		Other Database Import	Zhao,J.; Ragupathy,V.; Liu,J.; Wang,X.; Vemula,S.; Mubarak,H.; Ye,Z.; Landry,M.L.; Hewlett,I.
EPI542652	PB2	United States	2012-Dec-30	A/Connecticut/Flu025/2012		Other Database Import	Zhao,J.; Ragupathy,V.; Liu,J.; Wang,X.; Vemula,S.; Mubarak,H.; Ye,Z.; Landry,M.L.; Hewlett,I.
EPI542703	HA	United States	2012-Dec-30	A/Connecticut/Flu025/2012		Other Database Import	Zhao,J.; Ragupathy,V.; Liu,J.; Wang,X.; Vemula,S.; Mubarak,H.; Ye,Z.; Landry,M.L.; Hewlett,I.
EPI542727	NP	United States	2012-Dec-30	A/Connecticut/Flu025/2012		Other Database Import	Zhao,J.; Ragupathy,V.; Liu,J.; Wang,X.; Vemula,S.; Mubarak,H.; Ye,Z.; Landry,M.L.; Hewlett,I.
EPI542609	PA	United States	2012-Dec-30	A/Connecticut/Flu025/2012		Other Database Import	Zhao,J.; Ragupathy,V.; Liu,J.; Wang,X.; Vemula,S.; Mubarak,H.; Ye,Z.; Landry,M.L.; Hewlett,I.
EPI542791	MP	United States	2012-Dec-30	A/Connecticut/Flu025/2012		Other Database Import	Zhao,J.; Ragupathy,V.; Liu,J.; Wang,X.; Vemula,S.; Mubarak,H.; Ye,Z.; Landry,M.L.; Hewlett,I.
EPI542608	PA	United States	2012-Dec-28	A/Connecticut/Flu023/2012		Other Database Import	Zhao,J.; Ragupathy,V.; Liu,J.; Wang,X.; Vemula,S.; Mubarak,H.; Ye,Z.; Landry,M.L.; Hewlett,I.
EPI542772	NS	United States	2012-Dec-28	A/Connecticut/Flu023/2012		Other Database Import	Zhao,J.; Ragupathy,V.; Liu,J.; Wang,X.; Vemula,S.; Mubarak,H.; Ye,Z.; Landry,M.L.; Hewlett,I.
EPI542750	NA	United States	2012-Dec-28	A/Connecticut/Flu023/2012		Other Database Import	Zhao,J.; Ragupathy,V.; Liu,J.; Wang,X.; Vemula,S.; Mubarak,H.; Ye,Z.; Landry,M.L.; Hewlett,I.
EPI542674	PB1	United States	2012-Dec-28	A/Connecticut/Flu023/2012		Other Database Import	Zhao,J.; Ragupathy,V.; Liu,J.; Wang,X.; Vemula,S.; Mubarak,H.; Ye,Z.; Landry,M.L.; Hewlett,I.
EPI542651	PB2	United States	2012-Dec-28	A/Connecticut/Flu023/2012		Other Database Import	Zhao,J.; Ragupathy,V.; Liu,J.; Wang,X.; Vemula,S.; Mubarak,H.; Ye,Z.; Landry,M.L.; Hewlett,I.
EPI542702	HA	United States	2012-Dec-28	A/Connecticut/Flu023/2012		Other Database Import	Zhao,J.; Ragupathy,V.; Liu,J.; Wang,X.; Vemula,S.; Mubarak,H.; Ye,Z.; Landry,M.L.; Hewlett,I.
EPI542726	NP	United States	2012-Dec-28	A/Connecticut/Flu023/2012		Other Database Import	Zhao,J.; Ragupathy,V.; Liu,J.; Wang,X.; Vemula,S.; Mubarak,H.; Ye,Z.; Landry,M.L.; Hewlett,I.
EPI542790	MP	United States	2012-Dec-28	A/Connecticut/Flu023/2012		Other Database Import	Zhao,J.; Ragupathy,V.; Liu,J.; Wang,X.; Vemula,S.; Mubarak,H.; Ye,Z.; Landry,M.L.; Hewlett,I.
EPI542770	NS	United States	2012-Dec-31	A/Connecticut/Flu018/2012		Other Database Import	Zhao,J.; Ragupathy,V.; Liu,J.; Wang,X.; Vemula,S.; Mubarak,H.; Ye,Z.; Landry,M.L.; Hewlett,I.
EPI542748	NA	United States	2012-Dec-31	A/Connecticut/Flu018/2012		Other Database Import	Zhao,J.; Ragupathy,V.; Liu,J.; Wang,X.; Vemula,S.; Mubarak,H.; Ye,Z.; Landry,M.L.; Hewlett,I.
EPI542672	PB1	United States	2012-Dec-31	A/Connecticut/Flu018/2012		Other Database Import	Zhao,J.; Ragupathy,V.; Liu,J.; Wang,X.; Vemula,S.; Mubarak,H.; Ye,Z.; Landry,M.L.; Hewlett,I.
EPI542649	PB2	United States	2012-Dec-31	A/Connecticut/Flu018/2012		Other Database Import	Zhao,J.; Ragupathy,V.; Liu,J.; Wang,X.; Vemula,S.; Mubarak,H.; Ye,Z.; Landry,M.L.; Hewlett,I.
EPI542700	HA	United States	2012-Dec-31	A/Connecticut/Flu018/2012		Other Database Import	Zhao,J.; Ragupathy,V.; Liu,J.; Wang,X.; Vemula,S.; Mubarak,H.; Ye,Z.; Landry,M.L.; Hewlett,I.
EPI542724	NP	United States	2012-Dec-31	A/Connecticut/Flu018/2012		Other Database Import	Zhao,J.; Ragupathy,V.; Liu,J.; Wang,X.; Vemula,S.; Mubarak,H.; Ye,Z.; Landry,M.L.; Hewlett,I.
EPI542606	PA	United States	2012-Dec-31	A/Connecticut/Flu018/2012		Other Database Import	Zhao,J.; Ragupathy,V.; Liu,J.; Wang,X.; Vemula,S.; Mubarak,H.; Ye,Z.; Landry,M.L.; Hewlett,I.
EPI542767	NS	United States	2012-Dec-29	A/Connecticut/Flu013/2012		Other Database Import	Zhao,J.; Ragupathy,V.; Liu,J.; Wang,X.; Vemula,S.; Mubarak,H.; Ye,Z.; Landry,M.L.; Hewlett,I.
EPI542745	NA	United States	2012-Dec-29	A/Connecticut/Flu013/2012		Other Database Import	Zhao,J.; Ragupathy,V.; Liu,J.; Wang,X.; Vemula,S.; Mubarak,H.; Ye,Z.; Landry,M.L.; Hewlett,I.
EPI542787	MP	United States	2012-Dec-29	A/Connecticut/Flu013/2012		Other Database Import	Zhao,J.; Ragupathy,V.; Liu,J.; Wang,X.; Vemula,S.; Mubarak,H.; Ye,Z.; Landry,M.L.; Hewlett,I.
EPI542697	HA	United States	2012-Dec-29	A/Connecticut/Flu013/2012		Other Database Import	Zhao,J.; Ragupathy,V.; Liu,J.; Wang,X.; Vemula,S.; Mubarak,H.; Ye,Z.; Landry,M.L.; Hewlett,I.
EPI542646	PB2	United States	2012-Dec-29	A/Connecticut/Flu013/2012		Other Database Import	Zhao,J.; Ragupathy,V.; Liu,J.; Wang,X.; Vemula,S.; Mubarak,H.; Ye,Z.; Landry,M.L.; Hewlett,I.
EPI542721	NP	United States	2012-Dec-29	A/Connecticut/Flu013/2012		Other Database Import	Zhao,J.; Ragupathy,V.; Liu,J.; Wang,X.; Vemula,S.; Mubarak,H.; Ye,Z.; Landry,M.L.; Hewlett,I.
EPI542669	PB1	United States	2012-Dec-29	A/Connecticut/Flu013/2012		Other Database Import	Zhao,J.; Ragupathy,V.; Liu,J.; Wang,X.; Vemula,S.; Mubarak,H.; Ye,Z.; Landry,M.L.; Hewlett,I.
EPI542603	PA	United States	2012-Dec-29	A/Connecticut/Flu013/2012		Other Database Import	Zhao,J.; Ragupathy,V.; Liu,J.; Wang,X.; Vemula,S.; Mubarak,H.; Ye,Z.; Landry,M.L.; Hewlett,I.
EPI542743	NA	United States	2012-Dec-30	A/Connecticut/Flu009/2012		Other Database Import	Zhao,J.; Ragupathy,V.; Liu,J.; Wang,X.; Vemula,S.; Mubarak,H.; Ye,Z.; Landry,M.L.; Hewlett,I.
EPI542786	MP	United States	2012-Dec-30	A/Connecticut/Flu009/2012		Other Database Import	Zhao,J.; Ragupathy,V.; Liu,J.; Wang,X.; Vemula,S.; Mubarak,H.; Ye,Z.; Landry,M.L.; Hewlett,I.
EPI542695	HA	United States	2012-Dec-30	A/Connecticut/Flu009/2012		Other Database Import	Zhao,J.; Ragupathy,V.; Liu,J.; Wang,X.; Vemula,S.; Mubarak,H.; Ye,Z.; Landry,M.L.; Hewlett,I.
EPI542644	PB2	United States	2012-Dec-30	A/Connecticut/Flu009/2012		Other Database Import	Zhao,J.; Ragupathy,V.; Liu,J.; Wang,X.; Vemula,S.; Mubarak,H.; Ye,Z.; Landry,M.L.; Hewlett,I.
EPI542719	NP	United States	2012-Dec-30	A/Connecticut/Flu009/2012		Other Database Import	Zhao,J.; Ragupathy,V.; Liu,J.; Wang,X.; Vemula,S.; Mubarak,H.; Ye,Z.; Landry,M.L.; Hewlett,I.
EPI542600	PA	United States	2012-Dec-30	A/Connecticut/Flu009/2012		Other Database Import	Zhao,J.; Ragupathy,V.; Liu,J.; Wang,X.; Vemula,S.; Mubarak,H.; Ye,Z.; Landry,M.L.; Hewlett,I.
EPI542765	NS	United States	2012-Dec-30	A/Connecticut/Flu008/2012		Other Database Import	Zhao,J.; Ragupathy,V.; Liu,J.; Wang,X.; Vemula,S.; Mubarak,H.; Ye,Z.; Landry,M.L.; Hewlett,I.
EPI542742	NA	United States	2012-Dec-30	A/Connecticut/Flu008/2012		Other Database Import	Zhao,J.; Ragupathy,V.; Liu,J.; Wang,X.; Vemula,S.; Mubarak,H.; Ye,Z.; Landry,M.L.; Hewlett,I.
EPI542785	MP	United States	2012-Dec-30	A/Connecticut/Flu008/2012		Other Database Import	Zhao,J.; Ragupathy,V.; Liu,J.; Wang,X.; Vemula,S.; Mubarak,H.; Ye,Z.; Landry,M.L.; Hewlett,I.
EPI542694	HA	United States	2012-Dec-30	A/Connecticut/Flu008/2012		Other Database Import	Zhao,J.; Ragupathy,V.; Liu,J.; Wang,X.; Vemula,S.; Mubarak,H.; Ye,Z.; Landry,M.L.; Hewlett,I.
EPI542643	PB2	United States	2012-Dec-30	A/Connecticut/Flu008/2012		Other Database Import	Zhao,J.; Ragupathy,V.; Liu,J.; Wang,X.; Vemula,S.; Mubarak,H.; Ye,Z.; Landry,M.L.; Hewlett,I.
EPI542718	NP	United States	2012-Dec-30	A/Connecticut/Flu008/2012		Other Database Import	Zhao,J.; Ragupathy,V.; Liu,J.; Wang,X.; Vemula,S.; Mubarak,H.; Ye,Z.; Landry,M.L.; Hewlett,I.
EPI542599	PA	United States	2012-Dec-30	A/Connecticut/Flu008/2012		Other Database Import	Zhao,J.; Ragupathy,V.; Liu,J.; Wang,X.; Vemula,S.; Mubarak,H.; Ye,Z.; Landry,M.L.; Hewlett,I.
EPI542764	NS	United States	2012-Dec-30	A/Connecticut/Flu007/2012		Other Database Import	Zhao,J.; Ragupathy,V.; Liu,J.; Wang,X.; Vemula,S.; Mubarak,H.; Ye,Z.; Landry,M.L.; Hewlett,I.
EPI542741	NA	United States	2012-Dec-30	A/Connecticut/Flu007/2012		Other Database Import	Zhao,J.; Ragupathy,V.; Liu,J.; Wang,X.; Vemula,S.; Mubarak,H.; Ye,Z.; Landry,M.L.; Hewlett,I.
EPI542784	MP	United States	2012-Dec-30	A/Connecticut/Flu007/2012		Other Database Import	Zhao,J.; Ragupathy,V.; Liu,J.; Wang,X.; Vemula,S.; Mubarak,H.; Ye,Z.; Landry,M.L.; Hewlett,I.
EPI542693	HA	United States	2012-Dec-30	A/Connecticut/Flu007/2012		Other Database Import	Zhao,J.; Ragupathy,V.; Liu,J.; Wang,X.; Vemula,S.; Mubarak,H.; Ye,Z.; Landry,M.L.; Hewlett,I.
EPI542642	PB2	United States	2012-Dec-30	A/Connecticut/Flu007/2012		Other Database Import	Zhao,J.; Ragupathy,V.; Liu,J.; Wang,X.; Vemula,S.; Mubarak,H.; Ye,Z.; Landry,M.L.; Hewlett,I.
EPI542717	NP	United States	2012-Dec-30	A/Connecticut/Flu007/2012		Other Database Import	Zhao,J.; Ragupathy,V.; Liu,J.; Wang,X.; Vemula,S.; Mubarak,H.; Ye,Z.; Landry,M.L.; Hewlett,I.
EPI542597	PA	United States	2012-Dec-30	A/Connecticut/Flu007/2012		Other Database Import	Zhao,J.; Ragupathy,V.; Liu,J.; Wang,X.; Vemula,S.; Mubarak,H.; Ye,Z.; Landry,M.L.; Hewlett,I.
EPI542596	PA	United States	2012-Dec-29	A/Connecticut/Flu006/2012		Other Database Import	Zhao,J.; Ragupathy,V.; Liu,J.; Wang,X.; Vemula,S.; Mubarak,H.; Ye,Z.; Landry,M.L.; Hewlett,I.
EPI542763	NS	United States	2012-Dec-29	A/Connecticut/Flu006/2012		Other Database Import	Zhao,J.; Ragupathy,V.; Liu,J.; Wang,X.; Vemula,S.; Mubarak,H.; Ye,Z.; Landry,M.L.; Hewlett,I.
EPI542740	NA	United States	2012-Dec-29	A/Connecticut/Flu006/2012		Other Database Import	Zhao,J.; Ragupathy,V.; Liu,J.; Wang,X.; Vemula,S.; Mubarak,H.; Ye,Z.; Landry,M.L.; Hewlett,I.
EPI542783	MP	United States	2012-Dec-29	A/Connecticut/Flu006/2012		Other Database Import	Zhao,J.; Ragupathy,V.; Liu,J.; Wang,X.; Vemula,S.; Mubarak,H.; Ye,Z.; Landry,M.L.; Hewlett,I.
EPI542692	HA	United States	2012-Dec-29	A/Connecticut/Flu006/2012		Other Database Import	Zhao,J.; Ragupathy,V.; Liu,J.; Wang,X.; Vemula,S.; Mubarak,H.; Ye,Z.; Landry,M.L.; Hewlett,I.
EPI542641	PB2	United States	2012-Dec-29	A/Connecticut/Flu006/2012		Other Database Import	Zhao,J.; Ragupathy,V.; Liu,J.; Wang,X.; Vemula,S.; Mubarak,H.; Ye,Z.; Landry,M.L.; Hewlett,I.
EPI542716	NP	United States	2012-Dec-29	A/Connecticut/Flu006/2012		Other Database Import	Zhao,J.; Ragupathy,V.; Liu,J.; Wang,X.; Vemula,S.; Mubarak,H.; Ye,Z.; Landry,M.L.; Hewlett,I.
EPI542665	PB1	United States	2012-Dec-29	A/Connecticut/Flu006/2012		Other Database Import	Zhao,J.; Ragupathy,V.; Liu,J.; Wang,X.; Vemula,S.; Mubarak,H.; Ye,Z.; Landry,M.L.; Hewlett,I.
EPI542762	NS	United States	2012-Dec-30	A/Connecticut/Flu002/2012		Other Database Import	Zhao,J.; Ragupathy,V.; Liu,J.; Wang,X.; Vemula,S.; Mubarak,H.; Ye,Z.; Landry,M.L.; Hewlett,I.
EPI542738	NA	United States	2012-Dec-30	A/Connecticut/Flu002/2012		Other Database Import	Zhao,J.; Ragupathy,V.; Liu,J.; Wang,X.; Vemula,S.; Mubarak,H.; Ye,Z.; Landry,M.L.; Hewlett,I.
EPI542781	MP	United States	2012-Dec-30	A/Connecticut/Flu002/2012		Other Database Import	Zhao,J.; Ragupathy,V.; Liu,J.; Wang,X.; Vemula,S.; Mubarak,H.; Ye,Z.; Landry,M.L.; Hewlett,I.
EPI542690	HA	United States	2012-Dec-30	A/Connecticut/Flu002/2012		Other Database Import	Zhao,J.; Ragupathy,V.; Liu,J.; Wang,X.; Vemula,S.; Mubarak,H.; Ye,Z.; Landry,M.L.; Hewlett,I.
EPI542714	NP	United States	2012-Dec-30	A/Connecticut/Flu002/2012		Other Database Import	Zhao,J.; Ragupathy,V.; Liu,J.; Wang,X.; Vemula,S.; Mubarak,H.; Ye,Z.; Landry,M.L.; Hewlett,I.
EPI542639	PB2	United States	2012-Dec-30	A/Connecticut/Flu002/2012		Other Database Import	Zhao,J.; Ragupathy,V.; Liu,J.; Wang,X.; Vemula,S.; Mubarak,H.; Ye,Z.; Landry,M.L.; Hewlett,I.
EPI542663	PB1	United States	2012-Dec-30	A/Connecticut/Flu002/2012		Other Database Import	Zhao,J.; Ragupathy,V.; Liu,J.; Wang,X.; Vemula,S.; Mubarak,H.; Ye,Z.; Landry,M.L.; Hewlett,I.
EPI542594	PA	United States	2012-Dec-30	A/Connecticut/Flu002/2012		Other Database Import	Zhao,J.; Ragupathy,V.; Liu,J.; Wang,X.; Vemula,S.; Mubarak,H.; Ye,Z.; Landry,M.L.; Hewlett,I.
EPI541869	NA	Netherlands	2012-Dec-13	A/Netherlands/622/12	National Institute for Public Health and the Environment (RIVM)	Erasmus Medical Center
EPI541870	HA	Netherlands	2012-Dec-13	A/Netherlands/622/12	National Institute for Public Health and the Environment (RIVM)	Erasmus Medical Center
EPI541422	HA	Gambia	2012-Nov-08	A/Gambia/G0069636/2012		National Institute for Medical Research
EPI541423	NA	Gambia	2012-Nov-08	A/Gambia/G0069636/2012		National Institute for Medical Research
EPI541420	HA	Gambia	2012-Nov-08	A/Gambia/G0069636/2012		National Institute for Medical Research
EPI541421	NA	Gambia	2012-Nov-08	A/Gambia/G0069636/2012		National Institute for Medical Research
EPI537039	NP	United States	2012-Oct-20	A/New York/39/2012	New York State Department of Health	Centers for Disease Control and Prevention
EPI537040	NS	United States	2012-Oct-20	A/New York/39/2012	New York State Department of Health	Centers for Disease Control and Prevention
EPI537041	MP	United States	2012-Oct-20	A/New York/39/2012	New York State Department of Health	Centers for Disease Control and Prevention
EPI537042	PA	United States	2012-Oct-20	A/New York/39/2012	New York State Department of Health	Centers for Disease Control and Prevention
EPI537043	PB2	United States	2012-Oct-20	A/New York/39/2012	New York State Department of Health	Centers for Disease Control and Prevention
EPI537044	PB1	United States	2012-Oct-20	A/New York/39/2012	New York State Department of Health	Centers for Disease Control and Prevention
EPI537045	NA	United States	2012-Oct-20	A/New York/39/2012	New York State Department of Health	Centers for Disease Control and Prevention
EPI537046	HA	United States	2012-Oct-20	A/New York/39/2012	New York State Department of Health	Centers for Disease Control and Prevention
EPI536338	HA	Gambia	2012-Nov-13	A/Gambia/G0071436/2012		National Institute for Medical Research
EPI536339	NA	Gambia	2012-Nov-13	A/Gambia/G0071436/2012		National Institute for Medical Research
EPI536334	HA	Gambia	2012-Nov-08	A/Gambia/G0069640/2012		National Institute for Medical Research
EPI536335	NA	Gambia	2012-Nov-08	A/Gambia/G0069640/2012		National Institute for Medical Research
EPI536328	HA	Gambia	2012-Oct-29	A/Gambia/G0065236/2012		National Institute for Medical Research
EPI536329	NA	Gambia	2012-Oct-29	A/Gambia/G0065236/2012		National Institute for Medical Research
EPI533117	HA	United States	2012-Oct-07	A/Pennsylvania/CHOP10/2012		Other Database Import	Chambers,B.S.; Li,Y.; Hodinka,R.L.; Hensley,S.E.
EPI533127	NA	United States	2012-Oct-07	A/Pennsylvania/CHOP10/2012		Other Database Import	Chambers,B.S.; Li,Y.; Hodinka,R.L.; Hensley,S.E.
EPI531125	MP	United States	2012-Dec-02	A/Houston/JMM_42/2012		Other Database Import	Wentworth,D.E.; Halpin,R.A.; Lin,X.; Bera,J.; Akopov,A.; Mohan,M.; Fedorova,N.; Tsitrin,T.; McLellan,M.; Stockwell,T.; Amedeo,P.; Appalla,L.; Bishop,B.; Edworthy,P.; Gupta,N.; Hoover,J.; Katzel,D.; Li,K.; Schobel,S.; Shrivastava,S.; Thovarai,V.; Wang,S.; Bao,Y.; Sanders,R.; Zhdanov,S.; Kiryutin,B.; Lipman,D.J.; Tatusova,T.; Musser,J.M.
EPI531126	NA	United States	2012-Dec-02	A/Houston/JMM_42/2012		Other Database Import	Wentworth,D.E.; Halpin,R.A.; Lin,X.; Bera,J.; Akopov,A.; Mohan,M.; Fedorova,N.; Tsitrin,T.; McLellan,M.; Stockwell,T.; Amedeo,P.; Appalla,L.; Bishop,B.; Edworthy,P.; Gupta,N.; Hoover,J.; Katzel,D.; Li,K.; Schobel,S.; Shrivastava,S.; Thovarai,V.; Wang,S.; Bao,Y.; Sanders,R.; Zhdanov,S.; Kiryutin,B.; Lipman,D.J.; Tatusova,T.; Musser,J.M.
EPI531117	NS	United States	2012-Dec-02	A/Houston/JMM_42/2012		Other Database Import	Wentworth,D.E.; Halpin,R.A.; Lin,X.; Bera,J.; Akopov,A.; Mohan,M.; Fedorova,N.; Tsitrin,T.; McLellan,M.; Stockwell,T.; Amedeo,P.; Appalla,L.; Bishop,B.; Edworthy,P.; Gupta,N.; Hoover,J.; Katzel,D.; Li,K.; Schobel,S.; Shrivastava,S.; Thovarai,V.; Wang,S.; Bao,Y.; Sanders,R.; Zhdanov,S.; Kiryutin,B.; Lipman,D.J.; Tatusova,T.; Musser,J.M.
EPI530754	PA	Thailand	2012-Jul-30	A/Thailand/VIROAF2/2012		Other Database Import	Rutvisuttinunt,W.; Chinnawirotpisan,P.; Simasathien,S.; Shrestha,S.K.; Yoon,I.K.; Klungthong,C.; Fernandez,S.
EPI530959	PB2	Thailand	2012-Jul-30	A/Thailand/VIROAF2/2012		Other Database Import	Rutvisuttinunt,W.; Chinnawirotpisan,P.; Simasathien,S.; Shrestha,S.K.; Yoon,I.K.; Klungthong,C.; Fernandez,S.
EPI530960	PB1	Thailand	2012-Jul-30	A/Thailand/VIROAF2/2012		Other Database Import	Rutvisuttinunt,W.; Chinnawirotpisan,P.; Simasathien,S.; Shrestha,S.K.; Yoon,I.K.; Klungthong,C.; Fernandez,S.
EPI530961	HA	Thailand	2012-Jul-30	A/Thailand/VIROAF2/2012		Other Database Import	Rutvisuttinunt,W.; Chinnawirotpisan,P.; Simasathien,S.; Shrestha,S.K.; Yoon,I.K.; Klungthong,C.; Fernandez,S.
EPI530962	NP	Thailand	2012-Jul-30	A/Thailand/VIROAF2/2012		Other Database Import	Rutvisuttinunt,W.; Chinnawirotpisan,P.; Simasathien,S.; Shrestha,S.K.; Yoon,I.K.; Klungthong,C.; Fernandez,S.
EPI530963	NA	Thailand	2012-Jul-30	A/Thailand/VIROAF2/2012		Other Database Import	Rutvisuttinunt,W.; Chinnawirotpisan,P.; Simasathien,S.; Shrestha,S.K.; Yoon,I.K.; Klungthong,C.; Fernandez,S.
EPI530964	MP	Thailand	2012-Jul-30	A/Thailand/VIROAF2/2012		Other Database Import	Rutvisuttinunt,W.; Chinnawirotpisan,P.; Simasathien,S.; Shrestha,S.K.; Yoon,I.K.; Klungthong,C.; Fernandez,S.
EPI530965	NS	Thailand	2012-Jul-30	A/Thailand/VIROAF2/2012		Other Database Import	Rutvisuttinunt,W.; Chinnawirotpisan,P.; Simasathien,S.; Shrestha,S.K.; Yoon,I.K.; Klungthong,C.; Fernandez,S.
EPI530753	PA	Thailand	2012-Sep-13	A/Thailand/VIROAF6/2012		Other Database Import	Rutvisuttinunt,W.; Chinnawirotpisan,P.; Simasathien,S.; Shrestha,S.K.; Yoon,I.K.; Klungthong,C.; Fernandez,S.
EPI530949	NA	Thailand	2012-Sep-13	A/Thailand/VIROAF6/2012		Other Database Import	Rutvisuttinunt,W.; Chinnawirotpisan,P.; Simasathien,S.; Shrestha,S.K.; Yoon,I.K.; Klungthong,C.; Fernandez,S.
EPI530950	MP	Thailand	2012-Sep-13	A/Thailand/VIROAF6/2012		Other Database Import	Rutvisuttinunt,W.; Chinnawirotpisan,P.; Simasathien,S.; Shrestha,S.K.; Yoon,I.K.; Klungthong,C.; Fernandez,S.
EPI530951	NS	Thailand	2012-Sep-13	A/Thailand/VIROAF6/2012		Other Database Import	Rutvisuttinunt,W.; Chinnawirotpisan,P.; Simasathien,S.; Shrestha,S.K.; Yoon,I.K.; Klungthong,C.; Fernandez,S.
EPI530945	PB2	Thailand	2012-Sep-13	A/Thailand/VIROAF6/2012		Other Database Import	Rutvisuttinunt,W.; Chinnawirotpisan,P.; Simasathien,S.; Shrestha,S.K.; Yoon,I.K.; Klungthong,C.; Fernandez,S.
EPI530946	PB1	Thailand	2012-Sep-13	A/Thailand/VIROAF6/2012		Other Database Import	Rutvisuttinunt,W.; Chinnawirotpisan,P.; Simasathien,S.; Shrestha,S.K.; Yoon,I.K.; Klungthong,C.; Fernandez,S.
EPI530947	HA	Thailand	2012-Sep-13	A/Thailand/VIROAF6/2012		Other Database Import	Rutvisuttinunt,W.; Chinnawirotpisan,P.; Simasathien,S.; Shrestha,S.K.; Yoon,I.K.; Klungthong,C.; Fernandez,S.
EPI530948	NP	Thailand	2012-Sep-13	A/Thailand/VIROAF6/2012		Other Database Import	Rutvisuttinunt,W.; Chinnawirotpisan,P.; Simasathien,S.; Shrestha,S.K.; Yoon,I.K.; Klungthong,C.; Fernandez,S.
EPI527719	NA	India	2012-Oct-26	A/Chhattisgarh/9873/2012		Other Database Import	Kumar,S.; Khare,S.; Saidullah,B.; Rai,A.
EPI527662	HA	India	2012-Oct-26	A/Chhattisgarh/9873/2012		Other Database Import	Kumar,S.; Khare,S.; Saidullah,B.; Rai,A.
EPI580834	MP	India	2012-Oct-26	A/Chhattisgarh/9873/2012		Other Database Import	Kumar,S.; Khare,S.; Saidullah,B.; Rai,A.
EPI580838	NS	India	2012-Oct-26	A/Chhattisgarh/9873/2012		Other Database Import	Kumar,S.; Khare,S.; Saidullah,B.; Rai,A.
EPI527240	HA	India	2012-Dec-26	A/India/LKO3154/2012		Other Database Import	Jain,A.; Dangi,T.; Jain,B.; Singh,A.K.; Dwivedi,M.; Verma,A.K.; Singh,J.V.; Kumar,R.
EPI527270	NA	India	2012-Dec-26	A/India/LKO3154/2012		Other Database Import	Jain,A.; Dangi,T.; Jain,B.; Singh,A.K.; Dwivedi,M.; Verma,A.K.; Singh,J.V.; Kumar,R.
EPI526660	NA	Thailand	2012-Dec-17	A/BANGKOK/3489/2012	WHO National Influenza Centre, National Institute of Medical Research (NIMR)	WHO Collaborating Centre for Reference and Research on Influenza	Deng,Y-D.; Iannello,P.; Spirason,N.; Jelley,L.; Lau,H.; Komadina,N.
EPI526661	HA	Thailand	2012-Dec-17	A/BANGKOK/3489/2012	WHO National Influenza Centre, National Institute of Medical Research (NIMR)	WHO Collaborating Centre for Reference and Research on Influenza	Deng,Y-D.; Iannello,P.; Spirason,N.; Jelley,L.; Lau,H.; Komadina,N.
EPI524072	HA	United States	2012-Dec-31	A/Chicago/YGA_04126/2012		Other Database Import	Wentworth,D.E.; Halpin,R.A.; Lin,X.; Bera,J.; Akopov,A.; Ransier,A.; Mohan,M.; Fedorova,N.; Tsitrin,T.; Stockwell,T.; Amedeo,P.; Appalla,L.; Bishop,B.; Edworthy,P.; Gupta,N.; Hoover,J.; Katzel,D.; Li,K.; Schobel,S.; Shrivastava,S.; Thovarai,V.; Wang,S.; Landon,E.; Tesic,V.; Nash,C.; Bao,Y.; Sanders,R.; Zhdanov,S.; Kiryutin,B.; Lipman,D.J.; Tatusova,T.; Grad,Y.
EPI524073	MP	United States	2012-Dec-31	A/Chicago/YGA_04126/2012		Other Database Import	Wentworth,D.E.; Halpin,R.A.; Lin,X.; Bera,J.; Akopov,A.; Ransier,A.; Mohan,M.; Fedorova,N.; Tsitrin,T.; Stockwell,T.; Amedeo,P.; Appalla,L.; Bishop,B.; Edworthy,P.; Gupta,N.; Hoover,J.; Katzel,D.; Li,K.; Schobel,S.; Shrivastava,S.; Thovarai,V.; Wang,S.; Landon,E.; Tesic,V.; Nash,C.; Bao,Y.; Sanders,R.; Zhdanov,S.; Kiryutin,B.; Lipman,D.J.; Tatusova,T.; Grad,Y.
EPI524074	NA	United States	2012-Dec-31	A/Chicago/YGA_04126/2012		Other Database Import	Wentworth,D.E.; Halpin,R.A.; Lin,X.; Bera,J.; Akopov,A.; Ransier,A.; Mohan,M.; Fedorova,N.; Tsitrin,T.; Stockwell,T.; Amedeo,P.; Appalla,L.; Bishop,B.; Edworthy,P.; Gupta,N.; Hoover,J.; Katzel,D.; Li,K.; Schobel,S.; Shrivastava,S.; Thovarai,V.; Wang,S.; Landon,E.; Tesic,V.; Nash,C.; Bao,Y.; Sanders,R.; Zhdanov,S.; Kiryutin,B.; Lipman,D.J.; Tatusova,T.; Grad,Y.
EPI524075	NP	United States	2012-Dec-31	A/Chicago/YGA_04126/2012		Other Database Import	Wentworth,D.E.; Halpin,R.A.; Lin,X.; Bera,J.; Akopov,A.; Ransier,A.; Mohan,M.; Fedorova,N.; Tsitrin,T.; Stockwell,T.; Amedeo,P.; Appalla,L.; Bishop,B.; Edworthy,P.; Gupta,N.; Hoover,J.; Katzel,D.; Li,K.; Schobel,S.; Shrivastava,S.; Thovarai,V.; Wang,S.; Landon,E.; Tesic,V.; Nash,C.; Bao,Y.; Sanders,R.; Zhdanov,S.; Kiryutin,B.; Lipman,D.J.; Tatusova,T.; Grad,Y.
EPI524076	NS	United States	2012-Dec-31	A/Chicago/YGA_04126/2012		Other Database Import	Wentworth,D.E.; Halpin,R.A.; Lin,X.; Bera,J.; Akopov,A.; Ransier,A.; Mohan,M.; Fedorova,N.; Tsitrin,T.; Stockwell,T.; Amedeo,P.; Appalla,L.; Bishop,B.; Edworthy,P.; Gupta,N.; Hoover,J.; Katzel,D.; Li,K.; Schobel,S.; Shrivastava,S.; Thovarai,V.; Wang,S.; Landon,E.; Tesic,V.; Nash,C.; Bao,Y.; Sanders,R.; Zhdanov,S.; Kiryutin,B.; Lipman,D.J.; Tatusova,T.; Grad,Y.
EPI524078	PB1	United States	2012-Dec-31	A/Chicago/YGA_04126/2012		Other Database Import	Wentworth,D.E.; Halpin,R.A.; Lin,X.; Bera,J.; Akopov,A.; Ransier,A.; Mohan,M.; Fedorova,N.; Tsitrin,T.; Stockwell,T.; Amedeo,P.; Appalla,L.; Bishop,B.; Edworthy,P.; Gupta,N.; Hoover,J.; Katzel,D.; Li,K.; Schobel,S.; Shrivastava,S.; Thovarai,V.; Wang,S.; Landon,E.; Tesic,V.; Nash,C.; Bao,Y.; Sanders,R.; Zhdanov,S.; Kiryutin,B.; Lipman,D.J.; Tatusova,T.; Grad,Y.
EPI524079	PB2	United States	2012-Dec-31	A/Chicago/YGA_04126/2012		Other Database Import	Wentworth,D.E.; Halpin,R.A.; Lin,X.; Bera,J.; Akopov,A.; Ransier,A.; Mohan,M.; Fedorova,N.; Tsitrin,T.; Stockwell,T.; Amedeo,P.; Appalla,L.; Bishop,B.; Edworthy,P.; Gupta,N.; Hoover,J.; Katzel,D.; Li,K.; Schobel,S.; Shrivastava,S.; Thovarai,V.; Wang,S.; Landon,E.; Tesic,V.; Nash,C.; Bao,Y.; Sanders,R.; Zhdanov,S.; Kiryutin,B.; Lipman,D.J.; Tatusova,T.; Grad,Y.
EPI524064	HA	United States	2012-Dec-31	A/Chicago/YGA_04124/2012		Other Database Import	Wentworth,D.E.; Halpin,R.A.; Lin,X.; Bera,J.; Akopov,A.; Ransier,A.; Mohan,M.; Fedorova,N.; Tsitrin,T.; Stockwell,T.; Amedeo,P.; Appalla,L.; Bishop,B.; Edworthy,P.; Gupta,N.; Hoover,J.; Katzel,D.; Li,K.; Schobel,S.; Shrivastava,S.; Thovarai,V.; Wang,S.; Landon,E.; Tesic,V.; Nash,C.; Bao,Y.; Sanders,R.; Zhdanov,S.; Kiryutin,B.; Lipman,D.J.; Tatusova,T.; Grad,Y.
EPI524065	MP	United States	2012-Dec-31	A/Chicago/YGA_04124/2012		Other Database Import	Wentworth,D.E.; Halpin,R.A.; Lin,X.; Bera,J.; Akopov,A.; Ransier,A.; Mohan,M.; Fedorova,N.; Tsitrin,T.; Stockwell,T.; Amedeo,P.; Appalla,L.; Bishop,B.; Edworthy,P.; Gupta,N.; Hoover,J.; Katzel,D.; Li,K.; Schobel,S.; Shrivastava,S.; Thovarai,V.; Wang,S.; Landon,E.; Tesic,V.; Nash,C.; Bao,Y.; Sanders,R.; Zhdanov,S.; Kiryutin,B.; Lipman,D.J.; Tatusova,T.; Grad,Y.
EPI524066	NA	United States	2012-Dec-31	A/Chicago/YGA_04124/2012		Other Database Import	Wentworth,D.E.; Halpin,R.A.; Lin,X.; Bera,J.; Akopov,A.; Ransier,A.; Mohan,M.; Fedorova,N.; Tsitrin,T.; Stockwell,T.; Amedeo,P.; Appalla,L.; Bishop,B.; Edworthy,P.; Gupta,N.; Hoover,J.; Katzel,D.; Li,K.; Schobel,S.; Shrivastava,S.; Thovarai,V.; Wang,S.; Landon,E.; Tesic,V.; Nash,C.; Bao,Y.; Sanders,R.; Zhdanov,S.; Kiryutin,B.; Lipman,D.J.; Tatusova,T.; Grad,Y.
EPI524067	NP	United States	2012-Dec-31	A/Chicago/YGA_04124/2012		Other Database Import	Wentworth,D.E.; Halpin,R.A.; Lin,X.; Bera,J.; Akopov,A.; Ransier,A.; Mohan,M.; Fedorova,N.; Tsitrin,T.; Stockwell,T.; Amedeo,P.; Appalla,L.; Bishop,B.; Edworthy,P.; Gupta,N.; Hoover,J.; Katzel,D.; Li,K.; Schobel,S.; Shrivastava,S.; Thovarai,V.; Wang,S.; Landon,E.; Tesic,V.; Nash,C.; Bao,Y.; Sanders,R.; Zhdanov,S.; Kiryutin,B.; Lipman,D.J.; Tatusova,T.; Grad,Y.
EPI524068	NS	United States	2012-Dec-31	A/Chicago/YGA_04124/2012		Other Database Import	Wentworth,D.E.; Halpin,R.A.; Lin,X.; Bera,J.; Akopov,A.; Ransier,A.; Mohan,M.; Fedorova,N.; Tsitrin,T.; Stockwell,T.; Amedeo,P.; Appalla,L.; Bishop,B.; Edworthy,P.; Gupta,N.; Hoover,J.; Katzel,D.; Li,K.; Schobel,S.; Shrivastava,S.; Thovarai,V.; Wang,S.; Landon,E.; Tesic,V.; Nash,C.; Bao,Y.; Sanders,R.; Zhdanov,S.; Kiryutin,B.; Lipman,D.J.; Tatusova,T.; Grad,Y.
EPI524070	PB1	United States	2012-Dec-31	A/Chicago/YGA_04124/2012		Other Database Import	Wentworth,D.E.; Halpin,R.A.; Lin,X.; Bera,J.; Akopov,A.; Ransier,A.; Mohan,M.; Fedorova,N.; Tsitrin,T.; Stockwell,T.; Amedeo,P.; Appalla,L.; Bishop,B.; Edworthy,P.; Gupta,N.; Hoover,J.; Katzel,D.; Li,K.; Schobel,S.; Shrivastava,S.; Thovarai,V.; Wang,S.; Landon,E.; Tesic,V.; Nash,C.; Bao,Y.; Sanders,R.; Zhdanov,S.; Kiryutin,B.; Lipman,D.J.; Tatusova,T.; Grad,Y.
EPI524071	PB2	United States	2012-Dec-31	A/Chicago/YGA_04124/2012		Other Database Import	Wentworth,D.E.; Halpin,R.A.; Lin,X.; Bera,J.; Akopov,A.; Ransier,A.; Mohan,M.; Fedorova,N.; Tsitrin,T.; Stockwell,T.; Amedeo,P.; Appalla,L.; Bishop,B.; Edworthy,P.; Gupta,N.; Hoover,J.; Katzel,D.; Li,K.; Schobel,S.; Shrivastava,S.; Thovarai,V.; Wang,S.; Landon,E.; Tesic,V.; Nash,C.; Bao,Y.; Sanders,R.; Zhdanov,S.; Kiryutin,B.; Lipman,D.J.; Tatusova,T.; Grad,Y.
EPI524014	PB1	United States	2012-Dec-29	A/Chicago/YGA_04117/2012		Other Database Import	Wentworth,D.E.; Halpin,R.A.; Lin,X.; Bera,J.; Akopov,A.; Ransier,A.; Mohan,M.; Fedorova,N.; Tsitrin,T.; Stockwell,T.; Amedeo,P.; Appalla,L.; Bishop,B.; Edworthy,P.; Gupta,N.; Hoover,J.; Katzel,D.; Li,K.; Schobel,S.; Shrivastava,S.; Thovarai,V.; Wang,S.; Landon,E.; Tesic,V.; Nash,C.; Bao,Y.; Sanders,R.; Zhdanov,S.; Kiryutin,B.; Lipman,D.J.; Tatusova,T.; Grad,Y.
EPI524015	PB2	United States	2012-Dec-29	A/Chicago/YGA_04117/2012		Other Database Import	Wentworth,D.E.; Halpin,R.A.; Lin,X.; Bera,J.; Akopov,A.; Ransier,A.; Mohan,M.; Fedorova,N.; Tsitrin,T.; Stockwell,T.; Amedeo,P.; Appalla,L.; Bishop,B.; Edworthy,P.; Gupta,N.; Hoover,J.; Katzel,D.; Li,K.; Schobel,S.; Shrivastava,S.; Thovarai,V.; Wang,S.; Landon,E.; Tesic,V.; Nash,C.; Bao,Y.; Sanders,R.; Zhdanov,S.; Kiryutin,B.; Lipman,D.J.; Tatusova,T.; Grad,Y.
EPI524010	NA	United States	2012-Dec-29	A/Chicago/YGA_04117/2012		Other Database Import	Wentworth,D.E.; Halpin,R.A.; Lin,X.; Bera,J.; Akopov,A.; Ransier,A.; Mohan,M.; Fedorova,N.; Tsitrin,T.; Stockwell,T.; Amedeo,P.; Appalla,L.; Bishop,B.; Edworthy,P.; Gupta,N.; Hoover,J.; Katzel,D.; Li,K.; Schobel,S.; Shrivastava,S.; Thovarai,V.; Wang,S.; Landon,E.; Tesic,V.; Nash,C.; Bao,Y.; Sanders,R.; Zhdanov,S.; Kiryutin,B.; Lipman,D.J.; Tatusova,T.; Grad,Y.
EPI524011	NP	United States	2012-Dec-29	A/Chicago/YGA_04117/2012		Other Database Import	Wentworth,D.E.; Halpin,R.A.; Lin,X.; Bera,J.; Akopov,A.; Ransier,A.; Mohan,M.; Fedorova,N.; Tsitrin,T.; Stockwell,T.; Amedeo,P.; Appalla,L.; Bishop,B.; Edworthy,P.; Gupta,N.; Hoover,J.; Katzel,D.; Li,K.; Schobel,S.; Shrivastava,S.; Thovarai,V.; Wang,S.; Landon,E.; Tesic,V.; Nash,C.; Bao,Y.; Sanders,R.; Zhdanov,S.; Kiryutin,B.; Lipman,D.J.; Tatusova,T.; Grad,Y.
EPI524012	NS	United States	2012-Dec-29	A/Chicago/YGA_04117/2012		Other Database Import	Wentworth,D.E.; Halpin,R.A.; Lin,X.; Bera,J.; Akopov,A.; Ransier,A.; Mohan,M.; Fedorova,N.; Tsitrin,T.; Stockwell,T.; Amedeo,P.; Appalla,L.; Bishop,B.; Edworthy,P.; Gupta,N.; Hoover,J.; Katzel,D.; Li,K.; Schobel,S.; Shrivastava,S.; Thovarai,V.; Wang,S.; Landon,E.; Tesic,V.; Nash,C.; Bao,Y.; Sanders,R.; Zhdanov,S.; Kiryutin,B.; Lipman,D.J.; Tatusova,T.; Grad,Y.
EPI524008	HA	United States	2012-Dec-29	A/Chicago/YGA_04117/2012		Other Database Import	Wentworth,D.E.; Halpin,R.A.; Lin,X.; Bera,J.; Akopov,A.; Ransier,A.; Mohan,M.; Fedorova,N.; Tsitrin,T.; Stockwell,T.; Amedeo,P.; Appalla,L.; Bishop,B.; Edworthy,P.; Gupta,N.; Hoover,J.; Katzel,D.; Li,K.; Schobel,S.; Shrivastava,S.; Thovarai,V.; Wang,S.; Landon,E.; Tesic,V.; Nash,C.; Bao,Y.; Sanders,R.; Zhdanov,S.; Kiryutin,B.; Lipman,D.J.; Tatusova,T.; Grad,Y.
EPI524009	MP	United States	2012-Dec-29	A/Chicago/YGA_04117/2012		Other Database Import	Wentworth,D.E.; Halpin,R.A.; Lin,X.; Bera,J.; Akopov,A.; Ransier,A.; Mohan,M.; Fedorova,N.; Tsitrin,T.; Stockwell,T.; Amedeo,P.; Appalla,L.; Bishop,B.; Edworthy,P.; Gupta,N.; Hoover,J.; Katzel,D.; Li,K.; Schobel,S.; Shrivastava,S.; Thovarai,V.; Wang,S.; Landon,E.; Tesic,V.; Nash,C.; Bao,Y.; Sanders,R.; Zhdanov,S.; Kiryutin,B.; Lipman,D.J.; Tatusova,T.; Grad,Y.
EPI524000	HA	United States	2012-Dec-28	A/Chicago/YGA_04115/2012		Other Database Import	Wentworth,D.E.; Halpin,R.A.; Lin,X.; Bera,J.; Akopov,A.; Ransier,A.; Mohan,M.; Fedorova,N.; Tsitrin,T.; Stockwell,T.; Amedeo,P.; Appalla,L.; Bishop,B.; Edworthy,P.; Gupta,N.; Hoover,J.; Katzel,D.; Li,K.; Schobel,S.; Shrivastava,S.; Thovarai,V.; Wang,S.; Landon,E.; Tesic,V.; Nash,C.; Bao,Y.; Sanders,R.; Zhdanov,S.; Kiryutin,B.; Lipman,D.J.; Tatusova,T.; Grad,Y.
EPI524001	MP	United States	2012-Dec-28	A/Chicago/YGA_04115/2012		Other Database Import	Wentworth,D.E.; Halpin,R.A.; Lin,X.; Bera,J.; Akopov,A.; Ransier,A.; Mohan,M.; Fedorova,N.; Tsitrin,T.; Stockwell,T.; Amedeo,P.; Appalla,L.; Bishop,B.; Edworthy,P.; Gupta,N.; Hoover,J.; Katzel,D.; Li,K.; Schobel,S.; Shrivastava,S.; Thovarai,V.; Wang,S.; Landon,E.; Tesic,V.; Nash,C.; Bao,Y.; Sanders,R.; Zhdanov,S.; Kiryutin,B.; Lipman,D.J.; Tatusova,T.; Grad,Y.
EPI524002	NA	United States	2012-Dec-28	A/Chicago/YGA_04115/2012		Other Database Import	Wentworth,D.E.; Halpin,R.A.; Lin,X.; Bera,J.; Akopov,A.; Ransier,A.; Mohan,M.; Fedorova,N.; Tsitrin,T.; Stockwell,T.; Amedeo,P.; Appalla,L.; Bishop,B.; Edworthy,P.; Gupta,N.; Hoover,J.; Katzel,D.; Li,K.; Schobel,S.; Shrivastava,S.; Thovarai,V.; Wang,S.; Landon,E.; Tesic,V.; Nash,C.; Bao,Y.; Sanders,R.; Zhdanov,S.; Kiryutin,B.; Lipman,D.J.; Tatusova,T.; Grad,Y.
EPI524003	NP	United States	2012-Dec-28	A/Chicago/YGA_04115/2012		Other Database Import	Wentworth,D.E.; Halpin,R.A.; Lin,X.; Bera,J.; Akopov,A.; Ransier,A.; Mohan,M.; Fedorova,N.; Tsitrin,T.; Stockwell,T.; Amedeo,P.; Appalla,L.; Bishop,B.; Edworthy,P.; Gupta,N.; Hoover,J.; Katzel,D.; Li,K.; Schobel,S.; Shrivastava,S.; Thovarai,V.; Wang,S.; Landon,E.; Tesic,V.; Nash,C.; Bao,Y.; Sanders,R.; Zhdanov,S.; Kiryutin,B.; Lipman,D.J.; Tatusova,T.; Grad,Y.
EPI524004	NS	United States	2012-Dec-28	A/Chicago/YGA_04115/2012		Other Database Import	Wentworth,D.E.; Halpin,R.A.; Lin,X.; Bera,J.; Akopov,A.; Ransier,A.; Mohan,M.; Fedorova,N.; Tsitrin,T.; Stockwell,T.; Amedeo,P.; Appalla,L.; Bishop,B.; Edworthy,P.; Gupta,N.; Hoover,J.; Katzel,D.; Li,K.; Schobel,S.; Shrivastava,S.; Thovarai,V.; Wang,S.; Landon,E.; Tesic,V.; Nash,C.; Bao,Y.; Sanders,R.; Zhdanov,S.; Kiryutin,B.; Lipman,D.J.; Tatusova,T.; Grad,Y.
EPI524006	PB1	United States	2012-Dec-28	A/Chicago/YGA_04115/2012		Other Database Import	Wentworth,D.E.; Halpin,R.A.; Lin,X.; Bera,J.; Akopov,A.; Ransier,A.; Mohan,M.; Fedorova,N.; Tsitrin,T.; Stockwell,T.; Amedeo,P.; Appalla,L.; Bishop,B.; Edworthy,P.; Gupta,N.; Hoover,J.; Katzel,D.; Li,K.; Schobel,S.; Shrivastava,S.; Thovarai,V.; Wang,S.; Landon,E.; Tesic,V.; Nash,C.; Bao,Y.; Sanders,R.; Zhdanov,S.; Kiryutin,B.; Lipman,D.J.; Tatusova,T.; Grad,Y.
EPI524007	PB2	United States	2012-Dec-28	A/Chicago/YGA_04115/2012		Other Database Import	Wentworth,D.E.; Halpin,R.A.; Lin,X.; Bera,J.; Akopov,A.; Ransier,A.; Mohan,M.; Fedorova,N.; Tsitrin,T.; Stockwell,T.; Amedeo,P.; Appalla,L.; Bishop,B.; Edworthy,P.; Gupta,N.; Hoover,J.; Katzel,D.; Li,K.; Schobel,S.; Shrivastava,S.; Thovarai,V.; Wang,S.; Landon,E.; Tesic,V.; Nash,C.; Bao,Y.; Sanders,R.; Zhdanov,S.; Kiryutin,B.; Lipman,D.J.; Tatusova,T.; Grad,Y.
EPI523992	HA	United States	2012-Dec-28	A/Chicago/YGA_04114/2012		Other Database Import	Wentworth,D.E.; Halpin,R.A.; Lin,X.; Bera,J.; Akopov,A.; Ransier,A.; Mohan,M.; Fedorova,N.; Tsitrin,T.; Stockwell,T.; Amedeo,P.; Appalla,L.; Bishop,B.; Edworthy,P.; Gupta,N.; Hoover,J.; Katzel,D.; Li,K.; Schobel,S.; Shrivastava,S.; Thovarai,V.; Wang,S.; Landon,E.; Tesic,V.; Nash,C.; Bao,Y.; Sanders,R.; Zhdanov,S.; Kiryutin,B.; Lipman,D.J.; Tatusova,T.; Grad,Y.
EPI523993	MP	United States	2012-Dec-28	A/Chicago/YGA_04114/2012		Other Database Import	Wentworth,D.E.; Halpin,R.A.; Lin,X.; Bera,J.; Akopov,A.; Ransier,A.; Mohan,M.; Fedorova,N.; Tsitrin,T.; Stockwell,T.; Amedeo,P.; Appalla,L.; Bishop,B.; Edworthy,P.; Gupta,N.; Hoover,J.; Katzel,D.; Li,K.; Schobel,S.; Shrivastava,S.; Thovarai,V.; Wang,S.; Landon,E.; Tesic,V.; Nash,C.; Bao,Y.; Sanders,R.; Zhdanov,S.; Kiryutin,B.; Lipman,D.J.; Tatusova,T.; Grad,Y.
EPI523994	NA	United States	2012-Dec-28	A/Chicago/YGA_04114/2012		Other Database Import	Wentworth,D.E.; Halpin,R.A.; Lin,X.; Bera,J.; Akopov,A.; Ransier,A.; Mohan,M.; Fedorova,N.; Tsitrin,T.; Stockwell,T.; Amedeo,P.; Appalla,L.; Bishop,B.; Edworthy,P.; Gupta,N.; Hoover,J.; Katzel,D.; Li,K.; Schobel,S.; Shrivastava,S.; Thovarai,V.; Wang,S.; Landon,E.; Tesic,V.; Nash,C.; Bao,Y.; Sanders,R.; Zhdanov,S.; Kiryutin,B.; Lipman,D.J.; Tatusova,T.; Grad,Y.
EPI523995	NP	United States	2012-Dec-28	A/Chicago/YGA_04114/2012		Other Database Import	Wentworth,D.E.; Halpin,R.A.; Lin,X.; Bera,J.; Akopov,A.; Ransier,A.; Mohan,M.; Fedorova,N.; Tsitrin,T.; Stockwell,T.; Amedeo,P.; Appalla,L.; Bishop,B.; Edworthy,P.; Gupta,N.; Hoover,J.; Katzel,D.; Li,K.; Schobel,S.; Shrivastava,S.; Thovarai,V.; Wang,S.; Landon,E.; Tesic,V.; Nash,C.; Bao,Y.; Sanders,R.; Zhdanov,S.; Kiryutin,B.; Lipman,D.J.; Tatusova,T.; Grad,Y.
EPI523996	NS	United States	2012-Dec-28	A/Chicago/YGA_04114/2012		Other Database Import	Wentworth,D.E.; Halpin,R.A.; Lin,X.; Bera,J.; Akopov,A.; Ransier,A.; Mohan,M.; Fedorova,N.; Tsitrin,T.; Stockwell,T.; Amedeo,P.; Appalla,L.; Bishop,B.; Edworthy,P.; Gupta,N.; Hoover,J.; Katzel,D.; Li,K.; Schobel,S.; Shrivastava,S.; Thovarai,V.; Wang,S.; Landon,E.; Tesic,V.; Nash,C.; Bao,Y.; Sanders,R.; Zhdanov,S.; Kiryutin,B.; Lipman,D.J.; Tatusova,T.; Grad,Y.
EPI523998	PB1	United States	2012-Dec-28	A/Chicago/YGA_04114/2012		Other Database Import	Wentworth,D.E.; Halpin,R.A.; Lin,X.; Bera,J.; Akopov,A.; Ransier,A.; Mohan,M.; Fedorova,N.; Tsitrin,T.; Stockwell,T.; Amedeo,P.; Appalla,L.; Bishop,B.; Edworthy,P.; Gupta,N.; Hoover,J.; Katzel,D.; Li,K.; Schobel,S.; Shrivastava,S.; Thovarai,V.; Wang,S.; Landon,E.; Tesic,V.; Nash,C.; Bao,Y.; Sanders,R.; Zhdanov,S.; Kiryutin,B.; Lipman,D.J.; Tatusova,T.; Grad,Y.
EPI523999	PB2	United States	2012-Dec-28	A/Chicago/YGA_04114/2012		Other Database Import	Wentworth,D.E.; Halpin,R.A.; Lin,X.; Bera,J.; Akopov,A.; Ransier,A.; Mohan,M.; Fedorova,N.; Tsitrin,T.; Stockwell,T.; Amedeo,P.; Appalla,L.; Bishop,B.; Edworthy,P.; Gupta,N.; Hoover,J.; Katzel,D.; Li,K.; Schobel,S.; Shrivastava,S.; Thovarai,V.; Wang,S.; Landon,E.; Tesic,V.; Nash,C.; Bao,Y.; Sanders,R.; Zhdanov,S.; Kiryutin,B.; Lipman,D.J.; Tatusova,T.; Grad,Y.
EPI523984	HA	United States	2012-Dec-28	A/Chicago/YGA_04113/2012		Other Database Import	Wentworth,D.E.; Halpin,R.A.; Lin,X.; Bera,J.; Akopov,A.; Ransier,A.; Mohan,M.; Fedorova,N.; Tsitrin,T.; Stockwell,T.; Amedeo,P.; Appalla,L.; Bishop,B.; Edworthy,P.; Gupta,N.; Hoover,J.; Katzel,D.; Li,K.; Schobel,S.; Shrivastava,S.; Thovarai,V.; Wang,S.; Landon,E.; Tesic,V.; Nash,C.; Bao,Y.; Sanders,R.; Zhdanov,S.; Kiryutin,B.; Lipman,D.J.; Tatusova,T.; Grad,Y.
EPI523985	MP	United States	2012-Dec-28	A/Chicago/YGA_04113/2012		Other Database Import	Wentworth,D.E.; Halpin,R.A.; Lin,X.; Bera,J.; Akopov,A.; Ransier,A.; Mohan,M.; Fedorova,N.; Tsitrin,T.; Stockwell,T.; Amedeo,P.; Appalla,L.; Bishop,B.; Edworthy,P.; Gupta,N.; Hoover,J.; Katzel,D.; Li,K.; Schobel,S.; Shrivastava,S.; Thovarai,V.; Wang,S.; Landon,E.; Tesic,V.; Nash,C.; Bao,Y.; Sanders,R.; Zhdanov,S.; Kiryutin,B.; Lipman,D.J.; Tatusova,T.; Grad,Y.
EPI523986	NA	United States	2012-Dec-28	A/Chicago/YGA_04113/2012		Other Database Import	Wentworth,D.E.; Halpin,R.A.; Lin,X.; Bera,J.; Akopov,A.; Ransier,A.; Mohan,M.; Fedorova,N.; Tsitrin,T.; Stockwell,T.; Amedeo,P.; Appalla,L.; Bishop,B.; Edworthy,P.; Gupta,N.; Hoover,J.; Katzel,D.; Li,K.; Schobel,S.; Shrivastava,S.; Thovarai,V.; Wang,S.; Landon,E.; Tesic,V.; Nash,C.; Bao,Y.; Sanders,R.; Zhdanov,S.; Kiryutin,B.; Lipman,D.J.; Tatusova,T.; Grad,Y.
EPI523987	NP	United States	2012-Dec-28	A/Chicago/YGA_04113/2012		Other Database Import	Wentworth,D.E.; Halpin,R.A.; Lin,X.; Bera,J.; Akopov,A.; Ransier,A.; Mohan,M.; Fedorova,N.; Tsitrin,T.; Stockwell,T.; Amedeo,P.; Appalla,L.; Bishop,B.; Edworthy,P.; Gupta,N.; Hoover,J.; Katzel,D.; Li,K.; Schobel,S.; Shrivastava,S.; Thovarai,V.; Wang,S.; Landon,E.; Tesic,V.; Nash,C.; Bao,Y.; Sanders,R.; Zhdanov,S.; Kiryutin,B.; Lipman,D.J.; Tatusova,T.; Grad,Y.
EPI523988	NS	United States	2012-Dec-28	A/Chicago/YGA_04113/2012		Other Database Import	Wentworth,D.E.; Halpin,R.A.; Lin,X.; Bera,J.; Akopov,A.; Ransier,A.; Mohan,M.; Fedorova,N.; Tsitrin,T.; Stockwell,T.; Amedeo,P.; Appalla,L.; Bishop,B.; Edworthy,P.; Gupta,N.; Hoover,J.; Katzel,D.; Li,K.; Schobel,S.; Shrivastava,S.; Thovarai,V.; Wang,S.; Landon,E.; Tesic,V.; Nash,C.; Bao,Y.; Sanders,R.; Zhdanov,S.; Kiryutin,B.; Lipman,D.J.; Tatusova,T.; Grad,Y.
EPI523990	PB1	United States	2012-Dec-28	A/Chicago/YGA_04113/2012		Other Database Import	Wentworth,D.E.; Halpin,R.A.; Lin,X.; Bera,J.; Akopov,A.; Ransier,A.; Mohan,M.; Fedorova,N.; Tsitrin,T.; Stockwell,T.; Amedeo,P.; Appalla,L.; Bishop,B.; Edworthy,P.; Gupta,N.; Hoover,J.; Katzel,D.; Li,K.; Schobel,S.; Shrivastava,S.; Thovarai,V.; Wang,S.; Landon,E.; Tesic,V.; Nash,C.; Bao,Y.; Sanders,R.; Zhdanov,S.; Kiryutin,B.; Lipman,D.J.; Tatusova,T.; Grad,Y.
EPI523991	PB2	United States	2012-Dec-28	A/Chicago/YGA_04113/2012		Other Database Import	Wentworth,D.E.; Halpin,R.A.; Lin,X.; Bera,J.; Akopov,A.; Ransier,A.; Mohan,M.; Fedorova,N.; Tsitrin,T.; Stockwell,T.; Amedeo,P.; Appalla,L.; Bishop,B.; Edworthy,P.; Gupta,N.; Hoover,J.; Katzel,D.; Li,K.; Schobel,S.; Shrivastava,S.; Thovarai,V.; Wang,S.; Landon,E.; Tesic,V.; Nash,C.; Bao,Y.; Sanders,R.; Zhdanov,S.; Kiryutin,B.; Lipman,D.J.; Tatusova,T.; Grad,Y.
EPI523952	HA	United States	2012-Dec-28	A/Chicago/YGA_04107/2012		Other Database Import	Wentworth,D.E.; Halpin,R.A.; Lin,X.; Bera,J.; Akopov,A.; Ransier,A.; Mohan,M.; Fedorova,N.; Tsitrin,T.; Stockwell,T.; Amedeo,P.; Appalla,L.; Bishop,B.; Edworthy,P.; Gupta,N.; Hoover,J.; Katzel,D.; Li,K.; Schobel,S.; Shrivastava,S.; Thovarai,V.; Wang,S.; Landon,E.; Tesic,V.; Nash,C.; Bao,Y.; Sanders,R.; Zhdanov,S.; Kiryutin,B.; Lipman,D.J.; Tatusova,T.; Grad,Y.
EPI523953	MP	United States	2012-Dec-28	A/Chicago/YGA_04107/2012		Other Database Import	Wentworth,D.E.; Halpin,R.A.; Lin,X.; Bera,J.; Akopov,A.; Ransier,A.; Mohan,M.; Fedorova,N.; Tsitrin,T.; Stockwell,T.; Amedeo,P.; Appalla,L.; Bishop,B.; Edworthy,P.; Gupta,N.; Hoover,J.; Katzel,D.; Li,K.; Schobel,S.; Shrivastava,S.; Thovarai,V.; Wang,S.; Landon,E.; Tesic,V.; Nash,C.; Bao,Y.; Sanders,R.; Zhdanov,S.; Kiryutin,B.; Lipman,D.J.; Tatusova,T.; Grad,Y.
EPI523954	NA	United States	2012-Dec-28	A/Chicago/YGA_04107/2012		Other Database Import	Wentworth,D.E.; Halpin,R.A.; Lin,X.; Bera,J.; Akopov,A.; Ransier,A.; Mohan,M.; Fedorova,N.; Tsitrin,T.; Stockwell,T.; Amedeo,P.; Appalla,L.; Bishop,B.; Edworthy,P.; Gupta,N.; Hoover,J.; Katzel,D.; Li,K.; Schobel,S.; Shrivastava,S.; Thovarai,V.; Wang,S.; Landon,E.; Tesic,V.; Nash,C.; Bao,Y.; Sanders,R.; Zhdanov,S.; Kiryutin,B.; Lipman,D.J.; Tatusova,T.; Grad,Y.
EPI523955	NP	United States	2012-Dec-28	A/Chicago/YGA_04107/2012		Other Database Import	Wentworth,D.E.; Halpin,R.A.; Lin,X.; Bera,J.; Akopov,A.; Ransier,A.; Mohan,M.; Fedorova,N.; Tsitrin,T.; Stockwell,T.; Amedeo,P.; Appalla,L.; Bishop,B.; Edworthy,P.; Gupta,N.; Hoover,J.; Katzel,D.; Li,K.; Schobel,S.; Shrivastava,S.; Thovarai,V.; Wang,S.; Landon,E.; Tesic,V.; Nash,C.; Bao,Y.; Sanders,R.; Zhdanov,S.; Kiryutin,B.; Lipman,D.J.; Tatusova,T.; Grad,Y.
EPI523956	NS	United States	2012-Dec-28	A/Chicago/YGA_04107/2012		Other Database Import	Wentworth,D.E.; Halpin,R.A.; Lin,X.; Bera,J.; Akopov,A.; Ransier,A.; Mohan,M.; Fedorova,N.; Tsitrin,T.; Stockwell,T.; Amedeo,P.; Appalla,L.; Bishop,B.; Edworthy,P.; Gupta,N.; Hoover,J.; Katzel,D.; Li,K.; Schobel,S.; Shrivastava,S.; Thovarai,V.; Wang,S.; Landon,E.; Tesic,V.; Nash,C.; Bao,Y.; Sanders,R.; Zhdanov,S.; Kiryutin,B.; Lipman,D.J.; Tatusova,T.; Grad,Y.
EPI523958	PB1	United States	2012-Dec-28	A/Chicago/YGA_04107/2012		Other Database Import	Wentworth,D.E.; Halpin,R.A.; Lin,X.; Bera,J.; Akopov,A.; Ransier,A.; Mohan,M.; Fedorova,N.; Tsitrin,T.; Stockwell,T.; Amedeo,P.; Appalla,L.; Bishop,B.; Edworthy,P.; Gupta,N.; Hoover,J.; Katzel,D.; Li,K.; Schobel,S.; Shrivastava,S.; Thovarai,V.; Wang,S.; Landon,E.; Tesic,V.; Nash,C.; Bao,Y.; Sanders,R.; Zhdanov,S.; Kiryutin,B.; Lipman,D.J.; Tatusova,T.; Grad,Y.
EPI523959	PB2	United States	2012-Dec-28	A/Chicago/YGA_04107/2012		Other Database Import	Wentworth,D.E.; Halpin,R.A.; Lin,X.; Bera,J.; Akopov,A.; Ransier,A.; Mohan,M.; Fedorova,N.; Tsitrin,T.; Stockwell,T.; Amedeo,P.; Appalla,L.; Bishop,B.; Edworthy,P.; Gupta,N.; Hoover,J.; Katzel,D.; Li,K.; Schobel,S.; Shrivastava,S.; Thovarai,V.; Wang,S.; Landon,E.; Tesic,V.; Nash,C.; Bao,Y.; Sanders,R.; Zhdanov,S.; Kiryutin,B.; Lipman,D.J.; Tatusova,T.; Grad,Y.
EPI523944	HA	United States	2012-Dec-28	A/Chicago/YGA_04106/2012		Other Database Import	Wentworth,D.E.; Halpin,R.A.; Lin,X.; Bera,J.; Akopov,A.; Ransier,A.; Mohan,M.; Fedorova,N.; Tsitrin,T.; Stockwell,T.; Amedeo,P.; Appalla,L.; Bishop,B.; Edworthy,P.; Gupta,N.; Hoover,J.; Katzel,D.; Li,K.; Schobel,S.; Shrivastava,S.; Thovarai,V.; Wang,S.; Landon,E.; Tesic,V.; Nash,C.; Bao,Y.; Sanders,R.; Zhdanov,S.; Kiryutin,B.; Lipman,D.J.; Tatusova,T.; Grad,Y.
EPI523945	MP	United States	2012-Dec-28	A/Chicago/YGA_04106/2012		Other Database Import	Wentworth,D.E.; Halpin,R.A.; Lin,X.; Bera,J.; Akopov,A.; Ransier,A.; Mohan,M.; Fedorova,N.; Tsitrin,T.; Stockwell,T.; Amedeo,P.; Appalla,L.; Bishop,B.; Edworthy,P.; Gupta,N.; Hoover,J.; Katzel,D.; Li,K.; Schobel,S.; Shrivastava,S.; Thovarai,V.; Wang,S.; Landon,E.; Tesic,V.; Nash,C.; Bao,Y.; Sanders,R.; Zhdanov,S.; Kiryutin,B.; Lipman,D.J.; Tatusova,T.; Grad,Y.
EPI523946	NA	United States	2012-Dec-28	A/Chicago/YGA_04106/2012		Other Database Import	Wentworth,D.E.; Halpin,R.A.; Lin,X.; Bera,J.; Akopov,A.; Ransier,A.; Mohan,M.; Fedorova,N.; Tsitrin,T.; Stockwell,T.; Amedeo,P.; Appalla,L.; Bishop,B.; Edworthy,P.; Gupta,N.; Hoover,J.; Katzel,D.; Li,K.; Schobel,S.; Shrivastava,S.; Thovarai,V.; Wang,S.; Landon,E.; Tesic,V.; Nash,C.; Bao,Y.; Sanders,R.; Zhdanov,S.; Kiryutin,B.; Lipman,D.J.; Tatusova,T.; Grad,Y.
EPI523947	NP	United States	2012-Dec-28	A/Chicago/YGA_04106/2012		Other Database Import	Wentworth,D.E.; Halpin,R.A.; Lin,X.; Bera,J.; Akopov,A.; Ransier,A.; Mohan,M.; Fedorova,N.; Tsitrin,T.; Stockwell,T.; Amedeo,P.; Appalla,L.; Bishop,B.; Edworthy,P.; Gupta,N.; Hoover,J.; Katzel,D.; Li,K.; Schobel,S.; Shrivastava,S.; Thovarai,V.; Wang,S.; Landon,E.; Tesic,V.; Nash,C.; Bao,Y.; Sanders,R.; Zhdanov,S.; Kiryutin,B.; Lipman,D.J.; Tatusova,T.; Grad,Y.
EPI523948	NS	United States	2012-Dec-28	A/Chicago/YGA_04106/2012		Other Database Import	Wentworth,D.E.; Halpin,R.A.; Lin,X.; Bera,J.; Akopov,A.; Ransier,A.; Mohan,M.; Fedorova,N.; Tsitrin,T.; Stockwell,T.; Amedeo,P.; Appalla,L.; Bishop,B.; Edworthy,P.; Gupta,N.; Hoover,J.; Katzel,D.; Li,K.; Schobel,S.; Shrivastava,S.; Thovarai,V.; Wang,S.; Landon,E.; Tesic,V.; Nash,C.; Bao,Y.; Sanders,R.; Zhdanov,S.; Kiryutin,B.; Lipman,D.J.; Tatusova,T.; Grad,Y.
EPI523950	PB1	United States	2012-Dec-28	A/Chicago/YGA_04106/2012		Other Database Import	Wentworth,D.E.; Halpin,R.A.; Lin,X.; Bera,J.; Akopov,A.; Ransier,A.; Mohan,M.; Fedorova,N.; Tsitrin,T.; Stockwell,T.; Amedeo,P.; Appalla,L.; Bishop,B.; Edworthy,P.; Gupta,N.; Hoover,J.; Katzel,D.; Li,K.; Schobel,S.; Shrivastava,S.; Thovarai,V.; Wang,S.; Landon,E.; Tesic,V.; Nash,C.; Bao,Y.; Sanders,R.; Zhdanov,S.; Kiryutin,B.; Lipman,D.J.; Tatusova,T.; Grad,Y.
EPI523951	PB2	United States	2012-Dec-28	A/Chicago/YGA_04106/2012		Other Database Import	Wentworth,D.E.; Halpin,R.A.; Lin,X.; Bera,J.; Akopov,A.; Ransier,A.; Mohan,M.; Fedorova,N.; Tsitrin,T.; Stockwell,T.; Amedeo,P.; Appalla,L.; Bishop,B.; Edworthy,P.; Gupta,N.; Hoover,J.; Katzel,D.; Li,K.; Schobel,S.; Shrivastava,S.; Thovarai,V.; Wang,S.; Landon,E.; Tesic,V.; Nash,C.; Bao,Y.; Sanders,R.; Zhdanov,S.; Kiryutin,B.; Lipman,D.J.; Tatusova,T.; Grad,Y.
EPI523936	HA	United States	2012-Dec-27	A/Chicago/YGA_04105/2012		Other Database Import	Wentworth,D.E.; Halpin,R.A.; Lin,X.; Bera,J.; Akopov,A.; Ransier,A.; Mohan,M.; Fedorova,N.; Tsitrin,T.; Stockwell,T.; Amedeo,P.; Appalla,L.; Bishop,B.; Edworthy,P.; Gupta,N.; Hoover,J.; Katzel,D.; Li,K.; Schobel,S.; Shrivastava,S.; Thovarai,V.; Wang,S.; Landon,E.; Tesic,V.; Nash,C.; Bao,Y.; Sanders,R.; Zhdanov,S.; Kiryutin,B.; Lipman,D.J.; Tatusova,T.; Grad,Y.
EPI523937	MP	United States	2012-Dec-27	A/Chicago/YGA_04105/2012		Other Database Import	Wentworth,D.E.; Halpin,R.A.; Lin,X.; Bera,J.; Akopov,A.; Ransier,A.; Mohan,M.; Fedorova,N.; Tsitrin,T.; Stockwell,T.; Amedeo,P.; Appalla,L.; Bishop,B.; Edworthy,P.; Gupta,N.; Hoover,J.; Katzel,D.; Li,K.; Schobel,S.; Shrivastava,S.; Thovarai,V.; Wang,S.; Landon,E.; Tesic,V.; Nash,C.; Bao,Y.; Sanders,R.; Zhdanov,S.; Kiryutin,B.; Lipman,D.J.; Tatusova,T.; Grad,Y.
EPI523938	NA	United States	2012-Dec-27	A/Chicago/YGA_04105/2012		Other Database Import	Wentworth,D.E.; Halpin,R.A.; Lin,X.; Bera,J.; Akopov,A.; Ransier,A.; Mohan,M.; Fedorova,N.; Tsitrin,T.; Stockwell,T.; Amedeo,P.; Appalla,L.; Bishop,B.; Edworthy,P.; Gupta,N.; Hoover,J.; Katzel,D.; Li,K.; Schobel,S.; Shrivastava,S.; Thovarai,V.; Wang,S.; Landon,E.; Tesic,V.; Nash,C.; Bao,Y.; Sanders,R.; Zhdanov,S.; Kiryutin,B.; Lipman,D.J.; Tatusova,T.; Grad,Y.
EPI523939	NP	United States	2012-Dec-27	A/Chicago/YGA_04105/2012		Other Database Import	Wentworth,D.E.; Halpin,R.A.; Lin,X.; Bera,J.; Akopov,A.; Ransier,A.; Mohan,M.; Fedorova,N.; Tsitrin,T.; Stockwell,T.; Amedeo,P.; Appalla,L.; Bishop,B.; Edworthy,P.; Gupta,N.; Hoover,J.; Katzel,D.; Li,K.; Schobel,S.; Shrivastava,S.; Thovarai,V.; Wang,S.; Landon,E.; Tesic,V.; Nash,C.; Bao,Y.; Sanders,R.; Zhdanov,S.; Kiryutin,B.; Lipman,D.J.; Tatusova,T.; Grad,Y.
EPI523940	NS	United States	2012-Dec-27	A/Chicago/YGA_04105/2012		Other Database Import	Wentworth,D.E.; Halpin,R.A.; Lin,X.; Bera,J.; Akopov,A.; Ransier,A.; Mohan,M.; Fedorova,N.; Tsitrin,T.; Stockwell,T.; Amedeo,P.; Appalla,L.; Bishop,B.; Edworthy,P.; Gupta,N.; Hoover,J.; Katzel,D.; Li,K.; Schobel,S.; Shrivastava,S.; Thovarai,V.; Wang,S.; Landon,E.; Tesic,V.; Nash,C.; Bao,Y.; Sanders,R.; Zhdanov,S.; Kiryutin,B.; Lipman,D.J.; Tatusova,T.; Grad,Y.
EPI523942	PB1	United States	2012-Dec-27	A/Chicago/YGA_04105/2012		Other Database Import	Wentworth,D.E.; Halpin,R.A.; Lin,X.; Bera,J.; Akopov,A.; Ransier,A.; Mohan,M.; Fedorova,N.; Tsitrin,T.; Stockwell,T.; Amedeo,P.; Appalla,L.; Bishop,B.; Edworthy,P.; Gupta,N.; Hoover,J.; Katzel,D.; Li,K.; Schobel,S.; Shrivastava,S.; Thovarai,V.; Wang,S.; Landon,E.; Tesic,V.; Nash,C.; Bao,Y.; Sanders,R.; Zhdanov,S.; Kiryutin,B.; Lipman,D.J.; Tatusova,T.; Grad,Y.
EPI523943	PB2	United States	2012-Dec-27	A/Chicago/YGA_04105/2012		Other Database Import	Wentworth,D.E.; Halpin,R.A.; Lin,X.; Bera,J.; Akopov,A.; Ransier,A.; Mohan,M.; Fedorova,N.; Tsitrin,T.; Stockwell,T.; Amedeo,P.; Appalla,L.; Bishop,B.; Edworthy,P.; Gupta,N.; Hoover,J.; Katzel,D.; Li,K.; Schobel,S.; Shrivastava,S.; Thovarai,V.; Wang,S.; Landon,E.; Tesic,V.; Nash,C.; Bao,Y.; Sanders,R.; Zhdanov,S.; Kiryutin,B.; Lipman,D.J.; Tatusova,T.; Grad,Y.
EPI523928	HA	United States	2012-Dec-27	A/Chicago/YGA_04104/2012		Other Database Import	Wentworth,D.E.; Halpin,R.A.; Lin,X.; Bera,J.; Akopov,A.; Ransier,A.; Mohan,M.; Fedorova,N.; Tsitrin,T.; Stockwell,T.; Amedeo,P.; Appalla,L.; Bishop,B.; Edworthy,P.; Gupta,N.; Hoover,J.; Katzel,D.; Li,K.; Schobel,S.; Shrivastava,S.; Thovarai,V.; Wang,S.; Landon,E.; Tesic,V.; Nash,C.; Bao,Y.; Sanders,R.; Zhdanov,S.; Kiryutin,B.; Lipman,D.J.; Tatusova,T.; Grad,Y.
EPI523929	MP	United States	2012-Dec-27	A/Chicago/YGA_04104/2012		Other Database Import	Wentworth,D.E.; Halpin,R.A.; Lin,X.; Bera,J.; Akopov,A.; Ransier,A.; Mohan,M.; Fedorova,N.; Tsitrin,T.; Stockwell,T.; Amedeo,P.; Appalla,L.; Bishop,B.; Edworthy,P.; Gupta,N.; Hoover,J.; Katzel,D.; Li,K.; Schobel,S.; Shrivastava,S.; Thovarai,V.; Wang,S.; Landon,E.; Tesic,V.; Nash,C.; Bao,Y.; Sanders,R.; Zhdanov,S.; Kiryutin,B.; Lipman,D.J.; Tatusova,T.; Grad,Y.
EPI523930	NA	United States	2012-Dec-27	A/Chicago/YGA_04104/2012		Other Database Import	Wentworth,D.E.; Halpin,R.A.; Lin,X.; Bera,J.; Akopov,A.; Ransier,A.; Mohan,M.; Fedorova,N.; Tsitrin,T.; Stockwell,T.; Amedeo,P.; Appalla,L.; Bishop,B.; Edworthy,P.; Gupta,N.; Hoover,J.; Katzel,D.; Li,K.; Schobel,S.; Shrivastava,S.; Thovarai,V.; Wang,S.; Landon,E.; Tesic,V.; Nash,C.; Bao,Y.; Sanders,R.; Zhdanov,S.; Kiryutin,B.; Lipman,D.J.; Tatusova,T.; Grad,Y.
EPI523931	NP	United States	2012-Dec-27	A/Chicago/YGA_04104/2012		Other Database Import	Wentworth,D.E.; Halpin,R.A.; Lin,X.; Bera,J.; Akopov,A.; Ransier,A.; Mohan,M.; Fedorova,N.; Tsitrin,T.; Stockwell,T.; Amedeo,P.; Appalla,L.; Bishop,B.; Edworthy,P.; Gupta,N.; Hoover,J.; Katzel,D.; Li,K.; Schobel,S.; Shrivastava,S.; Thovarai,V.; Wang,S.; Landon,E.; Tesic,V.; Nash,C.; Bao,Y.; Sanders,R.; Zhdanov,S.; Kiryutin,B.; Lipman,D.J.; Tatusova,T.; Grad,Y.
EPI523932	NS	United States	2012-Dec-27	A/Chicago/YGA_04104/2012		Other Database Import	Wentworth,D.E.; Halpin,R.A.; Lin,X.; Bera,J.; Akopov,A.; Ransier,A.; Mohan,M.; Fedorova,N.; Tsitrin,T.; Stockwell,T.; Amedeo,P.; Appalla,L.; Bishop,B.; Edworthy,P.; Gupta,N.; Hoover,J.; Katzel,D.; Li,K.; Schobel,S.; Shrivastava,S.; Thovarai,V.; Wang,S.; Landon,E.; Tesic,V.; Nash,C.; Bao,Y.; Sanders,R.; Zhdanov,S.; Kiryutin,B.; Lipman,D.J.; Tatusova,T.; Grad,Y.
EPI523934	PB1	United States	2012-Dec-27	A/Chicago/YGA_04104/2012		Other Database Import	Wentworth,D.E.; Halpin,R.A.; Lin,X.; Bera,J.; Akopov,A.; Ransier,A.; Mohan,M.; Fedorova,N.; Tsitrin,T.; Stockwell,T.; Amedeo,P.; Appalla,L.; Bishop,B.; Edworthy,P.; Gupta,N.; Hoover,J.; Katzel,D.; Li,K.; Schobel,S.; Shrivastava,S.; Thovarai,V.; Wang,S.; Landon,E.; Tesic,V.; Nash,C.; Bao,Y.; Sanders,R.; Zhdanov,S.; Kiryutin,B.; Lipman,D.J.; Tatusova,T.; Grad,Y.
EPI523935	PB2	United States	2012-Dec-27	A/Chicago/YGA_04104/2012		Other Database Import	Wentworth,D.E.; Halpin,R.A.; Lin,X.; Bera,J.; Akopov,A.; Ransier,A.; Mohan,M.; Fedorova,N.; Tsitrin,T.; Stockwell,T.; Amedeo,P.; Appalla,L.; Bishop,B.; Edworthy,P.; Gupta,N.; Hoover,J.; Katzel,D.; Li,K.; Schobel,S.; Shrivastava,S.; Thovarai,V.; Wang,S.; Landon,E.; Tesic,V.; Nash,C.; Bao,Y.; Sanders,R.; Zhdanov,S.; Kiryutin,B.; Lipman,D.J.; Tatusova,T.; Grad,Y.
EPI523914	NA	United States	2012-Dec-27	A/Chicago/YGA_04102/2012		Other Database Import	Wentworth,D.E.; Halpin,R.A.; Lin,X.; Bera,J.; Akopov,A.; Ransier,A.; Mohan,M.; Fedorova,N.; Tsitrin,T.; Stockwell,T.; Amedeo,P.; Appalla,L.; Bishop,B.; Edworthy,P.; Gupta,N.; Hoover,J.; Katzel,D.; Li,K.; Schobel,S.; Shrivastava,S.; Thovarai,V.; Wang,S.; Landon,E.; Tesic,V.; Nash,C.; Bao,Y.; Sanders,R.; Zhdanov,S.; Kiryutin,B.; Lipman,D.J.; Tatusova,T.; Grad,Y.
EPI523915	NP	United States	2012-Dec-27	A/Chicago/YGA_04102/2012		Other Database Import	Wentworth,D.E.; Halpin,R.A.; Lin,X.; Bera,J.; Akopov,A.; Ransier,A.; Mohan,M.; Fedorova,N.; Tsitrin,T.; Stockwell,T.; Amedeo,P.; Appalla,L.; Bishop,B.; Edworthy,P.; Gupta,N.; Hoover,J.; Katzel,D.; Li,K.; Schobel,S.; Shrivastava,S.; Thovarai,V.; Wang,S.; Landon,E.; Tesic,V.; Nash,C.; Bao,Y.; Sanders,R.; Zhdanov,S.; Kiryutin,B.; Lipman,D.J.; Tatusova,T.; Grad,Y.
EPI523916	NS	United States	2012-Dec-27	A/Chicago/YGA_04102/2012		Other Database Import	Wentworth,D.E.; Halpin,R.A.; Lin,X.; Bera,J.; Akopov,A.; Ransier,A.; Mohan,M.; Fedorova,N.; Tsitrin,T.; Stockwell,T.; Amedeo,P.; Appalla,L.; Bishop,B.; Edworthy,P.; Gupta,N.; Hoover,J.; Katzel,D.; Li,K.; Schobel,S.; Shrivastava,S.; Thovarai,V.; Wang,S.; Landon,E.; Tesic,V.; Nash,C.; Bao,Y.; Sanders,R.; Zhdanov,S.; Kiryutin,B.; Lipman,D.J.; Tatusova,T.; Grad,Y.
EPI523918	PB1	United States	2012-Dec-27	A/Chicago/YGA_04102/2012		Other Database Import	Wentworth,D.E.; Halpin,R.A.; Lin,X.; Bera,J.; Akopov,A.; Ransier,A.; Mohan,M.; Fedorova,N.; Tsitrin,T.; Stockwell,T.; Amedeo,P.; Appalla,L.; Bishop,B.; Edworthy,P.; Gupta,N.; Hoover,J.; Katzel,D.; Li,K.; Schobel,S.; Shrivastava,S.; Thovarai,V.; Wang,S.; Landon,E.; Tesic,V.; Nash,C.; Bao,Y.; Sanders,R.; Zhdanov,S.; Kiryutin,B.; Lipman,D.J.; Tatusova,T.; Grad,Y.
EPI523919	PB2	United States	2012-Dec-27	A/Chicago/YGA_04102/2012		Other Database Import	Wentworth,D.E.; Halpin,R.A.; Lin,X.; Bera,J.; Akopov,A.; Ransier,A.; Mohan,M.; Fedorova,N.; Tsitrin,T.; Stockwell,T.; Amedeo,P.; Appalla,L.; Bishop,B.; Edworthy,P.; Gupta,N.; Hoover,J.; Katzel,D.; Li,K.; Schobel,S.; Shrivastava,S.; Thovarai,V.; Wang,S.; Landon,E.; Tesic,V.; Nash,C.; Bao,Y.; Sanders,R.; Zhdanov,S.; Kiryutin,B.; Lipman,D.J.; Tatusova,T.; Grad,Y.
EPI523912	HA	United States	2012-Dec-27	A/Chicago/YGA_04102/2012		Other Database Import	Wentworth,D.E.; Halpin,R.A.; Lin,X.; Bera,J.; Akopov,A.; Ransier,A.; Mohan,M.; Fedorova,N.; Tsitrin,T.; Stockwell,T.; Amedeo,P.; Appalla,L.; Bishop,B.; Edworthy,P.; Gupta,N.; Hoover,J.; Katzel,D.; Li,K.; Schobel,S.; Shrivastava,S.; Thovarai,V.; Wang,S.; Landon,E.; Tesic,V.; Nash,C.; Bao,Y.; Sanders,R.; Zhdanov,S.; Kiryutin,B.; Lipman,D.J.; Tatusova,T.; Grad,Y.
EPI523913	MP	United States	2012-Dec-27	A/Chicago/YGA_04102/2012		Other Database Import	Wentworth,D.E.; Halpin,R.A.; Lin,X.; Bera,J.; Akopov,A.; Ransier,A.; Mohan,M.; Fedorova,N.; Tsitrin,T.; Stockwell,T.; Amedeo,P.; Appalla,L.; Bishop,B.; Edworthy,P.; Gupta,N.; Hoover,J.; Katzel,D.; Li,K.; Schobel,S.; Shrivastava,S.; Thovarai,V.; Wang,S.; Landon,E.; Tesic,V.; Nash,C.; Bao,Y.; Sanders,R.; Zhdanov,S.; Kiryutin,B.; Lipman,D.J.; Tatusova,T.; Grad,Y.
EPI523864	HA	United States	2012-Dec-26	A/Chicago/YGA_04094/2012		Other Database Import	Wentworth,D.E.; Halpin,R.A.; Lin,X.; Bera,J.; Akopov,A.; Ransier,A.; Mohan,M.; Fedorova,N.; Tsitrin,T.; Stockwell,T.; Amedeo,P.; Appalla,L.; Bishop,B.; Edworthy,P.; Gupta,N.; Hoover,J.; Katzel,D.; Li,K.; Schobel,S.; Shrivastava,S.; Thovarai,V.; Wang,S.; Landon,E.; Tesic,V.; Nash,C.; Bao,Y.; Sanders,R.; Zhdanov,S.; Kiryutin,B.; Lipman,D.J.; Tatusova,T.; Grad,Y.
EPI523865	MP	United States	2012-Dec-26	A/Chicago/YGA_04094/2012		Other Database Import	Wentworth,D.E.; Halpin,R.A.; Lin,X.; Bera,J.; Akopov,A.; Ransier,A.; Mohan,M.; Fedorova,N.; Tsitrin,T.; Stockwell,T.; Amedeo,P.; Appalla,L.; Bishop,B.; Edworthy,P.; Gupta,N.; Hoover,J.; Katzel,D.; Li,K.; Schobel,S.; Shrivastava,S.; Thovarai,V.; Wang,S.; Landon,E.; Tesic,V.; Nash,C.; Bao,Y.; Sanders,R.; Zhdanov,S.; Kiryutin,B.; Lipman,D.J.; Tatusova,T.; Grad,Y.
EPI523866	NA	United States	2012-Dec-26	A/Chicago/YGA_04094/2012		Other Database Import	Wentworth,D.E.; Halpin,R.A.; Lin,X.; Bera,J.; Akopov,A.; Ransier,A.; Mohan,M.; Fedorova,N.; Tsitrin,T.; Stockwell,T.; Amedeo,P.; Appalla,L.; Bishop,B.; Edworthy,P.; Gupta,N.; Hoover,J.; Katzel,D.; Li,K.; Schobel,S.; Shrivastava,S.; Thovarai,V.; Wang,S.; Landon,E.; Tesic,V.; Nash,C.; Bao,Y.; Sanders,R.; Zhdanov,S.; Kiryutin,B.; Lipman,D.J.; Tatusova,T.; Grad,Y.
EPI523867	NP	United States	2012-Dec-26	A/Chicago/YGA_04094/2012		Other Database Import	Wentworth,D.E.; Halpin,R.A.; Lin,X.; Bera,J.; Akopov,A.; Ransier,A.; Mohan,M.; Fedorova,N.; Tsitrin,T.; Stockwell,T.; Amedeo,P.; Appalla,L.; Bishop,B.; Edworthy,P.; Gupta,N.; Hoover,J.; Katzel,D.; Li,K.; Schobel,S.; Shrivastava,S.; Thovarai,V.; Wang,S.; Landon,E.; Tesic,V.; Nash,C.; Bao,Y.; Sanders,R.; Zhdanov,S.; Kiryutin,B.; Lipman,D.J.; Tatusova,T.; Grad,Y.
EPI523868	NS	United States	2012-Dec-26	A/Chicago/YGA_04094/2012		Other Database Import	Wentworth,D.E.; Halpin,R.A.; Lin,X.; Bera,J.; Akopov,A.; Ransier,A.; Mohan,M.; Fedorova,N.; Tsitrin,T.; Stockwell,T.; Amedeo,P.; Appalla,L.; Bishop,B.; Edworthy,P.; Gupta,N.; Hoover,J.; Katzel,D.; Li,K.; Schobel,S.; Shrivastava,S.; Thovarai,V.; Wang,S.; Landon,E.; Tesic,V.; Nash,C.; Bao,Y.; Sanders,R.; Zhdanov,S.; Kiryutin,B.; Lipman,D.J.; Tatusova,T.; Grad,Y.
EPI523870	PB1	United States	2012-Dec-26	A/Chicago/YGA_04094/2012		Other Database Import	Wentworth,D.E.; Halpin,R.A.; Lin,X.; Bera,J.; Akopov,A.; Ransier,A.; Mohan,M.; Fedorova,N.; Tsitrin,T.; Stockwell,T.; Amedeo,P.; Appalla,L.; Bishop,B.; Edworthy,P.; Gupta,N.; Hoover,J.; Katzel,D.; Li,K.; Schobel,S.; Shrivastava,S.; Thovarai,V.; Wang,S.; Landon,E.; Tesic,V.; Nash,C.; Bao,Y.; Sanders,R.; Zhdanov,S.; Kiryutin,B.; Lipman,D.J.; Tatusova,T.; Grad,Y.
EPI523871	PB2	United States	2012-Dec-26	A/Chicago/YGA_04094/2012		Other Database Import	Wentworth,D.E.; Halpin,R.A.; Lin,X.; Bera,J.; Akopov,A.; Ransier,A.; Mohan,M.; Fedorova,N.; Tsitrin,T.; Stockwell,T.; Amedeo,P.; Appalla,L.; Bishop,B.; Edworthy,P.; Gupta,N.; Hoover,J.; Katzel,D.; Li,K.; Schobel,S.; Shrivastava,S.; Thovarai,V.; Wang,S.; Landon,E.; Tesic,V.; Nash,C.; Bao,Y.; Sanders,R.; Zhdanov,S.; Kiryutin,B.; Lipman,D.J.; Tatusova,T.; Grad,Y.
EPI523857	MP	United States	2012-Dec-26	A/Chicago/YGA_04092/2012		Other Database Import	Wentworth,D.E.; Halpin,R.A.; Lin,X.; Bera,J.; Akopov,A.; Ransier,A.; Mohan,M.; Fedorova,N.; Tsitrin,T.; Stockwell,T.; Amedeo,P.; Appalla,L.; Bishop,B.; Edworthy,P.; Gupta,N.; Hoover,J.; Katzel,D.; Li,K.; Schobel,S.; Shrivastava,S.; Thovarai,V.; Wang,S.; Landon,E.; Tesic,V.; Nash,C.; Bao,Y.; Sanders,R.; Zhdanov,S.; Kiryutin,B.; Lipman,D.J.; Tatusova,T.; Grad,Y.
EPI523858	NA	United States	2012-Dec-26	A/Chicago/YGA_04092/2012		Other Database Import	Wentworth,D.E.; Halpin,R.A.; Lin,X.; Bera,J.; Akopov,A.; Ransier,A.; Mohan,M.; Fedorova,N.; Tsitrin,T.; Stockwell,T.; Amedeo,P.; Appalla,L.; Bishop,B.; Edworthy,P.; Gupta,N.; Hoover,J.; Katzel,D.; Li,K.; Schobel,S.; Shrivastava,S.; Thovarai,V.; Wang,S.; Landon,E.; Tesic,V.; Nash,C.; Bao,Y.; Sanders,R.; Zhdanov,S.; Kiryutin,B.; Lipman,D.J.; Tatusova,T.; Grad,Y.
EPI523859	NP	United States	2012-Dec-26	A/Chicago/YGA_04092/2012		Other Database Import	Wentworth,D.E.; Halpin,R.A.; Lin,X.; Bera,J.; Akopov,A.; Ransier,A.; Mohan,M.; Fedorova,N.; Tsitrin,T.; Stockwell,T.; Amedeo,P.; Appalla,L.; Bishop,B.; Edworthy,P.; Gupta,N.; Hoover,J.; Katzel,D.; Li,K.; Schobel,S.; Shrivastava,S.; Thovarai,V.; Wang,S.; Landon,E.; Tesic,V.; Nash,C.; Bao,Y.; Sanders,R.; Zhdanov,S.; Kiryutin,B.; Lipman,D.J.; Tatusova,T.; Grad,Y.
EPI523860	NS	United States	2012-Dec-26	A/Chicago/YGA_04092/2012		Other Database Import	Wentworth,D.E.; Halpin,R.A.; Lin,X.; Bera,J.; Akopov,A.; Ransier,A.; Mohan,M.; Fedorova,N.; Tsitrin,T.; Stockwell,T.; Amedeo,P.; Appalla,L.; Bishop,B.; Edworthy,P.; Gupta,N.; Hoover,J.; Katzel,D.; Li,K.; Schobel,S.; Shrivastava,S.; Thovarai,V.; Wang,S.; Landon,E.; Tesic,V.; Nash,C.; Bao,Y.; Sanders,R.; Zhdanov,S.; Kiryutin,B.; Lipman,D.J.; Tatusova,T.; Grad,Y.
EPI523862	PB1	United States	2012-Dec-26	A/Chicago/YGA_04092/2012		Other Database Import	Wentworth,D.E.; Halpin,R.A.; Lin,X.; Bera,J.; Akopov,A.; Ransier,A.; Mohan,M.; Fedorova,N.; Tsitrin,T.; Stockwell,T.; Amedeo,P.; Appalla,L.; Bishop,B.; Edworthy,P.; Gupta,N.; Hoover,J.; Katzel,D.; Li,K.; Schobel,S.; Shrivastava,S.; Thovarai,V.; Wang,S.; Landon,E.; Tesic,V.; Nash,C.; Bao,Y.; Sanders,R.; Zhdanov,S.; Kiryutin,B.; Lipman,D.J.; Tatusova,T.; Grad,Y.
EPI523863	PB2	United States	2012-Dec-26	A/Chicago/YGA_04092/2012		Other Database Import	Wentworth,D.E.; Halpin,R.A.; Lin,X.; Bera,J.; Akopov,A.; Ransier,A.; Mohan,M.; Fedorova,N.; Tsitrin,T.; Stockwell,T.; Amedeo,P.; Appalla,L.; Bishop,B.; Edworthy,P.; Gupta,N.; Hoover,J.; Katzel,D.; Li,K.; Schobel,S.; Shrivastava,S.; Thovarai,V.; Wang,S.; Landon,E.; Tesic,V.; Nash,C.; Bao,Y.; Sanders,R.; Zhdanov,S.; Kiryutin,B.; Lipman,D.J.; Tatusova,T.; Grad,Y.
EPI523856	HA	United States	2012-Dec-26	A/Chicago/YGA_04092/2012		Other Database Import	Wentworth,D.E.; Halpin,R.A.; Lin,X.; Bera,J.; Akopov,A.; Ransier,A.; Mohan,M.; Fedorova,N.; Tsitrin,T.; Stockwell,T.; Amedeo,P.; Appalla,L.; Bishop,B.; Edworthy,P.; Gupta,N.; Hoover,J.; Katzel,D.; Li,K.; Schobel,S.; Shrivastava,S.; Thovarai,V.; Wang,S.; Landon,E.; Tesic,V.; Nash,C.; Bao,Y.; Sanders,R.; Zhdanov,S.; Kiryutin,B.; Lipman,D.J.; Tatusova,T.; Grad,Y.
EPI523840	HA	United States	2012-Dec-26	A/Chicago/YGA_04089/2012		Other Database Import	Wentworth,D.E.; Halpin,R.A.; Lin,X.; Bera,J.; Akopov,A.; Ransier,A.; Mohan,M.; Fedorova,N.; Tsitrin,T.; Stockwell,T.; Amedeo,P.; Appalla,L.; Bishop,B.; Edworthy,P.; Gupta,N.; Hoover,J.; Katzel,D.; Li,K.; Schobel,S.; Shrivastava,S.; Thovarai,V.; Wang,S.; Landon,E.; Tesic,V.; Nash,C.; Bao,Y.; Sanders,R.; Zhdanov,S.; Kiryutin,B.; Lipman,D.J.; Tatusova,T.; Grad,Y.
EPI523841	MP	United States	2012-Dec-26	A/Chicago/YGA_04089/2012		Other Database Import	Wentworth,D.E.; Halpin,R.A.; Lin,X.; Bera,J.; Akopov,A.; Ransier,A.; Mohan,M.; Fedorova,N.; Tsitrin,T.; Stockwell,T.; Amedeo,P.; Appalla,L.; Bishop,B.; Edworthy,P.; Gupta,N.; Hoover,J.; Katzel,D.; Li,K.; Schobel,S.; Shrivastava,S.; Thovarai,V.; Wang,S.; Landon,E.; Tesic,V.; Nash,C.; Bao,Y.; Sanders,R.; Zhdanov,S.; Kiryutin,B.; Lipman,D.J.; Tatusova,T.; Grad,Y.
EPI523842	NA	United States	2012-Dec-26	A/Chicago/YGA_04089/2012		Other Database Import	Wentworth,D.E.; Halpin,R.A.; Lin,X.; Bera,J.; Akopov,A.; Ransier,A.; Mohan,M.; Fedorova,N.; Tsitrin,T.; Stockwell,T.; Amedeo,P.; Appalla,L.; Bishop,B.; Edworthy,P.; Gupta,N.; Hoover,J.; Katzel,D.; Li,K.; Schobel,S.; Shrivastava,S.; Thovarai,V.; Wang,S.; Landon,E.; Tesic,V.; Nash,C.; Bao,Y.; Sanders,R.; Zhdanov,S.; Kiryutin,B.; Lipman,D.J.; Tatusova,T.; Grad,Y.
EPI523843	NP	United States	2012-Dec-26	A/Chicago/YGA_04089/2012		Other Database Import	Wentworth,D.E.; Halpin,R.A.; Lin,X.; Bera,J.; Akopov,A.; Ransier,A.; Mohan,M.; Fedorova,N.; Tsitrin,T.; Stockwell,T.; Amedeo,P.; Appalla,L.; Bishop,B.; Edworthy,P.; Gupta,N.; Hoover,J.; Katzel,D.; Li,K.; Schobel,S.; Shrivastava,S.; Thovarai,V.; Wang,S.; Landon,E.; Tesic,V.; Nash,C.; Bao,Y.; Sanders,R.; Zhdanov,S.; Kiryutin,B.; Lipman,D.J.; Tatusova,T.; Grad,Y.
EPI523844	NS	United States	2012-Dec-26	A/Chicago/YGA_04089/2012		Other Database Import	Wentworth,D.E.; Halpin,R.A.; Lin,X.; Bera,J.; Akopov,A.; Ransier,A.; Mohan,M.; Fedorova,N.; Tsitrin,T.; Stockwell,T.; Amedeo,P.; Appalla,L.; Bishop,B.; Edworthy,P.; Gupta,N.; Hoover,J.; Katzel,D.; Li,K.; Schobel,S.; Shrivastava,S.; Thovarai,V.; Wang,S.; Landon,E.; Tesic,V.; Nash,C.; Bao,Y.; Sanders,R.; Zhdanov,S.; Kiryutin,B.; Lipman,D.J.; Tatusova,T.; Grad,Y.
EPI523846	PB1	United States	2012-Dec-26	A/Chicago/YGA_04089/2012		Other Database Import	Wentworth,D.E.; Halpin,R.A.; Lin,X.; Bera,J.; Akopov,A.; Ransier,A.; Mohan,M.; Fedorova,N.; Tsitrin,T.; Stockwell,T.; Amedeo,P.; Appalla,L.; Bishop,B.; Edworthy,P.; Gupta,N.; Hoover,J.; Katzel,D.; Li,K.; Schobel,S.; Shrivastava,S.; Thovarai,V.; Wang,S.; Landon,E.; Tesic,V.; Nash,C.; Bao,Y.; Sanders,R.; Zhdanov,S.; Kiryutin,B.; Lipman,D.J.; Tatusova,T.; Grad,Y.
EPI523847	PB2	United States	2012-Dec-26	A/Chicago/YGA_04089/2012		Other Database Import	Wentworth,D.E.; Halpin,R.A.; Lin,X.; Bera,J.; Akopov,A.; Ransier,A.; Mohan,M.; Fedorova,N.; Tsitrin,T.; Stockwell,T.; Amedeo,P.; Appalla,L.; Bishop,B.; Edworthy,P.; Gupta,N.; Hoover,J.; Katzel,D.; Li,K.; Schobel,S.; Shrivastava,S.; Thovarai,V.; Wang,S.; Landon,E.; Tesic,V.; Nash,C.; Bao,Y.; Sanders,R.; Zhdanov,S.; Kiryutin,B.; Lipman,D.J.; Tatusova,T.; Grad,Y.
EPI523816	HA	United States	2012-Dec-24	A/Chicago/YGA_04084/2012		Other Database Import	Wentworth,D.E.; Halpin,R.A.; Lin,X.; Bera,J.; Akopov,A.; Ransier,A.; Mohan,M.; Fedorova,N.; Tsitrin,T.; Stockwell,T.; Amedeo,P.; Appalla,L.; Bishop,B.; Edworthy,P.; Gupta,N.; Hoover,J.; Katzel,D.; Li,K.; Schobel,S.; Shrivastava,S.; Thovarai,V.; Wang,S.; Landon,E.; Tesic,V.; Nash,C.; Bao,Y.; Sanders,R.; Zhdanov,S.; Kiryutin,B.; Lipman,D.J.; Tatusova,T.; Grad,Y.
EPI523817	MP	United States	2012-Dec-24	A/Chicago/YGA_04084/2012		Other Database Import	Wentworth,D.E.; Halpin,R.A.; Lin,X.; Bera,J.; Akopov,A.; Ransier,A.; Mohan,M.; Fedorova,N.; Tsitrin,T.; Stockwell,T.; Amedeo,P.; Appalla,L.; Bishop,B.; Edworthy,P.; Gupta,N.; Hoover,J.; Katzel,D.; Li,K.; Schobel,S.; Shrivastava,S.; Thovarai,V.; Wang,S.; Landon,E.; Tesic,V.; Nash,C.; Bao,Y.; Sanders,R.; Zhdanov,S.; Kiryutin,B.; Lipman,D.J.; Tatusova,T.; Grad,Y.
EPI523818	NA	United States	2012-Dec-24	A/Chicago/YGA_04084/2012		Other Database Import	Wentworth,D.E.; Halpin,R.A.; Lin,X.; Bera,J.; Akopov,A.; Ransier,A.; Mohan,M.; Fedorova,N.; Tsitrin,T.; Stockwell,T.; Amedeo,P.; Appalla,L.; Bishop,B.; Edworthy,P.; Gupta,N.; Hoover,J.; Katzel,D.; Li,K.; Schobel,S.; Shrivastava,S.; Thovarai,V.; Wang,S.; Landon,E.; Tesic,V.; Nash,C.; Bao,Y.; Sanders,R.; Zhdanov,S.; Kiryutin,B.; Lipman,D.J.; Tatusova,T.; Grad,Y.
EPI523819	NP	United States	2012-Dec-24	A/Chicago/YGA_04084/2012		Other Database Import	Wentworth,D.E.; Halpin,R.A.; Lin,X.; Bera,J.; Akopov,A.; Ransier,A.; Mohan,M.; Fedorova,N.; Tsitrin,T.; Stockwell,T.; Amedeo,P.; Appalla,L.; Bishop,B.; Edworthy,P.; Gupta,N.; Hoover,J.; Katzel,D.; Li,K.; Schobel,S.; Shrivastava,S.; Thovarai,V.; Wang,S.; Landon,E.; Tesic,V.; Nash,C.; Bao,Y.; Sanders,R.; Zhdanov,S.; Kiryutin,B.; Lipman,D.J.; Tatusova,T.; Grad,Y.
EPI523820	NS	United States	2012-Dec-24	A/Chicago/YGA_04084/2012		Other Database Import	Wentworth,D.E.; Halpin,R.A.; Lin,X.; Bera,J.; Akopov,A.; Ransier,A.; Mohan,M.; Fedorova,N.; Tsitrin,T.; Stockwell,T.; Amedeo,P.; Appalla,L.; Bishop,B.; Edworthy,P.; Gupta,N.; Hoover,J.; Katzel,D.; Li,K.; Schobel,S.; Shrivastava,S.; Thovarai,V.; Wang,S.; Landon,E.; Tesic,V.; Nash,C.; Bao,Y.; Sanders,R.; Zhdanov,S.; Kiryutin,B.; Lipman,D.J.; Tatusova,T.; Grad,Y.
EPI523822	PB1	United States	2012-Dec-24	A/Chicago/YGA_04084/2012		Other Database Import	Wentworth,D.E.; Halpin,R.A.; Lin,X.; Bera,J.; Akopov,A.; Ransier,A.; Mohan,M.; Fedorova,N.; Tsitrin,T.; Stockwell,T.; Amedeo,P.; Appalla,L.; Bishop,B.; Edworthy,P.; Gupta,N.; Hoover,J.; Katzel,D.; Li,K.; Schobel,S.; Shrivastava,S.; Thovarai,V.; Wang,S.; Landon,E.; Tesic,V.; Nash,C.; Bao,Y.; Sanders,R.; Zhdanov,S.; Kiryutin,B.; Lipman,D.J.; Tatusova,T.; Grad,Y.
EPI523823	PB2	United States	2012-Dec-24	A/Chicago/YGA_04084/2012		Other Database Import	Wentworth,D.E.; Halpin,R.A.; Lin,X.; Bera,J.; Akopov,A.; Ransier,A.; Mohan,M.; Fedorova,N.; Tsitrin,T.; Stockwell,T.; Amedeo,P.; Appalla,L.; Bishop,B.; Edworthy,P.; Gupta,N.; Hoover,J.; Katzel,D.; Li,K.; Schobel,S.; Shrivastava,S.; Thovarai,V.; Wang,S.; Landon,E.; Tesic,V.; Nash,C.; Bao,Y.; Sanders,R.; Zhdanov,S.; Kiryutin,B.; Lipman,D.J.; Tatusova,T.; Grad,Y.
EPI523784	HA	United States	2012-Dec-18	A/Chicago/YGA_04064/2012		Other Database Import	Wentworth,D.E.; Halpin,R.A.; Lin,X.; Bera,J.; Akopov,A.; Ransier,A.; Mohan,M.; Fedorova,N.; Tsitrin,T.; Stockwell,T.; Amedeo,P.; Appalla,L.; Bishop,B.; Edworthy,P.; Gupta,N.; Hoover,J.; Katzel,D.; Li,K.; Schobel,S.; Shrivastava,S.; Thovarai,V.; Wang,S.; Landon,E.; Tesic,V.; Nash,C.; Bao,Y.; Sanders,R.; Zhdanov,S.; Kiryutin,B.; Lipman,D.J.; Tatusova,T.; Grad,Y.
EPI523785	MP	United States	2012-Dec-18	A/Chicago/YGA_04064/2012		Other Database Import	Wentworth,D.E.; Halpin,R.A.; Lin,X.; Bera,J.; Akopov,A.; Ransier,A.; Mohan,M.; Fedorova,N.; Tsitrin,T.; Stockwell,T.; Amedeo,P.; Appalla,L.; Bishop,B.; Edworthy,P.; Gupta,N.; Hoover,J.; Katzel,D.; Li,K.; Schobel,S.; Shrivastava,S.; Thovarai,V.; Wang,S.; Landon,E.; Tesic,V.; Nash,C.; Bao,Y.; Sanders,R.; Zhdanov,S.; Kiryutin,B.; Lipman,D.J.; Tatusova,T.; Grad,Y.
EPI523786	NA	United States	2012-Dec-18	A/Chicago/YGA_04064/2012		Other Database Import	Wentworth,D.E.; Halpin,R.A.; Lin,X.; Bera,J.; Akopov,A.; Ransier,A.; Mohan,M.; Fedorova,N.; Tsitrin,T.; Stockwell,T.; Amedeo,P.; Appalla,L.; Bishop,B.; Edworthy,P.; Gupta,N.; Hoover,J.; Katzel,D.; Li,K.; Schobel,S.; Shrivastava,S.; Thovarai,V.; Wang,S.; Landon,E.; Tesic,V.; Nash,C.; Bao,Y.; Sanders,R.; Zhdanov,S.; Kiryutin,B.; Lipman,D.J.; Tatusova,T.; Grad,Y.
EPI523787	NP	United States	2012-Dec-18	A/Chicago/YGA_04064/2012		Other Database Import	Wentworth,D.E.; Halpin,R.A.; Lin,X.; Bera,J.; Akopov,A.; Ransier,A.; Mohan,M.; Fedorova,N.; Tsitrin,T.; Stockwell,T.; Amedeo,P.; Appalla,L.; Bishop,B.; Edworthy,P.; Gupta,N.; Hoover,J.; Katzel,D.; Li,K.; Schobel,S.; Shrivastava,S.; Thovarai,V.; Wang,S.; Landon,E.; Tesic,V.; Nash,C.; Bao,Y.; Sanders,R.; Zhdanov,S.; Kiryutin,B.; Lipman,D.J.; Tatusova,T.; Grad,Y.
EPI523788	NS	United States	2012-Dec-18	A/Chicago/YGA_04064/2012		Other Database Import	Wentworth,D.E.; Halpin,R.A.; Lin,X.; Bera,J.; Akopov,A.; Ransier,A.; Mohan,M.; Fedorova,N.; Tsitrin,T.; Stockwell,T.; Amedeo,P.; Appalla,L.; Bishop,B.; Edworthy,P.; Gupta,N.; Hoover,J.; Katzel,D.; Li,K.; Schobel,S.; Shrivastava,S.; Thovarai,V.; Wang,S.; Landon,E.; Tesic,V.; Nash,C.; Bao,Y.; Sanders,R.; Zhdanov,S.; Kiryutin,B.; Lipman,D.J.; Tatusova,T.; Grad,Y.
EPI523790	PB1	United States	2012-Dec-18	A/Chicago/YGA_04064/2012		Other Database Import	Wentworth,D.E.; Halpin,R.A.; Lin,X.; Bera,J.; Akopov,A.; Ransier,A.; Mohan,M.; Fedorova,N.; Tsitrin,T.; Stockwell,T.; Amedeo,P.; Appalla,L.; Bishop,B.; Edworthy,P.; Gupta,N.; Hoover,J.; Katzel,D.; Li,K.; Schobel,S.; Shrivastava,S.; Thovarai,V.; Wang,S.; Landon,E.; Tesic,V.; Nash,C.; Bao,Y.; Sanders,R.; Zhdanov,S.; Kiryutin,B.; Lipman,D.J.; Tatusova,T.; Grad,Y.
EPI523791	PB2	United States	2012-Dec-18	A/Chicago/YGA_04064/2012		Other Database Import	Wentworth,D.E.; Halpin,R.A.; Lin,X.; Bera,J.; Akopov,A.; Ransier,A.; Mohan,M.; Fedorova,N.; Tsitrin,T.; Stockwell,T.; Amedeo,P.; Appalla,L.; Bishop,B.; Edworthy,P.; Gupta,N.; Hoover,J.; Katzel,D.; Li,K.; Schobel,S.; Shrivastava,S.; Thovarai,V.; Wang,S.; Landon,E.; Tesic,V.; Nash,C.; Bao,Y.; Sanders,R.; Zhdanov,S.; Kiryutin,B.; Lipman,D.J.; Tatusova,T.; Grad,Y.
EPI523776	HA	United States	2012-Dec-18	A/Chicago/YGA_04056/2012		Other Database Import	Wentworth,D.E.; Halpin,R.A.; Lin,X.; Bera,J.; Akopov,A.; Ransier,A.; Mohan,M.; Fedorova,N.; Tsitrin,T.; Stockwell,T.; Amedeo,P.; Appalla,L.; Bishop,B.; Edworthy,P.; Gupta,N.; Hoover,J.; Katzel,D.; Li,K.; Schobel,S.; Shrivastava,S.; Thovarai,V.; Wang,S.; Landon,E.; Tesic,V.; Nash,C.; Bao,Y.; Sanders,R.; Zhdanov,S.; Kiryutin,B.; Lipman,D.J.; Tatusova,T.; Grad,Y.
EPI523777	MP	United States	2012-Dec-18	A/Chicago/YGA_04056/2012		Other Database Import	Wentworth,D.E.; Halpin,R.A.; Lin,X.; Bera,J.; Akopov,A.; Ransier,A.; Mohan,M.; Fedorova,N.; Tsitrin,T.; Stockwell,T.; Amedeo,P.; Appalla,L.; Bishop,B.; Edworthy,P.; Gupta,N.; Hoover,J.; Katzel,D.; Li,K.; Schobel,S.; Shrivastava,S.; Thovarai,V.; Wang,S.; Landon,E.; Tesic,V.; Nash,C.; Bao,Y.; Sanders,R.; Zhdanov,S.; Kiryutin,B.; Lipman,D.J.; Tatusova,T.; Grad,Y.
EPI523778	NA	United States	2012-Dec-18	A/Chicago/YGA_04056/2012		Other Database Import	Wentworth,D.E.; Halpin,R.A.; Lin,X.; Bera,J.; Akopov,A.; Ransier,A.; Mohan,M.; Fedorova,N.; Tsitrin,T.; Stockwell,T.; Amedeo,P.; Appalla,L.; Bishop,B.; Edworthy,P.; Gupta,N.; Hoover,J.; Katzel,D.; Li,K.; Schobel,S.; Shrivastava,S.; Thovarai,V.; Wang,S.; Landon,E.; Tesic,V.; Nash,C.; Bao,Y.; Sanders,R.; Zhdanov,S.; Kiryutin,B.; Lipman,D.J.; Tatusova,T.; Grad,Y.
EPI523779	NP	United States	2012-Dec-18	A/Chicago/YGA_04056/2012		Other Database Import	Wentworth,D.E.; Halpin,R.A.; Lin,X.; Bera,J.; Akopov,A.; Ransier,A.; Mohan,M.; Fedorova,N.; Tsitrin,T.; Stockwell,T.; Amedeo,P.; Appalla,L.; Bishop,B.; Edworthy,P.; Gupta,N.; Hoover,J.; Katzel,D.; Li,K.; Schobel,S.; Shrivastava,S.; Thovarai,V.; Wang,S.; Landon,E.; Tesic,V.; Nash,C.; Bao,Y.; Sanders,R.; Zhdanov,S.; Kiryutin,B.; Lipman,D.J.; Tatusova,T.; Grad,Y.
EPI523780	NS	United States	2012-Dec-18	A/Chicago/YGA_04056/2012		Other Database Import	Wentworth,D.E.; Halpin,R.A.; Lin,X.; Bera,J.; Akopov,A.; Ransier,A.; Mohan,M.; Fedorova,N.; Tsitrin,T.; Stockwell,T.; Amedeo,P.; Appalla,L.; Bishop,B.; Edworthy,P.; Gupta,N.; Hoover,J.; Katzel,D.; Li,K.; Schobel,S.; Shrivastava,S.; Thovarai,V.; Wang,S.; Landon,E.; Tesic,V.; Nash,C.; Bao,Y.; Sanders,R.; Zhdanov,S.; Kiryutin,B.; Lipman,D.J.; Tatusova,T.; Grad,Y.
EPI523782	PB1	United States	2012-Dec-18	A/Chicago/YGA_04056/2012		Other Database Import	Wentworth,D.E.; Halpin,R.A.; Lin,X.; Bera,J.; Akopov,A.; Ransier,A.; Mohan,M.; Fedorova,N.; Tsitrin,T.; Stockwell,T.; Amedeo,P.; Appalla,L.; Bishop,B.; Edworthy,P.; Gupta,N.; Hoover,J.; Katzel,D.; Li,K.; Schobel,S.; Shrivastava,S.; Thovarai,V.; Wang,S.; Landon,E.; Tesic,V.; Nash,C.; Bao,Y.; Sanders,R.; Zhdanov,S.; Kiryutin,B.; Lipman,D.J.; Tatusova,T.; Grad,Y.
EPI523783	PB2	United States	2012-Dec-18	A/Chicago/YGA_04056/2012		Other Database Import	Wentworth,D.E.; Halpin,R.A.; Lin,X.; Bera,J.; Akopov,A.; Ransier,A.; Mohan,M.; Fedorova,N.; Tsitrin,T.; Stockwell,T.; Amedeo,P.; Appalla,L.; Bishop,B.; Edworthy,P.; Gupta,N.; Hoover,J.; Katzel,D.; Li,K.; Schobel,S.; Shrivastava,S.; Thovarai,V.; Wang,S.; Landon,E.; Tesic,V.; Nash,C.; Bao,Y.; Sanders,R.; Zhdanov,S.; Kiryutin,B.; Lipman,D.J.; Tatusova,T.; Grad,Y.
EPI523768	HA	United States	2012-Dec-18	A/Chicago/YGA_04055/2012		Other Database Import	Wentworth,D.E.; Halpin,R.A.; Lin,X.; Bera,J.; Akopov,A.; Ransier,A.; Mohan,M.; Fedorova,N.; Tsitrin,T.; Stockwell,T.; Amedeo,P.; Appalla,L.; Bishop,B.; Edworthy,P.; Gupta,N.; Hoover,J.; Katzel,D.; Li,K.; Schobel,S.; Shrivastava,S.; Thovarai,V.; Wang,S.; Landon,E.; Tesic,V.; Nash,C.; Bao,Y.; Sanders,R.; Zhdanov,S.; Kiryutin,B.; Lipman,D.J.; Tatusova,T.; Grad,Y.
EPI523769	MP	United States	2012-Dec-18	A/Chicago/YGA_04055/2012		Other Database Import	Wentworth,D.E.; Halpin,R.A.; Lin,X.; Bera,J.; Akopov,A.; Ransier,A.; Mohan,M.; Fedorova,N.; Tsitrin,T.; Stockwell,T.; Amedeo,P.; Appalla,L.; Bishop,B.; Edworthy,P.; Gupta,N.; Hoover,J.; Katzel,D.; Li,K.; Schobel,S.; Shrivastava,S.; Thovarai,V.; Wang,S.; Landon,E.; Tesic,V.; Nash,C.; Bao,Y.; Sanders,R.; Zhdanov,S.; Kiryutin,B.; Lipman,D.J.; Tatusova,T.; Grad,Y.
EPI523770	NA	United States	2012-Dec-18	A/Chicago/YGA_04055/2012		Other Database Import	Wentworth,D.E.; Halpin,R.A.; Lin,X.; Bera,J.; Akopov,A.; Ransier,A.; Mohan,M.; Fedorova,N.; Tsitrin,T.; Stockwell,T.; Amedeo,P.; Appalla,L.; Bishop,B.; Edworthy,P.; Gupta,N.; Hoover,J.; Katzel,D.; Li,K.; Schobel,S.; Shrivastava,S.; Thovarai,V.; Wang,S.; Landon,E.; Tesic,V.; Nash,C.; Bao,Y.; Sanders,R.; Zhdanov,S.; Kiryutin,B.; Lipman,D.J.; Tatusova,T.; Grad,Y.
EPI523771	NP	United States	2012-Dec-18	A/Chicago/YGA_04055/2012		Other Database Import	Wentworth,D.E.; Halpin,R.A.; Lin,X.; Bera,J.; Akopov,A.; Ransier,A.; Mohan,M.; Fedorova,N.; Tsitrin,T.; Stockwell,T.; Amedeo,P.; Appalla,L.; Bishop,B.; Edworthy,P.; Gupta,N.; Hoover,J.; Katzel,D.; Li,K.; Schobel,S.; Shrivastava,S.; Thovarai,V.; Wang,S.; Landon,E.; Tesic,V.; Nash,C.; Bao,Y.; Sanders,R.; Zhdanov,S.; Kiryutin,B.; Lipman,D.J.; Tatusova,T.; Grad,Y.
EPI523772	NS	United States	2012-Dec-18	A/Chicago/YGA_04055/2012		Other Database Import	Wentworth,D.E.; Halpin,R.A.; Lin,X.; Bera,J.; Akopov,A.; Ransier,A.; Mohan,M.; Fedorova,N.; Tsitrin,T.; Stockwell,T.; Amedeo,P.; Appalla,L.; Bishop,B.; Edworthy,P.; Gupta,N.; Hoover,J.; Katzel,D.; Li,K.; Schobel,S.; Shrivastava,S.; Thovarai,V.; Wang,S.; Landon,E.; Tesic,V.; Nash,C.; Bao,Y.; Sanders,R.; Zhdanov,S.; Kiryutin,B.; Lipman,D.J.; Tatusova,T.; Grad,Y.
EPI523774	PB1	United States	2012-Dec-18	A/Chicago/YGA_04055/2012		Other Database Import	Wentworth,D.E.; Halpin,R.A.; Lin,X.; Bera,J.; Akopov,A.; Ransier,A.; Mohan,M.; Fedorova,N.; Tsitrin,T.; Stockwell,T.; Amedeo,P.; Appalla,L.; Bishop,B.; Edworthy,P.; Gupta,N.; Hoover,J.; Katzel,D.; Li,K.; Schobel,S.; Shrivastava,S.; Thovarai,V.; Wang,S.; Landon,E.; Tesic,V.; Nash,C.; Bao,Y.; Sanders,R.; Zhdanov,S.; Kiryutin,B.; Lipman,D.J.; Tatusova,T.; Grad,Y.
EPI523775	PB2	United States	2012-Dec-18	A/Chicago/YGA_04055/2012		Other Database Import	Wentworth,D.E.; Halpin,R.A.; Lin,X.; Bera,J.; Akopov,A.; Ransier,A.; Mohan,M.; Fedorova,N.; Tsitrin,T.; Stockwell,T.; Amedeo,P.; Appalla,L.; Bishop,B.; Edworthy,P.; Gupta,N.; Hoover,J.; Katzel,D.; Li,K.; Schobel,S.; Shrivastava,S.; Thovarai,V.; Wang,S.; Landon,E.; Tesic,V.; Nash,C.; Bao,Y.; Sanders,R.; Zhdanov,S.; Kiryutin,B.; Lipman,D.J.; Tatusova,T.; Grad,Y.
EPI523764	NS	United States	2012-Dec-18	A/Chicago/YGA_04054/2012		Other Database Import	Wentworth,D.E.; Halpin,R.A.; Lin,X.; Bera,J.; Akopov,A.; Ransier,A.; Mohan,M.; Fedorova,N.; Tsitrin,T.; Stockwell,T.; Amedeo,P.; Appalla,L.; Bishop,B.; Edworthy,P.; Gupta,N.; Hoover,J.; Katzel,D.; Li,K.; Schobel,S.; Shrivastava,S.; Thovarai,V.; Wang,S.; Landon,E.; Tesic,V.; Nash,C.; Bao,Y.; Sanders,R.; Zhdanov,S.; Kiryutin,B.; Lipman,D.J.; Tatusova,T.; Grad,Y.
EPI523766	PB1	United States	2012-Dec-18	A/Chicago/YGA_04054/2012		Other Database Import	Wentworth,D.E.; Halpin,R.A.; Lin,X.; Bera,J.; Akopov,A.; Ransier,A.; Mohan,M.; Fedorova,N.; Tsitrin,T.; Stockwell,T.; Amedeo,P.; Appalla,L.; Bishop,B.; Edworthy,P.; Gupta,N.; Hoover,J.; Katzel,D.; Li,K.; Schobel,S.; Shrivastava,S.; Thovarai,V.; Wang,S.; Landon,E.; Tesic,V.; Nash,C.; Bao,Y.; Sanders,R.; Zhdanov,S.; Kiryutin,B.; Lipman,D.J.; Tatusova,T.; Grad,Y.
EPI523767	PB2	United States	2012-Dec-18	A/Chicago/YGA_04054/2012		Other Database Import	Wentworth,D.E.; Halpin,R.A.; Lin,X.; Bera,J.; Akopov,A.; Ransier,A.; Mohan,M.; Fedorova,N.; Tsitrin,T.; Stockwell,T.; Amedeo,P.; Appalla,L.; Bishop,B.; Edworthy,P.; Gupta,N.; Hoover,J.; Katzel,D.; Li,K.; Schobel,S.; Shrivastava,S.; Thovarai,V.; Wang,S.; Landon,E.; Tesic,V.; Nash,C.; Bao,Y.; Sanders,R.; Zhdanov,S.; Kiryutin,B.; Lipman,D.J.; Tatusova,T.; Grad,Y.
EPI523760	HA	United States	2012-Dec-18	A/Chicago/YGA_04054/2012		Other Database Import	Wentworth,D.E.; Halpin,R.A.; Lin,X.; Bera,J.; Akopov,A.; Ransier,A.; Mohan,M.; Fedorova,N.; Tsitrin,T.; Stockwell,T.; Amedeo,P.; Appalla,L.; Bishop,B.; Edworthy,P.; Gupta,N.; Hoover,J.; Katzel,D.; Li,K.; Schobel,S.; Shrivastava,S.; Thovarai,V.; Wang,S.; Landon,E.; Tesic,V.; Nash,C.; Bao,Y.; Sanders,R.; Zhdanov,S.; Kiryutin,B.; Lipman,D.J.; Tatusova,T.; Grad,Y.
EPI523761	MP	United States	2012-Dec-18	A/Chicago/YGA_04054/2012		Other Database Import	Wentworth,D.E.; Halpin,R.A.; Lin,X.; Bera,J.; Akopov,A.; Ransier,A.; Mohan,M.; Fedorova,N.; Tsitrin,T.; Stockwell,T.; Amedeo,P.; Appalla,L.; Bishop,B.; Edworthy,P.; Gupta,N.; Hoover,J.; Katzel,D.; Li,K.; Schobel,S.; Shrivastava,S.; Thovarai,V.; Wang,S.; Landon,E.; Tesic,V.; Nash,C.; Bao,Y.; Sanders,R.; Zhdanov,S.; Kiryutin,B.; Lipman,D.J.; Tatusova,T.; Grad,Y.
EPI523762	NA	United States	2012-Dec-18	A/Chicago/YGA_04054/2012		Other Database Import	Wentworth,D.E.; Halpin,R.A.; Lin,X.; Bera,J.; Akopov,A.; Ransier,A.; Mohan,M.; Fedorova,N.; Tsitrin,T.; Stockwell,T.; Amedeo,P.; Appalla,L.; Bishop,B.; Edworthy,P.; Gupta,N.; Hoover,J.; Katzel,D.; Li,K.; Schobel,S.; Shrivastava,S.; Thovarai,V.; Wang,S.; Landon,E.; Tesic,V.; Nash,C.; Bao,Y.; Sanders,R.; Zhdanov,S.; Kiryutin,B.; Lipman,D.J.; Tatusova,T.; Grad,Y.
EPI523763	NP	United States	2012-Dec-18	A/Chicago/YGA_04054/2012		Other Database Import	Wentworth,D.E.; Halpin,R.A.; Lin,X.; Bera,J.; Akopov,A.; Ransier,A.; Mohan,M.; Fedorova,N.; Tsitrin,T.; Stockwell,T.; Amedeo,P.; Appalla,L.; Bishop,B.; Edworthy,P.; Gupta,N.; Hoover,J.; Katzel,D.; Li,K.; Schobel,S.; Shrivastava,S.; Thovarai,V.; Wang,S.; Landon,E.; Tesic,V.; Nash,C.; Bao,Y.; Sanders,R.; Zhdanov,S.; Kiryutin,B.; Lipman,D.J.; Tatusova,T.; Grad,Y.
EPI523728	HA	United States	2012-Dec-17	A/Chicago/YGA_04046/2012		Other Database Import	Wentworth,D.E.; Halpin,R.A.; Lin,X.; Bera,J.; Akopov,A.; Ransier,A.; Mohan,M.; Fedorova,N.; Tsitrin,T.; Stockwell,T.; Amedeo,P.; Appalla,L.; Bishop,B.; Edworthy,P.; Gupta,N.; Hoover,J.; Katzel,D.; Li,K.; Schobel,S.; Shrivastava,S.; Thovarai,V.; Wang,S.; Landon,E.; Tesic,V.; Nash,C.; Bao,Y.; Sanders,R.; Zhdanov,S.; Kiryutin,B.; Lipman,D.J.; Tatusova,T.; Grad,Y.
EPI523729	MP	United States	2012-Dec-17	A/Chicago/YGA_04046/2012		Other Database Import	Wentworth,D.E.; Halpin,R.A.; Lin,X.; Bera,J.; Akopov,A.; Ransier,A.; Mohan,M.; Fedorova,N.; Tsitrin,T.; Stockwell,T.; Amedeo,P.; Appalla,L.; Bishop,B.; Edworthy,P.; Gupta,N.; Hoover,J.; Katzel,D.; Li,K.; Schobel,S.; Shrivastava,S.; Thovarai,V.; Wang,S.; Landon,E.; Tesic,V.; Nash,C.; Bao,Y.; Sanders,R.; Zhdanov,S.; Kiryutin,B.; Lipman,D.J.; Tatusova,T.; Grad,Y.
EPI523730	NA	United States	2012-Dec-17	A/Chicago/YGA_04046/2012		Other Database Import	Wentworth,D.E.; Halpin,R.A.; Lin,X.; Bera,J.; Akopov,A.; Ransier,A.; Mohan,M.; Fedorova,N.; Tsitrin,T.; Stockwell,T.; Amedeo,P.; Appalla,L.; Bishop,B.; Edworthy,P.; Gupta,N.; Hoover,J.; Katzel,D.; Li,K.; Schobel,S.; Shrivastava,S.; Thovarai,V.; Wang,S.; Landon,E.; Tesic,V.; Nash,C.; Bao,Y.; Sanders,R.; Zhdanov,S.; Kiryutin,B.; Lipman,D.J.; Tatusova,T.; Grad,Y.
EPI523731	NP	United States	2012-Dec-17	A/Chicago/YGA_04046/2012		Other Database Import	Wentworth,D.E.; Halpin,R.A.; Lin,X.; Bera,J.; Akopov,A.; Ransier,A.; Mohan,M.; Fedorova,N.; Tsitrin,T.; Stockwell,T.; Amedeo,P.; Appalla,L.; Bishop,B.; Edworthy,P.; Gupta,N.; Hoover,J.; Katzel,D.; Li,K.; Schobel,S.; Shrivastava,S.; Thovarai,V.; Wang,S.; Landon,E.; Tesic,V.; Nash,C.; Bao,Y.; Sanders,R.; Zhdanov,S.; Kiryutin,B.; Lipman,D.J.; Tatusova,T.; Grad,Y.
EPI523732	NS	United States	2012-Dec-17	A/Chicago/YGA_04046/2012		Other Database Import	Wentworth,D.E.; Halpin,R.A.; Lin,X.; Bera,J.; Akopov,A.; Ransier,A.; Mohan,M.; Fedorova,N.; Tsitrin,T.; Stockwell,T.; Amedeo,P.; Appalla,L.; Bishop,B.; Edworthy,P.; Gupta,N.; Hoover,J.; Katzel,D.; Li,K.; Schobel,S.; Shrivastava,S.; Thovarai,V.; Wang,S.; Landon,E.; Tesic,V.; Nash,C.; Bao,Y.; Sanders,R.; Zhdanov,S.; Kiryutin,B.; Lipman,D.J.; Tatusova,T.; Grad,Y.
EPI523734	PB1	United States	2012-Dec-17	A/Chicago/YGA_04046/2012		Other Database Import	Wentworth,D.E.; Halpin,R.A.; Lin,X.; Bera,J.; Akopov,A.; Ransier,A.; Mohan,M.; Fedorova,N.; Tsitrin,T.; Stockwell,T.; Amedeo,P.; Appalla,L.; Bishop,B.; Edworthy,P.; Gupta,N.; Hoover,J.; Katzel,D.; Li,K.; Schobel,S.; Shrivastava,S.; Thovarai,V.; Wang,S.; Landon,E.; Tesic,V.; Nash,C.; Bao,Y.; Sanders,R.; Zhdanov,S.; Kiryutin,B.; Lipman,D.J.; Tatusova,T.; Grad,Y.
EPI523735	PB2	United States	2012-Dec-17	A/Chicago/YGA_04046/2012		Other Database Import	Wentworth,D.E.; Halpin,R.A.; Lin,X.; Bera,J.; Akopov,A.; Ransier,A.; Mohan,M.; Fedorova,N.; Tsitrin,T.; Stockwell,T.; Amedeo,P.; Appalla,L.; Bishop,B.; Edworthy,P.; Gupta,N.; Hoover,J.; Katzel,D.; Li,K.; Schobel,S.; Shrivastava,S.; Thovarai,V.; Wang,S.; Landon,E.; Tesic,V.; Nash,C.; Bao,Y.; Sanders,R.; Zhdanov,S.; Kiryutin,B.; Lipman,D.J.; Tatusova,T.; Grad,Y.
EPI523715	NP	United States	2012-Dec-14	A/Chicago/YGA_04038/2012		Other Database Import	Wentworth,D.E.; Halpin,R.A.; Lin,X.; Bera,J.; Akopov,A.; Ransier,A.; Mohan,M.; Fedorova,N.; Tsitrin,T.; Stockwell,T.; Amedeo,P.; Appalla,L.; Bishop,B.; Edworthy,P.; Gupta,N.; Hoover,J.; Katzel,D.; Li,K.; Schobel,S.; Shrivastava,S.; Thovarai,V.; Wang,S.; Landon,E.; Tesic,V.; Nash,C.; Bao,Y.; Sanders,R.; Zhdanov,S.; Kiryutin,B.; Lipman,D.J.; Tatusova,T.; Grad,Y.
EPI523716	NS	United States	2012-Dec-14	A/Chicago/YGA_04038/2012		Other Database Import	Wentworth,D.E.; Halpin,R.A.; Lin,X.; Bera,J.; Akopov,A.; Ransier,A.; Mohan,M.; Fedorova,N.; Tsitrin,T.; Stockwell,T.; Amedeo,P.; Appalla,L.; Bishop,B.; Edworthy,P.; Gupta,N.; Hoover,J.; Katzel,D.; Li,K.; Schobel,S.; Shrivastava,S.; Thovarai,V.; Wang,S.; Landon,E.; Tesic,V.; Nash,C.; Bao,Y.; Sanders,R.; Zhdanov,S.; Kiryutin,B.; Lipman,D.J.; Tatusova,T.; Grad,Y.
EPI523718	PB1	United States	2012-Dec-14	A/Chicago/YGA_04038/2012		Other Database Import	Wentworth,D.E.; Halpin,R.A.; Lin,X.; Bera,J.; Akopov,A.; Ransier,A.; Mohan,M.; Fedorova,N.; Tsitrin,T.; Stockwell,T.; Amedeo,P.; Appalla,L.; Bishop,B.; Edworthy,P.; Gupta,N.; Hoover,J.; Katzel,D.; Li,K.; Schobel,S.; Shrivastava,S.; Thovarai,V.; Wang,S.; Landon,E.; Tesic,V.; Nash,C.; Bao,Y.; Sanders,R.; Zhdanov,S.; Kiryutin,B.; Lipman,D.J.; Tatusova,T.; Grad,Y.
EPI523719	PB2	United States	2012-Dec-14	A/Chicago/YGA_04038/2012		Other Database Import	Wentworth,D.E.; Halpin,R.A.; Lin,X.; Bera,J.; Akopov,A.; Ransier,A.; Mohan,M.; Fedorova,N.; Tsitrin,T.; Stockwell,T.; Amedeo,P.; Appalla,L.; Bishop,B.; Edworthy,P.; Gupta,N.; Hoover,J.; Katzel,D.; Li,K.; Schobel,S.; Shrivastava,S.; Thovarai,V.; Wang,S.; Landon,E.; Tesic,V.; Nash,C.; Bao,Y.; Sanders,R.; Zhdanov,S.; Kiryutin,B.; Lipman,D.J.; Tatusova,T.; Grad,Y.
EPI523714	NA	United States	2012-Dec-14	A/Chicago/YGA_04038/2012		Other Database Import	Wentworth,D.E.; Halpin,R.A.; Lin,X.; Bera,J.; Akopov,A.; Ransier,A.; Mohan,M.; Fedorova,N.; Tsitrin,T.; Stockwell,T.; Amedeo,P.; Appalla,L.; Bishop,B.; Edworthy,P.; Gupta,N.; Hoover,J.; Katzel,D.; Li,K.; Schobel,S.; Shrivastava,S.; Thovarai,V.; Wang,S.; Landon,E.; Tesic,V.; Nash,C.; Bao,Y.; Sanders,R.; Zhdanov,S.; Kiryutin,B.; Lipman,D.J.; Tatusova,T.; Grad,Y.
EPI523712	HA	United States	2012-Dec-14	A/Chicago/YGA_04038/2012		Other Database Import	Wentworth,D.E.; Halpin,R.A.; Lin,X.; Bera,J.; Akopov,A.; Ransier,A.; Mohan,M.; Fedorova,N.; Tsitrin,T.; Stockwell,T.; Amedeo,P.; Appalla,L.; Bishop,B.; Edworthy,P.; Gupta,N.; Hoover,J.; Katzel,D.; Li,K.; Schobel,S.; Shrivastava,S.; Thovarai,V.; Wang,S.; Landon,E.; Tesic,V.; Nash,C.; Bao,Y.; Sanders,R.; Zhdanov,S.; Kiryutin,B.; Lipman,D.J.; Tatusova,T.; Grad,Y.
EPI523713	MP	United States	2012-Dec-14	A/Chicago/YGA_04038/2012		Other Database Import	Wentworth,D.E.; Halpin,R.A.; Lin,X.; Bera,J.; Akopov,A.; Ransier,A.; Mohan,M.; Fedorova,N.; Tsitrin,T.; Stockwell,T.; Amedeo,P.; Appalla,L.; Bishop,B.; Edworthy,P.; Gupta,N.; Hoover,J.; Katzel,D.; Li,K.; Schobel,S.; Shrivastava,S.; Thovarai,V.; Wang,S.; Landon,E.; Tesic,V.; Nash,C.; Bao,Y.; Sanders,R.; Zhdanov,S.; Kiryutin,B.; Lipman,D.J.; Tatusova,T.; Grad,Y.
EPI523707	NP	United States	2012-Dec-13	A/Chicago/YGA_04037/2012		Other Database Import	Wentworth,D.E.; Halpin,R.A.; Lin,X.; Bera,J.; Akopov,A.; Ransier,A.; Mohan,M.; Fedorova,N.; Tsitrin,T.; Stockwell,T.; Amedeo,P.; Appalla,L.; Bishop,B.; Edworthy,P.; Gupta,N.; Hoover,J.; Katzel,D.; Li,K.; Schobel,S.; Shrivastava,S.; Thovarai,V.; Wang,S.; Landon,E.; Tesic,V.; Nash,C.; Bao,Y.; Sanders,R.; Zhdanov,S.; Kiryutin,B.; Lipman,D.J.; Tatusova,T.; Grad,Y.
EPI523708	NS	United States	2012-Dec-13	A/Chicago/YGA_04037/2012		Other Database Import	Wentworth,D.E.; Halpin,R.A.; Lin,X.; Bera,J.; Akopov,A.; Ransier,A.; Mohan,M.; Fedorova,N.; Tsitrin,T.; Stockwell,T.; Amedeo,P.; Appalla,L.; Bishop,B.; Edworthy,P.; Gupta,N.; Hoover,J.; Katzel,D.; Li,K.; Schobel,S.; Shrivastava,S.; Thovarai,V.; Wang,S.; Landon,E.; Tesic,V.; Nash,C.; Bao,Y.; Sanders,R.; Zhdanov,S.; Kiryutin,B.; Lipman,D.J.; Tatusova,T.; Grad,Y.
EPI523710	PB1	United States	2012-Dec-13	A/Chicago/YGA_04037/2012		Other Database Import	Wentworth,D.E.; Halpin,R.A.; Lin,X.; Bera,J.; Akopov,A.; Ransier,A.; Mohan,M.; Fedorova,N.; Tsitrin,T.; Stockwell,T.; Amedeo,P.; Appalla,L.; Bishop,B.; Edworthy,P.; Gupta,N.; Hoover,J.; Katzel,D.; Li,K.; Schobel,S.; Shrivastava,S.; Thovarai,V.; Wang,S.; Landon,E.; Tesic,V.; Nash,C.; Bao,Y.; Sanders,R.; Zhdanov,S.; Kiryutin,B.; Lipman,D.J.; Tatusova,T.; Grad,Y.
EPI523711	PB2	United States	2012-Dec-13	A/Chicago/YGA_04037/2012		Other Database Import	Wentworth,D.E.; Halpin,R.A.; Lin,X.; Bera,J.; Akopov,A.; Ransier,A.; Mohan,M.; Fedorova,N.; Tsitrin,T.; Stockwell,T.; Amedeo,P.; Appalla,L.; Bishop,B.; Edworthy,P.; Gupta,N.; Hoover,J.; Katzel,D.; Li,K.; Schobel,S.; Shrivastava,S.; Thovarai,V.; Wang,S.; Landon,E.; Tesic,V.; Nash,C.; Bao,Y.; Sanders,R.; Zhdanov,S.; Kiryutin,B.; Lipman,D.J.; Tatusova,T.; Grad,Y.
EPI523704	HA	United States	2012-Dec-13	A/Chicago/YGA_04037/2012		Other Database Import	Wentworth,D.E.; Halpin,R.A.; Lin,X.; Bera,J.; Akopov,A.; Ransier,A.; Mohan,M.; Fedorova,N.; Tsitrin,T.; Stockwell,T.; Amedeo,P.; Appalla,L.; Bishop,B.; Edworthy,P.; Gupta,N.; Hoover,J.; Katzel,D.; Li,K.; Schobel,S.; Shrivastava,S.; Thovarai,V.; Wang,S.; Landon,E.; Tesic,V.; Nash,C.; Bao,Y.; Sanders,R.; Zhdanov,S.; Kiryutin,B.; Lipman,D.J.; Tatusova,T.; Grad,Y.
EPI523705	MP	United States	2012-Dec-13	A/Chicago/YGA_04037/2012		Other Database Import	Wentworth,D.E.; Halpin,R.A.; Lin,X.; Bera,J.; Akopov,A.; Ransier,A.; Mohan,M.; Fedorova,N.; Tsitrin,T.; Stockwell,T.; Amedeo,P.; Appalla,L.; Bishop,B.; Edworthy,P.; Gupta,N.; Hoover,J.; Katzel,D.; Li,K.; Schobel,S.; Shrivastava,S.; Thovarai,V.; Wang,S.; Landon,E.; Tesic,V.; Nash,C.; Bao,Y.; Sanders,R.; Zhdanov,S.; Kiryutin,B.; Lipman,D.J.; Tatusova,T.; Grad,Y.
EPI523706	NA	United States	2012-Dec-13	A/Chicago/YGA_04037/2012		Other Database Import	Wentworth,D.E.; Halpin,R.A.; Lin,X.; Bera,J.; Akopov,A.; Ransier,A.; Mohan,M.; Fedorova,N.; Tsitrin,T.; Stockwell,T.; Amedeo,P.; Appalla,L.; Bishop,B.; Edworthy,P.; Gupta,N.; Hoover,J.; Katzel,D.; Li,K.; Schobel,S.; Shrivastava,S.; Thovarai,V.; Wang,S.; Landon,E.; Tesic,V.; Nash,C.; Bao,Y.; Sanders,R.; Zhdanov,S.; Kiryutin,B.; Lipman,D.J.; Tatusova,T.; Grad,Y.
EPI523696	HA	United States	2012-Dec-13	A/Chicago/YGA_04036/2012		Other Database Import	Wentworth,D.E.; Halpin,R.A.; Lin,X.; Bera,J.; Akopov,A.; Ransier,A.; Mohan,M.; Fedorova,N.; Tsitrin,T.; Stockwell,T.; Amedeo,P.; Appalla,L.; Bishop,B.; Edworthy,P.; Gupta,N.; Hoover,J.; Katzel,D.; Li,K.; Schobel,S.; Shrivastava,S.; Thovarai,V.; Wang,S.; Landon,E.; Tesic,V.; Nash,C.; Bao,Y.; Sanders,R.; Zhdanov,S.; Kiryutin,B.; Lipman,D.J.; Tatusova,T.; Grad,Y.
EPI523697	MP	United States	2012-Dec-13	A/Chicago/YGA_04036/2012		Other Database Import	Wentworth,D.E.; Halpin,R.A.; Lin,X.; Bera,J.; Akopov,A.; Ransier,A.; Mohan,M.; Fedorova,N.; Tsitrin,T.; Stockwell,T.; Amedeo,P.; Appalla,L.; Bishop,B.; Edworthy,P.; Gupta,N.; Hoover,J.; Katzel,D.; Li,K.; Schobel,S.; Shrivastava,S.; Thovarai,V.; Wang,S.; Landon,E.; Tesic,V.; Nash,C.; Bao,Y.; Sanders,R.; Zhdanov,S.; Kiryutin,B.; Lipman,D.J.; Tatusova,T.; Grad,Y.
EPI523698	NA	United States	2012-Dec-13	A/Chicago/YGA_04036/2012		Other Database Import	Wentworth,D.E.; Halpin,R.A.; Lin,X.; Bera,J.; Akopov,A.; Ransier,A.; Mohan,M.; Fedorova,N.; Tsitrin,T.; Stockwell,T.; Amedeo,P.; Appalla,L.; Bishop,B.; Edworthy,P.; Gupta,N.; Hoover,J.; Katzel,D.; Li,K.; Schobel,S.; Shrivastava,S.; Thovarai,V.; Wang,S.; Landon,E.; Tesic,V.; Nash,C.; Bao,Y.; Sanders,R.; Zhdanov,S.; Kiryutin,B.; Lipman,D.J.; Tatusova,T.; Grad,Y.
EPI523699	NP	United States	2012-Dec-13	A/Chicago/YGA_04036/2012		Other Database Import	Wentworth,D.E.; Halpin,R.A.; Lin,X.; Bera,J.; Akopov,A.; Ransier,A.; Mohan,M.; Fedorova,N.; Tsitrin,T.; Stockwell,T.; Amedeo,P.; Appalla,L.; Bishop,B.; Edworthy,P.; Gupta,N.; Hoover,J.; Katzel,D.; Li,K.; Schobel,S.; Shrivastava,S.; Thovarai,V.; Wang,S.; Landon,E.; Tesic,V.; Nash,C.; Bao,Y.; Sanders,R.; Zhdanov,S.; Kiryutin,B.; Lipman,D.J.; Tatusova,T.; Grad,Y.
EPI523700	NS	United States	2012-Dec-13	A/Chicago/YGA_04036/2012		Other Database Import	Wentworth,D.E.; Halpin,R.A.; Lin,X.; Bera,J.; Akopov,A.; Ransier,A.; Mohan,M.; Fedorova,N.; Tsitrin,T.; Stockwell,T.; Amedeo,P.; Appalla,L.; Bishop,B.; Edworthy,P.; Gupta,N.; Hoover,J.; Katzel,D.; Li,K.; Schobel,S.; Shrivastava,S.; Thovarai,V.; Wang,S.; Landon,E.; Tesic,V.; Nash,C.; Bao,Y.; Sanders,R.; Zhdanov,S.; Kiryutin,B.; Lipman,D.J.; Tatusova,T.; Grad,Y.
EPI523702	PB1	United States	2012-Dec-13	A/Chicago/YGA_04036/2012		Other Database Import	Wentworth,D.E.; Halpin,R.A.; Lin,X.; Bera,J.; Akopov,A.; Ransier,A.; Mohan,M.; Fedorova,N.; Tsitrin,T.; Stockwell,T.; Amedeo,P.; Appalla,L.; Bishop,B.; Edworthy,P.; Gupta,N.; Hoover,J.; Katzel,D.; Li,K.; Schobel,S.; Shrivastava,S.; Thovarai,V.; Wang,S.; Landon,E.; Tesic,V.; Nash,C.; Bao,Y.; Sanders,R.; Zhdanov,S.; Kiryutin,B.; Lipman,D.J.; Tatusova,T.; Grad,Y.
EPI523703	PB2	United States	2012-Dec-13	A/Chicago/YGA_04036/2012		Other Database Import	Wentworth,D.E.; Halpin,R.A.; Lin,X.; Bera,J.; Akopov,A.; Ransier,A.; Mohan,M.; Fedorova,N.; Tsitrin,T.; Stockwell,T.; Amedeo,P.; Appalla,L.; Bishop,B.; Edworthy,P.; Gupta,N.; Hoover,J.; Katzel,D.; Li,K.; Schobel,S.; Shrivastava,S.; Thovarai,V.; Wang,S.; Landon,E.; Tesic,V.; Nash,C.; Bao,Y.; Sanders,R.; Zhdanov,S.; Kiryutin,B.; Lipman,D.J.; Tatusova,T.; Grad,Y.
EPI523648	HA	United States	2012-Dec-06	A/Chicago/YGA_04015/2012		Other Database Import	Wentworth,D.E.; Halpin,R.A.; Lin,X.; Bera,J.; Akopov,A.; Ransier,A.; Mohan,M.; Fedorova,N.; Tsitrin,T.; Stockwell,T.; Amedeo,P.; Appalla,L.; Bishop,B.; Edworthy,P.; Gupta,N.; Hoover,J.; Katzel,D.; Li,K.; Schobel,S.; Shrivastava,S.; Thovarai,V.; Wang,S.; Landon,E.; Tesic,V.; Nash,C.; Bao,Y.; Sanders,R.; Zhdanov,S.; Kiryutin,B.; Lipman,D.J.; Tatusova,T.; Grad,Y.
EPI523649	MP	United States	2012-Dec-06	A/Chicago/YGA_04015/2012		Other Database Import	Wentworth,D.E.; Halpin,R.A.; Lin,X.; Bera,J.; Akopov,A.; Ransier,A.; Mohan,M.; Fedorova,N.; Tsitrin,T.; Stockwell,T.; Amedeo,P.; Appalla,L.; Bishop,B.; Edworthy,P.; Gupta,N.; Hoover,J.; Katzel,D.; Li,K.; Schobel,S.; Shrivastava,S.; Thovarai,V.; Wang,S.; Landon,E.; Tesic,V.; Nash,C.; Bao,Y.; Sanders,R.; Zhdanov,S.; Kiryutin,B.; Lipman,D.J.; Tatusova,T.; Grad,Y.
EPI523650	NA	United States	2012-Dec-06	A/Chicago/YGA_04015/2012		Other Database Import	Wentworth,D.E.; Halpin,R.A.; Lin,X.; Bera,J.; Akopov,A.; Ransier,A.; Mohan,M.; Fedorova,N.; Tsitrin,T.; Stockwell,T.; Amedeo,P.; Appalla,L.; Bishop,B.; Edworthy,P.; Gupta,N.; Hoover,J.; Katzel,D.; Li,K.; Schobel,S.; Shrivastava,S.; Thovarai,V.; Wang,S.; Landon,E.; Tesic,V.; Nash,C.; Bao,Y.; Sanders,R.; Zhdanov,S.; Kiryutin,B.; Lipman,D.J.; Tatusova,T.; Grad,Y.
EPI523651	NP	United States	2012-Dec-06	A/Chicago/YGA_04015/2012		Other Database Import	Wentworth,D.E.; Halpin,R.A.; Lin,X.; Bera,J.; Akopov,A.; Ransier,A.; Mohan,M.; Fedorova,N.; Tsitrin,T.; Stockwell,T.; Amedeo,P.; Appalla,L.; Bishop,B.; Edworthy,P.; Gupta,N.; Hoover,J.; Katzel,D.; Li,K.; Schobel,S.; Shrivastava,S.; Thovarai,V.; Wang,S.; Landon,E.; Tesic,V.; Nash,C.; Bao,Y.; Sanders,R.; Zhdanov,S.; Kiryutin,B.; Lipman,D.J.; Tatusova,T.; Grad,Y.
EPI523652	NS	United States	2012-Dec-06	A/Chicago/YGA_04015/2012		Other Database Import	Wentworth,D.E.; Halpin,R.A.; Lin,X.; Bera,J.; Akopov,A.; Ransier,A.; Mohan,M.; Fedorova,N.; Tsitrin,T.; Stockwell,T.; Amedeo,P.; Appalla,L.; Bishop,B.; Edworthy,P.; Gupta,N.; Hoover,J.; Katzel,D.; Li,K.; Schobel,S.; Shrivastava,S.; Thovarai,V.; Wang,S.; Landon,E.; Tesic,V.; Nash,C.; Bao,Y.; Sanders,R.; Zhdanov,S.; Kiryutin,B.; Lipman,D.J.; Tatusova,T.; Grad,Y.
EPI523654	PB1	United States	2012-Dec-06	A/Chicago/YGA_04015/2012		Other Database Import	Wentworth,D.E.; Halpin,R.A.; Lin,X.; Bera,J.; Akopov,A.; Ransier,A.; Mohan,M.; Fedorova,N.; Tsitrin,T.; Stockwell,T.; Amedeo,P.; Appalla,L.; Bishop,B.; Edworthy,P.; Gupta,N.; Hoover,J.; Katzel,D.; Li,K.; Schobel,S.; Shrivastava,S.; Thovarai,V.; Wang,S.; Landon,E.; Tesic,V.; Nash,C.; Bao,Y.; Sanders,R.; Zhdanov,S.; Kiryutin,B.; Lipman,D.J.; Tatusova,T.; Grad,Y.
EPI523655	PB2	United States	2012-Dec-06	A/Chicago/YGA_04015/2012		Other Database Import	Wentworth,D.E.; Halpin,R.A.; Lin,X.; Bera,J.; Akopov,A.; Ransier,A.; Mohan,M.; Fedorova,N.; Tsitrin,T.; Stockwell,T.; Amedeo,P.; Appalla,L.; Bishop,B.; Edworthy,P.; Gupta,N.; Hoover,J.; Katzel,D.; Li,K.; Schobel,S.; Shrivastava,S.; Thovarai,V.; Wang,S.; Landon,E.; Tesic,V.; Nash,C.; Bao,Y.; Sanders,R.; Zhdanov,S.; Kiryutin,B.; Lipman,D.J.; Tatusova,T.; Grad,Y.
EPI523640	HA	United States	2012-Dec-05	A/Chicago/YGA_04014/2012		Other Database Import	Wentworth,D.E.; Halpin,R.A.; Lin,X.; Bera,J.; Akopov,A.; Ransier,A.; Mohan,M.; Fedorova,N.; Tsitrin,T.; Stockwell,T.; Amedeo,P.; Appalla,L.; Bishop,B.; Edworthy,P.; Gupta,N.; Hoover,J.; Katzel,D.; Li,K.; Schobel,S.; Shrivastava,S.; Thovarai,V.; Wang,S.; Landon,E.; Tesic,V.; Nash,C.; Bao,Y.; Sanders,R.; Zhdanov,S.; Kiryutin,B.; Lipman,D.J.; Tatusova,T.; Grad,Y.
EPI523641	MP	United States	2012-Dec-05	A/Chicago/YGA_04014/2012		Other Database Import	Wentworth,D.E.; Halpin,R.A.; Lin,X.; Bera,J.; Akopov,A.; Ransier,A.; Mohan,M.; Fedorova,N.; Tsitrin,T.; Stockwell,T.; Amedeo,P.; Appalla,L.; Bishop,B.; Edworthy,P.; Gupta,N.; Hoover,J.; Katzel,D.; Li,K.; Schobel,S.; Shrivastava,S.; Thovarai,V.; Wang,S.; Landon,E.; Tesic,V.; Nash,C.; Bao,Y.; Sanders,R.; Zhdanov,S.; Kiryutin,B.; Lipman,D.J.; Tatusova,T.; Grad,Y.
EPI523642	NA	United States	2012-Dec-05	A/Chicago/YGA_04014/2012		Other Database Import	Wentworth,D.E.; Halpin,R.A.; Lin,X.; Bera,J.; Akopov,A.; Ransier,A.; Mohan,M.; Fedorova,N.; Tsitrin,T.; Stockwell,T.; Amedeo,P.; Appalla,L.; Bishop,B.; Edworthy,P.; Gupta,N.; Hoover,J.; Katzel,D.; Li,K.; Schobel,S.; Shrivastava,S.; Thovarai,V.; Wang,S.; Landon,E.; Tesic,V.; Nash,C.; Bao,Y.; Sanders,R.; Zhdanov,S.; Kiryutin,B.; Lipman,D.J.; Tatusova,T.; Grad,Y.
EPI523643	NP	United States	2012-Dec-05	A/Chicago/YGA_04014/2012		Other Database Import	Wentworth,D.E.; Halpin,R.A.; Lin,X.; Bera,J.; Akopov,A.; Ransier,A.; Mohan,M.; Fedorova,N.; Tsitrin,T.; Stockwell,T.; Amedeo,P.; Appalla,L.; Bishop,B.; Edworthy,P.; Gupta,N.; Hoover,J.; Katzel,D.; Li,K.; Schobel,S.; Shrivastava,S.; Thovarai,V.; Wang,S.; Landon,E.; Tesic,V.; Nash,C.; Bao,Y.; Sanders,R.; Zhdanov,S.; Kiryutin,B.; Lipman,D.J.; Tatusova,T.; Grad,Y.
EPI523644	NS	United States	2012-Dec-05	A/Chicago/YGA_04014/2012		Other Database Import	Wentworth,D.E.; Halpin,R.A.; Lin,X.; Bera,J.; Akopov,A.; Ransier,A.; Mohan,M.; Fedorova,N.; Tsitrin,T.; Stockwell,T.; Amedeo,P.; Appalla,L.; Bishop,B.; Edworthy,P.; Gupta,N.; Hoover,J.; Katzel,D.; Li,K.; Schobel,S.; Shrivastava,S.; Thovarai,V.; Wang,S.; Landon,E.; Tesic,V.; Nash,C.; Bao,Y.; Sanders,R.; Zhdanov,S.; Kiryutin,B.; Lipman,D.J.; Tatusova,T.; Grad,Y.
EPI523646	PB1	United States	2012-Dec-05	A/Chicago/YGA_04014/2012		Other Database Import	Wentworth,D.E.; Halpin,R.A.; Lin,X.; Bera,J.; Akopov,A.; Ransier,A.; Mohan,M.; Fedorova,N.; Tsitrin,T.; Stockwell,T.; Amedeo,P.; Appalla,L.; Bishop,B.; Edworthy,P.; Gupta,N.; Hoover,J.; Katzel,D.; Li,K.; Schobel,S.; Shrivastava,S.; Thovarai,V.; Wang,S.; Landon,E.; Tesic,V.; Nash,C.; Bao,Y.; Sanders,R.; Zhdanov,S.; Kiryutin,B.; Lipman,D.J.; Tatusova,T.; Grad,Y.
EPI523647	PB2	United States	2012-Dec-05	A/Chicago/YGA_04014/2012		Other Database Import	Wentworth,D.E.; Halpin,R.A.; Lin,X.; Bera,J.; Akopov,A.; Ransier,A.; Mohan,M.; Fedorova,N.; Tsitrin,T.; Stockwell,T.; Amedeo,P.; Appalla,L.; Bishop,B.; Edworthy,P.; Gupta,N.; Hoover,J.; Katzel,D.; Li,K.; Schobel,S.; Shrivastava,S.; Thovarai,V.; Wang,S.; Landon,E.; Tesic,V.; Nash,C.; Bao,Y.; Sanders,R.; Zhdanov,S.; Kiryutin,B.; Lipman,D.J.; Tatusova,T.; Grad,Y.
EPI523632	HA	United States	2012-Dec-04	A/Chicago/YGA_04013/2012		Other Database Import	Wentworth,D.E.; Halpin,R.A.; Lin,X.; Bera,J.; Akopov,A.; Ransier,A.; Mohan,M.; Fedorova,N.; Tsitrin,T.; Stockwell,T.; Amedeo,P.; Appalla,L.; Bishop,B.; Edworthy,P.; Gupta,N.; Hoover,J.; Katzel,D.; Li,K.; Schobel,S.; Shrivastava,S.; Thovarai,V.; Wang,S.; Landon,E.; Tesic,V.; Nash,C.; Bao,Y.; Sanders,R.; Zhdanov,S.; Kiryutin,B.; Lipman,D.J.; Tatusova,T.; Grad,Y.
EPI523633	MP	United States	2012-Dec-04	A/Chicago/YGA_04013/2012		Other Database Import	Wentworth,D.E.; Halpin,R.A.; Lin,X.; Bera,J.; Akopov,A.; Ransier,A.; Mohan,M.; Fedorova,N.; Tsitrin,T.; Stockwell,T.; Amedeo,P.; Appalla,L.; Bishop,B.; Edworthy,P.; Gupta,N.; Hoover,J.; Katzel,D.; Li,K.; Schobel,S.; Shrivastava,S.; Thovarai,V.; Wang,S.; Landon,E.; Tesic,V.; Nash,C.; Bao,Y.; Sanders,R.; Zhdanov,S.; Kiryutin,B.; Lipman,D.J.; Tatusova,T.; Grad,Y.
EPI523634	NA	United States	2012-Dec-04	A/Chicago/YGA_04013/2012		Other Database Import	Wentworth,D.E.; Halpin,R.A.; Lin,X.; Bera,J.; Akopov,A.; Ransier,A.; Mohan,M.; Fedorova,N.; Tsitrin,T.; Stockwell,T.; Amedeo,P.; Appalla,L.; Bishop,B.; Edworthy,P.; Gupta,N.; Hoover,J.; Katzel,D.; Li,K.; Schobel,S.; Shrivastava,S.; Thovarai,V.; Wang,S.; Landon,E.; Tesic,V.; Nash,C.; Bao,Y.; Sanders,R.; Zhdanov,S.; Kiryutin,B.; Lipman,D.J.; Tatusova,T.; Grad,Y.
EPI523635	NP	United States	2012-Dec-04	A/Chicago/YGA_04013/2012		Other Database Import	Wentworth,D.E.; Halpin,R.A.; Lin,X.; Bera,J.; Akopov,A.; Ransier,A.; Mohan,M.; Fedorova,N.; Tsitrin,T.; Stockwell,T.; Amedeo,P.; Appalla,L.; Bishop,B.; Edworthy,P.; Gupta,N.; Hoover,J.; Katzel,D.; Li,K.; Schobel,S.; Shrivastava,S.; Thovarai,V.; Wang,S.; Landon,E.; Tesic,V.; Nash,C.; Bao,Y.; Sanders,R.; Zhdanov,S.; Kiryutin,B.; Lipman,D.J.; Tatusova,T.; Grad,Y.
EPI523636	NS	United States	2012-Dec-04	A/Chicago/YGA_04013/2012		Other Database Import	Wentworth,D.E.; Halpin,R.A.; Lin,X.; Bera,J.; Akopov,A.; Ransier,A.; Mohan,M.; Fedorova,N.; Tsitrin,T.; Stockwell,T.; Amedeo,P.; Appalla,L.; Bishop,B.; Edworthy,P.; Gupta,N.; Hoover,J.; Katzel,D.; Li,K.; Schobel,S.; Shrivastava,S.; Thovarai,V.; Wang,S.; Landon,E.; Tesic,V.; Nash,C.; Bao,Y.; Sanders,R.; Zhdanov,S.; Kiryutin,B.; Lipman,D.J.; Tatusova,T.; Grad,Y.
EPI523638	PB1	United States	2012-Dec-04	A/Chicago/YGA_04013/2012		Other Database Import	Wentworth,D.E.; Halpin,R.A.; Lin,X.; Bera,J.; Akopov,A.; Ransier,A.; Mohan,M.; Fedorova,N.; Tsitrin,T.; Stockwell,T.; Amedeo,P.; Appalla,L.; Bishop,B.; Edworthy,P.; Gupta,N.; Hoover,J.; Katzel,D.; Li,K.; Schobel,S.; Shrivastava,S.; Thovarai,V.; Wang,S.; Landon,E.; Tesic,V.; Nash,C.; Bao,Y.; Sanders,R.; Zhdanov,S.; Kiryutin,B.; Lipman,D.J.; Tatusova,T.; Grad,Y.
EPI523639	PB2	United States	2012-Dec-04	A/Chicago/YGA_04013/2012		Other Database Import	Wentworth,D.E.; Halpin,R.A.; Lin,X.; Bera,J.; Akopov,A.; Ransier,A.; Mohan,M.; Fedorova,N.; Tsitrin,T.; Stockwell,T.; Amedeo,P.; Appalla,L.; Bishop,B.; Edworthy,P.; Gupta,N.; Hoover,J.; Katzel,D.; Li,K.; Schobel,S.; Shrivastava,S.; Thovarai,V.; Wang,S.; Landon,E.; Tesic,V.; Nash,C.; Bao,Y.; Sanders,R.; Zhdanov,S.; Kiryutin,B.; Lipman,D.J.; Tatusova,T.; Grad,Y.
EPI523576	HA	United States	2012-Nov-27	A/Chicago/YGA_04006/2012		Other Database Import	Wentworth,D.E.; Halpin,R.A.; Lin,X.; Bera,J.; Akopov,A.; Ransier,A.; Mohan,M.; Fedorova,N.; Tsitrin,T.; Stockwell,T.; Amedeo,P.; Appalla,L.; Bishop,B.; Edworthy,P.; Gupta,N.; Hoover,J.; Katzel,D.; Li,K.; Schobel,S.; Shrivastava,S.; Thovarai,V.; Wang,S.; Landon,E.; Tesic,V.; Nash,C.; Bao,Y.; Sanders,R.; Zhdanov,S.; Kiryutin,B.; Lipman,D.J.; Tatusova,T.; Grad,Y.
EPI523577	MP	United States	2012-Nov-27	A/Chicago/YGA_04006/2012		Other Database Import	Wentworth,D.E.; Halpin,R.A.; Lin,X.; Bera,J.; Akopov,A.; Ransier,A.; Mohan,M.; Fedorova,N.; Tsitrin,T.; Stockwell,T.; Amedeo,P.; Appalla,L.; Bishop,B.; Edworthy,P.; Gupta,N.; Hoover,J.; Katzel,D.; Li,K.; Schobel,S.; Shrivastava,S.; Thovarai,V.; Wang,S.; Landon,E.; Tesic,V.; Nash,C.; Bao,Y.; Sanders,R.; Zhdanov,S.; Kiryutin,B.; Lipman,D.J.; Tatusova,T.; Grad,Y.
EPI523578	NA	United States	2012-Nov-27	A/Chicago/YGA_04006/2012		Other Database Import	Wentworth,D.E.; Halpin,R.A.; Lin,X.; Bera,J.; Akopov,A.; Ransier,A.; Mohan,M.; Fedorova,N.; Tsitrin,T.; Stockwell,T.; Amedeo,P.; Appalla,L.; Bishop,B.; Edworthy,P.; Gupta,N.; Hoover,J.; Katzel,D.; Li,K.; Schobel,S.; Shrivastava,S.; Thovarai,V.; Wang,S.; Landon,E.; Tesic,V.; Nash,C.; Bao,Y.; Sanders,R.; Zhdanov,S.; Kiryutin,B.; Lipman,D.J.; Tatusova,T.; Grad,Y.
EPI523579	NP	United States	2012-Nov-27	A/Chicago/YGA_04006/2012		Other Database Import	Wentworth,D.E.; Halpin,R.A.; Lin,X.; Bera,J.; Akopov,A.; Ransier,A.; Mohan,M.; Fedorova,N.; Tsitrin,T.; Stockwell,T.; Amedeo,P.; Appalla,L.; Bishop,B.; Edworthy,P.; Gupta,N.; Hoover,J.; Katzel,D.; Li,K.; Schobel,S.; Shrivastava,S.; Thovarai,V.; Wang,S.; Landon,E.; Tesic,V.; Nash,C.; Bao,Y.; Sanders,R.; Zhdanov,S.; Kiryutin,B.; Lipman,D.J.; Tatusova,T.; Grad,Y.
EPI523580	NS	United States	2012-Nov-27	A/Chicago/YGA_04006/2012		Other Database Import	Wentworth,D.E.; Halpin,R.A.; Lin,X.; Bera,J.; Akopov,A.; Ransier,A.; Mohan,M.; Fedorova,N.; Tsitrin,T.; Stockwell,T.; Amedeo,P.; Appalla,L.; Bishop,B.; Edworthy,P.; Gupta,N.; Hoover,J.; Katzel,D.; Li,K.; Schobel,S.; Shrivastava,S.; Thovarai,V.; Wang,S.; Landon,E.; Tesic,V.; Nash,C.; Bao,Y.; Sanders,R.; Zhdanov,S.; Kiryutin,B.; Lipman,D.J.; Tatusova,T.; Grad,Y.
EPI523582	PB1	United States	2012-Nov-27	A/Chicago/YGA_04006/2012		Other Database Import	Wentworth,D.E.; Halpin,R.A.; Lin,X.; Bera,J.; Akopov,A.; Ransier,A.; Mohan,M.; Fedorova,N.; Tsitrin,T.; Stockwell,T.; Amedeo,P.; Appalla,L.; Bishop,B.; Edworthy,P.; Gupta,N.; Hoover,J.; Katzel,D.; Li,K.; Schobel,S.; Shrivastava,S.; Thovarai,V.; Wang,S.; Landon,E.; Tesic,V.; Nash,C.; Bao,Y.; Sanders,R.; Zhdanov,S.; Kiryutin,B.; Lipman,D.J.; Tatusova,T.; Grad,Y.
EPI523583	PB2	United States	2012-Nov-27	A/Chicago/YGA_04006/2012		Other Database Import	Wentworth,D.E.; Halpin,R.A.; Lin,X.; Bera,J.; Akopov,A.; Ransier,A.; Mohan,M.; Fedorova,N.; Tsitrin,T.; Stockwell,T.; Amedeo,P.; Appalla,L.; Bishop,B.; Edworthy,P.; Gupta,N.; Hoover,J.; Katzel,D.; Li,K.; Schobel,S.; Shrivastava,S.; Thovarai,V.; Wang,S.; Landon,E.; Tesic,V.; Nash,C.; Bao,Y.; Sanders,R.; Zhdanov,S.; Kiryutin,B.; Lipman,D.J.; Tatusova,T.; Grad,Y.
EPI523568	HA	United States	2012-Nov-12	A/Chicago/YGA_04002/2012		Other Database Import	Wentworth,D.E.; Halpin,R.A.; Lin,X.; Bera,J.; Akopov,A.; Ransier,A.; Mohan,M.; Fedorova,N.; Tsitrin,T.; Stockwell,T.; Amedeo,P.; Appalla,L.; Bishop,B.; Edworthy,P.; Gupta,N.; Hoover,J.; Katzel,D.; Li,K.; Schobel,S.; Shrivastava,S.; Thovarai,V.; Wang,S.; Landon,E.; Tesic,V.; Nash,C.; Bao,Y.; Sanders,R.; Zhdanov,S.; Kiryutin,B.; Lipman,D.J.; Tatusova,T.; Grad,Y.
EPI523569	MP	United States	2012-Nov-12	A/Chicago/YGA_04002/2012		Other Database Import	Wentworth,D.E.; Halpin,R.A.; Lin,X.; Bera,J.; Akopov,A.; Ransier,A.; Mohan,M.; Fedorova,N.; Tsitrin,T.; Stockwell,T.; Amedeo,P.; Appalla,L.; Bishop,B.; Edworthy,P.; Gupta,N.; Hoover,J.; Katzel,D.; Li,K.; Schobel,S.; Shrivastava,S.; Thovarai,V.; Wang,S.; Landon,E.; Tesic,V.; Nash,C.; Bao,Y.; Sanders,R.; Zhdanov,S.; Kiryutin,B.; Lipman,D.J.; Tatusova,T.; Grad,Y.
EPI523570	NA	United States	2012-Nov-12	A/Chicago/YGA_04002/2012		Other Database Import	Wentworth,D.E.; Halpin,R.A.; Lin,X.; Bera,J.; Akopov,A.; Ransier,A.; Mohan,M.; Fedorova,N.; Tsitrin,T.; Stockwell,T.; Amedeo,P.; Appalla,L.; Bishop,B.; Edworthy,P.; Gupta,N.; Hoover,J.; Katzel,D.; Li,K.; Schobel,S.; Shrivastava,S.; Thovarai,V.; Wang,S.; Landon,E.; Tesic,V.; Nash,C.; Bao,Y.; Sanders,R.; Zhdanov,S.; Kiryutin,B.; Lipman,D.J.; Tatusova,T.; Grad,Y.
EPI523571	NP	United States	2012-Nov-12	A/Chicago/YGA_04002/2012		Other Database Import	Wentworth,D.E.; Halpin,R.A.; Lin,X.; Bera,J.; Akopov,A.; Ransier,A.; Mohan,M.; Fedorova,N.; Tsitrin,T.; Stockwell,T.; Amedeo,P.; Appalla,L.; Bishop,B.; Edworthy,P.; Gupta,N.; Hoover,J.; Katzel,D.; Li,K.; Schobel,S.; Shrivastava,S.; Thovarai,V.; Wang,S.; Landon,E.; Tesic,V.; Nash,C.; Bao,Y.; Sanders,R.; Zhdanov,S.; Kiryutin,B.; Lipman,D.J.; Tatusova,T.; Grad,Y.
EPI523572	NS	United States	2012-Nov-12	A/Chicago/YGA_04002/2012		Other Database Import	Wentworth,D.E.; Halpin,R.A.; Lin,X.; Bera,J.; Akopov,A.; Ransier,A.; Mohan,M.; Fedorova,N.; Tsitrin,T.; Stockwell,T.; Amedeo,P.; Appalla,L.; Bishop,B.; Edworthy,P.; Gupta,N.; Hoover,J.; Katzel,D.; Li,K.; Schobel,S.; Shrivastava,S.; Thovarai,V.; Wang,S.; Landon,E.; Tesic,V.; Nash,C.; Bao,Y.; Sanders,R.; Zhdanov,S.; Kiryutin,B.; Lipman,D.J.; Tatusova,T.; Grad,Y.
EPI523574	PB1	United States	2012-Nov-12	A/Chicago/YGA_04002/2012		Other Database Import	Wentworth,D.E.; Halpin,R.A.; Lin,X.; Bera,J.; Akopov,A.; Ransier,A.; Mohan,M.; Fedorova,N.; Tsitrin,T.; Stockwell,T.; Amedeo,P.; Appalla,L.; Bishop,B.; Edworthy,P.; Gupta,N.; Hoover,J.; Katzel,D.; Li,K.; Schobel,S.; Shrivastava,S.; Thovarai,V.; Wang,S.; Landon,E.; Tesic,V.; Nash,C.; Bao,Y.; Sanders,R.; Zhdanov,S.; Kiryutin,B.; Lipman,D.J.; Tatusova,T.; Grad,Y.
EPI523575	PB2	United States	2012-Nov-12	A/Chicago/YGA_04002/2012		Other Database Import	Wentworth,D.E.; Halpin,R.A.; Lin,X.; Bera,J.; Akopov,A.; Ransier,A.; Mohan,M.; Fedorova,N.; Tsitrin,T.; Stockwell,T.; Amedeo,P.; Appalla,L.; Bishop,B.; Edworthy,P.; Gupta,N.; Hoover,J.; Katzel,D.; Li,K.; Schobel,S.; Shrivastava,S.; Thovarai,V.; Wang,S.; Landon,E.; Tesic,V.; Nash,C.; Bao,Y.; Sanders,R.; Zhdanov,S.; Kiryutin,B.; Lipman,D.J.; Tatusova,T.; Grad,Y.
EPI523416	HA	United States	2012-Dec-23	A/Santa Clara/YGA_03062/2012		Other Database Import	Wentworth,D.E.; Halpin,R.A.; Lin,X.; Bera,J.; Akopov,A.; Ransier,A.; Mohan,M.; Fedorova,N.; Tsitrin,T.; Stockwell,T.; Amedeo,P.; Appalla,L.; Bishop,B.; Edworthy,P.; Gupta,N.; Hoover,J.; Katzel,D.; Li,K.; Schobel,S.; Shrivastava,S.; Thovarai,V.; Wang,S.; Bao,Y.; Sanders,R.; Zhdanov,S.; Kiryutin,B.; Lipman,D.J.; Tatusova,T.; Grad,Y.
EPI523417	MP	United States	2012-Dec-23	A/Santa Clara/YGA_03062/2012		Other Database Import	Wentworth,D.E.; Halpin,R.A.; Lin,X.; Bera,J.; Akopov,A.; Ransier,A.; Mohan,M.; Fedorova,N.; Tsitrin,T.; Stockwell,T.; Amedeo,P.; Appalla,L.; Bishop,B.; Edworthy,P.; Gupta,N.; Hoover,J.; Katzel,D.; Li,K.; Schobel,S.; Shrivastava,S.; Thovarai,V.; Wang,S.; Bao,Y.; Sanders,R.; Zhdanov,S.; Kiryutin,B.; Lipman,D.J.; Tatusova,T.; Grad,Y.
EPI523418	NA	United States	2012-Dec-23	A/Santa Clara/YGA_03062/2012		Other Database Import	Wentworth,D.E.; Halpin,R.A.; Lin,X.; Bera,J.; Akopov,A.; Ransier,A.; Mohan,M.; Fedorova,N.; Tsitrin,T.; Stockwell,T.; Amedeo,P.; Appalla,L.; Bishop,B.; Edworthy,P.; Gupta,N.; Hoover,J.; Katzel,D.; Li,K.; Schobel,S.; Shrivastava,S.; Thovarai,V.; Wang,S.; Bao,Y.; Sanders,R.; Zhdanov,S.; Kiryutin,B.; Lipman,D.J.; Tatusova,T.; Grad,Y.
EPI523419	NP	United States	2012-Dec-23	A/Santa Clara/YGA_03062/2012		Other Database Import	Wentworth,D.E.; Halpin,R.A.; Lin,X.; Bera,J.; Akopov,A.; Ransier,A.; Mohan,M.; Fedorova,N.; Tsitrin,T.; Stockwell,T.; Amedeo,P.; Appalla,L.; Bishop,B.; Edworthy,P.; Gupta,N.; Hoover,J.; Katzel,D.; Li,K.; Schobel,S.; Shrivastava,S.; Thovarai,V.; Wang,S.; Bao,Y.; Sanders,R.; Zhdanov,S.; Kiryutin,B.; Lipman,D.J.; Tatusova,T.; Grad,Y.
EPI523420	NS	United States	2012-Dec-23	A/Santa Clara/YGA_03062/2012		Other Database Import	Wentworth,D.E.; Halpin,R.A.; Lin,X.; Bera,J.; Akopov,A.; Ransier,A.; Mohan,M.; Fedorova,N.; Tsitrin,T.; Stockwell,T.; Amedeo,P.; Appalla,L.; Bishop,B.; Edworthy,P.; Gupta,N.; Hoover,J.; Katzel,D.; Li,K.; Schobel,S.; Shrivastava,S.; Thovarai,V.; Wang,S.; Bao,Y.; Sanders,R.; Zhdanov,S.; Kiryutin,B.; Lipman,D.J.; Tatusova,T.; Grad,Y.
EPI523422	PB1	United States	2012-Dec-23	A/Santa Clara/YGA_03062/2012		Other Database Import	Wentworth,D.E.; Halpin,R.A.; Lin,X.; Bera,J.; Akopov,A.; Ransier,A.; Mohan,M.; Fedorova,N.; Tsitrin,T.; Stockwell,T.; Amedeo,P.; Appalla,L.; Bishop,B.; Edworthy,P.; Gupta,N.; Hoover,J.; Katzel,D.; Li,K.; Schobel,S.; Shrivastava,S.; Thovarai,V.; Wang,S.; Bao,Y.; Sanders,R.; Zhdanov,S.; Kiryutin,B.; Lipman,D.J.; Tatusova,T.; Grad,Y.
EPI523423	PB2	United States	2012-Dec-23	A/Santa Clara/YGA_03062/2012		Other Database Import	Wentworth,D.E.; Halpin,R.A.; Lin,X.; Bera,J.; Akopov,A.; Ransier,A.; Mohan,M.; Fedorova,N.; Tsitrin,T.; Stockwell,T.; Amedeo,P.; Appalla,L.; Bishop,B.; Edworthy,P.; Gupta,N.; Hoover,J.; Katzel,D.; Li,K.; Schobel,S.; Shrivastava,S.; Thovarai,V.; Wang,S.; Bao,Y.; Sanders,R.; Zhdanov,S.; Kiryutin,B.; Lipman,D.J.; Tatusova,T.; Grad,Y.
EPI523384	HA	United States	2012-Dec-24	A/Santa Clara/YGA_03057/2012		Other Database Import	Wentworth,D.E.; Halpin,R.A.; Lin,X.; Bera,J.; Akopov,A.; Ransier,A.; Mohan,M.; Fedorova,N.; Tsitrin,T.; Stockwell,T.; Amedeo,P.; Appalla,L.; Bishop,B.; Edworthy,P.; Gupta,N.; Hoover,J.; Katzel,D.; Li,K.; Schobel,S.; Shrivastava,S.; Thovarai,V.; Wang,S.; Bao,Y.; Sanders,R.; Zhdanov,S.; Kiryutin,B.; Lipman,D.J.; Tatusova,T.; Grad,Y.
EPI523385	MP	United States	2012-Dec-24	A/Santa Clara/YGA_03057/2012		Other Database Import	Wentworth,D.E.; Halpin,R.A.; Lin,X.; Bera,J.; Akopov,A.; Ransier,A.; Mohan,M.; Fedorova,N.; Tsitrin,T.; Stockwell,T.; Amedeo,P.; Appalla,L.; Bishop,B.; Edworthy,P.; Gupta,N.; Hoover,J.; Katzel,D.; Li,K.; Schobel,S.; Shrivastava,S.; Thovarai,V.; Wang,S.; Bao,Y.; Sanders,R.; Zhdanov,S.; Kiryutin,B.; Lipman,D.J.; Tatusova,T.; Grad,Y.
EPI523386	NA	United States	2012-Dec-24	A/Santa Clara/YGA_03057/2012		Other Database Import	Wentworth,D.E.; Halpin,R.A.; Lin,X.; Bera,J.; Akopov,A.; Ransier,A.; Mohan,M.; Fedorova,N.; Tsitrin,T.; Stockwell,T.; Amedeo,P.; Appalla,L.; Bishop,B.; Edworthy,P.; Gupta,N.; Hoover,J.; Katzel,D.; Li,K.; Schobel,S.; Shrivastava,S.; Thovarai,V.; Wang,S.; Bao,Y.; Sanders,R.; Zhdanov,S.; Kiryutin,B.; Lipman,D.J.; Tatusova,T.; Grad,Y.
EPI523387	NP	United States	2012-Dec-24	A/Santa Clara/YGA_03057/2012		Other Database Import	Wentworth,D.E.; Halpin,R.A.; Lin,X.; Bera,J.; Akopov,A.; Ransier,A.; Mohan,M.; Fedorova,N.; Tsitrin,T.; Stockwell,T.; Amedeo,P.; Appalla,L.; Bishop,B.; Edworthy,P.; Gupta,N.; Hoover,J.; Katzel,D.; Li,K.; Schobel,S.; Shrivastava,S.; Thovarai,V.; Wang,S.; Bao,Y.; Sanders,R.; Zhdanov,S.; Kiryutin,B.; Lipman,D.J.; Tatusova,T.; Grad,Y.
EPI523388	NS	United States	2012-Dec-24	A/Santa Clara/YGA_03057/2012		Other Database Import	Wentworth,D.E.; Halpin,R.A.; Lin,X.; Bera,J.; Akopov,A.; Ransier,A.; Mohan,M.; Fedorova,N.; Tsitrin,T.; Stockwell,T.; Amedeo,P.; Appalla,L.; Bishop,B.; Edworthy,P.; Gupta,N.; Hoover,J.; Katzel,D.; Li,K.; Schobel,S.; Shrivastava,S.; Thovarai,V.; Wang,S.; Bao,Y.; Sanders,R.; Zhdanov,S.; Kiryutin,B.; Lipman,D.J.; Tatusova,T.; Grad,Y.
EPI523390	PB1	United States	2012-Dec-24	A/Santa Clara/YGA_03057/2012		Other Database Import	Wentworth,D.E.; Halpin,R.A.; Lin,X.; Bera,J.; Akopov,A.; Ransier,A.; Mohan,M.; Fedorova,N.; Tsitrin,T.; Stockwell,T.; Amedeo,P.; Appalla,L.; Bishop,B.; Edworthy,P.; Gupta,N.; Hoover,J.; Katzel,D.; Li,K.; Schobel,S.; Shrivastava,S.; Thovarai,V.; Wang,S.; Bao,Y.; Sanders,R.; Zhdanov,S.; Kiryutin,B.; Lipman,D.J.; Tatusova,T.; Grad,Y.
EPI523391	PB2	United States	2012-Dec-24	A/Santa Clara/YGA_03057/2012		Other Database Import	Wentworth,D.E.; Halpin,R.A.; Lin,X.; Bera,J.; Akopov,A.; Ransier,A.; Mohan,M.; Fedorova,N.; Tsitrin,T.; Stockwell,T.; Amedeo,P.; Appalla,L.; Bishop,B.; Edworthy,P.; Gupta,N.; Hoover,J.; Katzel,D.; Li,K.; Schobel,S.; Shrivastava,S.; Thovarai,V.; Wang,S.; Bao,Y.; Sanders,R.; Zhdanov,S.; Kiryutin,B.; Lipman,D.J.; Tatusova,T.; Grad,Y.
EPI522714	NA	United States	2012-Dec-31	A/Boston/YGA_02015/2012		Other Database Import	Wentworth,D.E.; Halpin,R.A.; Lin,X.; Bera,J.; Akopov,A.; Ransier,A.; Mohan,M.; Fedorova,N.; Tsitrin,T.; Stockwell,T.; Amedeo,P.; Appalla,L.; Bishop,B.; Edworthy,P.; Gupta,N.; Hoover,J.; Katzel,D.; Li,K.; Schobel,S.; Shrivastava,S.; Thovarai,V.; Wang,S.; Bao,Y.; Sanders,R.; Zhdanov,S.; Kiryutin,B.; Lipman,D.J.; Tatusova,T.; Grad,Y.
EPI522715	NP	United States	2012-Dec-31	A/Boston/YGA_02015/2012		Other Database Import	Wentworth,D.E.; Halpin,R.A.; Lin,X.; Bera,J.; Akopov,A.; Ransier,A.; Mohan,M.; Fedorova,N.; Tsitrin,T.; Stockwell,T.; Amedeo,P.; Appalla,L.; Bishop,B.; Edworthy,P.; Gupta,N.; Hoover,J.; Katzel,D.; Li,K.; Schobel,S.; Shrivastava,S.; Thovarai,V.; Wang,S.; Bao,Y.; Sanders,R.; Zhdanov,S.; Kiryutin,B.; Lipman,D.J.; Tatusova,T.; Grad,Y.
EPI522716	NS	United States	2012-Dec-31	A/Boston/YGA_02015/2012		Other Database Import	Wentworth,D.E.; Halpin,R.A.; Lin,X.; Bera,J.; Akopov,A.; Ransier,A.; Mohan,M.; Fedorova,N.; Tsitrin,T.; Stockwell,T.; Amedeo,P.; Appalla,L.; Bishop,B.; Edworthy,P.; Gupta,N.; Hoover,J.; Katzel,D.; Li,K.; Schobel,S.; Shrivastava,S.; Thovarai,V.; Wang,S.; Bao,Y.; Sanders,R.; Zhdanov,S.; Kiryutin,B.; Lipman,D.J.; Tatusova,T.; Grad,Y.
EPI522718	PB1	United States	2012-Dec-31	A/Boston/YGA_02015/2012		Other Database Import	Wentworth,D.E.; Halpin,R.A.; Lin,X.; Bera,J.; Akopov,A.; Ransier,A.; Mohan,M.; Fedorova,N.; Tsitrin,T.; Stockwell,T.; Amedeo,P.; Appalla,L.; Bishop,B.; Edworthy,P.; Gupta,N.; Hoover,J.; Katzel,D.; Li,K.; Schobel,S.; Shrivastava,S.; Thovarai,V.; Wang,S.; Bao,Y.; Sanders,R.; Zhdanov,S.; Kiryutin,B.; Lipman,D.J.; Tatusova,T.; Grad,Y.
EPI522719	PB2	United States	2012-Dec-31	A/Boston/YGA_02015/2012		Other Database Import	Wentworth,D.E.; Halpin,R.A.; Lin,X.; Bera,J.; Akopov,A.; Ransier,A.; Mohan,M.; Fedorova,N.; Tsitrin,T.; Stockwell,T.; Amedeo,P.; Appalla,L.; Bishop,B.; Edworthy,P.; Gupta,N.; Hoover,J.; Katzel,D.; Li,K.; Schobel,S.; Shrivastava,S.; Thovarai,V.; Wang,S.; Bao,Y.; Sanders,R.; Zhdanov,S.; Kiryutin,B.; Lipman,D.J.; Tatusova,T.; Grad,Y.
EPI522712	HA	United States	2012-Dec-31	A/Boston/YGA_02015/2012		Other Database Import	Wentworth,D.E.; Halpin,R.A.; Lin,X.; Bera,J.; Akopov,A.; Ransier,A.; Mohan,M.; Fedorova,N.; Tsitrin,T.; Stockwell,T.; Amedeo,P.; Appalla,L.; Bishop,B.; Edworthy,P.; Gupta,N.; Hoover,J.; Katzel,D.; Li,K.; Schobel,S.; Shrivastava,S.; Thovarai,V.; Wang,S.; Bao,Y.; Sanders,R.; Zhdanov,S.; Kiryutin,B.; Lipman,D.J.; Tatusova,T.; Grad,Y.
EPI522713	MP	United States	2012-Dec-31	A/Boston/YGA_02015/2012		Other Database Import	Wentworth,D.E.; Halpin,R.A.; Lin,X.; Bera,J.; Akopov,A.; Ransier,A.; Mohan,M.; Fedorova,N.; Tsitrin,T.; Stockwell,T.; Amedeo,P.; Appalla,L.; Bishop,B.; Edworthy,P.; Gupta,N.; Hoover,J.; Katzel,D.; Li,K.; Schobel,S.; Shrivastava,S.; Thovarai,V.; Wang,S.; Bao,Y.; Sanders,R.; Zhdanov,S.; Kiryutin,B.; Lipman,D.J.; Tatusova,T.; Grad,Y.
EPI522672	HA	United States	2012-Dec-21	A/Boston/YGA_02009/2012		Other Database Import	Wentworth,D.E.; Halpin,R.A.; Lin,X.; Bera,J.; Akopov,A.; Ransier,A.; Mohan,M.; Fedorova,N.; Tsitrin,T.; Stockwell,T.; Amedeo,P.; Appalla,L.; Bishop,B.; Edworthy,P.; Gupta,N.; Hoover,J.; Katzel,D.; Li,K.; Schobel,S.; Shrivastava,S.; Thovarai,V.; Wang,S.; Bao,Y.; Sanders,R.; Zhdanov,S.; Kiryutin,B.; Lipman,D.J.; Tatusova,T.; Grad,Y.
EPI522673	MP	United States	2012-Dec-21	A/Boston/YGA_02009/2012		Other Database Import	Wentworth,D.E.; Halpin,R.A.; Lin,X.; Bera,J.; Akopov,A.; Ransier,A.; Mohan,M.; Fedorova,N.; Tsitrin,T.; Stockwell,T.; Amedeo,P.; Appalla,L.; Bishop,B.; Edworthy,P.; Gupta,N.; Hoover,J.; Katzel,D.; Li,K.; Schobel,S.; Shrivastava,S.; Thovarai,V.; Wang,S.; Bao,Y.; Sanders,R.; Zhdanov,S.; Kiryutin,B.; Lipman,D.J.; Tatusova,T.; Grad,Y.
EPI522674	NA	United States	2012-Dec-21	A/Boston/YGA_02009/2012		Other Database Import	Wentworth,D.E.; Halpin,R.A.; Lin,X.; Bera,J.; Akopov,A.; Ransier,A.; Mohan,M.; Fedorova,N.; Tsitrin,T.; Stockwell,T.; Amedeo,P.; Appalla,L.; Bishop,B.; Edworthy,P.; Gupta,N.; Hoover,J.; Katzel,D.; Li,K.; Schobel,S.; Shrivastava,S.; Thovarai,V.; Wang,S.; Bao,Y.; Sanders,R.; Zhdanov,S.; Kiryutin,B.; Lipman,D.J.; Tatusova,T.; Grad,Y.
EPI522675	NP	United States	2012-Dec-21	A/Boston/YGA_02009/2012		Other Database Import	Wentworth,D.E.; Halpin,R.A.; Lin,X.; Bera,J.; Akopov,A.; Ransier,A.; Mohan,M.; Fedorova,N.; Tsitrin,T.; Stockwell,T.; Amedeo,P.; Appalla,L.; Bishop,B.; Edworthy,P.; Gupta,N.; Hoover,J.; Katzel,D.; Li,K.; Schobel,S.; Shrivastava,S.; Thovarai,V.; Wang,S.; Bao,Y.; Sanders,R.; Zhdanov,S.; Kiryutin,B.; Lipman,D.J.; Tatusova,T.; Grad,Y.
EPI522676	NS	United States	2012-Dec-21	A/Boston/YGA_02009/2012		Other Database Import	Wentworth,D.E.; Halpin,R.A.; Lin,X.; Bera,J.; Akopov,A.; Ransier,A.; Mohan,M.; Fedorova,N.; Tsitrin,T.; Stockwell,T.; Amedeo,P.; Appalla,L.; Bishop,B.; Edworthy,P.; Gupta,N.; Hoover,J.; Katzel,D.; Li,K.; Schobel,S.; Shrivastava,S.; Thovarai,V.; Wang,S.; Bao,Y.; Sanders,R.; Zhdanov,S.; Kiryutin,B.; Lipman,D.J.; Tatusova,T.; Grad,Y.
EPI522678	PB1	United States	2012-Dec-21	A/Boston/YGA_02009/2012		Other Database Import	Wentworth,D.E.; Halpin,R.A.; Lin,X.; Bera,J.; Akopov,A.; Ransier,A.; Mohan,M.; Fedorova,N.; Tsitrin,T.; Stockwell,T.; Amedeo,P.; Appalla,L.; Bishop,B.; Edworthy,P.; Gupta,N.; Hoover,J.; Katzel,D.; Li,K.; Schobel,S.; Shrivastava,S.; Thovarai,V.; Wang,S.; Bao,Y.; Sanders,R.; Zhdanov,S.; Kiryutin,B.; Lipman,D.J.; Tatusova,T.; Grad,Y.
EPI522679	PB2	United States	2012-Dec-21	A/Boston/YGA_02009/2012		Other Database Import	Wentworth,D.E.; Halpin,R.A.; Lin,X.; Bera,J.; Akopov,A.; Ransier,A.; Mohan,M.; Fedorova,N.; Tsitrin,T.; Stockwell,T.; Amedeo,P.; Appalla,L.; Bishop,B.; Edworthy,P.; Gupta,N.; Hoover,J.; Katzel,D.; Li,K.; Schobel,S.; Shrivastava,S.; Thovarai,V.; Wang,S.; Bao,Y.; Sanders,R.; Zhdanov,S.; Kiryutin,B.; Lipman,D.J.; Tatusova,T.; Grad,Y.
EPI522664	HA	United States	2012-Dec-21	A/Boston/YGA_02008/2012		Other Database Import	Wentworth,D.E.; Halpin,R.A.; Lin,X.; Bera,J.; Akopov,A.; Ransier,A.; Mohan,M.; Fedorova,N.; Tsitrin,T.; Stockwell,T.; Amedeo,P.; Appalla,L.; Bishop,B.; Edworthy,P.; Gupta,N.; Hoover,J.; Katzel,D.; Li,K.; Schobel,S.; Shrivastava,S.; Thovarai,V.; Wang,S.; Bao,Y.; Sanders,R.; Zhdanov,S.; Kiryutin,B.; Lipman,D.J.; Tatusova,T.; Grad,Y.
EPI522665	MP	United States	2012-Dec-21	A/Boston/YGA_02008/2012		Other Database Import	Wentworth,D.E.; Halpin,R.A.; Lin,X.; Bera,J.; Akopov,A.; Ransier,A.; Mohan,M.; Fedorova,N.; Tsitrin,T.; Stockwell,T.; Amedeo,P.; Appalla,L.; Bishop,B.; Edworthy,P.; Gupta,N.; Hoover,J.; Katzel,D.; Li,K.; Schobel,S.; Shrivastava,S.; Thovarai,V.; Wang,S.; Bao,Y.; Sanders,R.; Zhdanov,S.; Kiryutin,B.; Lipman,D.J.; Tatusova,T.; Grad,Y.
EPI522666	NA	United States	2012-Dec-21	A/Boston/YGA_02008/2012		Other Database Import	Wentworth,D.E.; Halpin,R.A.; Lin,X.; Bera,J.; Akopov,A.; Ransier,A.; Mohan,M.; Fedorova,N.; Tsitrin,T.; Stockwell,T.; Amedeo,P.; Appalla,L.; Bishop,B.; Edworthy,P.; Gupta,N.; Hoover,J.; Katzel,D.; Li,K.; Schobel,S.; Shrivastava,S.; Thovarai,V.; Wang,S.; Bao,Y.; Sanders,R.; Zhdanov,S.; Kiryutin,B.; Lipman,D.J.; Tatusova,T.; Grad,Y.
EPI522667	NP	United States	2012-Dec-21	A/Boston/YGA_02008/2012		Other Database Import	Wentworth,D.E.; Halpin,R.A.; Lin,X.; Bera,J.; Akopov,A.; Ransier,A.; Mohan,M.; Fedorova,N.; Tsitrin,T.; Stockwell,T.; Amedeo,P.; Appalla,L.; Bishop,B.; Edworthy,P.; Gupta,N.; Hoover,J.; Katzel,D.; Li,K.; Schobel,S.; Shrivastava,S.; Thovarai,V.; Wang,S.; Bao,Y.; Sanders,R.; Zhdanov,S.; Kiryutin,B.; Lipman,D.J.; Tatusova,T.; Grad,Y.
EPI522668	NS	United States	2012-Dec-21	A/Boston/YGA_02008/2012		Other Database Import	Wentworth,D.E.; Halpin,R.A.; Lin,X.; Bera,J.; Akopov,A.; Ransier,A.; Mohan,M.; Fedorova,N.; Tsitrin,T.; Stockwell,T.; Amedeo,P.; Appalla,L.; Bishop,B.; Edworthy,P.; Gupta,N.; Hoover,J.; Katzel,D.; Li,K.; Schobel,S.; Shrivastava,S.; Thovarai,V.; Wang,S.; Bao,Y.; Sanders,R.; Zhdanov,S.; Kiryutin,B.; Lipman,D.J.; Tatusova,T.; Grad,Y.
EPI522670	PB1	United States	2012-Dec-21	A/Boston/YGA_02008/2012		Other Database Import	Wentworth,D.E.; Halpin,R.A.; Lin,X.; Bera,J.; Akopov,A.; Ransier,A.; Mohan,M.; Fedorova,N.; Tsitrin,T.; Stockwell,T.; Amedeo,P.; Appalla,L.; Bishop,B.; Edworthy,P.; Gupta,N.; Hoover,J.; Katzel,D.; Li,K.; Schobel,S.; Shrivastava,S.; Thovarai,V.; Wang,S.; Bao,Y.; Sanders,R.; Zhdanov,S.; Kiryutin,B.; Lipman,D.J.; Tatusova,T.; Grad,Y.
EPI522671	PB2	United States	2012-Dec-21	A/Boston/YGA_02008/2012		Other Database Import	Wentworth,D.E.; Halpin,R.A.; Lin,X.; Bera,J.; Akopov,A.; Ransier,A.; Mohan,M.; Fedorova,N.; Tsitrin,T.; Stockwell,T.; Amedeo,P.; Appalla,L.; Bishop,B.; Edworthy,P.; Gupta,N.; Hoover,J.; Katzel,D.; Li,K.; Schobel,S.; Shrivastava,S.; Thovarai,V.; Wang,S.; Bao,Y.; Sanders,R.; Zhdanov,S.; Kiryutin,B.; Lipman,D.J.; Tatusova,T.; Grad,Y.
EPI522656	HA	United States	2012-Dec-18	A/Boston/YGA_02006/2012		Other Database Import	Wentworth,D.E.; Halpin,R.A.; Lin,X.; Bera,J.; Akopov,A.; Ransier,A.; Mohan,M.; Fedorova,N.; Tsitrin,T.; Stockwell,T.; Amedeo,P.; Appalla,L.; Bishop,B.; Edworthy,P.; Gupta,N.; Hoover,J.; Katzel,D.; Li,K.; Schobel,S.; Shrivastava,S.; Thovarai,V.; Wang,S.; Bao,Y.; Sanders,R.; Zhdanov,S.; Kiryutin,B.; Lipman,D.J.; Tatusova,T.; Grad,Y.
EPI522657	MP	United States	2012-Dec-18	A/Boston/YGA_02006/2012		Other Database Import	Wentworth,D.E.; Halpin,R.A.; Lin,X.; Bera,J.; Akopov,A.; Ransier,A.; Mohan,M.; Fedorova,N.; Tsitrin,T.; Stockwell,T.; Amedeo,P.; Appalla,L.; Bishop,B.; Edworthy,P.; Gupta,N.; Hoover,J.; Katzel,D.; Li,K.; Schobel,S.; Shrivastava,S.; Thovarai,V.; Wang,S.; Bao,Y.; Sanders,R.; Zhdanov,S.; Kiryutin,B.; Lipman,D.J.; Tatusova,T.; Grad,Y.
EPI522658	NA	United States	2012-Dec-18	A/Boston/YGA_02006/2012		Other Database Import	Wentworth,D.E.; Halpin,R.A.; Lin,X.; Bera,J.; Akopov,A.; Ransier,A.; Mohan,M.; Fedorova,N.; Tsitrin,T.; Stockwell,T.; Amedeo,P.; Appalla,L.; Bishop,B.; Edworthy,P.; Gupta,N.; Hoover,J.; Katzel,D.; Li,K.; Schobel,S.; Shrivastava,S.; Thovarai,V.; Wang,S.; Bao,Y.; Sanders,R.; Zhdanov,S.; Kiryutin,B.; Lipman,D.J.; Tatusova,T.; Grad,Y.
EPI522659	NP	United States	2012-Dec-18	A/Boston/YGA_02006/2012		Other Database Import	Wentworth,D.E.; Halpin,R.A.; Lin,X.; Bera,J.; Akopov,A.; Ransier,A.; Mohan,M.; Fedorova,N.; Tsitrin,T.; Stockwell,T.; Amedeo,P.; Appalla,L.; Bishop,B.; Edworthy,P.; Gupta,N.; Hoover,J.; Katzel,D.; Li,K.; Schobel,S.; Shrivastava,S.; Thovarai,V.; Wang,S.; Bao,Y.; Sanders,R.; Zhdanov,S.; Kiryutin,B.; Lipman,D.J.; Tatusova,T.; Grad,Y.
EPI522660	NS	United States	2012-Dec-18	A/Boston/YGA_02006/2012		Other Database Import	Wentworth,D.E.; Halpin,R.A.; Lin,X.; Bera,J.; Akopov,A.; Ransier,A.; Mohan,M.; Fedorova,N.; Tsitrin,T.; Stockwell,T.; Amedeo,P.; Appalla,L.; Bishop,B.; Edworthy,P.; Gupta,N.; Hoover,J.; Katzel,D.; Li,K.; Schobel,S.; Shrivastava,S.; Thovarai,V.; Wang,S.; Bao,Y.; Sanders,R.; Zhdanov,S.; Kiryutin,B.; Lipman,D.J.; Tatusova,T.; Grad,Y.
EPI522662	PB1	United States	2012-Dec-18	A/Boston/YGA_02006/2012		Other Database Import	Wentworth,D.E.; Halpin,R.A.; Lin,X.; Bera,J.; Akopov,A.; Ransier,A.; Mohan,M.; Fedorova,N.; Tsitrin,T.; Stockwell,T.; Amedeo,P.; Appalla,L.; Bishop,B.; Edworthy,P.; Gupta,N.; Hoover,J.; Katzel,D.; Li,K.; Schobel,S.; Shrivastava,S.; Thovarai,V.; Wang,S.; Bao,Y.; Sanders,R.; Zhdanov,S.; Kiryutin,B.; Lipman,D.J.; Tatusova,T.; Grad,Y.
EPI522663	PB2	United States	2012-Dec-18	A/Boston/YGA_02006/2012		Other Database Import	Wentworth,D.E.; Halpin,R.A.; Lin,X.; Bera,J.; Akopov,A.; Ransier,A.; Mohan,M.; Fedorova,N.; Tsitrin,T.; Stockwell,T.; Amedeo,P.; Appalla,L.; Bishop,B.; Edworthy,P.; Gupta,N.; Hoover,J.; Katzel,D.; Li,K.; Schobel,S.; Shrivastava,S.; Thovarai,V.; Wang,S.; Bao,Y.; Sanders,R.; Zhdanov,S.; Kiryutin,B.; Lipman,D.J.; Tatusova,T.; Grad,Y.
EPI522648	HA	United States	2012-Dec-17	A/Boston/YGA_02005/2012		Other Database Import	Wentworth,D.E.; Halpin,R.A.; Lin,X.; Bera,J.; Akopov,A.; Ransier,A.; Mohan,M.; Fedorova,N.; Tsitrin,T.; Stockwell,T.; Amedeo,P.; Appalla,L.; Bishop,B.; Edworthy,P.; Gupta,N.; Hoover,J.; Katzel,D.; Li,K.; Schobel,S.; Shrivastava,S.; Thovarai,V.; Wang,S.; Bao,Y.; Sanders,R.; Zhdanov,S.; Kiryutin,B.; Lipman,D.J.; Tatusova,T.; Grad,Y.
EPI522649	MP	United States	2012-Dec-17	A/Boston/YGA_02005/2012		Other Database Import	Wentworth,D.E.; Halpin,R.A.; Lin,X.; Bera,J.; Akopov,A.; Ransier,A.; Mohan,M.; Fedorova,N.; Tsitrin,T.; Stockwell,T.; Amedeo,P.; Appalla,L.; Bishop,B.; Edworthy,P.; Gupta,N.; Hoover,J.; Katzel,D.; Li,K.; Schobel,S.; Shrivastava,S.; Thovarai,V.; Wang,S.; Bao,Y.; Sanders,R.; Zhdanov,S.; Kiryutin,B.; Lipman,D.J.; Tatusova,T.; Grad,Y.
EPI522650	NA	United States	2012-Dec-17	A/Boston/YGA_02005/2012		Other Database Import	Wentworth,D.E.; Halpin,R.A.; Lin,X.; Bera,J.; Akopov,A.; Ransier,A.; Mohan,M.; Fedorova,N.; Tsitrin,T.; Stockwell,T.; Amedeo,P.; Appalla,L.; Bishop,B.; Edworthy,P.; Gupta,N.; Hoover,J.; Katzel,D.; Li,K.; Schobel,S.; Shrivastava,S.; Thovarai,V.; Wang,S.; Bao,Y.; Sanders,R.; Zhdanov,S.; Kiryutin,B.; Lipman,D.J.; Tatusova,T.; Grad,Y.
EPI522651	NP	United States	2012-Dec-17	A/Boston/YGA_02005/2012		Other Database Import	Wentworth,D.E.; Halpin,R.A.; Lin,X.; Bera,J.; Akopov,A.; Ransier,A.; Mohan,M.; Fedorova,N.; Tsitrin,T.; Stockwell,T.; Amedeo,P.; Appalla,L.; Bishop,B.; Edworthy,P.; Gupta,N.; Hoover,J.; Katzel,D.; Li,K.; Schobel,S.; Shrivastava,S.; Thovarai,V.; Wang,S.; Bao,Y.; Sanders,R.; Zhdanov,S.; Kiryutin,B.; Lipman,D.J.; Tatusova,T.; Grad,Y.
EPI522652	NS	United States	2012-Dec-17	A/Boston/YGA_02005/2012		Other Database Import	Wentworth,D.E.; Halpin,R.A.; Lin,X.; Bera,J.; Akopov,A.; Ransier,A.; Mohan,M.; Fedorova,N.; Tsitrin,T.; Stockwell,T.; Amedeo,P.; Appalla,L.; Bishop,B.; Edworthy,P.; Gupta,N.; Hoover,J.; Katzel,D.; Li,K.; Schobel,S.; Shrivastava,S.; Thovarai,V.; Wang,S.; Bao,Y.; Sanders,R.; Zhdanov,S.; Kiryutin,B.; Lipman,D.J.; Tatusova,T.; Grad,Y.
EPI522654	PB1	United States	2012-Dec-17	A/Boston/YGA_02005/2012		Other Database Import	Wentworth,D.E.; Halpin,R.A.; Lin,X.; Bera,J.; Akopov,A.; Ransier,A.; Mohan,M.; Fedorova,N.; Tsitrin,T.; Stockwell,T.; Amedeo,P.; Appalla,L.; Bishop,B.; Edworthy,P.; Gupta,N.; Hoover,J.; Katzel,D.; Li,K.; Schobel,S.; Shrivastava,S.; Thovarai,V.; Wang,S.; Bao,Y.; Sanders,R.; Zhdanov,S.; Kiryutin,B.; Lipman,D.J.; Tatusova,T.; Grad,Y.
EPI522655	PB2	United States	2012-Dec-17	A/Boston/YGA_02005/2012		Other Database Import	Wentworth,D.E.; Halpin,R.A.; Lin,X.; Bera,J.; Akopov,A.; Ransier,A.; Mohan,M.; Fedorova,N.; Tsitrin,T.; Stockwell,T.; Amedeo,P.; Appalla,L.; Bishop,B.; Edworthy,P.; Gupta,N.; Hoover,J.; Katzel,D.; Li,K.; Schobel,S.; Shrivastava,S.; Thovarai,V.; Wang,S.; Bao,Y.; Sanders,R.; Zhdanov,S.; Kiryutin,B.; Lipman,D.J.; Tatusova,T.; Grad,Y.
EPI521671	NS	United States	2012-Dec-31	A/Boston/YGA_01107/2012		Other Database Import	Wentworth,D.E.; Halpin,R.A.; Lin,X.; Bera,J.; Akopov,A.; Ransier,A.; Mohan,M.; Fedorova,N.; Tsitrin,T.; Stockwell,T.; Amedeo,P.; Appalla,L.; Bishop,B.; Edworthy,P.; Gupta,N.; Hoover,J.; Katzel,D.; Li,K.; Schobel,S.; Shrivastava,S.; Thovarai,V.; Wang,S.; Wilson,H.; Braidt,J.; Rosenberg,E.; Bao,Y.; Sanders,R.; Zhdanov,S.; Kiryutin,B.; Lipman,D.J.; Tatusova,T.; Grad,Y.
EPI521673	PB1	United States	2012-Dec-31	A/Boston/YGA_01107/2012		Other Database Import	Wentworth,D.E.; Halpin,R.A.; Lin,X.; Bera,J.; Akopov,A.; Ransier,A.; Mohan,M.; Fedorova,N.; Tsitrin,T.; Stockwell,T.; Amedeo,P.; Appalla,L.; Bishop,B.; Edworthy,P.; Gupta,N.; Hoover,J.; Katzel,D.; Li,K.; Schobel,S.; Shrivastava,S.; Thovarai,V.; Wang,S.; Wilson,H.; Braidt,J.; Rosenberg,E.; Bao,Y.; Sanders,R.; Zhdanov,S.; Kiryutin,B.; Lipman,D.J.; Tatusova,T.; Grad,Y.
EPI521674	PB2	United States	2012-Dec-31	A/Boston/YGA_01107/2012		Other Database Import	Wentworth,D.E.; Halpin,R.A.; Lin,X.; Bera,J.; Akopov,A.; Ransier,A.; Mohan,M.; Fedorova,N.; Tsitrin,T.; Stockwell,T.; Amedeo,P.; Appalla,L.; Bishop,B.; Edworthy,P.; Gupta,N.; Hoover,J.; Katzel,D.; Li,K.; Schobel,S.; Shrivastava,S.; Thovarai,V.; Wang,S.; Wilson,H.; Braidt,J.; Rosenberg,E.; Bao,Y.; Sanders,R.; Zhdanov,S.; Kiryutin,B.; Lipman,D.J.; Tatusova,T.; Grad,Y.
EPI521667	HA	United States	2012-Dec-31	A/Boston/YGA_01107/2012		Other Database Import	Wentworth,D.E.; Halpin,R.A.; Lin,X.; Bera,J.; Akopov,A.; Ransier,A.; Mohan,M.; Fedorova,N.; Tsitrin,T.; Stockwell,T.; Amedeo,P.; Appalla,L.; Bishop,B.; Edworthy,P.; Gupta,N.; Hoover,J.; Katzel,D.; Li,K.; Schobel,S.; Shrivastava,S.; Thovarai,V.; Wang,S.; Wilson,H.; Braidt,J.; Rosenberg,E.; Bao,Y.; Sanders,R.; Zhdanov,S.; Kiryutin,B.; Lipman,D.J.; Tatusova,T.; Grad,Y.
EPI521668	MP	United States	2012-Dec-31	A/Boston/YGA_01107/2012		Other Database Import	Wentworth,D.E.; Halpin,R.A.; Lin,X.; Bera,J.; Akopov,A.; Ransier,A.; Mohan,M.; Fedorova,N.; Tsitrin,T.; Stockwell,T.; Amedeo,P.; Appalla,L.; Bishop,B.; Edworthy,P.; Gupta,N.; Hoover,J.; Katzel,D.; Li,K.; Schobel,S.; Shrivastava,S.; Thovarai,V.; Wang,S.; Wilson,H.; Braidt,J.; Rosenberg,E.; Bao,Y.; Sanders,R.; Zhdanov,S.; Kiryutin,B.; Lipman,D.J.; Tatusova,T.; Grad,Y.
EPI521669	NA	United States	2012-Dec-31	A/Boston/YGA_01107/2012		Other Database Import	Wentworth,D.E.; Halpin,R.A.; Lin,X.; Bera,J.; Akopov,A.; Ransier,A.; Mohan,M.; Fedorova,N.; Tsitrin,T.; Stockwell,T.; Amedeo,P.; Appalla,L.; Bishop,B.; Edworthy,P.; Gupta,N.; Hoover,J.; Katzel,D.; Li,K.; Schobel,S.; Shrivastava,S.; Thovarai,V.; Wang,S.; Wilson,H.; Braidt,J.; Rosenberg,E.; Bao,Y.; Sanders,R.; Zhdanov,S.; Kiryutin,B.; Lipman,D.J.; Tatusova,T.; Grad,Y.
EPI521670	NP	United States	2012-Dec-31	A/Boston/YGA_01107/2012		Other Database Import	Wentworth,D.E.; Halpin,R.A.; Lin,X.; Bera,J.; Akopov,A.; Ransier,A.; Mohan,M.; Fedorova,N.; Tsitrin,T.; Stockwell,T.; Amedeo,P.; Appalla,L.; Bishop,B.; Edworthy,P.; Gupta,N.; Hoover,J.; Katzel,D.; Li,K.; Schobel,S.; Shrivastava,S.; Thovarai,V.; Wang,S.; Wilson,H.; Braidt,J.; Rosenberg,E.; Bao,Y.; Sanders,R.; Zhdanov,S.; Kiryutin,B.; Lipman,D.J.; Tatusova,T.; Grad,Y.
EPI521663	NS	United States	2012-Dec-31	A/Boston/YGA_01106/2012		Other Database Import	Wentworth,D.E.; Halpin,R.A.; Lin,X.; Bera,J.; Akopov,A.; Ransier,A.; Mohan,M.; Fedorova,N.; Tsitrin,T.; Stockwell,T.; Amedeo,P.; Appalla,L.; Bishop,B.; Edworthy,P.; Gupta,N.; Hoover,J.; Katzel,D.; Li,K.; Schobel,S.; Shrivastava,S.; Thovarai,V.; Wang,S.; Wilson,H.; Braidt,J.; Rosenberg,E.; Bao,Y.; Sanders,R.; Zhdanov,S.; Kiryutin,B.; Lipman,D.J.; Tatusova,T.; Grad,Y.
EPI521665	PB1	United States	2012-Dec-31	A/Boston/YGA_01106/2012		Other Database Import	Wentworth,D.E.; Halpin,R.A.; Lin,X.; Bera,J.; Akopov,A.; Ransier,A.; Mohan,M.; Fedorova,N.; Tsitrin,T.; Stockwell,T.; Amedeo,P.; Appalla,L.; Bishop,B.; Edworthy,P.; Gupta,N.; Hoover,J.; Katzel,D.; Li,K.; Schobel,S.; Shrivastava,S.; Thovarai,V.; Wang,S.; Wilson,H.; Braidt,J.; Rosenberg,E.; Bao,Y.; Sanders,R.; Zhdanov,S.; Kiryutin,B.; Lipman,D.J.; Tatusova,T.; Grad,Y.
EPI521666	PB2	United States	2012-Dec-31	A/Boston/YGA_01106/2012		Other Database Import	Wentworth,D.E.; Halpin,R.A.; Lin,X.; Bera,J.; Akopov,A.; Ransier,A.; Mohan,M.; Fedorova,N.; Tsitrin,T.; Stockwell,T.; Amedeo,P.; Appalla,L.; Bishop,B.; Edworthy,P.; Gupta,N.; Hoover,J.; Katzel,D.; Li,K.; Schobel,S.; Shrivastava,S.; Thovarai,V.; Wang,S.; Wilson,H.; Braidt,J.; Rosenberg,E.; Bao,Y.; Sanders,R.; Zhdanov,S.; Kiryutin,B.; Lipman,D.J.; Tatusova,T.; Grad,Y.
EPI521659	HA	United States	2012-Dec-31	A/Boston/YGA_01106/2012		Other Database Import	Wentworth,D.E.; Halpin,R.A.; Lin,X.; Bera,J.; Akopov,A.; Ransier,A.; Mohan,M.; Fedorova,N.; Tsitrin,T.; Stockwell,T.; Amedeo,P.; Appalla,L.; Bishop,B.; Edworthy,P.; Gupta,N.; Hoover,J.; Katzel,D.; Li,K.; Schobel,S.; Shrivastava,S.; Thovarai,V.; Wang,S.; Wilson,H.; Braidt,J.; Rosenberg,E.; Bao,Y.; Sanders,R.; Zhdanov,S.; Kiryutin,B.; Lipman,D.J.; Tatusova,T.; Grad,Y.
EPI521660	MP	United States	2012-Dec-31	A/Boston/YGA_01106/2012		Other Database Import	Wentworth,D.E.; Halpin,R.A.; Lin,X.; Bera,J.; Akopov,A.; Ransier,A.; Mohan,M.; Fedorova,N.; Tsitrin,T.; Stockwell,T.; Amedeo,P.; Appalla,L.; Bishop,B.; Edworthy,P.; Gupta,N.; Hoover,J.; Katzel,D.; Li,K.; Schobel,S.; Shrivastava,S.; Thovarai,V.; Wang,S.; Wilson,H.; Braidt,J.; Rosenberg,E.; Bao,Y.; Sanders,R.; Zhdanov,S.; Kiryutin,B.; Lipman,D.J.; Tatusova,T.; Grad,Y.
EPI521661	NA	United States	2012-Dec-31	A/Boston/YGA_01106/2012		Other Database Import	Wentworth,D.E.; Halpin,R.A.; Lin,X.; Bera,J.; Akopov,A.; Ransier,A.; Mohan,M.; Fedorova,N.; Tsitrin,T.; Stockwell,T.; Amedeo,P.; Appalla,L.; Bishop,B.; Edworthy,P.; Gupta,N.; Hoover,J.; Katzel,D.; Li,K.; Schobel,S.; Shrivastava,S.; Thovarai,V.; Wang,S.; Wilson,H.; Braidt,J.; Rosenberg,E.; Bao,Y.; Sanders,R.; Zhdanov,S.; Kiryutin,B.; Lipman,D.J.; Tatusova,T.; Grad,Y.
EPI521662	NP	United States	2012-Dec-31	A/Boston/YGA_01106/2012		Other Database Import	Wentworth,D.E.; Halpin,R.A.; Lin,X.; Bera,J.; Akopov,A.; Ransier,A.; Mohan,M.; Fedorova,N.; Tsitrin,T.; Stockwell,T.; Amedeo,P.; Appalla,L.; Bishop,B.; Edworthy,P.; Gupta,N.; Hoover,J.; Katzel,D.; Li,K.; Schobel,S.; Shrivastava,S.; Thovarai,V.; Wang,S.; Wilson,H.; Braidt,J.; Rosenberg,E.; Bao,Y.; Sanders,R.; Zhdanov,S.; Kiryutin,B.; Lipman,D.J.; Tatusova,T.; Grad,Y.
EPI521655	NS	United States	2012-Dec-31	A/Boston/YGA_01105/2012		Other Database Import	Wentworth,D.E.; Halpin,R.A.; Lin,X.; Bera,J.; Akopov,A.; Ransier,A.; Mohan,M.; Fedorova,N.; Tsitrin,T.; Stockwell,T.; Amedeo,P.; Appalla,L.; Bishop,B.; Edworthy,P.; Gupta,N.; Hoover,J.; Katzel,D.; Li,K.; Schobel,S.; Shrivastava,S.; Thovarai,V.; Wang,S.; Wilson,H.; Braidt,J.; Rosenberg,E.; Bao,Y.; Sanders,R.; Zhdanov,S.; Kiryutin,B.; Lipman,D.J.; Tatusova,T.; Grad,Y.
EPI521657	PB1	United States	2012-Dec-31	A/Boston/YGA_01105/2012		Other Database Import	Wentworth,D.E.; Halpin,R.A.; Lin,X.; Bera,J.; Akopov,A.; Ransier,A.; Mohan,M.; Fedorova,N.; Tsitrin,T.; Stockwell,T.; Amedeo,P.; Appalla,L.; Bishop,B.; Edworthy,P.; Gupta,N.; Hoover,J.; Katzel,D.; Li,K.; Schobel,S.; Shrivastava,S.; Thovarai,V.; Wang,S.; Wilson,H.; Braidt,J.; Rosenberg,E.; Bao,Y.; Sanders,R.; Zhdanov,S.; Kiryutin,B.; Lipman,D.J.; Tatusova,T.; Grad,Y.
EPI521658	PB2	United States	2012-Dec-31	A/Boston/YGA_01105/2012		Other Database Import	Wentworth,D.E.; Halpin,R.A.; Lin,X.; Bera,J.; Akopov,A.; Ransier,A.; Mohan,M.; Fedorova,N.; Tsitrin,T.; Stockwell,T.; Amedeo,P.; Appalla,L.; Bishop,B.; Edworthy,P.; Gupta,N.; Hoover,J.; Katzel,D.; Li,K.; Schobel,S.; Shrivastava,S.; Thovarai,V.; Wang,S.; Wilson,H.; Braidt,J.; Rosenberg,E.; Bao,Y.; Sanders,R.; Zhdanov,S.; Kiryutin,B.; Lipman,D.J.; Tatusova,T.; Grad,Y.
EPI521651	HA	United States	2012-Dec-31	A/Boston/YGA_01105/2012		Other Database Import	Wentworth,D.E.; Halpin,R.A.; Lin,X.; Bera,J.; Akopov,A.; Ransier,A.; Mohan,M.; Fedorova,N.; Tsitrin,T.; Stockwell,T.; Amedeo,P.; Appalla,L.; Bishop,B.; Edworthy,P.; Gupta,N.; Hoover,J.; Katzel,D.; Li,K.; Schobel,S.; Shrivastava,S.; Thovarai,V.; Wang,S.; Wilson,H.; Braidt,J.; Rosenberg,E.; Bao,Y.; Sanders,R.; Zhdanov,S.; Kiryutin,B.; Lipman,D.J.; Tatusova,T.; Grad,Y.
EPI521652	MP	United States	2012-Dec-31	A/Boston/YGA_01105/2012		Other Database Import	Wentworth,D.E.; Halpin,R.A.; Lin,X.; Bera,J.; Akopov,A.; Ransier,A.; Mohan,M.; Fedorova,N.; Tsitrin,T.; Stockwell,T.; Amedeo,P.; Appalla,L.; Bishop,B.; Edworthy,P.; Gupta,N.; Hoover,J.; Katzel,D.; Li,K.; Schobel,S.; Shrivastava,S.; Thovarai,V.; Wang,S.; Wilson,H.; Braidt,J.; Rosenberg,E.; Bao,Y.; Sanders,R.; Zhdanov,S.; Kiryutin,B.; Lipman,D.J.; Tatusova,T.; Grad,Y.
EPI521653	NA	United States	2012-Dec-31	A/Boston/YGA_01105/2012		Other Database Import	Wentworth,D.E.; Halpin,R.A.; Lin,X.; Bera,J.; Akopov,A.; Ransier,A.; Mohan,M.; Fedorova,N.; Tsitrin,T.; Stockwell,T.; Amedeo,P.; Appalla,L.; Bishop,B.; Edworthy,P.; Gupta,N.; Hoover,J.; Katzel,D.; Li,K.; Schobel,S.; Shrivastava,S.; Thovarai,V.; Wang,S.; Wilson,H.; Braidt,J.; Rosenberg,E.; Bao,Y.; Sanders,R.; Zhdanov,S.; Kiryutin,B.; Lipman,D.J.; Tatusova,T.; Grad,Y.
EPI521654	NP	United States	2012-Dec-31	A/Boston/YGA_01105/2012		Other Database Import	Wentworth,D.E.; Halpin,R.A.; Lin,X.; Bera,J.; Akopov,A.; Ransier,A.; Mohan,M.; Fedorova,N.; Tsitrin,T.; Stockwell,T.; Amedeo,P.; Appalla,L.; Bishop,B.; Edworthy,P.; Gupta,N.; Hoover,J.; Katzel,D.; Li,K.; Schobel,S.; Shrivastava,S.; Thovarai,V.; Wang,S.; Wilson,H.; Braidt,J.; Rosenberg,E.; Bao,Y.; Sanders,R.; Zhdanov,S.; Kiryutin,B.; Lipman,D.J.; Tatusova,T.; Grad,Y.
EPI521647	NS	United States	2012-Dec-31	A/Boston/YGA_01104/2012		Other Database Import	Wentworth,D.E.; Halpin,R.A.; Lin,X.; Bera,J.; Akopov,A.; Ransier,A.; Mohan,M.; Fedorova,N.; Tsitrin,T.; Stockwell,T.; Amedeo,P.; Appalla,L.; Bishop,B.; Edworthy,P.; Gupta,N.; Hoover,J.; Katzel,D.; Li,K.; Schobel,S.; Shrivastava,S.; Thovarai,V.; Wang,S.; Wilson,H.; Braidt,J.; Rosenberg,E.; Bao,Y.; Sanders,R.; Zhdanov,S.; Kiryutin,B.; Lipman,D.J.; Tatusova,T.; Grad,Y.
EPI521649	PB1	United States	2012-Dec-31	A/Boston/YGA_01104/2012		Other Database Import	Wentworth,D.E.; Halpin,R.A.; Lin,X.; Bera,J.; Akopov,A.; Ransier,A.; Mohan,M.; Fedorova,N.; Tsitrin,T.; Stockwell,T.; Amedeo,P.; Appalla,L.; Bishop,B.; Edworthy,P.; Gupta,N.; Hoover,J.; Katzel,D.; Li,K.; Schobel,S.; Shrivastava,S.; Thovarai,V.; Wang,S.; Wilson,H.; Braidt,J.; Rosenberg,E.; Bao,Y.; Sanders,R.; Zhdanov,S.; Kiryutin,B.; Lipman,D.J.; Tatusova,T.; Grad,Y.
EPI521650	PB2	United States	2012-Dec-31	A/Boston/YGA_01104/2012		Other Database Import	Wentworth,D.E.; Halpin,R.A.; Lin,X.; Bera,J.; Akopov,A.; Ransier,A.; Mohan,M.; Fedorova,N.; Tsitrin,T.; Stockwell,T.; Amedeo,P.; Appalla,L.; Bishop,B.; Edworthy,P.; Gupta,N.; Hoover,J.; Katzel,D.; Li,K.; Schobel,S.; Shrivastava,S.; Thovarai,V.; Wang,S.; Wilson,H.; Braidt,J.; Rosenberg,E.; Bao,Y.; Sanders,R.; Zhdanov,S.; Kiryutin,B.; Lipman,D.J.; Tatusova,T.; Grad,Y.
EPI521646	NP	United States	2012-Dec-31	A/Boston/YGA_01104/2012		Other Database Import	Wentworth,D.E.; Halpin,R.A.; Lin,X.; Bera,J.; Akopov,A.; Ransier,A.; Mohan,M.; Fedorova,N.; Tsitrin,T.; Stockwell,T.; Amedeo,P.; Appalla,L.; Bishop,B.; Edworthy,P.; Gupta,N.; Hoover,J.; Katzel,D.; Li,K.; Schobel,S.; Shrivastava,S.; Thovarai,V.; Wang,S.; Wilson,H.; Braidt,J.; Rosenberg,E.; Bao,Y.; Sanders,R.; Zhdanov,S.; Kiryutin,B.; Lipman,D.J.; Tatusova,T.; Grad,Y.
EPI521643	HA	United States	2012-Dec-31	A/Boston/YGA_01104/2012		Other Database Import	Wentworth,D.E.; Halpin,R.A.; Lin,X.; Bera,J.; Akopov,A.; Ransier,A.; Mohan,M.; Fedorova,N.; Tsitrin,T.; Stockwell,T.; Amedeo,P.; Appalla,L.; Bishop,B.; Edworthy,P.; Gupta,N.; Hoover,J.; Katzel,D.; Li,K.; Schobel,S.; Shrivastava,S.; Thovarai,V.; Wang,S.; Wilson,H.; Braidt,J.; Rosenberg,E.; Bao,Y.; Sanders,R.; Zhdanov,S.; Kiryutin,B.; Lipman,D.J.; Tatusova,T.; Grad,Y.
EPI521644	MP	United States	2012-Dec-31	A/Boston/YGA_01104/2012		Other Database Import	Wentworth,D.E.; Halpin,R.A.; Lin,X.; Bera,J.; Akopov,A.; Ransier,A.; Mohan,M.; Fedorova,N.; Tsitrin,T.; Stockwell,T.; Amedeo,P.; Appalla,L.; Bishop,B.; Edworthy,P.; Gupta,N.; Hoover,J.; Katzel,D.; Li,K.; Schobel,S.; Shrivastava,S.; Thovarai,V.; Wang,S.; Wilson,H.; Braidt,J.; Rosenberg,E.; Bao,Y.; Sanders,R.; Zhdanov,S.; Kiryutin,B.; Lipman,D.J.; Tatusova,T.; Grad,Y.
EPI521645	NA	United States	2012-Dec-31	A/Boston/YGA_01104/2012		Other Database Import	Wentworth,D.E.; Halpin,R.A.; Lin,X.; Bera,J.; Akopov,A.; Ransier,A.; Mohan,M.; Fedorova,N.; Tsitrin,T.; Stockwell,T.; Amedeo,P.; Appalla,L.; Bishop,B.; Edworthy,P.; Gupta,N.; Hoover,J.; Katzel,D.; Li,K.; Schobel,S.; Shrivastava,S.; Thovarai,V.; Wang,S.; Wilson,H.; Braidt,J.; Rosenberg,E.; Bao,Y.; Sanders,R.; Zhdanov,S.; Kiryutin,B.; Lipman,D.J.; Tatusova,T.; Grad,Y.
EPI521639	NS	United States	2012-Dec-31	A/Boston/YGA_01103/2012		Other Database Import	Wentworth,D.E.; Halpin,R.A.; Lin,X.; Bera,J.; Akopov,A.; Ransier,A.; Mohan,M.; Fedorova,N.; Tsitrin,T.; Stockwell,T.; Amedeo,P.; Appalla,L.; Bishop,B.; Edworthy,P.; Gupta,N.; Hoover,J.; Katzel,D.; Li,K.; Schobel,S.; Shrivastava,S.; Thovarai,V.; Wang,S.; Wilson,H.; Braidt,J.; Rosenberg,E.; Bao,Y.; Sanders,R.; Zhdanov,S.; Kiryutin,B.; Lipman,D.J.; Tatusova,T.; Grad,Y.
EPI521641	PB1	United States	2012-Dec-31	A/Boston/YGA_01103/2012		Other Database Import	Wentworth,D.E.; Halpin,R.A.; Lin,X.; Bera,J.; Akopov,A.; Ransier,A.; Mohan,M.; Fedorova,N.; Tsitrin,T.; Stockwell,T.; Amedeo,P.; Appalla,L.; Bishop,B.; Edworthy,P.; Gupta,N.; Hoover,J.; Katzel,D.; Li,K.; Schobel,S.; Shrivastava,S.; Thovarai,V.; Wang,S.; Wilson,H.; Braidt,J.; Rosenberg,E.; Bao,Y.; Sanders,R.; Zhdanov,S.; Kiryutin,B.; Lipman,D.J.; Tatusova,T.; Grad,Y.
EPI521642	PB2	United States	2012-Dec-31	A/Boston/YGA_01103/2012		Other Database Import	Wentworth,D.E.; Halpin,R.A.; Lin,X.; Bera,J.; Akopov,A.; Ransier,A.; Mohan,M.; Fedorova,N.; Tsitrin,T.; Stockwell,T.; Amedeo,P.; Appalla,L.; Bishop,B.; Edworthy,P.; Gupta,N.; Hoover,J.; Katzel,D.; Li,K.; Schobel,S.; Shrivastava,S.; Thovarai,V.; Wang,S.; Wilson,H.; Braidt,J.; Rosenberg,E.; Bao,Y.; Sanders,R.; Zhdanov,S.; Kiryutin,B.; Lipman,D.J.; Tatusova,T.; Grad,Y.
EPI521635	HA	United States	2012-Dec-31	A/Boston/YGA_01103/2012		Other Database Import	Wentworth,D.E.; Halpin,R.A.; Lin,X.; Bera,J.; Akopov,A.; Ransier,A.; Mohan,M.; Fedorova,N.; Tsitrin,T.; Stockwell,T.; Amedeo,P.; Appalla,L.; Bishop,B.; Edworthy,P.; Gupta,N.; Hoover,J.; Katzel,D.; Li,K.; Schobel,S.; Shrivastava,S.; Thovarai,V.; Wang,S.; Wilson,H.; Braidt,J.; Rosenberg,E.; Bao,Y.; Sanders,R.; Zhdanov,S.; Kiryutin,B.; Lipman,D.J.; Tatusova,T.; Grad,Y.
EPI521636	MP	United States	2012-Dec-31	A/Boston/YGA_01103/2012		Other Database Import	Wentworth,D.E.; Halpin,R.A.; Lin,X.; Bera,J.; Akopov,A.; Ransier,A.; Mohan,M.; Fedorova,N.; Tsitrin,T.; Stockwell,T.; Amedeo,P.; Appalla,L.; Bishop,B.; Edworthy,P.; Gupta,N.; Hoover,J.; Katzel,D.; Li,K.; Schobel,S.; Shrivastava,S.; Thovarai,V.; Wang,S.; Wilson,H.; Braidt,J.; Rosenberg,E.; Bao,Y.; Sanders,R.; Zhdanov,S.; Kiryutin,B.; Lipman,D.J.; Tatusova,T.; Grad,Y.
EPI521637	NA	United States	2012-Dec-31	A/Boston/YGA_01103/2012		Other Database Import	Wentworth,D.E.; Halpin,R.A.; Lin,X.; Bera,J.; Akopov,A.; Ransier,A.; Mohan,M.; Fedorova,N.; Tsitrin,T.; Stockwell,T.; Amedeo,P.; Appalla,L.; Bishop,B.; Edworthy,P.; Gupta,N.; Hoover,J.; Katzel,D.; Li,K.; Schobel,S.; Shrivastava,S.; Thovarai,V.; Wang,S.; Wilson,H.; Braidt,J.; Rosenberg,E.; Bao,Y.; Sanders,R.; Zhdanov,S.; Kiryutin,B.; Lipman,D.J.; Tatusova,T.; Grad,Y.
EPI521638	NP	United States	2012-Dec-31	A/Boston/YGA_01103/2012		Other Database Import	Wentworth,D.E.; Halpin,R.A.; Lin,X.; Bera,J.; Akopov,A.; Ransier,A.; Mohan,M.; Fedorova,N.; Tsitrin,T.; Stockwell,T.; Amedeo,P.; Appalla,L.; Bishop,B.; Edworthy,P.; Gupta,N.; Hoover,J.; Katzel,D.; Li,K.; Schobel,S.; Shrivastava,S.; Thovarai,V.; Wang,S.; Wilson,H.; Braidt,J.; Rosenberg,E.; Bao,Y.; Sanders,R.; Zhdanov,S.; Kiryutin,B.; Lipman,D.J.; Tatusova,T.; Grad,Y.
EPI521631	NS	United States	2012-Dec-31	A/Boston/YGA_01102/2012		Other Database Import	Wentworth,D.E.; Halpin,R.A.; Lin,X.; Bera,J.; Akopov,A.; Ransier,A.; Mohan,M.; Fedorova,N.; Tsitrin,T.; Stockwell,T.; Amedeo,P.; Appalla,L.; Bishop,B.; Edworthy,P.; Gupta,N.; Hoover,J.; Katzel,D.; Li,K.; Schobel,S.; Shrivastava,S.; Thovarai,V.; Wang,S.; Wilson,H.; Braidt,J.; Rosenberg,E.; Bao,Y.; Sanders,R.; Zhdanov,S.; Kiryutin,B.; Lipman,D.J.; Tatusova,T.; Grad,Y.
EPI521633	PB1	United States	2012-Dec-31	A/Boston/YGA_01102/2012		Other Database Import	Wentworth,D.E.; Halpin,R.A.; Lin,X.; Bera,J.; Akopov,A.; Ransier,A.; Mohan,M.; Fedorova,N.; Tsitrin,T.; Stockwell,T.; Amedeo,P.; Appalla,L.; Bishop,B.; Edworthy,P.; Gupta,N.; Hoover,J.; Katzel,D.; Li,K.; Schobel,S.; Shrivastava,S.; Thovarai,V.; Wang,S.; Wilson,H.; Braidt,J.; Rosenberg,E.; Bao,Y.; Sanders,R.; Zhdanov,S.; Kiryutin,B.; Lipman,D.J.; Tatusova,T.; Grad,Y.
EPI521634	PB2	United States	2012-Dec-31	A/Boston/YGA_01102/2012		Other Database Import	Wentworth,D.E.; Halpin,R.A.; Lin,X.; Bera,J.; Akopov,A.; Ransier,A.; Mohan,M.; Fedorova,N.; Tsitrin,T.; Stockwell,T.; Amedeo,P.; Appalla,L.; Bishop,B.; Edworthy,P.; Gupta,N.; Hoover,J.; Katzel,D.; Li,K.; Schobel,S.; Shrivastava,S.; Thovarai,V.; Wang,S.; Wilson,H.; Braidt,J.; Rosenberg,E.; Bao,Y.; Sanders,R.; Zhdanov,S.; Kiryutin,B.; Lipman,D.J.; Tatusova,T.; Grad,Y.
EPI521627	HA	United States	2012-Dec-31	A/Boston/YGA_01102/2012		Other Database Import	Wentworth,D.E.; Halpin,R.A.; Lin,X.; Bera,J.; Akopov,A.; Ransier,A.; Mohan,M.; Fedorova,N.; Tsitrin,T.; Stockwell,T.; Amedeo,P.; Appalla,L.; Bishop,B.; Edworthy,P.; Gupta,N.; Hoover,J.; Katzel,D.; Li,K.; Schobel,S.; Shrivastava,S.; Thovarai,V.; Wang,S.; Wilson,H.; Braidt,J.; Rosenberg,E.; Bao,Y.; Sanders,R.; Zhdanov,S.; Kiryutin,B.; Lipman,D.J.; Tatusova,T.; Grad,Y.
EPI521628	MP	United States	2012-Dec-31	A/Boston/YGA_01102/2012		Other Database Import	Wentworth,D.E.; Halpin,R.A.; Lin,X.; Bera,J.; Akopov,A.; Ransier,A.; Mohan,M.; Fedorova,N.; Tsitrin,T.; Stockwell,T.; Amedeo,P.; Appalla,L.; Bishop,B.; Edworthy,P.; Gupta,N.; Hoover,J.; Katzel,D.; Li,K.; Schobel,S.; Shrivastava,S.; Thovarai,V.; Wang,S.; Wilson,H.; Braidt,J.; Rosenberg,E.; Bao,Y.; Sanders,R.; Zhdanov,S.; Kiryutin,B.; Lipman,D.J.; Tatusova,T.; Grad,Y.
EPI521629	NA	United States	2012-Dec-31	A/Boston/YGA_01102/2012		Other Database Import	Wentworth,D.E.; Halpin,R.A.; Lin,X.; Bera,J.; Akopov,A.; Ransier,A.; Mohan,M.; Fedorova,N.; Tsitrin,T.; Stockwell,T.; Amedeo,P.; Appalla,L.; Bishop,B.; Edworthy,P.; Gupta,N.; Hoover,J.; Katzel,D.; Li,K.; Schobel,S.; Shrivastava,S.; Thovarai,V.; Wang,S.; Wilson,H.; Braidt,J.; Rosenberg,E.; Bao,Y.; Sanders,R.; Zhdanov,S.; Kiryutin,B.; Lipman,D.J.; Tatusova,T.; Grad,Y.
EPI521630	NP	United States	2012-Dec-31	A/Boston/YGA_01102/2012		Other Database Import	Wentworth,D.E.; Halpin,R.A.; Lin,X.; Bera,J.; Akopov,A.; Ransier,A.; Mohan,M.; Fedorova,N.; Tsitrin,T.; Stockwell,T.; Amedeo,P.; Appalla,L.; Bishop,B.; Edworthy,P.; Gupta,N.; Hoover,J.; Katzel,D.; Li,K.; Schobel,S.; Shrivastava,S.; Thovarai,V.; Wang,S.; Wilson,H.; Braidt,J.; Rosenberg,E.; Bao,Y.; Sanders,R.; Zhdanov,S.; Kiryutin,B.; Lipman,D.J.; Tatusova,T.; Grad,Y.
EPI521619	HA	United States	2012-Dec-31	A/Boston/YGA_01101/2012		Other Database Import	Wentworth,D.E.; Halpin,R.A.; Lin,X.; Bera,J.; Akopov,A.; Ransier,A.; Mohan,M.; Fedorova,N.; Tsitrin,T.; Stockwell,T.; Amedeo,P.; Appalla,L.; Bishop,B.; Edworthy,P.; Gupta,N.; Hoover,J.; Katzel,D.; Li,K.; Schobel,S.; Shrivastava,S.; Thovarai,V.; Wang,S.; Wilson,H.; Braidt,J.; Rosenberg,E.; Bao,Y.; Sanders,R.; Zhdanov,S.; Kiryutin,B.; Lipman,D.J.; Tatusova,T.; Grad,Y.
EPI521620	MP	United States	2012-Dec-31	A/Boston/YGA_01101/2012		Other Database Import	Wentworth,D.E.; Halpin,R.A.; Lin,X.; Bera,J.; Akopov,A.; Ransier,A.; Mohan,M.; Fedorova,N.; Tsitrin,T.; Stockwell,T.; Amedeo,P.; Appalla,L.; Bishop,B.; Edworthy,P.; Gupta,N.; Hoover,J.; Katzel,D.; Li,K.; Schobel,S.; Shrivastava,S.; Thovarai,V.; Wang,S.; Wilson,H.; Braidt,J.; Rosenberg,E.; Bao,Y.; Sanders,R.; Zhdanov,S.; Kiryutin,B.; Lipman,D.J.; Tatusova,T.; Grad,Y.
EPI521621	NA	United States	2012-Dec-31	A/Boston/YGA_01101/2012		Other Database Import	Wentworth,D.E.; Halpin,R.A.; Lin,X.; Bera,J.; Akopov,A.; Ransier,A.; Mohan,M.; Fedorova,N.; Tsitrin,T.; Stockwell,T.; Amedeo,P.; Appalla,L.; Bishop,B.; Edworthy,P.; Gupta,N.; Hoover,J.; Katzel,D.; Li,K.; Schobel,S.; Shrivastava,S.; Thovarai,V.; Wang,S.; Wilson,H.; Braidt,J.; Rosenberg,E.; Bao,Y.; Sanders,R.; Zhdanov,S.; Kiryutin,B.; Lipman,D.J.; Tatusova,T.; Grad,Y.
EPI521622	NP	United States	2012-Dec-31	A/Boston/YGA_01101/2012		Other Database Import	Wentworth,D.E.; Halpin,R.A.; Lin,X.; Bera,J.; Akopov,A.; Ransier,A.; Mohan,M.; Fedorova,N.; Tsitrin,T.; Stockwell,T.; Amedeo,P.; Appalla,L.; Bishop,B.; Edworthy,P.; Gupta,N.; Hoover,J.; Katzel,D.; Li,K.; Schobel,S.; Shrivastava,S.; Thovarai,V.; Wang,S.; Wilson,H.; Braidt,J.; Rosenberg,E.; Bao,Y.; Sanders,R.; Zhdanov,S.; Kiryutin,B.; Lipman,D.J.; Tatusova,T.; Grad,Y.
EPI521623	NS	United States	2012-Dec-31	A/Boston/YGA_01101/2012		Other Database Import	Wentworth,D.E.; Halpin,R.A.; Lin,X.; Bera,J.; Akopov,A.; Ransier,A.; Mohan,M.; Fedorova,N.; Tsitrin,T.; Stockwell,T.; Amedeo,P.; Appalla,L.; Bishop,B.; Edworthy,P.; Gupta,N.; Hoover,J.; Katzel,D.; Li,K.; Schobel,S.; Shrivastava,S.; Thovarai,V.; Wang,S.; Wilson,H.; Braidt,J.; Rosenberg,E.; Bao,Y.; Sanders,R.; Zhdanov,S.; Kiryutin,B.; Lipman,D.J.; Tatusova,T.; Grad,Y.
EPI521625	PB1	United States	2012-Dec-31	A/Boston/YGA_01101/2012		Other Database Import	Wentworth,D.E.; Halpin,R.A.; Lin,X.; Bera,J.; Akopov,A.; Ransier,A.; Mohan,M.; Fedorova,N.; Tsitrin,T.; Stockwell,T.; Amedeo,P.; Appalla,L.; Bishop,B.; Edworthy,P.; Gupta,N.; Hoover,J.; Katzel,D.; Li,K.; Schobel,S.; Shrivastava,S.; Thovarai,V.; Wang,S.; Wilson,H.; Braidt,J.; Rosenberg,E.; Bao,Y.; Sanders,R.; Zhdanov,S.; Kiryutin,B.; Lipman,D.J.; Tatusova,T.; Grad,Y.
EPI521626	PB2	United States	2012-Dec-31	A/Boston/YGA_01101/2012		Other Database Import	Wentworth,D.E.; Halpin,R.A.; Lin,X.; Bera,J.; Akopov,A.; Ransier,A.; Mohan,M.; Fedorova,N.; Tsitrin,T.; Stockwell,T.; Amedeo,P.; Appalla,L.; Bishop,B.; Edworthy,P.; Gupta,N.; Hoover,J.; Katzel,D.; Li,K.; Schobel,S.; Shrivastava,S.; Thovarai,V.; Wang,S.; Wilson,H.; Braidt,J.; Rosenberg,E.; Bao,Y.; Sanders,R.; Zhdanov,S.; Kiryutin,B.; Lipman,D.J.; Tatusova,T.; Grad,Y.
EPI521599	NS	United States	2012-Dec-30	A/Boston/YGA_01098/2012		Other Database Import	Wentworth,D.E.; Halpin,R.A.; Lin,X.; Bera,J.; Akopov,A.; Ransier,A.; Mohan,M.; Fedorova,N.; Tsitrin,T.; Stockwell,T.; Amedeo,P.; Appalla,L.; Bishop,B.; Edworthy,P.; Gupta,N.; Hoover,J.; Katzel,D.; Li,K.; Schobel,S.; Shrivastava,S.; Thovarai,V.; Wang,S.; Wilson,H.; Braidt,J.; Rosenberg,E.; Bao,Y.; Sanders,R.; Zhdanov,S.; Kiryutin,B.; Lipman,D.J.; Tatusova,T.; Grad,Y.
EPI521601	PB1	United States	2012-Dec-30	A/Boston/YGA_01098/2012		Other Database Import	Wentworth,D.E.; Halpin,R.A.; Lin,X.; Bera,J.; Akopov,A.; Ransier,A.; Mohan,M.; Fedorova,N.; Tsitrin,T.; Stockwell,T.; Amedeo,P.; Appalla,L.; Bishop,B.; Edworthy,P.; Gupta,N.; Hoover,J.; Katzel,D.; Li,K.; Schobel,S.; Shrivastava,S.; Thovarai,V.; Wang,S.; Wilson,H.; Braidt,J.; Rosenberg,E.; Bao,Y.; Sanders,R.; Zhdanov,S.; Kiryutin,B.; Lipman,D.J.; Tatusova,T.; Grad,Y.
EPI521602	PB2	United States	2012-Dec-30	A/Boston/YGA_01098/2012		Other Database Import	Wentworth,D.E.; Halpin,R.A.; Lin,X.; Bera,J.; Akopov,A.; Ransier,A.; Mohan,M.; Fedorova,N.; Tsitrin,T.; Stockwell,T.; Amedeo,P.; Appalla,L.; Bishop,B.; Edworthy,P.; Gupta,N.; Hoover,J.; Katzel,D.; Li,K.; Schobel,S.; Shrivastava,S.; Thovarai,V.; Wang,S.; Wilson,H.; Braidt,J.; Rosenberg,E.; Bao,Y.; Sanders,R.; Zhdanov,S.; Kiryutin,B.; Lipman,D.J.; Tatusova,T.; Grad,Y.
EPI521595	HA	United States	2012-Dec-30	A/Boston/YGA_01098/2012		Other Database Import	Wentworth,D.E.; Halpin,R.A.; Lin,X.; Bera,J.; Akopov,A.; Ransier,A.; Mohan,M.; Fedorova,N.; Tsitrin,T.; Stockwell,T.; Amedeo,P.; Appalla,L.; Bishop,B.; Edworthy,P.; Gupta,N.; Hoover,J.; Katzel,D.; Li,K.; Schobel,S.; Shrivastava,S.; Thovarai,V.; Wang,S.; Wilson,H.; Braidt,J.; Rosenberg,E.; Bao,Y.; Sanders,R.; Zhdanov,S.; Kiryutin,B.; Lipman,D.J.; Tatusova,T.; Grad,Y.
EPI521596	MP	United States	2012-Dec-30	A/Boston/YGA_01098/2012		Other Database Import	Wentworth,D.E.; Halpin,R.A.; Lin,X.; Bera,J.; Akopov,A.; Ransier,A.; Mohan,M.; Fedorova,N.; Tsitrin,T.; Stockwell,T.; Amedeo,P.; Appalla,L.; Bishop,B.; Edworthy,P.; Gupta,N.; Hoover,J.; Katzel,D.; Li,K.; Schobel,S.; Shrivastava,S.; Thovarai,V.; Wang,S.; Wilson,H.; Braidt,J.; Rosenberg,E.; Bao,Y.; Sanders,R.; Zhdanov,S.; Kiryutin,B.; Lipman,D.J.; Tatusova,T.; Grad,Y.
EPI521597	NA	United States	2012-Dec-30	A/Boston/YGA_01098/2012		Other Database Import	Wentworth,D.E.; Halpin,R.A.; Lin,X.; Bera,J.; Akopov,A.; Ransier,A.; Mohan,M.; Fedorova,N.; Tsitrin,T.; Stockwell,T.; Amedeo,P.; Appalla,L.; Bishop,B.; Edworthy,P.; Gupta,N.; Hoover,J.; Katzel,D.; Li,K.; Schobel,S.; Shrivastava,S.; Thovarai,V.; Wang,S.; Wilson,H.; Braidt,J.; Rosenberg,E.; Bao,Y.; Sanders,R.; Zhdanov,S.; Kiryutin,B.; Lipman,D.J.; Tatusova,T.; Grad,Y.
EPI521598	NP	United States	2012-Dec-30	A/Boston/YGA_01098/2012		Other Database Import	Wentworth,D.E.; Halpin,R.A.; Lin,X.; Bera,J.; Akopov,A.; Ransier,A.; Mohan,M.; Fedorova,N.; Tsitrin,T.; Stockwell,T.; Amedeo,P.; Appalla,L.; Bishop,B.; Edworthy,P.; Gupta,N.; Hoover,J.; Katzel,D.; Li,K.; Schobel,S.; Shrivastava,S.; Thovarai,V.; Wang,S.; Wilson,H.; Braidt,J.; Rosenberg,E.; Bao,Y.; Sanders,R.; Zhdanov,S.; Kiryutin,B.; Lipman,D.J.; Tatusova,T.; Grad,Y.
EPI521563	HA	United States	2012-Dec-29	A/Boston/YGA_01093/2012		Other Database Import	Wentworth,D.E.; Halpin,R.A.; Lin,X.; Bera,J.; Akopov,A.; Ransier,A.; Mohan,M.; Fedorova,N.; Tsitrin,T.; Stockwell,T.; Amedeo,P.; Appalla,L.; Bishop,B.; Edworthy,P.; Gupta,N.; Hoover,J.; Katzel,D.; Li,K.; Schobel,S.; Shrivastava,S.; Thovarai,V.; Wang,S.; Wilson,H.; Braidt,J.; Rosenberg,E.; Bao,Y.; Sanders,R.; Zhdanov,S.; Kiryutin,B.; Lipman,D.J.; Tatusova,T.; Grad,Y.
EPI521564	MP	United States	2012-Dec-29	A/Boston/YGA_01093/2012		Other Database Import	Wentworth,D.E.; Halpin,R.A.; Lin,X.; Bera,J.; Akopov,A.; Ransier,A.; Mohan,M.; Fedorova,N.; Tsitrin,T.; Stockwell,T.; Amedeo,P.; Appalla,L.; Bishop,B.; Edworthy,P.; Gupta,N.; Hoover,J.; Katzel,D.; Li,K.; Schobel,S.; Shrivastava,S.; Thovarai,V.; Wang,S.; Wilson,H.; Braidt,J.; Rosenberg,E.; Bao,Y.; Sanders,R.; Zhdanov,S.; Kiryutin,B.; Lipman,D.J.; Tatusova,T.; Grad,Y.
EPI521565	NA	United States	2012-Dec-29	A/Boston/YGA_01093/2012		Other Database Import	Wentworth,D.E.; Halpin,R.A.; Lin,X.; Bera,J.; Akopov,A.; Ransier,A.; Mohan,M.; Fedorova,N.; Tsitrin,T.; Stockwell,T.; Amedeo,P.; Appalla,L.; Bishop,B.; Edworthy,P.; Gupta,N.; Hoover,J.; Katzel,D.; Li,K.; Schobel,S.; Shrivastava,S.; Thovarai,V.; Wang,S.; Wilson,H.; Braidt,J.; Rosenberg,E.; Bao,Y.; Sanders,R.; Zhdanov,S.; Kiryutin,B.; Lipman,D.J.; Tatusova,T.; Grad,Y.
EPI521566	NP	United States	2012-Dec-29	A/Boston/YGA_01093/2012		Other Database Import	Wentworth,D.E.; Halpin,R.A.; Lin,X.; Bera,J.; Akopov,A.; Ransier,A.; Mohan,M.; Fedorova,N.; Tsitrin,T.; Stockwell,T.; Amedeo,P.; Appalla,L.; Bishop,B.; Edworthy,P.; Gupta,N.; Hoover,J.; Katzel,D.; Li,K.; Schobel,S.; Shrivastava,S.; Thovarai,V.; Wang,S.; Wilson,H.; Braidt,J.; Rosenberg,E.; Bao,Y.; Sanders,R.; Zhdanov,S.; Kiryutin,B.; Lipman,D.J.; Tatusova,T.; Grad,Y.
EPI521567	NS	United States	2012-Dec-29	A/Boston/YGA_01093/2012		Other Database Import	Wentworth,D.E.; Halpin,R.A.; Lin,X.; Bera,J.; Akopov,A.; Ransier,A.; Mohan,M.; Fedorova,N.; Tsitrin,T.; Stockwell,T.; Amedeo,P.; Appalla,L.; Bishop,B.; Edworthy,P.; Gupta,N.; Hoover,J.; Katzel,D.; Li,K.; Schobel,S.; Shrivastava,S.; Thovarai,V.; Wang,S.; Wilson,H.; Braidt,J.; Rosenberg,E.; Bao,Y.; Sanders,R.; Zhdanov,S.; Kiryutin,B.; Lipman,D.J.; Tatusova,T.; Grad,Y.
EPI521569	PB1	United States	2012-Dec-29	A/Boston/YGA_01093/2012		Other Database Import	Wentworth,D.E.; Halpin,R.A.; Lin,X.; Bera,J.; Akopov,A.; Ransier,A.; Mohan,M.; Fedorova,N.; Tsitrin,T.; Stockwell,T.; Amedeo,P.; Appalla,L.; Bishop,B.; Edworthy,P.; Gupta,N.; Hoover,J.; Katzel,D.; Li,K.; Schobel,S.; Shrivastava,S.; Thovarai,V.; Wang,S.; Wilson,H.; Braidt,J.; Rosenberg,E.; Bao,Y.; Sanders,R.; Zhdanov,S.; Kiryutin,B.; Lipman,D.J.; Tatusova,T.; Grad,Y.
EPI521570	PB2	United States	2012-Dec-29	A/Boston/YGA_01093/2012		Other Database Import	Wentworth,D.E.; Halpin,R.A.; Lin,X.; Bera,J.; Akopov,A.; Ransier,A.; Mohan,M.; Fedorova,N.; Tsitrin,T.; Stockwell,T.; Amedeo,P.; Appalla,L.; Bishop,B.; Edworthy,P.; Gupta,N.; Hoover,J.; Katzel,D.; Li,K.; Schobel,S.; Shrivastava,S.; Thovarai,V.; Wang,S.; Wilson,H.; Braidt,J.; Rosenberg,E.; Bao,Y.; Sanders,R.; Zhdanov,S.; Kiryutin,B.; Lipman,D.J.; Tatusova,T.; Grad,Y.
EPI521523	HA	United States	2012-Dec-29	A/Boston/YGA_01088/2012		Other Database Import	Wentworth,D.E.; Halpin,R.A.; Lin,X.; Bera,J.; Akopov,A.; Ransier,A.; Mohan,M.; Fedorova,N.; Tsitrin,T.; Stockwell,T.; Amedeo,P.; Appalla,L.; Bishop,B.; Edworthy,P.; Gupta,N.; Hoover,J.; Katzel,D.; Li,K.; Schobel,S.; Shrivastava,S.; Thovarai,V.; Wang,S.; Wilson,H.; Braidt,J.; Rosenberg,E.; Bao,Y.; Sanders,R.; Zhdanov,S.; Kiryutin,B.; Lipman,D.J.; Tatusova,T.; Grad,Y.
EPI521524	MP	United States	2012-Dec-29	A/Boston/YGA_01088/2012		Other Database Import	Wentworth,D.E.; Halpin,R.A.; Lin,X.; Bera,J.; Akopov,A.; Ransier,A.; Mohan,M.; Fedorova,N.; Tsitrin,T.; Stockwell,T.; Amedeo,P.; Appalla,L.; Bishop,B.; Edworthy,P.; Gupta,N.; Hoover,J.; Katzel,D.; Li,K.; Schobel,S.; Shrivastava,S.; Thovarai,V.; Wang,S.; Wilson,H.; Braidt,J.; Rosenberg,E.; Bao,Y.; Sanders,R.; Zhdanov,S.; Kiryutin,B.; Lipman,D.J.; Tatusova,T.; Grad,Y.
EPI521525	NA	United States	2012-Dec-29	A/Boston/YGA_01088/2012		Other Database Import	Wentworth,D.E.; Halpin,R.A.; Lin,X.; Bera,J.; Akopov,A.; Ransier,A.; Mohan,M.; Fedorova,N.; Tsitrin,T.; Stockwell,T.; Amedeo,P.; Appalla,L.; Bishop,B.; Edworthy,P.; Gupta,N.; Hoover,J.; Katzel,D.; Li,K.; Schobel,S.; Shrivastava,S.; Thovarai,V.; Wang,S.; Wilson,H.; Braidt,J.; Rosenberg,E.; Bao,Y.; Sanders,R.; Zhdanov,S.; Kiryutin,B.; Lipman,D.J.; Tatusova,T.; Grad,Y.
EPI521526	NP	United States	2012-Dec-29	A/Boston/YGA_01088/2012		Other Database Import	Wentworth,D.E.; Halpin,R.A.; Lin,X.; Bera,J.; Akopov,A.; Ransier,A.; Mohan,M.; Fedorova,N.; Tsitrin,T.; Stockwell,T.; Amedeo,P.; Appalla,L.; Bishop,B.; Edworthy,P.; Gupta,N.; Hoover,J.; Katzel,D.; Li,K.; Schobel,S.; Shrivastava,S.; Thovarai,V.; Wang,S.; Wilson,H.; Braidt,J.; Rosenberg,E.; Bao,Y.; Sanders,R.; Zhdanov,S.; Kiryutin,B.; Lipman,D.J.; Tatusova,T.; Grad,Y.
EPI521527	NS	United States	2012-Dec-29	A/Boston/YGA_01088/2012		Other Database Import	Wentworth,D.E.; Halpin,R.A.; Lin,X.; Bera,J.; Akopov,A.; Ransier,A.; Mohan,M.; Fedorova,N.; Tsitrin,T.; Stockwell,T.; Amedeo,P.; Appalla,L.; Bishop,B.; Edworthy,P.; Gupta,N.; Hoover,J.; Katzel,D.; Li,K.; Schobel,S.; Shrivastava,S.; Thovarai,V.; Wang,S.; Wilson,H.; Braidt,J.; Rosenberg,E.; Bao,Y.; Sanders,R.; Zhdanov,S.; Kiryutin,B.; Lipman,D.J.; Tatusova,T.; Grad,Y.
EPI521529	PB1	United States	2012-Dec-29	A/Boston/YGA_01088/2012		Other Database Import	Wentworth,D.E.; Halpin,R.A.; Lin,X.; Bera,J.; Akopov,A.; Ransier,A.; Mohan,M.; Fedorova,N.; Tsitrin,T.; Stockwell,T.; Amedeo,P.; Appalla,L.; Bishop,B.; Edworthy,P.; Gupta,N.; Hoover,J.; Katzel,D.; Li,K.; Schobel,S.; Shrivastava,S.; Thovarai,V.; Wang,S.; Wilson,H.; Braidt,J.; Rosenberg,E.; Bao,Y.; Sanders,R.; Zhdanov,S.; Kiryutin,B.; Lipman,D.J.; Tatusova,T.; Grad,Y.
EPI521530	PB2	United States	2012-Dec-29	A/Boston/YGA_01088/2012		Other Database Import	Wentworth,D.E.; Halpin,R.A.; Lin,X.; Bera,J.; Akopov,A.; Ransier,A.; Mohan,M.; Fedorova,N.; Tsitrin,T.; Stockwell,T.; Amedeo,P.; Appalla,L.; Bishop,B.; Edworthy,P.; Gupta,N.; Hoover,J.; Katzel,D.; Li,K.; Schobel,S.; Shrivastava,S.; Thovarai,V.; Wang,S.; Wilson,H.; Braidt,J.; Rosenberg,E.; Bao,Y.; Sanders,R.; Zhdanov,S.; Kiryutin,B.; Lipman,D.J.; Tatusova,T.; Grad,Y.
EPI521492	NS	United States	2012-Dec-28	A/Boston/YGA_01083/2012		Other Database Import	Wentworth,D.E.; Halpin,R.A.; Lin,X.; Bera,J.; Akopov,A.; Ransier,A.; Mohan,M.; Fedorova,N.; Tsitrin,T.; Stockwell,T.; Amedeo,P.; Appalla,L.; Bishop,B.; Edworthy,P.; Gupta,N.; Hoover,J.; Katzel,D.; Li,K.; Schobel,S.; Shrivastava,S.; Thovarai,V.; Wang,S.; Wilson,H.; Braidt,J.; Rosenberg,E.; Bao,Y.; Sanders,R.; Zhdanov,S.; Kiryutin,B.; Lipman,D.J.; Tatusova,T.; Grad,Y.
EPI521494	PB1	United States	2012-Dec-28	A/Boston/YGA_01083/2012		Other Database Import	Wentworth,D.E.; Halpin,R.A.; Lin,X.; Bera,J.; Akopov,A.; Ransier,A.; Mohan,M.; Fedorova,N.; Tsitrin,T.; Stockwell,T.; Amedeo,P.; Appalla,L.; Bishop,B.; Edworthy,P.; Gupta,N.; Hoover,J.; Katzel,D.; Li,K.; Schobel,S.; Shrivastava,S.; Thovarai,V.; Wang,S.; Wilson,H.; Braidt,J.; Rosenberg,E.; Bao,Y.; Sanders,R.; Zhdanov,S.; Kiryutin,B.; Lipman,D.J.; Tatusova,T.; Grad,Y.
EPI521495	PB2	United States	2012-Dec-28	A/Boston/YGA_01083/2012		Other Database Import	Wentworth,D.E.; Halpin,R.A.; Lin,X.; Bera,J.; Akopov,A.; Ransier,A.; Mohan,M.; Fedorova,N.; Tsitrin,T.; Stockwell,T.; Amedeo,P.; Appalla,L.; Bishop,B.; Edworthy,P.; Gupta,N.; Hoover,J.; Katzel,D.; Li,K.; Schobel,S.; Shrivastava,S.; Thovarai,V.; Wang,S.; Wilson,H.; Braidt,J.; Rosenberg,E.; Bao,Y.; Sanders,R.; Zhdanov,S.; Kiryutin,B.; Lipman,D.J.; Tatusova,T.; Grad,Y.
EPI521488	HA	United States	2012-Dec-28	A/Boston/YGA_01083/2012		Other Database Import	Wentworth,D.E.; Halpin,R.A.; Lin,X.; Bera,J.; Akopov,A.; Ransier,A.; Mohan,M.; Fedorova,N.; Tsitrin,T.; Stockwell,T.; Amedeo,P.; Appalla,L.; Bishop,B.; Edworthy,P.; Gupta,N.; Hoover,J.; Katzel,D.; Li,K.; Schobel,S.; Shrivastava,S.; Thovarai,V.; Wang,S.; Wilson,H.; Braidt,J.; Rosenberg,E.; Bao,Y.; Sanders,R.; Zhdanov,S.; Kiryutin,B.; Lipman,D.J.; Tatusova,T.; Grad,Y.
EPI521489	MP	United States	2012-Dec-28	A/Boston/YGA_01083/2012		Other Database Import	Wentworth,D.E.; Halpin,R.A.; Lin,X.; Bera,J.; Akopov,A.; Ransier,A.; Mohan,M.; Fedorova,N.; Tsitrin,T.; Stockwell,T.; Amedeo,P.; Appalla,L.; Bishop,B.; Edworthy,P.; Gupta,N.; Hoover,J.; Katzel,D.; Li,K.; Schobel,S.; Shrivastava,S.; Thovarai,V.; Wang,S.; Wilson,H.; Braidt,J.; Rosenberg,E.; Bao,Y.; Sanders,R.; Zhdanov,S.; Kiryutin,B.; Lipman,D.J.; Tatusova,T.; Grad,Y.
EPI521490	NA	United States	2012-Dec-28	A/Boston/YGA_01083/2012		Other Database Import	Wentworth,D.E.; Halpin,R.A.; Lin,X.; Bera,J.; Akopov,A.; Ransier,A.; Mohan,M.; Fedorova,N.; Tsitrin,T.; Stockwell,T.; Amedeo,P.; Appalla,L.; Bishop,B.; Edworthy,P.; Gupta,N.; Hoover,J.; Katzel,D.; Li,K.; Schobel,S.; Shrivastava,S.; Thovarai,V.; Wang,S.; Wilson,H.; Braidt,J.; Rosenberg,E.; Bao,Y.; Sanders,R.; Zhdanov,S.; Kiryutin,B.; Lipman,D.J.; Tatusova,T.; Grad,Y.
EPI521491	NP	United States	2012-Dec-28	A/Boston/YGA_01083/2012		Other Database Import	Wentworth,D.E.; Halpin,R.A.; Lin,X.; Bera,J.; Akopov,A.; Ransier,A.; Mohan,M.; Fedorova,N.; Tsitrin,T.; Stockwell,T.; Amedeo,P.; Appalla,L.; Bishop,B.; Edworthy,P.; Gupta,N.; Hoover,J.; Katzel,D.; Li,K.; Schobel,S.; Shrivastava,S.; Thovarai,V.; Wang,S.; Wilson,H.; Braidt,J.; Rosenberg,E.; Bao,Y.; Sanders,R.; Zhdanov,S.; Kiryutin,B.; Lipman,D.J.; Tatusova,T.; Grad,Y.
EPI521484	NS	United States	2012-Dec-28	A/Boston/YGA_01082/2012		Other Database Import	Wentworth,D.E.; Halpin,R.A.; Lin,X.; Bera,J.; Akopov,A.; Ransier,A.; Mohan,M.; Fedorova,N.; Tsitrin,T.; Stockwell,T.; Amedeo,P.; Appalla,L.; Bishop,B.; Edworthy,P.; Gupta,N.; Hoover,J.; Katzel,D.; Li,K.; Schobel,S.; Shrivastava,S.; Thovarai,V.; Wang,S.; Wilson,H.; Braidt,J.; Rosenberg,E.; Bao,Y.; Sanders,R.; Zhdanov,S.; Kiryutin,B.; Lipman,D.J.; Tatusova,T.; Grad,Y.
EPI521486	PB1	United States	2012-Dec-28	A/Boston/YGA_01082/2012		Other Database Import	Wentworth,D.E.; Halpin,R.A.; Lin,X.; Bera,J.; Akopov,A.; Ransier,A.; Mohan,M.; Fedorova,N.; Tsitrin,T.; Stockwell,T.; Amedeo,P.; Appalla,L.; Bishop,B.; Edworthy,P.; Gupta,N.; Hoover,J.; Katzel,D.; Li,K.; Schobel,S.; Shrivastava,S.; Thovarai,V.; Wang,S.; Wilson,H.; Braidt,J.; Rosenberg,E.; Bao,Y.; Sanders,R.; Zhdanov,S.; Kiryutin,B.; Lipman,D.J.; Tatusova,T.; Grad,Y.
EPI521487	PB2	United States	2012-Dec-28	A/Boston/YGA_01082/2012		Other Database Import	Wentworth,D.E.; Halpin,R.A.; Lin,X.; Bera,J.; Akopov,A.; Ransier,A.; Mohan,M.; Fedorova,N.; Tsitrin,T.; Stockwell,T.; Amedeo,P.; Appalla,L.; Bishop,B.; Edworthy,P.; Gupta,N.; Hoover,J.; Katzel,D.; Li,K.; Schobel,S.; Shrivastava,S.; Thovarai,V.; Wang,S.; Wilson,H.; Braidt,J.; Rosenberg,E.; Bao,Y.; Sanders,R.; Zhdanov,S.; Kiryutin,B.; Lipman,D.J.; Tatusova,T.; Grad,Y.
EPI521480	HA	United States	2012-Dec-28	A/Boston/YGA_01082/2012		Other Database Import	Wentworth,D.E.; Halpin,R.A.; Lin,X.; Bera,J.; Akopov,A.; Ransier,A.; Mohan,M.; Fedorova,N.; Tsitrin,T.; Stockwell,T.; Amedeo,P.; Appalla,L.; Bishop,B.; Edworthy,P.; Gupta,N.; Hoover,J.; Katzel,D.; Li,K.; Schobel,S.; Shrivastava,S.; Thovarai,V.; Wang,S.; Wilson,H.; Braidt,J.; Rosenberg,E.; Bao,Y.; Sanders,R.; Zhdanov,S.; Kiryutin,B.; Lipman,D.J.; Tatusova,T.; Grad,Y.
EPI521481	MP	United States	2012-Dec-28	A/Boston/YGA_01082/2012		Other Database Import	Wentworth,D.E.; Halpin,R.A.; Lin,X.; Bera,J.; Akopov,A.; Ransier,A.; Mohan,M.; Fedorova,N.; Tsitrin,T.; Stockwell,T.; Amedeo,P.; Appalla,L.; Bishop,B.; Edworthy,P.; Gupta,N.; Hoover,J.; Katzel,D.; Li,K.; Schobel,S.; Shrivastava,S.; Thovarai,V.; Wang,S.; Wilson,H.; Braidt,J.; Rosenberg,E.; Bao,Y.; Sanders,R.; Zhdanov,S.; Kiryutin,B.; Lipman,D.J.; Tatusova,T.; Grad,Y.
EPI521482	NA	United States	2012-Dec-28	A/Boston/YGA_01082/2012		Other Database Import	Wentworth,D.E.; Halpin,R.A.; Lin,X.; Bera,J.; Akopov,A.; Ransier,A.; Mohan,M.; Fedorova,N.; Tsitrin,T.; Stockwell,T.; Amedeo,P.; Appalla,L.; Bishop,B.; Edworthy,P.; Gupta,N.; Hoover,J.; Katzel,D.; Li,K.; Schobel,S.; Shrivastava,S.; Thovarai,V.; Wang,S.; Wilson,H.; Braidt,J.; Rosenberg,E.; Bao,Y.; Sanders,R.; Zhdanov,S.; Kiryutin,B.; Lipman,D.J.; Tatusova,T.; Grad,Y.
EPI521483	NP	United States	2012-Dec-28	A/Boston/YGA_01082/2012		Other Database Import	Wentworth,D.E.; Halpin,R.A.; Lin,X.; Bera,J.; Akopov,A.; Ransier,A.; Mohan,M.; Fedorova,N.; Tsitrin,T.; Stockwell,T.; Amedeo,P.; Appalla,L.; Bishop,B.; Edworthy,P.; Gupta,N.; Hoover,J.; Katzel,D.; Li,K.; Schobel,S.; Shrivastava,S.; Thovarai,V.; Wang,S.; Wilson,H.; Braidt,J.; Rosenberg,E.; Bao,Y.; Sanders,R.; Zhdanov,S.; Kiryutin,B.; Lipman,D.J.; Tatusova,T.; Grad,Y.
EPI521468	NS	United States	2012-Dec-28	A/Boston/YGA_01079/2012		Other Database Import	Wentworth,D.E.; Halpin,R.A.; Lin,X.; Bera,J.; Akopov,A.; Ransier,A.; Mohan,M.; Fedorova,N.; Tsitrin,T.; Stockwell,T.; Amedeo,P.; Appalla,L.; Bishop,B.; Edworthy,P.; Gupta,N.; Hoover,J.; Katzel,D.; Li,K.; Schobel,S.; Shrivastava,S.; Thovarai,V.; Wang,S.; Wilson,H.; Braidt,J.; Rosenberg,E.; Bao,Y.; Sanders,R.; Zhdanov,S.; Kiryutin,B.; Lipman,D.J.; Tatusova,T.; Grad,Y.
EPI521470	PB1	United States	2012-Dec-28	A/Boston/YGA_01079/2012		Other Database Import	Wentworth,D.E.; Halpin,R.A.; Lin,X.; Bera,J.; Akopov,A.; Ransier,A.; Mohan,M.; Fedorova,N.; Tsitrin,T.; Stockwell,T.; Amedeo,P.; Appalla,L.; Bishop,B.; Edworthy,P.; Gupta,N.; Hoover,J.; Katzel,D.; Li,K.; Schobel,S.; Shrivastava,S.; Thovarai,V.; Wang,S.; Wilson,H.; Braidt,J.; Rosenberg,E.; Bao,Y.; Sanders,R.; Zhdanov,S.; Kiryutin,B.; Lipman,D.J.; Tatusova,T.; Grad,Y.
EPI521471	PB2	United States	2012-Dec-28	A/Boston/YGA_01079/2012		Other Database Import	Wentworth,D.E.; Halpin,R.A.; Lin,X.; Bera,J.; Akopov,A.; Ransier,A.; Mohan,M.; Fedorova,N.; Tsitrin,T.; Stockwell,T.; Amedeo,P.; Appalla,L.; Bishop,B.; Edworthy,P.; Gupta,N.; Hoover,J.; Katzel,D.; Li,K.; Schobel,S.; Shrivastava,S.; Thovarai,V.; Wang,S.; Wilson,H.; Braidt,J.; Rosenberg,E.; Bao,Y.; Sanders,R.; Zhdanov,S.; Kiryutin,B.; Lipman,D.J.; Tatusova,T.; Grad,Y.
EPI521464	HA	United States	2012-Dec-28	A/Boston/YGA_01079/2012		Other Database Import	Wentworth,D.E.; Halpin,R.A.; Lin,X.; Bera,J.; Akopov,A.; Ransier,A.; Mohan,M.; Fedorova,N.; Tsitrin,T.; Stockwell,T.; Amedeo,P.; Appalla,L.; Bishop,B.; Edworthy,P.; Gupta,N.; Hoover,J.; Katzel,D.; Li,K.; Schobel,S.; Shrivastava,S.; Thovarai,V.; Wang,S.; Wilson,H.; Braidt,J.; Rosenberg,E.; Bao,Y.; Sanders,R.; Zhdanov,S.; Kiryutin,B.; Lipman,D.J.; Tatusova,T.; Grad,Y.
EPI521465	MP	United States	2012-Dec-28	A/Boston/YGA_01079/2012		Other Database Import	Wentworth,D.E.; Halpin,R.A.; Lin,X.; Bera,J.; Akopov,A.; Ransier,A.; Mohan,M.; Fedorova,N.; Tsitrin,T.; Stockwell,T.; Amedeo,P.; Appalla,L.; Bishop,B.; Edworthy,P.; Gupta,N.; Hoover,J.; Katzel,D.; Li,K.; Schobel,S.; Shrivastava,S.; Thovarai,V.; Wang,S.; Wilson,H.; Braidt,J.; Rosenberg,E.; Bao,Y.; Sanders,R.; Zhdanov,S.; Kiryutin,B.; Lipman,D.J.; Tatusova,T.; Grad,Y.
EPI521466	NA	United States	2012-Dec-28	A/Boston/YGA_01079/2012		Other Database Import	Wentworth,D.E.; Halpin,R.A.; Lin,X.; Bera,J.; Akopov,A.; Ransier,A.; Mohan,M.; Fedorova,N.; Tsitrin,T.; Stockwell,T.; Amedeo,P.; Appalla,L.; Bishop,B.; Edworthy,P.; Gupta,N.; Hoover,J.; Katzel,D.; Li,K.; Schobel,S.; Shrivastava,S.; Thovarai,V.; Wang,S.; Wilson,H.; Braidt,J.; Rosenberg,E.; Bao,Y.; Sanders,R.; Zhdanov,S.; Kiryutin,B.; Lipman,D.J.; Tatusova,T.; Grad,Y.
EPI521467	NP	United States	2012-Dec-28	A/Boston/YGA_01079/2012		Other Database Import	Wentworth,D.E.; Halpin,R.A.; Lin,X.; Bera,J.; Akopov,A.; Ransier,A.; Mohan,M.; Fedorova,N.; Tsitrin,T.; Stockwell,T.; Amedeo,P.; Appalla,L.; Bishop,B.; Edworthy,P.; Gupta,N.; Hoover,J.; Katzel,D.; Li,K.; Schobel,S.; Shrivastava,S.; Thovarai,V.; Wang,S.; Wilson,H.; Braidt,J.; Rosenberg,E.; Bao,Y.; Sanders,R.; Zhdanov,S.; Kiryutin,B.; Lipman,D.J.; Tatusova,T.; Grad,Y.
EPI521428	NS	United States	2012-Dec-28	A/Boston/YGA_01074/2012		Other Database Import	Wentworth,D.E.; Halpin,R.A.; Lin,X.; Bera,J.; Akopov,A.; Ransier,A.; Mohan,M.; Fedorova,N.; Tsitrin,T.; Stockwell,T.; Amedeo,P.; Appalla,L.; Bishop,B.; Edworthy,P.; Gupta,N.; Hoover,J.; Katzel,D.; Li,K.; Schobel,S.; Shrivastava,S.; Thovarai,V.; Wang,S.; Wilson,H.; Braidt,J.; Rosenberg,E.; Bao,Y.; Sanders,R.; Zhdanov,S.; Kiryutin,B.; Lipman,D.J.; Tatusova,T.; Grad,Y.
EPI521430	PB1	United States	2012-Dec-28	A/Boston/YGA_01074/2012		Other Database Import	Wentworth,D.E.; Halpin,R.A.; Lin,X.; Bera,J.; Akopov,A.; Ransier,A.; Mohan,M.; Fedorova,N.; Tsitrin,T.; Stockwell,T.; Amedeo,P.; Appalla,L.; Bishop,B.; Edworthy,P.; Gupta,N.; Hoover,J.; Katzel,D.; Li,K.; Schobel,S.; Shrivastava,S.; Thovarai,V.; Wang,S.; Wilson,H.; Braidt,J.; Rosenberg,E.; Bao,Y.; Sanders,R.; Zhdanov,S.; Kiryutin,B.; Lipman,D.J.; Tatusova,T.; Grad,Y.
EPI521431	PB2	United States	2012-Dec-28	A/Boston/YGA_01074/2012		Other Database Import	Wentworth,D.E.; Halpin,R.A.; Lin,X.; Bera,J.; Akopov,A.; Ransier,A.; Mohan,M.; Fedorova,N.; Tsitrin,T.; Stockwell,T.; Amedeo,P.; Appalla,L.; Bishop,B.; Edworthy,P.; Gupta,N.; Hoover,J.; Katzel,D.; Li,K.; Schobel,S.; Shrivastava,S.; Thovarai,V.; Wang,S.; Wilson,H.; Braidt,J.; Rosenberg,E.; Bao,Y.; Sanders,R.; Zhdanov,S.; Kiryutin,B.; Lipman,D.J.; Tatusova,T.; Grad,Y.
EPI521424	HA	United States	2012-Dec-28	A/Boston/YGA_01074/2012		Other Database Import	Wentworth,D.E.; Halpin,R.A.; Lin,X.; Bera,J.; Akopov,A.; Ransier,A.; Mohan,M.; Fedorova,N.; Tsitrin,T.; Stockwell,T.; Amedeo,P.; Appalla,L.; Bishop,B.; Edworthy,P.; Gupta,N.; Hoover,J.; Katzel,D.; Li,K.; Schobel,S.; Shrivastava,S.; Thovarai,V.; Wang,S.; Wilson,H.; Braidt,J.; Rosenberg,E.; Bao,Y.; Sanders,R.; Zhdanov,S.; Kiryutin,B.; Lipman,D.J.; Tatusova,T.; Grad,Y.
EPI521425	MP	United States	2012-Dec-28	A/Boston/YGA_01074/2012		Other Database Import	Wentworth,D.E.; Halpin,R.A.; Lin,X.; Bera,J.; Akopov,A.; Ransier,A.; Mohan,M.; Fedorova,N.; Tsitrin,T.; Stockwell,T.; Amedeo,P.; Appalla,L.; Bishop,B.; Edworthy,P.; Gupta,N.; Hoover,J.; Katzel,D.; Li,K.; Schobel,S.; Shrivastava,S.; Thovarai,V.; Wang,S.; Wilson,H.; Braidt,J.; Rosenberg,E.; Bao,Y.; Sanders,R.; Zhdanov,S.; Kiryutin,B.; Lipman,D.J.; Tatusova,T.; Grad,Y.
EPI521426	NA	United States	2012-Dec-28	A/Boston/YGA_01074/2012		Other Database Import	Wentworth,D.E.; Halpin,R.A.; Lin,X.; Bera,J.; Akopov,A.; Ransier,A.; Mohan,M.; Fedorova,N.; Tsitrin,T.; Stockwell,T.; Amedeo,P.; Appalla,L.; Bishop,B.; Edworthy,P.; Gupta,N.; Hoover,J.; Katzel,D.; Li,K.; Schobel,S.; Shrivastava,S.; Thovarai,V.; Wang,S.; Wilson,H.; Braidt,J.; Rosenberg,E.; Bao,Y.; Sanders,R.; Zhdanov,S.; Kiryutin,B.; Lipman,D.J.; Tatusova,T.; Grad,Y.
EPI521427	NP	United States	2012-Dec-28	A/Boston/YGA_01074/2012		Other Database Import	Wentworth,D.E.; Halpin,R.A.; Lin,X.; Bera,J.; Akopov,A.; Ransier,A.; Mohan,M.; Fedorova,N.; Tsitrin,T.; Stockwell,T.; Amedeo,P.; Appalla,L.; Bishop,B.; Edworthy,P.; Gupta,N.; Hoover,J.; Katzel,D.; Li,K.; Schobel,S.; Shrivastava,S.; Thovarai,V.; Wang,S.; Wilson,H.; Braidt,J.; Rosenberg,E.; Bao,Y.; Sanders,R.; Zhdanov,S.; Kiryutin,B.; Lipman,D.J.; Tatusova,T.; Grad,Y.
EPI521420	NS	United States	2012-Dec-28	A/Boston/YGA_01073/2012		Other Database Import	Wentworth,D.E.; Halpin,R.A.; Lin,X.; Bera,J.; Akopov,A.; Ransier,A.; Mohan,M.; Fedorova,N.; Tsitrin,T.; Stockwell,T.; Amedeo,P.; Appalla,L.; Bishop,B.; Edworthy,P.; Gupta,N.; Hoover,J.; Katzel,D.; Li,K.; Schobel,S.; Shrivastava,S.; Thovarai,V.; Wang,S.; Wilson,H.; Braidt,J.; Rosenberg,E.; Bao,Y.; Sanders,R.; Zhdanov,S.; Kiryutin,B.; Lipman,D.J.; Tatusova,T.; Grad,Y.
EPI521422	PB1	United States	2012-Dec-28	A/Boston/YGA_01073/2012		Other Database Import	Wentworth,D.E.; Halpin,R.A.; Lin,X.; Bera,J.; Akopov,A.; Ransier,A.; Mohan,M.; Fedorova,N.; Tsitrin,T.; Stockwell,T.; Amedeo,P.; Appalla,L.; Bishop,B.; Edworthy,P.; Gupta,N.; Hoover,J.; Katzel,D.; Li,K.; Schobel,S.; Shrivastava,S.; Thovarai,V.; Wang,S.; Wilson,H.; Braidt,J.; Rosenberg,E.; Bao,Y.; Sanders,R.; Zhdanov,S.; Kiryutin,B.; Lipman,D.J.; Tatusova,T.; Grad,Y.
EPI521423	PB2	United States	2012-Dec-28	A/Boston/YGA_01073/2012		Other Database Import	Wentworth,D.E.; Halpin,R.A.; Lin,X.; Bera,J.; Akopov,A.; Ransier,A.; Mohan,M.; Fedorova,N.; Tsitrin,T.; Stockwell,T.; Amedeo,P.; Appalla,L.; Bishop,B.; Edworthy,P.; Gupta,N.; Hoover,J.; Katzel,D.; Li,K.; Schobel,S.; Shrivastava,S.; Thovarai,V.; Wang,S.; Wilson,H.; Braidt,J.; Rosenberg,E.; Bao,Y.; Sanders,R.; Zhdanov,S.; Kiryutin,B.; Lipman,D.J.; Tatusova,T.; Grad,Y.
EPI521416	HA	United States	2012-Dec-28	A/Boston/YGA_01073/2012		Other Database Import	Wentworth,D.E.; Halpin,R.A.; Lin,X.; Bera,J.; Akopov,A.; Ransier,A.; Mohan,M.; Fedorova,N.; Tsitrin,T.; Stockwell,T.; Amedeo,P.; Appalla,L.; Bishop,B.; Edworthy,P.; Gupta,N.; Hoover,J.; Katzel,D.; Li,K.; Schobel,S.; Shrivastava,S.; Thovarai,V.; Wang,S.; Wilson,H.; Braidt,J.; Rosenberg,E.; Bao,Y.; Sanders,R.; Zhdanov,S.; Kiryutin,B.; Lipman,D.J.; Tatusova,T.; Grad,Y.
EPI521417	MP	United States	2012-Dec-28	A/Boston/YGA_01073/2012		Other Database Import	Wentworth,D.E.; Halpin,R.A.; Lin,X.; Bera,J.; Akopov,A.; Ransier,A.; Mohan,M.; Fedorova,N.; Tsitrin,T.; Stockwell,T.; Amedeo,P.; Appalla,L.; Bishop,B.; Edworthy,P.; Gupta,N.; Hoover,J.; Katzel,D.; Li,K.; Schobel,S.; Shrivastava,S.; Thovarai,V.; Wang,S.; Wilson,H.; Braidt,J.; Rosenberg,E.; Bao,Y.; Sanders,R.; Zhdanov,S.; Kiryutin,B.; Lipman,D.J.; Tatusova,T.; Grad,Y.
EPI521418	NA	United States	2012-Dec-28	A/Boston/YGA_01073/2012		Other Database Import	Wentworth,D.E.; Halpin,R.A.; Lin,X.; Bera,J.; Akopov,A.; Ransier,A.; Mohan,M.; Fedorova,N.; Tsitrin,T.; Stockwell,T.; Amedeo,P.; Appalla,L.; Bishop,B.; Edworthy,P.; Gupta,N.; Hoover,J.; Katzel,D.; Li,K.; Schobel,S.; Shrivastava,S.; Thovarai,V.; Wang,S.; Wilson,H.; Braidt,J.; Rosenberg,E.; Bao,Y.; Sanders,R.; Zhdanov,S.; Kiryutin,B.; Lipman,D.J.; Tatusova,T.; Grad,Y.
EPI521419	NP	United States	2012-Dec-28	A/Boston/YGA_01073/2012		Other Database Import	Wentworth,D.E.; Halpin,R.A.; Lin,X.; Bera,J.; Akopov,A.; Ransier,A.; Mohan,M.; Fedorova,N.; Tsitrin,T.; Stockwell,T.; Amedeo,P.; Appalla,L.; Bishop,B.; Edworthy,P.; Gupta,N.; Hoover,J.; Katzel,D.; Li,K.; Schobel,S.; Shrivastava,S.; Thovarai,V.; Wang,S.; Wilson,H.; Braidt,J.; Rosenberg,E.; Bao,Y.; Sanders,R.; Zhdanov,S.; Kiryutin,B.; Lipman,D.J.; Tatusova,T.; Grad,Y.
EPI521408	HA	United States	2012-Dec-27	A/Boston/YGA_01072/2012		Other Database Import	Wentworth,D.E.; Halpin,R.A.; Lin,X.; Bera,J.; Akopov,A.; Ransier,A.; Mohan,M.; Fedorova,N.; Tsitrin,T.; Stockwell,T.; Amedeo,P.; Appalla,L.; Bishop,B.; Edworthy,P.; Gupta,N.; Hoover,J.; Katzel,D.; Li,K.; Schobel,S.; Shrivastava,S.; Thovarai,V.; Wang,S.; Wilson,H.; Braidt,J.; Rosenberg,E.; Bao,Y.; Sanders,R.; Zhdanov,S.; Kiryutin,B.; Lipman,D.J.; Tatusova,T.; Grad,Y.
EPI521409	MP	United States	2012-Dec-27	A/Boston/YGA_01072/2012		Other Database Import	Wentworth,D.E.; Halpin,R.A.; Lin,X.; Bera,J.; Akopov,A.; Ransier,A.; Mohan,M.; Fedorova,N.; Tsitrin,T.; Stockwell,T.; Amedeo,P.; Appalla,L.; Bishop,B.; Edworthy,P.; Gupta,N.; Hoover,J.; Katzel,D.; Li,K.; Schobel,S.; Shrivastava,S.; Thovarai,V.; Wang,S.; Wilson,H.; Braidt,J.; Rosenberg,E.; Bao,Y.; Sanders,R.; Zhdanov,S.; Kiryutin,B.; Lipman,D.J.; Tatusova,T.; Grad,Y.
EPI521410	NA	United States	2012-Dec-27	A/Boston/YGA_01072/2012		Other Database Import	Wentworth,D.E.; Halpin,R.A.; Lin,X.; Bera,J.; Akopov,A.; Ransier,A.; Mohan,M.; Fedorova,N.; Tsitrin,T.; Stockwell,T.; Amedeo,P.; Appalla,L.; Bishop,B.; Edworthy,P.; Gupta,N.; Hoover,J.; Katzel,D.; Li,K.; Schobel,S.; Shrivastava,S.; Thovarai,V.; Wang,S.; Wilson,H.; Braidt,J.; Rosenberg,E.; Bao,Y.; Sanders,R.; Zhdanov,S.; Kiryutin,B.; Lipman,D.J.; Tatusova,T.; Grad,Y.
EPI521411	NP	United States	2012-Dec-27	A/Boston/YGA_01072/2012		Other Database Import	Wentworth,D.E.; Halpin,R.A.; Lin,X.; Bera,J.; Akopov,A.; Ransier,A.; Mohan,M.; Fedorova,N.; Tsitrin,T.; Stockwell,T.; Amedeo,P.; Appalla,L.; Bishop,B.; Edworthy,P.; Gupta,N.; Hoover,J.; Katzel,D.; Li,K.; Schobel,S.; Shrivastava,S.; Thovarai,V.; Wang,S.; Wilson,H.; Braidt,J.; Rosenberg,E.; Bao,Y.; Sanders,R.; Zhdanov,S.; Kiryutin,B.; Lipman,D.J.; Tatusova,T.; Grad,Y.
EPI521412	NS	United States	2012-Dec-27	A/Boston/YGA_01072/2012		Other Database Import	Wentworth,D.E.; Halpin,R.A.; Lin,X.; Bera,J.; Akopov,A.; Ransier,A.; Mohan,M.; Fedorova,N.; Tsitrin,T.; Stockwell,T.; Amedeo,P.; Appalla,L.; Bishop,B.; Edworthy,P.; Gupta,N.; Hoover,J.; Katzel,D.; Li,K.; Schobel,S.; Shrivastava,S.; Thovarai,V.; Wang,S.; Wilson,H.; Braidt,J.; Rosenberg,E.; Bao,Y.; Sanders,R.; Zhdanov,S.; Kiryutin,B.; Lipman,D.J.; Tatusova,T.; Grad,Y.
EPI521414	PB1	United States	2012-Dec-27	A/Boston/YGA_01072/2012		Other Database Import	Wentworth,D.E.; Halpin,R.A.; Lin,X.; Bera,J.; Akopov,A.; Ransier,A.; Mohan,M.; Fedorova,N.; Tsitrin,T.; Stockwell,T.; Amedeo,P.; Appalla,L.; Bishop,B.; Edworthy,P.; Gupta,N.; Hoover,J.; Katzel,D.; Li,K.; Schobel,S.; Shrivastava,S.; Thovarai,V.; Wang,S.; Wilson,H.; Braidt,J.; Rosenberg,E.; Bao,Y.; Sanders,R.; Zhdanov,S.; Kiryutin,B.; Lipman,D.J.; Tatusova,T.; Grad,Y.
EPI521415	PB2	United States	2012-Dec-27	A/Boston/YGA_01072/2012		Other Database Import	Wentworth,D.E.; Halpin,R.A.; Lin,X.; Bera,J.; Akopov,A.; Ransier,A.; Mohan,M.; Fedorova,N.; Tsitrin,T.; Stockwell,T.; Amedeo,P.; Appalla,L.; Bishop,B.; Edworthy,P.; Gupta,N.; Hoover,J.; Katzel,D.; Li,K.; Schobel,S.; Shrivastava,S.; Thovarai,V.; Wang,S.; Wilson,H.; Braidt,J.; Rosenberg,E.; Bao,Y.; Sanders,R.; Zhdanov,S.; Kiryutin,B.; Lipman,D.J.; Tatusova,T.; Grad,Y.
EPI521401	MP	United States	2012-Dec-27	A/Boston/YGA_01071/2012		Other Database Import	Wentworth,D.E.; Halpin,R.A.; Lin,X.; Bera,J.; Akopov,A.; Ransier,A.; Mohan,M.; Fedorova,N.; Tsitrin,T.; Stockwell,T.; Amedeo,P.; Appalla,L.; Bishop,B.; Edworthy,P.; Gupta,N.; Hoover,J.; Katzel,D.; Li,K.; Schobel,S.; Shrivastava,S.; Thovarai,V.; Wang,S.; Wilson,H.; Braidt,J.; Rosenberg,E.; Bao,Y.; Sanders,R.; Zhdanov,S.; Kiryutin,B.; Lipman,D.J.; Tatusova,T.; Grad,Y.
EPI521402	NA	United States	2012-Dec-27	A/Boston/YGA_01071/2012		Other Database Import	Wentworth,D.E.; Halpin,R.A.; Lin,X.; Bera,J.; Akopov,A.; Ransier,A.; Mohan,M.; Fedorova,N.; Tsitrin,T.; Stockwell,T.; Amedeo,P.; Appalla,L.; Bishop,B.; Edworthy,P.; Gupta,N.; Hoover,J.; Katzel,D.; Li,K.; Schobel,S.; Shrivastava,S.; Thovarai,V.; Wang,S.; Wilson,H.; Braidt,J.; Rosenberg,E.; Bao,Y.; Sanders,R.; Zhdanov,S.; Kiryutin,B.; Lipman,D.J.; Tatusova,T.; Grad,Y.
EPI521403	NP	United States	2012-Dec-27	A/Boston/YGA_01071/2012		Other Database Import	Wentworth,D.E.; Halpin,R.A.; Lin,X.; Bera,J.; Akopov,A.; Ransier,A.; Mohan,M.; Fedorova,N.; Tsitrin,T.; Stockwell,T.; Amedeo,P.; Appalla,L.; Bishop,B.; Edworthy,P.; Gupta,N.; Hoover,J.; Katzel,D.; Li,K.; Schobel,S.; Shrivastava,S.; Thovarai,V.; Wang,S.; Wilson,H.; Braidt,J.; Rosenberg,E.; Bao,Y.; Sanders,R.; Zhdanov,S.; Kiryutin,B.; Lipman,D.J.; Tatusova,T.; Grad,Y.
EPI521400	HA	United States	2012-Dec-27	A/Boston/YGA_01071/2012		Other Database Import	Wentworth,D.E.; Halpin,R.A.; Lin,X.; Bera,J.; Akopov,A.; Ransier,A.; Mohan,M.; Fedorova,N.; Tsitrin,T.; Stockwell,T.; Amedeo,P.; Appalla,L.; Bishop,B.; Edworthy,P.; Gupta,N.; Hoover,J.; Katzel,D.; Li,K.; Schobel,S.; Shrivastava,S.; Thovarai,V.; Wang,S.; Wilson,H.; Braidt,J.; Rosenberg,E.; Bao,Y.; Sanders,R.; Zhdanov,S.; Kiryutin,B.; Lipman,D.J.; Tatusova,T.; Grad,Y.
EPI521404	NS	United States	2012-Dec-27	A/Boston/YGA_01071/2012		Other Database Import	Wentworth,D.E.; Halpin,R.A.; Lin,X.; Bera,J.; Akopov,A.; Ransier,A.; Mohan,M.; Fedorova,N.; Tsitrin,T.; Stockwell,T.; Amedeo,P.; Appalla,L.; Bishop,B.; Edworthy,P.; Gupta,N.; Hoover,J.; Katzel,D.; Li,K.; Schobel,S.; Shrivastava,S.; Thovarai,V.; Wang,S.; Wilson,H.; Braidt,J.; Rosenberg,E.; Bao,Y.; Sanders,R.; Zhdanov,S.; Kiryutin,B.; Lipman,D.J.; Tatusova,T.; Grad,Y.
EPI521406	PB1	United States	2012-Dec-27	A/Boston/YGA_01071/2012		Other Database Import	Wentworth,D.E.; Halpin,R.A.; Lin,X.; Bera,J.; Akopov,A.; Ransier,A.; Mohan,M.; Fedorova,N.; Tsitrin,T.; Stockwell,T.; Amedeo,P.; Appalla,L.; Bishop,B.; Edworthy,P.; Gupta,N.; Hoover,J.; Katzel,D.; Li,K.; Schobel,S.; Shrivastava,S.; Thovarai,V.; Wang,S.; Wilson,H.; Braidt,J.; Rosenberg,E.; Bao,Y.; Sanders,R.; Zhdanov,S.; Kiryutin,B.; Lipman,D.J.; Tatusova,T.; Grad,Y.
EPI521407	PB2	United States	2012-Dec-27	A/Boston/YGA_01071/2012		Other Database Import	Wentworth,D.E.; Halpin,R.A.; Lin,X.; Bera,J.; Akopov,A.; Ransier,A.; Mohan,M.; Fedorova,N.; Tsitrin,T.; Stockwell,T.; Amedeo,P.; Appalla,L.; Bishop,B.; Edworthy,P.; Gupta,N.; Hoover,J.; Katzel,D.; Li,K.; Schobel,S.; Shrivastava,S.; Thovarai,V.; Wang,S.; Wilson,H.; Braidt,J.; Rosenberg,E.; Bao,Y.; Sanders,R.; Zhdanov,S.; Kiryutin,B.; Lipman,D.J.; Tatusova,T.; Grad,Y.
EPI521392	HA	United States	2012-Dec-27	A/Boston/YGA_01070/2012		Other Database Import	Wentworth,D.E.; Halpin,R.A.; Lin,X.; Bera,J.; Akopov,A.; Ransier,A.; Mohan,M.; Fedorova,N.; Tsitrin,T.; Stockwell,T.; Amedeo,P.; Appalla,L.; Bishop,B.; Edworthy,P.; Gupta,N.; Hoover,J.; Katzel,D.; Li,K.; Schobel,S.; Shrivastava,S.; Thovarai,V.; Wang,S.; Wilson,H.; Braidt,J.; Rosenberg,E.; Bao,Y.; Sanders,R.; Zhdanov,S.; Kiryutin,B.; Lipman,D.J.; Tatusova,T.; Grad,Y.
EPI521393	MP	United States	2012-Dec-27	A/Boston/YGA_01070/2012		Other Database Import	Wentworth,D.E.; Halpin,R.A.; Lin,X.; Bera,J.; Akopov,A.; Ransier,A.; Mohan,M.; Fedorova,N.; Tsitrin,T.; Stockwell,T.; Amedeo,P.; Appalla,L.; Bishop,B.; Edworthy,P.; Gupta,N.; Hoover,J.; Katzel,D.; Li,K.; Schobel,S.; Shrivastava,S.; Thovarai,V.; Wang,S.; Wilson,H.; Braidt,J.; Rosenberg,E.; Bao,Y.; Sanders,R.; Zhdanov,S.; Kiryutin,B.; Lipman,D.J.; Tatusova,T.; Grad,Y.
EPI521394	NA	United States	2012-Dec-27	A/Boston/YGA_01070/2012		Other Database Import	Wentworth,D.E.; Halpin,R.A.; Lin,X.; Bera,J.; Akopov,A.; Ransier,A.; Mohan,M.; Fedorova,N.; Tsitrin,T.; Stockwell,T.; Amedeo,P.; Appalla,L.; Bishop,B.; Edworthy,P.; Gupta,N.; Hoover,J.; Katzel,D.; Li,K.; Schobel,S.; Shrivastava,S.; Thovarai,V.; Wang,S.; Wilson,H.; Braidt,J.; Rosenberg,E.; Bao,Y.; Sanders,R.; Zhdanov,S.; Kiryutin,B.; Lipman,D.J.; Tatusova,T.; Grad,Y.
EPI521395	NP	United States	2012-Dec-27	A/Boston/YGA_01070/2012		Other Database Import	Wentworth,D.E.; Halpin,R.A.; Lin,X.; Bera,J.; Akopov,A.; Ransier,A.; Mohan,M.; Fedorova,N.; Tsitrin,T.; Stockwell,T.; Amedeo,P.; Appalla,L.; Bishop,B.; Edworthy,P.; Gupta,N.; Hoover,J.; Katzel,D.; Li,K.; Schobel,S.; Shrivastava,S.; Thovarai,V.; Wang,S.; Wilson,H.; Braidt,J.; Rosenberg,E.; Bao,Y.; Sanders,R.; Zhdanov,S.; Kiryutin,B.; Lipman,D.J.; Tatusova,T.; Grad,Y.
EPI521396	NS	United States	2012-Dec-27	A/Boston/YGA_01070/2012		Other Database Import	Wentworth,D.E.; Halpin,R.A.; Lin,X.; Bera,J.; Akopov,A.; Ransier,A.; Mohan,M.; Fedorova,N.; Tsitrin,T.; Stockwell,T.; Amedeo,P.; Appalla,L.; Bishop,B.; Edworthy,P.; Gupta,N.; Hoover,J.; Katzel,D.; Li,K.; Schobel,S.; Shrivastava,S.; Thovarai,V.; Wang,S.; Wilson,H.; Braidt,J.; Rosenberg,E.; Bao,Y.; Sanders,R.; Zhdanov,S.; Kiryutin,B.; Lipman,D.J.; Tatusova,T.; Grad,Y.
EPI521398	PB1	United States	2012-Dec-27	A/Boston/YGA_01070/2012		Other Database Import	Wentworth,D.E.; Halpin,R.A.; Lin,X.; Bera,J.; Akopov,A.; Ransier,A.; Mohan,M.; Fedorova,N.; Tsitrin,T.; Stockwell,T.; Amedeo,P.; Appalla,L.; Bishop,B.; Edworthy,P.; Gupta,N.; Hoover,J.; Katzel,D.; Li,K.; Schobel,S.; Shrivastava,S.; Thovarai,V.; Wang,S.; Wilson,H.; Braidt,J.; Rosenberg,E.; Bao,Y.; Sanders,R.; Zhdanov,S.; Kiryutin,B.; Lipman,D.J.; Tatusova,T.; Grad,Y.
EPI521399	PB2	United States	2012-Dec-27	A/Boston/YGA_01070/2012		Other Database Import	Wentworth,D.E.; Halpin,R.A.; Lin,X.; Bera,J.; Akopov,A.; Ransier,A.; Mohan,M.; Fedorova,N.; Tsitrin,T.; Stockwell,T.; Amedeo,P.; Appalla,L.; Bishop,B.; Edworthy,P.; Gupta,N.; Hoover,J.; Katzel,D.; Li,K.; Schobel,S.; Shrivastava,S.; Thovarai,V.; Wang,S.; Wilson,H.; Braidt,J.; Rosenberg,E.; Bao,Y.; Sanders,R.; Zhdanov,S.; Kiryutin,B.; Lipman,D.J.; Tatusova,T.; Grad,Y.
EPI521364	NS	United States	2012-Dec-27	A/Boston/YGA_01065/2012		Other Database Import	Wentworth,D.E.; Halpin,R.A.; Lin,X.; Bera,J.; Akopov,A.; Ransier,A.; Mohan,M.; Fedorova,N.; Tsitrin,T.; Stockwell,T.; Amedeo,P.; Appalla,L.; Bishop,B.; Edworthy,P.; Gupta,N.; Hoover,J.; Katzel,D.; Li,K.; Schobel,S.; Shrivastava,S.; Thovarai,V.; Wang,S.; Wilson,H.; Braidt,J.; Rosenberg,E.; Bao,Y.; Sanders,R.; Zhdanov,S.; Kiryutin,B.; Lipman,D.J.; Tatusova,T.; Grad,Y.
EPI521366	PB1	United States	2012-Dec-27	A/Boston/YGA_01065/2012		Other Database Import	Wentworth,D.E.; Halpin,R.A.; Lin,X.; Bera,J.; Akopov,A.; Ransier,A.; Mohan,M.; Fedorova,N.; Tsitrin,T.; Stockwell,T.; Amedeo,P.; Appalla,L.; Bishop,B.; Edworthy,P.; Gupta,N.; Hoover,J.; Katzel,D.; Li,K.; Schobel,S.; Shrivastava,S.; Thovarai,V.; Wang,S.; Wilson,H.; Braidt,J.; Rosenberg,E.; Bao,Y.; Sanders,R.; Zhdanov,S.; Kiryutin,B.; Lipman,D.J.; Tatusova,T.; Grad,Y.
EPI521367	PB2	United States	2012-Dec-27	A/Boston/YGA_01065/2012		Other Database Import	Wentworth,D.E.; Halpin,R.A.; Lin,X.; Bera,J.; Akopov,A.; Ransier,A.; Mohan,M.; Fedorova,N.; Tsitrin,T.; Stockwell,T.; Amedeo,P.; Appalla,L.; Bishop,B.; Edworthy,P.; Gupta,N.; Hoover,J.; Katzel,D.; Li,K.; Schobel,S.; Shrivastava,S.; Thovarai,V.; Wang,S.; Wilson,H.; Braidt,J.; Rosenberg,E.; Bao,Y.; Sanders,R.; Zhdanov,S.; Kiryutin,B.; Lipman,D.J.; Tatusova,T.; Grad,Y.
EPI521360	HA	United States	2012-Dec-27	A/Boston/YGA_01065/2012		Other Database Import	Wentworth,D.E.; Halpin,R.A.; Lin,X.; Bera,J.; Akopov,A.; Ransier,A.; Mohan,M.; Fedorova,N.; Tsitrin,T.; Stockwell,T.; Amedeo,P.; Appalla,L.; Bishop,B.; Edworthy,P.; Gupta,N.; Hoover,J.; Katzel,D.; Li,K.; Schobel,S.; Shrivastava,S.; Thovarai,V.; Wang,S.; Wilson,H.; Braidt,J.; Rosenberg,E.; Bao,Y.; Sanders,R.; Zhdanov,S.; Kiryutin,B.; Lipman,D.J.; Tatusova,T.; Grad,Y.
EPI521361	MP	United States	2012-Dec-27	A/Boston/YGA_01065/2012		Other Database Import	Wentworth,D.E.; Halpin,R.A.; Lin,X.; Bera,J.; Akopov,A.; Ransier,A.; Mohan,M.; Fedorova,N.; Tsitrin,T.; Stockwell,T.; Amedeo,P.; Appalla,L.; Bishop,B.; Edworthy,P.; Gupta,N.; Hoover,J.; Katzel,D.; Li,K.; Schobel,S.; Shrivastava,S.; Thovarai,V.; Wang,S.; Wilson,H.; Braidt,J.; Rosenberg,E.; Bao,Y.; Sanders,R.; Zhdanov,S.; Kiryutin,B.; Lipman,D.J.; Tatusova,T.; Grad,Y.
EPI521362	NA	United States	2012-Dec-27	A/Boston/YGA_01065/2012		Other Database Import	Wentworth,D.E.; Halpin,R.A.; Lin,X.; Bera,J.; Akopov,A.; Ransier,A.; Mohan,M.; Fedorova,N.; Tsitrin,T.; Stockwell,T.; Amedeo,P.; Appalla,L.; Bishop,B.; Edworthy,P.; Gupta,N.; Hoover,J.; Katzel,D.; Li,K.; Schobel,S.; Shrivastava,S.; Thovarai,V.; Wang,S.; Wilson,H.; Braidt,J.; Rosenberg,E.; Bao,Y.; Sanders,R.; Zhdanov,S.; Kiryutin,B.; Lipman,D.J.; Tatusova,T.; Grad,Y.
EPI521363	NP	United States	2012-Dec-27	A/Boston/YGA_01065/2012		Other Database Import	Wentworth,D.E.; Halpin,R.A.; Lin,X.; Bera,J.; Akopov,A.; Ransier,A.; Mohan,M.; Fedorova,N.; Tsitrin,T.; Stockwell,T.; Amedeo,P.; Appalla,L.; Bishop,B.; Edworthy,P.; Gupta,N.; Hoover,J.; Katzel,D.; Li,K.; Schobel,S.; Shrivastava,S.; Thovarai,V.; Wang,S.; Wilson,H.; Braidt,J.; Rosenberg,E.; Bao,Y.; Sanders,R.; Zhdanov,S.; Kiryutin,B.; Lipman,D.J.; Tatusova,T.; Grad,Y.
EPI521356	NS	United States	2012-Dec-27	A/Boston/YGA_01064/2012		Other Database Import	Wentworth,D.E.; Halpin,R.A.; Lin,X.; Bera,J.; Akopov,A.; Ransier,A.; Mohan,M.; Fedorova,N.; Tsitrin,T.; Stockwell,T.; Amedeo,P.; Appalla,L.; Bishop,B.; Edworthy,P.; Gupta,N.; Hoover,J.; Katzel,D.; Li,K.; Schobel,S.; Shrivastava,S.; Thovarai,V.; Wang,S.; Wilson,H.; Braidt,J.; Rosenberg,E.; Bao,Y.; Sanders,R.; Zhdanov,S.; Kiryutin,B.; Lipman,D.J.; Tatusova,T.; Grad,Y.
EPI521358	PB1	United States	2012-Dec-27	A/Boston/YGA_01064/2012		Other Database Import	Wentworth,D.E.; Halpin,R.A.; Lin,X.; Bera,J.; Akopov,A.; Ransier,A.; Mohan,M.; Fedorova,N.; Tsitrin,T.; Stockwell,T.; Amedeo,P.; Appalla,L.; Bishop,B.; Edworthy,P.; Gupta,N.; Hoover,J.; Katzel,D.; Li,K.; Schobel,S.; Shrivastava,S.; Thovarai,V.; Wang,S.; Wilson,H.; Braidt,J.; Rosenberg,E.; Bao,Y.; Sanders,R.; Zhdanov,S.; Kiryutin,B.; Lipman,D.J.; Tatusova,T.; Grad,Y.
EPI521359	PB2	United States	2012-Dec-27	A/Boston/YGA_01064/2012		Other Database Import	Wentworth,D.E.; Halpin,R.A.; Lin,X.; Bera,J.; Akopov,A.; Ransier,A.; Mohan,M.; Fedorova,N.; Tsitrin,T.; Stockwell,T.; Amedeo,P.; Appalla,L.; Bishop,B.; Edworthy,P.; Gupta,N.; Hoover,J.; Katzel,D.; Li,K.; Schobel,S.; Shrivastava,S.; Thovarai,V.; Wang,S.; Wilson,H.; Braidt,J.; Rosenberg,E.; Bao,Y.; Sanders,R.; Zhdanov,S.; Kiryutin,B.; Lipman,D.J.; Tatusova,T.; Grad,Y.
EPI521352	HA	United States	2012-Dec-27	A/Boston/YGA_01064/2012		Other Database Import	Wentworth,D.E.; Halpin,R.A.; Lin,X.; Bera,J.; Akopov,A.; Ransier,A.; Mohan,M.; Fedorova,N.; Tsitrin,T.; Stockwell,T.; Amedeo,P.; Appalla,L.; Bishop,B.; Edworthy,P.; Gupta,N.; Hoover,J.; Katzel,D.; Li,K.; Schobel,S.; Shrivastava,S.; Thovarai,V.; Wang,S.; Wilson,H.; Braidt,J.; Rosenberg,E.; Bao,Y.; Sanders,R.; Zhdanov,S.; Kiryutin,B.; Lipman,D.J.; Tatusova,T.; Grad,Y.
EPI521353	MP	United States	2012-Dec-27	A/Boston/YGA_01064/2012		Other Database Import	Wentworth,D.E.; Halpin,R.A.; Lin,X.; Bera,J.; Akopov,A.; Ransier,A.; Mohan,M.; Fedorova,N.; Tsitrin,T.; Stockwell,T.; Amedeo,P.; Appalla,L.; Bishop,B.; Edworthy,P.; Gupta,N.; Hoover,J.; Katzel,D.; Li,K.; Schobel,S.; Shrivastava,S.; Thovarai,V.; Wang,S.; Wilson,H.; Braidt,J.; Rosenberg,E.; Bao,Y.; Sanders,R.; Zhdanov,S.; Kiryutin,B.; Lipman,D.J.; Tatusova,T.; Grad,Y.
EPI521354	NA	United States	2012-Dec-27	A/Boston/YGA_01064/2012		Other Database Import	Wentworth,D.E.; Halpin,R.A.; Lin,X.; Bera,J.; Akopov,A.; Ransier,A.; Mohan,M.; Fedorova,N.; Tsitrin,T.; Stockwell,T.; Amedeo,P.; Appalla,L.; Bishop,B.; Edworthy,P.; Gupta,N.; Hoover,J.; Katzel,D.; Li,K.; Schobel,S.; Shrivastava,S.; Thovarai,V.; Wang,S.; Wilson,H.; Braidt,J.; Rosenberg,E.; Bao,Y.; Sanders,R.; Zhdanov,S.; Kiryutin,B.; Lipman,D.J.; Tatusova,T.; Grad,Y.
EPI521355	NP	United States	2012-Dec-27	A/Boston/YGA_01064/2012		Other Database Import	Wentworth,D.E.; Halpin,R.A.; Lin,X.; Bera,J.; Akopov,A.; Ransier,A.; Mohan,M.; Fedorova,N.; Tsitrin,T.; Stockwell,T.; Amedeo,P.; Appalla,L.; Bishop,B.; Edworthy,P.; Gupta,N.; Hoover,J.; Katzel,D.; Li,K.; Schobel,S.; Shrivastava,S.; Thovarai,V.; Wang,S.; Wilson,H.; Braidt,J.; Rosenberg,E.; Bao,Y.; Sanders,R.; Zhdanov,S.; Kiryutin,B.; Lipman,D.J.; Tatusova,T.; Grad,Y.
EPI521348	NS	United States	2012-Dec-27	A/Boston/YGA_01063/2012		Other Database Import	Wentworth,D.E.; Halpin,R.A.; Lin,X.; Bera,J.; Akopov,A.; Ransier,A.; Mohan,M.; Fedorova,N.; Tsitrin,T.; Stockwell,T.; Amedeo,P.; Appalla,L.; Bishop,B.; Edworthy,P.; Gupta,N.; Hoover,J.; Katzel,D.; Li,K.; Schobel,S.; Shrivastava,S.; Thovarai,V.; Wang,S.; Wilson,H.; Braidt,J.; Rosenberg,E.; Bao,Y.; Sanders,R.; Zhdanov,S.; Kiryutin,B.; Lipman,D.J.; Tatusova,T.; Grad,Y.
EPI521350	PB1	United States	2012-Dec-27	A/Boston/YGA_01063/2012		Other Database Import	Wentworth,D.E.; Halpin,R.A.; Lin,X.; Bera,J.; Akopov,A.; Ransier,A.; Mohan,M.; Fedorova,N.; Tsitrin,T.; Stockwell,T.; Amedeo,P.; Appalla,L.; Bishop,B.; Edworthy,P.; Gupta,N.; Hoover,J.; Katzel,D.; Li,K.; Schobel,S.; Shrivastava,S.; Thovarai,V.; Wang,S.; Wilson,H.; Braidt,J.; Rosenberg,E.; Bao,Y.; Sanders,R.; Zhdanov,S.; Kiryutin,B.; Lipman,D.J.; Tatusova,T.; Grad,Y.
EPI521351	PB2	United States	2012-Dec-27	A/Boston/YGA_01063/2012		Other Database Import	Wentworth,D.E.; Halpin,R.A.; Lin,X.; Bera,J.; Akopov,A.; Ransier,A.; Mohan,M.; Fedorova,N.; Tsitrin,T.; Stockwell,T.; Amedeo,P.; Appalla,L.; Bishop,B.; Edworthy,P.; Gupta,N.; Hoover,J.; Katzel,D.; Li,K.; Schobel,S.; Shrivastava,S.; Thovarai,V.; Wang,S.; Wilson,H.; Braidt,J.; Rosenberg,E.; Bao,Y.; Sanders,R.; Zhdanov,S.; Kiryutin,B.; Lipman,D.J.; Tatusova,T.; Grad,Y.
EPI521344	HA	United States	2012-Dec-27	A/Boston/YGA_01063/2012		Other Database Import	Wentworth,D.E.; Halpin,R.A.; Lin,X.; Bera,J.; Akopov,A.; Ransier,A.; Mohan,M.; Fedorova,N.; Tsitrin,T.; Stockwell,T.; Amedeo,P.; Appalla,L.; Bishop,B.; Edworthy,P.; Gupta,N.; Hoover,J.; Katzel,D.; Li,K.; Schobel,S.; Shrivastava,S.; Thovarai,V.; Wang,S.; Wilson,H.; Braidt,J.; Rosenberg,E.; Bao,Y.; Sanders,R.; Zhdanov,S.; Kiryutin,B.; Lipman,D.J.; Tatusova,T.; Grad,Y.
EPI521345	MP	United States	2012-Dec-27	A/Boston/YGA_01063/2012		Other Database Import	Wentworth,D.E.; Halpin,R.A.; Lin,X.; Bera,J.; Akopov,A.; Ransier,A.; Mohan,M.; Fedorova,N.; Tsitrin,T.; Stockwell,T.; Amedeo,P.; Appalla,L.; Bishop,B.; Edworthy,P.; Gupta,N.; Hoover,J.; Katzel,D.; Li,K.; Schobel,S.; Shrivastava,S.; Thovarai,V.; Wang,S.; Wilson,H.; Braidt,J.; Rosenberg,E.; Bao,Y.; Sanders,R.; Zhdanov,S.; Kiryutin,B.; Lipman,D.J.; Tatusova,T.; Grad,Y.
EPI521346	NA	United States	2012-Dec-27	A/Boston/YGA_01063/2012		Other Database Import	Wentworth,D.E.; Halpin,R.A.; Lin,X.; Bera,J.; Akopov,A.; Ransier,A.; Mohan,M.; Fedorova,N.; Tsitrin,T.; Stockwell,T.; Amedeo,P.; Appalla,L.; Bishop,B.; Edworthy,P.; Gupta,N.; Hoover,J.; Katzel,D.; Li,K.; Schobel,S.; Shrivastava,S.; Thovarai,V.; Wang,S.; Wilson,H.; Braidt,J.; Rosenberg,E.; Bao,Y.; Sanders,R.; Zhdanov,S.; Kiryutin,B.; Lipman,D.J.; Tatusova,T.; Grad,Y.
EPI521347	NP	United States	2012-Dec-27	A/Boston/YGA_01063/2012		Other Database Import	Wentworth,D.E.; Halpin,R.A.; Lin,X.; Bera,J.; Akopov,A.; Ransier,A.; Mohan,M.; Fedorova,N.; Tsitrin,T.; Stockwell,T.; Amedeo,P.; Appalla,L.; Bishop,B.; Edworthy,P.; Gupta,N.; Hoover,J.; Katzel,D.; Li,K.; Schobel,S.; Shrivastava,S.; Thovarai,V.; Wang,S.; Wilson,H.; Braidt,J.; Rosenberg,E.; Bao,Y.; Sanders,R.; Zhdanov,S.; Kiryutin,B.; Lipman,D.J.; Tatusova,T.; Grad,Y.
EPI521340	NS	United States	2012-Dec-27	A/Boston/YGA_01062/2012		Other Database Import	Wentworth,D.E.; Halpin,R.A.; Lin,X.; Bera,J.; Akopov,A.; Ransier,A.; Mohan,M.; Fedorova,N.; Tsitrin,T.; Stockwell,T.; Amedeo,P.; Appalla,L.; Bishop,B.; Edworthy,P.; Gupta,N.; Hoover,J.; Katzel,D.; Li,K.; Schobel,S.; Shrivastava,S.; Thovarai,V.; Wang,S.; Wilson,H.; Braidt,J.; Rosenberg,E.; Bao,Y.; Sanders,R.; Zhdanov,S.; Kiryutin,B.; Lipman,D.J.; Tatusova,T.; Grad,Y.
EPI521342	PB1	United States	2012-Dec-27	A/Boston/YGA_01062/2012		Other Database Import	Wentworth,D.E.; Halpin,R.A.; Lin,X.; Bera,J.; Akopov,A.; Ransier,A.; Mohan,M.; Fedorova,N.; Tsitrin,T.; Stockwell,T.; Amedeo,P.; Appalla,L.; Bishop,B.; Edworthy,P.; Gupta,N.; Hoover,J.; Katzel,D.; Li,K.; Schobel,S.; Shrivastava,S.; Thovarai,V.; Wang,S.; Wilson,H.; Braidt,J.; Rosenberg,E.; Bao,Y.; Sanders,R.; Zhdanov,S.; Kiryutin,B.; Lipman,D.J.; Tatusova,T.; Grad,Y.
EPI521343	PB2	United States	2012-Dec-27	A/Boston/YGA_01062/2012		Other Database Import	Wentworth,D.E.; Halpin,R.A.; Lin,X.; Bera,J.; Akopov,A.; Ransier,A.; Mohan,M.; Fedorova,N.; Tsitrin,T.; Stockwell,T.; Amedeo,P.; Appalla,L.; Bishop,B.; Edworthy,P.; Gupta,N.; Hoover,J.; Katzel,D.; Li,K.; Schobel,S.; Shrivastava,S.; Thovarai,V.; Wang,S.; Wilson,H.; Braidt,J.; Rosenberg,E.; Bao,Y.; Sanders,R.; Zhdanov,S.; Kiryutin,B.; Lipman,D.J.; Tatusova,T.; Grad,Y.
EPI521338	NA	United States	2012-Dec-27	A/Boston/YGA_01062/2012		Other Database Import	Wentworth,D.E.; Halpin,R.A.; Lin,X.; Bera,J.; Akopov,A.; Ransier,A.; Mohan,M.; Fedorova,N.; Tsitrin,T.; Stockwell,T.; Amedeo,P.; Appalla,L.; Bishop,B.; Edworthy,P.; Gupta,N.; Hoover,J.; Katzel,D.; Li,K.; Schobel,S.; Shrivastava,S.; Thovarai,V.; Wang,S.; Wilson,H.; Braidt,J.; Rosenberg,E.; Bao,Y.; Sanders,R.; Zhdanov,S.; Kiryutin,B.; Lipman,D.J.; Tatusova,T.; Grad,Y.
EPI521339	NP	United States	2012-Dec-27	A/Boston/YGA_01062/2012		Other Database Import	Wentworth,D.E.; Halpin,R.A.; Lin,X.; Bera,J.; Akopov,A.; Ransier,A.; Mohan,M.; Fedorova,N.; Tsitrin,T.; Stockwell,T.; Amedeo,P.; Appalla,L.; Bishop,B.; Edworthy,P.; Gupta,N.; Hoover,J.; Katzel,D.; Li,K.; Schobel,S.; Shrivastava,S.; Thovarai,V.; Wang,S.; Wilson,H.; Braidt,J.; Rosenberg,E.; Bao,Y.; Sanders,R.; Zhdanov,S.; Kiryutin,B.; Lipman,D.J.; Tatusova,T.; Grad,Y.
EPI521336	HA	United States	2012-Dec-27	A/Boston/YGA_01062/2012		Other Database Import	Wentworth,D.E.; Halpin,R.A.; Lin,X.; Bera,J.; Akopov,A.; Ransier,A.; Mohan,M.; Fedorova,N.; Tsitrin,T.; Stockwell,T.; Amedeo,P.; Appalla,L.; Bishop,B.; Edworthy,P.; Gupta,N.; Hoover,J.; Katzel,D.; Li,K.; Schobel,S.; Shrivastava,S.; Thovarai,V.; Wang,S.; Wilson,H.; Braidt,J.; Rosenberg,E.; Bao,Y.; Sanders,R.; Zhdanov,S.; Kiryutin,B.; Lipman,D.J.; Tatusova,T.; Grad,Y.
EPI521337	MP	United States	2012-Dec-27	A/Boston/YGA_01062/2012		Other Database Import	Wentworth,D.E.; Halpin,R.A.; Lin,X.; Bera,J.; Akopov,A.; Ransier,A.; Mohan,M.; Fedorova,N.; Tsitrin,T.; Stockwell,T.; Amedeo,P.; Appalla,L.; Bishop,B.; Edworthy,P.; Gupta,N.; Hoover,J.; Katzel,D.; Li,K.; Schobel,S.; Shrivastava,S.; Thovarai,V.; Wang,S.; Wilson,H.; Braidt,J.; Rosenberg,E.; Bao,Y.; Sanders,R.; Zhdanov,S.; Kiryutin,B.; Lipman,D.J.; Tatusova,T.; Grad,Y.
EPI521332	NS	United States	2012-Dec-26	A/Boston/YGA_01061/2012		Other Database Import	Wentworth,D.E.; Halpin,R.A.; Lin,X.; Bera,J.; Akopov,A.; Ransier,A.; Mohan,M.; Fedorova,N.; Tsitrin,T.; Stockwell,T.; Amedeo,P.; Appalla,L.; Bishop,B.; Edworthy,P.; Gupta,N.; Hoover,J.; Katzel,D.; Li,K.; Schobel,S.; Shrivastava,S.; Thovarai,V.; Wang,S.; Wilson,H.; Braidt,J.; Rosenberg,E.; Bao,Y.; Sanders,R.; Zhdanov,S.; Kiryutin,B.; Lipman,D.J.; Tatusova,T.; Grad,Y.
EPI521328	HA	United States	2012-Dec-26	A/Boston/YGA_01061/2012		Other Database Import	Wentworth,D.E.; Halpin,R.A.; Lin,X.; Bera,J.; Akopov,A.; Ransier,A.; Mohan,M.; Fedorova,N.; Tsitrin,T.; Stockwell,T.; Amedeo,P.; Appalla,L.; Bishop,B.; Edworthy,P.; Gupta,N.; Hoover,J.; Katzel,D.; Li,K.; Schobel,S.; Shrivastava,S.; Thovarai,V.; Wang,S.; Wilson,H.; Braidt,J.; Rosenberg,E.; Bao,Y.; Sanders,R.; Zhdanov,S.; Kiryutin,B.; Lipman,D.J.; Tatusova,T.; Grad,Y.
EPI521334	PB1	United States	2012-Dec-26	A/Boston/YGA_01061/2012		Other Database Import	Wentworth,D.E.; Halpin,R.A.; Lin,X.; Bera,J.; Akopov,A.; Ransier,A.; Mohan,M.; Fedorova,N.; Tsitrin,T.; Stockwell,T.; Amedeo,P.; Appalla,L.; Bishop,B.; Edworthy,P.; Gupta,N.; Hoover,J.; Katzel,D.; Li,K.; Schobel,S.; Shrivastava,S.; Thovarai,V.; Wang,S.; Wilson,H.; Braidt,J.; Rosenberg,E.; Bao,Y.; Sanders,R.; Zhdanov,S.; Kiryutin,B.; Lipman,D.J.; Tatusova,T.; Grad,Y.
EPI521335	PB2	United States	2012-Dec-26	A/Boston/YGA_01061/2012		Other Database Import	Wentworth,D.E.; Halpin,R.A.; Lin,X.; Bera,J.; Akopov,A.; Ransier,A.; Mohan,M.; Fedorova,N.; Tsitrin,T.; Stockwell,T.; Amedeo,P.; Appalla,L.; Bishop,B.; Edworthy,P.; Gupta,N.; Hoover,J.; Katzel,D.; Li,K.; Schobel,S.; Shrivastava,S.; Thovarai,V.; Wang,S.; Wilson,H.; Braidt,J.; Rosenberg,E.; Bao,Y.; Sanders,R.; Zhdanov,S.; Kiryutin,B.; Lipman,D.J.; Tatusova,T.; Grad,Y.
EPI521329	MP	United States	2012-Dec-26	A/Boston/YGA_01061/2012		Other Database Import	Wentworth,D.E.; Halpin,R.A.; Lin,X.; Bera,J.; Akopov,A.; Ransier,A.; Mohan,M.; Fedorova,N.; Tsitrin,T.; Stockwell,T.; Amedeo,P.; Appalla,L.; Bishop,B.; Edworthy,P.; Gupta,N.; Hoover,J.; Katzel,D.; Li,K.; Schobel,S.; Shrivastava,S.; Thovarai,V.; Wang,S.; Wilson,H.; Braidt,J.; Rosenberg,E.; Bao,Y.; Sanders,R.; Zhdanov,S.; Kiryutin,B.; Lipman,D.J.; Tatusova,T.; Grad,Y.
EPI521330	NA	United States	2012-Dec-26	A/Boston/YGA_01061/2012		Other Database Import	Wentworth,D.E.; Halpin,R.A.; Lin,X.; Bera,J.; Akopov,A.; Ransier,A.; Mohan,M.; Fedorova,N.; Tsitrin,T.; Stockwell,T.; Amedeo,P.; Appalla,L.; Bishop,B.; Edworthy,P.; Gupta,N.; Hoover,J.; Katzel,D.; Li,K.; Schobel,S.; Shrivastava,S.; Thovarai,V.; Wang,S.; Wilson,H.; Braidt,J.; Rosenberg,E.; Bao,Y.; Sanders,R.; Zhdanov,S.; Kiryutin,B.; Lipman,D.J.; Tatusova,T.; Grad,Y.
EPI521331	NP	United States	2012-Dec-26	A/Boston/YGA_01061/2012		Other Database Import	Wentworth,D.E.; Halpin,R.A.; Lin,X.; Bera,J.; Akopov,A.; Ransier,A.; Mohan,M.; Fedorova,N.; Tsitrin,T.; Stockwell,T.; Amedeo,P.; Appalla,L.; Bishop,B.; Edworthy,P.; Gupta,N.; Hoover,J.; Katzel,D.; Li,K.; Schobel,S.; Shrivastava,S.; Thovarai,V.; Wang,S.; Wilson,H.; Braidt,J.; Rosenberg,E.; Bao,Y.; Sanders,R.; Zhdanov,S.; Kiryutin,B.; Lipman,D.J.; Tatusova,T.; Grad,Y.
EPI521264	HA	United States	2012-Dec-26	A/Boston/YGA_01052/2012		Other Database Import	Wentworth,D.E.; Halpin,R.A.; Lin,X.; Bera,J.; Akopov,A.; Ransier,A.; Mohan,M.; Fedorova,N.; Tsitrin,T.; Stockwell,T.; Amedeo,P.; Appalla,L.; Bishop,B.; Edworthy,P.; Gupta,N.; Hoover,J.; Katzel,D.; Li,K.; Schobel,S.; Shrivastava,S.; Thovarai,V.; Wang,S.; Wilson,H.; Braidt,J.; Rosenberg,E.; Bao,Y.; Sanders,R.; Zhdanov,S.; Kiryutin,B.; Lipman,D.J.; Tatusova,T.; Grad,Y.
EPI521265	MP	United States	2012-Dec-26	A/Boston/YGA_01052/2012		Other Database Import	Wentworth,D.E.; Halpin,R.A.; Lin,X.; Bera,J.; Akopov,A.; Ransier,A.; Mohan,M.; Fedorova,N.; Tsitrin,T.; Stockwell,T.; Amedeo,P.; Appalla,L.; Bishop,B.; Edworthy,P.; Gupta,N.; Hoover,J.; Katzel,D.; Li,K.; Schobel,S.; Shrivastava,S.; Thovarai,V.; Wang,S.; Wilson,H.; Braidt,J.; Rosenberg,E.; Bao,Y.; Sanders,R.; Zhdanov,S.; Kiryutin,B.; Lipman,D.J.; Tatusova,T.; Grad,Y.
EPI521266	NA	United States	2012-Dec-26	A/Boston/YGA_01052/2012		Other Database Import	Wentworth,D.E.; Halpin,R.A.; Lin,X.; Bera,J.; Akopov,A.; Ransier,A.; Mohan,M.; Fedorova,N.; Tsitrin,T.; Stockwell,T.; Amedeo,P.; Appalla,L.; Bishop,B.; Edworthy,P.; Gupta,N.; Hoover,J.; Katzel,D.; Li,K.; Schobel,S.; Shrivastava,S.; Thovarai,V.; Wang,S.; Wilson,H.; Braidt,J.; Rosenberg,E.; Bao,Y.; Sanders,R.; Zhdanov,S.; Kiryutin,B.; Lipman,D.J.; Tatusova,T.; Grad,Y.
EPI521267	NP	United States	2012-Dec-26	A/Boston/YGA_01052/2012		Other Database Import	Wentworth,D.E.; Halpin,R.A.; Lin,X.; Bera,J.; Akopov,A.; Ransier,A.; Mohan,M.; Fedorova,N.; Tsitrin,T.; Stockwell,T.; Amedeo,P.; Appalla,L.; Bishop,B.; Edworthy,P.; Gupta,N.; Hoover,J.; Katzel,D.; Li,K.; Schobel,S.; Shrivastava,S.; Thovarai,V.; Wang,S.; Wilson,H.; Braidt,J.; Rosenberg,E.; Bao,Y.; Sanders,R.; Zhdanov,S.; Kiryutin,B.; Lipman,D.J.; Tatusova,T.; Grad,Y.
EPI521268	NS	United States	2012-Dec-26	A/Boston/YGA_01052/2012		Other Database Import	Wentworth,D.E.; Halpin,R.A.; Lin,X.; Bera,J.; Akopov,A.; Ransier,A.; Mohan,M.; Fedorova,N.; Tsitrin,T.; Stockwell,T.; Amedeo,P.; Appalla,L.; Bishop,B.; Edworthy,P.; Gupta,N.; Hoover,J.; Katzel,D.; Li,K.; Schobel,S.; Shrivastava,S.; Thovarai,V.; Wang,S.; Wilson,H.; Braidt,J.; Rosenberg,E.; Bao,Y.; Sanders,R.; Zhdanov,S.; Kiryutin,B.; Lipman,D.J.; Tatusova,T.; Grad,Y.
EPI521270	PB1	United States	2012-Dec-26	A/Boston/YGA_01052/2012		Other Database Import	Wentworth,D.E.; Halpin,R.A.; Lin,X.; Bera,J.; Akopov,A.; Ransier,A.; Mohan,M.; Fedorova,N.; Tsitrin,T.; Stockwell,T.; Amedeo,P.; Appalla,L.; Bishop,B.; Edworthy,P.; Gupta,N.; Hoover,J.; Katzel,D.; Li,K.; Schobel,S.; Shrivastava,S.; Thovarai,V.; Wang,S.; Wilson,H.; Braidt,J.; Rosenberg,E.; Bao,Y.; Sanders,R.; Zhdanov,S.; Kiryutin,B.; Lipman,D.J.; Tatusova,T.; Grad,Y.
EPI521271	PB2	United States	2012-Dec-26	A/Boston/YGA_01052/2012		Other Database Import	Wentworth,D.E.; Halpin,R.A.; Lin,X.; Bera,J.; Akopov,A.; Ransier,A.; Mohan,M.; Fedorova,N.; Tsitrin,T.; Stockwell,T.; Amedeo,P.; Appalla,L.; Bishop,B.; Edworthy,P.; Gupta,N.; Hoover,J.; Katzel,D.; Li,K.; Schobel,S.; Shrivastava,S.; Thovarai,V.; Wang,S.; Wilson,H.; Braidt,J.; Rosenberg,E.; Bao,Y.; Sanders,R.; Zhdanov,S.; Kiryutin,B.; Lipman,D.J.; Tatusova,T.; Grad,Y.
EPI521256	HA	United States	2012-Dec-25	A/Boston/YGA_01051/2012		Other Database Import	Wentworth,D.E.; Halpin,R.A.; Lin,X.; Bera,J.; Akopov,A.; Ransier,A.; Mohan,M.; Fedorova,N.; Tsitrin,T.; Stockwell,T.; Amedeo,P.; Appalla,L.; Bishop,B.; Edworthy,P.; Gupta,N.; Hoover,J.; Katzel,D.; Li,K.; Schobel,S.; Shrivastava,S.; Thovarai,V.; Wang,S.; Wilson,H.; Braidt,J.; Rosenberg,E.; Bao,Y.; Sanders,R.; Zhdanov,S.; Kiryutin,B.; Lipman,D.J.; Tatusova,T.; Grad,Y.
EPI521257	MP	United States	2012-Dec-25	A/Boston/YGA_01051/2012		Other Database Import	Wentworth,D.E.; Halpin,R.A.; Lin,X.; Bera,J.; Akopov,A.; Ransier,A.; Mohan,M.; Fedorova,N.; Tsitrin,T.; Stockwell,T.; Amedeo,P.; Appalla,L.; Bishop,B.; Edworthy,P.; Gupta,N.; Hoover,J.; Katzel,D.; Li,K.; Schobel,S.; Shrivastava,S.; Thovarai,V.; Wang,S.; Wilson,H.; Braidt,J.; Rosenberg,E.; Bao,Y.; Sanders,R.; Zhdanov,S.; Kiryutin,B.; Lipman,D.J.; Tatusova,T.; Grad,Y.
EPI521258	NA	United States	2012-Dec-25	A/Boston/YGA_01051/2012		Other Database Import	Wentworth,D.E.; Halpin,R.A.; Lin,X.; Bera,J.; Akopov,A.; Ransier,A.; Mohan,M.; Fedorova,N.; Tsitrin,T.; Stockwell,T.; Amedeo,P.; Appalla,L.; Bishop,B.; Edworthy,P.; Gupta,N.; Hoover,J.; Katzel,D.; Li,K.; Schobel,S.; Shrivastava,S.; Thovarai,V.; Wang,S.; Wilson,H.; Braidt,J.; Rosenberg,E.; Bao,Y.; Sanders,R.; Zhdanov,S.; Kiryutin,B.; Lipman,D.J.; Tatusova,T.; Grad,Y.
EPI521259	NP	United States	2012-Dec-25	A/Boston/YGA_01051/2012		Other Database Import	Wentworth,D.E.; Halpin,R.A.; Lin,X.; Bera,J.; Akopov,A.; Ransier,A.; Mohan,M.; Fedorova,N.; Tsitrin,T.; Stockwell,T.; Amedeo,P.; Appalla,L.; Bishop,B.; Edworthy,P.; Gupta,N.; Hoover,J.; Katzel,D.; Li,K.; Schobel,S.; Shrivastava,S.; Thovarai,V.; Wang,S.; Wilson,H.; Braidt,J.; Rosenberg,E.; Bao,Y.; Sanders,R.; Zhdanov,S.; Kiryutin,B.; Lipman,D.J.; Tatusova,T.; Grad,Y.
EPI521260	NS	United States	2012-Dec-25	A/Boston/YGA_01051/2012		Other Database Import	Wentworth,D.E.; Halpin,R.A.; Lin,X.; Bera,J.; Akopov,A.; Ransier,A.; Mohan,M.; Fedorova,N.; Tsitrin,T.; Stockwell,T.; Amedeo,P.; Appalla,L.; Bishop,B.; Edworthy,P.; Gupta,N.; Hoover,J.; Katzel,D.; Li,K.; Schobel,S.; Shrivastava,S.; Thovarai,V.; Wang,S.; Wilson,H.; Braidt,J.; Rosenberg,E.; Bao,Y.; Sanders,R.; Zhdanov,S.; Kiryutin,B.; Lipman,D.J.; Tatusova,T.; Grad,Y.
EPI521262	PB1	United States	2012-Dec-25	A/Boston/YGA_01051/2012		Other Database Import	Wentworth,D.E.; Halpin,R.A.; Lin,X.; Bera,J.; Akopov,A.; Ransier,A.; Mohan,M.; Fedorova,N.; Tsitrin,T.; Stockwell,T.; Amedeo,P.; Appalla,L.; Bishop,B.; Edworthy,P.; Gupta,N.; Hoover,J.; Katzel,D.; Li,K.; Schobel,S.; Shrivastava,S.; Thovarai,V.; Wang,S.; Wilson,H.; Braidt,J.; Rosenberg,E.; Bao,Y.; Sanders,R.; Zhdanov,S.; Kiryutin,B.; Lipman,D.J.; Tatusova,T.; Grad,Y.
EPI521263	PB2	United States	2012-Dec-25	A/Boston/YGA_01051/2012		Other Database Import	Wentworth,D.E.; Halpin,R.A.; Lin,X.; Bera,J.; Akopov,A.; Ransier,A.; Mohan,M.; Fedorova,N.; Tsitrin,T.; Stockwell,T.; Amedeo,P.; Appalla,L.; Bishop,B.; Edworthy,P.; Gupta,N.; Hoover,J.; Katzel,D.; Li,K.; Schobel,S.; Shrivastava,S.; Thovarai,V.; Wang,S.; Wilson,H.; Braidt,J.; Rosenberg,E.; Bao,Y.; Sanders,R.; Zhdanov,S.; Kiryutin,B.; Lipman,D.J.; Tatusova,T.; Grad,Y.
EPI521200	HA	United States	2012-Dec-23	A/Boston/YGA_01031/2012		Other Database Import	Wentworth,D.E.; Halpin,R.A.; Lin,X.; Bera,J.; Akopov,A.; Ransier,A.; Mohan,M.; Fedorova,N.; Tsitrin,T.; Stockwell,T.; Amedeo,P.; Appalla,L.; Bishop,B.; Edworthy,P.; Gupta,N.; Hoover,J.; Katzel,D.; Li,K.; Schobel,S.; Shrivastava,S.; Thovarai,V.; Wang,S.; Wilson,H.; Braidt,J.; Rosenberg,E.; Bao,Y.; Sanders,R.; Zhdanov,S.; Kiryutin,B.; Lipman,D.J.; Tatusova,T.; Grad,Y.
EPI521201	MP	United States	2012-Dec-23	A/Boston/YGA_01031/2012		Other Database Import	Wentworth,D.E.; Halpin,R.A.; Lin,X.; Bera,J.; Akopov,A.; Ransier,A.; Mohan,M.; Fedorova,N.; Tsitrin,T.; Stockwell,T.; Amedeo,P.; Appalla,L.; Bishop,B.; Edworthy,P.; Gupta,N.; Hoover,J.; Katzel,D.; Li,K.; Schobel,S.; Shrivastava,S.; Thovarai,V.; Wang,S.; Wilson,H.; Braidt,J.; Rosenberg,E.; Bao,Y.; Sanders,R.; Zhdanov,S.; Kiryutin,B.; Lipman,D.J.; Tatusova,T.; Grad,Y.
EPI521202	NA	United States	2012-Dec-23	A/Boston/YGA_01031/2012		Other Database Import	Wentworth,D.E.; Halpin,R.A.; Lin,X.; Bera,J.; Akopov,A.; Ransier,A.; Mohan,M.; Fedorova,N.; Tsitrin,T.; Stockwell,T.; Amedeo,P.; Appalla,L.; Bishop,B.; Edworthy,P.; Gupta,N.; Hoover,J.; Katzel,D.; Li,K.; Schobel,S.; Shrivastava,S.; Thovarai,V.; Wang,S.; Wilson,H.; Braidt,J.; Rosenberg,E.; Bao,Y.; Sanders,R.; Zhdanov,S.; Kiryutin,B.; Lipman,D.J.; Tatusova,T.; Grad,Y.
EPI521203	NP	United States	2012-Dec-23	A/Boston/YGA_01031/2012		Other Database Import	Wentworth,D.E.; Halpin,R.A.; Lin,X.; Bera,J.; Akopov,A.; Ransier,A.; Mohan,M.; Fedorova,N.; Tsitrin,T.; Stockwell,T.; Amedeo,P.; Appalla,L.; Bishop,B.; Edworthy,P.; Gupta,N.; Hoover,J.; Katzel,D.; Li,K.; Schobel,S.; Shrivastava,S.; Thovarai,V.; Wang,S.; Wilson,H.; Braidt,J.; Rosenberg,E.; Bao,Y.; Sanders,R.; Zhdanov,S.; Kiryutin,B.; Lipman,D.J.; Tatusova,T.; Grad,Y.
EPI521204	NS	United States	2012-Dec-23	A/Boston/YGA_01031/2012		Other Database Import	Wentworth,D.E.; Halpin,R.A.; Lin,X.; Bera,J.; Akopov,A.; Ransier,A.; Mohan,M.; Fedorova,N.; Tsitrin,T.; Stockwell,T.; Amedeo,P.; Appalla,L.; Bishop,B.; Edworthy,P.; Gupta,N.; Hoover,J.; Katzel,D.; Li,K.; Schobel,S.; Shrivastava,S.; Thovarai,V.; Wang,S.; Wilson,H.; Braidt,J.; Rosenberg,E.; Bao,Y.; Sanders,R.; Zhdanov,S.; Kiryutin,B.; Lipman,D.J.; Tatusova,T.; Grad,Y.
EPI521206	PB1	United States	2012-Dec-23	A/Boston/YGA_01031/2012		Other Database Import	Wentworth,D.E.; Halpin,R.A.; Lin,X.; Bera,J.; Akopov,A.; Ransier,A.; Mohan,M.; Fedorova,N.; Tsitrin,T.; Stockwell,T.; Amedeo,P.; Appalla,L.; Bishop,B.; Edworthy,P.; Gupta,N.; Hoover,J.; Katzel,D.; Li,K.; Schobel,S.; Shrivastava,S.; Thovarai,V.; Wang,S.; Wilson,H.; Braidt,J.; Rosenberg,E.; Bao,Y.; Sanders,R.; Zhdanov,S.; Kiryutin,B.; Lipman,D.J.; Tatusova,T.; Grad,Y.
EPI521207	PB2	United States	2012-Dec-23	A/Boston/YGA_01031/2012		Other Database Import	Wentworth,D.E.; Halpin,R.A.; Lin,X.; Bera,J.; Akopov,A.; Ransier,A.; Mohan,M.; Fedorova,N.; Tsitrin,T.; Stockwell,T.; Amedeo,P.; Appalla,L.; Bishop,B.; Edworthy,P.; Gupta,N.; Hoover,J.; Katzel,D.; Li,K.; Schobel,S.; Shrivastava,S.; Thovarai,V.; Wang,S.; Wilson,H.; Braidt,J.; Rosenberg,E.; Bao,Y.; Sanders,R.; Zhdanov,S.; Kiryutin,B.; Lipman,D.J.; Tatusova,T.; Grad,Y.
EPI521198	PB1	United States	2012-Dec-23	A/Boston/YGA_01030/2012		Other Database Import	Wentworth,D.E.; Halpin,R.A.; Lin,X.; Bera,J.; Akopov,A.; Ransier,A.; Mohan,M.; Fedorova,N.; Tsitrin,T.; Stockwell,T.; Amedeo,P.; Appalla,L.; Bishop,B.; Edworthy,P.; Gupta,N.; Hoover,J.; Katzel,D.; Li,K.; Schobel,S.; Shrivastava,S.; Thovarai,V.; Wang,S.; Wilson,H.; Braidt,J.; Rosenberg,E.; Bao,Y.; Sanders,R.; Zhdanov,S.; Kiryutin,B.; Lipman,D.J.; Tatusova,T.; Grad,Y.
EPI521199	PB2	United States	2012-Dec-23	A/Boston/YGA_01030/2012		Other Database Import	Wentworth,D.E.; Halpin,R.A.; Lin,X.; Bera,J.; Akopov,A.; Ransier,A.; Mohan,M.; Fedorova,N.; Tsitrin,T.; Stockwell,T.; Amedeo,P.; Appalla,L.; Bishop,B.; Edworthy,P.; Gupta,N.; Hoover,J.; Katzel,D.; Li,K.; Schobel,S.; Shrivastava,S.; Thovarai,V.; Wang,S.; Wilson,H.; Braidt,J.; Rosenberg,E.; Bao,Y.; Sanders,R.; Zhdanov,S.; Kiryutin,B.; Lipman,D.J.; Tatusova,T.; Grad,Y.
EPI521191	HA	United States	2012-Dec-19	A/Boston/YGA_01001/2012		Other Database Import	Wentworth,D.E.; Halpin,R.A.; Lin,X.; Bera,J.; Akopov,A.; Ransier,A.; Mohan,M.; Fedorova,N.; Tsitrin,T.; Stockwell,T.; Amedeo,P.; Appalla,L.; Bishop,B.; Edworthy,P.; Gupta,N.; Hoover,J.; Katzel,D.; Li,K.; Schobel,S.; Shrivastava,S.; Thovarai,V.; Wang,S.; Wilson,H.; Braidt,J.; Rosenberg,E.; Bao,Y.; Sanders,R.; Zhdanov,S.; Kiryutin,B.; Lipman,D.J.; Tatusova,T.; Grad,Y.
EPI521192	MP	United States	2012-Dec-19	A/Boston/YGA_01001/2012		Other Database Import	Wentworth,D.E.; Halpin,R.A.; Lin,X.; Bera,J.; Akopov,A.; Ransier,A.; Mohan,M.; Fedorova,N.; Tsitrin,T.; Stockwell,T.; Amedeo,P.; Appalla,L.; Bishop,B.; Edworthy,P.; Gupta,N.; Hoover,J.; Katzel,D.; Li,K.; Schobel,S.; Shrivastava,S.; Thovarai,V.; Wang,S.; Wilson,H.; Braidt,J.; Rosenberg,E.; Bao,Y.; Sanders,R.; Zhdanov,S.; Kiryutin,B.; Lipman,D.J.; Tatusova,T.; Grad,Y.
EPI521193	NA	United States	2012-Dec-19	A/Boston/YGA_01001/2012		Other Database Import	Wentworth,D.E.; Halpin,R.A.; Lin,X.; Bera,J.; Akopov,A.; Ransier,A.; Mohan,M.; Fedorova,N.; Tsitrin,T.; Stockwell,T.; Amedeo,P.; Appalla,L.; Bishop,B.; Edworthy,P.; Gupta,N.; Hoover,J.; Katzel,D.; Li,K.; Schobel,S.; Shrivastava,S.; Thovarai,V.; Wang,S.; Wilson,H.; Braidt,J.; Rosenberg,E.; Bao,Y.; Sanders,R.; Zhdanov,S.; Kiryutin,B.; Lipman,D.J.; Tatusova,T.; Grad,Y.
EPI521194	NP	United States	2012-Dec-19	A/Boston/YGA_01001/2012		Other Database Import	Wentworth,D.E.; Halpin,R.A.; Lin,X.; Bera,J.; Akopov,A.; Ransier,A.; Mohan,M.; Fedorova,N.; Tsitrin,T.; Stockwell,T.; Amedeo,P.; Appalla,L.; Bishop,B.; Edworthy,P.; Gupta,N.; Hoover,J.; Katzel,D.; Li,K.; Schobel,S.; Shrivastava,S.; Thovarai,V.; Wang,S.; Wilson,H.; Braidt,J.; Rosenberg,E.; Bao,Y.; Sanders,R.; Zhdanov,S.; Kiryutin,B.; Lipman,D.J.; Tatusova,T.; Grad,Y.
EPI521195	NS	United States	2012-Dec-19	A/Boston/YGA_01001/2012		Other Database Import	Wentworth,D.E.; Halpin,R.A.; Lin,X.; Bera,J.; Akopov,A.; Ransier,A.; Mohan,M.; Fedorova,N.; Tsitrin,T.; Stockwell,T.; Amedeo,P.; Appalla,L.; Bishop,B.; Edworthy,P.; Gupta,N.; Hoover,J.; Katzel,D.; Li,K.; Schobel,S.; Shrivastava,S.; Thovarai,V.; Wang,S.; Wilson,H.; Braidt,J.; Rosenberg,E.; Bao,Y.; Sanders,R.; Zhdanov,S.; Kiryutin,B.; Lipman,D.J.; Tatusova,T.; Grad,Y.
EPI521135	HA	United States	2012-Dec-20	A/Boston/YGA_00093/2012		Other Database Import	Wentworth,D.E.; Halpin,R.A.; Lin,X.; Bera,J.; Akopov,A.; Ransier,A.; Mohan,M.; Fedorova,N.; Tsitrin,T.; Stockwell,T.; Amedeo,P.; Appalla,L.; Bishop,B.; Edworthy,P.; Gupta,N.; Hoover,J.; Katzel,D.; Li,K.; Schobel,S.; Shrivastava,S.; Thovarai,V.; Wang,S.; Zaffini,R.; Onderdonk,A.; Bao,Y.; Sanders,R.; Zhdanov,S.; Kiryutin,B.; Lipman,D.J.; Tatusova,T.; Grad,Y.
EPI521136	MP	United States	2012-Dec-20	A/Boston/YGA_00093/2012		Other Database Import	Wentworth,D.E.; Halpin,R.A.; Lin,X.; Bera,J.; Akopov,A.; Ransier,A.; Mohan,M.; Fedorova,N.; Tsitrin,T.; Stockwell,T.; Amedeo,P.; Appalla,L.; Bishop,B.; Edworthy,P.; Gupta,N.; Hoover,J.; Katzel,D.; Li,K.; Schobel,S.; Shrivastava,S.; Thovarai,V.; Wang,S.; Zaffini,R.; Onderdonk,A.; Bao,Y.; Sanders,R.; Zhdanov,S.; Kiryutin,B.; Lipman,D.J.; Tatusova,T.; Grad,Y.
EPI521137	NA	United States	2012-Dec-20	A/Boston/YGA_00093/2012		Other Database Import	Wentworth,D.E.; Halpin,R.A.; Lin,X.; Bera,J.; Akopov,A.; Ransier,A.; Mohan,M.; Fedorova,N.; Tsitrin,T.; Stockwell,T.; Amedeo,P.; Appalla,L.; Bishop,B.; Edworthy,P.; Gupta,N.; Hoover,J.; Katzel,D.; Li,K.; Schobel,S.; Shrivastava,S.; Thovarai,V.; Wang,S.; Zaffini,R.; Onderdonk,A.; Bao,Y.; Sanders,R.; Zhdanov,S.; Kiryutin,B.; Lipman,D.J.; Tatusova,T.; Grad,Y.
EPI521138	NP	United States	2012-Dec-20	A/Boston/YGA_00093/2012		Other Database Import	Wentworth,D.E.; Halpin,R.A.; Lin,X.; Bera,J.; Akopov,A.; Ransier,A.; Mohan,M.; Fedorova,N.; Tsitrin,T.; Stockwell,T.; Amedeo,P.; Appalla,L.; Bishop,B.; Edworthy,P.; Gupta,N.; Hoover,J.; Katzel,D.; Li,K.; Schobel,S.; Shrivastava,S.; Thovarai,V.; Wang,S.; Zaffini,R.; Onderdonk,A.; Bao,Y.; Sanders,R.; Zhdanov,S.; Kiryutin,B.; Lipman,D.J.; Tatusova,T.; Grad,Y.
[truncated: 5,746 more rows]
