# Supplementary material for: Parallel evolution of influenza across multiple spatiotemporal scales
Source: eLife. 2017 Jun 27;6:e26875. doi: 10.7554/eLife.26875 (PMC5487208; doi:10.7554/eLife.26875)
Supplement: Supplementary file 1. — DOI: http://dx.doi.org/10.7554/eLife.26875.022 [file elife-26875-supp1.zip › acknowledgements/2013-01-06.xls]

## Sheet: Acknowledge Table
We acknowledge the authors, originating and submitting laboratories of the sequences from GISAID’s EpiFlu™ Database on which this research is based. The list is detailed below.
All submitters of data may be contacted directly via the GISAID website www.gisaid.org
Segment ID	Segment	Country	Collection date	Isolate name	Originating Lab	Submitting Lab	Authors
EPI954421	NA	United States	2013-Jan-02	A/Texas/28/2013		Other Database Import	Barnes,J.; Villanueva,J.; Shaw,M.; Cox,N.; Garten,R.; Xu,X.
EPI954430	MP	United States	2013-Jan-02	A/Texas/28/2013		Other Database Import	Barnes,J.; Villanueva,J.; Shaw,M.; Cox,N.; Garten,R.; Xu,X.
EPI954418	HA	United States	2013-Jan-02	A/Texas/28/2013		Other Database Import	Barnes,J.; Villanueva,J.; Shaw,M.; Cox,N.; Garten,R.; Xu,X.
EPI954413	HA	United States	2013-Jan-11	A/Texas/19/2013		Other Database Import	Barnes,J.; Villanueva,J.; Shaw,M.; Cox,N.; Garten,R.; Xu,X.
EPI954414	NA	United States	2013-Jan-11	A/Texas/19/2013		Other Database Import	Barnes,J.; Villanueva,J.; Shaw,M.; Cox,N.; Garten,R.; Xu,X.
EPI954409	NA	United States	2013-Jan-19	A/Texas/22/2013		Other Database Import	Barnes,J.; Villanueva,J.; Shaw,M.; Cox,N.; Garten,R.; Xu,X.
EPI954403	HA	United States	2013-Jan-19	A/Texas/22/2013		Other Database Import	Barnes,J.; Villanueva,J.; Shaw,M.; Cox,N.; Garten,R.; Xu,X.
EPI943330	HA	Mexico	2013-Jun-16	A/Yucatan/85/2013	Centro de Investigaciones Regionales Dr. Hideyo Noguchi	Universidad Autonoma de Yucatan	Eb, M; Ayora, G; Canche, JR.
EPI943321	HA	Mexico	2013-Mar-15	A/Yucatan/43/2013	Centro de Investigaciones Regionales Dr. Hideyo Noguchi	Universidad Autonoma de Yucatan	Eb, M; Ayora, G; Canche, JR.
EPI843061	PB2	Hungary	2013-Feb-06	A/Budapest/1514A07805832T/2013		Other Database Import	Maljkovic Berry,I.; Melendrez,M.C.; Li,T.; Hawksworth,A.W.; Brice,G.T.; Blair,P.J.; Halsey,E.S.; Williams,M.; Fernandez,S.; Yoon,I.-K.; Edwards,L.D.; Kuschner,R.; Lin,X.; Thomas,S.J.; Jarman,R.G.
EPI842427	NA	Hungary	2013-Feb-06	A/Budapest/1514A07805832T/2013		Other Database Import	Maljkovic Berry,I.; Melendrez,M.C.; Li,T.; Hawksworth,A.W.; Brice,G.T.; Blair,P.J.; Halsey,E.S.; Williams,M.; Fernandez,S.; Yoon,I.-K.; Edwards,L.D.; Kuschner,R.; Lin,X.; Thomas,S.J.; Jarman,R.G.
EPI842290	NS	Hungary	2013-Feb-06	A/Budapest/1514A07805832T/2013		Other Database Import	Maljkovic Berry,I.; Melendrez,M.C.; Li,T.; Hawksworth,A.W.; Brice,G.T.; Blair,P.J.; Halsey,E.S.; Williams,M.; Fernandez,S.; Yoon,I.-K.; Edwards,L.D.; Kuschner,R.; Lin,X.; Thomas,S.J.; Jarman,R.G.
EPI842849	PA	Hungary	2013-Feb-06	A/Budapest/1514A07805832T/2013		Other Database Import	Maljkovic Berry,I.; Melendrez,M.C.; Li,T.; Hawksworth,A.W.; Brice,G.T.; Blair,P.J.; Halsey,E.S.; Williams,M.; Fernandez,S.; Yoon,I.-K.; Edwards,L.D.; Kuschner,R.; Lin,X.; Thomas,S.J.; Jarman,R.G.
EPI843330	MP	Hungary	2013-Feb-06	A/Budapest/1514A07805832T/2013		Other Database Import	Maljkovic Berry,I.; Melendrez,M.C.; Li,T.; Hawksworth,A.W.; Brice,G.T.; Blair,P.J.; Halsey,E.S.; Williams,M.; Fernandez,S.; Yoon,I.-K.; Edwards,L.D.; Kuschner,R.; Lin,X.; Thomas,S.J.; Jarman,R.G.
EPI842862	NP	Hungary	2013-Feb-06	A/Budapest/1514A07805832T/2013		Other Database Import	Maljkovic Berry,I.; Melendrez,M.C.; Li,T.; Hawksworth,A.W.; Brice,G.T.; Blair,P.J.; Halsey,E.S.; Williams,M.; Fernandez,S.; Yoon,I.-K.; Edwards,L.D.; Kuschner,R.; Lin,X.; Thomas,S.J.; Jarman,R.G.
EPI843361	HA	Hungary	2013-Feb-06	A/Budapest/1514A07805832T/2013		Other Database Import	Maljkovic Berry,I.; Melendrez,M.C.; Li,T.; Hawksworth,A.W.; Brice,G.T.; Blair,P.J.; Halsey,E.S.; Williams,M.; Fernandez,S.; Yoon,I.-K.; Edwards,L.D.; Kuschner,R.; Lin,X.; Thomas,S.J.; Jarman,R.G.
EPI843149	PB1	Hungary	2013-Feb-06	A/Budapest/1514A07805832T/2013		Other Database Import	Maljkovic Berry,I.; Melendrez,M.C.; Li,T.; Hawksworth,A.W.; Brice,G.T.; Blair,P.J.; Halsey,E.S.; Williams,M.; Fernandez,S.; Yoon,I.-K.; Edwards,L.D.; Kuschner,R.; Lin,X.; Thomas,S.J.; Jarman,R.G.
EPI842931	NP	Taiwan	2013-May-07	A/Taipei/1514A02605215T/2013		Other Database Import	Maljkovic Berry,I.; Melendrez,M.C.; Li,T.; Hawksworth,A.W.; Brice,G.T.; Blair,P.J.; Halsey,E.S.; Williams,M.; Fernandez,S.; Yoon,I.-K.; Edwards,L.D.; Kuschner,R.; Lin,X.; Thomas,S.J.; Jarman,R.G.
EPI842419	NA	Taiwan	2013-May-07	A/Taipei/1514A02605215T/2013		Other Database Import	Maljkovic Berry,I.; Melendrez,M.C.; Li,T.; Hawksworth,A.W.; Brice,G.T.; Blair,P.J.; Halsey,E.S.; Williams,M.; Fernandez,S.; Yoon,I.-K.; Edwards,L.D.; Kuschner,R.; Lin,X.; Thomas,S.J.; Jarman,R.G.
EPI842283	NS	Taiwan	2013-May-07	A/Taipei/1514A02605215T/2013		Other Database Import	Maljkovic Berry,I.; Melendrez,M.C.; Li,T.; Hawksworth,A.W.; Brice,G.T.; Blair,P.J.; Halsey,E.S.; Williams,M.; Fernandez,S.; Yoon,I.-K.; Edwards,L.D.; Kuschner,R.; Lin,X.; Thomas,S.J.; Jarman,R.G.
EPI843054	PB2	Taiwan	2013-May-07	A/Taipei/1514A02605215T/2013		Other Database Import	Maljkovic Berry,I.; Melendrez,M.C.; Li,T.; Hawksworth,A.W.; Brice,G.T.; Blair,P.J.; Halsey,E.S.; Williams,M.; Fernandez,S.; Yoon,I.-K.; Edwards,L.D.; Kuschner,R.; Lin,X.; Thomas,S.J.; Jarman,R.G.
EPI843322	MP	Taiwan	2013-May-07	A/Taipei/1514A02605215T/2013		Other Database Import	Maljkovic Berry,I.; Melendrez,M.C.; Li,T.; Hawksworth,A.W.; Brice,G.T.; Blair,P.J.; Halsey,E.S.; Williams,M.; Fernandez,S.; Yoon,I.-K.; Edwards,L.D.; Kuschner,R.; Lin,X.; Thomas,S.J.; Jarman,R.G.
EPI842841	PA	Taiwan	2013-May-07	A/Taipei/1514A02605215T/2013		Other Database Import	Maljkovic Berry,I.; Melendrez,M.C.; Li,T.; Hawksworth,A.W.; Brice,G.T.; Blair,P.J.; Halsey,E.S.; Williams,M.; Fernandez,S.; Yoon,I.-K.; Edwards,L.D.; Kuschner,R.; Lin,X.; Thomas,S.J.; Jarman,R.G.
EPI843355	HA	Taiwan	2013-May-07	A/Taipei/1514A02605215T/2013		Other Database Import	Maljkovic Berry,I.; Melendrez,M.C.; Li,T.; Hawksworth,A.W.; Brice,G.T.; Blair,P.J.; Halsey,E.S.; Williams,M.; Fernandez,S.; Yoon,I.-K.; Edwards,L.D.; Kuschner,R.; Lin,X.; Thomas,S.J.; Jarman,R.G.
EPI843165	PB1	Taiwan	2013-May-07	A/Taipei/1514A02605215T/2013		Other Database Import	Maljkovic Berry,I.; Melendrez,M.C.; Li,T.; Hawksworth,A.W.; Brice,G.T.; Blair,P.J.; Halsey,E.S.; Williams,M.; Fernandez,S.; Yoon,I.-K.; Edwards,L.D.; Kuschner,R.; Lin,X.; Thomas,S.J.; Jarman,R.G.
EPI842926	NP	Afghanistan	2013-Jan-07	A/Kabul/1514A01305430N/2013		Other Database Import	Maljkovic Berry,I.; Melendrez,M.C.; Li,T.; Hawksworth,A.W.; Brice,G.T.; Blair,P.J.; Halsey,E.S.; Williams,M.; Fernandez,S.; Yoon,I.-K.; Edwards,L.D.; Kuschner,R.; Lin,X.; Thomas,S.J.; Jarman,R.G.
EPI842414	NA	Afghanistan	2013-Jan-07	A/Kabul/1514A01305430N/2013		Other Database Import	Maljkovic Berry,I.; Melendrez,M.C.; Li,T.; Hawksworth,A.W.; Brice,G.T.; Blair,P.J.; Halsey,E.S.; Williams,M.; Fernandez,S.; Yoon,I.-K.; Edwards,L.D.; Kuschner,R.; Lin,X.; Thomas,S.J.; Jarman,R.G.
EPI842278	NS	Afghanistan	2013-Jan-07	A/Kabul/1514A01305430N/2013		Other Database Import	Maljkovic Berry,I.; Melendrez,M.C.; Li,T.; Hawksworth,A.W.; Brice,G.T.; Blair,P.J.; Halsey,E.S.; Williams,M.; Fernandez,S.; Yoon,I.-K.; Edwards,L.D.; Kuschner,R.; Lin,X.; Thomas,S.J.; Jarman,R.G.
EPI843049	PB2	Afghanistan	2013-Jan-07	A/Kabul/1514A01305430N/2013		Other Database Import	Maljkovic Berry,I.; Melendrez,M.C.; Li,T.; Hawksworth,A.W.; Brice,G.T.; Blair,P.J.; Halsey,E.S.; Williams,M.; Fernandez,S.; Yoon,I.-K.; Edwards,L.D.; Kuschner,R.; Lin,X.; Thomas,S.J.; Jarman,R.G.
EPI843317	MP	Afghanistan	2013-Jan-07	A/Kabul/1514A01305430N/2013		Other Database Import	Maljkovic Berry,I.; Melendrez,M.C.; Li,T.; Hawksworth,A.W.; Brice,G.T.; Blair,P.J.; Halsey,E.S.; Williams,M.; Fernandez,S.; Yoon,I.-K.; Edwards,L.D.; Kuschner,R.; Lin,X.; Thomas,S.J.; Jarman,R.G.
EPI842836	PA	Afghanistan	2013-Jan-07	A/Kabul/1514A01305430N/2013		Other Database Import	Maljkovic Berry,I.; Melendrez,M.C.; Li,T.; Hawksworth,A.W.; Brice,G.T.; Blair,P.J.; Halsey,E.S.; Williams,M.; Fernandez,S.; Yoon,I.-K.; Edwards,L.D.; Kuschner,R.; Lin,X.; Thomas,S.J.; Jarman,R.G.
EPI843350	HA	Afghanistan	2013-Jan-07	A/Kabul/1514A01305430N/2013		Other Database Import	Maljkovic Berry,I.; Melendrez,M.C.; Li,T.; Hawksworth,A.W.; Brice,G.T.; Blair,P.J.; Halsey,E.S.; Williams,M.; Fernandez,S.; Yoon,I.-K.; Edwards,L.D.; Kuschner,R.; Lin,X.; Thomas,S.J.; Jarman,R.G.
EPI843139	PB1	Afghanistan	2013-Jan-07	A/Kabul/1514A01305430N/2013		Other Database Import	Maljkovic Berry,I.; Melendrez,M.C.; Li,T.; Hawksworth,A.W.; Brice,G.T.; Blair,P.J.; Halsey,E.S.; Williams,M.; Fernandez,S.; Yoon,I.-K.; Edwards,L.D.; Kuschner,R.; Lin,X.; Thomas,S.J.; Jarman,R.G.
EPI842923	NP	Afghanistan	2013-Jan-16	A/Kabul/1514A01305424T/2013		Other Database Import	Maljkovic Berry,I.; Melendrez,M.C.; Li,T.; Hawksworth,A.W.; Brice,G.T.; Blair,P.J.; Halsey,E.S.; Williams,M.; Fernandez,S.; Yoon,I.-K.; Edwards,L.D.; Kuschner,R.; Lin,X.; Thomas,S.J.; Jarman,R.G.
EPI842275	NS	Afghanistan	2013-Jan-16	A/Kabul/1514A01305424T/2013		Other Database Import	Maljkovic Berry,I.; Melendrez,M.C.; Li,T.; Hawksworth,A.W.; Brice,G.T.; Blair,P.J.; Halsey,E.S.; Williams,M.; Fernandez,S.; Yoon,I.-K.; Edwards,L.D.; Kuschner,R.; Lin,X.; Thomas,S.J.; Jarman,R.G.
EPI843046	PB2	Afghanistan	2013-Jan-16	A/Kabul/1514A01305424T/2013		Other Database Import	Maljkovic Berry,I.; Melendrez,M.C.; Li,T.; Hawksworth,A.W.; Brice,G.T.; Blair,P.J.; Halsey,E.S.; Williams,M.; Fernandez,S.; Yoon,I.-K.; Edwards,L.D.; Kuschner,R.; Lin,X.; Thomas,S.J.; Jarman,R.G.
EPI843314	MP	Afghanistan	2013-Jan-16	A/Kabul/1514A01305424T/2013		Other Database Import	Maljkovic Berry,I.; Melendrez,M.C.; Li,T.; Hawksworth,A.W.; Brice,G.T.; Blair,P.J.; Halsey,E.S.; Williams,M.; Fernandez,S.; Yoon,I.-K.; Edwards,L.D.; Kuschner,R.; Lin,X.; Thomas,S.J.; Jarman,R.G.
EPI842833	PA	Afghanistan	2013-Jan-16	A/Kabul/1514A01305424T/2013		Other Database Import	Maljkovic Berry,I.; Melendrez,M.C.; Li,T.; Hawksworth,A.W.; Brice,G.T.; Blair,P.J.; Halsey,E.S.; Williams,M.; Fernandez,S.; Yoon,I.-K.; Edwards,L.D.; Kuschner,R.; Lin,X.; Thomas,S.J.; Jarman,R.G.
EPI842411	NA	Afghanistan	2013-Jan-16	A/Kabul/1514A01305424T/2013		Other Database Import	Maljkovic Berry,I.; Melendrez,M.C.; Li,T.; Hawksworth,A.W.; Brice,G.T.; Blair,P.J.; Halsey,E.S.; Williams,M.; Fernandez,S.; Yoon,I.-K.; Edwards,L.D.; Kuschner,R.; Lin,X.; Thomas,S.J.; Jarman,R.G.
EPI843347	HA	Afghanistan	2013-Jan-16	A/Kabul/1514A01305424T/2013		Other Database Import	Maljkovic Berry,I.; Melendrez,M.C.; Li,T.; Hawksworth,A.W.; Brice,G.T.; Blair,P.J.; Halsey,E.S.; Williams,M.; Fernandez,S.; Yoon,I.-K.; Edwards,L.D.; Kuschner,R.; Lin,X.; Thomas,S.J.; Jarman,R.G.
EPI843136	PB1	Afghanistan	2013-Jan-16	A/Kabul/1514A01305424T/2013		Other Database Import	Maljkovic Berry,I.; Melendrez,M.C.; Li,T.; Hawksworth,A.W.; Brice,G.T.; Blair,P.J.; Halsey,E.S.; Williams,M.; Fernandez,S.; Yoon,I.-K.; Edwards,L.D.; Kuschner,R.; Lin,X.; Thomas,S.J.; Jarman,R.G.
EPI748237	NP	Australia	2013-Jun-16	A/Victoria/506/2013	Monash Medical Centre	WHO Collaborating Centre for Reference and Research on Influenza	Deng,Y-M.; Iannello,P.; Spirason,N.; Lau,H.; Komadina,N
EPI748238	NS	Australia	2013-Jun-16	A/Victoria/506/2013	Monash Medical Centre	WHO Collaborating Centre for Reference and Research on Influenza	Deng,Y-M.; Iannello,P.; Spirason,N.; Lau,H.; Komadina,N
EPI748239	MP	Australia	2013-Jun-16	A/Victoria/506/2013	Monash Medical Centre	WHO Collaborating Centre for Reference and Research on Influenza	Deng,Y-M.; Iannello,P.; Spirason,N.; Lau,H.; Komadina,N
EPI748276	NA	Australia	2013-Jun-16	A/Victoria/506/2013	Monash Medical Centre	WHO Collaborating Centre for Reference and Research on Influenza	Deng,Y-M.; Iannello,P.; Spirason,N.; Lau,H.; Komadina,N
EPI748277	HA	Australia	2013-Jun-16	A/Victoria/506/2013	Monash Medical Centre	WHO Collaborating Centre for Reference and Research on Influenza	Deng,Y-M.; Iannello,P.; Spirason,N.; Lau,H.; Komadina,N
EPI748240	PA	Australia	2013-Jun-16	A/Victoria/506/2013	Monash Medical Centre	WHO Collaborating Centre for Reference and Research on Influenza	Deng,Y-M.; Iannello,P.; Spirason,N.; Lau,H.; Komadina,N
EPI748241	PB2	Australia	2013-Jun-16	A/Victoria/506/2013	Monash Medical Centre	WHO Collaborating Centre for Reference and Research on Influenza	Deng,Y-M.; Iannello,P.; Spirason,N.; Lau,H.; Komadina,N
EPI748242	PB1	Australia	2013-Jun-16	A/Victoria/506/2013	Monash Medical Centre	WHO Collaborating Centre for Reference and Research on Influenza	Deng,Y-M.; Iannello,P.; Spirason,N.; Lau,H.; Komadina,N
EPI748274	NA	Australia	2013-Jun-17	A/Victoria/505/2013	Monash Medical Centre	WHO Collaborating Centre for Reference and Research on Influenza	Deng,Y-M.; Iannello,P.; Spirason,N.; Lau,H.; Komadina,N
EPI748275	HA	Australia	2013-Jun-17	A/Victoria/505/2013	Monash Medical Centre	WHO Collaborating Centre for Reference and Research on Influenza	Deng,Y-M.; Iannello,P.; Spirason,N.; Lau,H.; Komadina,N
EPI748234	PA	Australia	2013-Jun-17	A/Victoria/505/2013	Monash Medical Centre	WHO Collaborating Centre for Reference and Research on Influenza	Deng,Y-M.; Iannello,P.; Spirason,N.; Lau,H.; Komadina,N
EPI748235	PB2	Australia	2013-Jun-17	A/Victoria/505/2013	Monash Medical Centre	WHO Collaborating Centre for Reference and Research on Influenza	Deng,Y-M.; Iannello,P.; Spirason,N.; Lau,H.; Komadina,N
EPI748236	PB1	Australia	2013-Jun-17	A/Victoria/505/2013	Monash Medical Centre	WHO Collaborating Centre for Reference and Research on Influenza	Deng,Y-M.; Iannello,P.; Spirason,N.; Lau,H.; Komadina,N
EPI748231	NP	Australia	2013-Jun-17	A/Victoria/505/2013	Monash Medical Centre	WHO Collaborating Centre for Reference and Research on Influenza	Deng,Y-M.; Iannello,P.; Spirason,N.; Lau,H.; Komadina,N
EPI748232	NS	Australia	2013-Jun-17	A/Victoria/505/2013	Monash Medical Centre	WHO Collaborating Centre for Reference and Research on Influenza	Deng,Y-M.; Iannello,P.; Spirason,N.; Lau,H.; Komadina,N
EPI748233	MP	Australia	2013-Jun-17	A/Victoria/505/2013	Monash Medical Centre	WHO Collaborating Centre for Reference and Research on Influenza	Deng,Y-M.; Iannello,P.; Spirason,N.; Lau,H.; Komadina,N
EPI748183	NA	Australia	2013-Jan-09	A/South Australia/2/2013	Institute of Medical and Veterinary Science (IMVS)	WHO Collaborating Centre for Reference and Research on Influenza	Deng,Y-M.; Iannello,P.; Spirason,N.; Lau,H.; Komadina,N
EPI748184	HA	Australia	2013-Jan-09	A/South Australia/2/2013	Institute of Medical and Veterinary Science (IMVS)	WHO Collaborating Centre for Reference and Research on Influenza	Deng,Y-M.; Iannello,P.; Spirason,N.; Lau,H.; Komadina,N
EPI748173	NA	Singapore	2013-Apr-22	A/Singapore/GP637/2013	Ministry of Health, Singapore	WHO Collaborating Centre for Reference and Research on Influenza	Deng,Y-M.; Iannello,P.; Spirason,N.; Lau,H.; Komadina,N
EPI748174	HA	Singapore	2013-Apr-22	A/Singapore/GP637/2013	Ministry of Health, Singapore	WHO Collaborating Centre for Reference and Research on Influenza	Deng,Y-M.; Iannello,P.; Spirason,N.; Lau,H.; Komadina,N
EPI748131	NA	Australia	2013-Jan-03	A/Brisbane/1/2013	Queensland Health Scientific Services	WHO Collaborating Centre for Reference and Research on Influenza	Deng,Y-M.; Iannello,P.; Spirason,N.; Lau,H.; Komadina,N
EPI748132	HA	Australia	2013-Jan-03	A/Brisbane/1/2013	Queensland Health Scientific Services	WHO Collaborating Centre for Reference and Research on Influenza	Deng,Y-M.; Iannello,P.; Spirason,N.; Lau,H.; Komadina,N
EPI748127	NA	Australia	2013-Feb-01	A/Victoria/700/2013	Royal Melbourne Hospital	WHO Collaborating Centre for Reference and Research on Influenza	Deng,Y-M.; Iannello,P.; Spirason,N.; Lau,H.; Komadina,N
EPI748128	HA	Australia	2013-Feb-01	A/Victoria/700/2013	Royal Melbourne Hospital	WHO Collaborating Centre for Reference and Research on Influenza	Deng,Y-M.; Iannello,P.; Spirason,N.; Lau,H.; Komadina,N
EPI748125	NA	Australia	2013-Feb-27	A/Brisbane/21/2013	Queensland Health Scientific Services	WHO Collaborating Centre for Reference and Research on Influenza	Deng,Y-M.; Iannello,P.; Spirason,N.; Lau,H.; Komadina,N
EPI748126	HA	Australia	2013-Feb-27	A/Brisbane/21/2013	Queensland Health Scientific Services	WHO Collaborating Centre for Reference and Research on Influenza	Deng,Y-M.; Iannello,P.; Spirason,N.; Lau,H.; Komadina,N
EPI711492	HA	Taiwan	2013-Jan-22	A/Taiwan/80058/2013	Centers for Disease Control	Taiwan CDC
EPI711498	HA	Taiwan	2013-Jan-22	A/Taiwan/80058/2013	Centers for Disease Control	Taiwan CDC
EPI711499	HA	Taiwan	2013-Jan-22	A/Taiwan/80058/2013	Centers for Disease Control	Taiwan CDC
EPI711493	HA	Taiwan	2013-Jan-22	A/Taiwan/80058/2013	Centers for Disease Control	Taiwan CDC
EPI711496	HA	Taiwan	2013-Jan-22	A/Taiwan/80058/2013	Centers for Disease Control	Taiwan CDC
EPI711489	HA	Taiwan	2013-Jan-22	A/Taiwan/80058/2013	Centers for Disease Control	Taiwan CDC
EPI711497	HA	Taiwan	2013-Jan-22	A/Taiwan/80058/2013	Centers for Disease Control	Taiwan CDC
EPI711486	HA	Taiwan	2013-Jan-22	A/Taiwan/80058/2013	Centers for Disease Control	Taiwan CDC
EPI711487	HA	Taiwan	2013-Jan-22	A/Taiwan/80058/2013	Centers for Disease Control	Taiwan CDC
EPI711488	HA	Taiwan	2013-Jan-22	A/Taiwan/80058/2013	Centers for Disease Control	Taiwan CDC
EPI711490	HA	Taiwan	2013-Jan-22	A/Taiwan/80058/2013	Centers for Disease Control	Taiwan CDC
EPI711491	HA	Taiwan	2013-Jan-22	A/Taiwan/80058/2013	Centers for Disease Control	Taiwan CDC
EPI711494	HA	Taiwan	2013-Jan-22	A/Taiwan/80058/2013	Centers for Disease Control	Taiwan CDC
EPI711495	HA	Taiwan	2013-Jan-22	A/Taiwan/80058/2013	Centers for Disease Control	Taiwan CDC
EPI704637	HA	Singapore	2013-Mar-28	A/Singapore/H2013.238/2013		Other Database Import	Lee,H.K.; Lee,C.K.; Koay,E.S.-C.
EPI704614	NS	Singapore	2013-Mar-28	A/Singapore/H2013.238/2013		Other Database Import	Lee,H.K.; Lee,C.K.; Koay,E.S.-C.
EPI704622	PB2	Singapore	2013-Mar-28	A/Singapore/H2013.238/2013		Other Database Import	Lee,H.K.; Lee,C.K.; Koay,E.S.-C.
EPI704629	NP	Singapore	2013-Mar-28	A/Singapore/H2013.238/2013		Other Database Import	Lee,H.K.; Lee,C.K.; Koay,E.S.-C.
EPI704645	PA	Singapore	2013-Mar-28	A/Singapore/H2013.238/2013		Other Database Import	Lee,H.K.; Lee,C.K.; Koay,E.S.-C.
EPI704654	PB1	Singapore	2013-Mar-28	A/Singapore/H2013.238/2013		Other Database Import	Lee,H.K.; Lee,C.K.; Koay,E.S.-C.
EPI708205	MP	Singapore	2013-Mar-28	A/Singapore/H2013.238/2013		Other Database Import	Lee,H.K.; Lee,C.K.; Koay,E.S.-C.
EPI708213	NA	Singapore	2013-Mar-28	A/Singapore/H2013.238/2013		Other Database Import	Lee,H.K.; Lee,C.K.; Koay,E.S.-C.
EPI703297	PB2	Thailand	2013-Jan-23	A/Thailand/SN11893/2013		Other Database Import	Khemnu,N.; Gaywee,J.; Bodhidatta,L.; Wacharapluesadee,S.; Sirisopana,N.; Swierczewski,B.E.; Mason,C.J.
EPI703298	PB1	Thailand	2013-Jan-23	A/Thailand/SN11893/2013		Other Database Import	Khemnu,N.; Gaywee,J.; Bodhidatta,L.; Wacharapluesadee,S.; Sirisopana,N.; Swierczewski,B.E.; Mason,C.J.
EPI703299	PA	Thailand	2013-Jan-23	A/Thailand/SN11893/2013		Other Database Import	Khemnu,N.; Gaywee,J.; Bodhidatta,L.; Wacharapluesadee,S.; Sirisopana,N.; Swierczewski,B.E.; Mason,C.J.
EPI703300	HA	Thailand	2013-Jan-23	A/Thailand/SN11893/2013		Other Database Import	Khemnu,N.; Gaywee,J.; Bodhidatta,L.; Wacharapluesadee,S.; Sirisopana,N.; Swierczewski,B.E.; Mason,C.J.
EPI703301	NP	Thailand	2013-Jan-23	A/Thailand/SN11893/2013		Other Database Import	Khemnu,N.; Gaywee,J.; Bodhidatta,L.; Wacharapluesadee,S.; Sirisopana,N.; Swierczewski,B.E.; Mason,C.J.
EPI703302	NA	Thailand	2013-Jan-23	A/Thailand/SN11893/2013		Other Database Import	Khemnu,N.; Gaywee,J.; Bodhidatta,L.; Wacharapluesadee,S.; Sirisopana,N.; Swierczewski,B.E.; Mason,C.J.
EPI703303	MP	Thailand	2013-Jan-23	A/Thailand/SN11893/2013		Other Database Import	Khemnu,N.; Gaywee,J.; Bodhidatta,L.; Wacharapluesadee,S.; Sirisopana,N.; Swierczewski,B.E.; Mason,C.J.
EPI703304	NS	Thailand	2013-Jan-23	A/Thailand/SN11893/2013		Other Database Import	Khemnu,N.; Gaywee,J.; Bodhidatta,L.; Wacharapluesadee,S.; Sirisopana,N.; Swierczewski,B.E.; Mason,C.J.
EPI703245	PA	Thailand	2013-Feb-11	A/Thailand/PY12558/2013		Other Database Import	Khemnu,N.; Gaywee,J.; Bodhidatta,L.; Wacharapluesadee,S.; Sirisopana,N.; Swierczewski,B.E.; Mason,C.J.
EPI703246	HA	Thailand	2013-Feb-11	A/Thailand/PY12558/2013		Other Database Import	Khemnu,N.; Gaywee,J.; Bodhidatta,L.; Wacharapluesadee,S.; Sirisopana,N.; Swierczewski,B.E.; Mason,C.J.
EPI703247	NP	Thailand	2013-Feb-11	A/Thailand/PY12558/2013		Other Database Import	Khemnu,N.; Gaywee,J.; Bodhidatta,L.; Wacharapluesadee,S.; Sirisopana,N.; Swierczewski,B.E.; Mason,C.J.
EPI703248	NA	Thailand	2013-Feb-11	A/Thailand/PY12558/2013		Other Database Import	Khemnu,N.; Gaywee,J.; Bodhidatta,L.; Wacharapluesadee,S.; Sirisopana,N.; Swierczewski,B.E.; Mason,C.J.
EPI703249	MP	Thailand	2013-Feb-11	A/Thailand/PY12558/2013		Other Database Import	Khemnu,N.; Gaywee,J.; Bodhidatta,L.; Wacharapluesadee,S.; Sirisopana,N.; Swierczewski,B.E.; Mason,C.J.
EPI703250	NS	Thailand	2013-Feb-11	A/Thailand/PY12558/2013		Other Database Import	Khemnu,N.; Gaywee,J.; Bodhidatta,L.; Wacharapluesadee,S.; Sirisopana,N.; Swierczewski,B.E.; Mason,C.J.
EPI703243	PB2	Thailand	2013-Feb-11	A/Thailand/PY12558/2013		Other Database Import	Khemnu,N.; Gaywee,J.; Bodhidatta,L.; Wacharapluesadee,S.; Sirisopana,N.; Swierczewski,B.E.; Mason,C.J.
EPI703244	PB1	Thailand	2013-Feb-11	A/Thailand/PY12558/2013		Other Database Import	Khemnu,N.; Gaywee,J.; Bodhidatta,L.; Wacharapluesadee,S.; Sirisopana,N.; Swierczewski,B.E.; Mason,C.J.
EPI703201	PB2	Thailand	2013-Feb-19	A/Thailand/KS10537/2013		Other Database Import	Khemnu,N.; Gaywee,J.; Bodhidatta,L.; Wacharapluesadee,S.; Sirisopana,N.; Swierczewski,B.E.; Mason,C.J.
EPI703202	PB1	Thailand	2013-Feb-19	A/Thailand/KS10537/2013		Other Database Import	Khemnu,N.; Gaywee,J.; Bodhidatta,L.; Wacharapluesadee,S.; Sirisopana,N.; Swierczewski,B.E.; Mason,C.J.
EPI703203	PA	Thailand	2013-Feb-19	A/Thailand/KS10537/2013		Other Database Import	Khemnu,N.; Gaywee,J.; Bodhidatta,L.; Wacharapluesadee,S.; Sirisopana,N.; Swierczewski,B.E.; Mason,C.J.
EPI703204	HA	Thailand	2013-Feb-19	A/Thailand/KS10537/2013		Other Database Import	Khemnu,N.; Gaywee,J.; Bodhidatta,L.; Wacharapluesadee,S.; Sirisopana,N.; Swierczewski,B.E.; Mason,C.J.
EPI703205	NP	Thailand	2013-Feb-19	A/Thailand/KS10537/2013		Other Database Import	Khemnu,N.; Gaywee,J.; Bodhidatta,L.; Wacharapluesadee,S.; Sirisopana,N.; Swierczewski,B.E.; Mason,C.J.
EPI703206	NA	Thailand	2013-Feb-19	A/Thailand/KS10537/2013		Other Database Import	Khemnu,N.; Gaywee,J.; Bodhidatta,L.; Wacharapluesadee,S.; Sirisopana,N.; Swierczewski,B.E.; Mason,C.J.
EPI703207	MP	Thailand	2013-Feb-19	A/Thailand/KS10537/2013		Other Database Import	Khemnu,N.; Gaywee,J.; Bodhidatta,L.; Wacharapluesadee,S.; Sirisopana,N.; Swierczewski,B.E.; Mason,C.J.
EPI703208	NS	Thailand	2013-Feb-19	A/Thailand/KS10537/2013		Other Database Import	Khemnu,N.; Gaywee,J.; Bodhidatta,L.; Wacharapluesadee,S.; Sirisopana,N.; Swierczewski,B.E.; Mason,C.J.
EPI691445	HA	Japan	2013-Jan-15	A/Ishikawa/91-262v/2013		Other Database Import	Chong,Y.; Ikematsu,H.
EPI691443	HA	Japan	2013-Feb-15	A/Fukuoka/68-550/2013		Other Database Import	Chong,Y.; Ikematsu,H.
EPI691442	HA	Japan	2013-Jan-15	A/Tokyo/63-249/2013		Other Database Import	Chong,Y.; Ikematsu,H.
EPI691439	HA	Japan	2013-Jan-26	A/Tokyo/66-471v/2013		Other Database Import	Chong,Y.; Ikematsu,H.
EPI691436	HA	Japan	2013-Jan-07	A/Gifu/75-115/2013		Other Database Import	Chong,Y.; Ikematsu,H.
EPI691427	HA	Japan	2013-Feb-20	A/Fukuoka/96-555v/2013		Other Database Import	Chong,Y.; Ikematsu,H.
EPI691426	HA	Japan	2013-Jan-22	A/Kumamoto/86-3-415/2013		Other Database Import	Chong,Y.; Ikematsu,H.
EPI691424	HA	Japan	2013-Feb-05	A/Kanagawa/81-531v/2013		Other Database Import	Chong,Y.; Ikematsu,H.
EPI691419	HA	Japan	2013-Jan-05	A/Tokyo/52-85/2013		Other Database Import	Chong,Y.; Ikematsu,H.
EPI691418	HA	Japan	2013-Jan-22	A/Hyogo/95-441v/2013		Other Database Import	Chong,Y.; Ikematsu,H.
EPI691417	HA	Japan	2013-Jan-25	A/Kanagawa/80-454/2013		Other Database Import	Chong,Y.; Ikematsu,H.
EPI691416	HA	Japan	2013-Jan-19	A/Kagawa/79-360/2013		Other Database Import	Chong,Y.; Ikematsu,H.
EPI691413	HA	Japan	2013-Jan-21	A/Fukuoka/73-371/2013		Other Database Import	Chong,Y.; Ikematsu,H.
EPI691410	HA	Japan	2013-Jan-07	A/Gunma/88-95v/2013		Other Database Import	Chong,Y.; Ikematsu,H.
EPI691408	HA	Japan	2013-Jan-15	A/Tokyo/77-247/2013		Other Database Import	Chong,Y.; Ikematsu,H.
EPI691405	HA	Japan	2013-Jan-10	A/Fukuoka/70-3-184/2013		Other Database Import	Chong,Y.; Ikematsu,H.
EPI684975	NA	Thailand	2013-Jun-11	A/Thailand/CU-B7992/2013		Other Database Import	Tewawong,N.; Prachayangprecha,S.; Thongmee,T.; Vichiwattana,P.; Theamboonlers,A.; Poovorawan,Y.
EPI684801	HA	Thailand	2013-Jun-11	A/Thailand/CU-B7992/2013		Other Database Import	Tewawong,N.; Prachayangprecha,S.; Thongmee,T.; Vichiwattana,P.; Theamboonlers,A.; Poovorawan,Y.
EPI684973	NA	Thailand	2013-May-07	A/Thailand/CU-A24/2013		Other Database Import	Tewawong,N.; Prachayangprecha,S.; Thongmee,T.; Vichiwattana,P.; Theamboonlers,A.; Poovorawan,Y.
EPI684799	HA	Thailand	2013-May-07	A/Thailand/CU-A24/2013		Other Database Import	Tewawong,N.; Prachayangprecha,S.; Thongmee,T.; Vichiwattana,P.; Theamboonlers,A.; Poovorawan,Y.
EPI684972	NA	Thailand	2013-May-07	A/Thailand/CU-A7/2013		Other Database Import	Tewawong,N.; Prachayangprecha,S.; Thongmee,T.; Vichiwattana,P.; Theamboonlers,A.; Poovorawan,Y.
EPI684798	HA	Thailand	2013-May-07	A/Thailand/CU-A7/2013		Other Database Import	Tewawong,N.; Prachayangprecha,S.; Thongmee,T.; Vichiwattana,P.; Theamboonlers,A.; Poovorawan,Y.
EPI684969	NA	Thailand	2013-Apr-10	A/Thailand/CU-B7853/2013		Other Database Import	Tewawong,N.; Prachayangprecha,S.; Thongmee,T.; Vichiwattana,P.; Theamboonlers,A.; Poovorawan,Y.
EPI684795	HA	Thailand	2013-Apr-10	A/Thailand/CU-B7853/2013		Other Database Import	Tewawong,N.; Prachayangprecha,S.; Thongmee,T.; Vichiwattana,P.; Theamboonlers,A.; Poovorawan,Y.
EPI684967	NA	Thailand	2013-Mar-06	A/Thailand/CU-B7755/2013		Other Database Import	Tewawong,N.; Prachayangprecha,S.; Thongmee,T.; Vichiwattana,P.; Theamboonlers,A.; Poovorawan,Y.
EPI684793	HA	Thailand	2013-Mar-06	A/Thailand/CU-B7755/2013		Other Database Import	Tewawong,N.; Prachayangprecha,S.; Thongmee,T.; Vichiwattana,P.; Theamboonlers,A.; Poovorawan,Y.
EPI684961	NA	Thailand	2013-Jan-09	A/Thailand/CU-B7418/2013		Other Database Import	Tewawong,N.; Prachayangprecha,S.; Thongmee,T.; Vichiwattana,P.; Theamboonlers,A.; Poovorawan,Y.
EPI684787	HA	Thailand	2013-Jan-09	A/Thailand/CU-B7418/2013		Other Database Import	Tewawong,N.; Prachayangprecha,S.; Thongmee,T.; Vichiwattana,P.; Theamboonlers,A.; Poovorawan,Y.
EPI685186	PA	Thailand	2013-May-01	A/Thailand/CU-B7937/2013		Other Database Import	Tewawong,N.; Prachayangprecha,S.; Thongmee,T.; Vichiwattana,P.; Theamboonlers,A.; Poovorawan,Y.
EPI684971	NA	Thailand	2013-May-01	A/Thailand/CU-B7937/2013		Other Database Import	Tewawong,N.; Prachayangprecha,S.; Thongmee,T.; Vichiwattana,P.; Theamboonlers,A.; Poovorawan,Y.
EPI684662	PB2	Thailand	2013-May-01	A/Thailand/CU-B7937/2013		Other Database Import	Tewawong,N.; Prachayangprecha,S.; Thongmee,T.; Vichiwattana,P.; Theamboonlers,A.; Poovorawan,Y.
EPI684720	PB1	Thailand	2013-May-01	A/Thailand/CU-B7937/2013		Other Database Import	Tewawong,N.; Prachayangprecha,S.; Thongmee,T.; Vichiwattana,P.; Theamboonlers,A.; Poovorawan,Y.
EPI685070	MP	Thailand	2013-May-01	A/Thailand/CU-B7937/2013		Other Database Import	Tewawong,N.; Prachayangprecha,S.; Thongmee,T.; Vichiwattana,P.; Theamboonlers,A.; Poovorawan,Y.
EPI684797	HA	Thailand	2013-May-01	A/Thailand/CU-B7937/2013		Other Database Import	Tewawong,N.; Prachayangprecha,S.; Thongmee,T.; Vichiwattana,P.; Theamboonlers,A.; Poovorawan,Y.
EPI684895	NP	Thailand	2013-May-01	A/Thailand/CU-B7937/2013		Other Database Import	Tewawong,N.; Prachayangprecha,S.; Thongmee,T.; Vichiwattana,P.; Theamboonlers,A.; Poovorawan,Y.
EPI685185	PA	Thailand	2013-Apr-22	A/Thailand/CU-B7885/2013		Other Database Import	Tewawong,N.; Prachayangprecha,S.; Thongmee,T.; Vichiwattana,P.; Theamboonlers,A.; Poovorawan,Y.
EPI684970	NA	Thailand	2013-Apr-22	A/Thailand/CU-B7885/2013		Other Database Import	Tewawong,N.; Prachayangprecha,S.; Thongmee,T.; Vichiwattana,P.; Theamboonlers,A.; Poovorawan,Y.
EPI684661	PB2	Thailand	2013-Apr-22	A/Thailand/CU-B7885/2013		Other Database Import	Tewawong,N.; Prachayangprecha,S.; Thongmee,T.; Vichiwattana,P.; Theamboonlers,A.; Poovorawan,Y.
EPI684719	PB1	Thailand	2013-Apr-22	A/Thailand/CU-B7885/2013		Other Database Import	Tewawong,N.; Prachayangprecha,S.; Thongmee,T.; Vichiwattana,P.; Theamboonlers,A.; Poovorawan,Y.
EPI685069	MP	Thailand	2013-Apr-22	A/Thailand/CU-B7885/2013		Other Database Import	Tewawong,N.; Prachayangprecha,S.; Thongmee,T.; Vichiwattana,P.; Theamboonlers,A.; Poovorawan,Y.
EPI684796	HA	Thailand	2013-Apr-22	A/Thailand/CU-B7885/2013		Other Database Import	Tewawong,N.; Prachayangprecha,S.; Thongmee,T.; Vichiwattana,P.; Theamboonlers,A.; Poovorawan,Y.
EPI684894	NP	Thailand	2013-Apr-22	A/Thailand/CU-B7885/2013		Other Database Import	Tewawong,N.; Prachayangprecha,S.; Thongmee,T.; Vichiwattana,P.; Theamboonlers,A.; Poovorawan,Y.
EPI685127	NS	Thailand	2013-Apr-22	A/Thailand/CU-B7885/2013		Other Database Import	Tewawong,N.; Prachayangprecha,S.; Thongmee,T.; Vichiwattana,P.; Theamboonlers,A.; Poovorawan,Y.
EPI684964	NA	Thailand	2013-Feb-02	A/Thailand/CU-B7585/2013		Other Database Import	Tewawong,N.; Prachayangprecha,S.; Thongmee,T.; Vichiwattana,P.; Theamboonlers,A.; Poovorawan,Y.
EPI684653	PB2	Thailand	2013-Feb-02	A/Thailand/CU-B7585/2013		Other Database Import	Tewawong,N.; Prachayangprecha,S.; Thongmee,T.; Vichiwattana,P.; Theamboonlers,A.; Poovorawan,Y.
EPI684711	PB1	Thailand	2013-Feb-02	A/Thailand/CU-B7585/2013		Other Database Import	Tewawong,N.; Prachayangprecha,S.; Thongmee,T.; Vichiwattana,P.; Theamboonlers,A.; Poovorawan,Y.
EPI685177	PA	Thailand	2013-Feb-02	A/Thailand/CU-B7585/2013		Other Database Import	Tewawong,N.; Prachayangprecha,S.; Thongmee,T.; Vichiwattana,P.; Theamboonlers,A.; Poovorawan,Y.
EPI685061	MP	Thailand	2013-Feb-02	A/Thailand/CU-B7585/2013		Other Database Import	Tewawong,N.; Prachayangprecha,S.; Thongmee,T.; Vichiwattana,P.; Theamboonlers,A.; Poovorawan,Y.
EPI684886	NP	Thailand	2013-Feb-02	A/Thailand/CU-B7585/2013		Other Database Import	Tewawong,N.; Prachayangprecha,S.; Thongmee,T.; Vichiwattana,P.; Theamboonlers,A.; Poovorawan,Y.
EPI685119	NS	Thailand	2013-Feb-02	A/Thailand/CU-B7585/2013		Other Database Import	Tewawong,N.; Prachayangprecha,S.; Thongmee,T.; Vichiwattana,P.; Theamboonlers,A.; Poovorawan,Y.
EPI684790	HA	Thailand	2013-Feb-02	A/Thailand/CU-B7585/2013		Other Database Import	Tewawong,N.; Prachayangprecha,S.; Thongmee,T.; Vichiwattana,P.; Theamboonlers,A.; Poovorawan,Y.
EPI684963	NA	Thailand	2013-Jan-28	A/Thailand/CU-B7536/2013		Other Database Import	Tewawong,N.; Prachayangprecha,S.; Thongmee,T.; Vichiwattana,P.; Theamboonlers,A.; Poovorawan,Y.
EPI684652	PB2	Thailand	2013-Jan-28	A/Thailand/CU-B7536/2013		Other Database Import	Tewawong,N.; Prachayangprecha,S.; Thongmee,T.; Vichiwattana,P.; Theamboonlers,A.; Poovorawan,Y.
EPI684710	PB1	Thailand	2013-Jan-28	A/Thailand/CU-B7536/2013		Other Database Import	Tewawong,N.; Prachayangprecha,S.; Thongmee,T.; Vichiwattana,P.; Theamboonlers,A.; Poovorawan,Y.
EPI685060	MP	Thailand	2013-Jan-28	A/Thailand/CU-B7536/2013		Other Database Import	Tewawong,N.; Prachayangprecha,S.; Thongmee,T.; Vichiwattana,P.; Theamboonlers,A.; Poovorawan,Y.
EPI684885	NP	Thailand	2013-Jan-28	A/Thailand/CU-B7536/2013		Other Database Import	Tewawong,N.; Prachayangprecha,S.; Thongmee,T.; Vichiwattana,P.; Theamboonlers,A.; Poovorawan,Y.
EPI685176	PA	Thailand	2013-Jan-28	A/Thailand/CU-B7536/2013		Other Database Import	Tewawong,N.; Prachayangprecha,S.; Thongmee,T.; Vichiwattana,P.; Theamboonlers,A.; Poovorawan,Y.
EPI685118	NS	Thailand	2013-Jan-28	A/Thailand/CU-B7536/2013		Other Database Import	Tewawong,N.; Prachayangprecha,S.; Thongmee,T.; Vichiwattana,P.; Theamboonlers,A.; Poovorawan,Y.
EPI684789	HA	Thailand	2013-Jan-28	A/Thailand/CU-B7536/2013		Other Database Import	Tewawong,N.; Prachayangprecha,S.; Thongmee,T.; Vichiwattana,P.; Theamboonlers,A.; Poovorawan,Y.
EPI674126	HA	United States	2013-Jan-26	A/Connecticut/Flu166/2013		Other Database Import	Zhao,J.; Liu,J.; Vemula,S.V.; Lin,C.; Tan,J.; Ragupathy,V.; Wang,X.; Mbondji,C.; Ye,Z.; Landry,M.; Hewlett,I.
EPI674007	PB2	United States	2013-Jan-26	A/Connecticut/Flu166/2013		Other Database Import	Zhao,J.; Liu,J.; Vemula,S.V.; Lin,C.; Tan,J.; Ragupathy,V.; Wang,X.; Mbondji,C.; Ye,Z.; Landry,M.; Hewlett,I.
EPI674059	PB1	United States	2013-Jan-26	A/Connecticut/Flu166/2013		Other Database Import	Zhao,J.; Liu,J.; Vemula,S.V.; Lin,C.; Tan,J.; Ragupathy,V.; Wang,X.; Mbondji,C.; Ye,Z.; Landry,M.; Hewlett,I.
EPI674201	NA	United States	2013-Jan-26	A/Connecticut/Flu166/2013		Other Database Import	Zhao,J.; Liu,J.; Vemula,S.V.; Lin,C.; Tan,J.; Ragupathy,V.; Wang,X.; Mbondji,C.; Ye,Z.; Landry,M.; Hewlett,I.
EPI674177	NP	United States	2013-Jan-26	A/Connecticut/Flu166/2013		Other Database Import	Zhao,J.; Liu,J.; Vemula,S.V.; Lin,C.; Tan,J.; Ragupathy,V.; Wang,X.; Mbondji,C.; Ye,Z.; Landry,M.; Hewlett,I.
EPI674249	MP	United States	2013-Jan-26	A/Connecticut/Flu166/2013		Other Database Import	Zhao,J.; Liu,J.; Vemula,S.V.; Lin,C.; Tan,J.; Ragupathy,V.; Wang,X.; Mbondji,C.; Ye,Z.; Landry,M.; Hewlett,I.
EPI674304	PA	United States	2013-Jan-26	A/Connecticut/Flu166/2013		Other Database Import	Zhao,J.; Liu,J.; Vemula,S.V.; Lin,C.; Tan,J.; Ragupathy,V.; Wang,X.; Mbondji,C.; Ye,Z.; Landry,M.; Hewlett,I.
EPI673963	NS	United States	2013-Jan-26	A/Connecticut/Flu166/2013		Other Database Import	Zhao,J.; Liu,J.; Vemula,S.V.; Lin,C.; Tan,J.; Ragupathy,V.; Wang,X.; Mbondji,C.; Ye,Z.; Landry,M.; Hewlett,I.
EPI674101	HA	United States	2013-Feb-08	A/Connecticut/Flu146/2013		Other Database Import	Zhao,J.; Liu,J.; Vemula,S.V.; Lin,C.; Tan,J.; Ragupathy,V.; Wang,X.; Mbondji,C.; Ye,Z.; Landry,M.; Hewlett,I.
EPI673960	NS	United States	2013-Feb-08	A/Connecticut/Flu146/2013		Other Database Import	Zhao,J.; Liu,J.; Vemula,S.V.; Lin,C.; Tan,J.; Ragupathy,V.; Wang,X.; Mbondji,C.; Ye,Z.; Landry,M.; Hewlett,I.
EPI674004	PB2	United States	2013-Feb-08	A/Connecticut/Flu146/2013		Other Database Import	Zhao,J.; Liu,J.; Vemula,S.V.; Lin,C.; Tan,J.; Ragupathy,V.; Wang,X.; Mbondji,C.; Ye,Z.; Landry,M.; Hewlett,I.
EPI674056	PB1	United States	2013-Feb-08	A/Connecticut/Flu146/2013		Other Database Import	Zhao,J.; Liu,J.; Vemula,S.V.; Lin,C.; Tan,J.; Ragupathy,V.; Wang,X.; Mbondji,C.; Ye,Z.; Landry,M.; Hewlett,I.
EPI674198	NA	United States	2013-Feb-08	A/Connecticut/Flu146/2013		Other Database Import	Zhao,J.; Liu,J.; Vemula,S.V.; Lin,C.; Tan,J.; Ragupathy,V.; Wang,X.; Mbondji,C.; Ye,Z.; Landry,M.; Hewlett,I.
EPI674299	PA	United States	2013-Feb-08	A/Connecticut/Flu146/2013		Other Database Import	Zhao,J.; Liu,J.; Vemula,S.V.; Lin,C.; Tan,J.; Ragupathy,V.; Wang,X.; Mbondji,C.; Ye,Z.; Landry,M.; Hewlett,I.
EPI674174	NP	United States	2013-Feb-08	A/Connecticut/Flu146/2013		Other Database Import	Zhao,J.; Liu,J.; Vemula,S.V.; Lin,C.; Tan,J.; Ragupathy,V.; Wang,X.; Mbondji,C.; Ye,Z.; Landry,M.; Hewlett,I.
EPI674246	MP	United States	2013-Feb-08	A/Connecticut/Flu146/2013		Other Database Import	Zhao,J.; Liu,J.; Vemula,S.V.; Lin,C.; Tan,J.; Ragupathy,V.; Wang,X.; Mbondji,C.; Ye,Z.; Landry,M.; Hewlett,I.
EPI674099	HA	United States	2013-Jan-30	A/Connecticut/Flu138/2013		Other Database Import	Zhao,J.; Liu,J.; Vemula,S.V.; Lin,C.; Tan,J.; Ragupathy,V.; Wang,X.; Mbondji,C.; Ye,Z.; Landry,M.; Hewlett,I.
EPI673958	NS	United States	2013-Jan-30	A/Connecticut/Flu138/2013		Other Database Import	Zhao,J.; Liu,J.; Vemula,S.V.; Lin,C.; Tan,J.; Ragupathy,V.; Wang,X.; Mbondji,C.; Ye,Z.; Landry,M.; Hewlett,I.
EPI674002	PB2	United States	2013-Jan-30	A/Connecticut/Flu138/2013		Other Database Import	Zhao,J.; Liu,J.; Vemula,S.V.; Lin,C.; Tan,J.; Ragupathy,V.; Wang,X.; Mbondji,C.; Ye,Z.; Landry,M.; Hewlett,I.
EPI674054	PB1	United States	2013-Jan-30	A/Connecticut/Flu138/2013		Other Database Import	Zhao,J.; Liu,J.; Vemula,S.V.; Lin,C.; Tan,J.; Ragupathy,V.; Wang,X.; Mbondji,C.; Ye,Z.; Landry,M.; Hewlett,I.
EPI674196	NA	United States	2013-Jan-30	A/Connecticut/Flu138/2013		Other Database Import	Zhao,J.; Liu,J.; Vemula,S.V.; Lin,C.; Tan,J.; Ragupathy,V.; Wang,X.; Mbondji,C.; Ye,Z.; Landry,M.; Hewlett,I.
EPI674298	PA	United States	2013-Jan-30	A/Connecticut/Flu138/2013		Other Database Import	Zhao,J.; Liu,J.; Vemula,S.V.; Lin,C.; Tan,J.; Ragupathy,V.; Wang,X.; Mbondji,C.; Ye,Z.; Landry,M.; Hewlett,I.
EPI674172	NP	United States	2013-Jan-30	A/Connecticut/Flu138/2013		Other Database Import	Zhao,J.; Liu,J.; Vemula,S.V.; Lin,C.; Tan,J.; Ragupathy,V.; Wang,X.; Mbondji,C.; Ye,Z.; Landry,M.; Hewlett,I.
EPI674244	MP	United States	2013-Jan-30	A/Connecticut/Flu138/2013		Other Database Import	Zhao,J.; Liu,J.; Vemula,S.V.; Lin,C.; Tan,J.; Ragupathy,V.; Wang,X.; Mbondji,C.; Ye,Z.; Landry,M.; Hewlett,I.
EPI674098	HA	United States	2013-Jan-25	A/Connecticut/Flu124/2013		Other Database Import	Zhao,J.; Liu,J.; Vemula,S.V.; Lin,C.; Tan,J.; Ragupathy,V.; Wang,X.; Mbondji,C.; Ye,Z.; Landry,M.; Hewlett,I.
EPI673957	NS	United States	2013-Jan-25	A/Connecticut/Flu124/2013		Other Database Import	Zhao,J.; Liu,J.; Vemula,S.V.; Lin,C.; Tan,J.; Ragupathy,V.; Wang,X.; Mbondji,C.; Ye,Z.; Landry,M.; Hewlett,I.
EPI674001	PB2	United States	2013-Jan-25	A/Connecticut/Flu124/2013		Other Database Import	Zhao,J.; Liu,J.; Vemula,S.V.; Lin,C.; Tan,J.; Ragupathy,V.; Wang,X.; Mbondji,C.; Ye,Z.; Landry,M.; Hewlett,I.
EPI674053	PB1	United States	2013-Jan-25	A/Connecticut/Flu124/2013		Other Database Import	Zhao,J.; Liu,J.; Vemula,S.V.; Lin,C.; Tan,J.; Ragupathy,V.; Wang,X.; Mbondji,C.; Ye,Z.; Landry,M.; Hewlett,I.
EPI674195	NA	United States	2013-Jan-25	A/Connecticut/Flu124/2013		Other Database Import	Zhao,J.; Liu,J.; Vemula,S.V.; Lin,C.; Tan,J.; Ragupathy,V.; Wang,X.; Mbondji,C.; Ye,Z.; Landry,M.; Hewlett,I.
EPI674297	PA	United States	2013-Jan-25	A/Connecticut/Flu124/2013		Other Database Import	Zhao,J.; Liu,J.; Vemula,S.V.; Lin,C.; Tan,J.; Ragupathy,V.; Wang,X.; Mbondji,C.; Ye,Z.; Landry,M.; Hewlett,I.
EPI674171	NP	United States	2013-Jan-25	A/Connecticut/Flu124/2013		Other Database Import	Zhao,J.; Liu,J.; Vemula,S.V.; Lin,C.; Tan,J.; Ragupathy,V.; Wang,X.; Mbondji,C.; Ye,Z.; Landry,M.; Hewlett,I.
EPI674243	MP	United States	2013-Jan-25	A/Connecticut/Flu124/2013		Other Database Import	Zhao,J.; Liu,J.; Vemula,S.V.; Lin,C.; Tan,J.; Ragupathy,V.; Wang,X.; Mbondji,C.; Ye,Z.; Landry,M.; Hewlett,I.
EPI673953	NS	United States	2013-Mar-04	A/Connecticut/Flu105/2013		Other Database Import	Zhao,J.; Liu,J.; Vemula,S.V.; Lin,C.; Tan,J.; Ragupathy,V.; Wang,X.; Mbondji,C.; Ye,Z.; Landry,M.; Hewlett,I.
EPI674094	HA	United States	2013-Mar-04	A/Connecticut/Flu105/2013		Other Database Import	Zhao,J.; Liu,J.; Vemula,S.V.; Lin,C.; Tan,J.; Ragupathy,V.; Wang,X.; Mbondji,C.; Ye,Z.; Landry,M.; Hewlett,I.
EPI673998	PB2	United States	2013-Mar-04	A/Connecticut/Flu105/2013		Other Database Import	Zhao,J.; Liu,J.; Vemula,S.V.; Lin,C.; Tan,J.; Ragupathy,V.; Wang,X.; Mbondji,C.; Ye,Z.; Landry,M.; Hewlett,I.
EPI674048	PB1	United States	2013-Mar-04	A/Connecticut/Flu105/2013		Other Database Import	Zhao,J.; Liu,J.; Vemula,S.V.; Lin,C.; Tan,J.; Ragupathy,V.; Wang,X.; Mbondji,C.; Ye,Z.; Landry,M.; Hewlett,I.
EPI674166	NP	United States	2013-Mar-04	A/Connecticut/Flu105/2013		Other Database Import	Zhao,J.; Liu,J.; Vemula,S.V.; Lin,C.; Tan,J.; Ragupathy,V.; Wang,X.; Mbondji,C.; Ye,Z.; Landry,M.; Hewlett,I.
EPI674215	NA	United States	2013-Mar-04	A/Connecticut/Flu105/2013		Other Database Import	Zhao,J.; Liu,J.; Vemula,S.V.; Lin,C.; Tan,J.; Ragupathy,V.; Wang,X.; Mbondji,C.; Ye,Z.; Landry,M.; Hewlett,I.
EPI674264	MP	United States	2013-Mar-04	A/Connecticut/Flu105/2013		Other Database Import	Zhao,J.; Liu,J.; Vemula,S.V.; Lin,C.; Tan,J.; Ragupathy,V.; Wang,X.; Mbondji,C.; Ye,Z.; Landry,M.; Hewlett,I.
EPI692648	PA	United States	2013-Mar-04	A/Connecticut/Flu105/2013		Other Database Import	Zhao,J.; Liu,J.; Vemula,S.V.; Lin,C.; Tan,J.; Ragupathy,V.; Wang,X.; Mbondji,C.; Ye,Z.; Landry,M.; Hewlett,I.
EPI674093	HA	United States	2013-Jan-03	A/Connecticut/Flu099/2013		Other Database Import	Zhao,J.; Liu,J.; Vemula,S.V.; Lin,C.; Tan,J.; Ragupathy,V.; Wang,X.; Mbondji,C.; Ye,Z.; Landry,M.; Hewlett,I.
EPI673997	PB2	United States	2013-Jan-03	A/Connecticut/Flu099/2013		Other Database Import	Zhao,J.; Liu,J.; Vemula,S.V.; Lin,C.; Tan,J.; Ragupathy,V.; Wang,X.; Mbondji,C.; Ye,Z.; Landry,M.; Hewlett,I.
EPI674046	PB1	United States	2013-Jan-03	A/Connecticut/Flu099/2013		Other Database Import	Zhao,J.; Liu,J.; Vemula,S.V.; Lin,C.; Tan,J.; Ragupathy,V.; Wang,X.; Mbondji,C.; Ye,Z.; Landry,M.; Hewlett,I.
EPI674164	NP	United States	2013-Jan-03	A/Connecticut/Flu099/2013		Other Database Import	Zhao,J.; Liu,J.; Vemula,S.V.; Lin,C.; Tan,J.; Ragupathy,V.; Wang,X.; Mbondji,C.; Ye,Z.; Landry,M.; Hewlett,I.
EPI674238	MP	United States	2013-Jan-03	A/Connecticut/Flu099/2013		Other Database Import	Zhao,J.; Liu,J.; Vemula,S.V.; Lin,C.; Tan,J.; Ragupathy,V.; Wang,X.; Mbondji,C.; Ye,Z.; Landry,M.; Hewlett,I.
EPI674214	NA	United States	2013-Jan-03	A/Connecticut/Flu099/2013		Other Database Import	Zhao,J.; Liu,J.; Vemula,S.V.; Lin,C.; Tan,J.; Ragupathy,V.; Wang,X.; Mbondji,C.; Ye,Z.; Landry,M.; Hewlett,I.
EPI673951	NS	United States	2013-Jan-03	A/Connecticut/Flu099/2013		Other Database Import	Zhao,J.; Liu,J.; Vemula,S.V.; Lin,C.; Tan,J.; Ragupathy,V.; Wang,X.; Mbondji,C.; Ye,Z.; Landry,M.; Hewlett,I.
EPI692647	PA	United States	2013-Jan-03	A/Connecticut/Flu099/2013		Other Database Import	Zhao,J.; Liu,J.; Vemula,S.V.; Lin,C.; Tan,J.; Ragupathy,V.; Wang,X.; Mbondji,C.; Ye,Z.; Landry,M.; Hewlett,I.
EPI674114	HA	United States	2013-Jan-01	A/Connecticut/Flu090/2013		Other Database Import	Zhao,J.; Liu,J.; Vemula,S.V.; Lin,C.; Tan,J.; Ragupathy,V.; Wang,X.; Mbondji,C.; Ye,Z.; Landry,M.; Hewlett,I.
EPI673996	PB2	United States	2013-Jan-01	A/Connecticut/Flu090/2013		Other Database Import	Zhao,J.; Liu,J.; Vemula,S.V.; Lin,C.; Tan,J.; Ragupathy,V.; Wang,X.; Mbondji,C.; Ye,Z.; Landry,M.; Hewlett,I.
EPI674019	PB1	United States	2013-Jan-01	A/Connecticut/Flu090/2013		Other Database Import	Zhao,J.; Liu,J.; Vemula,S.V.; Lin,C.; Tan,J.; Ragupathy,V.; Wang,X.; Mbondji,C.; Ye,Z.; Landry,M.; Hewlett,I.
EPI674163	NP	United States	2013-Jan-01	A/Connecticut/Flu090/2013		Other Database Import	Zhao,J.; Liu,J.; Vemula,S.V.; Lin,C.; Tan,J.; Ragupathy,V.; Wang,X.; Mbondji,C.; Ye,Z.; Landry,M.; Hewlett,I.
EPI674237	MP	United States	2013-Jan-01	A/Connecticut/Flu090/2013		Other Database Import	Zhao,J.; Liu,J.; Vemula,S.V.; Lin,C.; Tan,J.; Ragupathy,V.; Wang,X.; Mbondji,C.; Ye,Z.; Landry,M.; Hewlett,I.
EPI674213	NA	United States	2013-Jan-01	A/Connecticut/Flu090/2013		Other Database Import	Zhao,J.; Liu,J.; Vemula,S.V.; Lin,C.; Tan,J.; Ragupathy,V.; Wang,X.; Mbondji,C.; Ye,Z.; Landry,M.; Hewlett,I.
EPI673950	NS	United States	2013-Jan-01	A/Connecticut/Flu090/2013		Other Database Import	Zhao,J.; Liu,J.; Vemula,S.V.; Lin,C.; Tan,J.; Ragupathy,V.; Wang,X.; Mbondji,C.; Ye,Z.; Landry,M.; Hewlett,I.
EPI692646	PA	United States	2013-Jan-01	A/Connecticut/Flu090/2013		Other Database Import	Zhao,J.; Liu,J.; Vemula,S.V.; Lin,C.; Tan,J.; Ragupathy,V.; Wang,X.; Mbondji,C.; Ye,Z.; Landry,M.; Hewlett,I.
EPI674105	HA	United States	2013-Jan-31	A/Connecticut/Flu178/2013		Other Database Import	Zhao,J.; Liu,J.; Vemula,S.V.; Lin,C.; Tan,J.; Ragupathy,V.; Wang,X.; Mbondji,C.; Ye,Z.; Landry,M.; Hewlett,I.
EPI673987	PB2	United States	2013-Jan-31	A/Connecticut/Flu178/2013		Other Database Import	Zhao,J.; Liu,J.; Vemula,S.V.; Lin,C.; Tan,J.; Ragupathy,V.; Wang,X.; Mbondji,C.; Ye,Z.; Landry,M.; Hewlett,I.
EPI674035	PB1	United States	2013-Jan-31	A/Connecticut/Flu178/2013		Other Database Import	Zhao,J.; Liu,J.; Vemula,S.V.; Lin,C.; Tan,J.; Ragupathy,V.; Wang,X.; Mbondji,C.; Ye,Z.; Landry,M.; Hewlett,I.
EPI674226	NA	United States	2013-Jan-31	A/Connecticut/Flu178/2013		Other Database Import	Zhao,J.; Liu,J.; Vemula,S.V.; Lin,C.; Tan,J.; Ragupathy,V.; Wang,X.; Mbondji,C.; Ye,Z.; Landry,M.; Hewlett,I.
EPI674275	MP	United States	2013-Jan-31	A/Connecticut/Flu178/2013		Other Database Import	Zhao,J.; Liu,J.; Vemula,S.V.; Lin,C.; Tan,J.; Ragupathy,V.; Wang,X.; Mbondji,C.; Ye,Z.; Landry,M.; Hewlett,I.
EPI674153	NP	United States	2013-Jan-31	A/Connecticut/Flu178/2013		Other Database Import	Zhao,J.; Liu,J.; Vemula,S.V.; Lin,C.; Tan,J.; Ragupathy,V.; Wang,X.; Mbondji,C.; Ye,Z.; Landry,M.; Hewlett,I.
EPI673941	NS	United States	2013-Jan-31	A/Connecticut/Flu178/2013		Other Database Import	Zhao,J.; Liu,J.; Vemula,S.V.; Lin,C.; Tan,J.; Ragupathy,V.; Wang,X.; Mbondji,C.; Ye,Z.; Landry,M.; Hewlett,I.
EPI692658	PA	United States	2013-Jan-31	A/Connecticut/Flu178/2013		Other Database Import	Zhao,J.; Liu,J.; Vemula,S.V.; Lin,C.; Tan,J.; Ragupathy,V.; Wang,X.; Mbondji,C.; Ye,Z.; Landry,M.; Hewlett,I.
EPI674122	HA	United States	2013-Feb-01	A/Connecticut/Flu139/2013		Other Database Import	Zhao,J.; Liu,J.; Vemula,S.V.; Lin,C.; Tan,J.; Ragupathy,V.; Wang,X.; Mbondji,C.; Ye,Z.; Landry,M.; Hewlett,I.
EPI673981	PB2	United States	2013-Feb-01	A/Connecticut/Flu139/2013		Other Database Import	Zhao,J.; Liu,J.; Vemula,S.V.; Lin,C.; Tan,J.; Ragupathy,V.; Wang,X.; Mbondji,C.; Ye,Z.; Landry,M.; Hewlett,I.
EPI674029	PB1	United States	2013-Feb-01	A/Connecticut/Flu139/2013		Other Database Import	Zhao,J.; Liu,J.; Vemula,S.V.; Lin,C.; Tan,J.; Ragupathy,V.; Wang,X.; Mbondji,C.; Ye,Z.; Landry,M.; Hewlett,I.
EPI674147	NP	United States	2013-Feb-01	A/Connecticut/Flu139/2013		Other Database Import	Zhao,J.; Liu,J.; Vemula,S.V.; Lin,C.; Tan,J.; Ragupathy,V.; Wang,X.; Mbondji,C.; Ye,Z.; Landry,M.; Hewlett,I.
EPI674220	NA	United States	2013-Feb-01	A/Connecticut/Flu139/2013		Other Database Import	Zhao,J.; Liu,J.; Vemula,S.V.; Lin,C.; Tan,J.; Ragupathy,V.; Wang,X.; Mbondji,C.; Ye,Z.; Landry,M.; Hewlett,I.
EPI674269	MP	United States	2013-Feb-01	A/Connecticut/Flu139/2013		Other Database Import	Zhao,J.; Liu,J.; Vemula,S.V.; Lin,C.; Tan,J.; Ragupathy,V.; Wang,X.; Mbondji,C.; Ye,Z.; Landry,M.; Hewlett,I.
EPI673935	NS	United States	2013-Feb-01	A/Connecticut/Flu139/2013		Other Database Import	Zhao,J.; Liu,J.; Vemula,S.V.; Lin,C.; Tan,J.; Ragupathy,V.; Wang,X.; Mbondji,C.; Ye,Z.; Landry,M.; Hewlett,I.
EPI692652	PA	United States	2013-Feb-01	A/Connecticut/Flu139/2013		Other Database Import	Zhao,J.; Liu,J.; Vemula,S.V.; Lin,C.; Tan,J.; Ragupathy,V.; Wang,X.; Mbondji,C.; Ye,Z.; Landry,M.; Hewlett,I.
EPI674120	HA	United States	2013-Jan-27	A/Connecticut/Flu122/2013		Other Database Import	Zhao,J.; Liu,J.; Vemula,S.V.; Lin,C.; Tan,J.; Ragupathy,V.; Wang,X.; Mbondji,C.; Ye,Z.; Landry,M.; Hewlett,I.
EPI673979	PB2	United States	2013-Jan-27	A/Connecticut/Flu122/2013		Other Database Import	Zhao,J.; Liu,J.; Vemula,S.V.; Lin,C.; Tan,J.; Ragupathy,V.; Wang,X.; Mbondji,C.; Ye,Z.; Landry,M.; Hewlett,I.
EPI674027	PB1	United States	2013-Jan-27	A/Connecticut/Flu122/2013		Other Database Import	Zhao,J.; Liu,J.; Vemula,S.V.; Lin,C.; Tan,J.; Ragupathy,V.; Wang,X.; Mbondji,C.; Ye,Z.; Landry,M.; Hewlett,I.
EPI674145	NP	United States	2013-Jan-27	A/Connecticut/Flu122/2013		Other Database Import	Zhao,J.; Liu,J.; Vemula,S.V.; Lin,C.; Tan,J.; Ragupathy,V.; Wang,X.; Mbondji,C.; Ye,Z.; Landry,M.; Hewlett,I.
EPI674218	NA	United States	2013-Jan-27	A/Connecticut/Flu122/2013		Other Database Import	Zhao,J.; Liu,J.; Vemula,S.V.; Lin,C.; Tan,J.; Ragupathy,V.; Wang,X.; Mbondji,C.; Ye,Z.; Landry,M.; Hewlett,I.
EPI674267	MP	United States	2013-Jan-27	A/Connecticut/Flu122/2013		Other Database Import	Zhao,J.; Liu,J.; Vemula,S.V.; Lin,C.; Tan,J.; Ragupathy,V.; Wang,X.; Mbondji,C.; Ye,Z.; Landry,M.; Hewlett,I.
EPI673933	NS	United States	2013-Jan-27	A/Connecticut/Flu122/2013		Other Database Import	Zhao,J.; Liu,J.; Vemula,S.V.; Lin,C.; Tan,J.; Ragupathy,V.; Wang,X.; Mbondji,C.; Ye,Z.; Landry,M.; Hewlett,I.
EPI692650	PA	United States	2013-Jan-27	A/Connecticut/Flu122/2013		Other Database Import	Zhao,J.; Liu,J.; Vemula,S.V.; Lin,C.; Tan,J.; Ragupathy,V.; Wang,X.; Mbondji,C.; Ye,Z.; Landry,M.; Hewlett,I.
EPI648921	HA	United States	2013-Jan-11	A/Texas/19/2013	Baylor College of Medicine	Centers for Disease Control and Prevention
EPI648920	NA	United States	2013-Jan-11	A/Texas/19/2013	Baylor College of Medicine	Centers for Disease Control and Prevention
EPI648918	NA	United States	2013-Jan-18	A/Texas/18/2013	Baylor College of Medicine	Centers for Disease Control and Prevention
EPI648919	HA	United States	2013-Jan-18	A/Texas/18/2013	Baylor College of Medicine	Centers for Disease Control and Prevention
EPI648912	MP	United States	2013-Jan-02	A/Texas/28/2013	Baylor College of Medicine	Centers for Disease Control and Prevention
EPI648913	NA	United States	2013-Jan-02	A/Texas/28/2013	Baylor College of Medicine	Centers for Disease Control and Prevention
EPI648914	HA	United States	2013-Jan-02	A/Texas/28/2013	Baylor College of Medicine	Centers for Disease Control and Prevention
EPI648909	MP	United States	2013-Jan-03	A/Texas/29/2013	Baylor College of Medicine	Centers for Disease Control and Prevention
EPI648910	NA	United States	2013-Jan-03	A/Texas/29/2013	Baylor College of Medicine	Centers for Disease Control and Prevention
EPI648911	HA	United States	2013-Jan-03	A/Texas/29/2013	Baylor College of Medicine	Centers for Disease Control and Prevention
EPI644657	NA	United States	2013-Jan-24	A/Michigan/24/2013	University of Michigan SPH EPID	Centers for Disease Control and Prevention
EPI644658	HA	United States	2013-Jan-24	A/Michigan/24/2013	University of Michigan SPH EPID	Centers for Disease Control and Prevention
EPI644655	NA	United States	2013-Feb-04	A/Wisconsin/56/2013	Marshfield Clinic Research Foundation	Centers for Disease Control and Prevention
EPI644656	HA	United States	2013-Feb-04	A/Wisconsin/56/2013	Marshfield Clinic Research Foundation	Centers for Disease Control and Prevention
EPI644641	NA	United States	2013-Feb-11	A/Wisconsin/54/2013	Marshfield Clinic Research Foundation	Centers for Disease Control and Prevention
EPI644642	HA	United States	2013-Feb-11	A/Wisconsin/54/2013	Marshfield Clinic Research Foundation	Centers for Disease Control and Prevention
EPI644639	NA	United States	2013-Feb-03	A/Wisconsin/53/2013	Marshfield Clinic Research Foundation	Centers for Disease Control and Prevention
EPI644640	HA	United States	2013-Feb-03	A/Wisconsin/53/2013	Marshfield Clinic Research Foundation	Centers for Disease Control and Prevention
EPI644637	NA	United States	2013-Jan-16	A/Wisconsin/52/2013	Marshfield Clinic Research Foundation	Centers for Disease Control and Prevention
EPI644638	HA	United States	2013-Jan-16	A/Wisconsin/52/2013	Marshfield Clinic Research Foundation	Centers for Disease Control and Prevention
EPI644629	NA	United States	2013-Jan-24	A/Michigan/25/2013	University of Michigan SPH EPID	Centers for Disease Control and Prevention
EPI644630	HA	United States	2013-Jan-24	A/Michigan/25/2013	University of Michigan SPH EPID	Centers for Disease Control and Prevention
EPI644620	NA	United States	2013-Feb-08	A/Wisconsin/49/2013	Marshfield Clinic Research Foundation	Centers for Disease Control and Prevention
EPI644621	HA	United States	2013-Feb-08	A/Wisconsin/49/2013	Marshfield Clinic Research Foundation	Centers for Disease Control and Prevention
EPI644616	NA	United States	2013-Mar-04	A/Wisconsin/50/2013	Marshfield Clinic Research Foundation	Centers for Disease Control and Prevention
EPI644617	HA	United States	2013-Mar-04	A/Wisconsin/50/2013	Marshfield Clinic Research Foundation	Centers for Disease Control and Prevention
EPI644600	NA	United States	2013-Jan-28	A/Michigan/28/2013	University of Michigan SPH EPID	Centers for Disease Control and Prevention
EPI644601	HA	United States	2013-Jan-28	A/Michigan/28/2013	University of Michigan SPH EPID	Centers for Disease Control and Prevention
EPI644598	NA	United States	2013-Jan-26	A/Michigan/27/2013	University of Michigan SPH EPID	Centers for Disease Control and Prevention
EPI644599	HA	United States	2013-Jan-26	A/Michigan/27/2013	University of Michigan SPH EPID	Centers for Disease Control and Prevention
EPI622619	HA	China	2013-Feb-25	A/Hangzhou/A155/2013	Hangzhou Center for Disease Control and Prevention	Hangzhou Center for Disease Control and Prevention	Li,J.; Zhou,Y.Y.; Kou,Y.; Zheng,Z.B.; Yu,X.F.
EPI764313	PB1	China	2013-Feb-25	A/Hangzhou/A155/2013	Hangzhou Center for Disease Control and Prevention	Hangzhou Center for Disease Control and Prevention	Li,J.; Zhou,Y.Y.; Kou,Y.; Zheng,Z.B.; Yu,X.F.
EPI916989	PA	China	2013-Feb-25	A/Hangzhou/A155/2013	Hangzhou Center for Disease Control and Prevention	Hangzhou Center for Disease Control and Prevention	Li,J.; Zhou,Y.Y.; Kou,Y.; Zheng,Z.B.; Yu,X.F.
EPI622617	HA	China	2013-Feb-17	A/Hangzhou/A121/2013	Hangzhou Center for Disease Control and Prevention	Hangzhou Center for Disease Control and Prevention	Li,J.; Zhou,Y.Y.; Kou,Y.; Zheng,Z.B.; Yu,X.F.
EPI764311	PB1	China	2013-Feb-17	A/Hangzhou/A121/2013	Hangzhou Center for Disease Control and Prevention	Hangzhou Center for Disease Control and Prevention	Li,J.; Zhou,Y.Y.; Kou,Y.; Zheng,Z.B.; Yu,X.F.
EPI916987	PA	China	2013-Feb-17	A/Hangzhou/A121/2013	Hangzhou Center for Disease Control and Prevention	Hangzhou Center for Disease Control and Prevention	Li,J.; Zhou,Y.Y.; Kou,Y.; Zheng,Z.B.; Yu,X.F.
EPI614207	PA	United States	2013-Jan-25	A/Houston/JMM_150/2013		Other Database Import	Wentworth,D.E.; Halpin,R.A.; Lin,X.; Bera,J.; Akopov,A.; Mohan,M.; Fedorova,N.; Tsitrin,T.; McLellan,M.; Stockwell,T.; Amedeo,P.; Appalla,L.; Bishop,B.; Edworthy,P.; Gupta,N.; Hoover,J.; Katzel,D.; Li,K.; Schobel,S.; Shrivastava,S.; Thovarai,V.; Wang,S.; Bao,Y.; Sanders,R.; Zhdanov,S.; Kiryutin,B.; Lipman,D.J.; Tatusova,T.; Musser,J.M.
EPI616740	HA	United States	2013-Jan-25	A/Houston/JMM_150/2013		Other Database Import	Wentworth,D.E.; Halpin,R.A.; Lin,X.; Bera,J.; Akopov,A.; Mohan,M.; Fedorova,N.; Tsitrin,T.; McLellan,M.; Stockwell,T.; Amedeo,P.; Appalla,L.; Bishop,B.; Edworthy,P.; Gupta,N.; Hoover,J.; Katzel,D.; Li,K.; Schobel,S.; Shrivastava,S.; Thovarai,V.; Wang,S.; Bao,Y.; Sanders,R.; Zhdanov,S.; Kiryutin,B.; Lipman,D.J.; Tatusova,T.; Musser,J.M.
EPI616742	MP	United States	2013-Jan-25	A/Houston/JMM_150/2013		Other Database Import	Wentworth,D.E.; Halpin,R.A.; Lin,X.; Bera,J.; Akopov,A.; Mohan,M.; Fedorova,N.; Tsitrin,T.; McLellan,M.; Stockwell,T.; Amedeo,P.; Appalla,L.; Bishop,B.; Edworthy,P.; Gupta,N.; Hoover,J.; Katzel,D.; Li,K.; Schobel,S.; Shrivastava,S.; Thovarai,V.; Wang,S.; Bao,Y.; Sanders,R.; Zhdanov,S.; Kiryutin,B.; Lipman,D.J.; Tatusova,T.; Musser,J.M.
EPI616744	NA	United States	2013-Jan-25	A/Houston/JMM_150/2013		Other Database Import	Wentworth,D.E.; Halpin,R.A.; Lin,X.; Bera,J.; Akopov,A.; Mohan,M.; Fedorova,N.; Tsitrin,T.; McLellan,M.; Stockwell,T.; Amedeo,P.; Appalla,L.; Bishop,B.; Edworthy,P.; Gupta,N.; Hoover,J.; Katzel,D.; Li,K.; Schobel,S.; Shrivastava,S.; Thovarai,V.; Wang,S.; Bao,Y.; Sanders,R.; Zhdanov,S.; Kiryutin,B.; Lipman,D.J.; Tatusova,T.; Musser,J.M.
EPI616745	NP	United States	2013-Jan-25	A/Houston/JMM_150/2013		Other Database Import	Wentworth,D.E.; Halpin,R.A.; Lin,X.; Bera,J.; Akopov,A.; Mohan,M.; Fedorova,N.; Tsitrin,T.; McLellan,M.; Stockwell,T.; Amedeo,P.; Appalla,L.; Bishop,B.; Edworthy,P.; Gupta,N.; Hoover,J.; Katzel,D.; Li,K.; Schobel,S.; Shrivastava,S.; Thovarai,V.; Wang,S.; Bao,Y.; Sanders,R.; Zhdanov,S.; Kiryutin,B.; Lipman,D.J.; Tatusova,T.; Musser,J.M.
EPI616747	NS	United States	2013-Jan-25	A/Houston/JMM_150/2013		Other Database Import	Wentworth,D.E.; Halpin,R.A.; Lin,X.; Bera,J.; Akopov,A.; Mohan,M.; Fedorova,N.; Tsitrin,T.; McLellan,M.; Stockwell,T.; Amedeo,P.; Appalla,L.; Bishop,B.; Edworthy,P.; Gupta,N.; Hoover,J.; Katzel,D.; Li,K.; Schobel,S.; Shrivastava,S.; Thovarai,V.; Wang,S.; Bao,Y.; Sanders,R.; Zhdanov,S.; Kiryutin,B.; Lipman,D.J.; Tatusova,T.; Musser,J.M.
EPI616751	PB1	United States	2013-Jan-25	A/Houston/JMM_150/2013		Other Database Import	Wentworth,D.E.; Halpin,R.A.; Lin,X.; Bera,J.; Akopov,A.; Mohan,M.; Fedorova,N.; Tsitrin,T.; McLellan,M.; Stockwell,T.; Amedeo,P.; Appalla,L.; Bishop,B.; Edworthy,P.; Gupta,N.; Hoover,J.; Katzel,D.; Li,K.; Schobel,S.; Shrivastava,S.; Thovarai,V.; Wang,S.; Bao,Y.; Sanders,R.; Zhdanov,S.; Kiryutin,B.; Lipman,D.J.; Tatusova,T.; Musser,J.M.
EPI616753	PB2	United States	2013-Jan-25	A/Houston/JMM_150/2013		Other Database Import	Wentworth,D.E.; Halpin,R.A.; Lin,X.; Bera,J.; Akopov,A.; Mohan,M.; Fedorova,N.; Tsitrin,T.; McLellan,M.; Stockwell,T.; Amedeo,P.; Appalla,L.; Bishop,B.; Edworthy,P.; Gupta,N.; Hoover,J.; Katzel,D.; Li,K.; Schobel,S.; Shrivastava,S.; Thovarai,V.; Wang,S.; Bao,Y.; Sanders,R.; Zhdanov,S.; Kiryutin,B.; Lipman,D.J.; Tatusova,T.; Musser,J.M.
EPI614202	PA	United States	2013-Feb-08	A/Houston/JMM_180/2013		Other Database Import	Wentworth,D.E.; Halpin,R.A.; Lin,X.; Bera,J.; Akopov,A.; Mohan,M.; Fedorova,N.; Tsitrin,T.; McLellan,M.; Stockwell,T.; Amedeo,P.; Appalla,L.; Bishop,B.; Edworthy,P.; Gupta,N.; Hoover,J.; Katzel,D.; Li,K.; Schobel,S.; Shrivastava,S.; Thovarai,V.; Wang,S.; Bao,Y.; Sanders,R.; Zhdanov,S.; Kiryutin,B.; Lipman,D.J.; Tatusova,T.; Musser,J.M.
EPI616426	HA	United States	2013-Feb-08	A/Houston/JMM_180/2013		Other Database Import	Wentworth,D.E.; Halpin,R.A.; Lin,X.; Bera,J.; Akopov,A.; Mohan,M.; Fedorova,N.; Tsitrin,T.; McLellan,M.; Stockwell,T.; Amedeo,P.; Appalla,L.; Bishop,B.; Edworthy,P.; Gupta,N.; Hoover,J.; Katzel,D.; Li,K.; Schobel,S.; Shrivastava,S.; Thovarai,V.; Wang,S.; Bao,Y.; Sanders,R.; Zhdanov,S.; Kiryutin,B.; Lipman,D.J.; Tatusova,T.; Musser,J.M.
EPI616427	MP	United States	2013-Feb-08	A/Houston/JMM_180/2013		Other Database Import	Wentworth,D.E.; Halpin,R.A.; Lin,X.; Bera,J.; Akopov,A.; Mohan,M.; Fedorova,N.; Tsitrin,T.; McLellan,M.; Stockwell,T.; Amedeo,P.; Appalla,L.; Bishop,B.; Edworthy,P.; Gupta,N.; Hoover,J.; Katzel,D.; Li,K.; Schobel,S.; Shrivastava,S.; Thovarai,V.; Wang,S.; Bao,Y.; Sanders,R.; Zhdanov,S.; Kiryutin,B.; Lipman,D.J.; Tatusova,T.; Musser,J.M.
EPI616428	NA	United States	2013-Feb-08	A/Houston/JMM_180/2013		Other Database Import	Wentworth,D.E.; Halpin,R.A.; Lin,X.; Bera,J.; Akopov,A.; Mohan,M.; Fedorova,N.; Tsitrin,T.; McLellan,M.; Stockwell,T.; Amedeo,P.; Appalla,L.; Bishop,B.; Edworthy,P.; Gupta,N.; Hoover,J.; Katzel,D.; Li,K.; Schobel,S.; Shrivastava,S.; Thovarai,V.; Wang,S.; Bao,Y.; Sanders,R.; Zhdanov,S.; Kiryutin,B.; Lipman,D.J.; Tatusova,T.; Musser,J.M.
EPI616429	NP	United States	2013-Feb-08	A/Houston/JMM_180/2013		Other Database Import	Wentworth,D.E.; Halpin,R.A.; Lin,X.; Bera,J.; Akopov,A.; Mohan,M.; Fedorova,N.; Tsitrin,T.; McLellan,M.; Stockwell,T.; Amedeo,P.; Appalla,L.; Bishop,B.; Edworthy,P.; Gupta,N.; Hoover,J.; Katzel,D.; Li,K.; Schobel,S.; Shrivastava,S.; Thovarai,V.; Wang,S.; Bao,Y.; Sanders,R.; Zhdanov,S.; Kiryutin,B.; Lipman,D.J.; Tatusova,T.; Musser,J.M.
EPI616430	NS	United States	2013-Feb-08	A/Houston/JMM_180/2013		Other Database Import	Wentworth,D.E.; Halpin,R.A.; Lin,X.; Bera,J.; Akopov,A.; Mohan,M.; Fedorova,N.; Tsitrin,T.; McLellan,M.; Stockwell,T.; Amedeo,P.; Appalla,L.; Bishop,B.; Edworthy,P.; Gupta,N.; Hoover,J.; Katzel,D.; Li,K.; Schobel,S.; Shrivastava,S.; Thovarai,V.; Wang,S.; Bao,Y.; Sanders,R.; Zhdanov,S.; Kiryutin,B.; Lipman,D.J.; Tatusova,T.; Musser,J.M.
EPI616431	PB1	United States	2013-Feb-08	A/Houston/JMM_180/2013		Other Database Import	Wentworth,D.E.; Halpin,R.A.; Lin,X.; Bera,J.; Akopov,A.; Mohan,M.; Fedorova,N.; Tsitrin,T.; McLellan,M.; Stockwell,T.; Amedeo,P.; Appalla,L.; Bishop,B.; Edworthy,P.; Gupta,N.; Hoover,J.; Katzel,D.; Li,K.; Schobel,S.; Shrivastava,S.; Thovarai,V.; Wang,S.; Bao,Y.; Sanders,R.; Zhdanov,S.; Kiryutin,B.; Lipman,D.J.; Tatusova,T.; Musser,J.M.
EPI616432	PB2	United States	2013-Feb-08	A/Houston/JMM_180/2013		Other Database Import	Wentworth,D.E.; Halpin,R.A.; Lin,X.; Bera,J.; Akopov,A.; Mohan,M.; Fedorova,N.; Tsitrin,T.; McLellan,M.; Stockwell,T.; Amedeo,P.; Appalla,L.; Bishop,B.; Edworthy,P.; Gupta,N.; Hoover,J.; Katzel,D.; Li,K.; Schobel,S.; Shrivastava,S.; Thovarai,V.; Wang,S.; Bao,Y.; Sanders,R.; Zhdanov,S.; Kiryutin,B.; Lipman,D.J.; Tatusova,T.; Musser,J.M.
EPI614201	PA	United States	2013-Feb-05	A/Houston/JMM_179/2013		Other Database Import	Wentworth,D.E.; Halpin,R.A.; Lin,X.; Bera,J.; Akopov,A.; Mohan,M.; Fedorova,N.; Tsitrin,T.; McLellan,M.; Stockwell,T.; Amedeo,P.; Appalla,L.; Bishop,B.; Edworthy,P.; Gupta,N.; Hoover,J.; Katzel,D.; Li,K.; Schobel,S.; Shrivastava,S.; Thovarai,V.; Wang,S.; Bao,Y.; Sanders,R.; Zhdanov,S.; Kiryutin,B.; Lipman,D.J.; Tatusova,T.; Musser,J.M.
EPI616423	NS	United States	2013-Feb-05	A/Houston/JMM_179/2013		Other Database Import	Wentworth,D.E.; Halpin,R.A.; Lin,X.; Bera,J.; Akopov,A.; Mohan,M.; Fedorova,N.; Tsitrin,T.; McLellan,M.; Stockwell,T.; Amedeo,P.; Appalla,L.; Bishop,B.; Edworthy,P.; Gupta,N.; Hoover,J.; Katzel,D.; Li,K.; Schobel,S.; Shrivastava,S.; Thovarai,V.; Wang,S.; Bao,Y.; Sanders,R.; Zhdanov,S.; Kiryutin,B.; Lipman,D.J.; Tatusova,T.; Musser,J.M.
EPI616424	PB1	United States	2013-Feb-05	A/Houston/JMM_179/2013		Other Database Import	Wentworth,D.E.; Halpin,R.A.; Lin,X.; Bera,J.; Akopov,A.; Mohan,M.; Fedorova,N.; Tsitrin,T.; McLellan,M.; Stockwell,T.; Amedeo,P.; Appalla,L.; Bishop,B.; Edworthy,P.; Gupta,N.; Hoover,J.; Katzel,D.; Li,K.; Schobel,S.; Shrivastava,S.; Thovarai,V.; Wang,S.; Bao,Y.; Sanders,R.; Zhdanov,S.; Kiryutin,B.; Lipman,D.J.; Tatusova,T.; Musser,J.M.
EPI616425	PB2	United States	2013-Feb-05	A/Houston/JMM_179/2013		Other Database Import	Wentworth,D.E.; Halpin,R.A.; Lin,X.; Bera,J.; Akopov,A.; Mohan,M.; Fedorova,N.; Tsitrin,T.; McLellan,M.; Stockwell,T.; Amedeo,P.; Appalla,L.; Bishop,B.; Edworthy,P.; Gupta,N.; Hoover,J.; Katzel,D.; Li,K.; Schobel,S.; Shrivastava,S.; Thovarai,V.; Wang,S.; Bao,Y.; Sanders,R.; Zhdanov,S.; Kiryutin,B.; Lipman,D.J.; Tatusova,T.; Musser,J.M.
EPI616419	HA	United States	2013-Feb-05	A/Houston/JMM_179/2013		Other Database Import	Wentworth,D.E.; Halpin,R.A.; Lin,X.; Bera,J.; Akopov,A.; Mohan,M.; Fedorova,N.; Tsitrin,T.; McLellan,M.; Stockwell,T.; Amedeo,P.; Appalla,L.; Bishop,B.; Edworthy,P.; Gupta,N.; Hoover,J.; Katzel,D.; Li,K.; Schobel,S.; Shrivastava,S.; Thovarai,V.; Wang,S.; Bao,Y.; Sanders,R.; Zhdanov,S.; Kiryutin,B.; Lipman,D.J.; Tatusova,T.; Musser,J.M.
EPI616420	MP	United States	2013-Feb-05	A/Houston/JMM_179/2013		Other Database Import	Wentworth,D.E.; Halpin,R.A.; Lin,X.; Bera,J.; Akopov,A.; Mohan,M.; Fedorova,N.; Tsitrin,T.; McLellan,M.; Stockwell,T.; Amedeo,P.; Appalla,L.; Bishop,B.; Edworthy,P.; Gupta,N.; Hoover,J.; Katzel,D.; Li,K.; Schobel,S.; Shrivastava,S.; Thovarai,V.; Wang,S.; Bao,Y.; Sanders,R.; Zhdanov,S.; Kiryutin,B.; Lipman,D.J.; Tatusova,T.; Musser,J.M.
EPI616421	NA	United States	2013-Feb-05	A/Houston/JMM_179/2013		Other Database Import	Wentworth,D.E.; Halpin,R.A.; Lin,X.; Bera,J.; Akopov,A.; Mohan,M.; Fedorova,N.; Tsitrin,T.; McLellan,M.; Stockwell,T.; Amedeo,P.; Appalla,L.; Bishop,B.; Edworthy,P.; Gupta,N.; Hoover,J.; Katzel,D.; Li,K.; Schobel,S.; Shrivastava,S.; Thovarai,V.; Wang,S.; Bao,Y.; Sanders,R.; Zhdanov,S.; Kiryutin,B.; Lipman,D.J.; Tatusova,T.; Musser,J.M.
EPI616422	NP	United States	2013-Feb-05	A/Houston/JMM_179/2013		Other Database Import	Wentworth,D.E.; Halpin,R.A.; Lin,X.; Bera,J.; Akopov,A.; Mohan,M.; Fedorova,N.; Tsitrin,T.; McLellan,M.; Stockwell,T.; Amedeo,P.; Appalla,L.; Bishop,B.; Edworthy,P.; Gupta,N.; Hoover,J.; Katzel,D.; Li,K.; Schobel,S.; Shrivastava,S.; Thovarai,V.; Wang,S.; Bao,Y.; Sanders,R.; Zhdanov,S.; Kiryutin,B.; Lipman,D.J.; Tatusova,T.; Musser,J.M.
EPI614197	PA	United States	2013-Jan-14	A/Houston/JMM_175/2013		Other Database Import	Wentworth,D.E.; Halpin,R.A.; Lin,X.; Bera,J.; Akopov,A.; Mohan,M.; Fedorova,N.; Tsitrin,T.; McLellan,M.; Stockwell,T.; Amedeo,P.; Appalla,L.; Bishop,B.; Edworthy,P.; Gupta,N.; Hoover,J.; Katzel,D.; Li,K.; Schobel,S.; Shrivastava,S.; Thovarai,V.; Wang,S.; Bao,Y.; Sanders,R.; Zhdanov,S.; Kiryutin,B.; Lipman,D.J.; Tatusova,T.; Musser,J.M.
EPI616625	HA	United States	2013-Jan-14	A/Houston/JMM_175/2013		Other Database Import	Wentworth,D.E.; Halpin,R.A.; Lin,X.; Bera,J.; Akopov,A.; Mohan,M.; Fedorova,N.; Tsitrin,T.; McLellan,M.; Stockwell,T.; Amedeo,P.; Appalla,L.; Bishop,B.; Edworthy,P.; Gupta,N.; Hoover,J.; Katzel,D.; Li,K.; Schobel,S.; Shrivastava,S.; Thovarai,V.; Wang,S.; Bao,Y.; Sanders,R.; Zhdanov,S.; Kiryutin,B.; Lipman,D.J.; Tatusova,T.; Musser,J.M.
EPI616626	MP	United States	2013-Jan-14	A/Houston/JMM_175/2013		Other Database Import	Wentworth,D.E.; Halpin,R.A.; Lin,X.; Bera,J.; Akopov,A.; Mohan,M.; Fedorova,N.; Tsitrin,T.; McLellan,M.; Stockwell,T.; Amedeo,P.; Appalla,L.; Bishop,B.; Edworthy,P.; Gupta,N.; Hoover,J.; Katzel,D.; Li,K.; Schobel,S.; Shrivastava,S.; Thovarai,V.; Wang,S.; Bao,Y.; Sanders,R.; Zhdanov,S.; Kiryutin,B.; Lipman,D.J.; Tatusova,T.; Musser,J.M.
EPI616627	NA	United States	2013-Jan-14	A/Houston/JMM_175/2013		Other Database Import	Wentworth,D.E.; Halpin,R.A.; Lin,X.; Bera,J.; Akopov,A.; Mohan,M.; Fedorova,N.; Tsitrin,T.; McLellan,M.; Stockwell,T.; Amedeo,P.; Appalla,L.; Bishop,B.; Edworthy,P.; Gupta,N.; Hoover,J.; Katzel,D.; Li,K.; Schobel,S.; Shrivastava,S.; Thovarai,V.; Wang,S.; Bao,Y.; Sanders,R.; Zhdanov,S.; Kiryutin,B.; Lipman,D.J.; Tatusova,T.; Musser,J.M.
EPI616628	NP	United States	2013-Jan-14	A/Houston/JMM_175/2013		Other Database Import	Wentworth,D.E.; Halpin,R.A.; Lin,X.; Bera,J.; Akopov,A.; Mohan,M.; Fedorova,N.; Tsitrin,T.; McLellan,M.; Stockwell,T.; Amedeo,P.; Appalla,L.; Bishop,B.; Edworthy,P.; Gupta,N.; Hoover,J.; Katzel,D.; Li,K.; Schobel,S.; Shrivastava,S.; Thovarai,V.; Wang,S.; Bao,Y.; Sanders,R.; Zhdanov,S.; Kiryutin,B.; Lipman,D.J.; Tatusova,T.; Musser,J.M.
EPI616629	NS	United States	2013-Jan-14	A/Houston/JMM_175/2013		Other Database Import	Wentworth,D.E.; Halpin,R.A.; Lin,X.; Bera,J.; Akopov,A.; Mohan,M.; Fedorova,N.; Tsitrin,T.; McLellan,M.; Stockwell,T.; Amedeo,P.; Appalla,L.; Bishop,B.; Edworthy,P.; Gupta,N.; Hoover,J.; Katzel,D.; Li,K.; Schobel,S.; Shrivastava,S.; Thovarai,V.; Wang,S.; Bao,Y.; Sanders,R.; Zhdanov,S.; Kiryutin,B.; Lipman,D.J.; Tatusova,T.; Musser,J.M.
EPI616630	PB1	United States	2013-Jan-14	A/Houston/JMM_175/2013		Other Database Import	Wentworth,D.E.; Halpin,R.A.; Lin,X.; Bera,J.; Akopov,A.; Mohan,M.; Fedorova,N.; Tsitrin,T.; McLellan,M.; Stockwell,T.; Amedeo,P.; Appalla,L.; Bishop,B.; Edworthy,P.; Gupta,N.; Hoover,J.; Katzel,D.; Li,K.; Schobel,S.; Shrivastava,S.; Thovarai,V.; Wang,S.; Bao,Y.; Sanders,R.; Zhdanov,S.; Kiryutin,B.; Lipman,D.J.; Tatusova,T.; Musser,J.M.
EPI616631	PB2	United States	2013-Jan-14	A/Houston/JMM_175/2013		Other Database Import	Wentworth,D.E.; Halpin,R.A.; Lin,X.; Bera,J.; Akopov,A.; Mohan,M.; Fedorova,N.; Tsitrin,T.; McLellan,M.; Stockwell,T.; Amedeo,P.; Appalla,L.; Bishop,B.; Edworthy,P.; Gupta,N.; Hoover,J.; Katzel,D.; Li,K.; Schobel,S.; Shrivastava,S.; Thovarai,V.; Wang,S.; Bao,Y.; Sanders,R.; Zhdanov,S.; Kiryutin,B.; Lipman,D.J.; Tatusova,T.; Musser,J.M.
EPI614196	PA	United States	2013-Jan-20	A/Houston/JMM_174/2013		Other Database Import	Wentworth,D.E.; Halpin,R.A.; Lin,X.; Bera,J.; Akopov,A.; Mohan,M.; Fedorova,N.; Tsitrin,T.; McLellan,M.; Stockwell,T.; Amedeo,P.; Appalla,L.; Bishop,B.; Edworthy,P.; Gupta,N.; Hoover,J.; Katzel,D.; Li,K.; Schobel,S.; Shrivastava,S.; Thovarai,V.; Wang,S.; Bao,Y.; Sanders,R.; Zhdanov,S.; Kiryutin,B.; Lipman,D.J.; Tatusova,T.; Musser,J.M.
EPI616618	HA	United States	2013-Jan-20	A/Houston/JMM_174/2013		Other Database Import	Wentworth,D.E.; Halpin,R.A.; Lin,X.; Bera,J.; Akopov,A.; Mohan,M.; Fedorova,N.; Tsitrin,T.; McLellan,M.; Stockwell,T.; Amedeo,P.; Appalla,L.; Bishop,B.; Edworthy,P.; Gupta,N.; Hoover,J.; Katzel,D.; Li,K.; Schobel,S.; Shrivastava,S.; Thovarai,V.; Wang,S.; Bao,Y.; Sanders,R.; Zhdanov,S.; Kiryutin,B.; Lipman,D.J.; Tatusova,T.; Musser,J.M.
EPI616619	MP	United States	2013-Jan-20	A/Houston/JMM_174/2013		Other Database Import	Wentworth,D.E.; Halpin,R.A.; Lin,X.; Bera,J.; Akopov,A.; Mohan,M.; Fedorova,N.; Tsitrin,T.; McLellan,M.; Stockwell,T.; Amedeo,P.; Appalla,L.; Bishop,B.; Edworthy,P.; Gupta,N.; Hoover,J.; Katzel,D.; Li,K.; Schobel,S.; Shrivastava,S.; Thovarai,V.; Wang,S.; Bao,Y.; Sanders,R.; Zhdanov,S.; Kiryutin,B.; Lipman,D.J.; Tatusova,T.; Musser,J.M.
EPI616620	NA	United States	2013-Jan-20	A/Houston/JMM_174/2013		Other Database Import	Wentworth,D.E.; Halpin,R.A.; Lin,X.; Bera,J.; Akopov,A.; Mohan,M.; Fedorova,N.; Tsitrin,T.; McLellan,M.; Stockwell,T.; Amedeo,P.; Appalla,L.; Bishop,B.; Edworthy,P.; Gupta,N.; Hoover,J.; Katzel,D.; Li,K.; Schobel,S.; Shrivastava,S.; Thovarai,V.; Wang,S.; Bao,Y.; Sanders,R.; Zhdanov,S.; Kiryutin,B.; Lipman,D.J.; Tatusova,T.; Musser,J.M.
EPI616621	NP	United States	2013-Jan-20	A/Houston/JMM_174/2013		Other Database Import	Wentworth,D.E.; Halpin,R.A.; Lin,X.; Bera,J.; Akopov,A.; Mohan,M.; Fedorova,N.; Tsitrin,T.; McLellan,M.; Stockwell,T.; Amedeo,P.; Appalla,L.; Bishop,B.; Edworthy,P.; Gupta,N.; Hoover,J.; Katzel,D.; Li,K.; Schobel,S.; Shrivastava,S.; Thovarai,V.; Wang,S.; Bao,Y.; Sanders,R.; Zhdanov,S.; Kiryutin,B.; Lipman,D.J.; Tatusova,T.; Musser,J.M.
EPI616622	NS	United States	2013-Jan-20	A/Houston/JMM_174/2013		Other Database Import	Wentworth,D.E.; Halpin,R.A.; Lin,X.; Bera,J.; Akopov,A.; Mohan,M.; Fedorova,N.; Tsitrin,T.; McLellan,M.; Stockwell,T.; Amedeo,P.; Appalla,L.; Bishop,B.; Edworthy,P.; Gupta,N.; Hoover,J.; Katzel,D.; Li,K.; Schobel,S.; Shrivastava,S.; Thovarai,V.; Wang,S.; Bao,Y.; Sanders,R.; Zhdanov,S.; Kiryutin,B.; Lipman,D.J.; Tatusova,T.; Musser,J.M.
EPI616623	PB1	United States	2013-Jan-20	A/Houston/JMM_174/2013		Other Database Import	Wentworth,D.E.; Halpin,R.A.; Lin,X.; Bera,J.; Akopov,A.; Mohan,M.; Fedorova,N.; Tsitrin,T.; McLellan,M.; Stockwell,T.; Amedeo,P.; Appalla,L.; Bishop,B.; Edworthy,P.; Gupta,N.; Hoover,J.; Katzel,D.; Li,K.; Schobel,S.; Shrivastava,S.; Thovarai,V.; Wang,S.; Bao,Y.; Sanders,R.; Zhdanov,S.; Kiryutin,B.; Lipman,D.J.; Tatusova,T.; Musser,J.M.
EPI616624	PB2	United States	2013-Jan-20	A/Houston/JMM_174/2013		Other Database Import	Wentworth,D.E.; Halpin,R.A.; Lin,X.; Bera,J.; Akopov,A.; Mohan,M.; Fedorova,N.; Tsitrin,T.; McLellan,M.; Stockwell,T.; Amedeo,P.; Appalla,L.; Bishop,B.; Edworthy,P.; Gupta,N.; Hoover,J.; Katzel,D.; Li,K.; Schobel,S.; Shrivastava,S.; Thovarai,V.; Wang,S.; Bao,Y.; Sanders,R.; Zhdanov,S.; Kiryutin,B.; Lipman,D.J.; Tatusova,T.; Musser,J.M.
EPI614195	PA	United States	2013-Jan-21	A/Houston/JMM_172/2013		Other Database Import	Wentworth,D.E.; Halpin,R.A.; Lin,X.; Bera,J.; Akopov,A.; Mohan,M.; Fedorova,N.; Tsitrin,T.; McLellan,M.; Stockwell,T.; Amedeo,P.; Appalla,L.; Bishop,B.; Edworthy,P.; Gupta,N.; Hoover,J.; Katzel,D.; Li,K.; Schobel,S.; Shrivastava,S.; Thovarai,V.; Wang,S.; Bao,Y.; Sanders,R.; Zhdanov,S.; Kiryutin,B.; Lipman,D.J.; Tatusova,T.; Musser,J.M.
EPI616611	HA	United States	2013-Jan-21	A/Houston/JMM_172/2013		Other Database Import	Wentworth,D.E.; Halpin,R.A.; Lin,X.; Bera,J.; Akopov,A.; Mohan,M.; Fedorova,N.; Tsitrin,T.; McLellan,M.; Stockwell,T.; Amedeo,P.; Appalla,L.; Bishop,B.; Edworthy,P.; Gupta,N.; Hoover,J.; Katzel,D.; Li,K.; Schobel,S.; Shrivastava,S.; Thovarai,V.; Wang,S.; Bao,Y.; Sanders,R.; Zhdanov,S.; Kiryutin,B.; Lipman,D.J.; Tatusova,T.; Musser,J.M.
EPI616612	MP	United States	2013-Jan-21	A/Houston/JMM_172/2013		Other Database Import	Wentworth,D.E.; Halpin,R.A.; Lin,X.; Bera,J.; Akopov,A.; Mohan,M.; Fedorova,N.; Tsitrin,T.; McLellan,M.; Stockwell,T.; Amedeo,P.; Appalla,L.; Bishop,B.; Edworthy,P.; Gupta,N.; Hoover,J.; Katzel,D.; Li,K.; Schobel,S.; Shrivastava,S.; Thovarai,V.; Wang,S.; Bao,Y.; Sanders,R.; Zhdanov,S.; Kiryutin,B.; Lipman,D.J.; Tatusova,T.; Musser,J.M.
EPI616613	NA	United States	2013-Jan-21	A/Houston/JMM_172/2013		Other Database Import	Wentworth,D.E.; Halpin,R.A.; Lin,X.; Bera,J.; Akopov,A.; Mohan,M.; Fedorova,N.; Tsitrin,T.; McLellan,M.; Stockwell,T.; Amedeo,P.; Appalla,L.; Bishop,B.; Edworthy,P.; Gupta,N.; Hoover,J.; Katzel,D.; Li,K.; Schobel,S.; Shrivastava,S.; Thovarai,V.; Wang,S.; Bao,Y.; Sanders,R.; Zhdanov,S.; Kiryutin,B.; Lipman,D.J.; Tatusova,T.; Musser,J.M.
EPI616614	NP	United States	2013-Jan-21	A/Houston/JMM_172/2013		Other Database Import	Wentworth,D.E.; Halpin,R.A.; Lin,X.; Bera,J.; Akopov,A.; Mohan,M.; Fedorova,N.; Tsitrin,T.; McLellan,M.; Stockwell,T.; Amedeo,P.; Appalla,L.; Bishop,B.; Edworthy,P.; Gupta,N.; Hoover,J.; Katzel,D.; Li,K.; Schobel,S.; Shrivastava,S.; Thovarai,V.; Wang,S.; Bao,Y.; Sanders,R.; Zhdanov,S.; Kiryutin,B.; Lipman,D.J.; Tatusova,T.; Musser,J.M.
EPI616615	NS	United States	2013-Jan-21	A/Houston/JMM_172/2013		Other Database Import	Wentworth,D.E.; Halpin,R.A.; Lin,X.; Bera,J.; Akopov,A.; Mohan,M.; Fedorova,N.; Tsitrin,T.; McLellan,M.; Stockwell,T.; Amedeo,P.; Appalla,L.; Bishop,B.; Edworthy,P.; Gupta,N.; Hoover,J.; Katzel,D.; Li,K.; Schobel,S.; Shrivastava,S.; Thovarai,V.; Wang,S.; Bao,Y.; Sanders,R.; Zhdanov,S.; Kiryutin,B.; Lipman,D.J.; Tatusova,T.; Musser,J.M.
EPI616616	PB1	United States	2013-Jan-21	A/Houston/JMM_172/2013		Other Database Import	Wentworth,D.E.; Halpin,R.A.; Lin,X.; Bera,J.; Akopov,A.; Mohan,M.; Fedorova,N.; Tsitrin,T.; McLellan,M.; Stockwell,T.; Amedeo,P.; Appalla,L.; Bishop,B.; Edworthy,P.; Gupta,N.; Hoover,J.; Katzel,D.; Li,K.; Schobel,S.; Shrivastava,S.; Thovarai,V.; Wang,S.; Bao,Y.; Sanders,R.; Zhdanov,S.; Kiryutin,B.; Lipman,D.J.; Tatusova,T.; Musser,J.M.
EPI616617	PB2	United States	2013-Jan-21	A/Houston/JMM_172/2013		Other Database Import	Wentworth,D.E.; Halpin,R.A.; Lin,X.; Bera,J.; Akopov,A.; Mohan,M.; Fedorova,N.; Tsitrin,T.; McLellan,M.; Stockwell,T.; Amedeo,P.; Appalla,L.; Bishop,B.; Edworthy,P.; Gupta,N.; Hoover,J.; Katzel,D.; Li,K.; Schobel,S.; Shrivastava,S.; Thovarai,V.; Wang,S.; Bao,Y.; Sanders,R.; Zhdanov,S.; Kiryutin,B.; Lipman,D.J.; Tatusova,T.; Musser,J.M.
EPI614192	PA	United States	2013-Jan-30	A/Houston/JMM_169/2013		Other Database Import	Wentworth,D.E.; Halpin,R.A.; Lin,X.; Bera,J.; Akopov,A.; Mohan,M.; Fedorova,N.; Tsitrin,T.; McLellan,M.; Stockwell,T.; Amedeo,P.; Appalla,L.; Bishop,B.; Edworthy,P.; Gupta,N.; Hoover,J.; Katzel,D.; Li,K.; Schobel,S.; Shrivastava,S.; Thovarai,V.; Wang,S.; Bao,Y.; Sanders,R.; Zhdanov,S.; Kiryutin,B.; Lipman,D.J.; Tatusova,T.; Musser,J.M.
EPI616590	HA	United States	2013-Jan-30	A/Houston/JMM_169/2013		Other Database Import	Wentworth,D.E.; Halpin,R.A.; Lin,X.; Bera,J.; Akopov,A.; Mohan,M.; Fedorova,N.; Tsitrin,T.; McLellan,M.; Stockwell,T.; Amedeo,P.; Appalla,L.; Bishop,B.; Edworthy,P.; Gupta,N.; Hoover,J.; Katzel,D.; Li,K.; Schobel,S.; Shrivastava,S.; Thovarai,V.; Wang,S.; Bao,Y.; Sanders,R.; Zhdanov,S.; Kiryutin,B.; Lipman,D.J.; Tatusova,T.; Musser,J.M.
EPI616591	MP	United States	2013-Jan-30	A/Houston/JMM_169/2013		Other Database Import	Wentworth,D.E.; Halpin,R.A.; Lin,X.; Bera,J.; Akopov,A.; Mohan,M.; Fedorova,N.; Tsitrin,T.; McLellan,M.; Stockwell,T.; Amedeo,P.; Appalla,L.; Bishop,B.; Edworthy,P.; Gupta,N.; Hoover,J.; Katzel,D.; Li,K.; Schobel,S.; Shrivastava,S.; Thovarai,V.; Wang,S.; Bao,Y.; Sanders,R.; Zhdanov,S.; Kiryutin,B.; Lipman,D.J.; Tatusova,T.; Musser,J.M.
EPI616592	NA	United States	2013-Jan-30	A/Houston/JMM_169/2013		Other Database Import	Wentworth,D.E.; Halpin,R.A.; Lin,X.; Bera,J.; Akopov,A.; Mohan,M.; Fedorova,N.; Tsitrin,T.; McLellan,M.; Stockwell,T.; Amedeo,P.; Appalla,L.; Bishop,B.; Edworthy,P.; Gupta,N.; Hoover,J.; Katzel,D.; Li,K.; Schobel,S.; Shrivastava,S.; Thovarai,V.; Wang,S.; Bao,Y.; Sanders,R.; Zhdanov,S.; Kiryutin,B.; Lipman,D.J.; Tatusova,T.; Musser,J.M.
EPI616593	NP	United States	2013-Jan-30	A/Houston/JMM_169/2013		Other Database Import	Wentworth,D.E.; Halpin,R.A.; Lin,X.; Bera,J.; Akopov,A.; Mohan,M.; Fedorova,N.; Tsitrin,T.; McLellan,M.; Stockwell,T.; Amedeo,P.; Appalla,L.; Bishop,B.; Edworthy,P.; Gupta,N.; Hoover,J.; Katzel,D.; Li,K.; Schobel,S.; Shrivastava,S.; Thovarai,V.; Wang,S.; Bao,Y.; Sanders,R.; Zhdanov,S.; Kiryutin,B.; Lipman,D.J.; Tatusova,T.; Musser,J.M.
EPI616594	NS	United States	2013-Jan-30	A/Houston/JMM_169/2013		Other Database Import	Wentworth,D.E.; Halpin,R.A.; Lin,X.; Bera,J.; Akopov,A.; Mohan,M.; Fedorova,N.; Tsitrin,T.; McLellan,M.; Stockwell,T.; Amedeo,P.; Appalla,L.; Bishop,B.; Edworthy,P.; Gupta,N.; Hoover,J.; Katzel,D.; Li,K.; Schobel,S.; Shrivastava,S.; Thovarai,V.; Wang,S.; Bao,Y.; Sanders,R.; Zhdanov,S.; Kiryutin,B.; Lipman,D.J.; Tatusova,T.; Musser,J.M.
EPI616595	PB1	United States	2013-Jan-30	A/Houston/JMM_169/2013		Other Database Import	Wentworth,D.E.; Halpin,R.A.; Lin,X.; Bera,J.; Akopov,A.; Mohan,M.; Fedorova,N.; Tsitrin,T.; McLellan,M.; Stockwell,T.; Amedeo,P.; Appalla,L.; Bishop,B.; Edworthy,P.; Gupta,N.; Hoover,J.; Katzel,D.; Li,K.; Schobel,S.; Shrivastava,S.; Thovarai,V.; Wang,S.; Bao,Y.; Sanders,R.; Zhdanov,S.; Kiryutin,B.; Lipman,D.J.; Tatusova,T.; Musser,J.M.
EPI616596	PB2	United States	2013-Jan-30	A/Houston/JMM_169/2013		Other Database Import	Wentworth,D.E.; Halpin,R.A.; Lin,X.; Bera,J.; Akopov,A.; Mohan,M.; Fedorova,N.; Tsitrin,T.; McLellan,M.; Stockwell,T.; Amedeo,P.; Appalla,L.; Bishop,B.; Edworthy,P.; Gupta,N.; Hoover,J.; Katzel,D.; Li,K.; Schobel,S.; Shrivastava,S.; Thovarai,V.; Wang,S.; Bao,Y.; Sanders,R.; Zhdanov,S.; Kiryutin,B.; Lipman,D.J.; Tatusova,T.; Musser,J.M.
EPI614185	PA	United States	2013-Jan-23	A/Houston/JMM_161/2013		Other Database Import	Wentworth,D.E.; Halpin,R.A.; Lin,X.; Bera,J.; Akopov,A.; Mohan,M.; Fedorova,N.; Tsitrin,T.; McLellan,M.; Stockwell,T.; Amedeo,P.; Appalla,L.; Bishop,B.; Edworthy,P.; Gupta,N.; Hoover,J.; Katzel,D.; Li,K.; Schobel,S.; Shrivastava,S.; Thovarai,V.; Wang,S.; Bao,Y.; Sanders,R.; Zhdanov,S.; Kiryutin,B.; Lipman,D.J.; Tatusova,T.; Musser,J.M.
EPI616701	HA	United States	2013-Jan-23	A/Houston/JMM_161/2013		Other Database Import	Wentworth,D.E.; Halpin,R.A.; Lin,X.; Bera,J.; Akopov,A.; Mohan,M.; Fedorova,N.; Tsitrin,T.; McLellan,M.; Stockwell,T.; Amedeo,P.; Appalla,L.; Bishop,B.; Edworthy,P.; Gupta,N.; Hoover,J.; Katzel,D.; Li,K.; Schobel,S.; Shrivastava,S.; Thovarai,V.; Wang,S.; Bao,Y.; Sanders,R.; Zhdanov,S.; Kiryutin,B.; Lipman,D.J.; Tatusova,T.; Musser,J.M.
EPI616702	MP	United States	2013-Jan-23	A/Houston/JMM_161/2013		Other Database Import	Wentworth,D.E.; Halpin,R.A.; Lin,X.; Bera,J.; Akopov,A.; Mohan,M.; Fedorova,N.; Tsitrin,T.; McLellan,M.; Stockwell,T.; Amedeo,P.; Appalla,L.; Bishop,B.; Edworthy,P.; Gupta,N.; Hoover,J.; Katzel,D.; Li,K.; Schobel,S.; Shrivastava,S.; Thovarai,V.; Wang,S.; Bao,Y.; Sanders,R.; Zhdanov,S.; Kiryutin,B.; Lipman,D.J.; Tatusova,T.; Musser,J.M.
EPI616703	NA	United States	2013-Jan-23	A/Houston/JMM_161/2013		Other Database Import	Wentworth,D.E.; Halpin,R.A.; Lin,X.; Bera,J.; Akopov,A.; Mohan,M.; Fedorova,N.; Tsitrin,T.; McLellan,M.; Stockwell,T.; Amedeo,P.; Appalla,L.; Bishop,B.; Edworthy,P.; Gupta,N.; Hoover,J.; Katzel,D.; Li,K.; Schobel,S.; Shrivastava,S.; Thovarai,V.; Wang,S.; Bao,Y.; Sanders,R.; Zhdanov,S.; Kiryutin,B.; Lipman,D.J.; Tatusova,T.; Musser,J.M.
EPI616704	NP	United States	2013-Jan-23	A/Houston/JMM_161/2013		Other Database Import	Wentworth,D.E.; Halpin,R.A.; Lin,X.; Bera,J.; Akopov,A.; Mohan,M.; Fedorova,N.; Tsitrin,T.; McLellan,M.; Stockwell,T.; Amedeo,P.; Appalla,L.; Bishop,B.; Edworthy,P.; Gupta,N.; Hoover,J.; Katzel,D.; Li,K.; Schobel,S.; Shrivastava,S.; Thovarai,V.; Wang,S.; Bao,Y.; Sanders,R.; Zhdanov,S.; Kiryutin,B.; Lipman,D.J.; Tatusova,T.; Musser,J.M.
EPI616705	NS	United States	2013-Jan-23	A/Houston/JMM_161/2013		Other Database Import	Wentworth,D.E.; Halpin,R.A.; Lin,X.; Bera,J.; Akopov,A.; Mohan,M.; Fedorova,N.; Tsitrin,T.; McLellan,M.; Stockwell,T.; Amedeo,P.; Appalla,L.; Bishop,B.; Edworthy,P.; Gupta,N.; Hoover,J.; Katzel,D.; Li,K.; Schobel,S.; Shrivastava,S.; Thovarai,V.; Wang,S.; Bao,Y.; Sanders,R.; Zhdanov,S.; Kiryutin,B.; Lipman,D.J.; Tatusova,T.; Musser,J.M.
EPI616706	PB1	United States	2013-Jan-23	A/Houston/JMM_161/2013		Other Database Import	Wentworth,D.E.; Halpin,R.A.; Lin,X.; Bera,J.; Akopov,A.; Mohan,M.; Fedorova,N.; Tsitrin,T.; McLellan,M.; Stockwell,T.; Amedeo,P.; Appalla,L.; Bishop,B.; Edworthy,P.; Gupta,N.; Hoover,J.; Katzel,D.; Li,K.; Schobel,S.; Shrivastava,S.; Thovarai,V.; Wang,S.; Bao,Y.; Sanders,R.; Zhdanov,S.; Kiryutin,B.; Lipman,D.J.; Tatusova,T.; Musser,J.M.
EPI616707	PB2	United States	2013-Jan-23	A/Houston/JMM_161/2013		Other Database Import	Wentworth,D.E.; Halpin,R.A.; Lin,X.; Bera,J.; Akopov,A.; Mohan,M.; Fedorova,N.; Tsitrin,T.; McLellan,M.; Stockwell,T.; Amedeo,P.; Appalla,L.; Bishop,B.; Edworthy,P.; Gupta,N.; Hoover,J.; Katzel,D.; Li,K.; Schobel,S.; Shrivastava,S.; Thovarai,V.; Wang,S.; Bao,Y.; Sanders,R.; Zhdanov,S.; Kiryutin,B.; Lipman,D.J.; Tatusova,T.; Musser,J.M.
EPI614177	PA	United States	2013-Jan-22	A/Houston/JMM_153/2013		Other Database Import	Wentworth,D.E.; Halpin,R.A.; Lin,X.; Bera,J.; Akopov,A.; Mohan,M.; Fedorova,N.; Tsitrin,T.; McLellan,M.; Stockwell,T.; Amedeo,P.; Appalla,L.; Bishop,B.; Edworthy,P.; Gupta,N.; Hoover,J.; Katzel,D.; Li,K.; Schobel,S.; Shrivastava,S.; Thovarai,V.; Wang,S.; Bao,Y.; Sanders,R.; Zhdanov,S.; Kiryutin,B.; Lipman,D.J.; Tatusova,T.; Musser,J.M.
EPI616645	HA	United States	2013-Jan-22	A/Houston/JMM_153/2013		Other Database Import	Wentworth,D.E.; Halpin,R.A.; Lin,X.; Bera,J.; Akopov,A.; Mohan,M.; Fedorova,N.; Tsitrin,T.; McLellan,M.; Stockwell,T.; Amedeo,P.; Appalla,L.; Bishop,B.; Edworthy,P.; Gupta,N.; Hoover,J.; Katzel,D.; Li,K.; Schobel,S.; Shrivastava,S.; Thovarai,V.; Wang,S.; Bao,Y.; Sanders,R.; Zhdanov,S.; Kiryutin,B.; Lipman,D.J.; Tatusova,T.; Musser,J.M.
EPI616646	MP	United States	2013-Jan-22	A/Houston/JMM_153/2013		Other Database Import	Wentworth,D.E.; Halpin,R.A.; Lin,X.; Bera,J.; Akopov,A.; Mohan,M.; Fedorova,N.; Tsitrin,T.; McLellan,M.; Stockwell,T.; Amedeo,P.; Appalla,L.; Bishop,B.; Edworthy,P.; Gupta,N.; Hoover,J.; Katzel,D.; Li,K.; Schobel,S.; Shrivastava,S.; Thovarai,V.; Wang,S.; Bao,Y.; Sanders,R.; Zhdanov,S.; Kiryutin,B.; Lipman,D.J.; Tatusova,T.; Musser,J.M.
EPI616647	NA	United States	2013-Jan-22	A/Houston/JMM_153/2013		Other Database Import	Wentworth,D.E.; Halpin,R.A.; Lin,X.; Bera,J.; Akopov,A.; Mohan,M.; Fedorova,N.; Tsitrin,T.; McLellan,M.; Stockwell,T.; Amedeo,P.; Appalla,L.; Bishop,B.; Edworthy,P.; Gupta,N.; Hoover,J.; Katzel,D.; Li,K.; Schobel,S.; Shrivastava,S.; Thovarai,V.; Wang,S.; Bao,Y.; Sanders,R.; Zhdanov,S.; Kiryutin,B.; Lipman,D.J.; Tatusova,T.; Musser,J.M.
EPI616648	NP	United States	2013-Jan-22	A/Houston/JMM_153/2013		Other Database Import	Wentworth,D.E.; Halpin,R.A.; Lin,X.; Bera,J.; Akopov,A.; Mohan,M.; Fedorova,N.; Tsitrin,T.; McLellan,M.; Stockwell,T.; Amedeo,P.; Appalla,L.; Bishop,B.; Edworthy,P.; Gupta,N.; Hoover,J.; Katzel,D.; Li,K.; Schobel,S.; Shrivastava,S.; Thovarai,V.; Wang,S.; Bao,Y.; Sanders,R.; Zhdanov,S.; Kiryutin,B.; Lipman,D.J.; Tatusova,T.; Musser,J.M.
EPI616649	NS	United States	2013-Jan-22	A/Houston/JMM_153/2013		Other Database Import	Wentworth,D.E.; Halpin,R.A.; Lin,X.; Bera,J.; Akopov,A.; Mohan,M.; Fedorova,N.; Tsitrin,T.; McLellan,M.; Stockwell,T.; Amedeo,P.; Appalla,L.; Bishop,B.; Edworthy,P.; Gupta,N.; Hoover,J.; Katzel,D.; Li,K.; Schobel,S.; Shrivastava,S.; Thovarai,V.; Wang,S.; Bao,Y.; Sanders,R.; Zhdanov,S.; Kiryutin,B.; Lipman,D.J.; Tatusova,T.; Musser,J.M.
EPI616650	PB1	United States	2013-Jan-22	A/Houston/JMM_153/2013		Other Database Import	Wentworth,D.E.; Halpin,R.A.; Lin,X.; Bera,J.; Akopov,A.; Mohan,M.; Fedorova,N.; Tsitrin,T.; McLellan,M.; Stockwell,T.; Amedeo,P.; Appalla,L.; Bishop,B.; Edworthy,P.; Gupta,N.; Hoover,J.; Katzel,D.; Li,K.; Schobel,S.; Shrivastava,S.; Thovarai,V.; Wang,S.; Bao,Y.; Sanders,R.; Zhdanov,S.; Kiryutin,B.; Lipman,D.J.; Tatusova,T.; Musser,J.M.
EPI616651	PB2	United States	2013-Jan-22	A/Houston/JMM_153/2013		Other Database Import	Wentworth,D.E.; Halpin,R.A.; Lin,X.; Bera,J.; Akopov,A.; Mohan,M.; Fedorova,N.; Tsitrin,T.; McLellan,M.; Stockwell,T.; Amedeo,P.; Appalla,L.; Bishop,B.; Edworthy,P.; Gupta,N.; Hoover,J.; Katzel,D.; Li,K.; Schobel,S.; Shrivastava,S.; Thovarai,V.; Wang,S.; Bao,Y.; Sanders,R.; Zhdanov,S.; Kiryutin,B.; Lipman,D.J.; Tatusova,T.; Musser,J.M.
EPI613389	HA	United States	2013-Jan-12	A/Houston/JMM_141/2013		Other Database Import	Wentworth,D.E.; Halpin,R.A.; Lin,X.; Bera,J.; Akopov,A.; Mohan,M.; Fedorova,N.; Tsitrin,T.; McLellan,M.; Stockwell,T.; Amedeo,P.; Appalla,L.; Bishop,B.; Edworthy,P.; Gupta,N.; Hoover,J.; Katzel,D.; Li,K.; Schobel,S.; Shrivastava,S.; Thovarai,V.; Wang,S.; Bao,Y.; Sanders,R.; Zhdanov,S.; Kiryutin,B.; Lipman,D.J.; Tatusova,T.; Musser,J.M.
EPI613390	MP	United States	2013-Jan-12	A/Houston/JMM_141/2013		Other Database Import	Wentworth,D.E.; Halpin,R.A.; Lin,X.; Bera,J.; Akopov,A.; Mohan,M.; Fedorova,N.; Tsitrin,T.; McLellan,M.; Stockwell,T.; Amedeo,P.; Appalla,L.; Bishop,B.; Edworthy,P.; Gupta,N.; Hoover,J.; Katzel,D.; Li,K.; Schobel,S.; Shrivastava,S.; Thovarai,V.; Wang,S.; Bao,Y.; Sanders,R.; Zhdanov,S.; Kiryutin,B.; Lipman,D.J.; Tatusova,T.; Musser,J.M.
EPI613391	NA	United States	2013-Jan-12	A/Houston/JMM_141/2013		Other Database Import	Wentworth,D.E.; Halpin,R.A.; Lin,X.; Bera,J.; Akopov,A.; Mohan,M.; Fedorova,N.; Tsitrin,T.; McLellan,M.; Stockwell,T.; Amedeo,P.; Appalla,L.; Bishop,B.; Edworthy,P.; Gupta,N.; Hoover,J.; Katzel,D.; Li,K.; Schobel,S.; Shrivastava,S.; Thovarai,V.; Wang,S.; Bao,Y.; Sanders,R.; Zhdanov,S.; Kiryutin,B.; Lipman,D.J.; Tatusova,T.; Musser,J.M.
EPI613392	NP	United States	2013-Jan-12	A/Houston/JMM_141/2013		Other Database Import	Wentworth,D.E.; Halpin,R.A.; Lin,X.; Bera,J.; Akopov,A.; Mohan,M.; Fedorova,N.; Tsitrin,T.; McLellan,M.; Stockwell,T.; Amedeo,P.; Appalla,L.; Bishop,B.; Edworthy,P.; Gupta,N.; Hoover,J.; Katzel,D.; Li,K.; Schobel,S.; Shrivastava,S.; Thovarai,V.; Wang,S.; Bao,Y.; Sanders,R.; Zhdanov,S.; Kiryutin,B.; Lipman,D.J.; Tatusova,T.; Musser,J.M.
EPI613393	NS	United States	2013-Jan-12	A/Houston/JMM_141/2013		Other Database Import	Wentworth,D.E.; Halpin,R.A.; Lin,X.; Bera,J.; Akopov,A.; Mohan,M.; Fedorova,N.; Tsitrin,T.; McLellan,M.; Stockwell,T.; Amedeo,P.; Appalla,L.; Bishop,B.; Edworthy,P.; Gupta,N.; Hoover,J.; Katzel,D.; Li,K.; Schobel,S.; Shrivastava,S.; Thovarai,V.; Wang,S.; Bao,Y.; Sanders,R.; Zhdanov,S.; Kiryutin,B.; Lipman,D.J.; Tatusova,T.; Musser,J.M.
EPI613394	PB1	United States	2013-Jan-12	A/Houston/JMM_141/2013		Other Database Import	Wentworth,D.E.; Halpin,R.A.; Lin,X.; Bera,J.; Akopov,A.; Mohan,M.; Fedorova,N.; Tsitrin,T.; McLellan,M.; Stockwell,T.; Amedeo,P.; Appalla,L.; Bishop,B.; Edworthy,P.; Gupta,N.; Hoover,J.; Katzel,D.; Li,K.; Schobel,S.; Shrivastava,S.; Thovarai,V.; Wang,S.; Bao,Y.; Sanders,R.; Zhdanov,S.; Kiryutin,B.; Lipman,D.J.; Tatusova,T.; Musser,J.M.
EPI613395	PB2	United States	2013-Jan-12	A/Houston/JMM_141/2013		Other Database Import	Wentworth,D.E.; Halpin,R.A.; Lin,X.; Bera,J.; Akopov,A.; Mohan,M.; Fedorova,N.; Tsitrin,T.; McLellan,M.; Stockwell,T.; Amedeo,P.; Appalla,L.; Bishop,B.; Edworthy,P.; Gupta,N.; Hoover,J.; Katzel,D.; Li,K.; Schobel,S.; Shrivastava,S.; Thovarai,V.; Wang,S.; Bao,Y.; Sanders,R.; Zhdanov,S.; Kiryutin,B.; Lipman,D.J.; Tatusova,T.; Musser,J.M.
EPI613199	PA	United States	2013-Jan-12	A/Houston/JMM_141/2013		Other Database Import	Wentworth,D.E.; Halpin,R.A.; Lin,X.; Bera,J.; Akopov,A.; Mohan,M.; Fedorova,N.; Tsitrin,T.; McLellan,M.; Stockwell,T.; Amedeo,P.; Appalla,L.; Bishop,B.; Edworthy,P.; Gupta,N.; Hoover,J.; Katzel,D.; Li,K.; Schobel,S.; Shrivastava,S.; Thovarai,V.; Wang,S.; Bao,Y.; Sanders,R.; Zhdanov,S.; Kiryutin,B.; Lipman,D.J.; Tatusova,T.; Musser,J.M.
EPI613396	HA	United States	2013-Jan-12	A/Houston/JMM_142/2013		Other Database Import	Wentworth,D.E.; Halpin,R.A.; Lin,X.; Bera,J.; Akopov,A.; Mohan,M.; Fedorova,N.; Tsitrin,T.; McLellan,M.; Stockwell,T.; Amedeo,P.; Appalla,L.; Bishop,B.; Edworthy,P.; Gupta,N.; Hoover,J.; Katzel,D.; Li,K.; Schobel,S.; Shrivastava,S.; Thovarai,V.; Wang,S.; Bao,Y.; Sanders,R.; Zhdanov,S.; Kiryutin,B.; Lipman,D.J.; Tatusova,T.; Musser,J.M.
EPI613397	MP	United States	2013-Jan-12	A/Houston/JMM_142/2013		Other Database Import	Wentworth,D.E.; Halpin,R.A.; Lin,X.; Bera,J.; Akopov,A.; Mohan,M.; Fedorova,N.; Tsitrin,T.; McLellan,M.; Stockwell,T.; Amedeo,P.; Appalla,L.; Bishop,B.; Edworthy,P.; Gupta,N.; Hoover,J.; Katzel,D.; Li,K.; Schobel,S.; Shrivastava,S.; Thovarai,V.; Wang,S.; Bao,Y.; Sanders,R.; Zhdanov,S.; Kiryutin,B.; Lipman,D.J.; Tatusova,T.; Musser,J.M.
EPI613398	NA	United States	2013-Jan-12	A/Houston/JMM_142/2013		Other Database Import	Wentworth,D.E.; Halpin,R.A.; Lin,X.; Bera,J.; Akopov,A.; Mohan,M.; Fedorova,N.; Tsitrin,T.; McLellan,M.; Stockwell,T.; Amedeo,P.; Appalla,L.; Bishop,B.; Edworthy,P.; Gupta,N.; Hoover,J.; Katzel,D.; Li,K.; Schobel,S.; Shrivastava,S.; Thovarai,V.; Wang,S.; Bao,Y.; Sanders,R.; Zhdanov,S.; Kiryutin,B.; Lipman,D.J.; Tatusova,T.; Musser,J.M.
EPI613399	NP	United States	2013-Jan-12	A/Houston/JMM_142/2013		Other Database Import	Wentworth,D.E.; Halpin,R.A.; Lin,X.; Bera,J.; Akopov,A.; Mohan,M.; Fedorova,N.; Tsitrin,T.; McLellan,M.; Stockwell,T.; Amedeo,P.; Appalla,L.; Bishop,B.; Edworthy,P.; Gupta,N.; Hoover,J.; Katzel,D.; Li,K.; Schobel,S.; Shrivastava,S.; Thovarai,V.; Wang,S.; Bao,Y.; Sanders,R.; Zhdanov,S.; Kiryutin,B.; Lipman,D.J.; Tatusova,T.; Musser,J.M.
EPI613400	NS	United States	2013-Jan-12	A/Houston/JMM_142/2013		Other Database Import	Wentworth,D.E.; Halpin,R.A.; Lin,X.; Bera,J.; Akopov,A.; Mohan,M.; Fedorova,N.; Tsitrin,T.; McLellan,M.; Stockwell,T.; Amedeo,P.; Appalla,L.; Bishop,B.; Edworthy,P.; Gupta,N.; Hoover,J.; Katzel,D.; Li,K.; Schobel,S.; Shrivastava,S.; Thovarai,V.; Wang,S.; Bao,Y.; Sanders,R.; Zhdanov,S.; Kiryutin,B.; Lipman,D.J.; Tatusova,T.; Musser,J.M.
EPI613401	PB1	United States	2013-Jan-12	A/Houston/JMM_142/2013		Other Database Import	Wentworth,D.E.; Halpin,R.A.; Lin,X.; Bera,J.; Akopov,A.; Mohan,M.; Fedorova,N.; Tsitrin,T.; McLellan,M.; Stockwell,T.; Amedeo,P.; Appalla,L.; Bishop,B.; Edworthy,P.; Gupta,N.; Hoover,J.; Katzel,D.; Li,K.; Schobel,S.; Shrivastava,S.; Thovarai,V.; Wang,S.; Bao,Y.; Sanders,R.; Zhdanov,S.; Kiryutin,B.; Lipman,D.J.; Tatusova,T.; Musser,J.M.
EPI613402	PB2	United States	2013-Jan-12	A/Houston/JMM_142/2013		Other Database Import	Wentworth,D.E.; Halpin,R.A.; Lin,X.; Bera,J.; Akopov,A.; Mohan,M.; Fedorova,N.; Tsitrin,T.; McLellan,M.; Stockwell,T.; Amedeo,P.; Appalla,L.; Bishop,B.; Edworthy,P.; Gupta,N.; Hoover,J.; Katzel,D.; Li,K.; Schobel,S.; Shrivastava,S.; Thovarai,V.; Wang,S.; Bao,Y.; Sanders,R.; Zhdanov,S.; Kiryutin,B.; Lipman,D.J.; Tatusova,T.; Musser,J.M.
EPI613194	PA	United States	2013-Jan-12	A/Houston/JMM_142/2013		Other Database Import	Wentworth,D.E.; Halpin,R.A.; Lin,X.; Bera,J.; Akopov,A.; Mohan,M.; Fedorova,N.; Tsitrin,T.; McLellan,M.; Stockwell,T.; Amedeo,P.; Appalla,L.; Bishop,B.; Edworthy,P.; Gupta,N.; Hoover,J.; Katzel,D.; Li,K.; Schobel,S.; Shrivastava,S.; Thovarai,V.; Wang,S.; Bao,Y.; Sanders,R.; Zhdanov,S.; Kiryutin,B.; Lipman,D.J.; Tatusova,T.; Musser,J.M.
EPI613385	NP	United States	2013-Jan-12	A/Houston/JMM_140/2013		Other Database Import	Wentworth,D.E.; Halpin,R.A.; Lin,X.; Bera,J.; Akopov,A.; Mohan,M.; Fedorova,N.; Tsitrin,T.; McLellan,M.; Stockwell,T.; Amedeo,P.; Appalla,L.; Bishop,B.; Edworthy,P.; Gupta,N.; Hoover,J.; Katzel,D.; Li,K.; Schobel,S.; Shrivastava,S.; Thovarai,V.; Wang,S.; Bao,Y.; Sanders,R.; Zhdanov,S.; Kiryutin,B.; Lipman,D.J.; Tatusova,T.; Musser,J.M.
EPI613386	NS	United States	2013-Jan-12	A/Houston/JMM_140/2013		Other Database Import	Wentworth,D.E.; Halpin,R.A.; Lin,X.; Bera,J.; Akopov,A.; Mohan,M.; Fedorova,N.; Tsitrin,T.; McLellan,M.; Stockwell,T.; Amedeo,P.; Appalla,L.; Bishop,B.; Edworthy,P.; Gupta,N.; Hoover,J.; Katzel,D.; Li,K.; Schobel,S.; Shrivastava,S.; Thovarai,V.; Wang,S.; Bao,Y.; Sanders,R.; Zhdanov,S.; Kiryutin,B.; Lipman,D.J.; Tatusova,T.; Musser,J.M.
EPI613387	PB1	United States	2013-Jan-12	A/Houston/JMM_140/2013		Other Database Import	Wentworth,D.E.; Halpin,R.A.; Lin,X.; Bera,J.; Akopov,A.; Mohan,M.; Fedorova,N.; Tsitrin,T.; McLellan,M.; Stockwell,T.; Amedeo,P.; Appalla,L.; Bishop,B.; Edworthy,P.; Gupta,N.; Hoover,J.; Katzel,D.; Li,K.; Schobel,S.; Shrivastava,S.; Thovarai,V.; Wang,S.; Bao,Y.; Sanders,R.; Zhdanov,S.; Kiryutin,B.; Lipman,D.J.; Tatusova,T.; Musser,J.M.
EPI613388	PB2	United States	2013-Jan-12	A/Houston/JMM_140/2013		Other Database Import	Wentworth,D.E.; Halpin,R.A.; Lin,X.; Bera,J.; Akopov,A.; Mohan,M.; Fedorova,N.; Tsitrin,T.; McLellan,M.; Stockwell,T.; Amedeo,P.; Appalla,L.; Bishop,B.; Edworthy,P.; Gupta,N.; Hoover,J.; Katzel,D.; Li,K.; Schobel,S.; Shrivastava,S.; Thovarai,V.; Wang,S.; Bao,Y.; Sanders,R.; Zhdanov,S.; Kiryutin,B.; Lipman,D.J.; Tatusova,T.; Musser,J.M.
EPI613193	PA	United States	2013-Jan-12	A/Houston/JMM_140/2013		Other Database Import	Wentworth,D.E.; Halpin,R.A.; Lin,X.; Bera,J.; Akopov,A.; Mohan,M.; Fedorova,N.; Tsitrin,T.; McLellan,M.; Stockwell,T.; Amedeo,P.; Appalla,L.; Bishop,B.; Edworthy,P.; Gupta,N.; Hoover,J.; Katzel,D.; Li,K.; Schobel,S.; Shrivastava,S.; Thovarai,V.; Wang,S.; Bao,Y.; Sanders,R.; Zhdanov,S.; Kiryutin,B.; Lipman,D.J.; Tatusova,T.; Musser,J.M.
EPI613382	HA	United States	2013-Jan-12	A/Houston/JMM_140/2013		Other Database Import	Wentworth,D.E.; Halpin,R.A.; Lin,X.; Bera,J.; Akopov,A.; Mohan,M.; Fedorova,N.; Tsitrin,T.; McLellan,M.; Stockwell,T.; Amedeo,P.; Appalla,L.; Bishop,B.; Edworthy,P.; Gupta,N.; Hoover,J.; Katzel,D.; Li,K.; Schobel,S.; Shrivastava,S.; Thovarai,V.; Wang,S.; Bao,Y.; Sanders,R.; Zhdanov,S.; Kiryutin,B.; Lipman,D.J.; Tatusova,T.; Musser,J.M.
EPI613383	MP	United States	2013-Jan-12	A/Houston/JMM_140/2013		Other Database Import	Wentworth,D.E.; Halpin,R.A.; Lin,X.; Bera,J.; Akopov,A.; Mohan,M.; Fedorova,N.; Tsitrin,T.; McLellan,M.; Stockwell,T.; Amedeo,P.; Appalla,L.; Bishop,B.; Edworthy,P.; Gupta,N.; Hoover,J.; Katzel,D.; Li,K.; Schobel,S.; Shrivastava,S.; Thovarai,V.; Wang,S.; Bao,Y.; Sanders,R.; Zhdanov,S.; Kiryutin,B.; Lipman,D.J.; Tatusova,T.; Musser,J.M.
EPI613384	NA	United States	2013-Jan-12	A/Houston/JMM_140/2013		Other Database Import	Wentworth,D.E.; Halpin,R.A.; Lin,X.; Bera,J.; Akopov,A.; Mohan,M.; Fedorova,N.; Tsitrin,T.; McLellan,M.; Stockwell,T.; Amedeo,P.; Appalla,L.; Bishop,B.; Edworthy,P.; Gupta,N.; Hoover,J.; Katzel,D.; Li,K.; Schobel,S.; Shrivastava,S.; Thovarai,V.; Wang,S.; Bao,Y.; Sanders,R.; Zhdanov,S.; Kiryutin,B.; Lipman,D.J.; Tatusova,T.; Musser,J.M.
EPI613490	HA	United States	2013-Jan-03	A/Houston/JMM_108/2013		Other Database Import	Wentworth,D.E.; Halpin,R.A.; Lin,X.; Bera,J.; Akopov,A.; Mohan,M.; Fedorova,N.; Tsitrin,T.; McLellan,M.; Stockwell,T.; Amedeo,P.; Appalla,L.; Bishop,B.; Edworthy,P.; Gupta,N.; Hoover,J.; Katzel,D.; Li,K.; Schobel,S.; Shrivastava,S.; Thovarai,V.; Wang,S.; Bao,Y.; Sanders,R.; Zhdanov,S.; Kiryutin,B.; Lipman,D.J.; Tatusova,T.; Musser,J.M.
EPI613491	MP	United States	2013-Jan-03	A/Houston/JMM_108/2013		Other Database Import	Wentworth,D.E.; Halpin,R.A.; Lin,X.; Bera,J.; Akopov,A.; Mohan,M.; Fedorova,N.; Tsitrin,T.; McLellan,M.; Stockwell,T.; Amedeo,P.; Appalla,L.; Bishop,B.; Edworthy,P.; Gupta,N.; Hoover,J.; Katzel,D.; Li,K.; Schobel,S.; Shrivastava,S.; Thovarai,V.; Wang,S.; Bao,Y.; Sanders,R.; Zhdanov,S.; Kiryutin,B.; Lipman,D.J.; Tatusova,T.; Musser,J.M.
EPI613492	NA	United States	2013-Jan-03	A/Houston/JMM_108/2013		Other Database Import	Wentworth,D.E.; Halpin,R.A.; Lin,X.; Bera,J.; Akopov,A.; Mohan,M.; Fedorova,N.; Tsitrin,T.; McLellan,M.; Stockwell,T.; Amedeo,P.; Appalla,L.; Bishop,B.; Edworthy,P.; Gupta,N.; Hoover,J.; Katzel,D.; Li,K.; Schobel,S.; Shrivastava,S.; Thovarai,V.; Wang,S.; Bao,Y.; Sanders,R.; Zhdanov,S.; Kiryutin,B.; Lipman,D.J.; Tatusova,T.; Musser,J.M.
EPI613493	NP	United States	2013-Jan-03	A/Houston/JMM_108/2013		Other Database Import	Wentworth,D.E.; Halpin,R.A.; Lin,X.; Bera,J.; Akopov,A.; Mohan,M.; Fedorova,N.; Tsitrin,T.; McLellan,M.; Stockwell,T.; Amedeo,P.; Appalla,L.; Bishop,B.; Edworthy,P.; Gupta,N.; Hoover,J.; Katzel,D.; Li,K.; Schobel,S.; Shrivastava,S.; Thovarai,V.; Wang,S.; Bao,Y.; Sanders,R.; Zhdanov,S.; Kiryutin,B.; Lipman,D.J.; Tatusova,T.; Musser,J.M.
EPI613494	NS	United States	2013-Jan-03	A/Houston/JMM_108/2013		Other Database Import	Wentworth,D.E.; Halpin,R.A.; Lin,X.; Bera,J.; Akopov,A.; Mohan,M.; Fedorova,N.; Tsitrin,T.; McLellan,M.; Stockwell,T.; Amedeo,P.; Appalla,L.; Bishop,B.; Edworthy,P.; Gupta,N.; Hoover,J.; Katzel,D.; Li,K.; Schobel,S.; Shrivastava,S.; Thovarai,V.; Wang,S.; Bao,Y.; Sanders,R.; Zhdanov,S.; Kiryutin,B.; Lipman,D.J.; Tatusova,T.; Musser,J.M.
EPI613495	PB1	United States	2013-Jan-03	A/Houston/JMM_108/2013		Other Database Import	Wentworth,D.E.; Halpin,R.A.; Lin,X.; Bera,J.; Akopov,A.; Mohan,M.; Fedorova,N.; Tsitrin,T.; McLellan,M.; Stockwell,T.; Amedeo,P.; Appalla,L.; Bishop,B.; Edworthy,P.; Gupta,N.; Hoover,J.; Katzel,D.; Li,K.; Schobel,S.; Shrivastava,S.; Thovarai,V.; Wang,S.; Bao,Y.; Sanders,R.; Zhdanov,S.; Kiryutin,B.; Lipman,D.J.; Tatusova,T.; Musser,J.M.
EPI613496	PB2	United States	2013-Jan-03	A/Houston/JMM_108/2013		Other Database Import	Wentworth,D.E.; Halpin,R.A.; Lin,X.; Bera,J.; Akopov,A.; Mohan,M.; Fedorova,N.; Tsitrin,T.; McLellan,M.; Stockwell,T.; Amedeo,P.; Appalla,L.; Bishop,B.; Edworthy,P.; Gupta,N.; Hoover,J.; Katzel,D.; Li,K.; Schobel,S.; Shrivastava,S.; Thovarai,V.; Wang,S.; Bao,Y.; Sanders,R.; Zhdanov,S.; Kiryutin,B.; Lipman,D.J.; Tatusova,T.; Musser,J.M.
EPI613184	PA	United States	2013-Jan-03	A/Houston/JMM_108/2013		Other Database Import	Wentworth,D.E.; Halpin,R.A.; Lin,X.; Bera,J.; Akopov,A.; Mohan,M.; Fedorova,N.; Tsitrin,T.; McLellan,M.; Stockwell,T.; Amedeo,P.; Appalla,L.; Bishop,B.; Edworthy,P.; Gupta,N.; Hoover,J.; Katzel,D.; Li,K.; Schobel,S.; Shrivastava,S.; Thovarai,V.; Wang,S.; Bao,Y.; Sanders,R.; Zhdanov,S.; Kiryutin,B.; Lipman,D.J.; Tatusova,T.; Musser,J.M.
EPI613333	MP	United States	2013-Jan-10	A/Houston/JMM_132/2013		Other Database Import	Wentworth,D.E.; Halpin,R.A.; Lin,X.; Bera,J.; Akopov,A.; Mohan,M.; Fedorova,N.; Tsitrin,T.; McLellan,M.; Stockwell,T.; Amedeo,P.; Appalla,L.; Bishop,B.; Edworthy,P.; Gupta,N.; Hoover,J.; Katzel,D.; Li,K.; Schobel,S.; Shrivastava,S.; Thovarai,V.; Wang,S.; Bao,Y.; Sanders,R.; Zhdanov,S.; Kiryutin,B.; Lipman,D.J.; Tatusova,T.; Musser,J.M.
EPI613335	NA	United States	2013-Jan-10	A/Houston/JMM_132/2013		Other Database Import	Wentworth,D.E.; Halpin,R.A.; Lin,X.; Bera,J.; Akopov,A.; Mohan,M.; Fedorova,N.; Tsitrin,T.; McLellan,M.; Stockwell,T.; Amedeo,P.; Appalla,L.; Bishop,B.; Edworthy,P.; Gupta,N.; Hoover,J.; Katzel,D.; Li,K.; Schobel,S.; Shrivastava,S.; Thovarai,V.; Wang,S.; Bao,Y.; Sanders,R.; Zhdanov,S.; Kiryutin,B.; Lipman,D.J.; Tatusova,T.; Musser,J.M.
EPI613337	NP	United States	2013-Jan-10	A/Houston/JMM_132/2013		Other Database Import	Wentworth,D.E.; Halpin,R.A.; Lin,X.; Bera,J.; Akopov,A.; Mohan,M.; Fedorova,N.; Tsitrin,T.; McLellan,M.; Stockwell,T.; Amedeo,P.; Appalla,L.; Bishop,B.; Edworthy,P.; Gupta,N.; Hoover,J.; Katzel,D.; Li,K.; Schobel,S.; Shrivastava,S.; Thovarai,V.; Wang,S.; Bao,Y.; Sanders,R.; Zhdanov,S.; Kiryutin,B.; Lipman,D.J.; Tatusova,T.; Musser,J.M.
EPI613338	NS	United States	2013-Jan-10	A/Houston/JMM_132/2013		Other Database Import	Wentworth,D.E.; Halpin,R.A.; Lin,X.; Bera,J.; Akopov,A.; Mohan,M.; Fedorova,N.; Tsitrin,T.; McLellan,M.; Stockwell,T.; Amedeo,P.; Appalla,L.; Bishop,B.; Edworthy,P.; Gupta,N.; Hoover,J.; Katzel,D.; Li,K.; Schobel,S.; Shrivastava,S.; Thovarai,V.; Wang,S.; Bao,Y.; Sanders,R.; Zhdanov,S.; Kiryutin,B.; Lipman,D.J.; Tatusova,T.; Musser,J.M.
EPI613341	PB1	United States	2013-Jan-10	A/Houston/JMM_132/2013		Other Database Import	Wentworth,D.E.; Halpin,R.A.; Lin,X.; Bera,J.; Akopov,A.; Mohan,M.; Fedorova,N.; Tsitrin,T.; McLellan,M.; Stockwell,T.; Amedeo,P.; Appalla,L.; Bishop,B.; Edworthy,P.; Gupta,N.; Hoover,J.; Katzel,D.; Li,K.; Schobel,S.; Shrivastava,S.; Thovarai,V.; Wang,S.; Bao,Y.; Sanders,R.; Zhdanov,S.; Kiryutin,B.; Lipman,D.J.; Tatusova,T.; Musser,J.M.
EPI613343	PB2	United States	2013-Jan-10	A/Houston/JMM_132/2013		Other Database Import	Wentworth,D.E.; Halpin,R.A.; Lin,X.; Bera,J.; Akopov,A.; Mohan,M.; Fedorova,N.; Tsitrin,T.; McLellan,M.; Stockwell,T.; Amedeo,P.; Appalla,L.; Bishop,B.; Edworthy,P.; Gupta,N.; Hoover,J.; Katzel,D.; Li,K.; Schobel,S.; Shrivastava,S.; Thovarai,V.; Wang,S.; Bao,Y.; Sanders,R.; Zhdanov,S.; Kiryutin,B.; Lipman,D.J.; Tatusova,T.; Musser,J.M.
EPI613332	HA	United States	2013-Jan-10	A/Houston/JMM_132/2013		Other Database Import	Wentworth,D.E.; Halpin,R.A.; Lin,X.; Bera,J.; Akopov,A.; Mohan,M.; Fedorova,N.; Tsitrin,T.; McLellan,M.; Stockwell,T.; Amedeo,P.; Appalla,L.; Bishop,B.; Edworthy,P.; Gupta,N.; Hoover,J.; Katzel,D.; Li,K.; Schobel,S.; Shrivastava,S.; Thovarai,V.; Wang,S.; Bao,Y.; Sanders,R.; Zhdanov,S.; Kiryutin,B.; Lipman,D.J.; Tatusova,T.; Musser,J.M.
EPI613178	PA	United States	2013-Jan-10	A/Houston/JMM_132/2013		Other Database Import	Wentworth,D.E.; Halpin,R.A.; Lin,X.; Bera,J.; Akopov,A.; Mohan,M.; Fedorova,N.; Tsitrin,T.; McLellan,M.; Stockwell,T.; Amedeo,P.; Appalla,L.; Bishop,B.; Edworthy,P.; Gupta,N.; Hoover,J.; Katzel,D.; Li,K.; Schobel,S.; Shrivastava,S.; Thovarai,V.; Wang,S.; Bao,Y.; Sanders,R.; Zhdanov,S.; Kiryutin,B.; Lipman,D.J.; Tatusova,T.; Musser,J.M.
EPI613278	HA	United States	2013-Jan-09	A/Houston/JMM_128/2013		Other Database Import	Wentworth,D.E.; Halpin,R.A.; Lin,X.; Bera,J.; Akopov,A.; Mohan,M.; Fedorova,N.; Tsitrin,T.; McLellan,M.; Stockwell,T.; Amedeo,P.; Appalla,L.; Bishop,B.; Edworthy,P.; Gupta,N.; Hoover,J.; Katzel,D.; Li,K.; Schobel,S.; Shrivastava,S.; Thovarai,V.; Wang,S.; Bao,Y.; Sanders,R.; Zhdanov,S.; Kiryutin,B.; Lipman,D.J.; Tatusova,T.; Musser,J.M.
EPI613280	MP	United States	2013-Jan-09	A/Houston/JMM_128/2013		Other Database Import	Wentworth,D.E.; Halpin,R.A.; Lin,X.; Bera,J.; Akopov,A.; Mohan,M.; Fedorova,N.; Tsitrin,T.; McLellan,M.; Stockwell,T.; Amedeo,P.; Appalla,L.; Bishop,B.; Edworthy,P.; Gupta,N.; Hoover,J.; Katzel,D.; Li,K.; Schobel,S.; Shrivastava,S.; Thovarai,V.; Wang,S.; Bao,Y.; Sanders,R.; Zhdanov,S.; Kiryutin,B.; Lipman,D.J.; Tatusova,T.; Musser,J.M.
EPI613282	NA	United States	2013-Jan-09	A/Houston/JMM_128/2013		Other Database Import	Wentworth,D.E.; Halpin,R.A.; Lin,X.; Bera,J.; Akopov,A.; Mohan,M.; Fedorova,N.; Tsitrin,T.; McLellan,M.; Stockwell,T.; Amedeo,P.; Appalla,L.; Bishop,B.; Edworthy,P.; Gupta,N.; Hoover,J.; Katzel,D.; Li,K.; Schobel,S.; Shrivastava,S.; Thovarai,V.; Wang,S.; Bao,Y.; Sanders,R.; Zhdanov,S.; Kiryutin,B.; Lipman,D.J.; Tatusova,T.; Musser,J.M.
EPI613284	NP	United States	2013-Jan-09	A/Houston/JMM_128/2013		Other Database Import	Wentworth,D.E.; Halpin,R.A.; Lin,X.; Bera,J.; Akopov,A.; Mohan,M.; Fedorova,N.; Tsitrin,T.; McLellan,M.; Stockwell,T.; Amedeo,P.; Appalla,L.; Bishop,B.; Edworthy,P.; Gupta,N.; Hoover,J.; Katzel,D.; Li,K.; Schobel,S.; Shrivastava,S.; Thovarai,V.; Wang,S.; Bao,Y.; Sanders,R.; Zhdanov,S.; Kiryutin,B.; Lipman,D.J.; Tatusova,T.; Musser,J.M.
EPI613285	NS	United States	2013-Jan-09	A/Houston/JMM_128/2013		Other Database Import	Wentworth,D.E.; Halpin,R.A.; Lin,X.; Bera,J.; Akopov,A.; Mohan,M.; Fedorova,N.; Tsitrin,T.; McLellan,M.; Stockwell,T.; Amedeo,P.; Appalla,L.; Bishop,B.; Edworthy,P.; Gupta,N.; Hoover,J.; Katzel,D.; Li,K.; Schobel,S.; Shrivastava,S.; Thovarai,V.; Wang,S.; Bao,Y.; Sanders,R.; Zhdanov,S.; Kiryutin,B.; Lipman,D.J.; Tatusova,T.; Musser,J.M.
EPI613288	PB1	United States	2013-Jan-09	A/Houston/JMM_128/2013		Other Database Import	Wentworth,D.E.; Halpin,R.A.; Lin,X.; Bera,J.; Akopov,A.; Mohan,M.; Fedorova,N.; Tsitrin,T.; McLellan,M.; Stockwell,T.; Amedeo,P.; Appalla,L.; Bishop,B.; Edworthy,P.; Gupta,N.; Hoover,J.; Katzel,D.; Li,K.; Schobel,S.; Shrivastava,S.; Thovarai,V.; Wang,S.; Bao,Y.; Sanders,R.; Zhdanov,S.; Kiryutin,B.; Lipman,D.J.; Tatusova,T.; Musser,J.M.
EPI613289	PB2	United States	2013-Jan-09	A/Houston/JMM_128/2013		Other Database Import	Wentworth,D.E.; Halpin,R.A.; Lin,X.; Bera,J.; Akopov,A.; Mohan,M.; Fedorova,N.; Tsitrin,T.; McLellan,M.; Stockwell,T.; Amedeo,P.; Appalla,L.; Bishop,B.; Edworthy,P.; Gupta,N.; Hoover,J.; Katzel,D.; Li,K.; Schobel,S.; Shrivastava,S.; Thovarai,V.; Wang,S.; Bao,Y.; Sanders,R.; Zhdanov,S.; Kiryutin,B.; Lipman,D.J.; Tatusova,T.; Musser,J.M.
EPI613174	PA	United States	2013-Jan-09	A/Houston/JMM_128/2013		Other Database Import	Wentworth,D.E.; Halpin,R.A.; Lin,X.; Bera,J.; Akopov,A.; Mohan,M.; Fedorova,N.; Tsitrin,T.; McLellan,M.; Stockwell,T.; Amedeo,P.; Appalla,L.; Bishop,B.; Edworthy,P.; Gupta,N.; Hoover,J.; Katzel,D.; Li,K.; Schobel,S.; Shrivastava,S.; Thovarai,V.; Wang,S.; Bao,Y.; Sanders,R.; Zhdanov,S.; Kiryutin,B.; Lipman,D.J.; Tatusova,T.; Musser,J.M.
EPI613244	HA	United States	2013-Jan-08	A/Houston/JMM_124/2013		Other Database Import	Wentworth,D.E.; Halpin,R.A.; Lin,X.; Bera,J.; Akopov,A.; Mohan,M.; Fedorova,N.; Tsitrin,T.; McLellan,M.; Stockwell,T.; Amedeo,P.; Appalla,L.; Bishop,B.; Edworthy,P.; Gupta,N.; Hoover,J.; Katzel,D.; Li,K.; Schobel,S.; Shrivastava,S.; Thovarai,V.; Wang,S.; Bao,Y.; Sanders,R.; Zhdanov,S.; Kiryutin,B.; Lipman,D.J.; Tatusova,T.; Musser,J.M.
EPI613245	MP	United States	2013-Jan-08	A/Houston/JMM_124/2013		Other Database Import	Wentworth,D.E.; Halpin,R.A.; Lin,X.; Bera,J.; Akopov,A.; Mohan,M.; Fedorova,N.; Tsitrin,T.; McLellan,M.; Stockwell,T.; Amedeo,P.; Appalla,L.; Bishop,B.; Edworthy,P.; Gupta,N.; Hoover,J.; Katzel,D.; Li,K.; Schobel,S.; Shrivastava,S.; Thovarai,V.; Wang,S.; Bao,Y.; Sanders,R.; Zhdanov,S.; Kiryutin,B.; Lipman,D.J.; Tatusova,T.; Musser,J.M.
EPI613170	PA	United States	2013-Jan-08	A/Houston/JMM_124/2013		Other Database Import	Wentworth,D.E.; Halpin,R.A.; Lin,X.; Bera,J.; Akopov,A.; Mohan,M.; Fedorova,N.; Tsitrin,T.; McLellan,M.; Stockwell,T.; Amedeo,P.; Appalla,L.; Bishop,B.; Edworthy,P.; Gupta,N.; Hoover,J.; Katzel,D.; Li,K.; Schobel,S.; Shrivastava,S.; Thovarai,V.; Wang,S.; Bao,Y.; Sanders,R.; Zhdanov,S.; Kiryutin,B.; Lipman,D.J.; Tatusova,T.; Musser,J.M.
EPI613246	NA	United States	2013-Jan-08	A/Houston/JMM_124/2013		Other Database Import	Wentworth,D.E.; Halpin,R.A.; Lin,X.; Bera,J.; Akopov,A.; Mohan,M.; Fedorova,N.; Tsitrin,T.; McLellan,M.; Stockwell,T.; Amedeo,P.; Appalla,L.; Bishop,B.; Edworthy,P.; Gupta,N.; Hoover,J.; Katzel,D.; Li,K.; Schobel,S.; Shrivastava,S.; Thovarai,V.; Wang,S.; Bao,Y.; Sanders,R.; Zhdanov,S.; Kiryutin,B.; Lipman,D.J.; Tatusova,T.; Musser,J.M.
EPI613247	NP	United States	2013-Jan-08	A/Houston/JMM_124/2013		Other Database Import	Wentworth,D.E.; Halpin,R.A.; Lin,X.; Bera,J.; Akopov,A.; Mohan,M.; Fedorova,N.; Tsitrin,T.; McLellan,M.; Stockwell,T.; Amedeo,P.; Appalla,L.; Bishop,B.; Edworthy,P.; Gupta,N.; Hoover,J.; Katzel,D.; Li,K.; Schobel,S.; Shrivastava,S.; Thovarai,V.; Wang,S.; Bao,Y.; Sanders,R.; Zhdanov,S.; Kiryutin,B.; Lipman,D.J.; Tatusova,T.; Musser,J.M.
EPI613248	NS	United States	2013-Jan-08	A/Houston/JMM_124/2013		Other Database Import	Wentworth,D.E.; Halpin,R.A.; Lin,X.; Bera,J.; Akopov,A.; Mohan,M.; Fedorova,N.; Tsitrin,T.; McLellan,M.; Stockwell,T.; Amedeo,P.; Appalla,L.; Bishop,B.; Edworthy,P.; Gupta,N.; Hoover,J.; Katzel,D.; Li,K.; Schobel,S.; Shrivastava,S.; Thovarai,V.; Wang,S.; Bao,Y.; Sanders,R.; Zhdanov,S.; Kiryutin,B.; Lipman,D.J.; Tatusova,T.; Musser,J.M.
EPI613249	PB1	United States	2013-Jan-08	A/Houston/JMM_124/2013		Other Database Import	Wentworth,D.E.; Halpin,R.A.; Lin,X.; Bera,J.; Akopov,A.; Mohan,M.; Fedorova,N.; Tsitrin,T.; McLellan,M.; Stockwell,T.; Amedeo,P.; Appalla,L.; Bishop,B.; Edworthy,P.; Gupta,N.; Hoover,J.; Katzel,D.; Li,K.; Schobel,S.; Shrivastava,S.; Thovarai,V.; Wang,S.; Bao,Y.; Sanders,R.; Zhdanov,S.; Kiryutin,B.; Lipman,D.J.; Tatusova,T.; Musser,J.M.
EPI613250	PB2	United States	2013-Jan-08	A/Houston/JMM_124/2013		Other Database Import	Wentworth,D.E.; Halpin,R.A.; Lin,X.; Bera,J.; Akopov,A.; Mohan,M.; Fedorova,N.; Tsitrin,T.; McLellan,M.; Stockwell,T.; Amedeo,P.; Appalla,L.; Bishop,B.; Edworthy,P.; Gupta,N.; Hoover,J.; Katzel,D.; Li,K.; Schobel,S.; Shrivastava,S.; Thovarai,V.; Wang,S.; Bao,Y.; Sanders,R.; Zhdanov,S.; Kiryutin,B.; Lipman,D.J.; Tatusova,T.; Musser,J.M.
EPI613237	HA	United States	2013-Jan-08	A/Houston/JMM_123/2013		Other Database Import	Wentworth,D.E.; Halpin,R.A.; Lin,X.; Bera,J.; Akopov,A.; Mohan,M.; Fedorova,N.; Tsitrin,T.; McLellan,M.; Stockwell,T.; Amedeo,P.; Appalla,L.; Bishop,B.; Edworthy,P.; Gupta,N.; Hoover,J.; Katzel,D.; Li,K.; Schobel,S.; Shrivastava,S.; Thovarai,V.; Wang,S.; Bao,Y.; Sanders,R.; Zhdanov,S.; Kiryutin,B.; Lipman,D.J.; Tatusova,T.; Musser,J.M.
EPI613238	MP	United States	2013-Jan-08	A/Houston/JMM_123/2013		Other Database Import	Wentworth,D.E.; Halpin,R.A.; Lin,X.; Bera,J.; Akopov,A.; Mohan,M.; Fedorova,N.; Tsitrin,T.; McLellan,M.; Stockwell,T.; Amedeo,P.; Appalla,L.; Bishop,B.; Edworthy,P.; Gupta,N.; Hoover,J.; Katzel,D.; Li,K.; Schobel,S.; Shrivastava,S.; Thovarai,V.; Wang,S.; Bao,Y.; Sanders,R.; Zhdanov,S.; Kiryutin,B.; Lipman,D.J.; Tatusova,T.; Musser,J.M.
EPI613239	NA	United States	2013-Jan-08	A/Houston/JMM_123/2013		Other Database Import	Wentworth,D.E.; Halpin,R.A.; Lin,X.; Bera,J.; Akopov,A.; Mohan,M.; Fedorova,N.; Tsitrin,T.; McLellan,M.; Stockwell,T.; Amedeo,P.; Appalla,L.; Bishop,B.; Edworthy,P.; Gupta,N.; Hoover,J.; Katzel,D.; Li,K.; Schobel,S.; Shrivastava,S.; Thovarai,V.; Wang,S.; Bao,Y.; Sanders,R.; Zhdanov,S.; Kiryutin,B.; Lipman,D.J.; Tatusova,T.; Musser,J.M.
EPI613240	NP	United States	2013-Jan-08	A/Houston/JMM_123/2013		Other Database Import	Wentworth,D.E.; Halpin,R.A.; Lin,X.; Bera,J.; Akopov,A.; Mohan,M.; Fedorova,N.; Tsitrin,T.; McLellan,M.; Stockwell,T.; Amedeo,P.; Appalla,L.; Bishop,B.; Edworthy,P.; Gupta,N.; Hoover,J.; Katzel,D.; Li,K.; Schobel,S.; Shrivastava,S.; Thovarai,V.; Wang,S.; Bao,Y.; Sanders,R.; Zhdanov,S.; Kiryutin,B.; Lipman,D.J.; Tatusova,T.; Musser,J.M.
EPI613241	NS	United States	2013-Jan-08	A/Houston/JMM_123/2013		Other Database Import	Wentworth,D.E.; Halpin,R.A.; Lin,X.; Bera,J.; Akopov,A.; Mohan,M.; Fedorova,N.; Tsitrin,T.; McLellan,M.; Stockwell,T.; Amedeo,P.; Appalla,L.; Bishop,B.; Edworthy,P.; Gupta,N.; Hoover,J.; Katzel,D.; Li,K.; Schobel,S.; Shrivastava,S.; Thovarai,V.; Wang,S.; Bao,Y.; Sanders,R.; Zhdanov,S.; Kiryutin,B.; Lipman,D.J.; Tatusova,T.; Musser,J.M.
EPI613242	PB1	United States	2013-Jan-08	A/Houston/JMM_123/2013		Other Database Import	Wentworth,D.E.; Halpin,R.A.; Lin,X.; Bera,J.; Akopov,A.; Mohan,M.; Fedorova,N.; Tsitrin,T.; McLellan,M.; Stockwell,T.; Amedeo,P.; Appalla,L.; Bishop,B.; Edworthy,P.; Gupta,N.; Hoover,J.; Katzel,D.; Li,K.; Schobel,S.; Shrivastava,S.; Thovarai,V.; Wang,S.; Bao,Y.; Sanders,R.; Zhdanov,S.; Kiryutin,B.; Lipman,D.J.; Tatusova,T.; Musser,J.M.
EPI613243	PB2	United States	2013-Jan-08	A/Houston/JMM_123/2013		Other Database Import	Wentworth,D.E.; Halpin,R.A.; Lin,X.; Bera,J.; Akopov,A.; Mohan,M.; Fedorova,N.; Tsitrin,T.; McLellan,M.; Stockwell,T.; Amedeo,P.; Appalla,L.; Bishop,B.; Edworthy,P.; Gupta,N.; Hoover,J.; Katzel,D.; Li,K.; Schobel,S.; Shrivastava,S.; Thovarai,V.; Wang,S.; Bao,Y.; Sanders,R.; Zhdanov,S.; Kiryutin,B.; Lipman,D.J.; Tatusova,T.; Musser,J.M.
EPI613169	PA	United States	2013-Jan-08	A/Houston/JMM_123/2013		Other Database Import	Wentworth,D.E.; Halpin,R.A.; Lin,X.; Bera,J.; Akopov,A.; Mohan,M.; Fedorova,N.; Tsitrin,T.; McLellan,M.; Stockwell,T.; Amedeo,P.; Appalla,L.; Bishop,B.; Edworthy,P.; Gupta,N.; Hoover,J.; Katzel,D.; Li,K.; Schobel,S.; Shrivastava,S.; Thovarai,V.; Wang,S.; Bao,Y.; Sanders,R.; Zhdanov,S.; Kiryutin,B.; Lipman,D.J.; Tatusova,T.; Musser,J.M.
EPI613166	PA	United States	2013-Jan-08	A/Houston/JMM_120/2013		Other Database Import	Wentworth,D.E.; Halpin,R.A.; Lin,X.; Bera,J.; Akopov,A.; Mohan,M.; Fedorova,N.; Tsitrin,T.; McLellan,M.; Stockwell,T.; Amedeo,P.; Appalla,L.; Bishop,B.; Edworthy,P.; Gupta,N.; Hoover,J.; Katzel,D.; Li,K.; Schobel,S.; Shrivastava,S.; Thovarai,V.; Wang,S.; Bao,Y.; Sanders,R.; Zhdanov,S.; Kiryutin,B.; Lipman,D.J.; Tatusova,T.; Musser,J.M.
EPI613319	HA	United States	2013-Jan-08	A/Houston/JMM_120/2013		Other Database Import	Wentworth,D.E.; Halpin,R.A.; Lin,X.; Bera,J.; Akopov,A.; Mohan,M.; Fedorova,N.; Tsitrin,T.; McLellan,M.; Stockwell,T.; Amedeo,P.; Appalla,L.; Bishop,B.; Edworthy,P.; Gupta,N.; Hoover,J.; Katzel,D.; Li,K.; Schobel,S.; Shrivastava,S.; Thovarai,V.; Wang,S.; Bao,Y.; Sanders,R.; Zhdanov,S.; Kiryutin,B.; Lipman,D.J.; Tatusova,T.; Musser,J.M.
EPI613321	MP	United States	2013-Jan-08	A/Houston/JMM_120/2013		Other Database Import	Wentworth,D.E.; Halpin,R.A.; Lin,X.; Bera,J.; Akopov,A.; Mohan,M.; Fedorova,N.; Tsitrin,T.; McLellan,M.; Stockwell,T.; Amedeo,P.; Appalla,L.; Bishop,B.; Edworthy,P.; Gupta,N.; Hoover,J.; Katzel,D.; Li,K.; Schobel,S.; Shrivastava,S.; Thovarai,V.; Wang,S.; Bao,Y.; Sanders,R.; Zhdanov,S.; Kiryutin,B.; Lipman,D.J.; Tatusova,T.; Musser,J.M.
EPI613323	NA	United States	2013-Jan-08	A/Houston/JMM_120/2013		Other Database Import	Wentworth,D.E.; Halpin,R.A.; Lin,X.; Bera,J.; Akopov,A.; Mohan,M.; Fedorova,N.; Tsitrin,T.; McLellan,M.; Stockwell,T.; Amedeo,P.; Appalla,L.; Bishop,B.; Edworthy,P.; Gupta,N.; Hoover,J.; Katzel,D.; Li,K.; Schobel,S.; Shrivastava,S.; Thovarai,V.; Wang,S.; Bao,Y.; Sanders,R.; Zhdanov,S.; Kiryutin,B.; Lipman,D.J.; Tatusova,T.; Musser,J.M.
EPI613325	NP	United States	2013-Jan-08	A/Houston/JMM_120/2013		Other Database Import	Wentworth,D.E.; Halpin,R.A.; Lin,X.; Bera,J.; Akopov,A.; Mohan,M.; Fedorova,N.; Tsitrin,T.; McLellan,M.; Stockwell,T.; Amedeo,P.; Appalla,L.; Bishop,B.; Edworthy,P.; Gupta,N.; Hoover,J.; Katzel,D.; Li,K.; Schobel,S.; Shrivastava,S.; Thovarai,V.; Wang,S.; Bao,Y.; Sanders,R.; Zhdanov,S.; Kiryutin,B.; Lipman,D.J.; Tatusova,T.; Musser,J.M.
EPI613326	NS	United States	2013-Jan-08	A/Houston/JMM_120/2013		Other Database Import	Wentworth,D.E.; Halpin,R.A.; Lin,X.; Bera,J.; Akopov,A.; Mohan,M.; Fedorova,N.; Tsitrin,T.; McLellan,M.; Stockwell,T.; Amedeo,P.; Appalla,L.; Bishop,B.; Edworthy,P.; Gupta,N.; Hoover,J.; Katzel,D.; Li,K.; Schobel,S.; Shrivastava,S.; Thovarai,V.; Wang,S.; Bao,Y.; Sanders,R.; Zhdanov,S.; Kiryutin,B.; Lipman,D.J.; Tatusova,T.; Musser,J.M.
EPI613328	PB1	United States	2013-Jan-08	A/Houston/JMM_120/2013		Other Database Import	Wentworth,D.E.; Halpin,R.A.; Lin,X.; Bera,J.; Akopov,A.; Mohan,M.; Fedorova,N.; Tsitrin,T.; McLellan,M.; Stockwell,T.; Amedeo,P.; Appalla,L.; Bishop,B.; Edworthy,P.; Gupta,N.; Hoover,J.; Katzel,D.; Li,K.; Schobel,S.; Shrivastava,S.; Thovarai,V.; Wang,S.; Bao,Y.; Sanders,R.; Zhdanov,S.; Kiryutin,B.; Lipman,D.J.; Tatusova,T.; Musser,J.M.
EPI613330	PB2	United States	2013-Jan-08	A/Houston/JMM_120/2013		Other Database Import	Wentworth,D.E.; Halpin,R.A.; Lin,X.; Bera,J.; Akopov,A.; Mohan,M.; Fedorova,N.; Tsitrin,T.; McLellan,M.; Stockwell,T.; Amedeo,P.; Appalla,L.; Bishop,B.; Edworthy,P.; Gupta,N.; Hoover,J.; Katzel,D.; Li,K.; Schobel,S.; Shrivastava,S.; Thovarai,V.; Wang,S.; Bao,Y.; Sanders,R.; Zhdanov,S.; Kiryutin,B.; Lipman,D.J.; Tatusova,T.; Musser,J.M.
EPI613165	PA	United States	2013-Jan-07	A/Houston/JMM_119/2013		Other Database Import	Wentworth,D.E.; Halpin,R.A.; Lin,X.; Bera,J.; Akopov,A.; Mohan,M.; Fedorova,N.; Tsitrin,T.; McLellan,M.; Stockwell,T.; Amedeo,P.; Appalla,L.; Bishop,B.; Edworthy,P.; Gupta,N.; Hoover,J.; Katzel,D.; Li,K.; Schobel,S.; Shrivastava,S.; Thovarai,V.; Wang,S.; Bao,Y.; Sanders,R.; Zhdanov,S.; Kiryutin,B.; Lipman,D.J.; Tatusova,T.; Musser,J.M.
EPI613311	NA	United States	2013-Jan-07	A/Houston/JMM_119/2013		Other Database Import	Wentworth,D.E.; Halpin,R.A.; Lin,X.; Bera,J.; Akopov,A.; Mohan,M.; Fedorova,N.; Tsitrin,T.; McLellan,M.; Stockwell,T.; Amedeo,P.; Appalla,L.; Bishop,B.; Edworthy,P.; Gupta,N.; Hoover,J.; Katzel,D.; Li,K.; Schobel,S.; Shrivastava,S.; Thovarai,V.; Wang,S.; Bao,Y.; Sanders,R.; Zhdanov,S.; Kiryutin,B.; Lipman,D.J.; Tatusova,T.; Musser,J.M.
EPI613312	NP	United States	2013-Jan-07	A/Houston/JMM_119/2013		Other Database Import	Wentworth,D.E.; Halpin,R.A.; Lin,X.; Bera,J.; Akopov,A.; Mohan,M.; Fedorova,N.; Tsitrin,T.; McLellan,M.; Stockwell,T.; Amedeo,P.; Appalla,L.; Bishop,B.; Edworthy,P.; Gupta,N.; Hoover,J.; Katzel,D.; Li,K.; Schobel,S.; Shrivastava,S.; Thovarai,V.; Wang,S.; Bao,Y.; Sanders,R.; Zhdanov,S.; Kiryutin,B.; Lipman,D.J.; Tatusova,T.; Musser,J.M.
EPI613313	NS	United States	2013-Jan-07	A/Houston/JMM_119/2013		Other Database Import	Wentworth,D.E.; Halpin,R.A.; Lin,X.; Bera,J.; Akopov,A.; Mohan,M.; Fedorova,N.; Tsitrin,T.; McLellan,M.; Stockwell,T.; Amedeo,P.; Appalla,L.; Bishop,B.; Edworthy,P.; Gupta,N.; Hoover,J.; Katzel,D.; Li,K.; Schobel,S.; Shrivastava,S.; Thovarai,V.; Wang,S.; Bao,Y.; Sanders,R.; Zhdanov,S.; Kiryutin,B.; Lipman,D.J.; Tatusova,T.; Musser,J.M.
EPI613316	PB1	United States	2013-Jan-07	A/Houston/JMM_119/2013		Other Database Import	Wentworth,D.E.; Halpin,R.A.; Lin,X.; Bera,J.; Akopov,A.; Mohan,M.; Fedorova,N.; Tsitrin,T.; McLellan,M.; Stockwell,T.; Amedeo,P.; Appalla,L.; Bishop,B.; Edworthy,P.; Gupta,N.; Hoover,J.; Katzel,D.; Li,K.; Schobel,S.; Shrivastava,S.; Thovarai,V.; Wang,S.; Bao,Y.; Sanders,R.; Zhdanov,S.; Kiryutin,B.; Lipman,D.J.; Tatusova,T.; Musser,J.M.
EPI613317	PB2	United States	2013-Jan-07	A/Houston/JMM_119/2013		Other Database Import	Wentworth,D.E.; Halpin,R.A.; Lin,X.; Bera,J.; Akopov,A.; Mohan,M.; Fedorova,N.; Tsitrin,T.; McLellan,M.; Stockwell,T.; Amedeo,P.; Appalla,L.; Bishop,B.; Edworthy,P.; Gupta,N.; Hoover,J.; Katzel,D.; Li,K.; Schobel,S.; Shrivastava,S.; Thovarai,V.; Wang,S.; Bao,Y.; Sanders,R.; Zhdanov,S.; Kiryutin,B.; Lipman,D.J.; Tatusova,T.; Musser,J.M.
EPI613306	HA	United States	2013-Jan-07	A/Houston/JMM_119/2013		Other Database Import	Wentworth,D.E.; Halpin,R.A.; Lin,X.; Bera,J.; Akopov,A.; Mohan,M.; Fedorova,N.; Tsitrin,T.; McLellan,M.; Stockwell,T.; Amedeo,P.; Appalla,L.; Bishop,B.; Edworthy,P.; Gupta,N.; Hoover,J.; Katzel,D.; Li,K.; Schobel,S.; Shrivastava,S.; Thovarai,V.; Wang,S.; Bao,Y.; Sanders,R.; Zhdanov,S.; Kiryutin,B.; Lipman,D.J.; Tatusova,T.; Musser,J.M.
EPI613308	MP	United States	2013-Jan-07	A/Houston/JMM_119/2013		Other Database Import	Wentworth,D.E.; Halpin,R.A.; Lin,X.; Bera,J.; Akopov,A.; Mohan,M.; Fedorova,N.; Tsitrin,T.; McLellan,M.; Stockwell,T.; Amedeo,P.; Appalla,L.; Bishop,B.; Edworthy,P.; Gupta,N.; Hoover,J.; Katzel,D.; Li,K.; Schobel,S.; Shrivastava,S.; Thovarai,V.; Wang,S.; Bao,Y.; Sanders,R.; Zhdanov,S.; Kiryutin,B.; Lipman,D.J.; Tatusova,T.; Musser,J.M.
EPI613163	PA	United States	2013-Jan-05	A/Houston/JMM_117/2013		Other Database Import	Wentworth,D.E.; Halpin,R.A.; Lin,X.; Bera,J.; Akopov,A.; Mohan,M.; Fedorova,N.; Tsitrin,T.; McLellan,M.; Stockwell,T.; Amedeo,P.; Appalla,L.; Bishop,B.; Edworthy,P.; Gupta,N.; Hoover,J.; Katzel,D.; Li,K.; Schobel,S.; Shrivastava,S.; Thovarai,V.; Wang,S.; Bao,Y.; Sanders,R.; Zhdanov,S.; Kiryutin,B.; Lipman,D.J.; Tatusova,T.; Musser,J.M.
EPI613276	HA	United States	2013-Jan-05	A/Houston/JMM_117/2013		Other Database Import	Wentworth,D.E.; Halpin,R.A.; Lin,X.; Bera,J.; Akopov,A.; Mohan,M.; Fedorova,N.; Tsitrin,T.; McLellan,M.; Stockwell,T.; Amedeo,P.; Appalla,L.; Bishop,B.; Edworthy,P.; Gupta,N.; Hoover,J.; Katzel,D.; Li,K.; Schobel,S.; Shrivastava,S.; Thovarai,V.; Wang,S.; Bao,Y.; Sanders,R.; Zhdanov,S.; Kiryutin,B.; Lipman,D.J.; Tatusova,T.; Musser,J.M.
EPI613277	MP	United States	2013-Jan-05	A/Houston/JMM_117/2013		Other Database Import	Wentworth,D.E.; Halpin,R.A.; Lin,X.; Bera,J.; Akopov,A.; Mohan,M.; Fedorova,N.; Tsitrin,T.; McLellan,M.; Stockwell,T.; Amedeo,P.; Appalla,L.; Bishop,B.; Edworthy,P.; Gupta,N.; Hoover,J.; Katzel,D.; Li,K.; Schobel,S.; Shrivastava,S.; Thovarai,V.; Wang,S.; Bao,Y.; Sanders,R.; Zhdanov,S.; Kiryutin,B.; Lipman,D.J.; Tatusova,T.; Musser,J.M.
EPI613279	NA	United States	2013-Jan-05	A/Houston/JMM_117/2013		Other Database Import	Wentworth,D.E.; Halpin,R.A.; Lin,X.; Bera,J.; Akopov,A.; Mohan,M.; Fedorova,N.; Tsitrin,T.; McLellan,M.; Stockwell,T.; Amedeo,P.; Appalla,L.; Bishop,B.; Edworthy,P.; Gupta,N.; Hoover,J.; Katzel,D.; Li,K.; Schobel,S.; Shrivastava,S.; Thovarai,V.; Wang,S.; Bao,Y.; Sanders,R.; Zhdanov,S.; Kiryutin,B.; Lipman,D.J.; Tatusova,T.; Musser,J.M.
EPI613281	NP	United States	2013-Jan-05	A/Houston/JMM_117/2013		Other Database Import	Wentworth,D.E.; Halpin,R.A.; Lin,X.; Bera,J.; Akopov,A.; Mohan,M.; Fedorova,N.; Tsitrin,T.; McLellan,M.; Stockwell,T.; Amedeo,P.; Appalla,L.; Bishop,B.; Edworthy,P.; Gupta,N.; Hoover,J.; Katzel,D.; Li,K.; Schobel,S.; Shrivastava,S.; Thovarai,V.; Wang,S.; Bao,Y.; Sanders,R.; Zhdanov,S.; Kiryutin,B.; Lipman,D.J.; Tatusova,T.; Musser,J.M.
EPI613283	NS	United States	2013-Jan-05	A/Houston/JMM_117/2013		Other Database Import	Wentworth,D.E.; Halpin,R.A.; Lin,X.; Bera,J.; Akopov,A.; Mohan,M.; Fedorova,N.; Tsitrin,T.; McLellan,M.; Stockwell,T.; Amedeo,P.; Appalla,L.; Bishop,B.; Edworthy,P.; Gupta,N.; Hoover,J.; Katzel,D.; Li,K.; Schobel,S.; Shrivastava,S.; Thovarai,V.; Wang,S.; Bao,Y.; Sanders,R.; Zhdanov,S.; Kiryutin,B.; Lipman,D.J.; Tatusova,T.; Musser,J.M.
EPI613286	PB1	United States	2013-Jan-05	A/Houston/JMM_117/2013		Other Database Import	Wentworth,D.E.; Halpin,R.A.; Lin,X.; Bera,J.; Akopov,A.; Mohan,M.; Fedorova,N.; Tsitrin,T.; McLellan,M.; Stockwell,T.; Amedeo,P.; Appalla,L.; Bishop,B.; Edworthy,P.; Gupta,N.; Hoover,J.; Katzel,D.; Li,K.; Schobel,S.; Shrivastava,S.; Thovarai,V.; Wang,S.; Bao,Y.; Sanders,R.; Zhdanov,S.; Kiryutin,B.; Lipman,D.J.; Tatusova,T.; Musser,J.M.
EPI613287	PB2	United States	2013-Jan-05	A/Houston/JMM_117/2013		Other Database Import	Wentworth,D.E.; Halpin,R.A.; Lin,X.; Bera,J.; Akopov,A.; Mohan,M.; Fedorova,N.; Tsitrin,T.; McLellan,M.; Stockwell,T.; Amedeo,P.; Appalla,L.; Bishop,B.; Edworthy,P.; Gupta,N.; Hoover,J.; Katzel,D.; Li,K.; Schobel,S.; Shrivastava,S.; Thovarai,V.; Wang,S.; Bao,Y.; Sanders,R.; Zhdanov,S.; Kiryutin,B.; Lipman,D.J.; Tatusova,T.; Musser,J.M.
EPI613416	HA	United States	2013-Jan-03	A/Houston/JMM_110/2013		Other Database Import	Wentworth,D.E.; Halpin,R.A.; Lin,X.; Bera,J.; Akopov,A.; Mohan,M.; Fedorova,N.; Tsitrin,T.; McLellan,M.; Stockwell,T.; Amedeo,P.; Appalla,L.; Bishop,B.; Edworthy,P.; Gupta,N.; Hoover,J.; Katzel,D.; Li,K.; Schobel,S.; Shrivastava,S.; Thovarai,V.; Wang,S.; Bao,Y.; Sanders,R.; Zhdanov,S.; Kiryutin,B.; Lipman,D.J.; Tatusova,T.; Musser,J.M.
EPI613417	MP	United States	2013-Jan-03	A/Houston/JMM_110/2013		Other Database Import	Wentworth,D.E.; Halpin,R.A.; Lin,X.; Bera,J.; Akopov,A.; Mohan,M.; Fedorova,N.; Tsitrin,T.; McLellan,M.; Stockwell,T.; Amedeo,P.; Appalla,L.; Bishop,B.; Edworthy,P.; Gupta,N.; Hoover,J.; Katzel,D.; Li,K.; Schobel,S.; Shrivastava,S.; Thovarai,V.; Wang,S.; Bao,Y.; Sanders,R.; Zhdanov,S.; Kiryutin,B.; Lipman,D.J.; Tatusova,T.; Musser,J.M.
EPI613418	NA	United States	2013-Jan-03	A/Houston/JMM_110/2013		Other Database Import	Wentworth,D.E.; Halpin,R.A.; Lin,X.; Bera,J.; Akopov,A.; Mohan,M.; Fedorova,N.; Tsitrin,T.; McLellan,M.; Stockwell,T.; Amedeo,P.; Appalla,L.; Bishop,B.; Edworthy,P.; Gupta,N.; Hoover,J.; Katzel,D.; Li,K.; Schobel,S.; Shrivastava,S.; Thovarai,V.; Wang,S.; Bao,Y.; Sanders,R.; Zhdanov,S.; Kiryutin,B.; Lipman,D.J.; Tatusova,T.; Musser,J.M.
EPI613157	PA	United States	2013-Jan-03	A/Houston/JMM_110/2013		Other Database Import	Wentworth,D.E.; Halpin,R.A.; Lin,X.; Bera,J.; Akopov,A.; Mohan,M.; Fedorova,N.; Tsitrin,T.; McLellan,M.; Stockwell,T.; Amedeo,P.; Appalla,L.; Bishop,B.; Edworthy,P.; Gupta,N.; Hoover,J.; Katzel,D.; Li,K.; Schobel,S.; Shrivastava,S.; Thovarai,V.; Wang,S.; Bao,Y.; Sanders,R.; Zhdanov,S.; Kiryutin,B.; Lipman,D.J.; Tatusova,T.; Musser,J.M.
EPI613419	NP	United States	2013-Jan-03	A/Houston/JMM_110/2013		Other Database Import	Wentworth,D.E.; Halpin,R.A.; Lin,X.; Bera,J.; Akopov,A.; Mohan,M.; Fedorova,N.; Tsitrin,T.; McLellan,M.; Stockwell,T.; Amedeo,P.; Appalla,L.; Bishop,B.; Edworthy,P.; Gupta,N.; Hoover,J.; Katzel,D.; Li,K.; Schobel,S.; Shrivastava,S.; Thovarai,V.; Wang,S.; Bao,Y.; Sanders,R.; Zhdanov,S.; Kiryutin,B.; Lipman,D.J.; Tatusova,T.; Musser,J.M.
EPI613420	NS	United States	2013-Jan-03	A/Houston/JMM_110/2013		Other Database Import	Wentworth,D.E.; Halpin,R.A.; Lin,X.; Bera,J.; Akopov,A.; Mohan,M.; Fedorova,N.; Tsitrin,T.; McLellan,M.; Stockwell,T.; Amedeo,P.; Appalla,L.; Bishop,B.; Edworthy,P.; Gupta,N.; Hoover,J.; Katzel,D.; Li,K.; Schobel,S.; Shrivastava,S.; Thovarai,V.; Wang,S.; Bao,Y.; Sanders,R.; Zhdanov,S.; Kiryutin,B.; Lipman,D.J.; Tatusova,T.; Musser,J.M.
EPI613421	PB1	United States	2013-Jan-03	A/Houston/JMM_110/2013		Other Database Import	Wentworth,D.E.; Halpin,R.A.; Lin,X.; Bera,J.; Akopov,A.; Mohan,M.; Fedorova,N.; Tsitrin,T.; McLellan,M.; Stockwell,T.; Amedeo,P.; Appalla,L.; Bishop,B.; Edworthy,P.; Gupta,N.; Hoover,J.; Katzel,D.; Li,K.; Schobel,S.; Shrivastava,S.; Thovarai,V.; Wang,S.; Bao,Y.; Sanders,R.; Zhdanov,S.; Kiryutin,B.; Lipman,D.J.; Tatusova,T.; Musser,J.M.
EPI613422	PB2	United States	2013-Jan-03	A/Houston/JMM_110/2013		Other Database Import	Wentworth,D.E.; Halpin,R.A.; Lin,X.; Bera,J.; Akopov,A.; Mohan,M.; Fedorova,N.; Tsitrin,T.; McLellan,M.; Stockwell,T.; Amedeo,P.; Appalla,L.; Bishop,B.; Edworthy,P.; Gupta,N.; Hoover,J.; Katzel,D.; Li,K.; Schobel,S.; Shrivastava,S.; Thovarai,V.; Wang,S.; Bao,Y.; Sanders,R.; Zhdanov,S.; Kiryutin,B.; Lipman,D.J.; Tatusova,T.; Musser,J.M.
EPI613497	HA	United States	2013-Jan-03	A/Houston/JMM_109/2013		Other Database Import	Wentworth,D.E.; Halpin,R.A.; Lin,X.; Bera,J.; Akopov,A.; Mohan,M.; Fedorova,N.; Tsitrin,T.; McLellan,M.; Stockwell,T.; Amedeo,P.; Appalla,L.; Bishop,B.; Edworthy,P.; Gupta,N.; Hoover,J.; Katzel,D.; Li,K.; Schobel,S.; Shrivastava,S.; Thovarai,V.; Wang,S.; Bao,Y.; Sanders,R.; Zhdanov,S.; Kiryutin,B.; Lipman,D.J.; Tatusova,T.; Musser,J.M.
EPI613410	MP	United States	2013-Jan-03	A/Houston/JMM_109/2013		Other Database Import	Wentworth,D.E.; Halpin,R.A.; Lin,X.; Bera,J.; Akopov,A.; Mohan,M.; Fedorova,N.; Tsitrin,T.; McLellan,M.; Stockwell,T.; Amedeo,P.; Appalla,L.; Bishop,B.; Edworthy,P.; Gupta,N.; Hoover,J.; Katzel,D.; Li,K.; Schobel,S.; Shrivastava,S.; Thovarai,V.; Wang,S.; Bao,Y.; Sanders,R.; Zhdanov,S.; Kiryutin,B.; Lipman,D.J.; Tatusova,T.; Musser,J.M.
EPI613411	NA	United States	2013-Jan-03	A/Houston/JMM_109/2013		Other Database Import	Wentworth,D.E.; Halpin,R.A.; Lin,X.; Bera,J.; Akopov,A.; Mohan,M.; Fedorova,N.; Tsitrin,T.; McLellan,M.; Stockwell,T.; Amedeo,P.; Appalla,L.; Bishop,B.; Edworthy,P.; Gupta,N.; Hoover,J.; Katzel,D.; Li,K.; Schobel,S.; Shrivastava,S.; Thovarai,V.; Wang,S.; Bao,Y.; Sanders,R.; Zhdanov,S.; Kiryutin,B.; Lipman,D.J.; Tatusova,T.; Musser,J.M.
EPI613412	NP	United States	2013-Jan-03	A/Houston/JMM_109/2013		Other Database Import	Wentworth,D.E.; Halpin,R.A.; Lin,X.; Bera,J.; Akopov,A.; Mohan,M.; Fedorova,N.; Tsitrin,T.; McLellan,M.; Stockwell,T.; Amedeo,P.; Appalla,L.; Bishop,B.; Edworthy,P.; Gupta,N.; Hoover,J.; Katzel,D.; Li,K.; Schobel,S.; Shrivastava,S.; Thovarai,V.; Wang,S.; Bao,Y.; Sanders,R.; Zhdanov,S.; Kiryutin,B.; Lipman,D.J.; Tatusova,T.; Musser,J.M.
EPI613413	NS	United States	2013-Jan-03	A/Houston/JMM_109/2013		Other Database Import	Wentworth,D.E.; Halpin,R.A.; Lin,X.; Bera,J.; Akopov,A.; Mohan,M.; Fedorova,N.; Tsitrin,T.; McLellan,M.; Stockwell,T.; Amedeo,P.; Appalla,L.; Bishop,B.; Edworthy,P.; Gupta,N.; Hoover,J.; Katzel,D.; Li,K.; Schobel,S.; Shrivastava,S.; Thovarai,V.; Wang,S.; Bao,Y.; Sanders,R.; Zhdanov,S.; Kiryutin,B.; Lipman,D.J.; Tatusova,T.; Musser,J.M.
EPI613414	PB1	United States	2013-Jan-03	A/Houston/JMM_109/2013		Other Database Import	Wentworth,D.E.; Halpin,R.A.; Lin,X.; Bera,J.; Akopov,A.; Mohan,M.; Fedorova,N.; Tsitrin,T.; McLellan,M.; Stockwell,T.; Amedeo,P.; Appalla,L.; Bishop,B.; Edworthy,P.; Gupta,N.; Hoover,J.; Katzel,D.; Li,K.; Schobel,S.; Shrivastava,S.; Thovarai,V.; Wang,S.; Bao,Y.; Sanders,R.; Zhdanov,S.; Kiryutin,B.; Lipman,D.J.; Tatusova,T.; Musser,J.M.
EPI613415	PB2	United States	2013-Jan-03	A/Houston/JMM_109/2013		Other Database Import	Wentworth,D.E.; Halpin,R.A.; Lin,X.; Bera,J.; Akopov,A.; Mohan,M.; Fedorova,N.; Tsitrin,T.; McLellan,M.; Stockwell,T.; Amedeo,P.; Appalla,L.; Bishop,B.; Edworthy,P.; Gupta,N.; Hoover,J.; Katzel,D.; Li,K.; Schobel,S.; Shrivastava,S.; Thovarai,V.; Wang,S.; Bao,Y.; Sanders,R.; Zhdanov,S.; Kiryutin,B.; Lipman,D.J.; Tatusova,T.; Musser,J.M.
EPI613156	PA	United States	2013-Jan-03	A/Houston/JMM_109/2013		Other Database Import	Wentworth,D.E.; Halpin,R.A.; Lin,X.; Bera,J.; Akopov,A.; Mohan,M.; Fedorova,N.; Tsitrin,T.; McLellan,M.; Stockwell,T.; Amedeo,P.; Appalla,L.; Bishop,B.; Edworthy,P.; Gupta,N.; Hoover,J.; Katzel,D.; Li,K.; Schobel,S.; Shrivastava,S.; Thovarai,V.; Wang,S.; Bao,Y.; Sanders,R.; Zhdanov,S.; Kiryutin,B.; Lipman,D.J.; Tatusova,T.; Musser,J.M.
EPI613483	HA	United States	2013-Jan-03	A/Houston/JMM_107/2013		Other Database Import	Wentworth,D.E.; Halpin,R.A.; Lin,X.; Bera,J.; Akopov,A.; Mohan,M.; Fedorova,N.; Tsitrin,T.; McLellan,M.; Stockwell,T.; Amedeo,P.; Appalla,L.; Bishop,B.; Edworthy,P.; Gupta,N.; Hoover,J.; Katzel,D.; Li,K.; Schobel,S.; Shrivastava,S.; Thovarai,V.; Wang,S.; Bao,Y.; Sanders,R.; Zhdanov,S.; Kiryutin,B.; Lipman,D.J.; Tatusova,T.; Musser,J.M.
EPI613484	MP	United States	2013-Jan-03	A/Houston/JMM_107/2013		Other Database Import	Wentworth,D.E.; Halpin,R.A.; Lin,X.; Bera,J.; Akopov,A.; Mohan,M.; Fedorova,N.; Tsitrin,T.; McLellan,M.; Stockwell,T.; Amedeo,P.; Appalla,L.; Bishop,B.; Edworthy,P.; Gupta,N.; Hoover,J.; Katzel,D.; Li,K.; Schobel,S.; Shrivastava,S.; Thovarai,V.; Wang,S.; Bao,Y.; Sanders,R.; Zhdanov,S.; Kiryutin,B.; Lipman,D.J.; Tatusova,T.; Musser,J.M.
EPI613485	NA	United States	2013-Jan-03	A/Houston/JMM_107/2013		Other Database Import	Wentworth,D.E.; Halpin,R.A.; Lin,X.; Bera,J.; Akopov,A.; Mohan,M.; Fedorova,N.; Tsitrin,T.; McLellan,M.; Stockwell,T.; Amedeo,P.; Appalla,L.; Bishop,B.; Edworthy,P.; Gupta,N.; Hoover,J.; Katzel,D.; Li,K.; Schobel,S.; Shrivastava,S.; Thovarai,V.; Wang,S.; Bao,Y.; Sanders,R.; Zhdanov,S.; Kiryutin,B.; Lipman,D.J.; Tatusova,T.; Musser,J.M.
EPI613486	NP	United States	2013-Jan-03	A/Houston/JMM_107/2013		Other Database Import	Wentworth,D.E.; Halpin,R.A.; Lin,X.; Bera,J.; Akopov,A.; Mohan,M.; Fedorova,N.; Tsitrin,T.; McLellan,M.; Stockwell,T.; Amedeo,P.; Appalla,L.; Bishop,B.; Edworthy,P.; Gupta,N.; Hoover,J.; Katzel,D.; Li,K.; Schobel,S.; Shrivastava,S.; Thovarai,V.; Wang,S.; Bao,Y.; Sanders,R.; Zhdanov,S.; Kiryutin,B.; Lipman,D.J.; Tatusova,T.; Musser,J.M.
EPI613487	NS	United States	2013-Jan-03	A/Houston/JMM_107/2013		Other Database Import	Wentworth,D.E.; Halpin,R.A.; Lin,X.; Bera,J.; Akopov,A.; Mohan,M.; Fedorova,N.; Tsitrin,T.; McLellan,M.; Stockwell,T.; Amedeo,P.; Appalla,L.; Bishop,B.; Edworthy,P.; Gupta,N.; Hoover,J.; Katzel,D.; Li,K.; Schobel,S.; Shrivastava,S.; Thovarai,V.; Wang,S.; Bao,Y.; Sanders,R.; Zhdanov,S.; Kiryutin,B.; Lipman,D.J.; Tatusova,T.; Musser,J.M.
EPI613488	PB1	United States	2013-Jan-03	A/Houston/JMM_107/2013		Other Database Import	Wentworth,D.E.; Halpin,R.A.; Lin,X.; Bera,J.; Akopov,A.; Mohan,M.; Fedorova,N.; Tsitrin,T.; McLellan,M.; Stockwell,T.; Amedeo,P.; Appalla,L.; Bishop,B.; Edworthy,P.; Gupta,N.; Hoover,J.; Katzel,D.; Li,K.; Schobel,S.; Shrivastava,S.; Thovarai,V.; Wang,S.; Bao,Y.; Sanders,R.; Zhdanov,S.; Kiryutin,B.; Lipman,D.J.; Tatusova,T.; Musser,J.M.
EPI613489	PB2	United States	2013-Jan-03	A/Houston/JMM_107/2013		Other Database Import	Wentworth,D.E.; Halpin,R.A.; Lin,X.; Bera,J.; Akopov,A.; Mohan,M.; Fedorova,N.; Tsitrin,T.; McLellan,M.; Stockwell,T.; Amedeo,P.; Appalla,L.; Bishop,B.; Edworthy,P.; Gupta,N.; Hoover,J.; Katzel,D.; Li,K.; Schobel,S.; Shrivastava,S.; Thovarai,V.; Wang,S.; Bao,Y.; Sanders,R.; Zhdanov,S.; Kiryutin,B.; Lipman,D.J.; Tatusova,T.; Musser,J.M.
EPI613155	PA	United States	2013-Jan-03	A/Houston/JMM_107/2013		Other Database Import	Wentworth,D.E.; Halpin,R.A.; Lin,X.; Bera,J.; Akopov,A.; Mohan,M.; Fedorova,N.; Tsitrin,T.; McLellan,M.; Stockwell,T.; Amedeo,P.; Appalla,L.; Bishop,B.; Edworthy,P.; Gupta,N.; Hoover,J.; Katzel,D.; Li,K.; Schobel,S.; Shrivastava,S.; Thovarai,V.; Wang,S.; Bao,Y.; Sanders,R.; Zhdanov,S.; Kiryutin,B.; Lipman,D.J.; Tatusova,T.; Musser,J.M.
EPI613469	HA	United States	2013-Jan-02	A/Houston/JMM_105/2013		Other Database Import	Wentworth,D.E.; Halpin,R.A.; Lin,X.; Bera,J.; Akopov,A.; Mohan,M.; Fedorova,N.; Tsitrin,T.; McLellan,M.; Stockwell,T.; Amedeo,P.; Appalla,L.; Bishop,B.; Edworthy,P.; Gupta,N.; Hoover,J.; Katzel,D.; Li,K.; Schobel,S.; Shrivastava,S.; Thovarai,V.; Wang,S.; Bao,Y.; Sanders,R.; Zhdanov,S.; Kiryutin,B.; Lipman,D.J.; Tatusova,T.; Musser,J.M.
EPI613470	MP	United States	2013-Jan-02	A/Houston/JMM_105/2013		Other Database Import	Wentworth,D.E.; Halpin,R.A.; Lin,X.; Bera,J.; Akopov,A.; Mohan,M.; Fedorova,N.; Tsitrin,T.; McLellan,M.; Stockwell,T.; Amedeo,P.; Appalla,L.; Bishop,B.; Edworthy,P.; Gupta,N.; Hoover,J.; Katzel,D.; Li,K.; Schobel,S.; Shrivastava,S.; Thovarai,V.; Wang,S.; Bao,Y.; Sanders,R.; Zhdanov,S.; Kiryutin,B.; Lipman,D.J.; Tatusova,T.; Musser,J.M.
EPI613471	NA	United States	2013-Jan-02	A/Houston/JMM_105/2013		Other Database Import	Wentworth,D.E.; Halpin,R.A.; Lin,X.; Bera,J.; Akopov,A.; Mohan,M.; Fedorova,N.; Tsitrin,T.; McLellan,M.; Stockwell,T.; Amedeo,P.; Appalla,L.; Bishop,B.; Edworthy,P.; Gupta,N.; Hoover,J.; Katzel,D.; Li,K.; Schobel,S.; Shrivastava,S.; Thovarai,V.; Wang,S.; Bao,Y.; Sanders,R.; Zhdanov,S.; Kiryutin,B.; Lipman,D.J.; Tatusova,T.; Musser,J.M.
EPI613472	NP	United States	2013-Jan-02	A/Houston/JMM_105/2013		Other Database Import	Wentworth,D.E.; Halpin,R.A.; Lin,X.; Bera,J.; Akopov,A.; Mohan,M.; Fedorova,N.; Tsitrin,T.; McLellan,M.; Stockwell,T.; Amedeo,P.; Appalla,L.; Bishop,B.; Edworthy,P.; Gupta,N.; Hoover,J.; Katzel,D.; Li,K.; Schobel,S.; Shrivastava,S.; Thovarai,V.; Wang,S.; Bao,Y.; Sanders,R.; Zhdanov,S.; Kiryutin,B.; Lipman,D.J.; Tatusova,T.; Musser,J.M.
EPI613473	NS	United States	2013-Jan-02	A/Houston/JMM_105/2013		Other Database Import	Wentworth,D.E.; Halpin,R.A.; Lin,X.; Bera,J.; Akopov,A.; Mohan,M.; Fedorova,N.; Tsitrin,T.; McLellan,M.; Stockwell,T.; Amedeo,P.; Appalla,L.; Bishop,B.; Edworthy,P.; Gupta,N.; Hoover,J.; Katzel,D.; Li,K.; Schobel,S.; Shrivastava,S.; Thovarai,V.; Wang,S.; Bao,Y.; Sanders,R.; Zhdanov,S.; Kiryutin,B.; Lipman,D.J.; Tatusova,T.; Musser,J.M.
EPI613474	PB1	United States	2013-Jan-02	A/Houston/JMM_105/2013		Other Database Import	Wentworth,D.E.; Halpin,R.A.; Lin,X.; Bera,J.; Akopov,A.; Mohan,M.; Fedorova,N.; Tsitrin,T.; McLellan,M.; Stockwell,T.; Amedeo,P.; Appalla,L.; Bishop,B.; Edworthy,P.; Gupta,N.; Hoover,J.; Katzel,D.; Li,K.; Schobel,S.; Shrivastava,S.; Thovarai,V.; Wang,S.; Bao,Y.; Sanders,R.; Zhdanov,S.; Kiryutin,B.; Lipman,D.J.; Tatusova,T.; Musser,J.M.
EPI613475	PB2	United States	2013-Jan-02	A/Houston/JMM_105/2013		Other Database Import	Wentworth,D.E.; Halpin,R.A.; Lin,X.; Bera,J.; Akopov,A.; Mohan,M.; Fedorova,N.; Tsitrin,T.; McLellan,M.; Stockwell,T.; Amedeo,P.; Appalla,L.; Bishop,B.; Edworthy,P.; Gupta,N.; Hoover,J.; Katzel,D.; Li,K.; Schobel,S.; Shrivastava,S.; Thovarai,V.; Wang,S.; Bao,Y.; Sanders,R.; Zhdanov,S.; Kiryutin,B.; Lipman,D.J.; Tatusova,T.; Musser,J.M.
EPI613122	PA	United States	2013-Jan-02	A/Houston/JMM_105/2013		Other Database Import	Wentworth,D.E.; Halpin,R.A.; Lin,X.; Bera,J.; Akopov,A.; Mohan,M.; Fedorova,N.; Tsitrin,T.; McLellan,M.; Stockwell,T.; Amedeo,P.; Appalla,L.; Bishop,B.; Edworthy,P.; Gupta,N.; Hoover,J.; Katzel,D.; Li,K.; Schobel,S.; Shrivastava,S.; Thovarai,V.; Wang,S.; Bao,Y.; Sanders,R.; Zhdanov,S.; Kiryutin,B.; Lipman,D.J.; Tatusova,T.; Musser,J.M.
EPI613462	HA	United States	2013-Jan-02	A/Houston/JMM_104/2013		Other Database Import	Wentworth,D.E.; Halpin,R.A.; Lin,X.; Bera,J.; Akopov,A.; Mohan,M.; Fedorova,N.; Tsitrin,T.; McLellan,M.; Stockwell,T.; Amedeo,P.; Appalla,L.; Bishop,B.; Edworthy,P.; Gupta,N.; Hoover,J.; Katzel,D.; Li,K.; Schobel,S.; Shrivastava,S.; Thovarai,V.; Wang,S.; Bao,Y.; Sanders,R.; Zhdanov,S.; Kiryutin,B.; Lipman,D.J.; Tatusova,T.; Musser,J.M.
EPI613463	MP	United States	2013-Jan-02	A/Houston/JMM_104/2013		Other Database Import	Wentworth,D.E.; Halpin,R.A.; Lin,X.; Bera,J.; Akopov,A.; Mohan,M.; Fedorova,N.; Tsitrin,T.; McLellan,M.; Stockwell,T.; Amedeo,P.; Appalla,L.; Bishop,B.; Edworthy,P.; Gupta,N.; Hoover,J.; Katzel,D.; Li,K.; Schobel,S.; Shrivastava,S.; Thovarai,V.; Wang,S.; Bao,Y.; Sanders,R.; Zhdanov,S.; Kiryutin,B.; Lipman,D.J.; Tatusova,T.; Musser,J.M.
EPI613121	PA	United States	2013-Jan-02	A/Houston/JMM_104/2013		Other Database Import	Wentworth,D.E.; Halpin,R.A.; Lin,X.; Bera,J.; Akopov,A.; Mohan,M.; Fedorova,N.; Tsitrin,T.; McLellan,M.; Stockwell,T.; Amedeo,P.; Appalla,L.; Bishop,B.; Edworthy,P.; Gupta,N.; Hoover,J.; Katzel,D.; Li,K.; Schobel,S.; Shrivastava,S.; Thovarai,V.; Wang,S.; Bao,Y.; Sanders,R.; Zhdanov,S.; Kiryutin,B.; Lipman,D.J.; Tatusova,T.; Musser,J.M.
EPI613464	NA	United States	2013-Jan-02	A/Houston/JMM_104/2013		Other Database Import	Wentworth,D.E.; Halpin,R.A.; Lin,X.; Bera,J.; Akopov,A.; Mohan,M.; Fedorova,N.; Tsitrin,T.; McLellan,M.; Stockwell,T.; Amedeo,P.; Appalla,L.; Bishop,B.; Edworthy,P.; Gupta,N.; Hoover,J.; Katzel,D.; Li,K.; Schobel,S.; Shrivastava,S.; Thovarai,V.; Wang,S.; Bao,Y.; Sanders,R.; Zhdanov,S.; Kiryutin,B.; Lipman,D.J.; Tatusova,T.; Musser,J.M.
EPI613465	NP	United States	2013-Jan-02	A/Houston/JMM_104/2013		Other Database Import	Wentworth,D.E.; Halpin,R.A.; Lin,X.; Bera,J.; Akopov,A.; Mohan,M.; Fedorova,N.; Tsitrin,T.; McLellan,M.; Stockwell,T.; Amedeo,P.; Appalla,L.; Bishop,B.; Edworthy,P.; Gupta,N.; Hoover,J.; Katzel,D.; Li,K.; Schobel,S.; Shrivastava,S.; Thovarai,V.; Wang,S.; Bao,Y.; Sanders,R.; Zhdanov,S.; Kiryutin,B.; Lipman,D.J.; Tatusova,T.; Musser,J.M.
EPI613466	NS	United States	2013-Jan-02	A/Houston/JMM_104/2013		Other Database Import	Wentworth,D.E.; Halpin,R.A.; Lin,X.; Bera,J.; Akopov,A.; Mohan,M.; Fedorova,N.; Tsitrin,T.; McLellan,M.; Stockwell,T.; Amedeo,P.; Appalla,L.; Bishop,B.; Edworthy,P.; Gupta,N.; Hoover,J.; Katzel,D.; Li,K.; Schobel,S.; Shrivastava,S.; Thovarai,V.; Wang,S.; Bao,Y.; Sanders,R.; Zhdanov,S.; Kiryutin,B.; Lipman,D.J.; Tatusova,T.; Musser,J.M.
EPI613467	PB1	United States	2013-Jan-02	A/Houston/JMM_104/2013		Other Database Import	Wentworth,D.E.; Halpin,R.A.; Lin,X.; Bera,J.; Akopov,A.; Mohan,M.; Fedorova,N.; Tsitrin,T.; McLellan,M.; Stockwell,T.; Amedeo,P.; Appalla,L.; Bishop,B.; Edworthy,P.; Gupta,N.; Hoover,J.; Katzel,D.; Li,K.; Schobel,S.; Shrivastava,S.; Thovarai,V.; Wang,S.; Bao,Y.; Sanders,R.; Zhdanov,S.; Kiryutin,B.; Lipman,D.J.; Tatusova,T.; Musser,J.M.
EPI613468	PB2	United States	2013-Jan-02	A/Houston/JMM_104/2013		Other Database Import	Wentworth,D.E.; Halpin,R.A.; Lin,X.; Bera,J.; Akopov,A.; Mohan,M.; Fedorova,N.; Tsitrin,T.; McLellan,M.; Stockwell,T.; Amedeo,P.; Appalla,L.; Bishop,B.; Edworthy,P.; Gupta,N.; Hoover,J.; Katzel,D.; Li,K.; Schobel,S.; Shrivastava,S.; Thovarai,V.; Wang,S.; Bao,Y.; Sanders,R.; Zhdanov,S.; Kiryutin,B.; Lipman,D.J.; Tatusova,T.; Musser,J.M.
EPI613455	HA	United States	2013-Jan-02	A/Houston/JMM_103/2013		Other Database Import	Wentworth,D.E.; Halpin,R.A.; Lin,X.; Bera,J.; Akopov,A.; Mohan,M.; Fedorova,N.; Tsitrin,T.; McLellan,M.; Stockwell,T.; Amedeo,P.; Appalla,L.; Bishop,B.; Edworthy,P.; Gupta,N.; Hoover,J.; Katzel,D.; Li,K.; Schobel,S.; Shrivastava,S.; Thovarai,V.; Wang,S.; Bao,Y.; Sanders,R.; Zhdanov,S.; Kiryutin,B.; Lipman,D.J.; Tatusova,T.; Musser,J.M.
EPI613456	MP	United States	2013-Jan-02	A/Houston/JMM_103/2013		Other Database Import	Wentworth,D.E.; Halpin,R.A.; Lin,X.; Bera,J.; Akopov,A.; Mohan,M.; Fedorova,N.; Tsitrin,T.; McLellan,M.; Stockwell,T.; Amedeo,P.; Appalla,L.; Bishop,B.; Edworthy,P.; Gupta,N.; Hoover,J.; Katzel,D.; Li,K.; Schobel,S.; Shrivastava,S.; Thovarai,V.; Wang,S.; Bao,Y.; Sanders,R.; Zhdanov,S.; Kiryutin,B.; Lipman,D.J.; Tatusova,T.; Musser,J.M.
EPI613457	NA	United States	2013-Jan-02	A/Houston/JMM_103/2013		Other Database Import	Wentworth,D.E.; Halpin,R.A.; Lin,X.; Bera,J.; Akopov,A.; Mohan,M.; Fedorova,N.; Tsitrin,T.; McLellan,M.; Stockwell,T.; Amedeo,P.; Appalla,L.; Bishop,B.; Edworthy,P.; Gupta,N.; Hoover,J.; Katzel,D.; Li,K.; Schobel,S.; Shrivastava,S.; Thovarai,V.; Wang,S.; Bao,Y.; Sanders,R.; Zhdanov,S.; Kiryutin,B.; Lipman,D.J.; Tatusova,T.; Musser,J.M.
EPI613458	NP	United States	2013-Jan-02	A/Houston/JMM_103/2013		Other Database Import	Wentworth,D.E.; Halpin,R.A.; Lin,X.; Bera,J.; Akopov,A.; Mohan,M.; Fedorova,N.; Tsitrin,T.; McLellan,M.; Stockwell,T.; Amedeo,P.; Appalla,L.; Bishop,B.; Edworthy,P.; Gupta,N.; Hoover,J.; Katzel,D.; Li,K.; Schobel,S.; Shrivastava,S.; Thovarai,V.; Wang,S.; Bao,Y.; Sanders,R.; Zhdanov,S.; Kiryutin,B.; Lipman,D.J.; Tatusova,T.; Musser,J.M.
EPI613459	NS	United States	2013-Jan-02	A/Houston/JMM_103/2013		Other Database Import	Wentworth,D.E.; Halpin,R.A.; Lin,X.; Bera,J.; Akopov,A.; Mohan,M.; Fedorova,N.; Tsitrin,T.; McLellan,M.; Stockwell,T.; Amedeo,P.; Appalla,L.; Bishop,B.; Edworthy,P.; Gupta,N.; Hoover,J.; Katzel,D.; Li,K.; Schobel,S.; Shrivastava,S.; Thovarai,V.; Wang,S.; Bao,Y.; Sanders,R.; Zhdanov,S.; Kiryutin,B.; Lipman,D.J.; Tatusova,T.; Musser,J.M.
EPI613460	PB1	United States	2013-Jan-02	A/Houston/JMM_103/2013		Other Database Import	Wentworth,D.E.; Halpin,R.A.; Lin,X.; Bera,J.; Akopov,A.; Mohan,M.; Fedorova,N.; Tsitrin,T.; McLellan,M.; Stockwell,T.; Amedeo,P.; Appalla,L.; Bishop,B.; Edworthy,P.; Gupta,N.; Hoover,J.; Katzel,D.; Li,K.; Schobel,S.; Shrivastava,S.; Thovarai,V.; Wang,S.; Bao,Y.; Sanders,R.; Zhdanov,S.; Kiryutin,B.; Lipman,D.J.; Tatusova,T.; Musser,J.M.
EPI613461	PB2	United States	2013-Jan-02	A/Houston/JMM_103/2013		Other Database Import	Wentworth,D.E.; Halpin,R.A.; Lin,X.; Bera,J.; Akopov,A.; Mohan,M.; Fedorova,N.; Tsitrin,T.; McLellan,M.; Stockwell,T.; Amedeo,P.; Appalla,L.; Bishop,B.; Edworthy,P.; Gupta,N.; Hoover,J.; Katzel,D.; Li,K.; Schobel,S.; Shrivastava,S.; Thovarai,V.; Wang,S.; Bao,Y.; Sanders,R.; Zhdanov,S.; Kiryutin,B.; Lipman,D.J.; Tatusova,T.; Musser,J.M.
EPI613120	PA	United States	2013-Jan-02	A/Houston/JMM_103/2013		Other Database Import	Wentworth,D.E.; Halpin,R.A.; Lin,X.; Bera,J.; Akopov,A.; Mohan,M.; Fedorova,N.; Tsitrin,T.; McLellan,M.; Stockwell,T.; Amedeo,P.; Appalla,L.; Bishop,B.; Edworthy,P.; Gupta,N.; Hoover,J.; Katzel,D.; Li,K.; Schobel,S.; Shrivastava,S.; Thovarai,V.; Wang,S.; Bao,Y.; Sanders,R.; Zhdanov,S.; Kiryutin,B.; Lipman,D.J.; Tatusova,T.; Musser,J.M.
EPI613535	HA	United States	2013-Jan-01	A/Houston/JMM_102/2013		Other Database Import	Wentworth,D.E.; Halpin,R.A.; Lin,X.; Bera,J.; Akopov,A.; Mohan,M.; Fedorova,N.; Tsitrin,T.; McLellan,M.; Stockwell,T.; Amedeo,P.; Appalla,L.; Bishop,B.; Edworthy,P.; Gupta,N.; Hoover,J.; Katzel,D.; Li,K.; Schobel,S.; Shrivastava,S.; Thovarai,V.; Wang,S.; Bao,Y.; Sanders,R.; Zhdanov,S.; Kiryutin,B.; Lipman,D.J.; Tatusova,T.; Musser,J.M.
EPI613536	MP	United States	2013-Jan-01	A/Houston/JMM_102/2013		Other Database Import	Wentworth,D.E.; Halpin,R.A.; Lin,X.; Bera,J.; Akopov,A.; Mohan,M.; Fedorova,N.; Tsitrin,T.; McLellan,M.; Stockwell,T.; Amedeo,P.; Appalla,L.; Bishop,B.; Edworthy,P.; Gupta,N.; Hoover,J.; Katzel,D.; Li,K.; Schobel,S.; Shrivastava,S.; Thovarai,V.; Wang,S.; Bao,Y.; Sanders,R.; Zhdanov,S.; Kiryutin,B.; Lipman,D.J.; Tatusova,T.; Musser,J.M.
EPI613537	NA	United States	2013-Jan-01	A/Houston/JMM_102/2013		Other Database Import	Wentworth,D.E.; Halpin,R.A.; Lin,X.; Bera,J.; Akopov,A.; Mohan,M.; Fedorova,N.; Tsitrin,T.; McLellan,M.; Stockwell,T.; Amedeo,P.; Appalla,L.; Bishop,B.; Edworthy,P.; Gupta,N.; Hoover,J.; Katzel,D.; Li,K.; Schobel,S.; Shrivastava,S.; Thovarai,V.; Wang,S.; Bao,Y.; Sanders,R.; Zhdanov,S.; Kiryutin,B.; Lipman,D.J.; Tatusova,T.; Musser,J.M.
EPI613538	NP	United States	2013-Jan-01	A/Houston/JMM_102/2013		Other Database Import	Wentworth,D.E.; Halpin,R.A.; Lin,X.; Bera,J.; Akopov,A.; Mohan,M.; Fedorova,N.; Tsitrin,T.; McLellan,M.; Stockwell,T.; Amedeo,P.; Appalla,L.; Bishop,B.; Edworthy,P.; Gupta,N.; Hoover,J.; Katzel,D.; Li,K.; Schobel,S.; Shrivastava,S.; Thovarai,V.; Wang,S.; Bao,Y.; Sanders,R.; Zhdanov,S.; Kiryutin,B.; Lipman,D.J.; Tatusova,T.; Musser,J.M.
EPI613539	NS	United States	2013-Jan-01	A/Houston/JMM_102/2013		Other Database Import	Wentworth,D.E.; Halpin,R.A.; Lin,X.; Bera,J.; Akopov,A.; Mohan,M.; Fedorova,N.; Tsitrin,T.; McLellan,M.; Stockwell,T.; Amedeo,P.; Appalla,L.; Bishop,B.; Edworthy,P.; Gupta,N.; Hoover,J.; Katzel,D.; Li,K.; Schobel,S.; Shrivastava,S.; Thovarai,V.; Wang,S.; Bao,Y.; Sanders,R.; Zhdanov,S.; Kiryutin,B.; Lipman,D.J.; Tatusova,T.; Musser,J.M.
EPI613540	PB1	United States	2013-Jan-01	A/Houston/JMM_102/2013		Other Database Import	Wentworth,D.E.; Halpin,R.A.; Lin,X.; Bera,J.; Akopov,A.; Mohan,M.; Fedorova,N.; Tsitrin,T.; McLellan,M.; Stockwell,T.; Amedeo,P.; Appalla,L.; Bishop,B.; Edworthy,P.; Gupta,N.; Hoover,J.; Katzel,D.; Li,K.; Schobel,S.; Shrivastava,S.; Thovarai,V.; Wang,S.; Bao,Y.; Sanders,R.; Zhdanov,S.; Kiryutin,B.; Lipman,D.J.; Tatusova,T.; Musser,J.M.
EPI613454	PB2	United States	2013-Jan-01	A/Houston/JMM_102/2013		Other Database Import	Wentworth,D.E.; Halpin,R.A.; Lin,X.; Bera,J.; Akopov,A.; Mohan,M.; Fedorova,N.; Tsitrin,T.; McLellan,M.; Stockwell,T.; Amedeo,P.; Appalla,L.; Bishop,B.; Edworthy,P.; Gupta,N.; Hoover,J.; Katzel,D.; Li,K.; Schobel,S.; Shrivastava,S.; Thovarai,V.; Wang,S.; Bao,Y.; Sanders,R.; Zhdanov,S.; Kiryutin,B.; Lipman,D.J.; Tatusova,T.; Musser,J.M.
EPI613119	PA	United States	2013-Jan-01	A/Houston/JMM_102/2013		Other Database Import	Wentworth,D.E.; Halpin,R.A.; Lin,X.; Bera,J.; Akopov,A.; Mohan,M.; Fedorova,N.; Tsitrin,T.; McLellan,M.; Stockwell,T.; Amedeo,P.; Appalla,L.; Bishop,B.; Edworthy,P.; Gupta,N.; Hoover,J.; Katzel,D.; Li,K.; Schobel,S.; Shrivastava,S.; Thovarai,V.; Wang,S.; Bao,Y.; Sanders,R.; Zhdanov,S.; Kiryutin,B.; Lipman,D.J.; Tatusova,T.; Musser,J.M.
EPI613528	HA	United States	2013-Jan-01	A/Houston/JMM_101/2013		Other Database Import	Wentworth,D.E.; Halpin,R.A.; Lin,X.; Bera,J.; Akopov,A.; Mohan,M.; Fedorova,N.; Tsitrin,T.; McLellan,M.; Stockwell,T.; Amedeo,P.; Appalla,L.; Bishop,B.; Edworthy,P.; Gupta,N.; Hoover,J.; Katzel,D.; Li,K.; Schobel,S.; Shrivastava,S.; Thovarai,V.; Wang,S.; Bao,Y.; Sanders,R.; Zhdanov,S.; Kiryutin,B.; Lipman,D.J.; Tatusova,T.; Musser,J.M.
EPI613529	MP	United States	2013-Jan-01	A/Houston/JMM_101/2013		Other Database Import	Wentworth,D.E.; Halpin,R.A.; Lin,X.; Bera,J.; Akopov,A.; Mohan,M.; Fedorova,N.; Tsitrin,T.; McLellan,M.; Stockwell,T.; Amedeo,P.; Appalla,L.; Bishop,B.; Edworthy,P.; Gupta,N.; Hoover,J.; Katzel,D.; Li,K.; Schobel,S.; Shrivastava,S.; Thovarai,V.; Wang,S.; Bao,Y.; Sanders,R.; Zhdanov,S.; Kiryutin,B.; Lipman,D.J.; Tatusova,T.; Musser,J.M.
EPI613530	NA	United States	2013-Jan-01	A/Houston/JMM_101/2013		Other Database Import	Wentworth,D.E.; Halpin,R.A.; Lin,X.; Bera,J.; Akopov,A.; Mohan,M.; Fedorova,N.; Tsitrin,T.; McLellan,M.; Stockwell,T.; Amedeo,P.; Appalla,L.; Bishop,B.; Edworthy,P.; Gupta,N.; Hoover,J.; Katzel,D.; Li,K.; Schobel,S.; Shrivastava,S.; Thovarai,V.; Wang,S.; Bao,Y.; Sanders,R.; Zhdanov,S.; Kiryutin,B.; Lipman,D.J.; Tatusova,T.; Musser,J.M.
EPI613531	NP	United States	2013-Jan-01	A/Houston/JMM_101/2013		Other Database Import	Wentworth,D.E.; Halpin,R.A.; Lin,X.; Bera,J.; Akopov,A.; Mohan,M.; Fedorova,N.; Tsitrin,T.; McLellan,M.; Stockwell,T.; Amedeo,P.; Appalla,L.; Bishop,B.; Edworthy,P.; Gupta,N.; Hoover,J.; Katzel,D.; Li,K.; Schobel,S.; Shrivastava,S.; Thovarai,V.; Wang,S.; Bao,Y.; Sanders,R.; Zhdanov,S.; Kiryutin,B.; Lipman,D.J.; Tatusova,T.; Musser,J.M.
EPI613532	NS	United States	2013-Jan-01	A/Houston/JMM_101/2013		Other Database Import	Wentworth,D.E.; Halpin,R.A.; Lin,X.; Bera,J.; Akopov,A.; Mohan,M.; Fedorova,N.; Tsitrin,T.; McLellan,M.; Stockwell,T.; Amedeo,P.; Appalla,L.; Bishop,B.; Edworthy,P.; Gupta,N.; Hoover,J.; Katzel,D.; Li,K.; Schobel,S.; Shrivastava,S.; Thovarai,V.; Wang,S.; Bao,Y.; Sanders,R.; Zhdanov,S.; Kiryutin,B.; Lipman,D.J.; Tatusova,T.; Musser,J.M.
EPI613533	PB1	United States	2013-Jan-01	A/Houston/JMM_101/2013		Other Database Import	Wentworth,D.E.; Halpin,R.A.; Lin,X.; Bera,J.; Akopov,A.; Mohan,M.; Fedorova,N.; Tsitrin,T.; McLellan,M.; Stockwell,T.; Amedeo,P.; Appalla,L.; Bishop,B.; Edworthy,P.; Gupta,N.; Hoover,J.; Katzel,D.; Li,K.; Schobel,S.; Shrivastava,S.; Thovarai,V.; Wang,S.; Bao,Y.; Sanders,R.; Zhdanov,S.; Kiryutin,B.; Lipman,D.J.; Tatusova,T.; Musser,J.M.
EPI613534	PB2	United States	2013-Jan-01	A/Houston/JMM_101/2013		Other Database Import	Wentworth,D.E.; Halpin,R.A.; Lin,X.; Bera,J.; Akopov,A.; Mohan,M.; Fedorova,N.; Tsitrin,T.; McLellan,M.; Stockwell,T.; Amedeo,P.; Appalla,L.; Bishop,B.; Edworthy,P.; Gupta,N.; Hoover,J.; Katzel,D.; Li,K.; Schobel,S.; Shrivastava,S.; Thovarai,V.; Wang,S.; Bao,Y.; Sanders,R.; Zhdanov,S.; Kiryutin,B.; Lipman,D.J.; Tatusova,T.; Musser,J.M.
EPI613118	PA	United States	2013-Jan-01	A/Houston/JMM_101/2013		Other Database Import	Wentworth,D.E.; Halpin,R.A.; Lin,X.; Bera,J.; Akopov,A.; Mohan,M.; Fedorova,N.; Tsitrin,T.; McLellan,M.; Stockwell,T.; Amedeo,P.; Appalla,L.; Bishop,B.; Edworthy,P.; Gupta,N.; Hoover,J.; Katzel,D.; Li,K.; Schobel,S.; Shrivastava,S.; Thovarai,V.; Wang,S.; Bao,Y.; Sanders,R.; Zhdanov,S.; Kiryutin,B.; Lipman,D.J.; Tatusova,T.; Musser,J.M.
EPI613232	HA	United States	2013-Jan-11	A/Houston/JMM_133/2013		Other Database Import	Wentworth,D.E.; Halpin,R.A.; Lin,X.; Bera,J.; Akopov,A.; Mohan,M.; Fedorova,N.; Tsitrin,T.; McLellan,M.; Stockwell,T.; Amedeo,P.; Appalla,L.; Bishop,B.; Edworthy,P.; Gupta,N.; Hoover,J.; Katzel,D.; Li,K.; Schobel,S.; Shrivastava,S.; Thovarai,V.; Wang,S.; Bao,Y.; Sanders,R.; Zhdanov,S.; Kiryutin,B.; Lipman,D.J.; Tatusova,T.; Musser,J.M.
EPI613233	NP	United States	2013-Jan-11	A/Houston/JMM_133/2013		Other Database Import	Wentworth,D.E.; Halpin,R.A.; Lin,X.; Bera,J.; Akopov,A.; Mohan,M.; Fedorova,N.; Tsitrin,T.; McLellan,M.; Stockwell,T.; Amedeo,P.; Appalla,L.; Bishop,B.; Edworthy,P.; Gupta,N.; Hoover,J.; Katzel,D.; Li,K.; Schobel,S.; Shrivastava,S.; Thovarai,V.; Wang,S.; Bao,Y.; Sanders,R.; Zhdanov,S.; Kiryutin,B.; Lipman,D.J.; Tatusova,T.; Musser,J.M.
EPI613234	PB2	United States	2013-Jan-11	A/Houston/JMM_133/2013		Other Database Import	Wentworth,D.E.; Halpin,R.A.; Lin,X.; Bera,J.; Akopov,A.; Mohan,M.; Fedorova,N.; Tsitrin,T.; McLellan,M.; Stockwell,T.; Amedeo,P.; Appalla,L.; Bishop,B.; Edworthy,P.; Gupta,N.; Hoover,J.; Katzel,D.; Li,K.; Schobel,S.; Shrivastava,S.; Thovarai,V.; Wang,S.; Bao,Y.; Sanders,R.; Zhdanov,S.; Kiryutin,B.; Lipman,D.J.; Tatusova,T.; Musser,J.M.
EPI613043	PA	United States	2013-Jan-11	A/Houston/JMM_133/2013		Other Database Import	Wentworth,D.E.; Halpin,R.A.; Lin,X.; Bera,J.; Akopov,A.; Mohan,M.; Fedorova,N.; Tsitrin,T.; McLellan,M.; Stockwell,T.; Amedeo,P.; Appalla,L.; Bishop,B.; Edworthy,P.; Gupta,N.; Hoover,J.; Katzel,D.; Li,K.; Schobel,S.; Shrivastava,S.; Thovarai,V.; Wang,S.; Bao,Y.; Sanders,R.; Zhdanov,S.; Kiryutin,B.; Lipman,D.J.; Tatusova,T.; Musser,J.M.
EPI613041	PA	Nicaragua	2013-Feb-21	A/Nicaragua/AGA2-114/2013		Other Database Import	Wentworth,D.E.; Halpin,R.A.; Lin,X.; Bera,J.; Akopov,A.; Ransier,A.; Mohan,M.; Fedorova,N.; Tsitrin,T.; Puri,V.; Stockwell,T.; Amedeo,P.; Appalla,L.; Bishop,B.; Edworthy,P.; Gupta,N.; Hoover,J.; Katzel,D.; Li,K.; Schobel,S.; Shrivastava,S.; Thovarai,V.; Wang,S.; Bao,Y.; Sanders,R.; Zhdanov,S.; Kiryutin,B.; Lipman,D.J.; Tatusova,T.; Gordon,A.
EPI619321	HA	Nicaragua	2013-Feb-21	A/Nicaragua/AGA2-114/2013		Other Database Import	Wentworth,D.E.; Halpin,R.A.; Lin,X.; Bera,J.; Akopov,A.; Ransier,A.; Mohan,M.; Fedorova,N.; Tsitrin,T.; Puri,V.; Stockwell,T.; Amedeo,P.; Appalla,L.; Bishop,B.; Edworthy,P.; Gupta,N.; Hoover,J.; Katzel,D.; Li,K.; Schobel,S.; Shrivastava,S.; Thovarai,V.; Wang,S.; Bao,Y.; Sanders,R.; Zhdanov,S.; Kiryutin,B.; Lipman,D.J.; Tatusova,T.; Gordon,A.
EPI619322	MP	Nicaragua	2013-Feb-21	A/Nicaragua/AGA2-114/2013		Other Database Import	Wentworth,D.E.; Halpin,R.A.; Lin,X.; Bera,J.; Akopov,A.; Ransier,A.; Mohan,M.; Fedorova,N.; Tsitrin,T.; Puri,V.; Stockwell,T.; Amedeo,P.; Appalla,L.; Bishop,B.; Edworthy,P.; Gupta,N.; Hoover,J.; Katzel,D.; Li,K.; Schobel,S.; Shrivastava,S.; Thovarai,V.; Wang,S.; Bao,Y.; Sanders,R.; Zhdanov,S.; Kiryutin,B.; Lipman,D.J.; Tatusova,T.; Gordon,A.
EPI619323	NA	Nicaragua	2013-Feb-21	A/Nicaragua/AGA2-114/2013		Other Database Import	Wentworth,D.E.; Halpin,R.A.; Lin,X.; Bera,J.; Akopov,A.; Ransier,A.; Mohan,M.; Fedorova,N.; Tsitrin,T.; Puri,V.; Stockwell,T.; Amedeo,P.; Appalla,L.; Bishop,B.; Edworthy,P.; Gupta,N.; Hoover,J.; Katzel,D.; Li,K.; Schobel,S.; Shrivastava,S.; Thovarai,V.; Wang,S.; Bao,Y.; Sanders,R.; Zhdanov,S.; Kiryutin,B.; Lipman,D.J.; Tatusova,T.; Gordon,A.
EPI619324	NP	Nicaragua	2013-Feb-21	A/Nicaragua/AGA2-114/2013		Other Database Import	Wentworth,D.E.; Halpin,R.A.; Lin,X.; Bera,J.; Akopov,A.; Ransier,A.; Mohan,M.; Fedorova,N.; Tsitrin,T.; Puri,V.; Stockwell,T.; Amedeo,P.; Appalla,L.; Bishop,B.; Edworthy,P.; Gupta,N.; Hoover,J.; Katzel,D.; Li,K.; Schobel,S.; Shrivastava,S.; Thovarai,V.; Wang,S.; Bao,Y.; Sanders,R.; Zhdanov,S.; Kiryutin,B.; Lipman,D.J.; Tatusova,T.; Gordon,A.
EPI619325	NS	Nicaragua	2013-Feb-21	A/Nicaragua/AGA2-114/2013		Other Database Import	Wentworth,D.E.; Halpin,R.A.; Lin,X.; Bera,J.; Akopov,A.; Ransier,A.; Mohan,M.; Fedorova,N.; Tsitrin,T.; Puri,V.; Stockwell,T.; Amedeo,P.; Appalla,L.; Bishop,B.; Edworthy,P.; Gupta,N.; Hoover,J.; Katzel,D.; Li,K.; Schobel,S.; Shrivastava,S.; Thovarai,V.; Wang,S.; Bao,Y.; Sanders,R.; Zhdanov,S.; Kiryutin,B.; Lipman,D.J.; Tatusova,T.; Gordon,A.
EPI619326	PB1	Nicaragua	2013-Feb-21	A/Nicaragua/AGA2-114/2013		Other Database Import	Wentworth,D.E.; Halpin,R.A.; Lin,X.; Bera,J.; Akopov,A.; Ransier,A.; Mohan,M.; Fedorova,N.; Tsitrin,T.; Puri,V.; Stockwell,T.; Amedeo,P.; Appalla,L.; Bishop,B.; Edworthy,P.; Gupta,N.; Hoover,J.; Katzel,D.; Li,K.; Schobel,S.; Shrivastava,S.; Thovarai,V.; Wang,S.; Bao,Y.; Sanders,R.; Zhdanov,S.; Kiryutin,B.; Lipman,D.J.; Tatusova,T.; Gordon,A.
EPI619327	PB2	Nicaragua	2013-Feb-21	A/Nicaragua/AGA2-114/2013		Other Database Import	Wentworth,D.E.; Halpin,R.A.; Lin,X.; Bera,J.; Akopov,A.; Ransier,A.; Mohan,M.; Fedorova,N.; Tsitrin,T.; Puri,V.; Stockwell,T.; Amedeo,P.; Appalla,L.; Bishop,B.; Edworthy,P.; Gupta,N.; Hoover,J.; Katzel,D.; Li,K.; Schobel,S.; Shrivastava,S.; Thovarai,V.; Wang,S.; Bao,Y.; Sanders,R.; Zhdanov,S.; Kiryutin,B.; Lipman,D.J.; Tatusova,T.; Gordon,A.
EPI608940	HA	United States	2013-Feb-19	A/Rochester/0091/2013		Other Database Import	Topham,D.J.
EPI608937	HA	United States	2013-Jan-31	A/Rochester/0087/2013		Other Database Import	Topham,D.J.
EPI808961	NS	United States	2013-Jan-31	A/Rochester/0087/2013		Other Database Import	Topham,D.J.
EPI608930	HA	United States	2013-Jan-15	A/Rochester/0074/2013		Other Database Import	Topham,D.J.
EPI608920	HA	United States	2013-Jan-24	A/Rochester/0085/2013		Other Database Import	Topham,D.J.
EPI808962	NS	United States	2013-Jan-24	A/Rochester/0085/2013		Other Database Import	Topham,D.J.
EPI812651	PB1	United States	2013-Jan-24	A/Rochester/0085/2013		Other Database Import	Topham,D.J.
EPI812657	NP	United States	2013-Jan-24	A/Rochester/0085/2013		Other Database Import	Topham,D.J.
EPI812642	MP	United States	2013-Jan-24	A/Rochester/0085/2013		Other Database Import	Topham,D.J.
EPI812617	NA	United States	2013-Jan-24	A/Rochester/0085/2013		Other Database Import	Topham,D.J.
EPI812623	PB2	United States	2013-Jan-24	A/Rochester/0085/2013		Other Database Import	Topham,D.J.
EPI812624	PA	United States	2013-Jan-24	A/Rochester/0085/2013		Other Database Import	Topham,D.J.
EPI608913	HA	United States	2013-Jan-24	A/Rochester/0085/2013		Other Database Import	Topham,D.J.
EPI608906	HA	United States	2013-Feb-01	A/Wisconsin/V131184/2013		Other Database Import	Dinis,J.M.; Florek,N.W.; Fatola,O.O.; Moncla,L.H.; Mutschler,J.P.; Charlier,O.K.; Meece,J.K.; Belongia,E.A.; Friedrich,T.C.
EPI608904	HA	United States	2013-Feb-01	A/Wisconsin/V131159/2013		Other Database Import	Dinis,J.M.; Florek,N.W.; Fatola,O.O.; Moncla,L.H.; Mutschler,J.P.; Charlier,O.K.; Meece,J.K.; Belongia,E.A.; Friedrich,T.C.
EPI608902	HA	United States	2013-Feb-01	A/Wisconsin/V131145/2013		Other Database Import	Dinis,J.M.; Florek,N.W.; Fatola,O.O.; Moncla,L.H.; Mutschler,J.P.; Charlier,O.K.; Meece,J.K.; Belongia,E.A.; Friedrich,T.C.
EPI608901	HA	United States	2013-Jan-01	A/Wisconsin/V131003/2013		Other Database Import	Dinis,J.M.; Florek,N.W.; Fatola,O.O.; Moncla,L.H.; Mutschler,J.P.; Charlier,O.K.; Meece,J.K.; Belongia,E.A.; Friedrich,T.C.
EPI608897	HA	United States	2013-Jan-01	A/Wisconsin/V130755/2013		Other Database Import	Dinis,J.M.; Florek,N.W.; Fatola,O.O.; Moncla,L.H.; Mutschler,J.P.; Charlier,O.K.; Meece,J.K.; Belongia,E.A.; Friedrich,T.C.
EPI608896	HA	United States	2013-Jan-01	A/Wisconsin/V130747/2013		Other Database Import	Dinis,J.M.; Florek,N.W.; Fatola,O.O.; Moncla,L.H.; Mutschler,J.P.; Charlier,O.K.; Meece,J.K.; Belongia,E.A.; Friedrich,T.C.
EPI608895	HA	United States	2013-Jan-01	A/Wisconsin/V130744/2013		Other Database Import	Dinis,J.M.; Florek,N.W.; Fatola,O.O.; Moncla,L.H.; Mutschler,J.P.; Charlier,O.K.; Meece,J.K.; Belongia,E.A.; Friedrich,T.C.
EPI608893	HA	United States	2013-Jan-01	A/Wisconsin/V130659/2013		Other Database Import	Dinis,J.M.; Florek,N.W.; Fatola,O.O.; Moncla,L.H.; Mutschler,J.P.; Charlier,O.K.; Meece,J.K.; Belongia,E.A.; Friedrich,T.C.
EPI608879	HA	United States	2013-Feb-01	A/Wisconsin/U131392/2013		Other Database Import	Dinis,J.M.; Florek,N.W.; Fatola,O.O.; Moncla,L.H.; Mutschler,J.P.; Charlier,O.K.; Meece,J.K.; Belongia,E.A.; Friedrich,T.C.
EPI608878	HA	United States	2013-Feb-01	A/Wisconsin/U131359/2013		Other Database Import	Dinis,J.M.; Florek,N.W.; Fatola,O.O.; Moncla,L.H.; Mutschler,J.P.; Charlier,O.K.; Meece,J.K.; Belongia,E.A.; Friedrich,T.C.
EPI608877	HA	United States	2013-Feb-01	A/Wisconsin/U131291/2013		Other Database Import	Dinis,J.M.; Florek,N.W.; Fatola,O.O.; Moncla,L.H.; Mutschler,J.P.; Charlier,O.K.; Meece,J.K.; Belongia,E.A.; Friedrich,T.C.
EPI608876	HA	United States	2013-Feb-01	A/Wisconsin/U131221/2013		Other Database Import	Dinis,J.M.; Florek,N.W.; Fatola,O.O.; Moncla,L.H.; Mutschler,J.P.; Charlier,O.K.; Meece,J.K.; Belongia,E.A.; Friedrich,T.C.
EPI608874	HA	United States	2013-Feb-01	A/Wisconsin/U131166/2013		Other Database Import	Dinis,J.M.; Florek,N.W.; Fatola,O.O.; Moncla,L.H.; Mutschler,J.P.; Charlier,O.K.; Meece,J.K.; Belongia,E.A.; Friedrich,T.C.
EPI608867	HA	United States	2013-Jan-01	A/Wisconsin/U131012/2013		Other Database Import	Dinis,J.M.; Florek,N.W.; Fatola,O.O.; Moncla,L.H.; Mutschler,J.P.; Charlier,O.K.; Meece,J.K.; Belongia,E.A.; Friedrich,T.C.
EPI608863	HA	United States	2013-Jan-01	A/Wisconsin/U130780/2013		Other Database Import	Dinis,J.M.; Florek,N.W.; Fatola,O.O.; Moncla,L.H.; Mutschler,J.P.; Charlier,O.K.; Meece,J.K.; Belongia,E.A.; Friedrich,T.C.
EPI608861	HA	United States	2013-Jan-01	A/Wisconsin/U130749/2013		Other Database Import	Dinis,J.M.; Florek,N.W.; Fatola,O.O.; Moncla,L.H.; Mutschler,J.P.; Charlier,O.K.; Meece,J.K.; Belongia,E.A.; Friedrich,T.C.
EPI608859	HA	United States	2013-Jan-01	A/Wisconsin/U130728/2013		Other Database Import	Dinis,J.M.; Florek,N.W.; Fatola,O.O.; Moncla,L.H.; Mutschler,J.P.; Charlier,O.K.; Meece,J.K.; Belongia,E.A.; Friedrich,T.C.
EPI608858	HA	United States	2013-Jan-01	A/Wisconsin/U130717/2013		Other Database Import	Dinis,J.M.; Florek,N.W.; Fatola,O.O.; Moncla,L.H.; Mutschler,J.P.; Charlier,O.K.; Meece,J.K.; Belongia,E.A.; Friedrich,T.C.
EPI608857	HA	United States	2013-Jan-01	A/Wisconsin/U130661/2013		Other Database Import	Dinis,J.M.; Florek,N.W.; Fatola,O.O.; Moncla,L.H.; Mutschler,J.P.; Charlier,O.K.; Meece,J.K.; Belongia,E.A.; Friedrich,T.C.
EPI608856	HA	United States	2013-Jan-01	A/Wisconsin/U130653/2013		Other Database Import	Dinis,J.M.; Florek,N.W.; Fatola,O.O.; Moncla,L.H.; Mutschler,J.P.; Charlier,O.K.; Meece,J.K.; Belongia,E.A.; Friedrich,T.C.
EPI620671	NA	China	2013-Jan-22	A/Beijing/42259/2013		Other Database Import	Zhu,R.; Qian,Y.; Sun,Y.; Wang,F.; Zhao,L.; Deng,J.
EPI598827	HA	China	2013-Jan-22	A/Beijing/42259/2013		Other Database Import	Zhu,R.; Qian,Y.; Sun,Y.; Wang,F.; Zhao,L.; Deng,J.
EPI620675	NA	China	2013-Jan-08	A/Beijing/41784/2013		Other Database Import	Zhu,R.; Qian,Y.; Sun,Y.; Wang,F.; Zhao,L.; Deng,J.
EPI598824	HA	China	2013-Jan-08	A/Beijing/41784/2013		Other Database Import	Zhu,R.; Qian,Y.; Sun,Y.; Wang,F.; Zhao,L.; Deng,J.
EPI620673	NA	China	2013-Jan-15	A/Beijing/42019/2013		Other Database Import	Zhu,R.; Qian,Y.; Sun,Y.; Wang,F.; Zhao,L.; Deng,J.
EPI598823	HA	China	2013-Jan-15	A/Beijing/42019/2013		Other Database Import	Zhu,R.; Qian,Y.; Sun,Y.; Wang,F.; Zhao,L.; Deng,J.
EPI587899	NA	Thailand	2013-Apr-26	A/Tak/166/2013	Thai National Influenza Center	Thai National Influenza Center
EPI585035	HA	Thailand	2013-Apr-26	A/Tak/166/2013	Thai National Influenza Center	Thai National Influenza Center
EPI587900	NA	Thailand	2013-May-20	A/Chanthaburi/179/2013	Thai National Influenza Center	Thai National Influenza Center
EPI585034	HA	Thailand	2013-May-20	A/Chanthaburi/179/2013	Thai National Influenza Center	Thai National Influenza Center
EPI587897	NA	Thailand	2013-Apr-17	A/Chiang Rai/164/2013	Thai National Influenza Center	Thai National Influenza Center
EPI584730	HA	Thailand	2013-Apr-17	A/Chiang Rai/164/2013	Thai National Influenza Center	Thai National Influenza Center
EPI576360	HA	Germany	2013-Feb-22	A/Baden-Wuerttemberg/82/2013		Robert Koch Institute	Wedde, M.; Schweiger, B.
EPI576351	HA	Germany	2013-Feb-06	A/Berlin/61/2013		Robert Koch Institute	Wedde, M.; Schweiger, B.
EPI576345	HA	Germany	2013-Jan-07	A/Hessen/T1394/2013		Robert Koch Institute	Wedde, M.; Schweiger, B.
EPI572614	HA	Nicaragua	2013-Jun-14	A/Nicaragua/30071_01_TR1/2013		Other Database Import	Wentworth,D.E.; Halpin,R.A.; Lin,X.; Bera,J.; Akopov,A.; Ransier,A.; Mohan,M.; Fedorova,N.; Tsitrin,T.; Puri,V.; Stockwell,T.; Amedeo,P.; Appalla,L.; Bishop,B.; Edworthy,P.; Gupta,N.; Hoover,J.; Katzel,D.; Li,K.; Schobel,S.; Shrivastava,S.; Thovarai,V.; Wang,S.; Gresh,L.; Bao,Y.; Sanders,R.; Zhdanov,S.; Kiryutin,B.; Lipman,D.J.; Tatusova,T.; Gordon,A.
EPI572615	MP	Nicaragua	2013-Jun-14	A/Nicaragua/30071_01_TR1/2013		Other Database Import	Wentworth,D.E.; Halpin,R.A.; Lin,X.; Bera,J.; Akopov,A.; Ransier,A.; Mohan,M.; Fedorova,N.; Tsitrin,T.; Puri,V.; Stockwell,T.; Amedeo,P.; Appalla,L.; Bishop,B.; Edworthy,P.; Gupta,N.; Hoover,J.; Katzel,D.; Li,K.; Schobel,S.; Shrivastava,S.; Thovarai,V.; Wang,S.; Gresh,L.; Bao,Y.; Sanders,R.; Zhdanov,S.; Kiryutin,B.; Lipman,D.J.; Tatusova,T.; Gordon,A.
EPI572616	NA	Nicaragua	2013-Jun-14	A/Nicaragua/30071_01_TR1/2013		Other Database Import	Wentworth,D.E.; Halpin,R.A.; Lin,X.; Bera,J.; Akopov,A.; Ransier,A.; Mohan,M.; Fedorova,N.; Tsitrin,T.; Puri,V.; Stockwell,T.; Amedeo,P.; Appalla,L.; Bishop,B.; Edworthy,P.; Gupta,N.; Hoover,J.; Katzel,D.; Li,K.; Schobel,S.; Shrivastava,S.; Thovarai,V.; Wang,S.; Gresh,L.; Bao,Y.; Sanders,R.; Zhdanov,S.; Kiryutin,B.; Lipman,D.J.; Tatusova,T.; Gordon,A.
EPI572617	NP	Nicaragua	2013-Jun-14	A/Nicaragua/30071_01_TR1/2013		Other Database Import	Wentworth,D.E.; Halpin,R.A.; Lin,X.; Bera,J.; Akopov,A.; Ransier,A.; Mohan,M.; Fedorova,N.; Tsitrin,T.; Puri,V.; Stockwell,T.; Amedeo,P.; Appalla,L.; Bishop,B.; Edworthy,P.; Gupta,N.; Hoover,J.; Katzel,D.; Li,K.; Schobel,S.; Shrivastava,S.; Thovarai,V.; Wang,S.; Gresh,L.; Bao,Y.; Sanders,R.; Zhdanov,S.; Kiryutin,B.; Lipman,D.J.; Tatusova,T.; Gordon,A.
EPI572618	NS	Nicaragua	2013-Jun-14	A/Nicaragua/30071_01_TR1/2013		Other Database Import	Wentworth,D.E.; Halpin,R.A.; Lin,X.; Bera,J.; Akopov,A.; Ransier,A.; Mohan,M.; Fedorova,N.; Tsitrin,T.; Puri,V.; Stockwell,T.; Amedeo,P.; Appalla,L.; Bishop,B.; Edworthy,P.; Gupta,N.; Hoover,J.; Katzel,D.; Li,K.; Schobel,S.; Shrivastava,S.; Thovarai,V.; Wang,S.; Gresh,L.; Bao,Y.; Sanders,R.; Zhdanov,S.; Kiryutin,B.; Lipman,D.J.; Tatusova,T.; Gordon,A.
EPI572620	PB1	Nicaragua	2013-Jun-14	A/Nicaragua/30071_01_TR1/2013		Other Database Import	Wentworth,D.E.; Halpin,R.A.; Lin,X.; Bera,J.; Akopov,A.; Ransier,A.; Mohan,M.; Fedorova,N.; Tsitrin,T.; Puri,V.; Stockwell,T.; Amedeo,P.; Appalla,L.; Bishop,B.; Edworthy,P.; Gupta,N.; Hoover,J.; Katzel,D.; Li,K.; Schobel,S.; Shrivastava,S.; Thovarai,V.; Wang,S.; Gresh,L.; Bao,Y.; Sanders,R.; Zhdanov,S.; Kiryutin,B.; Lipman,D.J.; Tatusova,T.; Gordon,A.
EPI572621	PB2	Nicaragua	2013-Jun-14	A/Nicaragua/30071_01_TR1/2013		Other Database Import	Wentworth,D.E.; Halpin,R.A.; Lin,X.; Bera,J.; Akopov,A.; Ransier,A.; Mohan,M.; Fedorova,N.; Tsitrin,T.; Puri,V.; Stockwell,T.; Amedeo,P.; Appalla,L.; Bishop,B.; Edworthy,P.; Gupta,N.; Hoover,J.; Katzel,D.; Li,K.; Schobel,S.; Shrivastava,S.; Thovarai,V.; Wang,S.; Gresh,L.; Bao,Y.; Sanders,R.; Zhdanov,S.; Kiryutin,B.; Lipman,D.J.; Tatusova,T.; Gordon,A.
EPI593989	PA	Nicaragua	2013-Jun-14	A/Nicaragua/30071_01_TR1/2013		Other Database Import	Wentworth,D.E.; Halpin,R.A.; Lin,X.; Bera,J.; Akopov,A.; Ransier,A.; Mohan,M.; Fedorova,N.; Tsitrin,T.; Puri,V.; Stockwell,T.; Amedeo,P.; Appalla,L.; Bishop,B.; Edworthy,P.; Gupta,N.; Hoover,J.; Katzel,D.; Li,K.; Schobel,S.; Shrivastava,S.; Thovarai,V.; Wang,S.; Gresh,L.; Bao,Y.; Sanders,R.; Zhdanov,S.; Kiryutin,B.; Lipman,D.J.; Tatusova,T.; Gordon,A.
EPI567914	PA	Vietnam	2013-Apr-13	A/Vietnam/13V H3-4/2013		Niigata University	Saito, Reiko; Takemae, Nobuhiro; Saito, Takehiko; Shobugawa, Yugo; Kondo, Hiroki; Hibino, Akinobu
EPI567917	PB1	Vietnam	2013-Apr-13	A/Vietnam/13V H3-4/2013		Niigata University	Saito, Reiko; Takemae, Nobuhiro; Saito, Takehiko; Shobugawa, Yugo; Kondo, Hiroki; Hibino, Akinobu
EPI567910	HA	Vietnam	2013-Apr-13	A/Vietnam/13V H3-4/2013		Niigata University	Saito, Reiko; Takemae, Nobuhiro; Saito, Takehiko; Shobugawa, Yugo; Kondo, Hiroki; Hibino, Akinobu
EPI567911	MP	Vietnam	2013-Apr-13	A/Vietnam/13V H3-4/2013		Niigata University	Saito, Reiko; Takemae, Nobuhiro; Saito, Takehiko; Shobugawa, Yugo; Kondo, Hiroki; Hibino, Akinobu
EPI567916	NP	Vietnam	2013-Apr-13	A/Vietnam/13V H3-4/2013		Niigata University	Saito, Reiko; Takemae, Nobuhiro; Saito, Takehiko; Shobugawa, Yugo; Kondo, Hiroki; Hibino, Akinobu
EPI567912	NS	Vietnam	2013-Apr-13	A/Vietnam/13V H3-4/2013		Niigata University	Saito, Reiko; Takemae, Nobuhiro; Saito, Takehiko; Shobugawa, Yugo; Kondo, Hiroki; Hibino, Akinobu
EPI567913	NA	Vietnam	2013-Apr-13	A/Vietnam/13V H3-4/2013		Niigata University	Saito, Reiko; Takemae, Nobuhiro; Saito, Takehiko; Shobugawa, Yugo; Kondo, Hiroki; Hibino, Akinobu
EPI567915	PB2	Vietnam	2013-Apr-13	A/Vietnam/13V H3-4/2013		Niigata University	Saito, Reiko; Takemae, Nobuhiro; Saito, Takehiko; Shobugawa, Yugo; Kondo, Hiroki; Hibino, Akinobu
EPI562629	PB1	Myanmar	2013-Jun-27	A/Myanmar/13M002/2013		Niigata University	Saito, Reiko; Takemae, Nobuhiro; Saito, Takehiko; Shobugawa, Yugo; Kondo, Hiroki; Hibino, Akinobu; Yadanar, Kyaw; Yi Yi, Myint; Khin Yi, Oo; Htay Htay, Tin
EPI562626	PA	Myanmar	2013-Jun-27	A/Myanmar/13M002/2013		Niigata University	Saito, Reiko; Takemae, Nobuhiro; Saito, Takehiko; Shobugawa, Yugo; Kondo, Hiroki; Hibino, Akinobu; Yadanar, Kyaw; Yi Yi, Myint; Khin Yi, Oo; Htay Htay, Tin
EPI562628	NP	Myanmar	2013-Jun-27	A/Myanmar/13M002/2013		Niigata University	Saito, Reiko; Takemae, Nobuhiro; Saito, Takehiko; Shobugawa, Yugo; Kondo, Hiroki; Hibino, Akinobu; Yadanar, Kyaw; Yi Yi, Myint; Khin Yi, Oo; Htay Htay, Tin
EPI562625	NA	Myanmar	2013-Jun-27	A/Myanmar/13M002/2013		Niigata University	Saito, Reiko; Takemae, Nobuhiro; Saito, Takehiko; Shobugawa, Yugo; Kondo, Hiroki; Hibino, Akinobu; Yadanar, Kyaw; Yi Yi, Myint; Khin Yi, Oo; Htay Htay, Tin
EPI562627	PB2	Myanmar	2013-Jun-27	A/Myanmar/13M002/2013		Niigata University	Saito, Reiko; Takemae, Nobuhiro; Saito, Takehiko; Shobugawa, Yugo; Kondo, Hiroki; Hibino, Akinobu; Yadanar, Kyaw; Yi Yi, Myint; Khin Yi, Oo; Htay Htay, Tin
EPI562622	HA	Myanmar	2013-Jun-27	A/Myanmar/13M002/2013		Niigata University	Saito, Reiko; Takemae, Nobuhiro; Saito, Takehiko; Shobugawa, Yugo; Kondo, Hiroki; Hibino, Akinobu; Yadanar, Kyaw; Yi Yi, Myint; Khin Yi, Oo; Htay Htay, Tin
EPI562623	MP	Myanmar	2013-Jun-27	A/Myanmar/13M002/2013		Niigata University	Saito, Reiko; Takemae, Nobuhiro; Saito, Takehiko; Shobugawa, Yugo; Kondo, Hiroki; Hibino, Akinobu; Yadanar, Kyaw; Yi Yi, Myint; Khin Yi, Oo; Htay Htay, Tin
EPI562624	NS	Myanmar	2013-Jun-27	A/Myanmar/13M002/2013		Niigata University	Saito, Reiko; Takemae, Nobuhiro; Saito, Takehiko; Shobugawa, Yugo; Kondo, Hiroki; Hibino, Akinobu; Yadanar, Kyaw; Yi Yi, Myint; Khin Yi, Oo; Htay Htay, Tin
EPI559756	NS	Iran, Islamic Republic of	2013-Jun-29	A/Karaj/55526/2013		Other Database Import	Mokhtari Azad,T.; Rezaei,F.; Shafiei Jandaghi,N.Z.; Rogo,L.D.; Meysami,P.
EPI552057	HA	Russian Federation	2013-Feb-16	A/Stavropol/RII16/2013		WHO National Influenza Centre Russian Federation
EPI539213	HA	Japan	2013-May-29	A/Aichi/117/2013	Aichi Prefectural Institute of Public Health	Aichi Prefectural Institute of Public Health	Y,Yasui; S,Kobayashi; T,Yamashita; H,Minagawa
EPI539214	NA	Japan	2013-May-29	A/Aichi/117/2013	Aichi Prefectural Institute of Public Health	Aichi Prefectural Institute of Public Health	Y,Yasui; S,Kobayashi; T,Yamashita; H,Minagawa
EPI533135	HA	United States	2013-Mar-02	A/Pennsylvania/CHOP9/2013		Other Database Import	Chambers,B.S.; Li,Y.; Hodinka,R.L.; Hensley,S.E.
EPI533144	NA	United States	2013-Mar-02	A/Pennsylvania/CHOP9/2013		Other Database Import	Chambers,B.S.; Li,Y.; Hodinka,R.L.; Hensley,S.E.
EPI533133	HA	United States	2013-Feb-15	A/Pennsylvania/CHOP7/2013		Other Database Import	Chambers,B.S.; Li,Y.; Hodinka,R.L.; Hensley,S.E.
EPI533142	NA	United States	2013-Feb-15	A/Pennsylvania/CHOP7/2013		Other Database Import	Chambers,B.S.; Li,Y.; Hodinka,R.L.; Hensley,S.E.
EPI533132	HA	United States	2013-Feb-09	A/Pennsylvania/CHOP6/2013		Other Database Import	Chambers,B.S.; Li,Y.; Hodinka,R.L.; Hensley,S.E.
EPI533141	NA	United States	2013-Feb-09	A/Pennsylvania/CHOP6/2013		Other Database Import	Chambers,B.S.; Li,Y.; Hodinka,R.L.; Hensley,S.E.
EPI533115	HA	United States	2013-Feb-18	A/Pennsylvania/CHOP8/2013		Other Database Import	Chambers,B.S.; Li,Y.; Hodinka,R.L.; Hensley,S.E.
EPI533125	NA	United States	2013-Feb-18	A/Pennsylvania/CHOP8/2013		Other Database Import	Chambers,B.S.; Li,Y.; Hodinka,R.L.; Hensley,S.E.
EPI533109	HA	United States	2013-Jan-06	A/Pennsylvania/CHOP2/2013		Other Database Import	Chambers,B.S.; Li,Y.; Hodinka,R.L.; Hensley,S.E.
EPI533119	NA	United States	2013-Jan-06	A/Pennsylvania/CHOP2/2013		Other Database Import	Chambers,B.S.; Li,Y.; Hodinka,R.L.; Hensley,S.E.
EPI531557	HA	Cuba	2013-Jun-10	A/Habana/1807/2013		Other Database Import	Pinon,A.; Acosta,B.; Valdes,O.; Mune,M.; Arencibia,A.; Savon,C.E.; Goyenechea,A.; Oropesa,S.I.; Gonzalez,G.; Hernandez,B.; Roque,R.
EPI531556	HA	Cuba	2013-Jun-07	A/Habana/1763/2013		Other Database Import	Pinon,A.; Acosta,B.; Valdes,O.; Mune,M.; Arencibia,A.; Savon,C.E.; Goyenechea,A.; Oropesa,S.I.; Gonzalez,G.; Hernandez,B.; Roque,R.
EPI531555	HA	Cuba	2013-Jun-05	A/Habana/1735/2013		Other Database Import	Pinon,A.; Acosta,B.; Valdes,O.; Mune,M.; Arencibia,A.; Savon,C.E.; Goyenechea,A.; Oropesa,S.I.; Gonzalez,G.; Hernandez,B.; Roque,R.
EPI531554	HA	Cuba	2013-May-31	A/Habana/1678/2013		Other Database Import	Pinon,A.; Acosta,B.; Valdes,O.; Mune,M.; Arencibia,A.; Savon,C.E.; Goyenechea,A.; Oropesa,S.I.; Gonzalez,G.; Hernandez,B.; Roque,R.
EPI527718	MP	India	2013-Feb-25	A/Delhi/2487/2013		Other Database Import	Kumar,S.; Khare,S.; Saidullah,B.; Rai,A.
EPI527739	NA	India	2013-Feb-25	A/Delhi/2487/2013		Other Database Import	Kumar,S.; Khare,S.; Saidullah,B.; Rai,A.
EPI527689	HA	India	2013-Feb-25	A/Delhi/2487/2013		Other Database Import	Kumar,S.; Khare,S.; Saidullah,B.; Rai,A.
EPI580887	NS	India	2013-Feb-25	A/Delhi/2487/2013		Other Database Import	Kumar,S.; Khare,S.; Saidullah,B.; Rai,A.
EPI527717	MP	India	2013-Feb-24	A/Haryana/2396/2013		Other Database Import	Kumar,S.; Khare,S.; Saidullah,B.; Rai,A.
EPI527738	NA	India	2013-Feb-24	A/Haryana/2396/2013		Other Database Import	Kumar,S.; Khare,S.; Saidullah,B.; Rai,A.
EPI527688	HA	India	2013-Feb-24	A/Haryana/2396/2013		Other Database Import	Kumar,S.; Khare,S.; Saidullah,B.; Rai,A.
EPI580845	NS	India	2013-Feb-24	A/Haryana/2396/2013		Other Database Import	Kumar,S.; Khare,S.; Saidullah,B.; Rai,A.
EPI527735	NA	India	2013-Feb-20	A/Delhi/1782/2013		Other Database Import	Kumar,S.; Khare,S.; Saidullah,B.; Rai,A.
EPI527712	MP	India	2013-Feb-20	A/Delhi/1782/2013		Other Database Import	Kumar,S.; Khare,S.; Saidullah,B.; Rai,A.
EPI527683	HA	India	2013-Feb-20	A/Delhi/1782/2013		Other Database Import	Kumar,S.; Khare,S.; Saidullah,B.; Rai,A.
EPI580882	NS	India	2013-Feb-20	A/Delhi/1782/2013		Other Database Import	Kumar,S.; Khare,S.; Saidullah,B.; Rai,A.
EPI527734	NA	India	2013-Feb-20	A/Delhi/1720/2013		Other Database Import	Kumar,S.; Khare,S.; Saidullah,B.; Rai,A.
EPI527711	MP	India	2013-Feb-20	A/Delhi/1720/2013		Other Database Import	Kumar,S.; Khare,S.; Saidullah,B.; Rai,A.
EPI527682	HA	India	2013-Feb-20	A/Delhi/1720/2013		Other Database Import	Kumar,S.; Khare,S.; Saidullah,B.; Rai,A.
EPI580881	NS	India	2013-Feb-20	A/Delhi/1720/2013		Other Database Import	Kumar,S.; Khare,S.; Saidullah,B.; Rai,A.
EPI527729	NA	India	2013-Feb-15	A/Haryana/1256/2013		Other Database Import	Kumar,S.; Khare,S.; Saidullah,B.; Rai,A.
EPI527697	MP	India	2013-Feb-15	A/Haryana/1256/2013		Other Database Import	Kumar,S.; Khare,S.; Saidullah,B.; Rai,A.
EPI527674	HA	India	2013-Feb-15	A/Haryana/1256/2013		Other Database Import	Kumar,S.; Khare,S.; Saidullah,B.; Rai,A.
EPI580843	NS	India	2013-Feb-15	A/Haryana/1256/2013		Other Database Import	Kumar,S.; Khare,S.; Saidullah,B.; Rai,A.
EPI527728	NA	India	2013-Feb-16	A/Delhi/1254/2013		Other Database Import	Kumar,S.; Khare,S.; Saidullah,B.; Rai,A.
EPI527673	HA	India	2013-Feb-16	A/Delhi/1254/2013		Other Database Import	Kumar,S.; Khare,S.; Saidullah,B.; Rai,A.
EPI527696	MP	India	2013-Feb-16	A/Delhi/1254/2013		Other Database Import	Kumar,S.; Khare,S.; Saidullah,B.; Rai,A.
EPI580874	NS	India	2013-Feb-16	A/Delhi/1254/2013		Other Database Import	Kumar,S.; Khare,S.; Saidullah,B.; Rai,A.
EPI527724	NA	India	2013-Feb-13	A/Haryana/706/2013		Other Database Import	Kumar,S.; Khare,S.; Saidullah,B.; Rai,A.
EPI527668	HA	India	2013-Feb-13	A/Haryana/706/2013		Other Database Import	Kumar,S.; Khare,S.; Saidullah,B.; Rai,A.
EPI527691	MP	India	2013-Feb-13	A/Haryana/706/2013		Other Database Import	Kumar,S.; Khare,S.; Saidullah,B.; Rai,A.
EPI580841	NS	India	2013-Feb-13	A/Haryana/706/2013		Other Database Import	Kumar,S.; Khare,S.; Saidullah,B.; Rai,A.
EPI527723	NA	India	2013-Feb-12	A/Delhi/567/2013		Other Database Import	Kumar,S.; Khare,S.; Saidullah,B.; Rai,A.
EPI527667	HA	India	2013-Feb-12	A/Delhi/567/2013		Other Database Import	Kumar,S.; Khare,S.; Saidullah,B.; Rai,A.
EPI527690	MP	India	2013-Feb-12	A/Delhi/567/2013		Other Database Import	Kumar,S.; Khare,S.; Saidullah,B.; Rai,A.
EPI580870	NS	India	2013-Feb-12	A/Delhi/567/2013		Other Database Import	Kumar,S.; Khare,S.; Saidullah,B.; Rai,A.
EPI527310	NA	India	2013-Jun-26	A/India/LKO3828/2013 (H3N2)		Other Database Import	Jain,A.; Dangi,T.; Jain,B.; Singh,A.K.; Dwivedi,M.; Verma,A.K.; Singh,J.V.; Kumar,R.
EPI527252	HA	India	2013-Jun-26	A/India/LKO3828/2013 (H3N2)		Other Database Import	Jain,A.; Dangi,T.; Jain,B.; Singh,A.K.; Dwivedi,M.; Verma,A.K.; Singh,J.V.; Kumar,R.
EPI527246	HA	India	2013-Jun-24	A/India/LKO3815/2013		Other Database Import	Jain,A.; Dangi,T.; Jain,B.; Singh,A.K.; Dwivedi,M.; Verma,A.K.; Singh,J.V.; Kumar,R.
EPI527276	NA	India	2013-Jun-24	A/India/LKO3815/2013		Other Database Import	Jain,A.; Dangi,T.; Jain,B.; Singh,A.K.; Dwivedi,M.; Verma,A.K.; Singh,J.V.; Kumar,R.
EPI526674	NA	Australia	2013-Jun-16	A/VICTORIA/506/2013	Monash Medical Centre	WHO Collaborating Centre for Reference and Research on Influenza	Deng,Y-D.; Iannello,P.; Spirason,N.; Jelley,L.; Lau,H.; Komadina,N.
EPI526675	HA	Australia	2013-Jun-16	A/VICTORIA/506/2013	Monash Medical Centre	WHO Collaborating Centre for Reference and Research on Influenza	Deng,Y-D.; Iannello,P.; Spirason,N.; Jelley,L.; Lau,H.; Komadina,N.
EPI526672	NA	Australia	2013-Jun-17	A/VICTORIA/504/2013	Monash Medical Centre	WHO Collaborating Centre for Reference and Research on Influenza	Deng,Y-D.; Iannello,P.; Spirason,N.; Jelley,L.; Lau,H.; Komadina,N.
EPI526673	HA	Australia	2013-Jun-17	A/VICTORIA/504/2013	Monash Medical Centre	WHO Collaborating Centre for Reference and Research on Influenza	Deng,Y-D.; Iannello,P.; Spirason,N.; Jelley,L.; Lau,H.; Komadina,N.
EPI526666	NA	Australia	2013-Feb-27	A/BRISBANE/21/2013	Queensland Health Scientific Services	WHO Collaborating Centre for Reference and Research on Influenza	Deng,Y-D.; Iannello,P.; Spirason,N.; Jelley,L.; Lau,H.; Komadina,N.
EPI526667	HA	Australia	2013-Feb-27	A/BRISBANE/21/2013	Queensland Health Scientific Services	WHO Collaborating Centre for Reference and Research on Influenza	Deng,Y-D.; Iannello,P.; Spirason,N.; Jelley,L.; Lau,H.; Komadina,N.
EPI524224	HA	United States	2013-Jan-16	A/Chicago/YGA_04188/2013		Other Database Import	Wentworth,D.E.; Halpin,R.A.; Lin,X.; Bera,J.; Akopov,A.; Ransier,A.; Mohan,M.; Fedorova,N.; Tsitrin,T.; Stockwell,T.; Amedeo,P.; Appalla,L.; Bishop,B.; Edworthy,P.; Gupta,N.; Hoover,J.; Katzel,D.; Li,K.; Schobel,S.; Shrivastava,S.; Thovarai,V.; Wang,S.; Landon,E.; Tesic,V.; Nash,C.; Bao,Y.; Sanders,R.; Zhdanov,S.; Kiryutin,B.; Lipman,D.J.; Tatusova,T.; Grad,Y.
EPI524225	MP	United States	2013-Jan-16	A/Chicago/YGA_04188/2013		Other Database Import	Wentworth,D.E.; Halpin,R.A.; Lin,X.; Bera,J.; Akopov,A.; Ransier,A.; Mohan,M.; Fedorova,N.; Tsitrin,T.; Stockwell,T.; Amedeo,P.; Appalla,L.; Bishop,B.; Edworthy,P.; Gupta,N.; Hoover,J.; Katzel,D.; Li,K.; Schobel,S.; Shrivastava,S.; Thovarai,V.; Wang,S.; Landon,E.; Tesic,V.; Nash,C.; Bao,Y.; Sanders,R.; Zhdanov,S.; Kiryutin,B.; Lipman,D.J.; Tatusova,T.; Grad,Y.
EPI524226	NA	United States	2013-Jan-16	A/Chicago/YGA_04188/2013		Other Database Import	Wentworth,D.E.; Halpin,R.A.; Lin,X.; Bera,J.; Akopov,A.; Ransier,A.; Mohan,M.; Fedorova,N.; Tsitrin,T.; Stockwell,T.; Amedeo,P.; Appalla,L.; Bishop,B.; Edworthy,P.; Gupta,N.; Hoover,J.; Katzel,D.; Li,K.; Schobel,S.; Shrivastava,S.; Thovarai,V.; Wang,S.; Landon,E.; Tesic,V.; Nash,C.; Bao,Y.; Sanders,R.; Zhdanov,S.; Kiryutin,B.; Lipman,D.J.; Tatusova,T.; Grad,Y.
EPI524227	NP	United States	2013-Jan-16	A/Chicago/YGA_04188/2013		Other Database Import	Wentworth,D.E.; Halpin,R.A.; Lin,X.; Bera,J.; Akopov,A.; Ransier,A.; Mohan,M.; Fedorova,N.; Tsitrin,T.; Stockwell,T.; Amedeo,P.; Appalla,L.; Bishop,B.; Edworthy,P.; Gupta,N.; Hoover,J.; Katzel,D.; Li,K.; Schobel,S.; Shrivastava,S.; Thovarai,V.; Wang,S.; Landon,E.; Tesic,V.; Nash,C.; Bao,Y.; Sanders,R.; Zhdanov,S.; Kiryutin,B.; Lipman,D.J.; Tatusova,T.; Grad,Y.
EPI524228	NS	United States	2013-Jan-16	A/Chicago/YGA_04188/2013		Other Database Import	Wentworth,D.E.; Halpin,R.A.; Lin,X.; Bera,J.; Akopov,A.; Ransier,A.; Mohan,M.; Fedorova,N.; Tsitrin,T.; Stockwell,T.; Amedeo,P.; Appalla,L.; Bishop,B.; Edworthy,P.; Gupta,N.; Hoover,J.; Katzel,D.; Li,K.; Schobel,S.; Shrivastava,S.; Thovarai,V.; Wang,S.; Landon,E.; Tesic,V.; Nash,C.; Bao,Y.; Sanders,R.; Zhdanov,S.; Kiryutin,B.; Lipman,D.J.; Tatusova,T.; Grad,Y.
EPI524230	PB1	United States	2013-Jan-16	A/Chicago/YGA_04188/2013		Other Database Import	Wentworth,D.E.; Halpin,R.A.; Lin,X.; Bera,J.; Akopov,A.; Ransier,A.; Mohan,M.; Fedorova,N.; Tsitrin,T.; Stockwell,T.; Amedeo,P.; Appalla,L.; Bishop,B.; Edworthy,P.; Gupta,N.; Hoover,J.; Katzel,D.; Li,K.; Schobel,S.; Shrivastava,S.; Thovarai,V.; Wang,S.; Landon,E.; Tesic,V.; Nash,C.; Bao,Y.; Sanders,R.; Zhdanov,S.; Kiryutin,B.; Lipman,D.J.; Tatusova,T.; Grad,Y.
EPI524231	PB2	United States	2013-Jan-16	A/Chicago/YGA_04188/2013		Other Database Import	Wentworth,D.E.; Halpin,R.A.; Lin,X.; Bera,J.; Akopov,A.; Ransier,A.; Mohan,M.; Fedorova,N.; Tsitrin,T.; Stockwell,T.; Amedeo,P.; Appalla,L.; Bishop,B.; Edworthy,P.; Gupta,N.; Hoover,J.; Katzel,D.; Li,K.; Schobel,S.; Shrivastava,S.; Thovarai,V.; Wang,S.; Landon,E.; Tesic,V.; Nash,C.; Bao,Y.; Sanders,R.; Zhdanov,S.; Kiryutin,B.; Lipman,D.J.; Tatusova,T.; Grad,Y.
EPI524219	NP	United States	2013-Jan-16	A/Chicago/YGA_04187/2013		Other Database Import	Wentworth,D.E.; Halpin,R.A.; Lin,X.; Bera,J.; Akopov,A.; Ransier,A.; Mohan,M.; Fedorova,N.; Tsitrin,T.; Stockwell,T.; Amedeo,P.; Appalla,L.; Bishop,B.; Edworthy,P.; Gupta,N.; Hoover,J.; Katzel,D.; Li,K.; Schobel,S.; Shrivastava,S.; Thovarai,V.; Wang,S.; Landon,E.; Tesic,V.; Nash,C.; Bao,Y.; Sanders,R.; Zhdanov,S.; Kiryutin,B.; Lipman,D.J.; Tatusova,T.; Grad,Y.
EPI524220	NS	United States	2013-Jan-16	A/Chicago/YGA_04187/2013		Other Database Import	Wentworth,D.E.; Halpin,R.A.; Lin,X.; Bera,J.; Akopov,A.; Ransier,A.; Mohan,M.; Fedorova,N.; Tsitrin,T.; Stockwell,T.; Amedeo,P.; Appalla,L.; Bishop,B.; Edworthy,P.; Gupta,N.; Hoover,J.; Katzel,D.; Li,K.; Schobel,S.; Shrivastava,S.; Thovarai,V.; Wang,S.; Landon,E.; Tesic,V.; Nash,C.; Bao,Y.; Sanders,R.; Zhdanov,S.; Kiryutin,B.; Lipman,D.J.; Tatusova,T.; Grad,Y.
EPI524222	PB1	United States	2013-Jan-16	A/Chicago/YGA_04187/2013		Other Database Import	Wentworth,D.E.; Halpin,R.A.; Lin,X.; Bera,J.; Akopov,A.; Ransier,A.; Mohan,M.; Fedorova,N.; Tsitrin,T.; Stockwell,T.; Amedeo,P.; Appalla,L.; Bishop,B.; Edworthy,P.; Gupta,N.; Hoover,J.; Katzel,D.; Li,K.; Schobel,S.; Shrivastava,S.; Thovarai,V.; Wang,S.; Landon,E.; Tesic,V.; Nash,C.; Bao,Y.; Sanders,R.; Zhdanov,S.; Kiryutin,B.; Lipman,D.J.; Tatusova,T.; Grad,Y.
EPI524223	PB2	United States	2013-Jan-16	A/Chicago/YGA_04187/2013		Other Database Import	Wentworth,D.E.; Halpin,R.A.; Lin,X.; Bera,J.; Akopov,A.; Ransier,A.; Mohan,M.; Fedorova,N.; Tsitrin,T.; Stockwell,T.; Amedeo,P.; Appalla,L.; Bishop,B.; Edworthy,P.; Gupta,N.; Hoover,J.; Katzel,D.; Li,K.; Schobel,S.; Shrivastava,S.; Thovarai,V.; Wang,S.; Landon,E.; Tesic,V.; Nash,C.; Bao,Y.; Sanders,R.; Zhdanov,S.; Kiryutin,B.; Lipman,D.J.; Tatusova,T.; Grad,Y.
EPI524216	HA	United States	2013-Jan-16	A/Chicago/YGA_04187/2013		Other Database Import	Wentworth,D.E.; Halpin,R.A.; Lin,X.; Bera,J.; Akopov,A.; Ransier,A.; Mohan,M.; Fedorova,N.; Tsitrin,T.; Stockwell,T.; Amedeo,P.; Appalla,L.; Bishop,B.; Edworthy,P.; Gupta,N.; Hoover,J.; Katzel,D.; Li,K.; Schobel,S.; Shrivastava,S.; Thovarai,V.; Wang,S.; Landon,E.; Tesic,V.; Nash,C.; Bao,Y.; Sanders,R.; Zhdanov,S.; Kiryutin,B.; Lipman,D.J.; Tatusova,T.; Grad,Y.
EPI524217	MP	United States	2013-Jan-16	A/Chicago/YGA_04187/2013		Other Database Import	Wentworth,D.E.; Halpin,R.A.; Lin,X.; Bera,J.; Akopov,A.; Ransier,A.; Mohan,M.; Fedorova,N.; Tsitrin,T.; Stockwell,T.; Amedeo,P.; Appalla,L.; Bishop,B.; Edworthy,P.; Gupta,N.; Hoover,J.; Katzel,D.; Li,K.; Schobel,S.; Shrivastava,S.; Thovarai,V.; Wang,S.; Landon,E.; Tesic,V.; Nash,C.; Bao,Y.; Sanders,R.; Zhdanov,S.; Kiryutin,B.; Lipman,D.J.; Tatusova,T.; Grad,Y.
EPI524218	NA	United States	2013-Jan-16	A/Chicago/YGA_04187/2013		Other Database Import	Wentworth,D.E.; Halpin,R.A.; Lin,X.; Bera,J.; Akopov,A.; Ransier,A.; Mohan,M.; Fedorova,N.; Tsitrin,T.; Stockwell,T.; Amedeo,P.; Appalla,L.; Bishop,B.; Edworthy,P.; Gupta,N.; Hoover,J.; Katzel,D.; Li,K.; Schobel,S.; Shrivastava,S.; Thovarai,V.; Wang,S.; Landon,E.; Tesic,V.; Nash,C.; Bao,Y.; Sanders,R.; Zhdanov,S.; Kiryutin,B.; Lipman,D.J.; Tatusova,T.; Grad,Y.
EPI524208	HA	United States	2013-Jan-14	A/Chicago/YGA_04184/2013		Other Database Import	Wentworth,D.E.; Halpin,R.A.; Lin,X.; Bera,J.; Akopov,A.; Ransier,A.; Mohan,M.; Fedorova,N.; Tsitrin,T.; Stockwell,T.; Amedeo,P.; Appalla,L.; Bishop,B.; Edworthy,P.; Gupta,N.; Hoover,J.; Katzel,D.; Li,K.; Schobel,S.; Shrivastava,S.; Thovarai,V.; Wang,S.; Landon,E.; Tesic,V.; Nash,C.; Bao,Y.; Sanders,R.; Zhdanov,S.; Kiryutin,B.; Lipman,D.J.; Tatusova,T.; Grad,Y.
EPI524209	MP	United States	2013-Jan-14	A/Chicago/YGA_04184/2013		Other Database Import	Wentworth,D.E.; Halpin,R.A.; Lin,X.; Bera,J.; Akopov,A.; Ransier,A.; Mohan,M.; Fedorova,N.; Tsitrin,T.; Stockwell,T.; Amedeo,P.; Appalla,L.; Bishop,B.; Edworthy,P.; Gupta,N.; Hoover,J.; Katzel,D.; Li,K.; Schobel,S.; Shrivastava,S.; Thovarai,V.; Wang,S.; Landon,E.; Tesic,V.; Nash,C.; Bao,Y.; Sanders,R.; Zhdanov,S.; Kiryutin,B.; Lipman,D.J.; Tatusova,T.; Grad,Y.
EPI524210	NA	United States	2013-Jan-14	A/Chicago/YGA_04184/2013		Other Database Import	Wentworth,D.E.; Halpin,R.A.; Lin,X.; Bera,J.; Akopov,A.; Ransier,A.; Mohan,M.; Fedorova,N.; Tsitrin,T.; Stockwell,T.; Amedeo,P.; Appalla,L.; Bishop,B.; Edworthy,P.; Gupta,N.; Hoover,J.; Katzel,D.; Li,K.; Schobel,S.; Shrivastava,S.; Thovarai,V.; Wang,S.; Landon,E.; Tesic,V.; Nash,C.; Bao,Y.; Sanders,R.; Zhdanov,S.; Kiryutin,B.; Lipman,D.J.; Tatusova,T.; Grad,Y.
EPI524211	NP	United States	2013-Jan-14	A/Chicago/YGA_04184/2013		Other Database Import	Wentworth,D.E.; Halpin,R.A.; Lin,X.; Bera,J.; Akopov,A.; Ransier,A.; Mohan,M.; Fedorova,N.; Tsitrin,T.; Stockwell,T.; Amedeo,P.; Appalla,L.; Bishop,B.; Edworthy,P.; Gupta,N.; Hoover,J.; Katzel,D.; Li,K.; Schobel,S.; Shrivastava,S.; Thovarai,V.; Wang,S.; Landon,E.; Tesic,V.; Nash,C.; Bao,Y.; Sanders,R.; Zhdanov,S.; Kiryutin,B.; Lipman,D.J.; Tatusova,T.; Grad,Y.
EPI524212	NS	United States	2013-Jan-14	A/Chicago/YGA_04184/2013		Other Database Import	Wentworth,D.E.; Halpin,R.A.; Lin,X.; Bera,J.; Akopov,A.; Ransier,A.; Mohan,M.; Fedorova,N.; Tsitrin,T.; Stockwell,T.; Amedeo,P.; Appalla,L.; Bishop,B.; Edworthy,P.; Gupta,N.; Hoover,J.; Katzel,D.; Li,K.; Schobel,S.; Shrivastava,S.; Thovarai,V.; Wang,S.; Landon,E.; Tesic,V.; Nash,C.; Bao,Y.; Sanders,R.; Zhdanov,S.; Kiryutin,B.; Lipman,D.J.; Tatusova,T.; Grad,Y.
EPI524214	PB1	United States	2013-Jan-14	A/Chicago/YGA_04184/2013		Other Database Import	Wentworth,D.E.; Halpin,R.A.; Lin,X.; Bera,J.; Akopov,A.; Ransier,A.; Mohan,M.; Fedorova,N.; Tsitrin,T.; Stockwell,T.; Amedeo,P.; Appalla,L.; Bishop,B.; Edworthy,P.; Gupta,N.; Hoover,J.; Katzel,D.; Li,K.; Schobel,S.; Shrivastava,S.; Thovarai,V.; Wang,S.; Landon,E.; Tesic,V.; Nash,C.; Bao,Y.; Sanders,R.; Zhdanov,S.; Kiryutin,B.; Lipman,D.J.; Tatusova,T.; Grad,Y.
EPI524215	PB2	United States	2013-Jan-14	A/Chicago/YGA_04184/2013		Other Database Import	Wentworth,D.E.; Halpin,R.A.; Lin,X.; Bera,J.; Akopov,A.; Ransier,A.; Mohan,M.; Fedorova,N.; Tsitrin,T.; Stockwell,T.; Amedeo,P.; Appalla,L.; Bishop,B.; Edworthy,P.; Gupta,N.; Hoover,J.; Katzel,D.; Li,K.; Schobel,S.; Shrivastava,S.; Thovarai,V.; Wang,S.; Landon,E.; Tesic,V.; Nash,C.; Bao,Y.; Sanders,R.; Zhdanov,S.; Kiryutin,B.; Lipman,D.J.; Tatusova,T.; Grad,Y.
EPI524176	HA	United States	2013-Jan-07	A/Chicago/YGA_04150/2013		Other Database Import	Wentworth,D.E.; Halpin,R.A.; Lin,X.; Bera,J.; Akopov,A.; Ransier,A.; Mohan,M.; Fedorova,N.; Tsitrin,T.; Stockwell,T.; Amedeo,P.; Appalla,L.; Bishop,B.; Edworthy,P.; Gupta,N.; Hoover,J.; Katzel,D.; Li,K.; Schobel,S.; Shrivastava,S.; Thovarai,V.; Wang,S.; Landon,E.; Tesic,V.; Nash,C.; Bao,Y.; Sanders,R.; Zhdanov,S.; Kiryutin,B.; Lipman,D.J.; Tatusova,T.; Grad,Y.
EPI524177	MP	United States	2013-Jan-07	A/Chicago/YGA_04150/2013		Other Database Import	Wentworth,D.E.; Halpin,R.A.; Lin,X.; Bera,J.; Akopov,A.; Ransier,A.; Mohan,M.; Fedorova,N.; Tsitrin,T.; Stockwell,T.; Amedeo,P.; Appalla,L.; Bishop,B.; Edworthy,P.; Gupta,N.; Hoover,J.; Katzel,D.; Li,K.; Schobel,S.; Shrivastava,S.; Thovarai,V.; Wang,S.; Landon,E.; Tesic,V.; Nash,C.; Bao,Y.; Sanders,R.; Zhdanov,S.; Kiryutin,B.; Lipman,D.J.; Tatusova,T.; Grad,Y.
EPI524178	NA	United States	2013-Jan-07	A/Chicago/YGA_04150/2013		Other Database Import	Wentworth,D.E.; Halpin,R.A.; Lin,X.; Bera,J.; Akopov,A.; Ransier,A.; Mohan,M.; Fedorova,N.; Tsitrin,T.; Stockwell,T.; Amedeo,P.; Appalla,L.; Bishop,B.; Edworthy,P.; Gupta,N.; Hoover,J.; Katzel,D.; Li,K.; Schobel,S.; Shrivastava,S.; Thovarai,V.; Wang,S.; Landon,E.; Tesic,V.; Nash,C.; Bao,Y.; Sanders,R.; Zhdanov,S.; Kiryutin,B.; Lipman,D.J.; Tatusova,T.; Grad,Y.
EPI524179	NP	United States	2013-Jan-07	A/Chicago/YGA_04150/2013		Other Database Import	Wentworth,D.E.; Halpin,R.A.; Lin,X.; Bera,J.; Akopov,A.; Ransier,A.; Mohan,M.; Fedorova,N.; Tsitrin,T.; Stockwell,T.; Amedeo,P.; Appalla,L.; Bishop,B.; Edworthy,P.; Gupta,N.; Hoover,J.; Katzel,D.; Li,K.; Schobel,S.; Shrivastava,S.; Thovarai,V.; Wang,S.; Landon,E.; Tesic,V.; Nash,C.; Bao,Y.; Sanders,R.; Zhdanov,S.; Kiryutin,B.; Lipman,D.J.; Tatusova,T.; Grad,Y.
EPI524180	NS	United States	2013-Jan-07	A/Chicago/YGA_04150/2013		Other Database Import	Wentworth,D.E.; Halpin,R.A.; Lin,X.; Bera,J.; Akopov,A.; Ransier,A.; Mohan,M.; Fedorova,N.; Tsitrin,T.; Stockwell,T.; Amedeo,P.; Appalla,L.; Bishop,B.; Edworthy,P.; Gupta,N.; Hoover,J.; Katzel,D.; Li,K.; Schobel,S.; Shrivastava,S.; Thovarai,V.; Wang,S.; Landon,E.; Tesic,V.; Nash,C.; Bao,Y.; Sanders,R.; Zhdanov,S.; Kiryutin,B.; Lipman,D.J.; Tatusova,T.; Grad,Y.
EPI524182	PB1	United States	2013-Jan-07	A/Chicago/YGA_04150/2013		Other Database Import	Wentworth,D.E.; Halpin,R.A.; Lin,X.; Bera,J.; Akopov,A.; Ransier,A.; Mohan,M.; Fedorova,N.; Tsitrin,T.; Stockwell,T.; Amedeo,P.; Appalla,L.; Bishop,B.; Edworthy,P.; Gupta,N.; Hoover,J.; Katzel,D.; Li,K.; Schobel,S.; Shrivastava,S.; Thovarai,V.; Wang,S.; Landon,E.; Tesic,V.; Nash,C.; Bao,Y.; Sanders,R.; Zhdanov,S.; Kiryutin,B.; Lipman,D.J.; Tatusova,T.; Grad,Y.
EPI524183	PB2	United States	2013-Jan-07	A/Chicago/YGA_04150/2013		Other Database Import	Wentworth,D.E.; Halpin,R.A.; Lin,X.; Bera,J.; Akopov,A.; Ransier,A.; Mohan,M.; Fedorova,N.; Tsitrin,T.; Stockwell,T.; Amedeo,P.; Appalla,L.; Bishop,B.; Edworthy,P.; Gupta,N.; Hoover,J.; Katzel,D.; Li,K.; Schobel,S.; Shrivastava,S.; Thovarai,V.; Wang,S.; Landon,E.; Tesic,V.; Nash,C.; Bao,Y.; Sanders,R.; Zhdanov,S.; Kiryutin,B.; Lipman,D.J.; Tatusova,T.; Grad,Y.
EPI524152	HA	United States	2013-Jan-03	A/Chicago/YGA_04136/2013		Other Database Import	Wentworth,D.E.; Halpin,R.A.; Lin,X.; Bera,J.; Akopov,A.; Ransier,A.; Mohan,M.; Fedorova,N.; Tsitrin,T.; Stockwell,T.; Amedeo,P.; Appalla,L.; Bishop,B.; Edworthy,P.; Gupta,N.; Hoover,J.; Katzel,D.; Li,K.; Schobel,S.; Shrivastava,S.; Thovarai,V.; Wang,S.; Landon,E.; Tesic,V.; Nash,C.; Bao,Y.; Sanders,R.; Zhdanov,S.; Kiryutin,B.; Lipman,D.J.; Tatusova,T.; Grad,Y.
EPI524153	MP	United States	2013-Jan-03	A/Chicago/YGA_04136/2013		Other Database Import	Wentworth,D.E.; Halpin,R.A.; Lin,X.; Bera,J.; Akopov,A.; Ransier,A.; Mohan,M.; Fedorova,N.; Tsitrin,T.; Stockwell,T.; Amedeo,P.; Appalla,L.; Bishop,B.; Edworthy,P.; Gupta,N.; Hoover,J.; Katzel,D.; Li,K.; Schobel,S.; Shrivastava,S.; Thovarai,V.; Wang,S.; Landon,E.; Tesic,V.; Nash,C.; Bao,Y.; Sanders,R.; Zhdanov,S.; Kiryutin,B.; Lipman,D.J.; Tatusova,T.; Grad,Y.
EPI524154	NA	United States	2013-Jan-03	A/Chicago/YGA_04136/2013		Other Database Import	Wentworth,D.E.; Halpin,R.A.; Lin,X.; Bera,J.; Akopov,A.; Ransier,A.; Mohan,M.; Fedorova,N.; Tsitrin,T.; Stockwell,T.; Amedeo,P.; Appalla,L.; Bishop,B.; Edworthy,P.; Gupta,N.; Hoover,J.; Katzel,D.; Li,K.; Schobel,S.; Shrivastava,S.; Thovarai,V.; Wang,S.; Landon,E.; Tesic,V.; Nash,C.; Bao,Y.; Sanders,R.; Zhdanov,S.; Kiryutin,B.; Lipman,D.J.; Tatusova,T.; Grad,Y.
EPI524155	NP	United States	2013-Jan-03	A/Chicago/YGA_04136/2013		Other Database Import	Wentworth,D.E.; Halpin,R.A.; Lin,X.; Bera,J.; Akopov,A.; Ransier,A.; Mohan,M.; Fedorova,N.; Tsitrin,T.; Stockwell,T.; Amedeo,P.; Appalla,L.; Bishop,B.; Edworthy,P.; Gupta,N.; Hoover,J.; Katzel,D.; Li,K.; Schobel,S.; Shrivastava,S.; Thovarai,V.; Wang,S.; Landon,E.; Tesic,V.; Nash,C.; Bao,Y.; Sanders,R.; Zhdanov,S.; Kiryutin,B.; Lipman,D.J.; Tatusova,T.; Grad,Y.
EPI524156	NS	United States	2013-Jan-03	A/Chicago/YGA_04136/2013		Other Database Import	Wentworth,D.E.; Halpin,R.A.; Lin,X.; Bera,J.; Akopov,A.; Ransier,A.; Mohan,M.; Fedorova,N.; Tsitrin,T.; Stockwell,T.; Amedeo,P.; Appalla,L.; Bishop,B.; Edworthy,P.; Gupta,N.; Hoover,J.; Katzel,D.; Li,K.; Schobel,S.; Shrivastava,S.; Thovarai,V.; Wang,S.; Landon,E.; Tesic,V.; Nash,C.; Bao,Y.; Sanders,R.; Zhdanov,S.; Kiryutin,B.; Lipman,D.J.; Tatusova,T.; Grad,Y.
EPI524158	PB1	United States	2013-Jan-03	A/Chicago/YGA_04136/2013		Other Database Import	Wentworth,D.E.; Halpin,R.A.; Lin,X.; Bera,J.; Akopov,A.; Ransier,A.; Mohan,M.; Fedorova,N.; Tsitrin,T.; Stockwell,T.; Amedeo,P.; Appalla,L.; Bishop,B.; Edworthy,P.; Gupta,N.; Hoover,J.; Katzel,D.; Li,K.; Schobel,S.; Shrivastava,S.; Thovarai,V.; Wang,S.; Landon,E.; Tesic,V.; Nash,C.; Bao,Y.; Sanders,R.; Zhdanov,S.; Kiryutin,B.; Lipman,D.J.; Tatusova,T.; Grad,Y.
EPI524159	PB2	United States	2013-Jan-03	A/Chicago/YGA_04136/2013		Other Database Import	Wentworth,D.E.; Halpin,R.A.; Lin,X.; Bera,J.; Akopov,A.; Ransier,A.; Mohan,M.; Fedorova,N.; Tsitrin,T.; Stockwell,T.; Amedeo,P.; Appalla,L.; Bishop,B.; Edworthy,P.; Gupta,N.; Hoover,J.; Katzel,D.; Li,K.; Schobel,S.; Shrivastava,S.; Thovarai,V.; Wang,S.; Landon,E.; Tesic,V.; Nash,C.; Bao,Y.; Sanders,R.; Zhdanov,S.; Kiryutin,B.; Lipman,D.J.; Tatusova,T.; Grad,Y.
EPI524136	HA	United States	2013-Jan-02	A/Chicago/YGA_04134/2013		Other Database Import	Wentworth,D.E.; Halpin,R.A.; Lin,X.; Bera,J.; Akopov,A.; Ransier,A.; Mohan,M.; Fedorova,N.; Tsitrin,T.; Stockwell,T.; Amedeo,P.; Appalla,L.; Bishop,B.; Edworthy,P.; Gupta,N.; Hoover,J.; Katzel,D.; Li,K.; Schobel,S.; Shrivastava,S.; Thovarai,V.; Wang,S.; Landon,E.; Tesic,V.; Nash,C.; Bao,Y.; Sanders,R.; Zhdanov,S.; Kiryutin,B.; Lipman,D.J.; Tatusova,T.; Grad,Y.
EPI524137	MP	United States	2013-Jan-02	A/Chicago/YGA_04134/2013		Other Database Import	Wentworth,D.E.; Halpin,R.A.; Lin,X.; Bera,J.; Akopov,A.; Ransier,A.; Mohan,M.; Fedorova,N.; Tsitrin,T.; Stockwell,T.; Amedeo,P.; Appalla,L.; Bishop,B.; Edworthy,P.; Gupta,N.; Hoover,J.; Katzel,D.; Li,K.; Schobel,S.; Shrivastava,S.; Thovarai,V.; Wang,S.; Landon,E.; Tesic,V.; Nash,C.; Bao,Y.; Sanders,R.; Zhdanov,S.; Kiryutin,B.; Lipman,D.J.; Tatusova,T.; Grad,Y.
EPI524138	NA	United States	2013-Jan-02	A/Chicago/YGA_04134/2013		Other Database Import	Wentworth,D.E.; Halpin,R.A.; Lin,X.; Bera,J.; Akopov,A.; Ransier,A.; Mohan,M.; Fedorova,N.; Tsitrin,T.; Stockwell,T.; Amedeo,P.; Appalla,L.; Bishop,B.; Edworthy,P.; Gupta,N.; Hoover,J.; Katzel,D.; Li,K.; Schobel,S.; Shrivastava,S.; Thovarai,V.; Wang,S.; Landon,E.; Tesic,V.; Nash,C.; Bao,Y.; Sanders,R.; Zhdanov,S.; Kiryutin,B.; Lipman,D.J.; Tatusova,T.; Grad,Y.
EPI524139	NP	United States	2013-Jan-02	A/Chicago/YGA_04134/2013		Other Database Import	Wentworth,D.E.; Halpin,R.A.; Lin,X.; Bera,J.; Akopov,A.; Ransier,A.; Mohan,M.; Fedorova,N.; Tsitrin,T.; Stockwell,T.; Amedeo,P.; Appalla,L.; Bishop,B.; Edworthy,P.; Gupta,N.; Hoover,J.; Katzel,D.; Li,K.; Schobel,S.; Shrivastava,S.; Thovarai,V.; Wang,S.; Landon,E.; Tesic,V.; Nash,C.; Bao,Y.; Sanders,R.; Zhdanov,S.; Kiryutin,B.; Lipman,D.J.; Tatusova,T.; Grad,Y.
EPI524140	NS	United States	2013-Jan-02	A/Chicago/YGA_04134/2013		Other Database Import	Wentworth,D.E.; Halpin,R.A.; Lin,X.; Bera,J.; Akopov,A.; Ransier,A.; Mohan,M.; Fedorova,N.; Tsitrin,T.; Stockwell,T.; Amedeo,P.; Appalla,L.; Bishop,B.; Edworthy,P.; Gupta,N.; Hoover,J.; Katzel,D.; Li,K.; Schobel,S.; Shrivastava,S.; Thovarai,V.; Wang,S.; Landon,E.; Tesic,V.; Nash,C.; Bao,Y.; Sanders,R.; Zhdanov,S.; Kiryutin,B.; Lipman,D.J.; Tatusova,T.; Grad,Y.
EPI524142	PB1	United States	2013-Jan-02	A/Chicago/YGA_04134/2013		Other Database Import	Wentworth,D.E.; Halpin,R.A.; Lin,X.; Bera,J.; Akopov,A.; Ransier,A.; Mohan,M.; Fedorova,N.; Tsitrin,T.; Stockwell,T.; Amedeo,P.; Appalla,L.; Bishop,B.; Edworthy,P.; Gupta,N.; Hoover,J.; Katzel,D.; Li,K.; Schobel,S.; Shrivastava,S.; Thovarai,V.; Wang,S.; Landon,E.; Tesic,V.; Nash,C.; Bao,Y.; Sanders,R.; Zhdanov,S.; Kiryutin,B.; Lipman,D.J.; Tatusova,T.; Grad,Y.
EPI524143	PB2	United States	2013-Jan-02	A/Chicago/YGA_04134/2013		Other Database Import	Wentworth,D.E.; Halpin,R.A.; Lin,X.; Bera,J.; Akopov,A.; Ransier,A.; Mohan,M.; Fedorova,N.; Tsitrin,T.; Stockwell,T.; Amedeo,P.; Appalla,L.; Bishop,B.; Edworthy,P.; Gupta,N.; Hoover,J.; Katzel,D.; Li,K.; Schobel,S.; Shrivastava,S.; Thovarai,V.; Wang,S.; Landon,E.; Tesic,V.; Nash,C.; Bao,Y.; Sanders,R.; Zhdanov,S.; Kiryutin,B.; Lipman,D.J.; Tatusova,T.; Grad,Y.
EPI524116	NS	United States	2013-Jan-01	A/Chicago/YGA_04131/2013		Other Database Import	Wentworth,D.E.; Halpin,R.A.; Lin,X.; Bera,J.; Akopov,A.; Ransier,A.; Mohan,M.; Fedorova,N.; Tsitrin,T.; Stockwell,T.; Amedeo,P.; Appalla,L.; Bishop,B.; Edworthy,P.; Gupta,N.; Hoover,J.; Katzel,D.; Li,K.; Schobel,S.; Shrivastava,S.; Thovarai,V.; Wang,S.; Landon,E.; Tesic,V.; Nash,C.; Bao,Y.; Sanders,R.; Zhdanov,S.; Kiryutin,B.; Lipman,D.J.; Tatusova,T.; Grad,Y.
EPI524118	PB1	United States	2013-Jan-01	A/Chicago/YGA_04131/2013		Other Database Import	Wentworth,D.E.; Halpin,R.A.; Lin,X.; Bera,J.; Akopov,A.; Ransier,A.; Mohan,M.; Fedorova,N.; Tsitrin,T.; Stockwell,T.; Amedeo,P.; Appalla,L.; Bishop,B.; Edworthy,P.; Gupta,N.; Hoover,J.; Katzel,D.; Li,K.; Schobel,S.; Shrivastava,S.; Thovarai,V.; Wang,S.; Landon,E.; Tesic,V.; Nash,C.; Bao,Y.; Sanders,R.; Zhdanov,S.; Kiryutin,B.; Lipman,D.J.; Tatusova,T.; Grad,Y.
EPI524119	PB2	United States	2013-Jan-01	A/Chicago/YGA_04131/2013		Other Database Import	Wentworth,D.E.; Halpin,R.A.; Lin,X.; Bera,J.; Akopov,A.; Ransier,A.; Mohan,M.; Fedorova,N.; Tsitrin,T.; Stockwell,T.; Amedeo,P.; Appalla,L.; Bishop,B.; Edworthy,P.; Gupta,N.; Hoover,J.; Katzel,D.; Li,K.; Schobel,S.; Shrivastava,S.; Thovarai,V.; Wang,S.; Landon,E.; Tesic,V.; Nash,C.; Bao,Y.; Sanders,R.; Zhdanov,S.; Kiryutin,B.; Lipman,D.J.; Tatusova,T.; Grad,Y.
EPI524114	NA	United States	2013-Jan-01	A/Chicago/YGA_04131/2013		Other Database Import	Wentworth,D.E.; Halpin,R.A.; Lin,X.; Bera,J.; Akopov,A.; Ransier,A.; Mohan,M.; Fedorova,N.; Tsitrin,T.; Stockwell,T.; Amedeo,P.; Appalla,L.; Bishop,B.; Edworthy,P.; Gupta,N.; Hoover,J.; Katzel,D.; Li,K.; Schobel,S.; Shrivastava,S.; Thovarai,V.; Wang,S.; Landon,E.; Tesic,V.; Nash,C.; Bao,Y.; Sanders,R.; Zhdanov,S.; Kiryutin,B.; Lipman,D.J.; Tatusova,T.; Grad,Y.
EPI524115	NP	United States	2013-Jan-01	A/Chicago/YGA_04131/2013		Other Database Import	Wentworth,D.E.; Halpin,R.A.; Lin,X.; Bera,J.; Akopov,A.; Ransier,A.; Mohan,M.; Fedorova,N.; Tsitrin,T.; Stockwell,T.; Amedeo,P.; Appalla,L.; Bishop,B.; Edworthy,P.; Gupta,N.; Hoover,J.; Katzel,D.; Li,K.; Schobel,S.; Shrivastava,S.; Thovarai,V.; Wang,S.; Landon,E.; Tesic,V.; Nash,C.; Bao,Y.; Sanders,R.; Zhdanov,S.; Kiryutin,B.; Lipman,D.J.; Tatusova,T.; Grad,Y.
EPI524112	HA	United States	2013-Jan-01	A/Chicago/YGA_04131/2013		Other Database Import	Wentworth,D.E.; Halpin,R.A.; Lin,X.; Bera,J.; Akopov,A.; Ransier,A.; Mohan,M.; Fedorova,N.; Tsitrin,T.; Stockwell,T.; Amedeo,P.; Appalla,L.; Bishop,B.; Edworthy,P.; Gupta,N.; Hoover,J.; Katzel,D.; Li,K.; Schobel,S.; Shrivastava,S.; Thovarai,V.; Wang,S.; Landon,E.; Tesic,V.; Nash,C.; Bao,Y.; Sanders,R.; Zhdanov,S.; Kiryutin,B.; Lipman,D.J.; Tatusova,T.; Grad,Y.
EPI524113	MP	United States	2013-Jan-01	A/Chicago/YGA_04131/2013		Other Database Import	Wentworth,D.E.; Halpin,R.A.; Lin,X.; Bera,J.; Akopov,A.; Ransier,A.; Mohan,M.; Fedorova,N.; Tsitrin,T.; Stockwell,T.; Amedeo,P.; Appalla,L.; Bishop,B.; Edworthy,P.; Gupta,N.; Hoover,J.; Katzel,D.; Li,K.; Schobel,S.; Shrivastava,S.; Thovarai,V.; Wang,S.; Landon,E.; Tesic,V.; Nash,C.; Bao,Y.; Sanders,R.; Zhdanov,S.; Kiryutin,B.; Lipman,D.J.; Tatusova,T.; Grad,Y.
EPI524108	NS	United States	2013-Jan-01	A/Chicago/YGA_04130/2013		Other Database Import	Wentworth,D.E.; Halpin,R.A.; Lin,X.; Bera,J.; Akopov,A.; Ransier,A.; Mohan,M.; Fedorova,N.; Tsitrin,T.; Stockwell,T.; Amedeo,P.; Appalla,L.; Bishop,B.; Edworthy,P.; Gupta,N.; Hoover,J.; Katzel,D.; Li,K.; Schobel,S.; Shrivastava,S.; Thovarai,V.; Wang,S.; Landon,E.; Tesic,V.; Nash,C.; Bao,Y.; Sanders,R.; Zhdanov,S.; Kiryutin,B.; Lipman,D.J.; Tatusova,T.; Grad,Y.
EPI524110	PB1	United States	2013-Jan-01	A/Chicago/YGA_04130/2013		Other Database Import	Wentworth,D.E.; Halpin,R.A.; Lin,X.; Bera,J.; Akopov,A.; Ransier,A.; Mohan,M.; Fedorova,N.; Tsitrin,T.; Stockwell,T.; Amedeo,P.; Appalla,L.; Bishop,B.; Edworthy,P.; Gupta,N.; Hoover,J.; Katzel,D.; Li,K.; Schobel,S.; Shrivastava,S.; Thovarai,V.; Wang,S.; Landon,E.; Tesic,V.; Nash,C.; Bao,Y.; Sanders,R.; Zhdanov,S.; Kiryutin,B.; Lipman,D.J.; Tatusova,T.; Grad,Y.
EPI524111	PB2	United States	2013-Jan-01	A/Chicago/YGA_04130/2013		Other Database Import	Wentworth,D.E.; Halpin,R.A.; Lin,X.; Bera,J.; Akopov,A.; Ransier,A.; Mohan,M.; Fedorova,N.; Tsitrin,T.; Stockwell,T.; Amedeo,P.; Appalla,L.; Bishop,B.; Edworthy,P.; Gupta,N.; Hoover,J.; Katzel,D.; Li,K.; Schobel,S.; Shrivastava,S.; Thovarai,V.; Wang,S.; Landon,E.; Tesic,V.; Nash,C.; Bao,Y.; Sanders,R.; Zhdanov,S.; Kiryutin,B.; Lipman,D.J.; Tatusova,T.; Grad,Y.
EPI524104	HA	United States	2013-Jan-01	A/Chicago/YGA_04130/2013		Other Database Import	Wentworth,D.E.; Halpin,R.A.; Lin,X.; Bera,J.; Akopov,A.; Ransier,A.; Mohan,M.; Fedorova,N.; Tsitrin,T.; Stockwell,T.; Amedeo,P.; Appalla,L.; Bishop,B.; Edworthy,P.; Gupta,N.; Hoover,J.; Katzel,D.; Li,K.; Schobel,S.; Shrivastava,S.; Thovarai,V.; Wang,S.; Landon,E.; Tesic,V.; Nash,C.; Bao,Y.; Sanders,R.; Zhdanov,S.; Kiryutin,B.; Lipman,D.J.; Tatusova,T.; Grad,Y.
EPI524105	MP	United States	2013-Jan-01	A/Chicago/YGA_04130/2013		Other Database Import	Wentworth,D.E.; Halpin,R.A.; Lin,X.; Bera,J.; Akopov,A.; Ransier,A.; Mohan,M.; Fedorova,N.; Tsitrin,T.; Stockwell,T.; Amedeo,P.; Appalla,L.; Bishop,B.; Edworthy,P.; Gupta,N.; Hoover,J.; Katzel,D.; Li,K.; Schobel,S.; Shrivastava,S.; Thovarai,V.; Wang,S.; Landon,E.; Tesic,V.; Nash,C.; Bao,Y.; Sanders,R.; Zhdanov,S.; Kiryutin,B.; Lipman,D.J.; Tatusova,T.; Grad,Y.
EPI524106	NA	United States	2013-Jan-01	A/Chicago/YGA_04130/2013		Other Database Import	Wentworth,D.E.; Halpin,R.A.; Lin,X.; Bera,J.; Akopov,A.; Ransier,A.; Mohan,M.; Fedorova,N.; Tsitrin,T.; Stockwell,T.; Amedeo,P.; Appalla,L.; Bishop,B.; Edworthy,P.; Gupta,N.; Hoover,J.; Katzel,D.; Li,K.; Schobel,S.; Shrivastava,S.; Thovarai,V.; Wang,S.; Landon,E.; Tesic,V.; Nash,C.; Bao,Y.; Sanders,R.; Zhdanov,S.; Kiryutin,B.; Lipman,D.J.; Tatusova,T.; Grad,Y.
EPI524107	NP	United States	2013-Jan-01	A/Chicago/YGA_04130/2013		Other Database Import	Wentworth,D.E.; Halpin,R.A.; Lin,X.; Bera,J.; Akopov,A.; Ransier,A.; Mohan,M.; Fedorova,N.; Tsitrin,T.; Stockwell,T.; Amedeo,P.; Appalla,L.; Bishop,B.; Edworthy,P.; Gupta,N.; Hoover,J.; Katzel,D.; Li,K.; Schobel,S.; Shrivastava,S.; Thovarai,V.; Wang,S.; Landon,E.; Tesic,V.; Nash,C.; Bao,Y.; Sanders,R.; Zhdanov,S.; Kiryutin,B.; Lipman,D.J.; Tatusova,T.; Grad,Y.
EPI524080	HA	United States	2013-Jan-01	A/Chicago/YGA_04127/2013		Other Database Import	Wentworth,D.E.; Halpin,R.A.; Lin,X.; Bera,J.; Akopov,A.; Ransier,A.; Mohan,M.; Fedorova,N.; Tsitrin,T.; Stockwell,T.; Amedeo,P.; Appalla,L.; Bishop,B.; Edworthy,P.; Gupta,N.; Hoover,J.; Katzel,D.; Li,K.; Schobel,S.; Shrivastava,S.; Thovarai,V.; Wang,S.; Landon,E.; Tesic,V.; Nash,C.; Bao,Y.; Sanders,R.; Zhdanov,S.; Kiryutin,B.; Lipman,D.J.; Tatusova,T.; Grad,Y.
EPI524081	MP	United States	2013-Jan-01	A/Chicago/YGA_04127/2013		Other Database Import	Wentworth,D.E.; Halpin,R.A.; Lin,X.; Bera,J.; Akopov,A.; Ransier,A.; Mohan,M.; Fedorova,N.; Tsitrin,T.; Stockwell,T.; Amedeo,P.; Appalla,L.; Bishop,B.; Edworthy,P.; Gupta,N.; Hoover,J.; Katzel,D.; Li,K.; Schobel,S.; Shrivastava,S.; Thovarai,V.; Wang,S.; Landon,E.; Tesic,V.; Nash,C.; Bao,Y.; Sanders,R.; Zhdanov,S.; Kiryutin,B.; Lipman,D.J.; Tatusova,T.; Grad,Y.
EPI524082	NA	United States	2013-Jan-01	A/Chicago/YGA_04127/2013		Other Database Import	Wentworth,D.E.; Halpin,R.A.; Lin,X.; Bera,J.; Akopov,A.; Ransier,A.; Mohan,M.; Fedorova,N.; Tsitrin,T.; Stockwell,T.; Amedeo,P.; Appalla,L.; Bishop,B.; Edworthy,P.; Gupta,N.; Hoover,J.; Katzel,D.; Li,K.; Schobel,S.; Shrivastava,S.; Thovarai,V.; Wang,S.; Landon,E.; Tesic,V.; Nash,C.; Bao,Y.; Sanders,R.; Zhdanov,S.; Kiryutin,B.; Lipman,D.J.; Tatusova,T.; Grad,Y.
EPI524083	NP	United States	2013-Jan-01	A/Chicago/YGA_04127/2013		Other Database Import	Wentworth,D.E.; Halpin,R.A.; Lin,X.; Bera,J.; Akopov,A.; Ransier,A.; Mohan,M.; Fedorova,N.; Tsitrin,T.; Stockwell,T.; Amedeo,P.; Appalla,L.; Bishop,B.; Edworthy,P.; Gupta,N.; Hoover,J.; Katzel,D.; Li,K.; Schobel,S.; Shrivastava,S.; Thovarai,V.; Wang,S.; Landon,E.; Tesic,V.; Nash,C.; Bao,Y.; Sanders,R.; Zhdanov,S.; Kiryutin,B.; Lipman,D.J.; Tatusova,T.; Grad,Y.
EPI524084	NS	United States	2013-Jan-01	A/Chicago/YGA_04127/2013		Other Database Import	Wentworth,D.E.; Halpin,R.A.; Lin,X.; Bera,J.; Akopov,A.; Ransier,A.; Mohan,M.; Fedorova,N.; Tsitrin,T.; Stockwell,T.; Amedeo,P.; Appalla,L.; Bishop,B.; Edworthy,P.; Gupta,N.; Hoover,J.; Katzel,D.; Li,K.; Schobel,S.; Shrivastava,S.; Thovarai,V.; Wang,S.; Landon,E.; Tesic,V.; Nash,C.; Bao,Y.; Sanders,R.; Zhdanov,S.; Kiryutin,B.; Lipman,D.J.; Tatusova,T.; Grad,Y.
EPI524086	PB1	United States	2013-Jan-01	A/Chicago/YGA_04127/2013		Other Database Import	Wentworth,D.E.; Halpin,R.A.; Lin,X.; Bera,J.; Akopov,A.; Ransier,A.; Mohan,M.; Fedorova,N.; Tsitrin,T.; Stockwell,T.; Amedeo,P.; Appalla,L.; Bishop,B.; Edworthy,P.; Gupta,N.; Hoover,J.; Katzel,D.; Li,K.; Schobel,S.; Shrivastava,S.; Thovarai,V.; Wang,S.; Landon,E.; Tesic,V.; Nash,C.; Bao,Y.; Sanders,R.; Zhdanov,S.; Kiryutin,B.; Lipman,D.J.; Tatusova,T.; Grad,Y.
EPI524087	PB2	United States	2013-Jan-01	A/Chicago/YGA_04127/2013		Other Database Import	Wentworth,D.E.; Halpin,R.A.; Lin,X.; Bera,J.; Akopov,A.; Ransier,A.; Mohan,M.; Fedorova,N.; Tsitrin,T.; Stockwell,T.; Amedeo,P.; Appalla,L.; Bishop,B.; Edworthy,P.; Gupta,N.; Hoover,J.; Katzel,D.; Li,K.; Schobel,S.; Shrivastava,S.; Thovarai,V.; Wang,S.; Landon,E.; Tesic,V.; Nash,C.; Bao,Y.; Sanders,R.; Zhdanov,S.; Kiryutin,B.; Lipman,D.J.; Tatusova,T.; Grad,Y.
EPI523552	HA	United States	2013-Jan-14	A/Santa Clara/YGA_03080/2013		Other Database Import	Wentworth,D.E.; Halpin,R.A.; Lin,X.; Bera,J.; Akopov,A.; Ransier,A.; Mohan,M.; Fedorova,N.; Tsitrin,T.; Stockwell,T.; Amedeo,P.; Appalla,L.; Bishop,B.; Edworthy,P.; Gupta,N.; Hoover,J.; Katzel,D.; Li,K.; Schobel,S.; Shrivastava,S.; Thovarai,V.; Wang,S.; Bao,Y.; Sanders,R.; Zhdanov,S.; Kiryutin,B.; Lipman,D.J.; Tatusova,T.; Grad,Y.
EPI523553	MP	United States	2013-Jan-14	A/Santa Clara/YGA_03080/2013		Other Database Import	Wentworth,D.E.; Halpin,R.A.; Lin,X.; Bera,J.; Akopov,A.; Ransier,A.; Mohan,M.; Fedorova,N.; Tsitrin,T.; Stockwell,T.; Amedeo,P.; Appalla,L.; Bishop,B.; Edworthy,P.; Gupta,N.; Hoover,J.; Katzel,D.; Li,K.; Schobel,S.; Shrivastava,S.; Thovarai,V.; Wang,S.; Bao,Y.; Sanders,R.; Zhdanov,S.; Kiryutin,B.; Lipman,D.J.; Tatusova,T.; Grad,Y.
EPI523554	NA	United States	2013-Jan-14	A/Santa Clara/YGA_03080/2013		Other Database Import	Wentworth,D.E.; Halpin,R.A.; Lin,X.; Bera,J.; Akopov,A.; Ransier,A.; Mohan,M.; Fedorova,N.; Tsitrin,T.; Stockwell,T.; Amedeo,P.; Appalla,L.; Bishop,B.; Edworthy,P.; Gupta,N.; Hoover,J.; Katzel,D.; Li,K.; Schobel,S.; Shrivastava,S.; Thovarai,V.; Wang,S.; Bao,Y.; Sanders,R.; Zhdanov,S.; Kiryutin,B.; Lipman,D.J.; Tatusova,T.; Grad,Y.
EPI523555	NP	United States	2013-Jan-14	A/Santa Clara/YGA_03080/2013		Other Database Import	Wentworth,D.E.; Halpin,R.A.; Lin,X.; Bera,J.; Akopov,A.; Ransier,A.; Mohan,M.; Fedorova,N.; Tsitrin,T.; Stockwell,T.; Amedeo,P.; Appalla,L.; Bishop,B.; Edworthy,P.; Gupta,N.; Hoover,J.; Katzel,D.; Li,K.; Schobel,S.; Shrivastava,S.; Thovarai,V.; Wang,S.; Bao,Y.; Sanders,R.; Zhdanov,S.; Kiryutin,B.; Lipman,D.J.; Tatusova,T.; Grad,Y.
EPI523556	NS	United States	2013-Jan-14	A/Santa Clara/YGA_03080/2013		Other Database Import	Wentworth,D.E.; Halpin,R.A.; Lin,X.; Bera,J.; Akopov,A.; Ransier,A.; Mohan,M.; Fedorova,N.; Tsitrin,T.; Stockwell,T.; Amedeo,P.; Appalla,L.; Bishop,B.; Edworthy,P.; Gupta,N.; Hoover,J.; Katzel,D.; Li,K.; Schobel,S.; Shrivastava,S.; Thovarai,V.; Wang,S.; Bao,Y.; Sanders,R.; Zhdanov,S.; Kiryutin,B.; Lipman,D.J.; Tatusova,T.; Grad,Y.
EPI523558	PB1	United States	2013-Jan-14	A/Santa Clara/YGA_03080/2013		Other Database Import	Wentworth,D.E.; Halpin,R.A.; Lin,X.; Bera,J.; Akopov,A.; Ransier,A.; Mohan,M.; Fedorova,N.; Tsitrin,T.; Stockwell,T.; Amedeo,P.; Appalla,L.; Bishop,B.; Edworthy,P.; Gupta,N.; Hoover,J.; Katzel,D.; Li,K.; Schobel,S.; Shrivastava,S.; Thovarai,V.; Wang,S.; Bao,Y.; Sanders,R.; Zhdanov,S.; Kiryutin,B.; Lipman,D.J.; Tatusova,T.; Grad,Y.
EPI523559	PB2	United States	2013-Jan-14	A/Santa Clara/YGA_03080/2013		Other Database Import	Wentworth,D.E.; Halpin,R.A.; Lin,X.; Bera,J.; Akopov,A.; Ransier,A.; Mohan,M.; Fedorova,N.; Tsitrin,T.; Stockwell,T.; Amedeo,P.; Appalla,L.; Bishop,B.; Edworthy,P.; Gupta,N.; Hoover,J.; Katzel,D.; Li,K.; Schobel,S.; Shrivastava,S.; Thovarai,V.; Wang,S.; Bao,Y.; Sanders,R.; Zhdanov,S.; Kiryutin,B.; Lipman,D.J.; Tatusova,T.; Grad,Y.
EPI523544	HA	United States	2013-Jan-24	A/Santa Clara/YGA_03079/2013		Other Database Import	Wentworth,D.E.; Halpin,R.A.; Lin,X.; Bera,J.; Akopov,A.; Ransier,A.; Mohan,M.; Fedorova,N.; Tsitrin,T.; Stockwell,T.; Amedeo,P.; Appalla,L.; Bishop,B.; Edworthy,P.; Gupta,N.; Hoover,J.; Katzel,D.; Li,K.; Schobel,S.; Shrivastava,S.; Thovarai,V.; Wang,S.; Bao,Y.; Sanders,R.; Zhdanov,S.; Kiryutin,B.; Lipman,D.J.; Tatusova,T.; Grad,Y.
EPI523545	MP	United States	2013-Jan-24	A/Santa Clara/YGA_03079/2013		Other Database Import	Wentworth,D.E.; Halpin,R.A.; Lin,X.; Bera,J.; Akopov,A.; Ransier,A.; Mohan,M.; Fedorova,N.; Tsitrin,T.; Stockwell,T.; Amedeo,P.; Appalla,L.; Bishop,B.; Edworthy,P.; Gupta,N.; Hoover,J.; Katzel,D.; Li,K.; Schobel,S.; Shrivastava,S.; Thovarai,V.; Wang,S.; Bao,Y.; Sanders,R.; Zhdanov,S.; Kiryutin,B.; Lipman,D.J.; Tatusova,T.; Grad,Y.
EPI523546	NA	United States	2013-Jan-24	A/Santa Clara/YGA_03079/2013		Other Database Import	Wentworth,D.E.; Halpin,R.A.; Lin,X.; Bera,J.; Akopov,A.; Ransier,A.; Mohan,M.; Fedorova,N.; Tsitrin,T.; Stockwell,T.; Amedeo,P.; Appalla,L.; Bishop,B.; Edworthy,P.; Gupta,N.; Hoover,J.; Katzel,D.; Li,K.; Schobel,S.; Shrivastava,S.; Thovarai,V.; Wang,S.; Bao,Y.; Sanders,R.; Zhdanov,S.; Kiryutin,B.; Lipman,D.J.; Tatusova,T.; Grad,Y.
EPI523547	NP	United States	2013-Jan-24	A/Santa Clara/YGA_03079/2013		Other Database Import	Wentworth,D.E.; Halpin,R.A.; Lin,X.; Bera,J.; Akopov,A.; Ransier,A.; Mohan,M.; Fedorova,N.; Tsitrin,T.; Stockwell,T.; Amedeo,P.; Appalla,L.; Bishop,B.; Edworthy,P.; Gupta,N.; Hoover,J.; Katzel,D.; Li,K.; Schobel,S.; Shrivastava,S.; Thovarai,V.; Wang,S.; Bao,Y.; Sanders,R.; Zhdanov,S.; Kiryutin,B.; Lipman,D.J.; Tatusova,T.; Grad,Y.
EPI523548	NS	United States	2013-Jan-24	A/Santa Clara/YGA_03079/2013		Other Database Import	Wentworth,D.E.; Halpin,R.A.; Lin,X.; Bera,J.; Akopov,A.; Ransier,A.; Mohan,M.; Fedorova,N.; Tsitrin,T.; Stockwell,T.; Amedeo,P.; Appalla,L.; Bishop,B.; Edworthy,P.; Gupta,N.; Hoover,J.; Katzel,D.; Li,K.; Schobel,S.; Shrivastava,S.; Thovarai,V.; Wang,S.; Bao,Y.; Sanders,R.; Zhdanov,S.; Kiryutin,B.; Lipman,D.J.; Tatusova,T.; Grad,Y.
EPI523550	PB1	United States	2013-Jan-24	A/Santa Clara/YGA_03079/2013		Other Database Import	Wentworth,D.E.; Halpin,R.A.; Lin,X.; Bera,J.; Akopov,A.; Ransier,A.; Mohan,M.; Fedorova,N.; Tsitrin,T.; Stockwell,T.; Amedeo,P.; Appalla,L.; Bishop,B.; Edworthy,P.; Gupta,N.; Hoover,J.; Katzel,D.; Li,K.; Schobel,S.; Shrivastava,S.; Thovarai,V.; Wang,S.; Bao,Y.; Sanders,R.; Zhdanov,S.; Kiryutin,B.; Lipman,D.J.; Tatusova,T.; Grad,Y.
EPI523551	PB2	United States	2013-Jan-24	A/Santa Clara/YGA_03079/2013		Other Database Import	Wentworth,D.E.; Halpin,R.A.; Lin,X.; Bera,J.; Akopov,A.; Ransier,A.; Mohan,M.; Fedorova,N.; Tsitrin,T.; Stockwell,T.; Amedeo,P.; Appalla,L.; Bishop,B.; Edworthy,P.; Gupta,N.; Hoover,J.; Katzel,D.; Li,K.; Schobel,S.; Shrivastava,S.; Thovarai,V.; Wang,S.; Bao,Y.; Sanders,R.; Zhdanov,S.; Kiryutin,B.; Lipman,D.J.; Tatusova,T.; Grad,Y.
EPI523528	HA	United States	2013-Jan-09	A/Santa Clara/YGA_03077/2013		Other Database Import	Wentworth,D.E.; Halpin,R.A.; Lin,X.; Bera,J.; Akopov,A.; Ransier,A.; Mohan,M.; Fedorova,N.; Tsitrin,T.; Stockwell,T.; Amedeo,P.; Appalla,L.; Bishop,B.; Edworthy,P.; Gupta,N.; Hoover,J.; Katzel,D.; Li,K.; Schobel,S.; Shrivastava,S.; Thovarai,V.; Wang,S.; Bao,Y.; Sanders,R.; Zhdanov,S.; Kiryutin,B.; Lipman,D.J.; Tatusova,T.; Grad,Y.
EPI523529	MP	United States	2013-Jan-09	A/Santa Clara/YGA_03077/2013		Other Database Import	Wentworth,D.E.; Halpin,R.A.; Lin,X.; Bera,J.; Akopov,A.; Ransier,A.; Mohan,M.; Fedorova,N.; Tsitrin,T.; Stockwell,T.; Amedeo,P.; Appalla,L.; Bishop,B.; Edworthy,P.; Gupta,N.; Hoover,J.; Katzel,D.; Li,K.; Schobel,S.; Shrivastava,S.; Thovarai,V.; Wang,S.; Bao,Y.; Sanders,R.; Zhdanov,S.; Kiryutin,B.; Lipman,D.J.; Tatusova,T.; Grad,Y.
EPI523530	NA	United States	2013-Jan-09	A/Santa Clara/YGA_03077/2013		Other Database Import	Wentworth,D.E.; Halpin,R.A.; Lin,X.; Bera,J.; Akopov,A.; Ransier,A.; Mohan,M.; Fedorova,N.; Tsitrin,T.; Stockwell,T.; Amedeo,P.; Appalla,L.; Bishop,B.; Edworthy,P.; Gupta,N.; Hoover,J.; Katzel,D.; Li,K.; Schobel,S.; Shrivastava,S.; Thovarai,V.; Wang,S.; Bao,Y.; Sanders,R.; Zhdanov,S.; Kiryutin,B.; Lipman,D.J.; Tatusova,T.; Grad,Y.
EPI523531	NP	United States	2013-Jan-09	A/Santa Clara/YGA_03077/2013		Other Database Import	Wentworth,D.E.; Halpin,R.A.; Lin,X.; Bera,J.; Akopov,A.; Ransier,A.; Mohan,M.; Fedorova,N.; Tsitrin,T.; Stockwell,T.; Amedeo,P.; Appalla,L.; Bishop,B.; Edworthy,P.; Gupta,N.; Hoover,J.; Katzel,D.; Li,K.; Schobel,S.; Shrivastava,S.; Thovarai,V.; Wang,S.; Bao,Y.; Sanders,R.; Zhdanov,S.; Kiryutin,B.; Lipman,D.J.; Tatusova,T.; Grad,Y.
EPI523532	NS	United States	2013-Jan-09	A/Santa Clara/YGA_03077/2013		Other Database Import	Wentworth,D.E.; Halpin,R.A.; Lin,X.; Bera,J.; Akopov,A.; Ransier,A.; Mohan,M.; Fedorova,N.; Tsitrin,T.; Stockwell,T.; Amedeo,P.; Appalla,L.; Bishop,B.; Edworthy,P.; Gupta,N.; Hoover,J.; Katzel,D.; Li,K.; Schobel,S.; Shrivastava,S.; Thovarai,V.; Wang,S.; Bao,Y.; Sanders,R.; Zhdanov,S.; Kiryutin,B.; Lipman,D.J.; Tatusova,T.; Grad,Y.
EPI523534	PB1	United States	2013-Jan-09	A/Santa Clara/YGA_03077/2013		Other Database Import	Wentworth,D.E.; Halpin,R.A.; Lin,X.; Bera,J.; Akopov,A.; Ransier,A.; Mohan,M.; Fedorova,N.; Tsitrin,T.; Stockwell,T.; Amedeo,P.; Appalla,L.; Bishop,B.; Edworthy,P.; Gupta,N.; Hoover,J.; Katzel,D.; Li,K.; Schobel,S.; Shrivastava,S.; Thovarai,V.; Wang,S.; Bao,Y.; Sanders,R.; Zhdanov,S.; Kiryutin,B.; Lipman,D.J.; Tatusova,T.; Grad,Y.
EPI523535	PB2	United States	2013-Jan-09	A/Santa Clara/YGA_03077/2013		Other Database Import	Wentworth,D.E.; Halpin,R.A.; Lin,X.; Bera,J.; Akopov,A.; Ransier,A.; Mohan,M.; Fedorova,N.; Tsitrin,T.; Stockwell,T.; Amedeo,P.; Appalla,L.; Bishop,B.; Edworthy,P.; Gupta,N.; Hoover,J.; Katzel,D.; Li,K.; Schobel,S.; Shrivastava,S.; Thovarai,V.; Wang,S.; Bao,Y.; Sanders,R.; Zhdanov,S.; Kiryutin,B.; Lipman,D.J.; Tatusova,T.; Grad,Y.
EPI523499	NP	United States	2013-Jan-07	A/Santa Clara/YGA_03073/2013		Other Database Import	Wentworth,D.E.; Halpin,R.A.; Lin,X.; Bera,J.; Akopov,A.; Ransier,A.; Mohan,M.; Fedorova,N.; Tsitrin,T.; Stockwell,T.; Amedeo,P.; Appalla,L.; Bishop,B.; Edworthy,P.; Gupta,N.; Hoover,J.; Katzel,D.; Li,K.; Schobel,S.; Shrivastava,S.; Thovarai,V.; Wang,S.; Bao,Y.; Sanders,R.; Zhdanov,S.; Kiryutin,B.; Lipman,D.J.; Tatusova,T.; Grad,Y.
EPI523500	NS	United States	2013-Jan-07	A/Santa Clara/YGA_03073/2013		Other Database Import	Wentworth,D.E.; Halpin,R.A.; Lin,X.; Bera,J.; Akopov,A.; Ransier,A.; Mohan,M.; Fedorova,N.; Tsitrin,T.; Stockwell,T.; Amedeo,P.; Appalla,L.; Bishop,B.; Edworthy,P.; Gupta,N.; Hoover,J.; Katzel,D.; Li,K.; Schobel,S.; Shrivastava,S.; Thovarai,V.; Wang,S.; Bao,Y.; Sanders,R.; Zhdanov,S.; Kiryutin,B.; Lipman,D.J.; Tatusova,T.; Grad,Y.
EPI523502	PB1	United States	2013-Jan-07	A/Santa Clara/YGA_03073/2013		Other Database Import	Wentworth,D.E.; Halpin,R.A.; Lin,X.; Bera,J.; Akopov,A.; Ransier,A.; Mohan,M.; Fedorova,N.; Tsitrin,T.; Stockwell,T.; Amedeo,P.; Appalla,L.; Bishop,B.; Edworthy,P.; Gupta,N.; Hoover,J.; Katzel,D.; Li,K.; Schobel,S.; Shrivastava,S.; Thovarai,V.; Wang,S.; Bao,Y.; Sanders,R.; Zhdanov,S.; Kiryutin,B.; Lipman,D.J.; Tatusova,T.; Grad,Y.
EPI523503	PB2	United States	2013-Jan-07	A/Santa Clara/YGA_03073/2013		Other Database Import	Wentworth,D.E.; Halpin,R.A.; Lin,X.; Bera,J.; Akopov,A.; Ransier,A.; Mohan,M.; Fedorova,N.; Tsitrin,T.; Stockwell,T.; Amedeo,P.; Appalla,L.; Bishop,B.; Edworthy,P.; Gupta,N.; Hoover,J.; Katzel,D.; Li,K.; Schobel,S.; Shrivastava,S.; Thovarai,V.; Wang,S.; Bao,Y.; Sanders,R.; Zhdanov,S.; Kiryutin,B.; Lipman,D.J.; Tatusova,T.; Grad,Y.
EPI523496	HA	United States	2013-Jan-07	A/Santa Clara/YGA_03073/2013		Other Database Import	Wentworth,D.E.; Halpin,R.A.; Lin,X.; Bera,J.; Akopov,A.; Ransier,A.; Mohan,M.; Fedorova,N.; Tsitrin,T.; Stockwell,T.; Amedeo,P.; Appalla,L.; Bishop,B.; Edworthy,P.; Gupta,N.; Hoover,J.; Katzel,D.; Li,K.; Schobel,S.; Shrivastava,S.; Thovarai,V.; Wang,S.; Bao,Y.; Sanders,R.; Zhdanov,S.; Kiryutin,B.; Lipman,D.J.; Tatusova,T.; Grad,Y.
EPI523497	MP	United States	2013-Jan-07	A/Santa Clara/YGA_03073/2013		Other Database Import	Wentworth,D.E.; Halpin,R.A.; Lin,X.; Bera,J.; Akopov,A.; Ransier,A.; Mohan,M.; Fedorova,N.; Tsitrin,T.; Stockwell,T.; Amedeo,P.; Appalla,L.; Bishop,B.; Edworthy,P.; Gupta,N.; Hoover,J.; Katzel,D.; Li,K.; Schobel,S.; Shrivastava,S.; Thovarai,V.; Wang,S.; Bao,Y.; Sanders,R.; Zhdanov,S.; Kiryutin,B.; Lipman,D.J.; Tatusova,T.; Grad,Y.
EPI523498	NA	United States	2013-Jan-07	A/Santa Clara/YGA_03073/2013		Other Database Import	Wentworth,D.E.; Halpin,R.A.; Lin,X.; Bera,J.; Akopov,A.; Ransier,A.; Mohan,M.; Fedorova,N.; Tsitrin,T.; Stockwell,T.; Amedeo,P.; Appalla,L.; Bishop,B.; Edworthy,P.; Gupta,N.; Hoover,J.; Katzel,D.; Li,K.; Schobel,S.; Shrivastava,S.; Thovarai,V.; Wang,S.; Bao,Y.; Sanders,R.; Zhdanov,S.; Kiryutin,B.; Lipman,D.J.; Tatusova,T.; Grad,Y.
EPI523488	HA	United States	2013-Feb-01	A/Santa Clara/YGA_03072/2013		Other Database Import	Wentworth,D.E.; Halpin,R.A.; Lin,X.; Bera,J.; Akopov,A.; Ransier,A.; Mohan,M.; Fedorova,N.; Tsitrin,T.; Stockwell,T.; Amedeo,P.; Appalla,L.; Bishop,B.; Edworthy,P.; Gupta,N.; Hoover,J.; Katzel,D.; Li,K.; Schobel,S.; Shrivastava,S.; Thovarai,V.; Wang,S.; Bao,Y.; Sanders,R.; Zhdanov,S.; Kiryutin,B.; Lipman,D.J.; Tatusova,T.; Grad,Y.
EPI523489	MP	United States	2013-Feb-01	A/Santa Clara/YGA_03072/2013		Other Database Import	Wentworth,D.E.; Halpin,R.A.; Lin,X.; Bera,J.; Akopov,A.; Ransier,A.; Mohan,M.; Fedorova,N.; Tsitrin,T.; Stockwell,T.; Amedeo,P.; Appalla,L.; Bishop,B.; Edworthy,P.; Gupta,N.; Hoover,J.; Katzel,D.; Li,K.; Schobel,S.; Shrivastava,S.; Thovarai,V.; Wang,S.; Bao,Y.; Sanders,R.; Zhdanov,S.; Kiryutin,B.; Lipman,D.J.; Tatusova,T.; Grad,Y.
EPI523490	NA	United States	2013-Feb-01	A/Santa Clara/YGA_03072/2013		Other Database Import	Wentworth,D.E.; Halpin,R.A.; Lin,X.; Bera,J.; Akopov,A.; Ransier,A.; Mohan,M.; Fedorova,N.; Tsitrin,T.; Stockwell,T.; Amedeo,P.; Appalla,L.; Bishop,B.; Edworthy,P.; Gupta,N.; Hoover,J.; Katzel,D.; Li,K.; Schobel,S.; Shrivastava,S.; Thovarai,V.; Wang,S.; Bao,Y.; Sanders,R.; Zhdanov,S.; Kiryutin,B.; Lipman,D.J.; Tatusova,T.; Grad,Y.
EPI523491	NP	United States	2013-Feb-01	A/Santa Clara/YGA_03072/2013		Other Database Import	Wentworth,D.E.; Halpin,R.A.; Lin,X.; Bera,J.; Akopov,A.; Ransier,A.; Mohan,M.; Fedorova,N.; Tsitrin,T.; Stockwell,T.; Amedeo,P.; Appalla,L.; Bishop,B.; Edworthy,P.; Gupta,N.; Hoover,J.; Katzel,D.; Li,K.; Schobel,S.; Shrivastava,S.; Thovarai,V.; Wang,S.; Bao,Y.; Sanders,R.; Zhdanov,S.; Kiryutin,B.; Lipman,D.J.; Tatusova,T.; Grad,Y.
EPI523492	NS	United States	2013-Feb-01	A/Santa Clara/YGA_03072/2013		Other Database Import	Wentworth,D.E.; Halpin,R.A.; Lin,X.; Bera,J.; Akopov,A.; Ransier,A.; Mohan,M.; Fedorova,N.; Tsitrin,T.; Stockwell,T.; Amedeo,P.; Appalla,L.; Bishop,B.; Edworthy,P.; Gupta,N.; Hoover,J.; Katzel,D.; Li,K.; Schobel,S.; Shrivastava,S.; Thovarai,V.; Wang,S.; Bao,Y.; Sanders,R.; Zhdanov,S.; Kiryutin,B.; Lipman,D.J.; Tatusova,T.; Grad,Y.
EPI523494	PB1	United States	2013-Feb-01	A/Santa Clara/YGA_03072/2013		Other Database Import	Wentworth,D.E.; Halpin,R.A.; Lin,X.; Bera,J.; Akopov,A.; Ransier,A.; Mohan,M.; Fedorova,N.; Tsitrin,T.; Stockwell,T.; Amedeo,P.; Appalla,L.; Bishop,B.; Edworthy,P.; Gupta,N.; Hoover,J.; Katzel,D.; Li,K.; Schobel,S.; Shrivastava,S.; Thovarai,V.; Wang,S.; Bao,Y.; Sanders,R.; Zhdanov,S.; Kiryutin,B.; Lipman,D.J.; Tatusova,T.; Grad,Y.
EPI523495	PB2	United States	2013-Feb-01	A/Santa Clara/YGA_03072/2013		Other Database Import	Wentworth,D.E.; Halpin,R.A.; Lin,X.; Bera,J.; Akopov,A.; Ransier,A.; Mohan,M.; Fedorova,N.; Tsitrin,T.; Stockwell,T.; Amedeo,P.; Appalla,L.; Bishop,B.; Edworthy,P.; Gupta,N.; Hoover,J.; Katzel,D.; Li,K.; Schobel,S.; Shrivastava,S.; Thovarai,V.; Wang,S.; Bao,Y.; Sanders,R.; Zhdanov,S.; Kiryutin,B.; Lipman,D.J.; Tatusova,T.; Grad,Y.
EPI523480	HA	United States	2013-Feb-03	A/Santa Clara/YGA_03070/2013		Other Database Import	Wentworth,D.E.; Halpin,R.A.; Lin,X.; Bera,J.; Akopov,A.; Ransier,A.; Mohan,M.; Fedorova,N.; Tsitrin,T.; Stockwell,T.; Amedeo,P.; Appalla,L.; Bishop,B.; Edworthy,P.; Gupta,N.; Hoover,J.; Katzel,D.; Li,K.; Schobel,S.; Shrivastava,S.; Thovarai,V.; Wang,S.; Bao,Y.; Sanders,R.; Zhdanov,S.; Kiryutin,B.; Lipman,D.J.; Tatusova,T.; Grad,Y.
EPI523481	MP	United States	2013-Feb-03	A/Santa Clara/YGA_03070/2013		Other Database Import	Wentworth,D.E.; Halpin,R.A.; Lin,X.; Bera,J.; Akopov,A.; Ransier,A.; Mohan,M.; Fedorova,N.; Tsitrin,T.; Stockwell,T.; Amedeo,P.; Appalla,L.; Bishop,B.; Edworthy,P.; Gupta,N.; Hoover,J.; Katzel,D.; Li,K.; Schobel,S.; Shrivastava,S.; Thovarai,V.; Wang,S.; Bao,Y.; Sanders,R.; Zhdanov,S.; Kiryutin,B.; Lipman,D.J.; Tatusova,T.; Grad,Y.
EPI523482	NA	United States	2013-Feb-03	A/Santa Clara/YGA_03070/2013		Other Database Import	Wentworth,D.E.; Halpin,R.A.; Lin,X.; Bera,J.; Akopov,A.; Ransier,A.; Mohan,M.; Fedorova,N.; Tsitrin,T.; Stockwell,T.; Amedeo,P.; Appalla,L.; Bishop,B.; Edworthy,P.; Gupta,N.; Hoover,J.; Katzel,D.; Li,K.; Schobel,S.; Shrivastava,S.; Thovarai,V.; Wang,S.; Bao,Y.; Sanders,R.; Zhdanov,S.; Kiryutin,B.; Lipman,D.J.; Tatusova,T.; Grad,Y.
EPI523483	NP	United States	2013-Feb-03	A/Santa Clara/YGA_03070/2013		Other Database Import	Wentworth,D.E.; Halpin,R.A.; Lin,X.; Bera,J.; Akopov,A.; Ransier,A.; Mohan,M.; Fedorova,N.; Tsitrin,T.; Stockwell,T.; Amedeo,P.; Appalla,L.; Bishop,B.; Edworthy,P.; Gupta,N.; Hoover,J.; Katzel,D.; Li,K.; Schobel,S.; Shrivastava,S.; Thovarai,V.; Wang,S.; Bao,Y.; Sanders,R.; Zhdanov,S.; Kiryutin,B.; Lipman,D.J.; Tatusova,T.; Grad,Y.
EPI523484	NS	United States	2013-Feb-03	A/Santa Clara/YGA_03070/2013		Other Database Import	Wentworth,D.E.; Halpin,R.A.; Lin,X.; Bera,J.; Akopov,A.; Ransier,A.; Mohan,M.; Fedorova,N.; Tsitrin,T.; Stockwell,T.; Amedeo,P.; Appalla,L.; Bishop,B.; Edworthy,P.; Gupta,N.; Hoover,J.; Katzel,D.; Li,K.; Schobel,S.; Shrivastava,S.; Thovarai,V.; Wang,S.; Bao,Y.; Sanders,R.; Zhdanov,S.; Kiryutin,B.; Lipman,D.J.; Tatusova,T.; Grad,Y.
EPI523486	PB1	United States	2013-Feb-03	A/Santa Clara/YGA_03070/2013		Other Database Import	Wentworth,D.E.; Halpin,R.A.; Lin,X.; Bera,J.; Akopov,A.; Ransier,A.; Mohan,M.; Fedorova,N.; Tsitrin,T.; Stockwell,T.; Amedeo,P.; Appalla,L.; Bishop,B.; Edworthy,P.; Gupta,N.; Hoover,J.; Katzel,D.; Li,K.; Schobel,S.; Shrivastava,S.; Thovarai,V.; Wang,S.; Bao,Y.; Sanders,R.; Zhdanov,S.; Kiryutin,B.; Lipman,D.J.; Tatusova,T.; Grad,Y.
EPI523487	PB2	United States	2013-Feb-03	A/Santa Clara/YGA_03070/2013		Other Database Import	Wentworth,D.E.; Halpin,R.A.; Lin,X.; Bera,J.; Akopov,A.; Ransier,A.; Mohan,M.; Fedorova,N.; Tsitrin,T.; Stockwell,T.; Amedeo,P.; Appalla,L.; Bishop,B.; Edworthy,P.; Gupta,N.; Hoover,J.; Katzel,D.; Li,K.; Schobel,S.; Shrivastava,S.; Thovarai,V.; Wang,S.; Bao,Y.; Sanders,R.; Zhdanov,S.; Kiryutin,B.; Lipman,D.J.; Tatusova,T.; Grad,Y.
EPI523472	HA	United States	2013-Jan-10	A/Santa Clara/YGA_03069/2013		Other Database Import	Wentworth,D.E.; Halpin,R.A.; Lin,X.; Bera,J.; Akopov,A.; Ransier,A.; Mohan,M.; Fedorova,N.; Tsitrin,T.; Stockwell,T.; Amedeo,P.; Appalla,L.; Bishop,B.; Edworthy,P.; Gupta,N.; Hoover,J.; Katzel,D.; Li,K.; Schobel,S.; Shrivastava,S.; Thovarai,V.; Wang,S.; Bao,Y.; Sanders,R.; Zhdanov,S.; Kiryutin,B.; Lipman,D.J.; Tatusova,T.; Grad,Y.
EPI523473	MP	United States	2013-Jan-10	A/Santa Clara/YGA_03069/2013		Other Database Import	Wentworth,D.E.; Halpin,R.A.; Lin,X.; Bera,J.; Akopov,A.; Ransier,A.; Mohan,M.; Fedorova,N.; Tsitrin,T.; Stockwell,T.; Amedeo,P.; Appalla,L.; Bishop,B.; Edworthy,P.; Gupta,N.; Hoover,J.; Katzel,D.; Li,K.; Schobel,S.; Shrivastava,S.; Thovarai,V.; Wang,S.; Bao,Y.; Sanders,R.; Zhdanov,S.; Kiryutin,B.; Lipman,D.J.; Tatusova,T.; Grad,Y.
EPI523474	NA	United States	2013-Jan-10	A/Santa Clara/YGA_03069/2013		Other Database Import	Wentworth,D.E.; Halpin,R.A.; Lin,X.; Bera,J.; Akopov,A.; Ransier,A.; Mohan,M.; Fedorova,N.; Tsitrin,T.; Stockwell,T.; Amedeo,P.; Appalla,L.; Bishop,B.; Edworthy,P.; Gupta,N.; Hoover,J.; Katzel,D.; Li,K.; Schobel,S.; Shrivastava,S.; Thovarai,V.; Wang,S.; Bao,Y.; Sanders,R.; Zhdanov,S.; Kiryutin,B.; Lipman,D.J.; Tatusova,T.; Grad,Y.
EPI523475	NP	United States	2013-Jan-10	A/Santa Clara/YGA_03069/2013		Other Database Import	Wentworth,D.E.; Halpin,R.A.; Lin,X.; Bera,J.; Akopov,A.; Ransier,A.; Mohan,M.; Fedorova,N.; Tsitrin,T.; Stockwell,T.; Amedeo,P.; Appalla,L.; Bishop,B.; Edworthy,P.; Gupta,N.; Hoover,J.; Katzel,D.; Li,K.; Schobel,S.; Shrivastava,S.; Thovarai,V.; Wang,S.; Bao,Y.; Sanders,R.; Zhdanov,S.; Kiryutin,B.; Lipman,D.J.; Tatusova,T.; Grad,Y.
EPI523476	NS	United States	2013-Jan-10	A/Santa Clara/YGA_03069/2013		Other Database Import	Wentworth,D.E.; Halpin,R.A.; Lin,X.; Bera,J.; Akopov,A.; Ransier,A.; Mohan,M.; Fedorova,N.; Tsitrin,T.; Stockwell,T.; Amedeo,P.; Appalla,L.; Bishop,B.; Edworthy,P.; Gupta,N.; Hoover,J.; Katzel,D.; Li,K.; Schobel,S.; Shrivastava,S.; Thovarai,V.; Wang,S.; Bao,Y.; Sanders,R.; Zhdanov,S.; Kiryutin,B.; Lipman,D.J.; Tatusova,T.; Grad,Y.
EPI523478	PB1	United States	2013-Jan-10	A/Santa Clara/YGA_03069/2013		Other Database Import	Wentworth,D.E.; Halpin,R.A.; Lin,X.; Bera,J.; Akopov,A.; Ransier,A.; Mohan,M.; Fedorova,N.; Tsitrin,T.; Stockwell,T.; Amedeo,P.; Appalla,L.; Bishop,B.; Edworthy,P.; Gupta,N.; Hoover,J.; Katzel,D.; Li,K.; Schobel,S.; Shrivastava,S.; Thovarai,V.; Wang,S.; Bao,Y.; Sanders,R.; Zhdanov,S.; Kiryutin,B.; Lipman,D.J.; Tatusova,T.; Grad,Y.
EPI523479	PB2	United States	2013-Jan-10	A/Santa Clara/YGA_03069/2013		Other Database Import	Wentworth,D.E.; Halpin,R.A.; Lin,X.; Bera,J.; Akopov,A.; Ransier,A.; Mohan,M.; Fedorova,N.; Tsitrin,T.; Stockwell,T.; Amedeo,P.; Appalla,L.; Bishop,B.; Edworthy,P.; Gupta,N.; Hoover,J.; Katzel,D.; Li,K.; Schobel,S.; Shrivastava,S.; Thovarai,V.; Wang,S.; Bao,Y.; Sanders,R.; Zhdanov,S.; Kiryutin,B.; Lipman,D.J.; Tatusova,T.; Grad,Y.
EPI523432	HA	United States	2013-Jan-25	A/Santa Clara/YGA_03064/2013		Other Database Import	Wentworth,D.E.; Halpin,R.A.; Lin,X.; Bera,J.; Akopov,A.; Ransier,A.; Mohan,M.; Fedorova,N.; Tsitrin,T.; Stockwell,T.; Amedeo,P.; Appalla,L.; Bishop,B.; Edworthy,P.; Gupta,N.; Hoover,J.; Katzel,D.; Li,K.; Schobel,S.; Shrivastava,S.; Thovarai,V.; Wang,S.; Bao,Y.; Sanders,R.; Zhdanov,S.; Kiryutin,B.; Lipman,D.J.; Tatusova,T.; Grad,Y.
EPI523433	MP	United States	2013-Jan-25	A/Santa Clara/YGA_03064/2013		Other Database Import	Wentworth,D.E.; Halpin,R.A.; Lin,X.; Bera,J.; Akopov,A.; Ransier,A.; Mohan,M.; Fedorova,N.; Tsitrin,T.; Stockwell,T.; Amedeo,P.; Appalla,L.; Bishop,B.; Edworthy,P.; Gupta,N.; Hoover,J.; Katzel,D.; Li,K.; Schobel,S.; Shrivastava,S.; Thovarai,V.; Wang,S.; Bao,Y.; Sanders,R.; Zhdanov,S.; Kiryutin,B.; Lipman,D.J.; Tatusova,T.; Grad,Y.
EPI523434	NA	United States	2013-Jan-25	A/Santa Clara/YGA_03064/2013		Other Database Import	Wentworth,D.E.; Halpin,R.A.; Lin,X.; Bera,J.; Akopov,A.; Ransier,A.; Mohan,M.; Fedorova,N.; Tsitrin,T.; Stockwell,T.; Amedeo,P.; Appalla,L.; Bishop,B.; Edworthy,P.; Gupta,N.; Hoover,J.; Katzel,D.; Li,K.; Schobel,S.; Shrivastava,S.; Thovarai,V.; Wang,S.; Bao,Y.; Sanders,R.; Zhdanov,S.; Kiryutin,B.; Lipman,D.J.; Tatusova,T.; Grad,Y.
EPI523435	NP	United States	2013-Jan-25	A/Santa Clara/YGA_03064/2013		Other Database Import	Wentworth,D.E.; Halpin,R.A.; Lin,X.; Bera,J.; Akopov,A.; Ransier,A.; Mohan,M.; Fedorova,N.; Tsitrin,T.; Stockwell,T.; Amedeo,P.; Appalla,L.; Bishop,B.; Edworthy,P.; Gupta,N.; Hoover,J.; Katzel,D.; Li,K.; Schobel,S.; Shrivastava,S.; Thovarai,V.; Wang,S.; Bao,Y.; Sanders,R.; Zhdanov,S.; Kiryutin,B.; Lipman,D.J.; Tatusova,T.; Grad,Y.
EPI523436	NS	United States	2013-Jan-25	A/Santa Clara/YGA_03064/2013		Other Database Import	Wentworth,D.E.; Halpin,R.A.; Lin,X.; Bera,J.; Akopov,A.; Ransier,A.; Mohan,M.; Fedorova,N.; Tsitrin,T.; Stockwell,T.; Amedeo,P.; Appalla,L.; Bishop,B.; Edworthy,P.; Gupta,N.; Hoover,J.; Katzel,D.; Li,K.; Schobel,S.; Shrivastava,S.; Thovarai,V.; Wang,S.; Bao,Y.; Sanders,R.; Zhdanov,S.; Kiryutin,B.; Lipman,D.J.; Tatusova,T.; Grad,Y.
EPI523438	PB1	United States	2013-Jan-25	A/Santa Clara/YGA_03064/2013		Other Database Import	Wentworth,D.E.; Halpin,R.A.; Lin,X.; Bera,J.; Akopov,A.; Ransier,A.; Mohan,M.; Fedorova,N.; Tsitrin,T.; Stockwell,T.; Amedeo,P.; Appalla,L.; Bishop,B.; Edworthy,P.; Gupta,N.; Hoover,J.; Katzel,D.; Li,K.; Schobel,S.; Shrivastava,S.; Thovarai,V.; Wang,S.; Bao,Y.; Sanders,R.; Zhdanov,S.; Kiryutin,B.; Lipman,D.J.; Tatusova,T.; Grad,Y.
EPI523439	PB2	United States	2013-Jan-25	A/Santa Clara/YGA_03064/2013		Other Database Import	Wentworth,D.E.; Halpin,R.A.; Lin,X.; Bera,J.; Akopov,A.; Ransier,A.; Mohan,M.; Fedorova,N.; Tsitrin,T.; Stockwell,T.; Amedeo,P.; Appalla,L.; Bishop,B.; Edworthy,P.; Gupta,N.; Hoover,J.; Katzel,D.; Li,K.; Schobel,S.; Shrivastava,S.; Thovarai,V.; Wang,S.; Bao,Y.; Sanders,R.; Zhdanov,S.; Kiryutin,B.; Lipman,D.J.; Tatusova,T.; Grad,Y.
EPI523424	HA	United States	2013-Jan-21	A/Santa Clara/YGA_03063/2013		Other Database Import	Wentworth,D.E.; Halpin,R.A.; Lin,X.; Bera,J.; Akopov,A.; Ransier,A.; Mohan,M.; Fedorova,N.; Tsitrin,T.; Stockwell,T.; Amedeo,P.; Appalla,L.; Bishop,B.; Edworthy,P.; Gupta,N.; Hoover,J.; Katzel,D.; Li,K.; Schobel,S.; Shrivastava,S.; Thovarai,V.; Wang,S.; Bao,Y.; Sanders,R.; Zhdanov,S.; Kiryutin,B.; Lipman,D.J.; Tatusova,T.; Grad,Y.
EPI523425	MP	United States	2013-Jan-21	A/Santa Clara/YGA_03063/2013		Other Database Import	Wentworth,D.E.; Halpin,R.A.; Lin,X.; Bera,J.; Akopov,A.; Ransier,A.; Mohan,M.; Fedorova,N.; Tsitrin,T.; Stockwell,T.; Amedeo,P.; Appalla,L.; Bishop,B.; Edworthy,P.; Gupta,N.; Hoover,J.; Katzel,D.; Li,K.; Schobel,S.; Shrivastava,S.; Thovarai,V.; Wang,S.; Bao,Y.; Sanders,R.; Zhdanov,S.; Kiryutin,B.; Lipman,D.J.; Tatusova,T.; Grad,Y.
EPI523426	NA	United States	2013-Jan-21	A/Santa Clara/YGA_03063/2013		Other Database Import	Wentworth,D.E.; Halpin,R.A.; Lin,X.; Bera,J.; Akopov,A.; Ransier,A.; Mohan,M.; Fedorova,N.; Tsitrin,T.; Stockwell,T.; Amedeo,P.; Appalla,L.; Bishop,B.; Edworthy,P.; Gupta,N.; Hoover,J.; Katzel,D.; Li,K.; Schobel,S.; Shrivastava,S.; Thovarai,V.; Wang,S.; Bao,Y.; Sanders,R.; Zhdanov,S.; Kiryutin,B.; Lipman,D.J.; Tatusova,T.; Grad,Y.
EPI523427	NP	United States	2013-Jan-21	A/Santa Clara/YGA_03063/2013		Other Database Import	Wentworth,D.E.; Halpin,R.A.; Lin,X.; Bera,J.; Akopov,A.; Ransier,A.; Mohan,M.; Fedorova,N.; Tsitrin,T.; Stockwell,T.; Amedeo,P.; Appalla,L.; Bishop,B.; Edworthy,P.; Gupta,N.; Hoover,J.; Katzel,D.; Li,K.; Schobel,S.; Shrivastava,S.; Thovarai,V.; Wang,S.; Bao,Y.; Sanders,R.; Zhdanov,S.; Kiryutin,B.; Lipman,D.J.; Tatusova,T.; Grad,Y.
EPI523428	NS	United States	2013-Jan-21	A/Santa Clara/YGA_03063/2013		Other Database Import	Wentworth,D.E.; Halpin,R.A.; Lin,X.; Bera,J.; Akopov,A.; Ransier,A.; Mohan,M.; Fedorova,N.; Tsitrin,T.; Stockwell,T.; Amedeo,P.; Appalla,L.; Bishop,B.; Edworthy,P.; Gupta,N.; Hoover,J.; Katzel,D.; Li,K.; Schobel,S.; Shrivastava,S.; Thovarai,V.; Wang,S.; Bao,Y.; Sanders,R.; Zhdanov,S.; Kiryutin,B.; Lipman,D.J.; Tatusova,T.; Grad,Y.
EPI523430	PB1	United States	2013-Jan-21	A/Santa Clara/YGA_03063/2013		Other Database Import	Wentworth,D.E.; Halpin,R.A.; Lin,X.; Bera,J.; Akopov,A.; Ransier,A.; Mohan,M.; Fedorova,N.; Tsitrin,T.; Stockwell,T.; Amedeo,P.; Appalla,L.; Bishop,B.; Edworthy,P.; Gupta,N.; Hoover,J.; Katzel,D.; Li,K.; Schobel,S.; Shrivastava,S.; Thovarai,V.; Wang,S.; Bao,Y.; Sanders,R.; Zhdanov,S.; Kiryutin,B.; Lipman,D.J.; Tatusova,T.; Grad,Y.
EPI523431	PB2	United States	2013-Jan-21	A/Santa Clara/YGA_03063/2013		Other Database Import	Wentworth,D.E.; Halpin,R.A.; Lin,X.; Bera,J.; Akopov,A.; Ransier,A.; Mohan,M.; Fedorova,N.; Tsitrin,T.; Stockwell,T.; Amedeo,P.; Appalla,L.; Bishop,B.; Edworthy,P.; Gupta,N.; Hoover,J.; Katzel,D.; Li,K.; Schobel,S.; Shrivastava,S.; Thovarai,V.; Wang,S.; Bao,Y.; Sanders,R.; Zhdanov,S.; Kiryutin,B.; Lipman,D.J.; Tatusova,T.; Grad,Y.
EPI523414	PB1	United States	2013-Feb-04	A/Santa Clara/YGA_03061/2013		Other Database Import	Wentworth,D.E.; Halpin,R.A.; Lin,X.; Bera,J.; Akopov,A.; Ransier,A.; Mohan,M.; Fedorova,N.; Tsitrin,T.; Stockwell,T.; Amedeo,P.; Appalla,L.; Bishop,B.; Edworthy,P.; Gupta,N.; Hoover,J.; Katzel,D.; Li,K.; Schobel,S.; Shrivastava,S.; Thovarai,V.; Wang,S.; Bao,Y.; Sanders,R.; Zhdanov,S.; Kiryutin,B.; Lipman,D.J.; Tatusova,T.; Grad,Y.
EPI523415	PB2	United States	2013-Feb-04	A/Santa Clara/YGA_03061/2013		Other Database Import	Wentworth,D.E.; Halpin,R.A.; Lin,X.; Bera,J.; Akopov,A.; Ransier,A.; Mohan,M.; Fedorova,N.; Tsitrin,T.; Stockwell,T.; Amedeo,P.; Appalla,L.; Bishop,B.; Edworthy,P.; Gupta,N.; Hoover,J.; Katzel,D.; Li,K.; Schobel,S.; Shrivastava,S.; Thovarai,V.; Wang,S.; Bao,Y.; Sanders,R.; Zhdanov,S.; Kiryutin,B.; Lipman,D.J.; Tatusova,T.; Grad,Y.
EPI523408	HA	United States	2013-Feb-04	A/Santa Clara/YGA_03061/2013		Other Database Import	Wentworth,D.E.; Halpin,R.A.; Lin,X.; Bera,J.; Akopov,A.; Ransier,A.; Mohan,M.; Fedorova,N.; Tsitrin,T.; Stockwell,T.; Amedeo,P.; Appalla,L.; Bishop,B.; Edworthy,P.; Gupta,N.; Hoover,J.; Katzel,D.; Li,K.; Schobel,S.; Shrivastava,S.; Thovarai,V.; Wang,S.; Bao,Y.; Sanders,R.; Zhdanov,S.; Kiryutin,B.; Lipman,D.J.; Tatusova,T.; Grad,Y.
EPI523409	MP	United States	2013-Feb-04	A/Santa Clara/YGA_03061/2013		Other Database Import	Wentworth,D.E.; Halpin,R.A.; Lin,X.; Bera,J.; Akopov,A.; Ransier,A.; Mohan,M.; Fedorova,N.; Tsitrin,T.; Stockwell,T.; Amedeo,P.; Appalla,L.; Bishop,B.; Edworthy,P.; Gupta,N.; Hoover,J.; Katzel,D.; Li,K.; Schobel,S.; Shrivastava,S.; Thovarai,V.; Wang,S.; Bao,Y.; Sanders,R.; Zhdanov,S.; Kiryutin,B.; Lipman,D.J.; Tatusova,T.; Grad,Y.
EPI523410	NA	United States	2013-Feb-04	A/Santa Clara/YGA_03061/2013		Other Database Import	Wentworth,D.E.; Halpin,R.A.; Lin,X.; Bera,J.; Akopov,A.; Ransier,A.; Mohan,M.; Fedorova,N.; Tsitrin,T.; Stockwell,T.; Amedeo,P.; Appalla,L.; Bishop,B.; Edworthy,P.; Gupta,N.; Hoover,J.; Katzel,D.; Li,K.; Schobel,S.; Shrivastava,S.; Thovarai,V.; Wang,S.; Bao,Y.; Sanders,R.; Zhdanov,S.; Kiryutin,B.; Lipman,D.J.; Tatusova,T.; Grad,Y.
EPI523411	NP	United States	2013-Feb-04	A/Santa Clara/YGA_03061/2013		Other Database Import	Wentworth,D.E.; Halpin,R.A.; Lin,X.; Bera,J.; Akopov,A.; Ransier,A.; Mohan,M.; Fedorova,N.; Tsitrin,T.; Stockwell,T.; Amedeo,P.; Appalla,L.; Bishop,B.; Edworthy,P.; Gupta,N.; Hoover,J.; Katzel,D.; Li,K.; Schobel,S.; Shrivastava,S.; Thovarai,V.; Wang,S.; Bao,Y.; Sanders,R.; Zhdanov,S.; Kiryutin,B.; Lipman,D.J.; Tatusova,T.; Grad,Y.
EPI523412	NS	United States	2013-Feb-04	A/Santa Clara/YGA_03061/2013		Other Database Import	Wentworth,D.E.; Halpin,R.A.; Lin,X.; Bera,J.; Akopov,A.; Ransier,A.; Mohan,M.; Fedorova,N.; Tsitrin,T.; Stockwell,T.; Amedeo,P.; Appalla,L.; Bishop,B.; Edworthy,P.; Gupta,N.; Hoover,J.; Katzel,D.; Li,K.; Schobel,S.; Shrivastava,S.; Thovarai,V.; Wang,S.; Bao,Y.; Sanders,R.; Zhdanov,S.; Kiryutin,B.; Lipman,D.J.; Tatusova,T.; Grad,Y.
EPI523392	HA	United States	2013-Jan-27	A/Santa Clara/YGA_03059/2013		Other Database Import	Wentworth,D.E.; Halpin,R.A.; Lin,X.; Bera,J.; Akopov,A.; Ransier,A.; Mohan,M.; Fedorova,N.; Tsitrin,T.; Stockwell,T.; Amedeo,P.; Appalla,L.; Bishop,B.; Edworthy,P.; Gupta,N.; Hoover,J.; Katzel,D.; Li,K.; Schobel,S.; Shrivastava,S.; Thovarai,V.; Wang,S.; Bao,Y.; Sanders,R.; Zhdanov,S.; Kiryutin,B.; Lipman,D.J.; Tatusova,T.; Grad,Y.
EPI523393	MP	United States	2013-Jan-27	A/Santa Clara/YGA_03059/2013		Other Database Import	Wentworth,D.E.; Halpin,R.A.; Lin,X.; Bera,J.; Akopov,A.; Ransier,A.; Mohan,M.; Fedorova,N.; Tsitrin,T.; Stockwell,T.; Amedeo,P.; Appalla,L.; Bishop,B.; Edworthy,P.; Gupta,N.; Hoover,J.; Katzel,D.; Li,K.; Schobel,S.; Shrivastava,S.; Thovarai,V.; Wang,S.; Bao,Y.; Sanders,R.; Zhdanov,S.; Kiryutin,B.; Lipman,D.J.; Tatusova,T.; Grad,Y.
EPI523394	NA	United States	2013-Jan-27	A/Santa Clara/YGA_03059/2013		Other Database Import	Wentworth,D.E.; Halpin,R.A.; Lin,X.; Bera,J.; Akopov,A.; Ransier,A.; Mohan,M.; Fedorova,N.; Tsitrin,T.; Stockwell,T.; Amedeo,P.; Appalla,L.; Bishop,B.; Edworthy,P.; Gupta,N.; Hoover,J.; Katzel,D.; Li,K.; Schobel,S.; Shrivastava,S.; Thovarai,V.; Wang,S.; Bao,Y.; Sanders,R.; Zhdanov,S.; Kiryutin,B.; Lipman,D.J.; Tatusova,T.; Grad,Y.
EPI523395	NP	United States	2013-Jan-27	A/Santa Clara/YGA_03059/2013		Other Database Import	Wentworth,D.E.; Halpin,R.A.; Lin,X.; Bera,J.; Akopov,A.; Ransier,A.; Mohan,M.; Fedorova,N.; Tsitrin,T.; Stockwell,T.; Amedeo,P.; Appalla,L.; Bishop,B.; Edworthy,P.; Gupta,N.; Hoover,J.; Katzel,D.; Li,K.; Schobel,S.; Shrivastava,S.; Thovarai,V.; Wang,S.; Bao,Y.; Sanders,R.; Zhdanov,S.; Kiryutin,B.; Lipman,D.J.; Tatusova,T.; Grad,Y.
EPI523396	NS	United States	2013-Jan-27	A/Santa Clara/YGA_03059/2013		Other Database Import	Wentworth,D.E.; Halpin,R.A.; Lin,X.; Bera,J.; Akopov,A.; Ransier,A.; Mohan,M.; Fedorova,N.; Tsitrin,T.; Stockwell,T.; Amedeo,P.; Appalla,L.; Bishop,B.; Edworthy,P.; Gupta,N.; Hoover,J.; Katzel,D.; Li,K.; Schobel,S.; Shrivastava,S.; Thovarai,V.; Wang,S.; Bao,Y.; Sanders,R.; Zhdanov,S.; Kiryutin,B.; Lipman,D.J.; Tatusova,T.; Grad,Y.
EPI523398	PB1	United States	2013-Jan-27	A/Santa Clara/YGA_03059/2013		Other Database Import	Wentworth,D.E.; Halpin,R.A.; Lin,X.; Bera,J.; Akopov,A.; Ransier,A.; Mohan,M.; Fedorova,N.; Tsitrin,T.; Stockwell,T.; Amedeo,P.; Appalla,L.; Bishop,B.; Edworthy,P.; Gupta,N.; Hoover,J.; Katzel,D.; Li,K.; Schobel,S.; Shrivastava,S.; Thovarai,V.; Wang,S.; Bao,Y.; Sanders,R.; Zhdanov,S.; Kiryutin,B.; Lipman,D.J.; Tatusova,T.; Grad,Y.
EPI523399	PB2	United States	2013-Jan-27	A/Santa Clara/YGA_03059/2013		Other Database Import	Wentworth,D.E.; Halpin,R.A.; Lin,X.; Bera,J.; Akopov,A.; Ransier,A.; Mohan,M.; Fedorova,N.; Tsitrin,T.; Stockwell,T.; Amedeo,P.; Appalla,L.; Bishop,B.; Edworthy,P.; Gupta,N.; Hoover,J.; Katzel,D.; Li,K.; Schobel,S.; Shrivastava,S.; Thovarai,V.; Wang,S.; Bao,Y.; Sanders,R.; Zhdanov,S.; Kiryutin,B.; Lipman,D.J.; Tatusova,T.; Grad,Y.
EPI523320	HA	United States	2013-Jan-18	A/Santa Clara/YGA_03048/2013		Other Database Import	Wentworth,D.E.; Halpin,R.A.; Lin,X.; Bera,J.; Akopov,A.; Ransier,A.; Mohan,M.; Fedorova,N.; Tsitrin,T.; Stockwell,T.; Amedeo,P.; Appalla,L.; Bishop,B.; Edworthy,P.; Gupta,N.; Hoover,J.; Katzel,D.; Li,K.; Schobel,S.; Shrivastava,S.; Thovarai,V.; Wang,S.; Bao,Y.; Sanders,R.; Zhdanov,S.; Kiryutin,B.; Lipman,D.J.; Tatusova,T.; Grad,Y.
EPI523321	MP	United States	2013-Jan-18	A/Santa Clara/YGA_03048/2013		Other Database Import	Wentworth,D.E.; Halpin,R.A.; Lin,X.; Bera,J.; Akopov,A.; Ransier,A.; Mohan,M.; Fedorova,N.; Tsitrin,T.; Stockwell,T.; Amedeo,P.; Appalla,L.; Bishop,B.; Edworthy,P.; Gupta,N.; Hoover,J.; Katzel,D.; Li,K.; Schobel,S.; Shrivastava,S.; Thovarai,V.; Wang,S.; Bao,Y.; Sanders,R.; Zhdanov,S.; Kiryutin,B.; Lipman,D.J.; Tatusova,T.; Grad,Y.
EPI523322	NA	United States	2013-Jan-18	A/Santa Clara/YGA_03048/2013		Other Database Import	Wentworth,D.E.; Halpin,R.A.; Lin,X.; Bera,J.; Akopov,A.; Ransier,A.; Mohan,M.; Fedorova,N.; Tsitrin,T.; Stockwell,T.; Amedeo,P.; Appalla,L.; Bishop,B.; Edworthy,P.; Gupta,N.; Hoover,J.; Katzel,D.; Li,K.; Schobel,S.; Shrivastava,S.; Thovarai,V.; Wang,S.; Bao,Y.; Sanders,R.; Zhdanov,S.; Kiryutin,B.; Lipman,D.J.; Tatusova,T.; Grad,Y.
EPI523323	NP	United States	2013-Jan-18	A/Santa Clara/YGA_03048/2013		Other Database Import	Wentworth,D.E.; Halpin,R.A.; Lin,X.; Bera,J.; Akopov,A.; Ransier,A.; Mohan,M.; Fedorova,N.; Tsitrin,T.; Stockwell,T.; Amedeo,P.; Appalla,L.; Bishop,B.; Edworthy,P.; Gupta,N.; Hoover,J.; Katzel,D.; Li,K.; Schobel,S.; Shrivastava,S.; Thovarai,V.; Wang,S.; Bao,Y.; Sanders,R.; Zhdanov,S.; Kiryutin,B.; Lipman,D.J.; Tatusova,T.; Grad,Y.
EPI523324	NS	United States	2013-Jan-18	A/Santa Clara/YGA_03048/2013		Other Database Import	Wentworth,D.E.; Halpin,R.A.; Lin,X.; Bera,J.; Akopov,A.; Ransier,A.; Mohan,M.; Fedorova,N.; Tsitrin,T.; Stockwell,T.; Amedeo,P.; Appalla,L.; Bishop,B.; Edworthy,P.; Gupta,N.; Hoover,J.; Katzel,D.; Li,K.; Schobel,S.; Shrivastava,S.; Thovarai,V.; Wang,S.; Bao,Y.; Sanders,R.; Zhdanov,S.; Kiryutin,B.; Lipman,D.J.; Tatusova,T.; Grad,Y.
EPI523326	PB1	United States	2013-Jan-18	A/Santa Clara/YGA_03048/2013		Other Database Import	Wentworth,D.E.; Halpin,R.A.; Lin,X.; Bera,J.; Akopov,A.; Ransier,A.; Mohan,M.; Fedorova,N.; Tsitrin,T.; Stockwell,T.; Amedeo,P.; Appalla,L.; Bishop,B.; Edworthy,P.; Gupta,N.; Hoover,J.; Katzel,D.; Li,K.; Schobel,S.; Shrivastava,S.; Thovarai,V.; Wang,S.; Bao,Y.; Sanders,R.; Zhdanov,S.; Kiryutin,B.; Lipman,D.J.; Tatusova,T.; Grad,Y.
EPI523327	PB2	United States	2013-Jan-18	A/Santa Clara/YGA_03048/2013		Other Database Import	Wentworth,D.E.; Halpin,R.A.; Lin,X.; Bera,J.; Akopov,A.; Ransier,A.; Mohan,M.; Fedorova,N.; Tsitrin,T.; Stockwell,T.; Amedeo,P.; Appalla,L.; Bishop,B.; Edworthy,P.; Gupta,N.; Hoover,J.; Katzel,D.; Li,K.; Schobel,S.; Shrivastava,S.; Thovarai,V.; Wang,S.; Bao,Y.; Sanders,R.; Zhdanov,S.; Kiryutin,B.; Lipman,D.J.; Tatusova,T.; Grad,Y.
EPI523314	NA	United States	2013-Feb-02	A/Santa Clara/YGA_03047/2013		Other Database Import	Wentworth,D.E.; Halpin,R.A.; Lin,X.; Bera,J.; Akopov,A.; Ransier,A.; Mohan,M.; Fedorova,N.; Tsitrin,T.; Stockwell,T.; Amedeo,P.; Appalla,L.; Bishop,B.; Edworthy,P.; Gupta,N.; Hoover,J.; Katzel,D.; Li,K.; Schobel,S.; Shrivastava,S.; Thovarai,V.; Wang,S.; Bao,Y.; Sanders,R.; Zhdanov,S.; Kiryutin,B.; Lipman,D.J.; Tatusova,T.; Grad,Y.
EPI523315	NP	United States	2013-Feb-02	A/Santa Clara/YGA_03047/2013		Other Database Import	Wentworth,D.E.; Halpin,R.A.; Lin,X.; Bera,J.; Akopov,A.; Ransier,A.; Mohan,M.; Fedorova,N.; Tsitrin,T.; Stockwell,T.; Amedeo,P.; Appalla,L.; Bishop,B.; Edworthy,P.; Gupta,N.; Hoover,J.; Katzel,D.; Li,K.; Schobel,S.; Shrivastava,S.; Thovarai,V.; Wang,S.; Bao,Y.; Sanders,R.; Zhdanov,S.; Kiryutin,B.; Lipman,D.J.; Tatusova,T.; Grad,Y.
EPI523316	NS	United States	2013-Feb-02	A/Santa Clara/YGA_03047/2013		Other Database Import	Wentworth,D.E.; Halpin,R.A.; Lin,X.; Bera,J.; Akopov,A.; Ransier,A.; Mohan,M.; Fedorova,N.; Tsitrin,T.; Stockwell,T.; Amedeo,P.; Appalla,L.; Bishop,B.; Edworthy,P.; Gupta,N.; Hoover,J.; Katzel,D.; Li,K.; Schobel,S.; Shrivastava,S.; Thovarai,V.; Wang,S.; Bao,Y.; Sanders,R.; Zhdanov,S.; Kiryutin,B.; Lipman,D.J.; Tatusova,T.; Grad,Y.
EPI523318	PB1	United States	2013-Feb-02	A/Santa Clara/YGA_03047/2013		Other Database Import	Wentworth,D.E.; Halpin,R.A.; Lin,X.; Bera,J.; Akopov,A.; Ransier,A.; Mohan,M.; Fedorova,N.; Tsitrin,T.; Stockwell,T.; Amedeo,P.; Appalla,L.; Bishop,B.; Edworthy,P.; Gupta,N.; Hoover,J.; Katzel,D.; Li,K.; Schobel,S.; Shrivastava,S.; Thovarai,V.; Wang,S.; Bao,Y.; Sanders,R.; Zhdanov,S.; Kiryutin,B.; Lipman,D.J.; Tatusova,T.; Grad,Y.
EPI523319	PB2	United States	2013-Feb-02	A/Santa Clara/YGA_03047/2013		Other Database Import	Wentworth,D.E.; Halpin,R.A.; Lin,X.; Bera,J.; Akopov,A.; Ransier,A.; Mohan,M.; Fedorova,N.; Tsitrin,T.; Stockwell,T.; Amedeo,P.; Appalla,L.; Bishop,B.; Edworthy,P.; Gupta,N.; Hoover,J.; Katzel,D.; Li,K.; Schobel,S.; Shrivastava,S.; Thovarai,V.; Wang,S.; Bao,Y.; Sanders,R.; Zhdanov,S.; Kiryutin,B.; Lipman,D.J.; Tatusova,T.; Grad,Y.
EPI523312	HA	United States	2013-Feb-02	A/Santa Clara/YGA_03047/2013		Other Database Import	Wentworth,D.E.; Halpin,R.A.; Lin,X.; Bera,J.; Akopov,A.; Ransier,A.; Mohan,M.; Fedorova,N.; Tsitrin,T.; Stockwell,T.; Amedeo,P.; Appalla,L.; Bishop,B.; Edworthy,P.; Gupta,N.; Hoover,J.; Katzel,D.; Li,K.; Schobel,S.; Shrivastava,S.; Thovarai,V.; Wang,S.; Bao,Y.; Sanders,R.; Zhdanov,S.; Kiryutin,B.; Lipman,D.J.; Tatusova,T.; Grad,Y.
EPI523313	MP	United States	2013-Feb-02	A/Santa Clara/YGA_03047/2013		Other Database Import	Wentworth,D.E.; Halpin,R.A.; Lin,X.; Bera,J.; Akopov,A.; Ransier,A.; Mohan,M.; Fedorova,N.; Tsitrin,T.; Stockwell,T.; Amedeo,P.; Appalla,L.; Bishop,B.; Edworthy,P.; Gupta,N.; Hoover,J.; Katzel,D.; Li,K.; Schobel,S.; Shrivastava,S.; Thovarai,V.; Wang,S.; Bao,Y.; Sanders,R.; Zhdanov,S.; Kiryutin,B.; Lipman,D.J.; Tatusova,T.; Grad,Y.
EPI523304	HA	United States	2013-Feb-02	A/Santa Clara/YGA_03046/2013		Other Database Import	Wentworth,D.E.; Halpin,R.A.; Lin,X.; Bera,J.; Akopov,A.; Ransier,A.; Mohan,M.; Fedorova,N.; Tsitrin,T.; Stockwell,T.; Amedeo,P.; Appalla,L.; Bishop,B.; Edworthy,P.; Gupta,N.; Hoover,J.; Katzel,D.; Li,K.; Schobel,S.; Shrivastava,S.; Thovarai,V.; Wang,S.; Bao,Y.; Sanders,R.; Zhdanov,S.; Kiryutin,B.; Lipman,D.J.; Tatusova,T.; Grad,Y.
EPI523305	MP	United States	2013-Feb-02	A/Santa Clara/YGA_03046/2013		Other Database Import	Wentworth,D.E.; Halpin,R.A.; Lin,X.; Bera,J.; Akopov,A.; Ransier,A.; Mohan,M.; Fedorova,N.; Tsitrin,T.; Stockwell,T.; Amedeo,P.; Appalla,L.; Bishop,B.; Edworthy,P.; Gupta,N.; Hoover,J.; Katzel,D.; Li,K.; Schobel,S.; Shrivastava,S.; Thovarai,V.; Wang,S.; Bao,Y.; Sanders,R.; Zhdanov,S.; Kiryutin,B.; Lipman,D.J.; Tatusova,T.; Grad,Y.
EPI523306	NA	United States	2013-Feb-02	A/Santa Clara/YGA_03046/2013		Other Database Import	Wentworth,D.E.; Halpin,R.A.; Lin,X.; Bera,J.; Akopov,A.; Ransier,A.; Mohan,M.; Fedorova,N.; Tsitrin,T.; Stockwell,T.; Amedeo,P.; Appalla,L.; Bishop,B.; Edworthy,P.; Gupta,N.; Hoover,J.; Katzel,D.; Li,K.; Schobel,S.; Shrivastava,S.; Thovarai,V.; Wang,S.; Bao,Y.; Sanders,R.; Zhdanov,S.; Kiryutin,B.; Lipman,D.J.; Tatusova,T.; Grad,Y.
EPI523307	NP	United States	2013-Feb-02	A/Santa Clara/YGA_03046/2013		Other Database Import	Wentworth,D.E.; Halpin,R.A.; Lin,X.; Bera,J.; Akopov,A.; Ransier,A.; Mohan,M.; Fedorova,N.; Tsitrin,T.; Stockwell,T.; Amedeo,P.; Appalla,L.; Bishop,B.; Edworthy,P.; Gupta,N.; Hoover,J.; Katzel,D.; Li,K.; Schobel,S.; Shrivastava,S.; Thovarai,V.; Wang,S.; Bao,Y.; Sanders,R.; Zhdanov,S.; Kiryutin,B.; Lipman,D.J.; Tatusova,T.; Grad,Y.
EPI523308	NS	United States	2013-Feb-02	A/Santa Clara/YGA_03046/2013		Other Database Import	Wentworth,D.E.; Halpin,R.A.; Lin,X.; Bera,J.; Akopov,A.; Ransier,A.; Mohan,M.; Fedorova,N.; Tsitrin,T.; Stockwell,T.; Amedeo,P.; Appalla,L.; Bishop,B.; Edworthy,P.; Gupta,N.; Hoover,J.; Katzel,D.; Li,K.; Schobel,S.; Shrivastava,S.; Thovarai,V.; Wang,S.; Bao,Y.; Sanders,R.; Zhdanov,S.; Kiryutin,B.; Lipman,D.J.; Tatusova,T.; Grad,Y.
EPI523310	PB1	United States	2013-Feb-02	A/Santa Clara/YGA_03046/2013		Other Database Import	Wentworth,D.E.; Halpin,R.A.; Lin,X.; Bera,J.; Akopov,A.; Ransier,A.; Mohan,M.; Fedorova,N.; Tsitrin,T.; Stockwell,T.; Amedeo,P.; Appalla,L.; Bishop,B.; Edworthy,P.; Gupta,N.; Hoover,J.; Katzel,D.; Li,K.; Schobel,S.; Shrivastava,S.; Thovarai,V.; Wang,S.; Bao,Y.; Sanders,R.; Zhdanov,S.; Kiryutin,B.; Lipman,D.J.; Tatusova,T.; Grad,Y.
EPI523311	PB2	United States	2013-Feb-02	A/Santa Clara/YGA_03046/2013		Other Database Import	Wentworth,D.E.; Halpin,R.A.; Lin,X.; Bera,J.; Akopov,A.; Ransier,A.; Mohan,M.; Fedorova,N.; Tsitrin,T.; Stockwell,T.; Amedeo,P.; Appalla,L.; Bishop,B.; Edworthy,P.; Gupta,N.; Hoover,J.; Katzel,D.; Li,K.; Schobel,S.; Shrivastava,S.; Thovarai,V.; Wang,S.; Bao,Y.; Sanders,R.; Zhdanov,S.; Kiryutin,B.; Lipman,D.J.; Tatusova,T.; Grad,Y.
EPI523297	MP	United States	2013-Feb-02	A/Santa Clara/YGA_03045/2013		Other Database Import	Wentworth,D.E.; Halpin,R.A.; Lin,X.; Bera,J.; Akopov,A.; Ransier,A.; Mohan,M.; Fedorova,N.; Tsitrin,T.; Stockwell,T.; Amedeo,P.; Appalla,L.; Bishop,B.; Edworthy,P.; Gupta,N.; Hoover,J.; Katzel,D.; Li,K.; Schobel,S.; Shrivastava,S.; Thovarai,V.; Wang,S.; Bao,Y.; Sanders,R.; Zhdanov,S.; Kiryutin,B.; Lipman,D.J.; Tatusova,T.; Grad,Y.
EPI523298	NA	United States	2013-Feb-02	A/Santa Clara/YGA_03045/2013		Other Database Import	Wentworth,D.E.; Halpin,R.A.; Lin,X.; Bera,J.; Akopov,A.; Ransier,A.; Mohan,M.; Fedorova,N.; Tsitrin,T.; Stockwell,T.; Amedeo,P.; Appalla,L.; Bishop,B.; Edworthy,P.; Gupta,N.; Hoover,J.; Katzel,D.; Li,K.; Schobel,S.; Shrivastava,S.; Thovarai,V.; Wang,S.; Bao,Y.; Sanders,R.; Zhdanov,S.; Kiryutin,B.; Lipman,D.J.; Tatusova,T.; Grad,Y.
EPI523299	NP	United States	2013-Feb-02	A/Santa Clara/YGA_03045/2013		Other Database Import	Wentworth,D.E.; Halpin,R.A.; Lin,X.; Bera,J.; Akopov,A.; Ransier,A.; Mohan,M.; Fedorova,N.; Tsitrin,T.; Stockwell,T.; Amedeo,P.; Appalla,L.; Bishop,B.; Edworthy,P.; Gupta,N.; Hoover,J.; Katzel,D.; Li,K.; Schobel,S.; Shrivastava,S.; Thovarai,V.; Wang,S.; Bao,Y.; Sanders,R.; Zhdanov,S.; Kiryutin,B.; Lipman,D.J.; Tatusova,T.; Grad,Y.
EPI523300	NS	United States	2013-Feb-02	A/Santa Clara/YGA_03045/2013		Other Database Import	Wentworth,D.E.; Halpin,R.A.; Lin,X.; Bera,J.; Akopov,A.; Ransier,A.; Mohan,M.; Fedorova,N.; Tsitrin,T.; Stockwell,T.; Amedeo,P.; Appalla,L.; Bishop,B.; Edworthy,P.; Gupta,N.; Hoover,J.; Katzel,D.; Li,K.; Schobel,S.; Shrivastava,S.; Thovarai,V.; Wang,S.; Bao,Y.; Sanders,R.; Zhdanov,S.; Kiryutin,B.; Lipman,D.J.; Tatusova,T.; Grad,Y.
EPI523302	PB1	United States	2013-Feb-02	A/Santa Clara/YGA_03045/2013		Other Database Import	Wentworth,D.E.; Halpin,R.A.; Lin,X.; Bera,J.; Akopov,A.; Ransier,A.; Mohan,M.; Fedorova,N.; Tsitrin,T.; Stockwell,T.; Amedeo,P.; Appalla,L.; Bishop,B.; Edworthy,P.; Gupta,N.; Hoover,J.; Katzel,D.; Li,K.; Schobel,S.; Shrivastava,S.; Thovarai,V.; Wang,S.; Bao,Y.; Sanders,R.; Zhdanov,S.; Kiryutin,B.; Lipman,D.J.; Tatusova,T.; Grad,Y.
EPI523303	PB2	United States	2013-Feb-02	A/Santa Clara/YGA_03045/2013		Other Database Import	Wentworth,D.E.; Halpin,R.A.; Lin,X.; Bera,J.; Akopov,A.; Ransier,A.; Mohan,M.; Fedorova,N.; Tsitrin,T.; Stockwell,T.; Amedeo,P.; Appalla,L.; Bishop,B.; Edworthy,P.; Gupta,N.; Hoover,J.; Katzel,D.; Li,K.; Schobel,S.; Shrivastava,S.; Thovarai,V.; Wang,S.; Bao,Y.; Sanders,R.; Zhdanov,S.; Kiryutin,B.; Lipman,D.J.; Tatusova,T.; Grad,Y.
EPI523296	HA	United States	2013-Feb-02	A/Santa Clara/YGA_03045/2013		Other Database Import	Wentworth,D.E.; Halpin,R.A.; Lin,X.; Bera,J.; Akopov,A.; Ransier,A.; Mohan,M.; Fedorova,N.; Tsitrin,T.; Stockwell,T.; Amedeo,P.; Appalla,L.; Bishop,B.; Edworthy,P.; Gupta,N.; Hoover,J.; Katzel,D.; Li,K.; Schobel,S.; Shrivastava,S.; Thovarai,V.; Wang,S.; Bao,Y.; Sanders,R.; Zhdanov,S.; Kiryutin,B.; Lipman,D.J.; Tatusova,T.; Grad,Y.
EPI523272	HA	United States	2013-Jan-29	A/Santa Clara/YGA_03041/2013		Other Database Import	Wentworth,D.E.; Halpin,R.A.; Lin,X.; Bera,J.; Akopov,A.; Ransier,A.; Mohan,M.; Fedorova,N.; Tsitrin,T.; Stockwell,T.; Amedeo,P.; Appalla,L.; Bishop,B.; Edworthy,P.; Gupta,N.; Hoover,J.; Katzel,D.; Li,K.; Schobel,S.; Shrivastava,S.; Thovarai,V.; Wang,S.; Bao,Y.; Sanders,R.; Zhdanov,S.; Kiryutin,B.; Lipman,D.J.; Tatusova,T.; Grad,Y.
EPI523273	MP	United States	2013-Jan-29	A/Santa Clara/YGA_03041/2013		Other Database Import	Wentworth,D.E.; Halpin,R.A.; Lin,X.; Bera,J.; Akopov,A.; Ransier,A.; Mohan,M.; Fedorova,N.; Tsitrin,T.; Stockwell,T.; Amedeo,P.; Appalla,L.; Bishop,B.; Edworthy,P.; Gupta,N.; Hoover,J.; Katzel,D.; Li,K.; Schobel,S.; Shrivastava,S.; Thovarai,V.; Wang,S.; Bao,Y.; Sanders,R.; Zhdanov,S.; Kiryutin,B.; Lipman,D.J.; Tatusova,T.; Grad,Y.
EPI523274	NA	United States	2013-Jan-29	A/Santa Clara/YGA_03041/2013		Other Database Import	Wentworth,D.E.; Halpin,R.A.; Lin,X.; Bera,J.; Akopov,A.; Ransier,A.; Mohan,M.; Fedorova,N.; Tsitrin,T.; Stockwell,T.; Amedeo,P.; Appalla,L.; Bishop,B.; Edworthy,P.; Gupta,N.; Hoover,J.; Katzel,D.; Li,K.; Schobel,S.; Shrivastava,S.; Thovarai,V.; Wang,S.; Bao,Y.; Sanders,R.; Zhdanov,S.; Kiryutin,B.; Lipman,D.J.; Tatusova,T.; Grad,Y.
EPI523275	NP	United States	2013-Jan-29	A/Santa Clara/YGA_03041/2013		Other Database Import	Wentworth,D.E.; Halpin,R.A.; Lin,X.; Bera,J.; Akopov,A.; Ransier,A.; Mohan,M.; Fedorova,N.; Tsitrin,T.; Stockwell,T.; Amedeo,P.; Appalla,L.; Bishop,B.; Edworthy,P.; Gupta,N.; Hoover,J.; Katzel,D.; Li,K.; Schobel,S.; Shrivastava,S.; Thovarai,V.; Wang,S.; Bao,Y.; Sanders,R.; Zhdanov,S.; Kiryutin,B.; Lipman,D.J.; Tatusova,T.; Grad,Y.
EPI523276	NS	United States	2013-Jan-29	A/Santa Clara/YGA_03041/2013		Other Database Import	Wentworth,D.E.; Halpin,R.A.; Lin,X.; Bera,J.; Akopov,A.; Ransier,A.; Mohan,M.; Fedorova,N.; Tsitrin,T.; Stockwell,T.; Amedeo,P.; Appalla,L.; Bishop,B.; Edworthy,P.; Gupta,N.; Hoover,J.; Katzel,D.; Li,K.; Schobel,S.; Shrivastava,S.; Thovarai,V.; Wang,S.; Bao,Y.; Sanders,R.; Zhdanov,S.; Kiryutin,B.; Lipman,D.J.; Tatusova,T.; Grad,Y.
EPI523278	PB1	United States	2013-Jan-29	A/Santa Clara/YGA_03041/2013		Other Database Import	Wentworth,D.E.; Halpin,R.A.; Lin,X.; Bera,J.; Akopov,A.; Ransier,A.; Mohan,M.; Fedorova,N.; Tsitrin,T.; Stockwell,T.; Amedeo,P.; Appalla,L.; Bishop,B.; Edworthy,P.; Gupta,N.; Hoover,J.; Katzel,D.; Li,K.; Schobel,S.; Shrivastava,S.; Thovarai,V.; Wang,S.; Bao,Y.; Sanders,R.; Zhdanov,S.; Kiryutin,B.; Lipman,D.J.; Tatusova,T.; Grad,Y.
EPI523279	PB2	United States	2013-Jan-29	A/Santa Clara/YGA_03041/2013		Other Database Import	Wentworth,D.E.; Halpin,R.A.; Lin,X.; Bera,J.; Akopov,A.; Ransier,A.; Mohan,M.; Fedorova,N.; Tsitrin,T.; Stockwell,T.; Amedeo,P.; Appalla,L.; Bishop,B.; Edworthy,P.; Gupta,N.; Hoover,J.; Katzel,D.; Li,K.; Schobel,S.; Shrivastava,S.; Thovarai,V.; Wang,S.; Bao,Y.; Sanders,R.; Zhdanov,S.; Kiryutin,B.; Lipman,D.J.; Tatusova,T.; Grad,Y.
EPI523256	HA	United States	2013-Jan-09	A/Santa Clara/YGA_03039/2013		Other Database Import	Wentworth,D.E.; Halpin,R.A.; Lin,X.; Bera,J.; Akopov,A.; Ransier,A.; Mohan,M.; Fedorova,N.; Tsitrin,T.; Stockwell,T.; Amedeo,P.; Appalla,L.; Bishop,B.; Edworthy,P.; Gupta,N.; Hoover,J.; Katzel,D.; Li,K.; Schobel,S.; Shrivastava,S.; Thovarai,V.; Wang,S.; Bao,Y.; Sanders,R.; Zhdanov,S.; Kiryutin,B.; Lipman,D.J.; Tatusova,T.; Grad,Y.
EPI523257	MP	United States	2013-Jan-09	A/Santa Clara/YGA_03039/2013		Other Database Import	Wentworth,D.E.; Halpin,R.A.; Lin,X.; Bera,J.; Akopov,A.; Ransier,A.; Mohan,M.; Fedorova,N.; Tsitrin,T.; Stockwell,T.; Amedeo,P.; Appalla,L.; Bishop,B.; Edworthy,P.; Gupta,N.; Hoover,J.; Katzel,D.; Li,K.; Schobel,S.; Shrivastava,S.; Thovarai,V.; Wang,S.; Bao,Y.; Sanders,R.; Zhdanov,S.; Kiryutin,B.; Lipman,D.J.; Tatusova,T.; Grad,Y.
EPI523258	NA	United States	2013-Jan-09	A/Santa Clara/YGA_03039/2013		Other Database Import	Wentworth,D.E.; Halpin,R.A.; Lin,X.; Bera,J.; Akopov,A.; Ransier,A.; Mohan,M.; Fedorova,N.; Tsitrin,T.; Stockwell,T.; Amedeo,P.; Appalla,L.; Bishop,B.; Edworthy,P.; Gupta,N.; Hoover,J.; Katzel,D.; Li,K.; Schobel,S.; Shrivastava,S.; Thovarai,V.; Wang,S.; Bao,Y.; Sanders,R.; Zhdanov,S.; Kiryutin,B.; Lipman,D.J.; Tatusova,T.; Grad,Y.
EPI523259	NP	United States	2013-Jan-09	A/Santa Clara/YGA_03039/2013		Other Database Import	Wentworth,D.E.; Halpin,R.A.; Lin,X.; Bera,J.; Akopov,A.; Ransier,A.; Mohan,M.; Fedorova,N.; Tsitrin,T.; Stockwell,T.; Amedeo,P.; Appalla,L.; Bishop,B.; Edworthy,P.; Gupta,N.; Hoover,J.; Katzel,D.; Li,K.; Schobel,S.; Shrivastava,S.; Thovarai,V.; Wang,S.; Bao,Y.; Sanders,R.; Zhdanov,S.; Kiryutin,B.; Lipman,D.J.; Tatusova,T.; Grad,Y.
EPI523260	NS	United States	2013-Jan-09	A/Santa Clara/YGA_03039/2013		Other Database Import	Wentworth,D.E.; Halpin,R.A.; Lin,X.; Bera,J.; Akopov,A.; Ransier,A.; Mohan,M.; Fedorova,N.; Tsitrin,T.; Stockwell,T.; Amedeo,P.; Appalla,L.; Bishop,B.; Edworthy,P.; Gupta,N.; Hoover,J.; Katzel,D.; Li,K.; Schobel,S.; Shrivastava,S.; Thovarai,V.; Wang,S.; Bao,Y.; Sanders,R.; Zhdanov,S.; Kiryutin,B.; Lipman,D.J.; Tatusova,T.; Grad,Y.
EPI523262	PB1	United States	2013-Jan-09	A/Santa Clara/YGA_03039/2013		Other Database Import	Wentworth,D.E.; Halpin,R.A.; Lin,X.; Bera,J.; Akopov,A.; Ransier,A.; Mohan,M.; Fedorova,N.; Tsitrin,T.; Stockwell,T.; Amedeo,P.; Appalla,L.; Bishop,B.; Edworthy,P.; Gupta,N.; Hoover,J.; Katzel,D.; Li,K.; Schobel,S.; Shrivastava,S.; Thovarai,V.; Wang,S.; Bao,Y.; Sanders,R.; Zhdanov,S.; Kiryutin,B.; Lipman,D.J.; Tatusova,T.; Grad,Y.
EPI523263	PB2	United States	2013-Jan-09	A/Santa Clara/YGA_03039/2013		Other Database Import	Wentworth,D.E.; Halpin,R.A.; Lin,X.; Bera,J.; Akopov,A.; Ransier,A.; Mohan,M.; Fedorova,N.; Tsitrin,T.; Stockwell,T.; Amedeo,P.; Appalla,L.; Bishop,B.; Edworthy,P.; Gupta,N.; Hoover,J.; Katzel,D.; Li,K.; Schobel,S.; Shrivastava,S.; Thovarai,V.; Wang,S.; Bao,Y.; Sanders,R.; Zhdanov,S.; Kiryutin,B.; Lipman,D.J.; Tatusova,T.; Grad,Y.
EPI523248	HA	United States	2013-Jan-12	A/Santa Clara/YGA_03038/2013		Other Database Import	Wentworth,D.E.; Halpin,R.A.; Lin,X.; Bera,J.; Akopov,A.; Ransier,A.; Mohan,M.; Fedorova,N.; Tsitrin,T.; Stockwell,T.; Amedeo,P.; Appalla,L.; Bishop,B.; Edworthy,P.; Gupta,N.; Hoover,J.; Katzel,D.; Li,K.; Schobel,S.; Shrivastava,S.; Thovarai,V.; Wang,S.; Bao,Y.; Sanders,R.; Zhdanov,S.; Kiryutin,B.; Lipman,D.J.; Tatusova,T.; Grad,Y.
EPI523249	MP	United States	2013-Jan-12	A/Santa Clara/YGA_03038/2013		Other Database Import	Wentworth,D.E.; Halpin,R.A.; Lin,X.; Bera,J.; Akopov,A.; Ransier,A.; Mohan,M.; Fedorova,N.; Tsitrin,T.; Stockwell,T.; Amedeo,P.; Appalla,L.; Bishop,B.; Edworthy,P.; Gupta,N.; Hoover,J.; Katzel,D.; Li,K.; Schobel,S.; Shrivastava,S.; Thovarai,V.; Wang,S.; Bao,Y.; Sanders,R.; Zhdanov,S.; Kiryutin,B.; Lipman,D.J.; Tatusova,T.; Grad,Y.
EPI523250	NA	United States	2013-Jan-12	A/Santa Clara/YGA_03038/2013		Other Database Import	Wentworth,D.E.; Halpin,R.A.; Lin,X.; Bera,J.; Akopov,A.; Ransier,A.; Mohan,M.; Fedorova,N.; Tsitrin,T.; Stockwell,T.; Amedeo,P.; Appalla,L.; Bishop,B.; Edworthy,P.; Gupta,N.; Hoover,J.; Katzel,D.; Li,K.; Schobel,S.; Shrivastava,S.; Thovarai,V.; Wang,S.; Bao,Y.; Sanders,R.; Zhdanov,S.; Kiryutin,B.; Lipman,D.J.; Tatusova,T.; Grad,Y.
EPI523251	NP	United States	2013-Jan-12	A/Santa Clara/YGA_03038/2013		Other Database Import	Wentworth,D.E.; Halpin,R.A.; Lin,X.; Bera,J.; Akopov,A.; Ransier,A.; Mohan,M.; Fedorova,N.; Tsitrin,T.; Stockwell,T.; Amedeo,P.; Appalla,L.; Bishop,B.; Edworthy,P.; Gupta,N.; Hoover,J.; Katzel,D.; Li,K.; Schobel,S.; Shrivastava,S.; Thovarai,V.; Wang,S.; Bao,Y.; Sanders,R.; Zhdanov,S.; Kiryutin,B.; Lipman,D.J.; Tatusova,T.; Grad,Y.
EPI523252	NS	United States	2013-Jan-12	A/Santa Clara/YGA_03038/2013		Other Database Import	Wentworth,D.E.; Halpin,R.A.; Lin,X.; Bera,J.; Akopov,A.; Ransier,A.; Mohan,M.; Fedorova,N.; Tsitrin,T.; Stockwell,T.; Amedeo,P.; Appalla,L.; Bishop,B.; Edworthy,P.; Gupta,N.; Hoover,J.; Katzel,D.; Li,K.; Schobel,S.; Shrivastava,S.; Thovarai,V.; Wang,S.; Bao,Y.; Sanders,R.; Zhdanov,S.; Kiryutin,B.; Lipman,D.J.; Tatusova,T.; Grad,Y.
EPI523254	PB1	United States	2013-Jan-12	A/Santa Clara/YGA_03038/2013		Other Database Import	Wentworth,D.E.; Halpin,R.A.; Lin,X.; Bera,J.; Akopov,A.; Ransier,A.; Mohan,M.; Fedorova,N.; Tsitrin,T.; Stockwell,T.; Amedeo,P.; Appalla,L.; Bishop,B.; Edworthy,P.; Gupta,N.; Hoover,J.; Katzel,D.; Li,K.; Schobel,S.; Shrivastava,S.; Thovarai,V.; Wang,S.; Bao,Y.; Sanders,R.; Zhdanov,S.; Kiryutin,B.; Lipman,D.J.; Tatusova,T.; Grad,Y.
EPI523255	PB2	United States	2013-Jan-12	A/Santa Clara/YGA_03038/2013		Other Database Import	Wentworth,D.E.; Halpin,R.A.; Lin,X.; Bera,J.; Akopov,A.; Ransier,A.; Mohan,M.; Fedorova,N.; Tsitrin,T.; Stockwell,T.; Amedeo,P.; Appalla,L.; Bishop,B.; Edworthy,P.; Gupta,N.; Hoover,J.; Katzel,D.; Li,K.; Schobel,S.; Shrivastava,S.; Thovarai,V.; Wang,S.; Bao,Y.; Sanders,R.; Zhdanov,S.; Kiryutin,B.; Lipman,D.J.; Tatusova,T.; Grad,Y.
EPI523232	HA	United States	2013-Jan-30	A/Santa Clara/YGA_03036/2013		Other Database Import	Wentworth,D.E.; Halpin,R.A.; Lin,X.; Bera,J.; Akopov,A.; Ransier,A.; Mohan,M.; Fedorova,N.; Tsitrin,T.; Stockwell,T.; Amedeo,P.; Appalla,L.; Bishop,B.; Edworthy,P.; Gupta,N.; Hoover,J.; Katzel,D.; Li,K.; Schobel,S.; Shrivastava,S.; Thovarai,V.; Wang,S.; Bao,Y.; Sanders,R.; Zhdanov,S.; Kiryutin,B.; Lipman,D.J.; Tatusova,T.; Grad,Y.
EPI523233	MP	United States	2013-Jan-30	A/Santa Clara/YGA_03036/2013		Other Database Import	Wentworth,D.E.; Halpin,R.A.; Lin,X.; Bera,J.; Akopov,A.; Ransier,A.; Mohan,M.; Fedorova,N.; Tsitrin,T.; Stockwell,T.; Amedeo,P.; Appalla,L.; Bishop,B.; Edworthy,P.; Gupta,N.; Hoover,J.; Katzel,D.; Li,K.; Schobel,S.; Shrivastava,S.; Thovarai,V.; Wang,S.; Bao,Y.; Sanders,R.; Zhdanov,S.; Kiryutin,B.; Lipman,D.J.; Tatusova,T.; Grad,Y.
EPI523234	NA	United States	2013-Jan-30	A/Santa Clara/YGA_03036/2013		Other Database Import	Wentworth,D.E.; Halpin,R.A.; Lin,X.; Bera,J.; Akopov,A.; Ransier,A.; Mohan,M.; Fedorova,N.; Tsitrin,T.; Stockwell,T.; Amedeo,P.; Appalla,L.; Bishop,B.; Edworthy,P.; Gupta,N.; Hoover,J.; Katzel,D.; Li,K.; Schobel,S.; Shrivastava,S.; Thovarai,V.; Wang,S.; Bao,Y.; Sanders,R.; Zhdanov,S.; Kiryutin,B.; Lipman,D.J.; Tatusova,T.; Grad,Y.
EPI523235	NP	United States	2013-Jan-30	A/Santa Clara/YGA_03036/2013		Other Database Import	Wentworth,D.E.; Halpin,R.A.; Lin,X.; Bera,J.; Akopov,A.; Ransier,A.; Mohan,M.; Fedorova,N.; Tsitrin,T.; Stockwell,T.; Amedeo,P.; Appalla,L.; Bishop,B.; Edworthy,P.; Gupta,N.; Hoover,J.; Katzel,D.; Li,K.; Schobel,S.; Shrivastava,S.; Thovarai,V.; Wang,S.; Bao,Y.; Sanders,R.; Zhdanov,S.; Kiryutin,B.; Lipman,D.J.; Tatusova,T.; Grad,Y.
EPI523236	NS	United States	2013-Jan-30	A/Santa Clara/YGA_03036/2013		Other Database Import	Wentworth,D.E.; Halpin,R.A.; Lin,X.; Bera,J.; Akopov,A.; Ransier,A.; Mohan,M.; Fedorova,N.; Tsitrin,T.; Stockwell,T.; Amedeo,P.; Appalla,L.; Bishop,B.; Edworthy,P.; Gupta,N.; Hoover,J.; Katzel,D.; Li,K.; Schobel,S.; Shrivastava,S.; Thovarai,V.; Wang,S.; Bao,Y.; Sanders,R.; Zhdanov,S.; Kiryutin,B.; Lipman,D.J.; Tatusova,T.; Grad,Y.
EPI523238	PB1	United States	2013-Jan-30	A/Santa Clara/YGA_03036/2013		Other Database Import	Wentworth,D.E.; Halpin,R.A.; Lin,X.; Bera,J.; Akopov,A.; Ransier,A.; Mohan,M.; Fedorova,N.; Tsitrin,T.; Stockwell,T.; Amedeo,P.; Appalla,L.; Bishop,B.; Edworthy,P.; Gupta,N.; Hoover,J.; Katzel,D.; Li,K.; Schobel,S.; Shrivastava,S.; Thovarai,V.; Wang,S.; Bao,Y.; Sanders,R.; Zhdanov,S.; Kiryutin,B.; Lipman,D.J.; Tatusova,T.; Grad,Y.
EPI523239	PB2	United States	2013-Jan-30	A/Santa Clara/YGA_03036/2013		Other Database Import	Wentworth,D.E.; Halpin,R.A.; Lin,X.; Bera,J.; Akopov,A.; Ransier,A.; Mohan,M.; Fedorova,N.; Tsitrin,T.; Stockwell,T.; Amedeo,P.; Appalla,L.; Bishop,B.; Edworthy,P.; Gupta,N.; Hoover,J.; Katzel,D.; Li,K.; Schobel,S.; Shrivastava,S.; Thovarai,V.; Wang,S.; Bao,Y.; Sanders,R.; Zhdanov,S.; Kiryutin,B.; Lipman,D.J.; Tatusova,T.; Grad,Y.
EPI523220	NS	United States	2013-Jan-17	A/Santa Clara/YGA_03034/2013		Other Database Import	Wentworth,D.E.; Halpin,R.A.; Lin,X.; Bera,J.; Akopov,A.; Ransier,A.; Mohan,M.; Fedorova,N.; Tsitrin,T.; Stockwell,T.; Amedeo,P.; Appalla,L.; Bishop,B.; Edworthy,P.; Gupta,N.; Hoover,J.; Katzel,D.; Li,K.; Schobel,S.; Shrivastava,S.; Thovarai,V.; Wang,S.; Bao,Y.; Sanders,R.; Zhdanov,S.; Kiryutin,B.; Lipman,D.J.; Tatusova,T.; Grad,Y.
EPI523222	PB1	United States	2013-Jan-17	A/Santa Clara/YGA_03034/2013		Other Database Import	Wentworth,D.E.; Halpin,R.A.; Lin,X.; Bera,J.; Akopov,A.; Ransier,A.; Mohan,M.; Fedorova,N.; Tsitrin,T.; Stockwell,T.; Amedeo,P.; Appalla,L.; Bishop,B.; Edworthy,P.; Gupta,N.; Hoover,J.; Katzel,D.; Li,K.; Schobel,S.; Shrivastava,S.; Thovarai,V.; Wang,S.; Bao,Y.; Sanders,R.; Zhdanov,S.; Kiryutin,B.; Lipman,D.J.; Tatusova,T.; Grad,Y.
EPI523223	PB2	United States	2013-Jan-17	A/Santa Clara/YGA_03034/2013		Other Database Import	Wentworth,D.E.; Halpin,R.A.; Lin,X.; Bera,J.; Akopov,A.; Ransier,A.; Mohan,M.; Fedorova,N.; Tsitrin,T.; Stockwell,T.; Amedeo,P.; Appalla,L.; Bishop,B.; Edworthy,P.; Gupta,N.; Hoover,J.; Katzel,D.; Li,K.; Schobel,S.; Shrivastava,S.; Thovarai,V.; Wang,S.; Bao,Y.; Sanders,R.; Zhdanov,S.; Kiryutin,B.; Lipman,D.J.; Tatusova,T.; Grad,Y.
EPI523216	HA	United States	2013-Jan-17	A/Santa Clara/YGA_03034/2013		Other Database Import	Wentworth,D.E.; Halpin,R.A.; Lin,X.; Bera,J.; Akopov,A.; Ransier,A.; Mohan,M.; Fedorova,N.; Tsitrin,T.; Stockwell,T.; Amedeo,P.; Appalla,L.; Bishop,B.; Edworthy,P.; Gupta,N.; Hoover,J.; Katzel,D.; Li,K.; Schobel,S.; Shrivastava,S.; Thovarai,V.; Wang,S.; Bao,Y.; Sanders,R.; Zhdanov,S.; Kiryutin,B.; Lipman,D.J.; Tatusova,T.; Grad,Y.
EPI523217	MP	United States	2013-Jan-17	A/Santa Clara/YGA_03034/2013		Other Database Import	Wentworth,D.E.; Halpin,R.A.; Lin,X.; Bera,J.; Akopov,A.; Ransier,A.; Mohan,M.; Fedorova,N.; Tsitrin,T.; Stockwell,T.; Amedeo,P.; Appalla,L.; Bishop,B.; Edworthy,P.; Gupta,N.; Hoover,J.; Katzel,D.; Li,K.; Schobel,S.; Shrivastava,S.; Thovarai,V.; Wang,S.; Bao,Y.; Sanders,R.; Zhdanov,S.; Kiryutin,B.; Lipman,D.J.; Tatusova,T.; Grad,Y.
EPI523218	NA	United States	2013-Jan-17	A/Santa Clara/YGA_03034/2013		Other Database Import	Wentworth,D.E.; Halpin,R.A.; Lin,X.; Bera,J.; Akopov,A.; Ransier,A.; Mohan,M.; Fedorova,N.; Tsitrin,T.; Stockwell,T.; Amedeo,P.; Appalla,L.; Bishop,B.; Edworthy,P.; Gupta,N.; Hoover,J.; Katzel,D.; Li,K.; Schobel,S.; Shrivastava,S.; Thovarai,V.; Wang,S.; Bao,Y.; Sanders,R.; Zhdanov,S.; Kiryutin,B.; Lipman,D.J.; Tatusova,T.; Grad,Y.
EPI523219	NP	United States	2013-Jan-17	A/Santa Clara/YGA_03034/2013		Other Database Import	Wentworth,D.E.; Halpin,R.A.; Lin,X.; Bera,J.; Akopov,A.; Ransier,A.; Mohan,M.; Fedorova,N.; Tsitrin,T.; Stockwell,T.; Amedeo,P.; Appalla,L.; Bishop,B.; Edworthy,P.; Gupta,N.; Hoover,J.; Katzel,D.; Li,K.; Schobel,S.; Shrivastava,S.; Thovarai,V.; Wang,S.; Bao,Y.; Sanders,R.; Zhdanov,S.; Kiryutin,B.; Lipman,D.J.; Tatusova,T.; Grad,Y.
EPI523176	HA	United States	2013-Jan-25	A/Santa Clara/YGA_03028/2013		Other Database Import	Wentworth,D.E.; Halpin,R.A.; Lin,X.; Bera,J.; Akopov,A.; Ransier,A.; Mohan,M.; Fedorova,N.; Tsitrin,T.; Stockwell,T.; Amedeo,P.; Appalla,L.; Bishop,B.; Edworthy,P.; Gupta,N.; Hoover,J.; Katzel,D.; Li,K.; Schobel,S.; Shrivastava,S.; Thovarai,V.; Wang,S.; Bao,Y.; Sanders,R.; Zhdanov,S.; Kiryutin,B.; Lipman,D.J.; Tatusova,T.; Grad,Y.
EPI523177	MP	United States	2013-Jan-25	A/Santa Clara/YGA_03028/2013		Other Database Import	Wentworth,D.E.; Halpin,R.A.; Lin,X.; Bera,J.; Akopov,A.; Ransier,A.; Mohan,M.; Fedorova,N.; Tsitrin,T.; Stockwell,T.; Amedeo,P.; Appalla,L.; Bishop,B.; Edworthy,P.; Gupta,N.; Hoover,J.; Katzel,D.; Li,K.; Schobel,S.; Shrivastava,S.; Thovarai,V.; Wang,S.; Bao,Y.; Sanders,R.; Zhdanov,S.; Kiryutin,B.; Lipman,D.J.; Tatusova,T.; Grad,Y.
EPI523178	NA	United States	2013-Jan-25	A/Santa Clara/YGA_03028/2013		Other Database Import	Wentworth,D.E.; Halpin,R.A.; Lin,X.; Bera,J.; Akopov,A.; Ransier,A.; Mohan,M.; Fedorova,N.; Tsitrin,T.; Stockwell,T.; Amedeo,P.; Appalla,L.; Bishop,B.; Edworthy,P.; Gupta,N.; Hoover,J.; Katzel,D.; Li,K.; Schobel,S.; Shrivastava,S.; Thovarai,V.; Wang,S.; Bao,Y.; Sanders,R.; Zhdanov,S.; Kiryutin,B.; Lipman,D.J.; Tatusova,T.; Grad,Y.
EPI523179	NP	United States	2013-Jan-25	A/Santa Clara/YGA_03028/2013		Other Database Import	Wentworth,D.E.; Halpin,R.A.; Lin,X.; Bera,J.; Akopov,A.; Ransier,A.; Mohan,M.; Fedorova,N.; Tsitrin,T.; Stockwell,T.; Amedeo,P.; Appalla,L.; Bishop,B.; Edworthy,P.; Gupta,N.; Hoover,J.; Katzel,D.; Li,K.; Schobel,S.; Shrivastava,S.; Thovarai,V.; Wang,S.; Bao,Y.; Sanders,R.; Zhdanov,S.; Kiryutin,B.; Lipman,D.J.; Tatusova,T.; Grad,Y.
EPI523180	NS	United States	2013-Jan-25	A/Santa Clara/YGA_03028/2013		Other Database Import	Wentworth,D.E.; Halpin,R.A.; Lin,X.; Bera,J.; Akopov,A.; Ransier,A.; Mohan,M.; Fedorova,N.; Tsitrin,T.; Stockwell,T.; Amedeo,P.; Appalla,L.; Bishop,B.; Edworthy,P.; Gupta,N.; Hoover,J.; Katzel,D.; Li,K.; Schobel,S.; Shrivastava,S.; Thovarai,V.; Wang,S.; Bao,Y.; Sanders,R.; Zhdanov,S.; Kiryutin,B.; Lipman,D.J.; Tatusova,T.; Grad,Y.
EPI523182	PB1	United States	2013-Jan-25	A/Santa Clara/YGA_03028/2013		Other Database Import	Wentworth,D.E.; Halpin,R.A.; Lin,X.; Bera,J.; Akopov,A.; Ransier,A.; Mohan,M.; Fedorova,N.; Tsitrin,T.; Stockwell,T.; Amedeo,P.; Appalla,L.; Bishop,B.; Edworthy,P.; Gupta,N.; Hoover,J.; Katzel,D.; Li,K.; Schobel,S.; Shrivastava,S.; Thovarai,V.; Wang,S.; Bao,Y.; Sanders,R.; Zhdanov,S.; Kiryutin,B.; Lipman,D.J.; Tatusova,T.; Grad,Y.
EPI523183	PB2	United States	2013-Jan-25	A/Santa Clara/YGA_03028/2013		Other Database Import	Wentworth,D.E.; Halpin,R.A.; Lin,X.; Bera,J.; Akopov,A.; Ransier,A.; Mohan,M.; Fedorova,N.; Tsitrin,T.; Stockwell,T.; Amedeo,P.; Appalla,L.; Bishop,B.; Edworthy,P.; Gupta,N.; Hoover,J.; Katzel,D.; Li,K.; Schobel,S.; Shrivastava,S.; Thovarai,V.; Wang,S.; Bao,Y.; Sanders,R.; Zhdanov,S.; Kiryutin,B.; Lipman,D.J.; Tatusova,T.; Grad,Y.
EPI523168	HA	United States	2013-Jan-09	A/Santa Clara/YGA_03027/2013		Other Database Import	Wentworth,D.E.; Halpin,R.A.; Lin,X.; Bera,J.; Akopov,A.; Ransier,A.; Mohan,M.; Fedorova,N.; Tsitrin,T.; Stockwell,T.; Amedeo,P.; Appalla,L.; Bishop,B.; Edworthy,P.; Gupta,N.; Hoover,J.; Katzel,D.; Li,K.; Schobel,S.; Shrivastava,S.; Thovarai,V.; Wang,S.; Bao,Y.; Sanders,R.; Zhdanov,S.; Kiryutin,B.; Lipman,D.J.; Tatusova,T.; Grad,Y.
EPI523169	MP	United States	2013-Jan-09	A/Santa Clara/YGA_03027/2013		Other Database Import	Wentworth,D.E.; Halpin,R.A.; Lin,X.; Bera,J.; Akopov,A.; Ransier,A.; Mohan,M.; Fedorova,N.; Tsitrin,T.; Stockwell,T.; Amedeo,P.; Appalla,L.; Bishop,B.; Edworthy,P.; Gupta,N.; Hoover,J.; Katzel,D.; Li,K.; Schobel,S.; Shrivastava,S.; Thovarai,V.; Wang,S.; Bao,Y.; Sanders,R.; Zhdanov,S.; Kiryutin,B.; Lipman,D.J.; Tatusova,T.; Grad,Y.
EPI523170	NA	United States	2013-Jan-09	A/Santa Clara/YGA_03027/2013		Other Database Import	Wentworth,D.E.; Halpin,R.A.; Lin,X.; Bera,J.; Akopov,A.; Ransier,A.; Mohan,M.; Fedorova,N.; Tsitrin,T.; Stockwell,T.; Amedeo,P.; Appalla,L.; Bishop,B.; Edworthy,P.; Gupta,N.; Hoover,J.; Katzel,D.; Li,K.; Schobel,S.; Shrivastava,S.; Thovarai,V.; Wang,S.; Bao,Y.; Sanders,R.; Zhdanov,S.; Kiryutin,B.; Lipman,D.J.; Tatusova,T.; Grad,Y.
EPI523171	NP	United States	2013-Jan-09	A/Santa Clara/YGA_03027/2013		Other Database Import	Wentworth,D.E.; Halpin,R.A.; Lin,X.; Bera,J.; Akopov,A.; Ransier,A.; Mohan,M.; Fedorova,N.; Tsitrin,T.; Stockwell,T.; Amedeo,P.; Appalla,L.; Bishop,B.; Edworthy,P.; Gupta,N.; Hoover,J.; Katzel,D.; Li,K.; Schobel,S.; Shrivastava,S.; Thovarai,V.; Wang,S.; Bao,Y.; Sanders,R.; Zhdanov,S.; Kiryutin,B.; Lipman,D.J.; Tatusova,T.; Grad,Y.
EPI523172	NS	United States	2013-Jan-09	A/Santa Clara/YGA_03027/2013		Other Database Import	Wentworth,D.E.; Halpin,R.A.; Lin,X.; Bera,J.; Akopov,A.; Ransier,A.; Mohan,M.; Fedorova,N.; Tsitrin,T.; Stockwell,T.; Amedeo,P.; Appalla,L.; Bishop,B.; Edworthy,P.; Gupta,N.; Hoover,J.; Katzel,D.; Li,K.; Schobel,S.; Shrivastava,S.; Thovarai,V.; Wang,S.; Bao,Y.; Sanders,R.; Zhdanov,S.; Kiryutin,B.; Lipman,D.J.; Tatusova,T.; Grad,Y.
EPI523174	PB1	United States	2013-Jan-09	A/Santa Clara/YGA_03027/2013		Other Database Import	Wentworth,D.E.; Halpin,R.A.; Lin,X.; Bera,J.; Akopov,A.; Ransier,A.; Mohan,M.; Fedorova,N.; Tsitrin,T.; Stockwell,T.; Amedeo,P.; Appalla,L.; Bishop,B.; Edworthy,P.; Gupta,N.; Hoover,J.; Katzel,D.; Li,K.; Schobel,S.; Shrivastava,S.; Thovarai,V.; Wang,S.; Bao,Y.; Sanders,R.; Zhdanov,S.; Kiryutin,B.; Lipman,D.J.; Tatusova,T.; Grad,Y.
EPI523175	PB2	United States	2013-Jan-09	A/Santa Clara/YGA_03027/2013		Other Database Import	Wentworth,D.E.; Halpin,R.A.; Lin,X.; Bera,J.; Akopov,A.; Ransier,A.; Mohan,M.; Fedorova,N.; Tsitrin,T.; Stockwell,T.; Amedeo,P.; Appalla,L.; Bishop,B.; Edworthy,P.; Gupta,N.; Hoover,J.; Katzel,D.; Li,K.; Schobel,S.; Shrivastava,S.; Thovarai,V.; Wang,S.; Bao,Y.; Sanders,R.; Zhdanov,S.; Kiryutin,B.; Lipman,D.J.; Tatusova,T.; Grad,Y.
EPI523164	NS	United States	2013-Jan-07	A/Santa Clara/YGA_03026/2013		Other Database Import	Wentworth,D.E.; Halpin,R.A.; Lin,X.; Bera,J.; Akopov,A.; Ransier,A.; Mohan,M.; Fedorova,N.; Tsitrin,T.; Stockwell,T.; Amedeo,P.; Appalla,L.; Bishop,B.; Edworthy,P.; Gupta,N.; Hoover,J.; Katzel,D.; Li,K.; Schobel,S.; Shrivastava,S.; Thovarai,V.; Wang,S.; Bao,Y.; Sanders,R.; Zhdanov,S.; Kiryutin,B.; Lipman,D.J.; Tatusova,T.; Grad,Y.
EPI523166	PB1	United States	2013-Jan-07	A/Santa Clara/YGA_03026/2013		Other Database Import	Wentworth,D.E.; Halpin,R.A.; Lin,X.; Bera,J.; Akopov,A.; Ransier,A.; Mohan,M.; Fedorova,N.; Tsitrin,T.; Stockwell,T.; Amedeo,P.; Appalla,L.; Bishop,B.; Edworthy,P.; Gupta,N.; Hoover,J.; Katzel,D.; Li,K.; Schobel,S.; Shrivastava,S.; Thovarai,V.; Wang,S.; Bao,Y.; Sanders,R.; Zhdanov,S.; Kiryutin,B.; Lipman,D.J.; Tatusova,T.; Grad,Y.
EPI523167	PB2	United States	2013-Jan-07	A/Santa Clara/YGA_03026/2013		Other Database Import	Wentworth,D.E.; Halpin,R.A.; Lin,X.; Bera,J.; Akopov,A.; Ransier,A.; Mohan,M.; Fedorova,N.; Tsitrin,T.; Stockwell,T.; Amedeo,P.; Appalla,L.; Bishop,B.; Edworthy,P.; Gupta,N.; Hoover,J.; Katzel,D.; Li,K.; Schobel,S.; Shrivastava,S.; Thovarai,V.; Wang,S.; Bao,Y.; Sanders,R.; Zhdanov,S.; Kiryutin,B.; Lipman,D.J.; Tatusova,T.; Grad,Y.
EPI523160	HA	United States	2013-Jan-07	A/Santa Clara/YGA_03026/2013		Other Database Import	Wentworth,D.E.; Halpin,R.A.; Lin,X.; Bera,J.; Akopov,A.; Ransier,A.; Mohan,M.; Fedorova,N.; Tsitrin,T.; Stockwell,T.; Amedeo,P.; Appalla,L.; Bishop,B.; Edworthy,P.; Gupta,N.; Hoover,J.; Katzel,D.; Li,K.; Schobel,S.; Shrivastava,S.; Thovarai,V.; Wang,S.; Bao,Y.; Sanders,R.; Zhdanov,S.; Kiryutin,B.; Lipman,D.J.; Tatusova,T.; Grad,Y.
EPI523161	MP	United States	2013-Jan-07	A/Santa Clara/YGA_03026/2013		Other Database Import	Wentworth,D.E.; Halpin,R.A.; Lin,X.; Bera,J.; Akopov,A.; Ransier,A.; Mohan,M.; Fedorova,N.; Tsitrin,T.; Stockwell,T.; Amedeo,P.; Appalla,L.; Bishop,B.; Edworthy,P.; Gupta,N.; Hoover,J.; Katzel,D.; Li,K.; Schobel,S.; Shrivastava,S.; Thovarai,V.; Wang,S.; Bao,Y.; Sanders,R.; Zhdanov,S.; Kiryutin,B.; Lipman,D.J.; Tatusova,T.; Grad,Y.
EPI523162	NA	United States	2013-Jan-07	A/Santa Clara/YGA_03026/2013		Other Database Import	Wentworth,D.E.; Halpin,R.A.; Lin,X.; Bera,J.; Akopov,A.; Ransier,A.; Mohan,M.; Fedorova,N.; Tsitrin,T.; Stockwell,T.; Amedeo,P.; Appalla,L.; Bishop,B.; Edworthy,P.; Gupta,N.; Hoover,J.; Katzel,D.; Li,K.; Schobel,S.; Shrivastava,S.; Thovarai,V.; Wang,S.; Bao,Y.; Sanders,R.; Zhdanov,S.; Kiryutin,B.; Lipman,D.J.; Tatusova,T.; Grad,Y.
EPI523163	NP	United States	2013-Jan-07	A/Santa Clara/YGA_03026/2013		Other Database Import	Wentworth,D.E.; Halpin,R.A.; Lin,X.; Bera,J.; Akopov,A.; Ransier,A.; Mohan,M.; Fedorova,N.; Tsitrin,T.; Stockwell,T.; Amedeo,P.; Appalla,L.; Bishop,B.; Edworthy,P.; Gupta,N.; Hoover,J.; Katzel,D.; Li,K.; Schobel,S.; Shrivastava,S.; Thovarai,V.; Wang,S.; Bao,Y.; Sanders,R.; Zhdanov,S.; Kiryutin,B.; Lipman,D.J.; Tatusova,T.; Grad,Y.
EPI523121	MP	United States	2013-Jan-02	A/Santa Clara/YGA_03021/2013		Other Database Import	Wentworth,D.E.; Halpin,R.A.; Lin,X.; Bera,J.; Akopov,A.; Ransier,A.; Mohan,M.; Fedorova,N.; Tsitrin,T.; Stockwell,T.; Amedeo,P.; Appalla,L.; Bishop,B.; Edworthy,P.; Gupta,N.; Hoover,J.; Katzel,D.; Li,K.; Schobel,S.; Shrivastava,S.; Thovarai,V.; Wang,S.; Bao,Y.; Sanders,R.; Zhdanov,S.; Kiryutin,B.; Lipman,D.J.; Tatusova,T.; Grad,Y.
EPI523122	NA	United States	2013-Jan-02	A/Santa Clara/YGA_03021/2013		Other Database Import	Wentworth,D.E.; Halpin,R.A.; Lin,X.; Bera,J.; Akopov,A.; Ransier,A.; Mohan,M.; Fedorova,N.; Tsitrin,T.; Stockwell,T.; Amedeo,P.; Appalla,L.; Bishop,B.; Edworthy,P.; Gupta,N.; Hoover,J.; Katzel,D.; Li,K.; Schobel,S.; Shrivastava,S.; Thovarai,V.; Wang,S.; Bao,Y.; Sanders,R.; Zhdanov,S.; Kiryutin,B.; Lipman,D.J.; Tatusova,T.; Grad,Y.
EPI523123	NP	United States	2013-Jan-02	A/Santa Clara/YGA_03021/2013		Other Database Import	Wentworth,D.E.; Halpin,R.A.; Lin,X.; Bera,J.; Akopov,A.; Ransier,A.; Mohan,M.; Fedorova,N.; Tsitrin,T.; Stockwell,T.; Amedeo,P.; Appalla,L.; Bishop,B.; Edworthy,P.; Gupta,N.; Hoover,J.; Katzel,D.; Li,K.; Schobel,S.; Shrivastava,S.; Thovarai,V.; Wang,S.; Bao,Y.; Sanders,R.; Zhdanov,S.; Kiryutin,B.; Lipman,D.J.; Tatusova,T.; Grad,Y.
EPI523124	NS	United States	2013-Jan-02	A/Santa Clara/YGA_03021/2013		Other Database Import	Wentworth,D.E.; Halpin,R.A.; Lin,X.; Bera,J.; Akopov,A.; Ransier,A.; Mohan,M.; Fedorova,N.; Tsitrin,T.; Stockwell,T.; Amedeo,P.; Appalla,L.; Bishop,B.; Edworthy,P.; Gupta,N.; Hoover,J.; Katzel,D.; Li,K.; Schobel,S.; Shrivastava,S.; Thovarai,V.; Wang,S.; Bao,Y.; Sanders,R.; Zhdanov,S.; Kiryutin,B.; Lipman,D.J.; Tatusova,T.; Grad,Y.
EPI523126	PB1	United States	2013-Jan-02	A/Santa Clara/YGA_03021/2013		Other Database Import	Wentworth,D.E.; Halpin,R.A.; Lin,X.; Bera,J.; Akopov,A.; Ransier,A.; Mohan,M.; Fedorova,N.; Tsitrin,T.; Stockwell,T.; Amedeo,P.; Appalla,L.; Bishop,B.; Edworthy,P.; Gupta,N.; Hoover,J.; Katzel,D.; Li,K.; Schobel,S.; Shrivastava,S.; Thovarai,V.; Wang,S.; Bao,Y.; Sanders,R.; Zhdanov,S.; Kiryutin,B.; Lipman,D.J.; Tatusova,T.; Grad,Y.
EPI523127	PB2	United States	2013-Jan-02	A/Santa Clara/YGA_03021/2013		Other Database Import	Wentworth,D.E.; Halpin,R.A.; Lin,X.; Bera,J.; Akopov,A.; Ransier,A.; Mohan,M.; Fedorova,N.; Tsitrin,T.; Stockwell,T.; Amedeo,P.; Appalla,L.; Bishop,B.; Edworthy,P.; Gupta,N.; Hoover,J.; Katzel,D.; Li,K.; Schobel,S.; Shrivastava,S.; Thovarai,V.; Wang,S.; Bao,Y.; Sanders,R.; Zhdanov,S.; Kiryutin,B.; Lipman,D.J.; Tatusova,T.; Grad,Y.
EPI523120	HA	United States	2013-Jan-02	A/Santa Clara/YGA_03021/2013		Other Database Import	Wentworth,D.E.; Halpin,R.A.; Lin,X.; Bera,J.; Akopov,A.; Ransier,A.; Mohan,M.; Fedorova,N.; Tsitrin,T.; Stockwell,T.; Amedeo,P.; Appalla,L.; Bishop,B.; Edworthy,P.; Gupta,N.; Hoover,J.; Katzel,D.; Li,K.; Schobel,S.; Shrivastava,S.; Thovarai,V.; Wang,S.; Bao,Y.; Sanders,R.; Zhdanov,S.; Kiryutin,B.; Lipman,D.J.; Tatusova,T.; Grad,Y.
EPI523096	HA	United States	2013-Jan-16	A/Santa Clara/YGA_03018/2013		Other Database Import	Wentworth,D.E.; Halpin,R.A.; Lin,X.; Bera,J.; Akopov,A.; Ransier,A.; Mohan,M.; Fedorova,N.; Tsitrin,T.; Stockwell,T.; Amedeo,P.; Appalla,L.; Bishop,B.; Edworthy,P.; Gupta,N.; Hoover,J.; Katzel,D.; Li,K.; Schobel,S.; Shrivastava,S.; Thovarai,V.; Wang,S.; Bao,Y.; Sanders,R.; Zhdanov,S.; Kiryutin,B.; Lipman,D.J.; Tatusova,T.; Grad,Y.
EPI523097	MP	United States	2013-Jan-16	A/Santa Clara/YGA_03018/2013		Other Database Import	Wentworth,D.E.; Halpin,R.A.; Lin,X.; Bera,J.; Akopov,A.; Ransier,A.; Mohan,M.; Fedorova,N.; Tsitrin,T.; Stockwell,T.; Amedeo,P.; Appalla,L.; Bishop,B.; Edworthy,P.; Gupta,N.; Hoover,J.; Katzel,D.; Li,K.; Schobel,S.; Shrivastava,S.; Thovarai,V.; Wang,S.; Bao,Y.; Sanders,R.; Zhdanov,S.; Kiryutin,B.; Lipman,D.J.; Tatusova,T.; Grad,Y.
EPI523098	NA	United States	2013-Jan-16	A/Santa Clara/YGA_03018/2013		Other Database Import	Wentworth,D.E.; Halpin,R.A.; Lin,X.; Bera,J.; Akopov,A.; Ransier,A.; Mohan,M.; Fedorova,N.; Tsitrin,T.; Stockwell,T.; Amedeo,P.; Appalla,L.; Bishop,B.; Edworthy,P.; Gupta,N.; Hoover,J.; Katzel,D.; Li,K.; Schobel,S.; Shrivastava,S.; Thovarai,V.; Wang,S.; Bao,Y.; Sanders,R.; Zhdanov,S.; Kiryutin,B.; Lipman,D.J.; Tatusova,T.; Grad,Y.
EPI523099	NP	United States	2013-Jan-16	A/Santa Clara/YGA_03018/2013		Other Database Import	Wentworth,D.E.; Halpin,R.A.; Lin,X.; Bera,J.; Akopov,A.; Ransier,A.; Mohan,M.; Fedorova,N.; Tsitrin,T.; Stockwell,T.; Amedeo,P.; Appalla,L.; Bishop,B.; Edworthy,P.; Gupta,N.; Hoover,J.; Katzel,D.; Li,K.; Schobel,S.; Shrivastava,S.; Thovarai,V.; Wang,S.; Bao,Y.; Sanders,R.; Zhdanov,S.; Kiryutin,B.; Lipman,D.J.; Tatusova,T.; Grad,Y.
EPI523100	NS	United States	2013-Jan-16	A/Santa Clara/YGA_03018/2013		Other Database Import	Wentworth,D.E.; Halpin,R.A.; Lin,X.; Bera,J.; Akopov,A.; Ransier,A.; Mohan,M.; Fedorova,N.; Tsitrin,T.; Stockwell,T.; Amedeo,P.; Appalla,L.; Bishop,B.; Edworthy,P.; Gupta,N.; Hoover,J.; Katzel,D.; Li,K.; Schobel,S.; Shrivastava,S.; Thovarai,V.; Wang,S.; Bao,Y.; Sanders,R.; Zhdanov,S.; Kiryutin,B.; Lipman,D.J.; Tatusova,T.; Grad,Y.
EPI523102	PB1	United States	2013-Jan-16	A/Santa Clara/YGA_03018/2013		Other Database Import	Wentworth,D.E.; Halpin,R.A.; Lin,X.; Bera,J.; Akopov,A.; Ransier,A.; Mohan,M.; Fedorova,N.; Tsitrin,T.; Stockwell,T.; Amedeo,P.; Appalla,L.; Bishop,B.; Edworthy,P.; Gupta,N.; Hoover,J.; Katzel,D.; Li,K.; Schobel,S.; Shrivastava,S.; Thovarai,V.; Wang,S.; Bao,Y.; Sanders,R.; Zhdanov,S.; Kiryutin,B.; Lipman,D.J.; Tatusova,T.; Grad,Y.
EPI523103	PB2	United States	2013-Jan-16	A/Santa Clara/YGA_03018/2013		Other Database Import	Wentworth,D.E.; Halpin,R.A.; Lin,X.; Bera,J.; Akopov,A.; Ransier,A.; Mohan,M.; Fedorova,N.; Tsitrin,T.; Stockwell,T.; Amedeo,P.; Appalla,L.; Bishop,B.; Edworthy,P.; Gupta,N.; Hoover,J.; Katzel,D.; Li,K.; Schobel,S.; Shrivastava,S.; Thovarai,V.; Wang,S.; Bao,Y.; Sanders,R.; Zhdanov,S.; Kiryutin,B.; Lipman,D.J.; Tatusova,T.; Grad,Y.
EPI523072	HA	United States	2013-Jan-23	A/Santa Clara/YGA_03015/2013		Other Database Import	Wentworth,D.E.; Halpin,R.A.; Lin,X.; Bera,J.; Akopov,A.; Ransier,A.; Mohan,M.; Fedorova,N.; Tsitrin,T.; Stockwell,T.; Amedeo,P.; Appalla,L.; Bishop,B.; Edworthy,P.; Gupta,N.; Hoover,J.; Katzel,D.; Li,K.; Schobel,S.; Shrivastava,S.; Thovarai,V.; Wang,S.; Bao,Y.; Sanders,R.; Zhdanov,S.; Kiryutin,B.; Lipman,D.J.; Tatusova,T.; Grad,Y.
EPI523073	MP	United States	2013-Jan-23	A/Santa Clara/YGA_03015/2013		Other Database Import	Wentworth,D.E.; Halpin,R.A.; Lin,X.; Bera,J.; Akopov,A.; Ransier,A.; Mohan,M.; Fedorova,N.; Tsitrin,T.; Stockwell,T.; Amedeo,P.; Appalla,L.; Bishop,B.; Edworthy,P.; Gupta,N.; Hoover,J.; Katzel,D.; Li,K.; Schobel,S.; Shrivastava,S.; Thovarai,V.; Wang,S.; Bao,Y.; Sanders,R.; Zhdanov,S.; Kiryutin,B.; Lipman,D.J.; Tatusova,T.; Grad,Y.
EPI523074	NA	United States	2013-Jan-23	A/Santa Clara/YGA_03015/2013		Other Database Import	Wentworth,D.E.; Halpin,R.A.; Lin,X.; Bera,J.; Akopov,A.; Ransier,A.; Mohan,M.; Fedorova,N.; Tsitrin,T.; Stockwell,T.; Amedeo,P.; Appalla,L.; Bishop,B.; Edworthy,P.; Gupta,N.; Hoover,J.; Katzel,D.; Li,K.; Schobel,S.; Shrivastava,S.; Thovarai,V.; Wang,S.; Bao,Y.; Sanders,R.; Zhdanov,S.; Kiryutin,B.; Lipman,D.J.; Tatusova,T.; Grad,Y.
EPI523075	NP	United States	2013-Jan-23	A/Santa Clara/YGA_03015/2013		Other Database Import	Wentworth,D.E.; Halpin,R.A.; Lin,X.; Bera,J.; Akopov,A.; Ransier,A.; Mohan,M.; Fedorova,N.; Tsitrin,T.; Stockwell,T.; Amedeo,P.; Appalla,L.; Bishop,B.; Edworthy,P.; Gupta,N.; Hoover,J.; Katzel,D.; Li,K.; Schobel,S.; Shrivastava,S.; Thovarai,V.; Wang,S.; Bao,Y.; Sanders,R.; Zhdanov,S.; Kiryutin,B.; Lipman,D.J.; Tatusova,T.; Grad,Y.
EPI523076	NS	United States	2013-Jan-23	A/Santa Clara/YGA_03015/2013		Other Database Import	Wentworth,D.E.; Halpin,R.A.; Lin,X.; Bera,J.; Akopov,A.; Ransier,A.; Mohan,M.; Fedorova,N.; Tsitrin,T.; Stockwell,T.; Amedeo,P.; Appalla,L.; Bishop,B.; Edworthy,P.; Gupta,N.; Hoover,J.; Katzel,D.; Li,K.; Schobel,S.; Shrivastava,S.; Thovarai,V.; Wang,S.; Bao,Y.; Sanders,R.; Zhdanov,S.; Kiryutin,B.; Lipman,D.J.; Tatusova,T.; Grad,Y.
EPI523078	PB1	United States	2013-Jan-23	A/Santa Clara/YGA_03015/2013		Other Database Import	Wentworth,D.E.; Halpin,R.A.; Lin,X.; Bera,J.; Akopov,A.; Ransier,A.; Mohan,M.; Fedorova,N.; Tsitrin,T.; Stockwell,T.; Amedeo,P.; Appalla,L.; Bishop,B.; Edworthy,P.; Gupta,N.; Hoover,J.; Katzel,D.; Li,K.; Schobel,S.; Shrivastava,S.; Thovarai,V.; Wang,S.; Bao,Y.; Sanders,R.; Zhdanov,S.; Kiryutin,B.; Lipman,D.J.; Tatusova,T.; Grad,Y.
EPI523079	PB2	United States	2013-Jan-23	A/Santa Clara/YGA_03015/2013		Other Database Import	Wentworth,D.E.; Halpin,R.A.; Lin,X.; Bera,J.; Akopov,A.; Ransier,A.; Mohan,M.; Fedorova,N.; Tsitrin,T.; Stockwell,T.; Amedeo,P.; Appalla,L.; Bishop,B.; Edworthy,P.; Gupta,N.; Hoover,J.; Katzel,D.; Li,K.; Schobel,S.; Shrivastava,S.; Thovarai,V.; Wang,S.; Bao,Y.; Sanders,R.; Zhdanov,S.; Kiryutin,B.; Lipman,D.J.; Tatusova,T.; Grad,Y.
EPI523024	HA	United States	2013-Jan-23	A/Santa Clara/YGA_03009/2013		Other Database Import	Wentworth,D.E.; Halpin,R.A.; Lin,X.; Bera,J.; Akopov,A.; Ransier,A.; Mohan,M.; Fedorova,N.; Tsitrin,T.; Stockwell,T.; Amedeo,P.; Appalla,L.; Bishop,B.; Edworthy,P.; Gupta,N.; Hoover,J.; Katzel,D.; Li,K.; Schobel,S.; Shrivastava,S.; Thovarai,V.; Wang,S.; Bao,Y.; Sanders,R.; Zhdanov,S.; Kiryutin,B.; Lipman,D.J.; Tatusova,T.; Grad,Y.
EPI523025	MP	United States	2013-Jan-23	A/Santa Clara/YGA_03009/2013		Other Database Import	Wentworth,D.E.; Halpin,R.A.; Lin,X.; Bera,J.; Akopov,A.; Ransier,A.; Mohan,M.; Fedorova,N.; Tsitrin,T.; Stockwell,T.; Amedeo,P.; Appalla,L.; Bishop,B.; Edworthy,P.; Gupta,N.; Hoover,J.; Katzel,D.; Li,K.; Schobel,S.; Shrivastava,S.; Thovarai,V.; Wang,S.; Bao,Y.; Sanders,R.; Zhdanov,S.; Kiryutin,B.; Lipman,D.J.; Tatusova,T.; Grad,Y.
EPI523026	NA	United States	2013-Jan-23	A/Santa Clara/YGA_03009/2013		Other Database Import	Wentworth,D.E.; Halpin,R.A.; Lin,X.; Bera,J.; Akopov,A.; Ransier,A.; Mohan,M.; Fedorova,N.; Tsitrin,T.; Stockwell,T.; Amedeo,P.; Appalla,L.; Bishop,B.; Edworthy,P.; Gupta,N.; Hoover,J.; Katzel,D.; Li,K.; Schobel,S.; Shrivastava,S.; Thovarai,V.; Wang,S.; Bao,Y.; Sanders,R.; Zhdanov,S.; Kiryutin,B.; Lipman,D.J.; Tatusova,T.; Grad,Y.
EPI523027	NP	United States	2013-Jan-23	A/Santa Clara/YGA_03009/2013		Other Database Import	Wentworth,D.E.; Halpin,R.A.; Lin,X.; Bera,J.; Akopov,A.; Ransier,A.; Mohan,M.; Fedorova,N.; Tsitrin,T.; Stockwell,T.; Amedeo,P.; Appalla,L.; Bishop,B.; Edworthy,P.; Gupta,N.; Hoover,J.; Katzel,D.; Li,K.; Schobel,S.; Shrivastava,S.; Thovarai,V.; Wang,S.; Bao,Y.; Sanders,R.; Zhdanov,S.; Kiryutin,B.; Lipman,D.J.; Tatusova,T.; Grad,Y.
EPI523028	NS	United States	2013-Jan-23	A/Santa Clara/YGA_03009/2013		Other Database Import	Wentworth,D.E.; Halpin,R.A.; Lin,X.; Bera,J.; Akopov,A.; Ransier,A.; Mohan,M.; Fedorova,N.; Tsitrin,T.; Stockwell,T.; Amedeo,P.; Appalla,L.; Bishop,B.; Edworthy,P.; Gupta,N.; Hoover,J.; Katzel,D.; Li,K.; Schobel,S.; Shrivastava,S.; Thovarai,V.; Wang,S.; Bao,Y.; Sanders,R.; Zhdanov,S.; Kiryutin,B.; Lipman,D.J.; Tatusova,T.; Grad,Y.
EPI523030	PB1	United States	2013-Jan-23	A/Santa Clara/YGA_03009/2013		Other Database Import	Wentworth,D.E.; Halpin,R.A.; Lin,X.; Bera,J.; Akopov,A.; Ransier,A.; Mohan,M.; Fedorova,N.; Tsitrin,T.; Stockwell,T.; Amedeo,P.; Appalla,L.; Bishop,B.; Edworthy,P.; Gupta,N.; Hoover,J.; Katzel,D.; Li,K.; Schobel,S.; Shrivastava,S.; Thovarai,V.; Wang,S.; Bao,Y.; Sanders,R.; Zhdanov,S.; Kiryutin,B.; Lipman,D.J.; Tatusova,T.; Grad,Y.
EPI523031	PB2	United States	2013-Jan-23	A/Santa Clara/YGA_03009/2013		Other Database Import	Wentworth,D.E.; Halpin,R.A.; Lin,X.; Bera,J.; Akopov,A.; Ransier,A.; Mohan,M.; Fedorova,N.; Tsitrin,T.; Stockwell,T.; Amedeo,P.; Appalla,L.; Bishop,B.; Edworthy,P.; Gupta,N.; Hoover,J.; Katzel,D.; Li,K.; Schobel,S.; Shrivastava,S.; Thovarai,V.; Wang,S.; Bao,Y.; Sanders,R.; Zhdanov,S.; Kiryutin,B.; Lipman,D.J.; Tatusova,T.; Grad,Y.
EPI523018	NA	United States	2013-Jan-23	A/Santa Clara/YGA_03008/2013		Other Database Import	Wentworth,D.E.; Halpin,R.A.; Lin,X.; Bera,J.; Akopov,A.; Ransier,A.; Mohan,M.; Fedorova,N.; Tsitrin,T.; Stockwell,T.; Amedeo,P.; Appalla,L.; Bishop,B.; Edworthy,P.; Gupta,N.; Hoover,J.; Katzel,D.; Li,K.; Schobel,S.; Shrivastava,S.; Thovarai,V.; Wang,S.; Bao,Y.; Sanders,R.; Zhdanov,S.; Kiryutin,B.; Lipman,D.J.; Tatusova,T.; Grad,Y.
EPI523019	NP	United States	2013-Jan-23	A/Santa Clara/YGA_03008/2013		Other Database Import	Wentworth,D.E.; Halpin,R.A.; Lin,X.; Bera,J.; Akopov,A.; Ransier,A.; Mohan,M.; Fedorova,N.; Tsitrin,T.; Stockwell,T.; Amedeo,P.; Appalla,L.; Bishop,B.; Edworthy,P.; Gupta,N.; Hoover,J.; Katzel,D.; Li,K.; Schobel,S.; Shrivastava,S.; Thovarai,V.; Wang,S.; Bao,Y.; Sanders,R.; Zhdanov,S.; Kiryutin,B.; Lipman,D.J.; Tatusova,T.; Grad,Y.
EPI523020	NS	United States	2013-Jan-23	A/Santa Clara/YGA_03008/2013		Other Database Import	Wentworth,D.E.; Halpin,R.A.; Lin,X.; Bera,J.; Akopov,A.; Ransier,A.; Mohan,M.; Fedorova,N.; Tsitrin,T.; Stockwell,T.; Amedeo,P.; Appalla,L.; Bishop,B.; Edworthy,P.; Gupta,N.; Hoover,J.; Katzel,D.; Li,K.; Schobel,S.; Shrivastava,S.; Thovarai,V.; Wang,S.; Bao,Y.; Sanders,R.; Zhdanov,S.; Kiryutin,B.; Lipman,D.J.; Tatusova,T.; Grad,Y.
EPI523022	PB1	United States	2013-Jan-23	A/Santa Clara/YGA_03008/2013		Other Database Import	Wentworth,D.E.; Halpin,R.A.; Lin,X.; Bera,J.; Akopov,A.; Ransier,A.; Mohan,M.; Fedorova,N.; Tsitrin,T.; Stockwell,T.; Amedeo,P.; Appalla,L.; Bishop,B.; Edworthy,P.; Gupta,N.; Hoover,J.; Katzel,D.; Li,K.; Schobel,S.; Shrivastava,S.; Thovarai,V.; Wang,S.; Bao,Y.; Sanders,R.; Zhdanov,S.; Kiryutin,B.; Lipman,D.J.; Tatusova,T.; Grad,Y.
EPI523023	PB2	United States	2013-Jan-23	A/Santa Clara/YGA_03008/2013		Other Database Import	Wentworth,D.E.; Halpin,R.A.; Lin,X.; Bera,J.; Akopov,A.; Ransier,A.; Mohan,M.; Fedorova,N.; Tsitrin,T.; Stockwell,T.; Amedeo,P.; Appalla,L.; Bishop,B.; Edworthy,P.; Gupta,N.; Hoover,J.; Katzel,D.; Li,K.; Schobel,S.; Shrivastava,S.; Thovarai,V.; Wang,S.; Bao,Y.; Sanders,R.; Zhdanov,S.; Kiryutin,B.; Lipman,D.J.; Tatusova,T.; Grad,Y.
EPI523016	HA	United States	2013-Jan-23	A/Santa Clara/YGA_03008/2013		Other Database Import	Wentworth,D.E.; Halpin,R.A.; Lin,X.; Bera,J.; Akopov,A.; Ransier,A.; Mohan,M.; Fedorova,N.; Tsitrin,T.; Stockwell,T.; Amedeo,P.; Appalla,L.; Bishop,B.; Edworthy,P.; Gupta,N.; Hoover,J.; Katzel,D.; Li,K.; Schobel,S.; Shrivastava,S.; Thovarai,V.; Wang,S.; Bao,Y.; Sanders,R.; Zhdanov,S.; Kiryutin,B.; Lipman,D.J.; Tatusova,T.; Grad,Y.
EPI523017	MP	United States	2013-Jan-23	A/Santa Clara/YGA_03008/2013		Other Database Import	Wentworth,D.E.; Halpin,R.A.; Lin,X.; Bera,J.; Akopov,A.; Ransier,A.; Mohan,M.; Fedorova,N.; Tsitrin,T.; Stockwell,T.; Amedeo,P.; Appalla,L.; Bishop,B.; Edworthy,P.; Gupta,N.; Hoover,J.; Katzel,D.; Li,K.; Schobel,S.; Shrivastava,S.; Thovarai,V.; Wang,S.; Bao,Y.; Sanders,R.; Zhdanov,S.; Kiryutin,B.; Lipman,D.J.; Tatusova,T.; Grad,Y.
EPI523000	HA	United States	2013-Jan-15	A/Santa Clara/YGA_03006/2013		Other Database Import	Wentworth,D.E.; Halpin,R.A.; Lin,X.; Bera,J.; Akopov,A.; Ransier,A.; Mohan,M.; Fedorova,N.; Tsitrin,T.; Stockwell,T.; Amedeo,P.; Appalla,L.; Bishop,B.; Edworthy,P.; Gupta,N.; Hoover,J.; Katzel,D.; Li,K.; Schobel,S.; Shrivastava,S.; Thovarai,V.; Wang,S.; Bao,Y.; Sanders,R.; Zhdanov,S.; Kiryutin,B.; Lipman,D.J.; Tatusova,T.; Grad,Y.
EPI523001	MP	United States	2013-Jan-15	A/Santa Clara/YGA_03006/2013		Other Database Import	Wentworth,D.E.; Halpin,R.A.; Lin,X.; Bera,J.; Akopov,A.; Ransier,A.; Mohan,M.; Fedorova,N.; Tsitrin,T.; Stockwell,T.; Amedeo,P.; Appalla,L.; Bishop,B.; Edworthy,P.; Gupta,N.; Hoover,J.; Katzel,D.; Li,K.; Schobel,S.; Shrivastava,S.; Thovarai,V.; Wang,S.; Bao,Y.; Sanders,R.; Zhdanov,S.; Kiryutin,B.; Lipman,D.J.; Tatusova,T.; Grad,Y.
EPI523002	NA	United States	2013-Jan-15	A/Santa Clara/YGA_03006/2013		Other Database Import	Wentworth,D.E.; Halpin,R.A.; Lin,X.; Bera,J.; Akopov,A.; Ransier,A.; Mohan,M.; Fedorova,N.; Tsitrin,T.; Stockwell,T.; Amedeo,P.; Appalla,L.; Bishop,B.; Edworthy,P.; Gupta,N.; Hoover,J.; Katzel,D.; Li,K.; Schobel,S.; Shrivastava,S.; Thovarai,V.; Wang,S.; Bao,Y.; Sanders,R.; Zhdanov,S.; Kiryutin,B.; Lipman,D.J.; Tatusova,T.; Grad,Y.
EPI523003	NP	United States	2013-Jan-15	A/Santa Clara/YGA_03006/2013		Other Database Import	Wentworth,D.E.; Halpin,R.A.; Lin,X.; Bera,J.; Akopov,A.; Ransier,A.; Mohan,M.; Fedorova,N.; Tsitrin,T.; Stockwell,T.; Amedeo,P.; Appalla,L.; Bishop,B.; Edworthy,P.; Gupta,N.; Hoover,J.; Katzel,D.; Li,K.; Schobel,S.; Shrivastava,S.; Thovarai,V.; Wang,S.; Bao,Y.; Sanders,R.; Zhdanov,S.; Kiryutin,B.; Lipman,D.J.; Tatusova,T.; Grad,Y.
EPI523004	NS	United States	2013-Jan-15	A/Santa Clara/YGA_03006/2013		Other Database Import	Wentworth,D.E.; Halpin,R.A.; Lin,X.; Bera,J.; Akopov,A.; Ransier,A.; Mohan,M.; Fedorova,N.; Tsitrin,T.; Stockwell,T.; Amedeo,P.; Appalla,L.; Bishop,B.; Edworthy,P.; Gupta,N.; Hoover,J.; Katzel,D.; Li,K.; Schobel,S.; Shrivastava,S.; Thovarai,V.; Wang,S.; Bao,Y.; Sanders,R.; Zhdanov,S.; Kiryutin,B.; Lipman,D.J.; Tatusova,T.; Grad,Y.
EPI523006	PB1	United States	2013-Jan-15	A/Santa Clara/YGA_03006/2013		Other Database Import	Wentworth,D.E.; Halpin,R.A.; Lin,X.; Bera,J.; Akopov,A.; Ransier,A.; Mohan,M.; Fedorova,N.; Tsitrin,T.; Stockwell,T.; Amedeo,P.; Appalla,L.; Bishop,B.; Edworthy,P.; Gupta,N.; Hoover,J.; Katzel,D.; Li,K.; Schobel,S.; Shrivastava,S.; Thovarai,V.; Wang,S.; Bao,Y.; Sanders,R.; Zhdanov,S.; Kiryutin,B.; Lipman,D.J.; Tatusova,T.; Grad,Y.
EPI523007	PB2	United States	2013-Jan-15	A/Santa Clara/YGA_03006/2013		Other Database Import	Wentworth,D.E.; Halpin,R.A.; Lin,X.; Bera,J.; Akopov,A.; Ransier,A.; Mohan,M.; Fedorova,N.; Tsitrin,T.; Stockwell,T.; Amedeo,P.; Appalla,L.; Bishop,B.; Edworthy,P.; Gupta,N.; Hoover,J.; Katzel,D.; Li,K.; Schobel,S.; Shrivastava,S.; Thovarai,V.; Wang,S.; Bao,Y.; Sanders,R.; Zhdanov,S.; Kiryutin,B.; Lipman,D.J.; Tatusova,T.; Grad,Y.
EPI522962	NA	United States	2013-Jan-02	A/Santa Clara/YGA_03001/2013		Other Database Import	Wentworth,D.E.; Halpin,R.A.; Lin,X.; Bera,J.; Akopov,A.; Ransier,A.; Mohan,M.; Fedorova,N.; Tsitrin,T.; Stockwell,T.; Amedeo,P.; Appalla,L.; Bishop,B.; Edworthy,P.; Gupta,N.; Hoover,J.; Katzel,D.; Li,K.; Schobel,S.; Shrivastava,S.; Thovarai,V.; Wang,S.; Bao,Y.; Sanders,R.; Zhdanov,S.; Kiryutin,B.; Lipman,D.J.; Tatusova,T.; Grad,Y.
EPI522963	NP	United States	2013-Jan-02	A/Santa Clara/YGA_03001/2013		Other Database Import	Wentworth,D.E.; Halpin,R.A.; Lin,X.; Bera,J.; Akopov,A.; Ransier,A.; Mohan,M.; Fedorova,N.; Tsitrin,T.; Stockwell,T.; Amedeo,P.; Appalla,L.; Bishop,B.; Edworthy,P.; Gupta,N.; Hoover,J.; Katzel,D.; Li,K.; Schobel,S.; Shrivastava,S.; Thovarai,V.; Wang,S.; Bao,Y.; Sanders,R.; Zhdanov,S.; Kiryutin,B.; Lipman,D.J.; Tatusova,T.; Grad,Y.
EPI522960	HA	United States	2013-Jan-02	A/Santa Clara/YGA_03001/2013		Other Database Import	Wentworth,D.E.; Halpin,R.A.; Lin,X.; Bera,J.; Akopov,A.; Ransier,A.; Mohan,M.; Fedorova,N.; Tsitrin,T.; Stockwell,T.; Amedeo,P.; Appalla,L.; Bishop,B.; Edworthy,P.; Gupta,N.; Hoover,J.; Katzel,D.; Li,K.; Schobel,S.; Shrivastava,S.; Thovarai,V.; Wang,S.; Bao,Y.; Sanders,R.; Zhdanov,S.; Kiryutin,B.; Lipman,D.J.; Tatusova,T.; Grad,Y.
EPI522961	MP	United States	2013-Jan-02	A/Santa Clara/YGA_03001/2013		Other Database Import	Wentworth,D.E.; Halpin,R.A.; Lin,X.; Bera,J.; Akopov,A.; Ransier,A.; Mohan,M.; Fedorova,N.; Tsitrin,T.; Stockwell,T.; Amedeo,P.; Appalla,L.; Bishop,B.; Edworthy,P.; Gupta,N.; Hoover,J.; Katzel,D.; Li,K.; Schobel,S.; Shrivastava,S.; Thovarai,V.; Wang,S.; Bao,Y.; Sanders,R.; Zhdanov,S.; Kiryutin,B.; Lipman,D.J.; Tatusova,T.; Grad,Y.
EPI522964	NS	United States	2013-Jan-02	A/Santa Clara/YGA_03001/2013		Other Database Import	Wentworth,D.E.; Halpin,R.A.; Lin,X.; Bera,J.; Akopov,A.; Ransier,A.; Mohan,M.; Fedorova,N.; Tsitrin,T.; Stockwell,T.; Amedeo,P.; Appalla,L.; Bishop,B.; Edworthy,P.; Gupta,N.; Hoover,J.; Katzel,D.; Li,K.; Schobel,S.; Shrivastava,S.; Thovarai,V.; Wang,S.; Bao,Y.; Sanders,R.; Zhdanov,S.; Kiryutin,B.; Lipman,D.J.; Tatusova,T.; Grad,Y.
EPI522966	PB1	United States	2013-Jan-02	A/Santa Clara/YGA_03001/2013		Other Database Import	Wentworth,D.E.; Halpin,R.A.; Lin,X.; Bera,J.; Akopov,A.; Ransier,A.; Mohan,M.; Fedorova,N.; Tsitrin,T.; Stockwell,T.; Amedeo,P.; Appalla,L.; Bishop,B.; Edworthy,P.; Gupta,N.; Hoover,J.; Katzel,D.; Li,K.; Schobel,S.; Shrivastava,S.; Thovarai,V.; Wang,S.; Bao,Y.; Sanders,R.; Zhdanov,S.; Kiryutin,B.; Lipman,D.J.; Tatusova,T.; Grad,Y.
EPI522967	PB2	United States	2013-Jan-02	A/Santa Clara/YGA_03001/2013		Other Database Import	Wentworth,D.E.; Halpin,R.A.; Lin,X.; Bera,J.; Akopov,A.; Ransier,A.; Mohan,M.; Fedorova,N.; Tsitrin,T.; Stockwell,T.; Amedeo,P.; Appalla,L.; Bishop,B.; Edworthy,P.; Gupta,N.; Hoover,J.; Katzel,D.; Li,K.; Schobel,S.; Shrivastava,S.; Thovarai,V.; Wang,S.; Bao,Y.; Sanders,R.; Zhdanov,S.; Kiryutin,B.; Lipman,D.J.; Tatusova,T.; Grad,Y.
EPI522952	HA	United States	2013-Feb-20	A/Boston/YGA_02058/2013		Other Database Import	Wentworth,D.E.; Halpin,R.A.; Lin,X.; Bera,J.; Akopov,A.; Ransier,A.; Mohan,M.; Fedorova,N.; Tsitrin,T.; Stockwell,T.; Amedeo,P.; Appalla,L.; Bishop,B.; Edworthy,P.; Gupta,N.; Hoover,J.; Katzel,D.; Li,K.; Schobel,S.; Shrivastava,S.; Thovarai,V.; Wang,S.; Bao,Y.; Sanders,R.; Zhdanov,S.; Kiryutin,B.; Lipman,D.J.; Tatusova,T.; Grad,Y.
EPI522953	MP	United States	2013-Feb-20	A/Boston/YGA_02058/2013		Other Database Import	Wentworth,D.E.; Halpin,R.A.; Lin,X.; Bera,J.; Akopov,A.; Ransier,A.; Mohan,M.; Fedorova,N.; Tsitrin,T.; Stockwell,T.; Amedeo,P.; Appalla,L.; Bishop,B.; Edworthy,P.; Gupta,N.; Hoover,J.; Katzel,D.; Li,K.; Schobel,S.; Shrivastava,S.; Thovarai,V.; Wang,S.; Bao,Y.; Sanders,R.; Zhdanov,S.; Kiryutin,B.; Lipman,D.J.; Tatusova,T.; Grad,Y.
EPI522954	NA	United States	2013-Feb-20	A/Boston/YGA_02058/2013		Other Database Import	Wentworth,D.E.; Halpin,R.A.; Lin,X.; Bera,J.; Akopov,A.; Ransier,A.; Mohan,M.; Fedorova,N.; Tsitrin,T.; Stockwell,T.; Amedeo,P.; Appalla,L.; Bishop,B.; Edworthy,P.; Gupta,N.; Hoover,J.; Katzel,D.; Li,K.; Schobel,S.; Shrivastava,S.; Thovarai,V.; Wang,S.; Bao,Y.; Sanders,R.; Zhdanov,S.; Kiryutin,B.; Lipman,D.J.; Tatusova,T.; Grad,Y.
EPI522955	NP	United States	2013-Feb-20	A/Boston/YGA_02058/2013		Other Database Import	Wentworth,D.E.; Halpin,R.A.; Lin,X.; Bera,J.; Akopov,A.; Ransier,A.; Mohan,M.; Fedorova,N.; Tsitrin,T.; Stockwell,T.; Amedeo,P.; Appalla,L.; Bishop,B.; Edworthy,P.; Gupta,N.; Hoover,J.; Katzel,D.; Li,K.; Schobel,S.; Shrivastava,S.; Thovarai,V.; Wang,S.; Bao,Y.; Sanders,R.; Zhdanov,S.; Kiryutin,B.; Lipman,D.J.; Tatusova,T.; Grad,Y.
EPI522956	NS	United States	2013-Feb-20	A/Boston/YGA_02058/2013		Other Database Import	Wentworth,D.E.; Halpin,R.A.; Lin,X.; Bera,J.; Akopov,A.; Ransier,A.; Mohan,M.; Fedorova,N.; Tsitrin,T.; Stockwell,T.; Amedeo,P.; Appalla,L.; Bishop,B.; Edworthy,P.; Gupta,N.; Hoover,J.; Katzel,D.; Li,K.; Schobel,S.; Shrivastava,S.; Thovarai,V.; Wang,S.; Bao,Y.; Sanders,R.; Zhdanov,S.; Kiryutin,B.; Lipman,D.J.; Tatusova,T.; Grad,Y.
EPI522958	PB1	United States	2013-Feb-20	A/Boston/YGA_02058/2013		Other Database Import	Wentworth,D.E.; Halpin,R.A.; Lin,X.; Bera,J.; Akopov,A.; Ransier,A.; Mohan,M.; Fedorova,N.; Tsitrin,T.; Stockwell,T.; Amedeo,P.; Appalla,L.; Bishop,B.; Edworthy,P.; Gupta,N.; Hoover,J.; Katzel,D.; Li,K.; Schobel,S.; Shrivastava,S.; Thovarai,V.; Wang,S.; Bao,Y.; Sanders,R.; Zhdanov,S.; Kiryutin,B.; Lipman,D.J.; Tatusova,T.; Grad,Y.
EPI522959	PB2	United States	2013-Feb-20	A/Boston/YGA_02058/2013		Other Database Import	Wentworth,D.E.; Halpin,R.A.; Lin,X.; Bera,J.; Akopov,A.; Ransier,A.; Mohan,M.; Fedorova,N.; Tsitrin,T.; Stockwell,T.; Amedeo,P.; Appalla,L.; Bishop,B.; Edworthy,P.; Gupta,N.; Hoover,J.; Katzel,D.; Li,K.; Schobel,S.; Shrivastava,S.; Thovarai,V.; Wang,S.; Bao,Y.; Sanders,R.; Zhdanov,S.; Kiryutin,B.; Lipman,D.J.; Tatusova,T.; Grad,Y.
EPI522944	HA	United States	2013-Feb-12	A/Boston/YGA_02055/2013		Other Database Import	Wentworth,D.E.; Halpin,R.A.; Lin,X.; Bera,J.; Akopov,A.; Ransier,A.; Mohan,M.; Fedorova,N.; Tsitrin,T.; Stockwell,T.; Amedeo,P.; Appalla,L.; Bishop,B.; Edworthy,P.; Gupta,N.; Hoover,J.; Katzel,D.; Li,K.; Schobel,S.; Shrivastava,S.; Thovarai,V.; Wang,S.; Bao,Y.; Sanders,R.; Zhdanov,S.; Kiryutin,B.; Lipman,D.J.; Tatusova,T.; Grad,Y.
EPI522945	MP	United States	2013-Feb-12	A/Boston/YGA_02055/2013		Other Database Import	Wentworth,D.E.; Halpin,R.A.; Lin,X.; Bera,J.; Akopov,A.; Ransier,A.; Mohan,M.; Fedorova,N.; Tsitrin,T.; Stockwell,T.; Amedeo,P.; Appalla,L.; Bishop,B.; Edworthy,P.; Gupta,N.; Hoover,J.; Katzel,D.; Li,K.; Schobel,S.; Shrivastava,S.; Thovarai,V.; Wang,S.; Bao,Y.; Sanders,R.; Zhdanov,S.; Kiryutin,B.; Lipman,D.J.; Tatusova,T.; Grad,Y.
EPI522946	NA	United States	2013-Feb-12	A/Boston/YGA_02055/2013		Other Database Import	Wentworth,D.E.; Halpin,R.A.; Lin,X.; Bera,J.; Akopov,A.; Ransier,A.; Mohan,M.; Fedorova,N.; Tsitrin,T.; Stockwell,T.; Amedeo,P.; Appalla,L.; Bishop,B.; Edworthy,P.; Gupta,N.; Hoover,J.; Katzel,D.; Li,K.; Schobel,S.; Shrivastava,S.; Thovarai,V.; Wang,S.; Bao,Y.; Sanders,R.; Zhdanov,S.; Kiryutin,B.; Lipman,D.J.; Tatusova,T.; Grad,Y.
EPI522947	NP	United States	2013-Feb-12	A/Boston/YGA_02055/2013		Other Database Import	Wentworth,D.E.; Halpin,R.A.; Lin,X.; Bera,J.; Akopov,A.; Ransier,A.; Mohan,M.; Fedorova,N.; Tsitrin,T.; Stockwell,T.; Amedeo,P.; Appalla,L.; Bishop,B.; Edworthy,P.; Gupta,N.; Hoover,J.; Katzel,D.; Li,K.; Schobel,S.; Shrivastava,S.; Thovarai,V.; Wang,S.; Bao,Y.; Sanders,R.; Zhdanov,S.; Kiryutin,B.; Lipman,D.J.; Tatusova,T.; Grad,Y.
EPI522948	NS	United States	2013-Feb-12	A/Boston/YGA_02055/2013		Other Database Import	Wentworth,D.E.; Halpin,R.A.; Lin,X.; Bera,J.; Akopov,A.; Ransier,A.; Mohan,M.; Fedorova,N.; Tsitrin,T.; Stockwell,T.; Amedeo,P.; Appalla,L.; Bishop,B.; Edworthy,P.; Gupta,N.; Hoover,J.; Katzel,D.; Li,K.; Schobel,S.; Shrivastava,S.; Thovarai,V.; Wang,S.; Bao,Y.; Sanders,R.; Zhdanov,S.; Kiryutin,B.; Lipman,D.J.; Tatusova,T.; Grad,Y.
EPI522950	PB1	United States	2013-Feb-12	A/Boston/YGA_02055/2013		Other Database Import	Wentworth,D.E.; Halpin,R.A.; Lin,X.; Bera,J.; Akopov,A.; Ransier,A.; Mohan,M.; Fedorova,N.; Tsitrin,T.; Stockwell,T.; Amedeo,P.; Appalla,L.; Bishop,B.; Edworthy,P.; Gupta,N.; Hoover,J.; Katzel,D.; Li,K.; Schobel,S.; Shrivastava,S.; Thovarai,V.; Wang,S.; Bao,Y.; Sanders,R.; Zhdanov,S.; Kiryutin,B.; Lipman,D.J.; Tatusova,T.; Grad,Y.
EPI522951	PB2	United States	2013-Feb-12	A/Boston/YGA_02055/2013		Other Database Import	Wentworth,D.E.; Halpin,R.A.; Lin,X.; Bera,J.; Akopov,A.; Ransier,A.; Mohan,M.; Fedorova,N.; Tsitrin,T.; Stockwell,T.; Amedeo,P.; Appalla,L.; Bishop,B.; Edworthy,P.; Gupta,N.; Hoover,J.; Katzel,D.; Li,K.; Schobel,S.; Shrivastava,S.; Thovarai,V.; Wang,S.; Bao,Y.; Sanders,R.; Zhdanov,S.; Kiryutin,B.; Lipman,D.J.; Tatusova,T.; Grad,Y.
EPI522936	HA	United States	2013-Feb-12	A/Boston/YGA_02054/2013		Other Database Import	Wentworth,D.E.; Halpin,R.A.; Lin,X.; Bera,J.; Akopov,A.; Ransier,A.; Mohan,M.; Fedorova,N.; Tsitrin,T.; Stockwell,T.; Amedeo,P.; Appalla,L.; Bishop,B.; Edworthy,P.; Gupta,N.; Hoover,J.; Katzel,D.; Li,K.; Schobel,S.; Shrivastava,S.; Thovarai,V.; Wang,S.; Bao,Y.; Sanders,R.; Zhdanov,S.; Kiryutin,B.; Lipman,D.J.; Tatusova,T.; Grad,Y.
EPI522937	MP	United States	2013-Feb-12	A/Boston/YGA_02054/2013		Other Database Import	Wentworth,D.E.; Halpin,R.A.; Lin,X.; Bera,J.; Akopov,A.; Ransier,A.; Mohan,M.; Fedorova,N.; Tsitrin,T.; Stockwell,T.; Amedeo,P.; Appalla,L.; Bishop,B.; Edworthy,P.; Gupta,N.; Hoover,J.; Katzel,D.; Li,K.; Schobel,S.; Shrivastava,S.; Thovarai,V.; Wang,S.; Bao,Y.; Sanders,R.; Zhdanov,S.; Kiryutin,B.; Lipman,D.J.; Tatusova,T.; Grad,Y.
EPI522938	NA	United States	2013-Feb-12	A/Boston/YGA_02054/2013		Other Database Import	Wentworth,D.E.; Halpin,R.A.; Lin,X.; Bera,J.; Akopov,A.; Ransier,A.; Mohan,M.; Fedorova,N.; Tsitrin,T.; Stockwell,T.; Amedeo,P.; Appalla,L.; Bishop,B.; Edworthy,P.; Gupta,N.; Hoover,J.; Katzel,D.; Li,K.; Schobel,S.; Shrivastava,S.; Thovarai,V.; Wang,S.; Bao,Y.; Sanders,R.; Zhdanov,S.; Kiryutin,B.; Lipman,D.J.; Tatusova,T.; Grad,Y.
EPI522939	NP	United States	2013-Feb-12	A/Boston/YGA_02054/2013		Other Database Import	Wentworth,D.E.; Halpin,R.A.; Lin,X.; Bera,J.; Akopov,A.; Ransier,A.; Mohan,M.; Fedorova,N.; Tsitrin,T.; Stockwell,T.; Amedeo,P.; Appalla,L.; Bishop,B.; Edworthy,P.; Gupta,N.; Hoover,J.; Katzel,D.; Li,K.; Schobel,S.; Shrivastava,S.; Thovarai,V.; Wang,S.; Bao,Y.; Sanders,R.; Zhdanov,S.; Kiryutin,B.; Lipman,D.J.; Tatusova,T.; Grad,Y.
EPI522940	NS	United States	2013-Feb-12	A/Boston/YGA_02054/2013		Other Database Import	Wentworth,D.E.; Halpin,R.A.; Lin,X.; Bera,J.; Akopov,A.; Ransier,A.; Mohan,M.; Fedorova,N.; Tsitrin,T.; Stockwell,T.; Amedeo,P.; Appalla,L.; Bishop,B.; Edworthy,P.; Gupta,N.; Hoover,J.; Katzel,D.; Li,K.; Schobel,S.; Shrivastava,S.; Thovarai,V.; Wang,S.; Bao,Y.; Sanders,R.; Zhdanov,S.; Kiryutin,B.; Lipman,D.J.; Tatusova,T.; Grad,Y.
EPI522942	PB1	United States	2013-Feb-12	A/Boston/YGA_02054/2013		Other Database Import	Wentworth,D.E.; Halpin,R.A.; Lin,X.; Bera,J.; Akopov,A.; Ransier,A.; Mohan,M.; Fedorova,N.; Tsitrin,T.; Stockwell,T.; Amedeo,P.; Appalla,L.; Bishop,B.; Edworthy,P.; Gupta,N.; Hoover,J.; Katzel,D.; Li,K.; Schobel,S.; Shrivastava,S.; Thovarai,V.; Wang,S.; Bao,Y.; Sanders,R.; Zhdanov,S.; Kiryutin,B.; Lipman,D.J.; Tatusova,T.; Grad,Y.
EPI522943	PB2	United States	2013-Feb-12	A/Boston/YGA_02054/2013		Other Database Import	Wentworth,D.E.; Halpin,R.A.; Lin,X.; Bera,J.; Akopov,A.; Ransier,A.; Mohan,M.; Fedorova,N.; Tsitrin,T.; Stockwell,T.; Amedeo,P.; Appalla,L.; Bishop,B.; Edworthy,P.; Gupta,N.; Hoover,J.; Katzel,D.; Li,K.; Schobel,S.; Shrivastava,S.; Thovarai,V.; Wang,S.; Bao,Y.; Sanders,R.; Zhdanov,S.; Kiryutin,B.; Lipman,D.J.; Tatusova,T.; Grad,Y.
EPI522888	HA	United States	2013-Jan-24	A/Boston/YGA_02043/2013		Other Database Import	Wentworth,D.E.; Halpin,R.A.; Lin,X.; Bera,J.; Akopov,A.; Ransier,A.; Mohan,M.; Fedorova,N.; Tsitrin,T.; Stockwell,T.; Amedeo,P.; Appalla,L.; Bishop,B.; Edworthy,P.; Gupta,N.; Hoover,J.; Katzel,D.; Li,K.; Schobel,S.; Shrivastava,S.; Thovarai,V.; Wang,S.; Bao,Y.; Sanders,R.; Zhdanov,S.; Kiryutin,B.; Lipman,D.J.; Tatusova,T.; Grad,Y.
EPI522889	MP	United States	2013-Jan-24	A/Boston/YGA_02043/2013		Other Database Import	Wentworth,D.E.; Halpin,R.A.; Lin,X.; Bera,J.; Akopov,A.; Ransier,A.; Mohan,M.; Fedorova,N.; Tsitrin,T.; Stockwell,T.; Amedeo,P.; Appalla,L.; Bishop,B.; Edworthy,P.; Gupta,N.; Hoover,J.; Katzel,D.; Li,K.; Schobel,S.; Shrivastava,S.; Thovarai,V.; Wang,S.; Bao,Y.; Sanders,R.; Zhdanov,S.; Kiryutin,B.; Lipman,D.J.; Tatusova,T.; Grad,Y.
EPI522890	NA	United States	2013-Jan-24	A/Boston/YGA_02043/2013		Other Database Import	Wentworth,D.E.; Halpin,R.A.; Lin,X.; Bera,J.; Akopov,A.; Ransier,A.; Mohan,M.; Fedorova,N.; Tsitrin,T.; Stockwell,T.; Amedeo,P.; Appalla,L.; Bishop,B.; Edworthy,P.; Gupta,N.; Hoover,J.; Katzel,D.; Li,K.; Schobel,S.; Shrivastava,S.; Thovarai,V.; Wang,S.; Bao,Y.; Sanders,R.; Zhdanov,S.; Kiryutin,B.; Lipman,D.J.; Tatusova,T.; Grad,Y.
EPI522891	NP	United States	2013-Jan-24	A/Boston/YGA_02043/2013		Other Database Import	Wentworth,D.E.; Halpin,R.A.; Lin,X.; Bera,J.; Akopov,A.; Ransier,A.; Mohan,M.; Fedorova,N.; Tsitrin,T.; Stockwell,T.; Amedeo,P.; Appalla,L.; Bishop,B.; Edworthy,P.; Gupta,N.; Hoover,J.; Katzel,D.; Li,K.; Schobel,S.; Shrivastava,S.; Thovarai,V.; Wang,S.; Bao,Y.; Sanders,R.; Zhdanov,S.; Kiryutin,B.; Lipman,D.J.; Tatusova,T.; Grad,Y.
EPI522892	NS	United States	2013-Jan-24	A/Boston/YGA_02043/2013		Other Database Import	Wentworth,D.E.; Halpin,R.A.; Lin,X.; Bera,J.; Akopov,A.; Ransier,A.; Mohan,M.; Fedorova,N.; Tsitrin,T.; Stockwell,T.; Amedeo,P.; Appalla,L.; Bishop,B.; Edworthy,P.; Gupta,N.; Hoover,J.; Katzel,D.; Li,K.; Schobel,S.; Shrivastava,S.; Thovarai,V.; Wang,S.; Bao,Y.; Sanders,R.; Zhdanov,S.; Kiryutin,B.; Lipman,D.J.; Tatusova,T.; Grad,Y.
EPI522894	PB1	United States	2013-Jan-24	A/Boston/YGA_02043/2013		Other Database Import	Wentworth,D.E.; Halpin,R.A.; Lin,X.; Bera,J.; Akopov,A.; Ransier,A.; Mohan,M.; Fedorova,N.; Tsitrin,T.; Stockwell,T.; Amedeo,P.; Appalla,L.; Bishop,B.; Edworthy,P.; Gupta,N.; Hoover,J.; Katzel,D.; Li,K.; Schobel,S.; Shrivastava,S.; Thovarai,V.; Wang,S.; Bao,Y.; Sanders,R.; Zhdanov,S.; Kiryutin,B.; Lipman,D.J.; Tatusova,T.; Grad,Y.
EPI522895	PB2	United States	2013-Jan-24	A/Boston/YGA_02043/2013		Other Database Import	Wentworth,D.E.; Halpin,R.A.; Lin,X.; Bera,J.; Akopov,A.; Ransier,A.; Mohan,M.; Fedorova,N.; Tsitrin,T.; Stockwell,T.; Amedeo,P.; Appalla,L.; Bishop,B.; Edworthy,P.; Gupta,N.; Hoover,J.; Katzel,D.; Li,K.; Schobel,S.; Shrivastava,S.; Thovarai,V.; Wang,S.; Bao,Y.; Sanders,R.; Zhdanov,S.; Kiryutin,B.; Lipman,D.J.; Tatusova,T.; Grad,Y.
EPI522880	HA	United States	2013-Jan-22	A/Boston/YGA_02042/2013		Other Database Import	Wentworth,D.E.; Halpin,R.A.; Lin,X.; Bera,J.; Akopov,A.; Ransier,A.; Mohan,M.; Fedorova,N.; Tsitrin,T.; Stockwell,T.; Amedeo,P.; Appalla,L.; Bishop,B.; Edworthy,P.; Gupta,N.; Hoover,J.; Katzel,D.; Li,K.; Schobel,S.; Shrivastava,S.; Thovarai,V.; Wang,S.; Bao,Y.; Sanders,R.; Zhdanov,S.; Kiryutin,B.; Lipman,D.J.; Tatusova,T.; Grad,Y.
EPI522881	MP	United States	2013-Jan-22	A/Boston/YGA_02042/2013		Other Database Import	Wentworth,D.E.; Halpin,R.A.; Lin,X.; Bera,J.; Akopov,A.; Ransier,A.; Mohan,M.; Fedorova,N.; Tsitrin,T.; Stockwell,T.; Amedeo,P.; Appalla,L.; Bishop,B.; Edworthy,P.; Gupta,N.; Hoover,J.; Katzel,D.; Li,K.; Schobel,S.; Shrivastava,S.; Thovarai,V.; Wang,S.; Bao,Y.; Sanders,R.; Zhdanov,S.; Kiryutin,B.; Lipman,D.J.; Tatusova,T.; Grad,Y.
EPI522882	NA	United States	2013-Jan-22	A/Boston/YGA_02042/2013		Other Database Import	Wentworth,D.E.; Halpin,R.A.; Lin,X.; Bera,J.; Akopov,A.; Ransier,A.; Mohan,M.; Fedorova,N.; Tsitrin,T.; Stockwell,T.; Amedeo,P.; Appalla,L.; Bishop,B.; Edworthy,P.; Gupta,N.; Hoover,J.; Katzel,D.; Li,K.; Schobel,S.; Shrivastava,S.; Thovarai,V.; Wang,S.; Bao,Y.; Sanders,R.; Zhdanov,S.; Kiryutin,B.; Lipman,D.J.; Tatusova,T.; Grad,Y.
EPI522883	NP	United States	2013-Jan-22	A/Boston/YGA_02042/2013		Other Database Import	Wentworth,D.E.; Halpin,R.A.; Lin,X.; Bera,J.; Akopov,A.; Ransier,A.; Mohan,M.; Fedorova,N.; Tsitrin,T.; Stockwell,T.; Amedeo,P.; Appalla,L.; Bishop,B.; Edworthy,P.; Gupta,N.; Hoover,J.; Katzel,D.; Li,K.; Schobel,S.; Shrivastava,S.; Thovarai,V.; Wang,S.; Bao,Y.; Sanders,R.; Zhdanov,S.; Kiryutin,B.; Lipman,D.J.; Tatusova,T.; Grad,Y.
EPI522884	NS	United States	2013-Jan-22	A/Boston/YGA_02042/2013		Other Database Import	Wentworth,D.E.; Halpin,R.A.; Lin,X.; Bera,J.; Akopov,A.; Ransier,A.; Mohan,M.; Fedorova,N.; Tsitrin,T.; Stockwell,T.; Amedeo,P.; Appalla,L.; Bishop,B.; Edworthy,P.; Gupta,N.; Hoover,J.; Katzel,D.; Li,K.; Schobel,S.; Shrivastava,S.; Thovarai,V.; Wang,S.; Bao,Y.; Sanders,R.; Zhdanov,S.; Kiryutin,B.; Lipman,D.J.; Tatusova,T.; Grad,Y.
EPI522886	PB1	United States	2013-Jan-22	A/Boston/YGA_02042/2013		Other Database Import	Wentworth,D.E.; Halpin,R.A.; Lin,X.; Bera,J.; Akopov,A.; Ransier,A.; Mohan,M.; Fedorova,N.; Tsitrin,T.; Stockwell,T.; Amedeo,P.; Appalla,L.; Bishop,B.; Edworthy,P.; Gupta,N.; Hoover,J.; Katzel,D.; Li,K.; Schobel,S.; Shrivastava,S.; Thovarai,V.; Wang,S.; Bao,Y.; Sanders,R.; Zhdanov,S.; Kiryutin,B.; Lipman,D.J.; Tatusova,T.; Grad,Y.
EPI522887	PB2	United States	2013-Jan-22	A/Boston/YGA_02042/2013		Other Database Import	Wentworth,D.E.; Halpin,R.A.; Lin,X.; Bera,J.; Akopov,A.; Ransier,A.; Mohan,M.; Fedorova,N.; Tsitrin,T.; Stockwell,T.; Amedeo,P.; Appalla,L.; Bishop,B.; Edworthy,P.; Gupta,N.; Hoover,J.; Katzel,D.; Li,K.; Schobel,S.; Shrivastava,S.; Thovarai,V.; Wang,S.; Bao,Y.; Sanders,R.; Zhdanov,S.; Kiryutin,B.; Lipman,D.J.; Tatusova,T.; Grad,Y.
EPI522856	HA	United States	2013-Jan-19	A/Boston/YGA_02039/2013		Other Database Import	Wentworth,D.E.; Halpin,R.A.; Lin,X.; Bera,J.; Akopov,A.; Ransier,A.; Mohan,M.; Fedorova,N.; Tsitrin,T.; Stockwell,T.; Amedeo,P.; Appalla,L.; Bishop,B.; Edworthy,P.; Gupta,N.; Hoover,J.; Katzel,D.; Li,K.; Schobel,S.; Shrivastava,S.; Thovarai,V.; Wang,S.; Bao,Y.; Sanders,R.; Zhdanov,S.; Kiryutin,B.; Lipman,D.J.; Tatusova,T.; Grad,Y.
EPI522857	MP	United States	2013-Jan-19	A/Boston/YGA_02039/2013		Other Database Import	Wentworth,D.E.; Halpin,R.A.; Lin,X.; Bera,J.; Akopov,A.; Ransier,A.; Mohan,M.; Fedorova,N.; Tsitrin,T.; Stockwell,T.; Amedeo,P.; Appalla,L.; Bishop,B.; Edworthy,P.; Gupta,N.; Hoover,J.; Katzel,D.; Li,K.; Schobel,S.; Shrivastava,S.; Thovarai,V.; Wang,S.; Bao,Y.; Sanders,R.; Zhdanov,S.; Kiryutin,B.; Lipman,D.J.; Tatusova,T.; Grad,Y.
EPI522858	NA	United States	2013-Jan-19	A/Boston/YGA_02039/2013		Other Database Import	Wentworth,D.E.; Halpin,R.A.; Lin,X.; Bera,J.; Akopov,A.; Ransier,A.; Mohan,M.; Fedorova,N.; Tsitrin,T.; Stockwell,T.; Amedeo,P.; Appalla,L.; Bishop,B.; Edworthy,P.; Gupta,N.; Hoover,J.; Katzel,D.; Li,K.; Schobel,S.; Shrivastava,S.; Thovarai,V.; Wang,S.; Bao,Y.; Sanders,R.; Zhdanov,S.; Kiryutin,B.; Lipman,D.J.; Tatusova,T.; Grad,Y.
EPI522859	NP	United States	2013-Jan-19	A/Boston/YGA_02039/2013		Other Database Import	Wentworth,D.E.; Halpin,R.A.; Lin,X.; Bera,J.; Akopov,A.; Ransier,A.; Mohan,M.; Fedorova,N.; Tsitrin,T.; Stockwell,T.; Amedeo,P.; Appalla,L.; Bishop,B.; Edworthy,P.; Gupta,N.; Hoover,J.; Katzel,D.; Li,K.; Schobel,S.; Shrivastava,S.; Thovarai,V.; Wang,S.; Bao,Y.; Sanders,R.; Zhdanov,S.; Kiryutin,B.; Lipman,D.J.; Tatusova,T.; Grad,Y.
EPI522860	NS	United States	2013-Jan-19	A/Boston/YGA_02039/2013		Other Database Import	Wentworth,D.E.; Halpin,R.A.; Lin,X.; Bera,J.; Akopov,A.; Ransier,A.; Mohan,M.; Fedorova,N.; Tsitrin,T.; Stockwell,T.; Amedeo,P.; Appalla,L.; Bishop,B.; Edworthy,P.; Gupta,N.; Hoover,J.; Katzel,D.; Li,K.; Schobel,S.; Shrivastava,S.; Thovarai,V.; Wang,S.; Bao,Y.; Sanders,R.; Zhdanov,S.; Kiryutin,B.; Lipman,D.J.; Tatusova,T.; Grad,Y.
EPI522862	PB1	United States	2013-Jan-19	A/Boston/YGA_02039/2013		Other Database Import	Wentworth,D.E.; Halpin,R.A.; Lin,X.; Bera,J.; Akopov,A.; Ransier,A.; Mohan,M.; Fedorova,N.; Tsitrin,T.; Stockwell,T.; Amedeo,P.; Appalla,L.; Bishop,B.; Edworthy,P.; Gupta,N.; Hoover,J.; Katzel,D.; Li,K.; Schobel,S.; Shrivastava,S.; Thovarai,V.; Wang,S.; Bao,Y.; Sanders,R.; Zhdanov,S.; Kiryutin,B.; Lipman,D.J.; Tatusova,T.; Grad,Y.
EPI522863	PB2	United States	2013-Jan-19	A/Boston/YGA_02039/2013		Other Database Import	Wentworth,D.E.; Halpin,R.A.; Lin,X.; Bera,J.; Akopov,A.; Ransier,A.; Mohan,M.; Fedorova,N.; Tsitrin,T.; Stockwell,T.; Amedeo,P.; Appalla,L.; Bishop,B.; Edworthy,P.; Gupta,N.; Hoover,J.; Katzel,D.; Li,K.; Schobel,S.; Shrivastava,S.; Thovarai,V.; Wang,S.; Bao,Y.; Sanders,R.; Zhdanov,S.; Kiryutin,B.; Lipman,D.J.; Tatusova,T.; Grad,Y.
EPI522808	HA	United States	2013-Jan-14	A/Boston/YGA_02032/2013		Other Database Import	Wentworth,D.E.; Halpin,R.A.; Lin,X.; Bera,J.; Akopov,A.; Ransier,A.; Mohan,M.; Fedorova,N.; Tsitrin,T.; Stockwell,T.; Amedeo,P.; Appalla,L.; Bishop,B.; Edworthy,P.; Gupta,N.; Hoover,J.; Katzel,D.; Li,K.; Schobel,S.; Shrivastava,S.; Thovarai,V.; Wang,S.; Bao,Y.; Sanders,R.; Zhdanov,S.; Kiryutin,B.; Lipman,D.J.; Tatusova,T.; Grad,Y.
EPI522809	MP	United States	2013-Jan-14	A/Boston/YGA_02032/2013		Other Database Import	Wentworth,D.E.; Halpin,R.A.; Lin,X.; Bera,J.; Akopov,A.; Ransier,A.; Mohan,M.; Fedorova,N.; Tsitrin,T.; Stockwell,T.; Amedeo,P.; Appalla,L.; Bishop,B.; Edworthy,P.; Gupta,N.; Hoover,J.; Katzel,D.; Li,K.; Schobel,S.; Shrivastava,S.; Thovarai,V.; Wang,S.; Bao,Y.; Sanders,R.; Zhdanov,S.; Kiryutin,B.; Lipman,D.J.; Tatusova,T.; Grad,Y.
EPI522810	NA	United States	2013-Jan-14	A/Boston/YGA_02032/2013		Other Database Import	Wentworth,D.E.; Halpin,R.A.; Lin,X.; Bera,J.; Akopov,A.; Ransier,A.; Mohan,M.; Fedorova,N.; Tsitrin,T.; Stockwell,T.; Amedeo,P.; Appalla,L.; Bishop,B.; Edworthy,P.; Gupta,N.; Hoover,J.; Katzel,D.; Li,K.; Schobel,S.; Shrivastava,S.; Thovarai,V.; Wang,S.; Bao,Y.; Sanders,R.; Zhdanov,S.; Kiryutin,B.; Lipman,D.J.; Tatusova,T.; Grad,Y.
EPI522811	NP	United States	2013-Jan-14	A/Boston/YGA_02032/2013		Other Database Import	Wentworth,D.E.; Halpin,R.A.; Lin,X.; Bera,J.; Akopov,A.; Ransier,A.; Mohan,M.; Fedorova,N.; Tsitrin,T.; Stockwell,T.; Amedeo,P.; Appalla,L.; Bishop,B.; Edworthy,P.; Gupta,N.; Hoover,J.; Katzel,D.; Li,K.; Schobel,S.; Shrivastava,S.; Thovarai,V.; Wang,S.; Bao,Y.; Sanders,R.; Zhdanov,S.; Kiryutin,B.; Lipman,D.J.; Tatusova,T.; Grad,Y.
EPI522812	NS	United States	2013-Jan-14	A/Boston/YGA_02032/2013		Other Database Import	Wentworth,D.E.; Halpin,R.A.; Lin,X.; Bera,J.; Akopov,A.; Ransier,A.; Mohan,M.; Fedorova,N.; Tsitrin,T.; Stockwell,T.; Amedeo,P.; Appalla,L.; Bishop,B.; Edworthy,P.; Gupta,N.; Hoover,J.; Katzel,D.; Li,K.; Schobel,S.; Shrivastava,S.; Thovarai,V.; Wang,S.; Bao,Y.; Sanders,R.; Zhdanov,S.; Kiryutin,B.; Lipman,D.J.; Tatusova,T.; Grad,Y.
EPI522814	PB1	United States	2013-Jan-14	A/Boston/YGA_02032/2013		Other Database Import	Wentworth,D.E.; Halpin,R.A.; Lin,X.; Bera,J.; Akopov,A.; Ransier,A.; Mohan,M.; Fedorova,N.; Tsitrin,T.; Stockwell,T.; Amedeo,P.; Appalla,L.; Bishop,B.; Edworthy,P.; Gupta,N.; Hoover,J.; Katzel,D.; Li,K.; Schobel,S.; Shrivastava,S.; Thovarai,V.; Wang,S.; Bao,Y.; Sanders,R.; Zhdanov,S.; Kiryutin,B.; Lipman,D.J.; Tatusova,T.; Grad,Y.
EPI522815	PB2	United States	2013-Jan-14	A/Boston/YGA_02032/2013		Other Database Import	Wentworth,D.E.; Halpin,R.A.; Lin,X.; Bera,J.; Akopov,A.; Ransier,A.; Mohan,M.; Fedorova,N.; Tsitrin,T.; Stockwell,T.; Amedeo,P.; Appalla,L.; Bishop,B.; Edworthy,P.; Gupta,N.; Hoover,J.; Katzel,D.; Li,K.; Schobel,S.; Shrivastava,S.; Thovarai,V.; Wang,S.; Bao,Y.; Sanders,R.; Zhdanov,S.; Kiryutin,B.; Lipman,D.J.; Tatusova,T.; Grad,Y.
EPI522800	HA	United States	2013-Jan-14	A/Boston/YGA_02031/2013		Other Database Import	Wentworth,D.E.; Halpin,R.A.; Lin,X.; Bera,J.; Akopov,A.; Ransier,A.; Mohan,M.; Fedorova,N.; Tsitrin,T.; Stockwell,T.; Amedeo,P.; Appalla,L.; Bishop,B.; Edworthy,P.; Gupta,N.; Hoover,J.; Katzel,D.; Li,K.; Schobel,S.; Shrivastava,S.; Thovarai,V.; Wang,S.; Bao,Y.; Sanders,R.; Zhdanov,S.; Kiryutin,B.; Lipman,D.J.; Tatusova,T.; Grad,Y.
EPI522801	MP	United States	2013-Jan-14	A/Boston/YGA_02031/2013		Other Database Import	Wentworth,D.E.; Halpin,R.A.; Lin,X.; Bera,J.; Akopov,A.; Ransier,A.; Mohan,M.; Fedorova,N.; Tsitrin,T.; Stockwell,T.; Amedeo,P.; Appalla,L.; Bishop,B.; Edworthy,P.; Gupta,N.; Hoover,J.; Katzel,D.; Li,K.; Schobel,S.; Shrivastava,S.; Thovarai,V.; Wang,S.; Bao,Y.; Sanders,R.; Zhdanov,S.; Kiryutin,B.; Lipman,D.J.; Tatusova,T.; Grad,Y.
EPI522802	NA	United States	2013-Jan-14	A/Boston/YGA_02031/2013		Other Database Import	Wentworth,D.E.; Halpin,R.A.; Lin,X.; Bera,J.; Akopov,A.; Ransier,A.; Mohan,M.; Fedorova,N.; Tsitrin,T.; Stockwell,T.; Amedeo,P.; Appalla,L.; Bishop,B.; Edworthy,P.; Gupta,N.; Hoover,J.; Katzel,D.; Li,K.; Schobel,S.; Shrivastava,S.; Thovarai,V.; Wang,S.; Bao,Y.; Sanders,R.; Zhdanov,S.; Kiryutin,B.; Lipman,D.J.; Tatusova,T.; Grad,Y.
EPI522803	NP	United States	2013-Jan-14	A/Boston/YGA_02031/2013		Other Database Import	Wentworth,D.E.; Halpin,R.A.; Lin,X.; Bera,J.; Akopov,A.; Ransier,A.; Mohan,M.; Fedorova,N.; Tsitrin,T.; Stockwell,T.; Amedeo,P.; Appalla,L.; Bishop,B.; Edworthy,P.; Gupta,N.; Hoover,J.; Katzel,D.; Li,K.; Schobel,S.; Shrivastava,S.; Thovarai,V.; Wang,S.; Bao,Y.; Sanders,R.; Zhdanov,S.; Kiryutin,B.; Lipman,D.J.; Tatusova,T.; Grad,Y.
EPI522804	NS	United States	2013-Jan-14	A/Boston/YGA_02031/2013		Other Database Import	Wentworth,D.E.; Halpin,R.A.; Lin,X.; Bera,J.; Akopov,A.; Ransier,A.; Mohan,M.; Fedorova,N.; Tsitrin,T.; Stockwell,T.; Amedeo,P.; Appalla,L.; Bishop,B.; Edworthy,P.; Gupta,N.; Hoover,J.; Katzel,D.; Li,K.; Schobel,S.; Shrivastava,S.; Thovarai,V.; Wang,S.; Bao,Y.; Sanders,R.; Zhdanov,S.; Kiryutin,B.; Lipman,D.J.; Tatusova,T.; Grad,Y.
EPI522806	PB1	United States	2013-Jan-14	A/Boston/YGA_02031/2013		Other Database Import	Wentworth,D.E.; Halpin,R.A.; Lin,X.; Bera,J.; Akopov,A.; Ransier,A.; Mohan,M.; Fedorova,N.; Tsitrin,T.; Stockwell,T.; Amedeo,P.; Appalla,L.; Bishop,B.; Edworthy,P.; Gupta,N.; Hoover,J.; Katzel,D.; Li,K.; Schobel,S.; Shrivastava,S.; Thovarai,V.; Wang,S.; Bao,Y.; Sanders,R.; Zhdanov,S.; Kiryutin,B.; Lipman,D.J.; Tatusova,T.; Grad,Y.
EPI522807	PB2	United States	2013-Jan-14	A/Boston/YGA_02031/2013		Other Database Import	Wentworth,D.E.; Halpin,R.A.; Lin,X.; Bera,J.; Akopov,A.; Ransier,A.; Mohan,M.; Fedorova,N.; Tsitrin,T.; Stockwell,T.; Amedeo,P.; Appalla,L.; Bishop,B.; Edworthy,P.; Gupta,N.; Hoover,J.; Katzel,D.; Li,K.; Schobel,S.; Shrivastava,S.; Thovarai,V.; Wang,S.; Bao,Y.; Sanders,R.; Zhdanov,S.; Kiryutin,B.; Lipman,D.J.; Tatusova,T.; Grad,Y.
EPI522784	HA	United States	2013-Jan-09	A/Boston/YGA_02026/2013		Other Database Import	Wentworth,D.E.; Halpin,R.A.; Lin,X.; Bera,J.; Akopov,A.; Ransier,A.; Mohan,M.; Fedorova,N.; Tsitrin,T.; Stockwell,T.; Amedeo,P.; Appalla,L.; Bishop,B.; Edworthy,P.; Gupta,N.; Hoover,J.; Katzel,D.; Li,K.; Schobel,S.; Shrivastava,S.; Thovarai,V.; Wang,S.; Bao,Y.; Sanders,R.; Zhdanov,S.; Kiryutin,B.; Lipman,D.J.; Tatusova,T.; Grad,Y.
EPI522785	MP	United States	2013-Jan-09	A/Boston/YGA_02026/2013		Other Database Import	Wentworth,D.E.; Halpin,R.A.; Lin,X.; Bera,J.; Akopov,A.; Ransier,A.; Mohan,M.; Fedorova,N.; Tsitrin,T.; Stockwell,T.; Amedeo,P.; Appalla,L.; Bishop,B.; Edworthy,P.; Gupta,N.; Hoover,J.; Katzel,D.; Li,K.; Schobel,S.; Shrivastava,S.; Thovarai,V.; Wang,S.; Bao,Y.; Sanders,R.; Zhdanov,S.; Kiryutin,B.; Lipman,D.J.; Tatusova,T.; Grad,Y.
EPI522786	NA	United States	2013-Jan-09	A/Boston/YGA_02026/2013		Other Database Import	Wentworth,D.E.; Halpin,R.A.; Lin,X.; Bera,J.; Akopov,A.; Ransier,A.; Mohan,M.; Fedorova,N.; Tsitrin,T.; Stockwell,T.; Amedeo,P.; Appalla,L.; Bishop,B.; Edworthy,P.; Gupta,N.; Hoover,J.; Katzel,D.; Li,K.; Schobel,S.; Shrivastava,S.; Thovarai,V.; Wang,S.; Bao,Y.; Sanders,R.; Zhdanov,S.; Kiryutin,B.; Lipman,D.J.; Tatusova,T.; Grad,Y.
EPI522787	NP	United States	2013-Jan-09	A/Boston/YGA_02026/2013		Other Database Import	Wentworth,D.E.; Halpin,R.A.; Lin,X.; Bera,J.; Akopov,A.; Ransier,A.; Mohan,M.; Fedorova,N.; Tsitrin,T.; Stockwell,T.; Amedeo,P.; Appalla,L.; Bishop,B.; Edworthy,P.; Gupta,N.; Hoover,J.; Katzel,D.; Li,K.; Schobel,S.; Shrivastava,S.; Thovarai,V.; Wang,S.; Bao,Y.; Sanders,R.; Zhdanov,S.; Kiryutin,B.; Lipman,D.J.; Tatusova,T.; Grad,Y.
EPI522788	NS	United States	2013-Jan-09	A/Boston/YGA_02026/2013		Other Database Import	Wentworth,D.E.; Halpin,R.A.; Lin,X.; Bera,J.; Akopov,A.; Ransier,A.; Mohan,M.; Fedorova,N.; Tsitrin,T.; Stockwell,T.; Amedeo,P.; Appalla,L.; Bishop,B.; Edworthy,P.; Gupta,N.; Hoover,J.; Katzel,D.; Li,K.; Schobel,S.; Shrivastava,S.; Thovarai,V.; Wang,S.; Bao,Y.; Sanders,R.; Zhdanov,S.; Kiryutin,B.; Lipman,D.J.; Tatusova,T.; Grad,Y.
EPI522790	PB1	United States	2013-Jan-09	A/Boston/YGA_02026/2013		Other Database Import	Wentworth,D.E.; Halpin,R.A.; Lin,X.; Bera,J.; Akopov,A.; Ransier,A.; Mohan,M.; Fedorova,N.; Tsitrin,T.; Stockwell,T.; Amedeo,P.; Appalla,L.; Bishop,B.; Edworthy,P.; Gupta,N.; Hoover,J.; Katzel,D.; Li,K.; Schobel,S.; Shrivastava,S.; Thovarai,V.; Wang,S.; Bao,Y.; Sanders,R.; Zhdanov,S.; Kiryutin,B.; Lipman,D.J.; Tatusova,T.; Grad,Y.
EPI522791	PB2	United States	2013-Jan-09	A/Boston/YGA_02026/2013		Other Database Import	Wentworth,D.E.; Halpin,R.A.; Lin,X.; Bera,J.; Akopov,A.; Ransier,A.; Mohan,M.; Fedorova,N.; Tsitrin,T.; Stockwell,T.; Amedeo,P.; Appalla,L.; Bishop,B.; Edworthy,P.; Gupta,N.; Hoover,J.; Katzel,D.; Li,K.; Schobel,S.; Shrivastava,S.; Thovarai,V.; Wang,S.; Bao,Y.; Sanders,R.; Zhdanov,S.; Kiryutin,B.; Lipman,D.J.; Tatusova,T.; Grad,Y.
EPI522776	HA	United States	2013-Jan-08	A/Boston/YGA_02025/2013		Other Database Import	Wentworth,D.E.; Halpin,R.A.; Lin,X.; Bera,J.; Akopov,A.; Ransier,A.; Mohan,M.; Fedorova,N.; Tsitrin,T.; Stockwell,T.; Amedeo,P.; Appalla,L.; Bishop,B.; Edworthy,P.; Gupta,N.; Hoover,J.; Katzel,D.; Li,K.; Schobel,S.; Shrivastava,S.; Thovarai,V.; Wang,S.; Bao,Y.; Sanders,R.; Zhdanov,S.; Kiryutin,B.; Lipman,D.J.; Tatusova,T.; Grad,Y.
EPI522777	MP	United States	2013-Jan-08	A/Boston/YGA_02025/2013		Other Database Import	Wentworth,D.E.; Halpin,R.A.; Lin,X.; Bera,J.; Akopov,A.; Ransier,A.; Mohan,M.; Fedorova,N.; Tsitrin,T.; Stockwell,T.; Amedeo,P.; Appalla,L.; Bishop,B.; Edworthy,P.; Gupta,N.; Hoover,J.; Katzel,D.; Li,K.; Schobel,S.; Shrivastava,S.; Thovarai,V.; Wang,S.; Bao,Y.; Sanders,R.; Zhdanov,S.; Kiryutin,B.; Lipman,D.J.; Tatusova,T.; Grad,Y.
EPI522778	NA	United States	2013-Jan-08	A/Boston/YGA_02025/2013		Other Database Import	Wentworth,D.E.; Halpin,R.A.; Lin,X.; Bera,J.; Akopov,A.; Ransier,A.; Mohan,M.; Fedorova,N.; Tsitrin,T.; Stockwell,T.; Amedeo,P.; Appalla,L.; Bishop,B.; Edworthy,P.; Gupta,N.; Hoover,J.; Katzel,D.; Li,K.; Schobel,S.; Shrivastava,S.; Thovarai,V.; Wang,S.; Bao,Y.; Sanders,R.; Zhdanov,S.; Kiryutin,B.; Lipman,D.J.; Tatusova,T.; Grad,Y.
EPI522779	NP	United States	2013-Jan-08	A/Boston/YGA_02025/2013		Other Database Import	Wentworth,D.E.; Halpin,R.A.; Lin,X.; Bera,J.; Akopov,A.; Ransier,A.; Mohan,M.; Fedorova,N.; Tsitrin,T.; Stockwell,T.; Amedeo,P.; Appalla,L.; Bishop,B.; Edworthy,P.; Gupta,N.; Hoover,J.; Katzel,D.; Li,K.; Schobel,S.; Shrivastava,S.; Thovarai,V.; Wang,S.; Bao,Y.; Sanders,R.; Zhdanov,S.; Kiryutin,B.; Lipman,D.J.; Tatusova,T.; Grad,Y.
EPI522780	NS	United States	2013-Jan-08	A/Boston/YGA_02025/2013		Other Database Import	Wentworth,D.E.; Halpin,R.A.; Lin,X.; Bera,J.; Akopov,A.; Ransier,A.; Mohan,M.; Fedorova,N.; Tsitrin,T.; Stockwell,T.; Amedeo,P.; Appalla,L.; Bishop,B.; Edworthy,P.; Gupta,N.; Hoover,J.; Katzel,D.; Li,K.; Schobel,S.; Shrivastava,S.; Thovarai,V.; Wang,S.; Bao,Y.; Sanders,R.; Zhdanov,S.; Kiryutin,B.; Lipman,D.J.; Tatusova,T.; Grad,Y.
EPI522782	PB1	United States	2013-Jan-08	A/Boston/YGA_02025/2013		Other Database Import	Wentworth,D.E.; Halpin,R.A.; Lin,X.; Bera,J.; Akopov,A.; Ransier,A.; Mohan,M.; Fedorova,N.; Tsitrin,T.; Stockwell,T.; Amedeo,P.; Appalla,L.; Bishop,B.; Edworthy,P.; Gupta,N.; Hoover,J.; Katzel,D.; Li,K.; Schobel,S.; Shrivastava,S.; Thovarai,V.; Wang,S.; Bao,Y.; Sanders,R.; Zhdanov,S.; Kiryutin,B.; Lipman,D.J.; Tatusova,T.; Grad,Y.
EPI522783	PB2	United States	2013-Jan-08	A/Boston/YGA_02025/2013		Other Database Import	Wentworth,D.E.; Halpin,R.A.; Lin,X.; Bera,J.; Akopov,A.; Ransier,A.; Mohan,M.; Fedorova,N.; Tsitrin,T.; Stockwell,T.; Amedeo,P.; Appalla,L.; Bishop,B.; Edworthy,P.; Gupta,N.; Hoover,J.; Katzel,D.; Li,K.; Schobel,S.; Shrivastava,S.; Thovarai,V.; Wang,S.; Bao,Y.; Sanders,R.; Zhdanov,S.; Kiryutin,B.; Lipman,D.J.; Tatusova,T.; Grad,Y.
EPI522736	HA	United States	2013-Jan-04	A/Boston/YGA_02019/2013		Other Database Import	Wentworth,D.E.; Halpin,R.A.; Lin,X.; Bera,J.; Akopov,A.; Ransier,A.; Mohan,M.; Fedorova,N.; Tsitrin,T.; Stockwell,T.; Amedeo,P.; Appalla,L.; Bishop,B.; Edworthy,P.; Gupta,N.; Hoover,J.; Katzel,D.; Li,K.; Schobel,S.; Shrivastava,S.; Thovarai,V.; Wang,S.; Bao,Y.; Sanders,R.; Zhdanov,S.; Kiryutin,B.; Lipman,D.J.; Tatusova,T.; Grad,Y.
EPI522737	MP	United States	2013-Jan-04	A/Boston/YGA_02019/2013		Other Database Import	Wentworth,D.E.; Halpin,R.A.; Lin,X.; Bera,J.; Akopov,A.; Ransier,A.; Mohan,M.; Fedorova,N.; Tsitrin,T.; Stockwell,T.; Amedeo,P.; Appalla,L.; Bishop,B.; Edworthy,P.; Gupta,N.; Hoover,J.; Katzel,D.; Li,K.; Schobel,S.; Shrivastava,S.; Thovarai,V.; Wang,S.; Bao,Y.; Sanders,R.; Zhdanov,S.; Kiryutin,B.; Lipman,D.J.; Tatusova,T.; Grad,Y.
EPI522738	NA	United States	2013-Jan-04	A/Boston/YGA_02019/2013		Other Database Import	Wentworth,D.E.; Halpin,R.A.; Lin,X.; Bera,J.; Akopov,A.; Ransier,A.; Mohan,M.; Fedorova,N.; Tsitrin,T.; Stockwell,T.; Amedeo,P.; Appalla,L.; Bishop,B.; Edworthy,P.; Gupta,N.; Hoover,J.; Katzel,D.; Li,K.; Schobel,S.; Shrivastava,S.; Thovarai,V.; Wang,S.; Bao,Y.; Sanders,R.; Zhdanov,S.; Kiryutin,B.; Lipman,D.J.; Tatusova,T.; Grad,Y.
EPI522739	NP	United States	2013-Jan-04	A/Boston/YGA_02019/2013		Other Database Import	Wentworth,D.E.; Halpin,R.A.; Lin,X.; Bera,J.; Akopov,A.; Ransier,A.; Mohan,M.; Fedorova,N.; Tsitrin,T.; Stockwell,T.; Amedeo,P.; Appalla,L.; Bishop,B.; Edworthy,P.; Gupta,N.; Hoover,J.; Katzel,D.; Li,K.; Schobel,S.; Shrivastava,S.; Thovarai,V.; Wang,S.; Bao,Y.; Sanders,R.; Zhdanov,S.; Kiryutin,B.; Lipman,D.J.; Tatusova,T.; Grad,Y.
EPI522740	NS	United States	2013-Jan-04	A/Boston/YGA_02019/2013		Other Database Import	Wentworth,D.E.; Halpin,R.A.; Lin,X.; Bera,J.; Akopov,A.; Ransier,A.; Mohan,M.; Fedorova,N.; Tsitrin,T.; Stockwell,T.; Amedeo,P.; Appalla,L.; Bishop,B.; Edworthy,P.; Gupta,N.; Hoover,J.; Katzel,D.; Li,K.; Schobel,S.; Shrivastava,S.; Thovarai,V.; Wang,S.; Bao,Y.; Sanders,R.; Zhdanov,S.; Kiryutin,B.; Lipman,D.J.; Tatusova,T.; Grad,Y.
EPI522742	PB1	United States	2013-Jan-04	A/Boston/YGA_02019/2013		Other Database Import	Wentworth,D.E.; Halpin,R.A.; Lin,X.; Bera,J.; Akopov,A.; Ransier,A.; Mohan,M.; Fedorova,N.; Tsitrin,T.; Stockwell,T.; Amedeo,P.; Appalla,L.; Bishop,B.; Edworthy,P.; Gupta,N.; Hoover,J.; Katzel,D.; Li,K.; Schobel,S.; Shrivastava,S.; Thovarai,V.; Wang,S.; Bao,Y.; Sanders,R.; Zhdanov,S.; Kiryutin,B.; Lipman,D.J.; Tatusova,T.; Grad,Y.
EPI522743	PB2	United States	2013-Jan-04	A/Boston/YGA_02019/2013		Other Database Import	Wentworth,D.E.; Halpin,R.A.; Lin,X.; Bera,J.; Akopov,A.; Ransier,A.; Mohan,M.; Fedorova,N.; Tsitrin,T.; Stockwell,T.; Amedeo,P.; Appalla,L.; Bishop,B.; Edworthy,P.; Gupta,N.; Hoover,J.; Katzel,D.; Li,K.; Schobel,S.; Shrivastava,S.; Thovarai,V.; Wang,S.; Bao,Y.; Sanders,R.; Zhdanov,S.; Kiryutin,B.; Lipman,D.J.; Tatusova,T.; Grad,Y.
EPI522728	HA	United States	2013-Jan-02	A/Boston/YGA_02018/2013		Other Database Import	Wentworth,D.E.; Halpin,R.A.; Lin,X.; Bera,J.; Akopov,A.; Ransier,A.; Mohan,M.; Fedorova,N.; Tsitrin,T.; Stockwell,T.; Amedeo,P.; Appalla,L.; Bishop,B.; Edworthy,P.; Gupta,N.; Hoover,J.; Katzel,D.; Li,K.; Schobel,S.; Shrivastava,S.; Thovarai,V.; Wang,S.; Bao,Y.; Sanders,R.; Zhdanov,S.; Kiryutin,B.; Lipman,D.J.; Tatusova,T.; Grad,Y.
EPI522729	MP	United States	2013-Jan-02	A/Boston/YGA_02018/2013		Other Database Import	Wentworth,D.E.; Halpin,R.A.; Lin,X.; Bera,J.; Akopov,A.; Ransier,A.; Mohan,M.; Fedorova,N.; Tsitrin,T.; Stockwell,T.; Amedeo,P.; Appalla,L.; Bishop,B.; Edworthy,P.; Gupta,N.; Hoover,J.; Katzel,D.; Li,K.; Schobel,S.; Shrivastava,S.; Thovarai,V.; Wang,S.; Bao,Y.; Sanders,R.; Zhdanov,S.; Kiryutin,B.; Lipman,D.J.; Tatusova,T.; Grad,Y.
EPI522730	NA	United States	2013-Jan-02	A/Boston/YGA_02018/2013		Other Database Import	Wentworth,D.E.; Halpin,R.A.; Lin,X.; Bera,J.; Akopov,A.; Ransier,A.; Mohan,M.; Fedorova,N.; Tsitrin,T.; Stockwell,T.; Amedeo,P.; Appalla,L.; Bishop,B.; Edworthy,P.; Gupta,N.; Hoover,J.; Katzel,D.; Li,K.; Schobel,S.; Shrivastava,S.; Thovarai,V.; Wang,S.; Bao,Y.; Sanders,R.; Zhdanov,S.; Kiryutin,B.; Lipman,D.J.; Tatusova,T.; Grad,Y.
EPI522731	NP	United States	2013-Jan-02	A/Boston/YGA_02018/2013		Other Database Import	Wentworth,D.E.; Halpin,R.A.; Lin,X.; Bera,J.; Akopov,A.; Ransier,A.; Mohan,M.; Fedorova,N.; Tsitrin,T.; Stockwell,T.; Amedeo,P.; Appalla,L.; Bishop,B.; Edworthy,P.; Gupta,N.; Hoover,J.; Katzel,D.; Li,K.; Schobel,S.; Shrivastava,S.; Thovarai,V.; Wang,S.; Bao,Y.; Sanders,R.; Zhdanov,S.; Kiryutin,B.; Lipman,D.J.; Tatusova,T.; Grad,Y.
EPI522732	NS	United States	2013-Jan-02	A/Boston/YGA_02018/2013		Other Database Import	Wentworth,D.E.; Halpin,R.A.; Lin,X.; Bera,J.; Akopov,A.; Ransier,A.; Mohan,M.; Fedorova,N.; Tsitrin,T.; Stockwell,T.; Amedeo,P.; Appalla,L.; Bishop,B.; Edworthy,P.; Gupta,N.; Hoover,J.; Katzel,D.; Li,K.; Schobel,S.; Shrivastava,S.; Thovarai,V.; Wang,S.; Bao,Y.; Sanders,R.; Zhdanov,S.; Kiryutin,B.; Lipman,D.J.; Tatusova,T.; Grad,Y.
EPI522734	PB1	United States	2013-Jan-02	A/Boston/YGA_02018/2013		Other Database Import	Wentworth,D.E.; Halpin,R.A.; Lin,X.; Bera,J.; Akopov,A.; Ransier,A.; Mohan,M.; Fedorova,N.; Tsitrin,T.; Stockwell,T.; Amedeo,P.; Appalla,L.; Bishop,B.; Edworthy,P.; Gupta,N.; Hoover,J.; Katzel,D.; Li,K.; Schobel,S.; Shrivastava,S.; Thovarai,V.; Wang,S.; Bao,Y.; Sanders,R.; Zhdanov,S.; Kiryutin,B.; Lipman,D.J.; Tatusova,T.; Grad,Y.
EPI522735	PB2	United States	2013-Jan-02	A/Boston/YGA_02018/2013		Other Database Import	Wentworth,D.E.; Halpin,R.A.; Lin,X.; Bera,J.; Akopov,A.; Ransier,A.; Mohan,M.; Fedorova,N.; Tsitrin,T.; Stockwell,T.; Amedeo,P.; Appalla,L.; Bishop,B.; Edworthy,P.; Gupta,N.; Hoover,J.; Katzel,D.; Li,K.; Schobel,S.; Shrivastava,S.; Thovarai,V.; Wang,S.; Bao,Y.; Sanders,R.; Zhdanov,S.; Kiryutin,B.; Lipman,D.J.; Tatusova,T.; Grad,Y.
EPI522584	HA	United States	2013-Mar-14	A/Boston/YGA_01216/2013		Other Database Import	Wentworth,D.E.; Halpin,R.A.; Lin,X.; Bera,J.; Akopov,A.; Ransier,A.; Mohan,M.; Fedorova,N.; Tsitrin,T.; Stockwell,T.; Amedeo,P.; Appalla,L.; Bishop,B.; Edworthy,P.; Gupta,N.; Hoover,J.; Katzel,D.; Li,K.; Schobel,S.; Shrivastava,S.; Thovarai,V.; Wang,S.; Wilson,H.; Braidt,J.; Rosenberg,E.; Bao,Y.; Sanders,R.; Zhdanov,S.; Kiryutin,B.; Lipman,D.J.; Tatusova,T.; Grad,Y.
EPI522585	MP	United States	2013-Mar-14	A/Boston/YGA_01216/2013		Other Database Import	Wentworth,D.E.; Halpin,R.A.; Lin,X.; Bera,J.; Akopov,A.; Ransier,A.; Mohan,M.; Fedorova,N.; Tsitrin,T.; Stockwell,T.; Amedeo,P.; Appalla,L.; Bishop,B.; Edworthy,P.; Gupta,N.; Hoover,J.; Katzel,D.; Li,K.; Schobel,S.; Shrivastava,S.; Thovarai,V.; Wang,S.; Wilson,H.; Braidt,J.; Rosenberg,E.; Bao,Y.; Sanders,R.; Zhdanov,S.; Kiryutin,B.; Lipman,D.J.; Tatusova,T.; Grad,Y.
EPI522586	NA	United States	2013-Mar-14	A/Boston/YGA_01216/2013		Other Database Import	Wentworth,D.E.; Halpin,R.A.; Lin,X.; Bera,J.; Akopov,A.; Ransier,A.; Mohan,M.; Fedorova,N.; Tsitrin,T.; Stockwell,T.; Amedeo,P.; Appalla,L.; Bishop,B.; Edworthy,P.; Gupta,N.; Hoover,J.; Katzel,D.; Li,K.; Schobel,S.; Shrivastava,S.; Thovarai,V.; Wang,S.; Wilson,H.; Braidt,J.; Rosenberg,E.; Bao,Y.; Sanders,R.; Zhdanov,S.; Kiryutin,B.; Lipman,D.J.; Tatusova,T.; Grad,Y.
EPI522587	NP	United States	2013-Mar-14	A/Boston/YGA_01216/2013		Other Database Import	Wentworth,D.E.; Halpin,R.A.; Lin,X.; Bera,J.; Akopov,A.; Ransier,A.; Mohan,M.; Fedorova,N.; Tsitrin,T.; Stockwell,T.; Amedeo,P.; Appalla,L.; Bishop,B.; Edworthy,P.; Gupta,N.; Hoover,J.; Katzel,D.; Li,K.; Schobel,S.; Shrivastava,S.; Thovarai,V.; Wang,S.; Wilson,H.; Braidt,J.; Rosenberg,E.; Bao,Y.; Sanders,R.; Zhdanov,S.; Kiryutin,B.; Lipman,D.J.; Tatusova,T.; Grad,Y.
EPI522588	NS	United States	2013-Mar-14	A/Boston/YGA_01216/2013		Other Database Import	Wentworth,D.E.; Halpin,R.A.; Lin,X.; Bera,J.; Akopov,A.; Ransier,A.; Mohan,M.; Fedorova,N.; Tsitrin,T.; Stockwell,T.; Amedeo,P.; Appalla,L.; Bishop,B.; Edworthy,P.; Gupta,N.; Hoover,J.; Katzel,D.; Li,K.; Schobel,S.; Shrivastava,S.; Thovarai,V.; Wang,S.; Wilson,H.; Braidt,J.; Rosenberg,E.; Bao,Y.; Sanders,R.; Zhdanov,S.; Kiryutin,B.; Lipman,D.J.; Tatusova,T.; Grad,Y.
EPI522590	PB1	United States	2013-Mar-14	A/Boston/YGA_01216/2013		Other Database Import	Wentworth,D.E.; Halpin,R.A.; Lin,X.; Bera,J.; Akopov,A.; Ransier,A.; Mohan,M.; Fedorova,N.; Tsitrin,T.; Stockwell,T.; Amedeo,P.; Appalla,L.; Bishop,B.; Edworthy,P.; Gupta,N.; Hoover,J.; Katzel,D.; Li,K.; Schobel,S.; Shrivastava,S.; Thovarai,V.; Wang,S.; Wilson,H.; Braidt,J.; Rosenberg,E.; Bao,Y.; Sanders,R.; Zhdanov,S.; Kiryutin,B.; Lipman,D.J.; Tatusova,T.; Grad,Y.
EPI522591	PB2	United States	2013-Mar-14	A/Boston/YGA_01216/2013		Other Database Import	Wentworth,D.E.; Halpin,R.A.; Lin,X.; Bera,J.; Akopov,A.; Ransier,A.; Mohan,M.; Fedorova,N.; Tsitrin,T.; Stockwell,T.; Amedeo,P.; Appalla,L.; Bishop,B.; Edworthy,P.; Gupta,N.; Hoover,J.; Katzel,D.; Li,K.; Schobel,S.; Shrivastava,S.; Thovarai,V.; Wang,S.; Wilson,H.; Braidt,J.; Rosenberg,E.; Bao,Y.; Sanders,R.; Zhdanov,S.; Kiryutin,B.; Lipman,D.J.; Tatusova,T.; Grad,Y.
EPI522544	HA	United States	2013-Feb-11	A/Boston/YGA_01209/2013		Other Database Import	Wentworth,D.E.; Halpin,R.A.; Lin,X.; Bera,J.; Akopov,A.; Ransier,A.; Mohan,M.; Fedorova,N.; Tsitrin,T.; Stockwell,T.; Amedeo,P.; Appalla,L.; Bishop,B.; Edworthy,P.; Gupta,N.; Hoover,J.; Katzel,D.; Li,K.; Schobel,S.; Shrivastava,S.; Thovarai,V.; Wang,S.; Wilson,H.; Braidt,J.; Rosenberg,E.; Bao,Y.; Sanders,R.; Zhdanov,S.; Kiryutin,B.; Lipman,D.J.; Tatusova,T.; Grad,Y.
EPI522545	MP	United States	2013-Feb-11	A/Boston/YGA_01209/2013		Other Database Import	Wentworth,D.E.; Halpin,R.A.; Lin,X.; Bera,J.; Akopov,A.; Ransier,A.; Mohan,M.; Fedorova,N.; Tsitrin,T.; Stockwell,T.; Amedeo,P.; Appalla,L.; Bishop,B.; Edworthy,P.; Gupta,N.; Hoover,J.; Katzel,D.; Li,K.; Schobel,S.; Shrivastava,S.; Thovarai,V.; Wang,S.; Wilson,H.; Braidt,J.; Rosenberg,E.; Bao,Y.; Sanders,R.; Zhdanov,S.; Kiryutin,B.; Lipman,D.J.; Tatusova,T.; Grad,Y.
EPI522546	NA	United States	2013-Feb-11	A/Boston/YGA_01209/2013		Other Database Import	Wentworth,D.E.; Halpin,R.A.; Lin,X.; Bera,J.; Akopov,A.; Ransier,A.; Mohan,M.; Fedorova,N.; Tsitrin,T.; Stockwell,T.; Amedeo,P.; Appalla,L.; Bishop,B.; Edworthy,P.; Gupta,N.; Hoover,J.; Katzel,D.; Li,K.; Schobel,S.; Shrivastava,S.; Thovarai,V.; Wang,S.; Wilson,H.; Braidt,J.; Rosenberg,E.; Bao,Y.; Sanders,R.; Zhdanov,S.; Kiryutin,B.; Lipman,D.J.; Tatusova,T.; Grad,Y.
EPI522547	NP	United States	2013-Feb-11	A/Boston/YGA_01209/2013		Other Database Import	Wentworth,D.E.; Halpin,R.A.; Lin,X.; Bera,J.; Akopov,A.; Ransier,A.; Mohan,M.; Fedorova,N.; Tsitrin,T.; Stockwell,T.; Amedeo,P.; Appalla,L.; Bishop,B.; Edworthy,P.; Gupta,N.; Hoover,J.; Katzel,D.; Li,K.; Schobel,S.; Shrivastava,S.; Thovarai,V.; Wang,S.; Wilson,H.; Braidt,J.; Rosenberg,E.; Bao,Y.; Sanders,R.; Zhdanov,S.; Kiryutin,B.; Lipman,D.J.; Tatusova,T.; Grad,Y.
EPI522548	NS	United States	2013-Feb-11	A/Boston/YGA_01209/2013		Other Database Import	Wentworth,D.E.; Halpin,R.A.; Lin,X.; Bera,J.; Akopov,A.; Ransier,A.; Mohan,M.; Fedorova,N.; Tsitrin,T.; Stockwell,T.; Amedeo,P.; Appalla,L.; Bishop,B.; Edworthy,P.; Gupta,N.; Hoover,J.; Katzel,D.; Li,K.; Schobel,S.; Shrivastava,S.; Thovarai,V.; Wang,S.; Wilson,H.; Braidt,J.; Rosenberg,E.; Bao,Y.; Sanders,R.; Zhdanov,S.; Kiryutin,B.; Lipman,D.J.; Tatusova,T.; Grad,Y.
EPI522550	PB1	United States	2013-Feb-11	A/Boston/YGA_01209/2013		Other Database Import	Wentworth,D.E.; Halpin,R.A.; Lin,X.; Bera,J.; Akopov,A.; Ransier,A.; Mohan,M.; Fedorova,N.; Tsitrin,T.; Stockwell,T.; Amedeo,P.; Appalla,L.; Bishop,B.; Edworthy,P.; Gupta,N.; Hoover,J.; Katzel,D.; Li,K.; Schobel,S.; Shrivastava,S.; Thovarai,V.; Wang,S.; Wilson,H.; Braidt,J.; Rosenberg,E.; Bao,Y.; Sanders,R.; Zhdanov,S.; Kiryutin,B.; Lipman,D.J.; Tatusova,T.; Grad,Y.
EPI522551	PB2	United States	2013-Feb-11	A/Boston/YGA_01209/2013		Other Database Import	Wentworth,D.E.; Halpin,R.A.; Lin,X.; Bera,J.; Akopov,A.; Ransier,A.; Mohan,M.; Fedorova,N.; Tsitrin,T.; Stockwell,T.; Amedeo,P.; Appalla,L.; Bishop,B.; Edworthy,P.; Gupta,N.; Hoover,J.; Katzel,D.; Li,K.; Schobel,S.; Shrivastava,S.; Thovarai,V.; Wang,S.; Wilson,H.; Braidt,J.; Rosenberg,E.; Bao,Y.; Sanders,R.; Zhdanov,S.; Kiryutin,B.; Lipman,D.J.; Tatusova,T.; Grad,Y.
EPI522539	NP	United States	2013-Feb-10	A/Boston/YGA_01208/2013		Other Database Import	Wentworth,D.E.; Halpin,R.A.; Lin,X.; Bera,J.; Akopov,A.; Ransier,A.; Mohan,M.; Fedorova,N.; Tsitrin,T.; Stockwell,T.; Amedeo,P.; Appalla,L.; Bishop,B.; Edworthy,P.; Gupta,N.; Hoover,J.; Katzel,D.; Li,K.; Schobel,S.; Shrivastava,S.; Thovarai,V.; Wang,S.; Wilson,H.; Braidt,J.; Rosenberg,E.; Bao,Y.; Sanders,R.; Zhdanov,S.; Kiryutin,B.; Lipman,D.J.; Tatusova,T.; Grad,Y.
EPI522540	NS	United States	2013-Feb-10	A/Boston/YGA_01208/2013		Other Database Import	Wentworth,D.E.; Halpin,R.A.; Lin,X.; Bera,J.; Akopov,A.; Ransier,A.; Mohan,M.; Fedorova,N.; Tsitrin,T.; Stockwell,T.; Amedeo,P.; Appalla,L.; Bishop,B.; Edworthy,P.; Gupta,N.; Hoover,J.; Katzel,D.; Li,K.; Schobel,S.; Shrivastava,S.; Thovarai,V.; Wang,S.; Wilson,H.; Braidt,J.; Rosenberg,E.; Bao,Y.; Sanders,R.; Zhdanov,S.; Kiryutin,B.; Lipman,D.J.; Tatusova,T.; Grad,Y.
EPI522542	PB1	United States	2013-Feb-10	A/Boston/YGA_01208/2013		Other Database Import	Wentworth,D.E.; Halpin,R.A.; Lin,X.; Bera,J.; Akopov,A.; Ransier,A.; Mohan,M.; Fedorova,N.; Tsitrin,T.; Stockwell,T.; Amedeo,P.; Appalla,L.; Bishop,B.; Edworthy,P.; Gupta,N.; Hoover,J.; Katzel,D.; Li,K.; Schobel,S.; Shrivastava,S.; Thovarai,V.; Wang,S.; Wilson,H.; Braidt,J.; Rosenberg,E.; Bao,Y.; Sanders,R.; Zhdanov,S.; Kiryutin,B.; Lipman,D.J.; Tatusova,T.; Grad,Y.
EPI522543	PB2	United States	2013-Feb-10	A/Boston/YGA_01208/2013		Other Database Import	Wentworth,D.E.; Halpin,R.A.; Lin,X.; Bera,J.; Akopov,A.; Ransier,A.; Mohan,M.; Fedorova,N.; Tsitrin,T.; Stockwell,T.; Amedeo,P.; Appalla,L.; Bishop,B.; Edworthy,P.; Gupta,N.; Hoover,J.; Katzel,D.; Li,K.; Schobel,S.; Shrivastava,S.; Thovarai,V.; Wang,S.; Wilson,H.; Braidt,J.; Rosenberg,E.; Bao,Y.; Sanders,R.; Zhdanov,S.; Kiryutin,B.; Lipman,D.J.; Tatusova,T.; Grad,Y.
EPI522536	HA	United States	2013-Feb-10	A/Boston/YGA_01208/2013		Other Database Import	Wentworth,D.E.; Halpin,R.A.; Lin,X.; Bera,J.; Akopov,A.; Ransier,A.; Mohan,M.; Fedorova,N.; Tsitrin,T.; Stockwell,T.; Amedeo,P.; Appalla,L.; Bishop,B.; Edworthy,P.; Gupta,N.; Hoover,J.; Katzel,D.; Li,K.; Schobel,S.; Shrivastava,S.; Thovarai,V.; Wang,S.; Wilson,H.; Braidt,J.; Rosenberg,E.; Bao,Y.; Sanders,R.; Zhdanov,S.; Kiryutin,B.; Lipman,D.J.; Tatusova,T.; Grad,Y.
EPI522537	MP	United States	2013-Feb-10	A/Boston/YGA_01208/2013		Other Database Import	Wentworth,D.E.; Halpin,R.A.; Lin,X.; Bera,J.; Akopov,A.; Ransier,A.; Mohan,M.; Fedorova,N.; Tsitrin,T.; Stockwell,T.; Amedeo,P.; Appalla,L.; Bishop,B.; Edworthy,P.; Gupta,N.; Hoover,J.; Katzel,D.; Li,K.; Schobel,S.; Shrivastava,S.; Thovarai,V.; Wang,S.; Wilson,H.; Braidt,J.; Rosenberg,E.; Bao,Y.; Sanders,R.; Zhdanov,S.; Kiryutin,B.; Lipman,D.J.; Tatusova,T.; Grad,Y.
EPI522538	NA	United States	2013-Feb-10	A/Boston/YGA_01208/2013		Other Database Import	Wentworth,D.E.; Halpin,R.A.; Lin,X.; Bera,J.; Akopov,A.; Ransier,A.; Mohan,M.; Fedorova,N.; Tsitrin,T.; Stockwell,T.; Amedeo,P.; Appalla,L.; Bishop,B.; Edworthy,P.; Gupta,N.; Hoover,J.; Katzel,D.; Li,K.; Schobel,S.; Shrivastava,S.; Thovarai,V.; Wang,S.; Wilson,H.; Braidt,J.; Rosenberg,E.; Bao,Y.; Sanders,R.; Zhdanov,S.; Kiryutin,B.; Lipman,D.J.; Tatusova,T.; Grad,Y.
EPI522514	NA	United States	2013-Feb-05	A/Boston/YGA_01205/2013		Other Database Import	Wentworth,D.E.; Halpin,R.A.; Lin,X.; Bera,J.; Akopov,A.; Ransier,A.; Mohan,M.; Fedorova,N.; Tsitrin,T.; Stockwell,T.; Amedeo,P.; Appalla,L.; Bishop,B.; Edworthy,P.; Gupta,N.; Hoover,J.; Katzel,D.; Li,K.; Schobel,S.; Shrivastava,S.; Thovarai,V.; Wang,S.; Wilson,H.; Braidt,J.; Rosenberg,E.; Bao,Y.; Sanders,R.; Zhdanov,S.; Kiryutin,B.; Lipman,D.J.; Tatusova,T.; Grad,Y.
EPI522515	NP	United States	2013-Feb-05	A/Boston/YGA_01205/2013		Other Database Import	Wentworth,D.E.; Halpin,R.A.; Lin,X.; Bera,J.; Akopov,A.; Ransier,A.; Mohan,M.; Fedorova,N.; Tsitrin,T.; Stockwell,T.; Amedeo,P.; Appalla,L.; Bishop,B.; Edworthy,P.; Gupta,N.; Hoover,J.; Katzel,D.; Li,K.; Schobel,S.; Shrivastava,S.; Thovarai,V.; Wang,S.; Wilson,H.; Braidt,J.; Rosenberg,E.; Bao,Y.; Sanders,R.; Zhdanov,S.; Kiryutin,B.; Lipman,D.J.; Tatusova,T.; Grad,Y.
EPI522516	NS	United States	2013-Feb-05	A/Boston/YGA_01205/2013		Other Database Import	Wentworth,D.E.; Halpin,R.A.; Lin,X.; Bera,J.; Akopov,A.; Ransier,A.; Mohan,M.; Fedorova,N.; Tsitrin,T.; Stockwell,T.; Amedeo,P.; Appalla,L.; Bishop,B.; Edworthy,P.; Gupta,N.; Hoover,J.; Katzel,D.; Li,K.; Schobel,S.; Shrivastava,S.; Thovarai,V.; Wang,S.; Wilson,H.; Braidt,J.; Rosenberg,E.; Bao,Y.; Sanders,R.; Zhdanov,S.; Kiryutin,B.; Lipman,D.J.; Tatusova,T.; Grad,Y.
EPI522518	PB1	United States	2013-Feb-05	A/Boston/YGA_01205/2013		Other Database Import	Wentworth,D.E.; Halpin,R.A.; Lin,X.; Bera,J.; Akopov,A.; Ransier,A.; Mohan,M.; Fedorova,N.; Tsitrin,T.; Stockwell,T.; Amedeo,P.; Appalla,L.; Bishop,B.; Edworthy,P.; Gupta,N.; Hoover,J.; Katzel,D.; Li,K.; Schobel,S.; Shrivastava,S.; Thovarai,V.; Wang,S.; Wilson,H.; Braidt,J.; Rosenberg,E.; Bao,Y.; Sanders,R.; Zhdanov,S.; Kiryutin,B.; Lipman,D.J.; Tatusova,T.; Grad,Y.
EPI522519	PB2	United States	2013-Feb-05	A/Boston/YGA_01205/2013		Other Database Import	Wentworth,D.E.; Halpin,R.A.; Lin,X.; Bera,J.; Akopov,A.; Ransier,A.; Mohan,M.; Fedorova,N.; Tsitrin,T.; Stockwell,T.; Amedeo,P.; Appalla,L.; Bishop,B.; Edworthy,P.; Gupta,N.; Hoover,J.; Katzel,D.; Li,K.; Schobel,S.; Shrivastava,S.; Thovarai,V.; Wang,S.; Wilson,H.; Braidt,J.; Rosenberg,E.; Bao,Y.; Sanders,R.; Zhdanov,S.; Kiryutin,B.; Lipman,D.J.; Tatusova,T.; Grad,Y.
EPI522512	HA	United States	2013-Feb-05	A/Boston/YGA_01205/2013		Other Database Import	Wentworth,D.E.; Halpin,R.A.; Lin,X.; Bera,J.; Akopov,A.; Ransier,A.; Mohan,M.; Fedorova,N.; Tsitrin,T.; Stockwell,T.; Amedeo,P.; Appalla,L.; Bishop,B.; Edworthy,P.; Gupta,N.; Hoover,J.; Katzel,D.; Li,K.; Schobel,S.; Shrivastava,S.; Thovarai,V.; Wang,S.; Wilson,H.; Braidt,J.; Rosenberg,E.; Bao,Y.; Sanders,R.; Zhdanov,S.; Kiryutin,B.; Lipman,D.J.; Tatusova,T.; Grad,Y.
EPI522513	MP	United States	2013-Feb-05	A/Boston/YGA_01205/2013		Other Database Import	Wentworth,D.E.; Halpin,R.A.; Lin,X.; Bera,J.; Akopov,A.; Ransier,A.; Mohan,M.; Fedorova,N.; Tsitrin,T.; Stockwell,T.; Amedeo,P.; Appalla,L.; Bishop,B.; Edworthy,P.; Gupta,N.; Hoover,J.; Katzel,D.; Li,K.; Schobel,S.; Shrivastava,S.; Thovarai,V.; Wang,S.; Wilson,H.; Braidt,J.; Rosenberg,E.; Bao,Y.; Sanders,R.; Zhdanov,S.; Kiryutin,B.; Lipman,D.J.; Tatusova,T.; Grad,Y.
EPI522496	HA	United States	2013-Feb-05	A/Boston/YGA_01203/2013		Other Database Import	Wentworth,D.E.; Halpin,R.A.; Lin,X.; Bera,J.; Akopov,A.; Ransier,A.; Mohan,M.; Fedorova,N.; Tsitrin,T.; Stockwell,T.; Amedeo,P.; Appalla,L.; Bishop,B.; Edworthy,P.; Gupta,N.; Hoover,J.; Katzel,D.; Li,K.; Schobel,S.; Shrivastava,S.; Thovarai,V.; Wang,S.; Wilson,H.; Braidt,J.; Rosenberg,E.; Bao,Y.; Sanders,R.; Zhdanov,S.; Kiryutin,B.; Lipman,D.J.; Tatusova,T.; Grad,Y.
EPI522497	MP	United States	2013-Feb-05	A/Boston/YGA_01203/2013		Other Database Import	Wentworth,D.E.; Halpin,R.A.; Lin,X.; Bera,J.; Akopov,A.; Ransier,A.; Mohan,M.; Fedorova,N.; Tsitrin,T.; Stockwell,T.; Amedeo,P.; Appalla,L.; Bishop,B.; Edworthy,P.; Gupta,N.; Hoover,J.; Katzel,D.; Li,K.; Schobel,S.; Shrivastava,S.; Thovarai,V.; Wang,S.; Wilson,H.; Braidt,J.; Rosenberg,E.; Bao,Y.; Sanders,R.; Zhdanov,S.; Kiryutin,B.; Lipman,D.J.; Tatusova,T.; Grad,Y.
EPI522498	NA	United States	2013-Feb-05	A/Boston/YGA_01203/2013		Other Database Import	Wentworth,D.E.; Halpin,R.A.; Lin,X.; Bera,J.; Akopov,A.; Ransier,A.; Mohan,M.; Fedorova,N.; Tsitrin,T.; Stockwell,T.; Amedeo,P.; Appalla,L.; Bishop,B.; Edworthy,P.; Gupta,N.; Hoover,J.; Katzel,D.; Li,K.; Schobel,S.; Shrivastava,S.; Thovarai,V.; Wang,S.; Wilson,H.; Braidt,J.; Rosenberg,E.; Bao,Y.; Sanders,R.; Zhdanov,S.; Kiryutin,B.; Lipman,D.J.; Tatusova,T.; Grad,Y.
EPI522499	NP	United States	2013-Feb-05	A/Boston/YGA_01203/2013		Other Database Import	Wentworth,D.E.; Halpin,R.A.; Lin,X.; Bera,J.; Akopov,A.; Ransier,A.; Mohan,M.; Fedorova,N.; Tsitrin,T.; Stockwell,T.; Amedeo,P.; Appalla,L.; Bishop,B.; Edworthy,P.; Gupta,N.; Hoover,J.; Katzel,D.; Li,K.; Schobel,S.; Shrivastava,S.; Thovarai,V.; Wang,S.; Wilson,H.; Braidt,J.; Rosenberg,E.; Bao,Y.; Sanders,R.; Zhdanov,S.; Kiryutin,B.; Lipman,D.J.; Tatusova,T.; Grad,Y.
EPI522500	NS	United States	2013-Feb-05	A/Boston/YGA_01203/2013		Other Database Import	Wentworth,D.E.; Halpin,R.A.; Lin,X.; Bera,J.; Akopov,A.; Ransier,A.; Mohan,M.; Fedorova,N.; Tsitrin,T.; Stockwell,T.; Amedeo,P.; Appalla,L.; Bishop,B.; Edworthy,P.; Gupta,N.; Hoover,J.; Katzel,D.; Li,K.; Schobel,S.; Shrivastava,S.; Thovarai,V.; Wang,S.; Wilson,H.; Braidt,J.; Rosenberg,E.; Bao,Y.; Sanders,R.; Zhdanov,S.; Kiryutin,B.; Lipman,D.J.; Tatusova,T.; Grad,Y.
EPI522502	PB1	United States	2013-Feb-05	A/Boston/YGA_01203/2013		Other Database Import	Wentworth,D.E.; Halpin,R.A.; Lin,X.; Bera,J.; Akopov,A.; Ransier,A.; Mohan,M.; Fedorova,N.; Tsitrin,T.; Stockwell,T.; Amedeo,P.; Appalla,L.; Bishop,B.; Edworthy,P.; Gupta,N.; Hoover,J.; Katzel,D.; Li,K.; Schobel,S.; Shrivastava,S.; Thovarai,V.; Wang,S.; Wilson,H.; Braidt,J.; Rosenberg,E.; Bao,Y.; Sanders,R.; Zhdanov,S.; Kiryutin,B.; Lipman,D.J.; Tatusova,T.; Grad,Y.
EPI522503	PB2	United States	2013-Feb-05	A/Boston/YGA_01203/2013		Other Database Import	Wentworth,D.E.; Halpin,R.A.; Lin,X.; Bera,J.; Akopov,A.; Ransier,A.; Mohan,M.; Fedorova,N.; Tsitrin,T.; Stockwell,T.; Amedeo,P.; Appalla,L.; Bishop,B.; Edworthy,P.; Gupta,N.; Hoover,J.; Katzel,D.; Li,K.; Schobel,S.; Shrivastava,S.; Thovarai,V.; Wang,S.; Wilson,H.; Braidt,J.; Rosenberg,E.; Bao,Y.; Sanders,R.; Zhdanov,S.; Kiryutin,B.; Lipman,D.J.; Tatusova,T.; Grad,Y.
EPI522448	HA	United States	2013-Jan-28	A/Boston/YGA_01197/2013		Other Database Import	Wentworth,D.E.; Halpin,R.A.; Lin,X.; Bera,J.; Akopov,A.; Ransier,A.; Mohan,M.; Fedorova,N.; Tsitrin,T.; Stockwell,T.; Amedeo,P.; Appalla,L.; Bishop,B.; Edworthy,P.; Gupta,N.; Hoover,J.; Katzel,D.; Li,K.; Schobel,S.; Shrivastava,S.; Thovarai,V.; Wang,S.; Wilson,H.; Braidt,J.; Rosenberg,E.; Bao,Y.; Sanders,R.; Zhdanov,S.; Kiryutin,B.; Lipman,D.J.; Tatusova,T.; Grad,Y.
EPI522449	MP	United States	2013-Jan-28	A/Boston/YGA_01197/2013		Other Database Import	Wentworth,D.E.; Halpin,R.A.; Lin,X.; Bera,J.; Akopov,A.; Ransier,A.; Mohan,M.; Fedorova,N.; Tsitrin,T.; Stockwell,T.; Amedeo,P.; Appalla,L.; Bishop,B.; Edworthy,P.; Gupta,N.; Hoover,J.; Katzel,D.; Li,K.; Schobel,S.; Shrivastava,S.; Thovarai,V.; Wang,S.; Wilson,H.; Braidt,J.; Rosenberg,E.; Bao,Y.; Sanders,R.; Zhdanov,S.; Kiryutin,B.; Lipman,D.J.; Tatusova,T.; Grad,Y.
EPI522450	NA	United States	2013-Jan-28	A/Boston/YGA_01197/2013		Other Database Import	Wentworth,D.E.; Halpin,R.A.; Lin,X.; Bera,J.; Akopov,A.; Ransier,A.; Mohan,M.; Fedorova,N.; Tsitrin,T.; Stockwell,T.; Amedeo,P.; Appalla,L.; Bishop,B.; Edworthy,P.; Gupta,N.; Hoover,J.; Katzel,D.; Li,K.; Schobel,S.; Shrivastava,S.; Thovarai,V.; Wang,S.; Wilson,H.; Braidt,J.; Rosenberg,E.; Bao,Y.; Sanders,R.; Zhdanov,S.; Kiryutin,B.; Lipman,D.J.; Tatusova,T.; Grad,Y.
EPI522451	NP	United States	2013-Jan-28	A/Boston/YGA_01197/2013		Other Database Import	Wentworth,D.E.; Halpin,R.A.; Lin,X.; Bera,J.; Akopov,A.; Ransier,A.; Mohan,M.; Fedorova,N.; Tsitrin,T.; Stockwell,T.; Amedeo,P.; Appalla,L.; Bishop,B.; Edworthy,P.; Gupta,N.; Hoover,J.; Katzel,D.; Li,K.; Schobel,S.; Shrivastava,S.; Thovarai,V.; Wang,S.; Wilson,H.; Braidt,J.; Rosenberg,E.; Bao,Y.; Sanders,R.; Zhdanov,S.; Kiryutin,B.; Lipman,D.J.; Tatusova,T.; Grad,Y.
EPI522452	NS	United States	2013-Jan-28	A/Boston/YGA_01197/2013		Other Database Import	Wentworth,D.E.; Halpin,R.A.; Lin,X.; Bera,J.; Akopov,A.; Ransier,A.; Mohan,M.; Fedorova,N.; Tsitrin,T.; Stockwell,T.; Amedeo,P.; Appalla,L.; Bishop,B.; Edworthy,P.; Gupta,N.; Hoover,J.; Katzel,D.; Li,K.; Schobel,S.; Shrivastava,S.; Thovarai,V.; Wang,S.; Wilson,H.; Braidt,J.; Rosenberg,E.; Bao,Y.; Sanders,R.; Zhdanov,S.; Kiryutin,B.; Lipman,D.J.; Tatusova,T.; Grad,Y.
EPI522454	PB1	United States	2013-Jan-28	A/Boston/YGA_01197/2013		Other Database Import	Wentworth,D.E.; Halpin,R.A.; Lin,X.; Bera,J.; Akopov,A.; Ransier,A.; Mohan,M.; Fedorova,N.; Tsitrin,T.; Stockwell,T.; Amedeo,P.; Appalla,L.; Bishop,B.; Edworthy,P.; Gupta,N.; Hoover,J.; Katzel,D.; Li,K.; Schobel,S.; Shrivastava,S.; Thovarai,V.; Wang,S.; Wilson,H.; Braidt,J.; Rosenberg,E.; Bao,Y.; Sanders,R.; Zhdanov,S.; Kiryutin,B.; Lipman,D.J.; Tatusova,T.; Grad,Y.
EPI522455	PB2	United States	2013-Jan-28	A/Boston/YGA_01197/2013		Other Database Import	Wentworth,D.E.; Halpin,R.A.; Lin,X.; Bera,J.; Akopov,A.; Ransier,A.; Mohan,M.; Fedorova,N.; Tsitrin,T.; Stockwell,T.; Amedeo,P.; Appalla,L.; Bishop,B.; Edworthy,P.; Gupta,N.; Hoover,J.; Katzel,D.; Li,K.; Schobel,S.; Shrivastava,S.; Thovarai,V.; Wang,S.; Wilson,H.; Braidt,J.; Rosenberg,E.; Bao,Y.; Sanders,R.; Zhdanov,S.; Kiryutin,B.; Lipman,D.J.; Tatusova,T.; Grad,Y.
EPI522424	HA	United States	2013-Jan-24	A/Boston/YGA_01193/2013		Other Database Import	Wentworth,D.E.; Halpin,R.A.; Lin,X.; Bera,J.; Akopov,A.; Ransier,A.; Mohan,M.; Fedorova,N.; Tsitrin,T.; Stockwell,T.; Amedeo,P.; Appalla,L.; Bishop,B.; Edworthy,P.; Gupta,N.; Hoover,J.; Katzel,D.; Li,K.; Schobel,S.; Shrivastava,S.; Thovarai,V.; Wang,S.; Wilson,H.; Braidt,J.; Rosenberg,E.; Bao,Y.; Sanders,R.; Zhdanov,S.; Kiryutin,B.; Lipman,D.J.; Tatusova,T.; Grad,Y.
EPI522425	MP	United States	2013-Jan-24	A/Boston/YGA_01193/2013		Other Database Import	Wentworth,D.E.; Halpin,R.A.; Lin,X.; Bera,J.; Akopov,A.; Ransier,A.; Mohan,M.; Fedorova,N.; Tsitrin,T.; Stockwell,T.; Amedeo,P.; Appalla,L.; Bishop,B.; Edworthy,P.; Gupta,N.; Hoover,J.; Katzel,D.; Li,K.; Schobel,S.; Shrivastava,S.; Thovarai,V.; Wang,S.; Wilson,H.; Braidt,J.; Rosenberg,E.; Bao,Y.; Sanders,R.; Zhdanov,S.; Kiryutin,B.; Lipman,D.J.; Tatusova,T.; Grad,Y.
EPI522426	NA	United States	2013-Jan-24	A/Boston/YGA_01193/2013		Other Database Import	Wentworth,D.E.; Halpin,R.A.; Lin,X.; Bera,J.; Akopov,A.; Ransier,A.; Mohan,M.; Fedorova,N.; Tsitrin,T.; Stockwell,T.; Amedeo,P.; Appalla,L.; Bishop,B.; Edworthy,P.; Gupta,N.; Hoover,J.; Katzel,D.; Li,K.; Schobel,S.; Shrivastava,S.; Thovarai,V.; Wang,S.; Wilson,H.; Braidt,J.; Rosenberg,E.; Bao,Y.; Sanders,R.; Zhdanov,S.; Kiryutin,B.; Lipman,D.J.; Tatusova,T.; Grad,Y.
EPI522427	NP	United States	2013-Jan-24	A/Boston/YGA_01193/2013		Other Database Import	Wentworth,D.E.; Halpin,R.A.; Lin,X.; Bera,J.; Akopov,A.; Ransier,A.; Mohan,M.; Fedorova,N.; Tsitrin,T.; Stockwell,T.; Amedeo,P.; Appalla,L.; Bishop,B.; Edworthy,P.; Gupta,N.; Hoover,J.; Katzel,D.; Li,K.; Schobel,S.; Shrivastava,S.; Thovarai,V.; Wang,S.; Wilson,H.; Braidt,J.; Rosenberg,E.; Bao,Y.; Sanders,R.; Zhdanov,S.; Kiryutin,B.; Lipman,D.J.; Tatusova,T.; Grad,Y.
EPI522428	NS	United States	2013-Jan-24	A/Boston/YGA_01193/2013		Other Database Import	Wentworth,D.E.; Halpin,R.A.; Lin,X.; Bera,J.; Akopov,A.; Ransier,A.; Mohan,M.; Fedorova,N.; Tsitrin,T.; Stockwell,T.; Amedeo,P.; Appalla,L.; Bishop,B.; Edworthy,P.; Gupta,N.; Hoover,J.; Katzel,D.; Li,K.; Schobel,S.; Shrivastava,S.; Thovarai,V.; Wang,S.; Wilson,H.; Braidt,J.; Rosenberg,E.; Bao,Y.; Sanders,R.; Zhdanov,S.; Kiryutin,B.; Lipman,D.J.; Tatusova,T.; Grad,Y.
EPI522430	PB1	United States	2013-Jan-24	A/Boston/YGA_01193/2013		Other Database Import	Wentworth,D.E.; Halpin,R.A.; Lin,X.; Bera,J.; Akopov,A.; Ransier,A.; Mohan,M.; Fedorova,N.; Tsitrin,T.; Stockwell,T.; Amedeo,P.; Appalla,L.; Bishop,B.; Edworthy,P.; Gupta,N.; Hoover,J.; Katzel,D.; Li,K.; Schobel,S.; Shrivastava,S.; Thovarai,V.; Wang,S.; Wilson,H.; Braidt,J.; Rosenberg,E.; Bao,Y.; Sanders,R.; Zhdanov,S.; Kiryutin,B.; Lipman,D.J.; Tatusova,T.; Grad,Y.
EPI522431	PB2	United States	2013-Jan-24	A/Boston/YGA_01193/2013		Other Database Import	Wentworth,D.E.; Halpin,R.A.; Lin,X.; Bera,J.; Akopov,A.; Ransier,A.; Mohan,M.; Fedorova,N.; Tsitrin,T.; Stockwell,T.; Amedeo,P.; Appalla,L.; Bishop,B.; Edworthy,P.; Gupta,N.; Hoover,J.; Katzel,D.; Li,K.; Schobel,S.; Shrivastava,S.; Thovarai,V.; Wang,S.; Wilson,H.; Braidt,J.; Rosenberg,E.; Bao,Y.; Sanders,R.; Zhdanov,S.; Kiryutin,B.; Lipman,D.J.; Tatusova,T.; Grad,Y.
EPI522387	NP	United States	2013-Jan-21	A/Boston/YGA_01186/2013		Other Database Import	Wentworth,D.E.; Halpin,R.A.; Lin,X.; Bera,J.; Akopov,A.; Ransier,A.; Mohan,M.; Fedorova,N.; Tsitrin,T.; Stockwell,T.; Amedeo,P.; Appalla,L.; Bishop,B.; Edworthy,P.; Gupta,N.; Hoover,J.; Katzel,D.; Li,K.; Schobel,S.; Shrivastava,S.; Thovarai,V.; Wang,S.; Wilson,H.; Braidt,J.; Rosenberg,E.; Bao,Y.; Sanders,R.; Zhdanov,S.; Kiryutin,B.; Lipman,D.J.; Tatusova,T.; Grad,Y.
EPI522388	NS	United States	2013-Jan-21	A/Boston/YGA_01186/2013		Other Database Import	Wentworth,D.E.; Halpin,R.A.; Lin,X.; Bera,J.; Akopov,A.; Ransier,A.; Mohan,M.; Fedorova,N.; Tsitrin,T.; Stockwell,T.; Amedeo,P.; Appalla,L.; Bishop,B.; Edworthy,P.; Gupta,N.; Hoover,J.; Katzel,D.; Li,K.; Schobel,S.; Shrivastava,S.; Thovarai,V.; Wang,S.; Wilson,H.; Braidt,J.; Rosenberg,E.; Bao,Y.; Sanders,R.; Zhdanov,S.; Kiryutin,B.; Lipman,D.J.; Tatusova,T.; Grad,Y.
EPI522390	PB1	United States	2013-Jan-21	A/Boston/YGA_01186/2013		Other Database Import	Wentworth,D.E.; Halpin,R.A.; Lin,X.; Bera,J.; Akopov,A.; Ransier,A.; Mohan,M.; Fedorova,N.; Tsitrin,T.; Stockwell,T.; Amedeo,P.; Appalla,L.; Bishop,B.; Edworthy,P.; Gupta,N.; Hoover,J.; Katzel,D.; Li,K.; Schobel,S.; Shrivastava,S.; Thovarai,V.; Wang,S.; Wilson,H.; Braidt,J.; Rosenberg,E.; Bao,Y.; Sanders,R.; Zhdanov,S.; Kiryutin,B.; Lipman,D.J.; Tatusova,T.; Grad,Y.
EPI522391	PB2	United States	2013-Jan-21	A/Boston/YGA_01186/2013		Other Database Import	Wentworth,D.E.; Halpin,R.A.; Lin,X.; Bera,J.; Akopov,A.; Ransier,A.; Mohan,M.; Fedorova,N.; Tsitrin,T.; Stockwell,T.; Amedeo,P.; Appalla,L.; Bishop,B.; Edworthy,P.; Gupta,N.; Hoover,J.; Katzel,D.; Li,K.; Schobel,S.; Shrivastava,S.; Thovarai,V.; Wang,S.; Wilson,H.; Braidt,J.; Rosenberg,E.; Bao,Y.; Sanders,R.; Zhdanov,S.; Kiryutin,B.; Lipman,D.J.; Tatusova,T.; Grad,Y.
EPI522384	HA	United States	2013-Jan-21	A/Boston/YGA_01186/2013		Other Database Import	Wentworth,D.E.; Halpin,R.A.; Lin,X.; Bera,J.; Akopov,A.; Ransier,A.; Mohan,M.; Fedorova,N.; Tsitrin,T.; Stockwell,T.; Amedeo,P.; Appalla,L.; Bishop,B.; Edworthy,P.; Gupta,N.; Hoover,J.; Katzel,D.; Li,K.; Schobel,S.; Shrivastava,S.; Thovarai,V.; Wang,S.; Wilson,H.; Braidt,J.; Rosenberg,E.; Bao,Y.; Sanders,R.; Zhdanov,S.; Kiryutin,B.; Lipman,D.J.; Tatusova,T.; Grad,Y.
EPI522385	MP	United States	2013-Jan-21	A/Boston/YGA_01186/2013		Other Database Import	Wentworth,D.E.; Halpin,R.A.; Lin,X.; Bera,J.; Akopov,A.; Ransier,A.; Mohan,M.; Fedorova,N.; Tsitrin,T.; Stockwell,T.; Amedeo,P.; Appalla,L.; Bishop,B.; Edworthy,P.; Gupta,N.; Hoover,J.; Katzel,D.; Li,K.; Schobel,S.; Shrivastava,S.; Thovarai,V.; Wang,S.; Wilson,H.; Braidt,J.; Rosenberg,E.; Bao,Y.; Sanders,R.; Zhdanov,S.; Kiryutin,B.; Lipman,D.J.; Tatusova,T.; Grad,Y.
EPI522386	NA	United States	2013-Jan-21	A/Boston/YGA_01186/2013		Other Database Import	Wentworth,D.E.; Halpin,R.A.; Lin,X.; Bera,J.; Akopov,A.; Ransier,A.; Mohan,M.; Fedorova,N.; Tsitrin,T.; Stockwell,T.; Amedeo,P.; Appalla,L.; Bishop,B.; Edworthy,P.; Gupta,N.; Hoover,J.; Katzel,D.; Li,K.; Schobel,S.; Shrivastava,S.; Thovarai,V.; Wang,S.; Wilson,H.; Braidt,J.; Rosenberg,E.; Bao,Y.; Sanders,R.; Zhdanov,S.; Kiryutin,B.; Lipman,D.J.; Tatusova,T.; Grad,Y.
EPI522314	HA	United States	2013-Jan-21	A/Boston/YGA_01183/2013		Other Database Import	Wentworth,D.E.; Halpin,R.A.; Lin,X.; Bera,J.; Akopov,A.; Ransier,A.; Mohan,M.; Fedorova,N.; Tsitrin,T.; Stockwell,T.; Amedeo,P.; Appalla,L.; Bishop,B.; Edworthy,P.; Gupta,N.; Hoover,J.; Katzel,D.; Li,K.; Schobel,S.; Shrivastava,S.; Thovarai,V.; Wang,S.; Wilson,H.; Braidt,J.; Rosenberg,E.; Bao,Y.; Sanders,R.; Zhdanov,S.; Kiryutin,B.; Lipman,D.J.; Tatusova,T.; Grad,Y.
EPI522315	MP	United States	2013-Jan-21	A/Boston/YGA_01183/2013		Other Database Import	Wentworth,D.E.; Halpin,R.A.; Lin,X.; Bera,J.; Akopov,A.; Ransier,A.; Mohan,M.; Fedorova,N.; Tsitrin,T.; Stockwell,T.; Amedeo,P.; Appalla,L.; Bishop,B.; Edworthy,P.; Gupta,N.; Hoover,J.; Katzel,D.; Li,K.; Schobel,S.; Shrivastava,S.; Thovarai,V.; Wang,S.; Wilson,H.; Braidt,J.; Rosenberg,E.; Bao,Y.; Sanders,R.; Zhdanov,S.; Kiryutin,B.; Lipman,D.J.; Tatusova,T.; Grad,Y.
EPI522316	NA	United States	2013-Jan-21	A/Boston/YGA_01183/2013		Other Database Import	Wentworth,D.E.; Halpin,R.A.; Lin,X.; Bera,J.; Akopov,A.; Ransier,A.; Mohan,M.; Fedorova,N.; Tsitrin,T.; Stockwell,T.; Amedeo,P.; Appalla,L.; Bishop,B.; Edworthy,P.; Gupta,N.; Hoover,J.; Katzel,D.; Li,K.; Schobel,S.; Shrivastava,S.; Thovarai,V.; Wang,S.; Wilson,H.; Braidt,J.; Rosenberg,E.; Bao,Y.; Sanders,R.; Zhdanov,S.; Kiryutin,B.; Lipman,D.J.; Tatusova,T.; Grad,Y.
EPI522317	NP	United States	2013-Jan-21	A/Boston/YGA_01183/2013		Other Database Import	Wentworth,D.E.; Halpin,R.A.; Lin,X.; Bera,J.; Akopov,A.; Ransier,A.; Mohan,M.; Fedorova,N.; Tsitrin,T.; Stockwell,T.; Amedeo,P.; Appalla,L.; Bishop,B.; Edworthy,P.; Gupta,N.; Hoover,J.; Katzel,D.; Li,K.; Schobel,S.; Shrivastava,S.; Thovarai,V.; Wang,S.; Wilson,H.; Braidt,J.; Rosenberg,E.; Bao,Y.; Sanders,R.; Zhdanov,S.; Kiryutin,B.; Lipman,D.J.; Tatusova,T.; Grad,Y.
EPI522364	NS	United States	2013-Jan-21	A/Boston/YGA_01183/2013		Other Database Import	Wentworth,D.E.; Halpin,R.A.; Lin,X.; Bera,J.; Akopov,A.; Ransier,A.; Mohan,M.; Fedorova,N.; Tsitrin,T.; Stockwell,T.; Amedeo,P.; Appalla,L.; Bishop,B.; Edworthy,P.; Gupta,N.; Hoover,J.; Katzel,D.; Li,K.; Schobel,S.; Shrivastava,S.; Thovarai,V.; Wang,S.; Wilson,H.; Braidt,J.; Rosenberg,E.; Bao,Y.; Sanders,R.; Zhdanov,S.; Kiryutin,B.; Lipman,D.J.; Tatusova,T.; Grad,Y.
EPI522366	PB1	United States	2013-Jan-21	A/Boston/YGA_01183/2013		Other Database Import	Wentworth,D.E.; Halpin,R.A.; Lin,X.; Bera,J.; Akopov,A.; Ransier,A.; Mohan,M.; Fedorova,N.; Tsitrin,T.; Stockwell,T.; Amedeo,P.; Appalla,L.; Bishop,B.; Edworthy,P.; Gupta,N.; Hoover,J.; Katzel,D.; Li,K.; Schobel,S.; Shrivastava,S.; Thovarai,V.; Wang,S.; Wilson,H.; Braidt,J.; Rosenberg,E.; Bao,Y.; Sanders,R.; Zhdanov,S.; Kiryutin,B.; Lipman,D.J.; Tatusova,T.; Grad,Y.
EPI522367	PB2	United States	2013-Jan-21	A/Boston/YGA_01183/2013		Other Database Import	Wentworth,D.E.; Halpin,R.A.; Lin,X.; Bera,J.; Akopov,A.; Ransier,A.; Mohan,M.; Fedorova,N.; Tsitrin,T.; Stockwell,T.; Amedeo,P.; Appalla,L.; Bishop,B.; Edworthy,P.; Gupta,N.; Hoover,J.; Katzel,D.; Li,K.; Schobel,S.; Shrivastava,S.; Thovarai,V.; Wang,S.; Wilson,H.; Braidt,J.; Rosenberg,E.; Bao,Y.; Sanders,R.; Zhdanov,S.; Kiryutin,B.; Lipman,D.J.; Tatusova,T.; Grad,Y.
EPI522306	HA	United States	2013-Jan-21	A/Boston/YGA_01182/2013		Other Database Import	Wentworth,D.E.; Halpin,R.A.; Lin,X.; Bera,J.; Akopov,A.; Ransier,A.; Mohan,M.; Fedorova,N.; Tsitrin,T.; Stockwell,T.; Amedeo,P.; Appalla,L.; Bishop,B.; Edworthy,P.; Gupta,N.; Hoover,J.; Katzel,D.; Li,K.; Schobel,S.; Shrivastava,S.; Thovarai,V.; Wang,S.; Wilson,H.; Braidt,J.; Rosenberg,E.; Bao,Y.; Sanders,R.; Zhdanov,S.; Kiryutin,B.; Lipman,D.J.; Tatusova,T.; Grad,Y.
EPI522307	MP	United States	2013-Jan-21	A/Boston/YGA_01182/2013		Other Database Import	Wentworth,D.E.; Halpin,R.A.; Lin,X.; Bera,J.; Akopov,A.; Ransier,A.; Mohan,M.; Fedorova,N.; Tsitrin,T.; Stockwell,T.; Amedeo,P.; Appalla,L.; Bishop,B.; Edworthy,P.; Gupta,N.; Hoover,J.; Katzel,D.; Li,K.; Schobel,S.; Shrivastava,S.; Thovarai,V.; Wang,S.; Wilson,H.; Braidt,J.; Rosenberg,E.; Bao,Y.; Sanders,R.; Zhdanov,S.; Kiryutin,B.; Lipman,D.J.; Tatusova,T.; Grad,Y.
EPI522308	NA	United States	2013-Jan-21	A/Boston/YGA_01182/2013		Other Database Import	Wentworth,D.E.; Halpin,R.A.; Lin,X.; Bera,J.; Akopov,A.; Ransier,A.; Mohan,M.; Fedorova,N.; Tsitrin,T.; Stockwell,T.; Amedeo,P.; Appalla,L.; Bishop,B.; Edworthy,P.; Gupta,N.; Hoover,J.; Katzel,D.; Li,K.; Schobel,S.; Shrivastava,S.; Thovarai,V.; Wang,S.; Wilson,H.; Braidt,J.; Rosenberg,E.; Bao,Y.; Sanders,R.; Zhdanov,S.; Kiryutin,B.; Lipman,D.J.; Tatusova,T.; Grad,Y.
EPI522309	NP	United States	2013-Jan-21	A/Boston/YGA_01182/2013		Other Database Import	Wentworth,D.E.; Halpin,R.A.; Lin,X.; Bera,J.; Akopov,A.; Ransier,A.; Mohan,M.; Fedorova,N.; Tsitrin,T.; Stockwell,T.; Amedeo,P.; Appalla,L.; Bishop,B.; Edworthy,P.; Gupta,N.; Hoover,J.; Katzel,D.; Li,K.; Schobel,S.; Shrivastava,S.; Thovarai,V.; Wang,S.; Wilson,H.; Braidt,J.; Rosenberg,E.; Bao,Y.; Sanders,R.; Zhdanov,S.; Kiryutin,B.; Lipman,D.J.; Tatusova,T.; Grad,Y.
EPI522310	NS	United States	2013-Jan-21	A/Boston/YGA_01182/2013		Other Database Import	Wentworth,D.E.; Halpin,R.A.; Lin,X.; Bera,J.; Akopov,A.; Ransier,A.; Mohan,M.; Fedorova,N.; Tsitrin,T.; Stockwell,T.; Amedeo,P.; Appalla,L.; Bishop,B.; Edworthy,P.; Gupta,N.; Hoover,J.; Katzel,D.; Li,K.; Schobel,S.; Shrivastava,S.; Thovarai,V.; Wang,S.; Wilson,H.; Braidt,J.; Rosenberg,E.; Bao,Y.; Sanders,R.; Zhdanov,S.; Kiryutin,B.; Lipman,D.J.; Tatusova,T.; Grad,Y.
EPI522312	PB1	United States	2013-Jan-21	A/Boston/YGA_01182/2013		Other Database Import	Wentworth,D.E.; Halpin,R.A.; Lin,X.; Bera,J.; Akopov,A.; Ransier,A.; Mohan,M.; Fedorova,N.; Tsitrin,T.; Stockwell,T.; Amedeo,P.; Appalla,L.; Bishop,B.; Edworthy,P.; Gupta,N.; Hoover,J.; Katzel,D.; Li,K.; Schobel,S.; Shrivastava,S.; Thovarai,V.; Wang,S.; Wilson,H.; Braidt,J.; Rosenberg,E.; Bao,Y.; Sanders,R.; Zhdanov,S.; Kiryutin,B.; Lipman,D.J.; Tatusova,T.; Grad,Y.
EPI522313	PB2	United States	2013-Jan-21	A/Boston/YGA_01182/2013		Other Database Import	Wentworth,D.E.; Halpin,R.A.; Lin,X.; Bera,J.; Akopov,A.; Ransier,A.; Mohan,M.; Fedorova,N.; Tsitrin,T.; Stockwell,T.; Amedeo,P.; Appalla,L.; Bishop,B.; Edworthy,P.; Gupta,N.; Hoover,J.; Katzel,D.; Li,K.; Schobel,S.; Shrivastava,S.; Thovarai,V.; Wang,S.; Wilson,H.; Braidt,J.; Rosenberg,E.; Bao,Y.; Sanders,R.; Zhdanov,S.; Kiryutin,B.; Lipman,D.J.; Tatusova,T.; Grad,Y.
EPI522258	HA	United States	2013-Jan-17	A/Boston/YGA_01173/2013		Other Database Import	Wentworth,D.E.; Halpin,R.A.; Lin,X.; Bera,J.; Akopov,A.; Ransier,A.; Mohan,M.; Fedorova,N.; Tsitrin,T.; Stockwell,T.; Amedeo,P.; Appalla,L.; Bishop,B.; Edworthy,P.; Gupta,N.; Hoover,J.; Katzel,D.; Li,K.; Schobel,S.; Shrivastava,S.; Thovarai,V.; Wang,S.; Wilson,H.; Braidt,J.; Rosenberg,E.; Bao,Y.; Sanders,R.; Zhdanov,S.; Kiryutin,B.; Lipman,D.J.; Tatusova,T.; Grad,Y.
EPI522259	MP	United States	2013-Jan-17	A/Boston/YGA_01173/2013		Other Database Import	Wentworth,D.E.; Halpin,R.A.; Lin,X.; Bera,J.; Akopov,A.; Ransier,A.; Mohan,M.; Fedorova,N.; Tsitrin,T.; Stockwell,T.; Amedeo,P.; Appalla,L.; Bishop,B.; Edworthy,P.; Gupta,N.; Hoover,J.; Katzel,D.; Li,K.; Schobel,S.; Shrivastava,S.; Thovarai,V.; Wang,S.; Wilson,H.; Braidt,J.; Rosenberg,E.; Bao,Y.; Sanders,R.; Zhdanov,S.; Kiryutin,B.; Lipman,D.J.; Tatusova,T.; Grad,Y.
EPI522260	NA	United States	2013-Jan-17	A/Boston/YGA_01173/2013		Other Database Import	Wentworth,D.E.; Halpin,R.A.; Lin,X.; Bera,J.; Akopov,A.; Ransier,A.; Mohan,M.; Fedorova,N.; Tsitrin,T.; Stockwell,T.; Amedeo,P.; Appalla,L.; Bishop,B.; Edworthy,P.; Gupta,N.; Hoover,J.; Katzel,D.; Li,K.; Schobel,S.; Shrivastava,S.; Thovarai,V.; Wang,S.; Wilson,H.; Braidt,J.; Rosenberg,E.; Bao,Y.; Sanders,R.; Zhdanov,S.; Kiryutin,B.; Lipman,D.J.; Tatusova,T.; Grad,Y.
EPI522261	NP	United States	2013-Jan-17	A/Boston/YGA_01173/2013		Other Database Import	Wentworth,D.E.; Halpin,R.A.; Lin,X.; Bera,J.; Akopov,A.; Ransier,A.; Mohan,M.; Fedorova,N.; Tsitrin,T.; Stockwell,T.; Amedeo,P.; Appalla,L.; Bishop,B.; Edworthy,P.; Gupta,N.; Hoover,J.; Katzel,D.; Li,K.; Schobel,S.; Shrivastava,S.; Thovarai,V.; Wang,S.; Wilson,H.; Braidt,J.; Rosenberg,E.; Bao,Y.; Sanders,R.; Zhdanov,S.; Kiryutin,B.; Lipman,D.J.; Tatusova,T.; Grad,Y.
EPI522262	NS	United States	2013-Jan-17	A/Boston/YGA_01173/2013		Other Database Import	Wentworth,D.E.; Halpin,R.A.; Lin,X.; Bera,J.; Akopov,A.; Ransier,A.; Mohan,M.; Fedorova,N.; Tsitrin,T.; Stockwell,T.; Amedeo,P.; Appalla,L.; Bishop,B.; Edworthy,P.; Gupta,N.; Hoover,J.; Katzel,D.; Li,K.; Schobel,S.; Shrivastava,S.; Thovarai,V.; Wang,S.; Wilson,H.; Braidt,J.; Rosenberg,E.; Bao,Y.; Sanders,R.; Zhdanov,S.; Kiryutin,B.; Lipman,D.J.; Tatusova,T.; Grad,Y.
EPI522264	PB1	United States	2013-Jan-17	A/Boston/YGA_01173/2013		Other Database Import	Wentworth,D.E.; Halpin,R.A.; Lin,X.; Bera,J.; Akopov,A.; Ransier,A.; Mohan,M.; Fedorova,N.; Tsitrin,T.; Stockwell,T.; Amedeo,P.; Appalla,L.; Bishop,B.; Edworthy,P.; Gupta,N.; Hoover,J.; Katzel,D.; Li,K.; Schobel,S.; Shrivastava,S.; Thovarai,V.; Wang,S.; Wilson,H.; Braidt,J.; Rosenberg,E.; Bao,Y.; Sanders,R.; Zhdanov,S.; Kiryutin,B.; Lipman,D.J.; Tatusova,T.; Grad,Y.
EPI522265	PB2	United States	2013-Jan-17	A/Boston/YGA_01173/2013		Other Database Import	Wentworth,D.E.; Halpin,R.A.; Lin,X.; Bera,J.; Akopov,A.; Ransier,A.; Mohan,M.; Fedorova,N.; Tsitrin,T.; Stockwell,T.; Amedeo,P.; Appalla,L.; Bishop,B.; Edworthy,P.; Gupta,N.; Hoover,J.; Katzel,D.; Li,K.; Schobel,S.; Shrivastava,S.; Thovarai,V.; Wang,S.; Wilson,H.; Braidt,J.; Rosenberg,E.; Bao,Y.; Sanders,R.; Zhdanov,S.; Kiryutin,B.; Lipman,D.J.; Tatusova,T.; Grad,Y.
EPI522250	HA	United States	2013-Jan-14	A/Boston/YGA_01172/2013		Other Database Import	Wentworth,D.E.; Halpin,R.A.; Lin,X.; Bera,J.; Akopov,A.; Ransier,A.; Mohan,M.; Fedorova,N.; Tsitrin,T.; Stockwell,T.; Amedeo,P.; Appalla,L.; Bishop,B.; Edworthy,P.; Gupta,N.; Hoover,J.; Katzel,D.; Li,K.; Schobel,S.; Shrivastava,S.; Thovarai,V.; Wang,S.; Wilson,H.; Braidt,J.; Rosenberg,E.; Bao,Y.; Sanders,R.; Zhdanov,S.; Kiryutin,B.; Lipman,D.J.; Tatusova,T.; Grad,Y.
EPI522251	MP	United States	2013-Jan-14	A/Boston/YGA_01172/2013		Other Database Import	Wentworth,D.E.; Halpin,R.A.; Lin,X.; Bera,J.; Akopov,A.; Ransier,A.; Mohan,M.; Fedorova,N.; Tsitrin,T.; Stockwell,T.; Amedeo,P.; Appalla,L.; Bishop,B.; Edworthy,P.; Gupta,N.; Hoover,J.; Katzel,D.; Li,K.; Schobel,S.; Shrivastava,S.; Thovarai,V.; Wang,S.; Wilson,H.; Braidt,J.; Rosenberg,E.; Bao,Y.; Sanders,R.; Zhdanov,S.; Kiryutin,B.; Lipman,D.J.; Tatusova,T.; Grad,Y.
EPI522252	NA	United States	2013-Jan-14	A/Boston/YGA_01172/2013		Other Database Import	Wentworth,D.E.; Halpin,R.A.; Lin,X.; Bera,J.; Akopov,A.; Ransier,A.; Mohan,M.; Fedorova,N.; Tsitrin,T.; Stockwell,T.; Amedeo,P.; Appalla,L.; Bishop,B.; Edworthy,P.; Gupta,N.; Hoover,J.; Katzel,D.; Li,K.; Schobel,S.; Shrivastava,S.; Thovarai,V.; Wang,S.; Wilson,H.; Braidt,J.; Rosenberg,E.; Bao,Y.; Sanders,R.; Zhdanov,S.; Kiryutin,B.; Lipman,D.J.; Tatusova,T.; Grad,Y.
EPI522253	NP	United States	2013-Jan-14	A/Boston/YGA_01172/2013		Other Database Import	Wentworth,D.E.; Halpin,R.A.; Lin,X.; Bera,J.; Akopov,A.; Ransier,A.; Mohan,M.; Fedorova,N.; Tsitrin,T.; Stockwell,T.; Amedeo,P.; Appalla,L.; Bishop,B.; Edworthy,P.; Gupta,N.; Hoover,J.; Katzel,D.; Li,K.; Schobel,S.; Shrivastava,S.; Thovarai,V.; Wang,S.; Wilson,H.; Braidt,J.; Rosenberg,E.; Bao,Y.; Sanders,R.; Zhdanov,S.; Kiryutin,B.; Lipman,D.J.; Tatusova,T.; Grad,Y.
EPI522254	NS	United States	2013-Jan-14	A/Boston/YGA_01172/2013		Other Database Import	Wentworth,D.E.; Halpin,R.A.; Lin,X.; Bera,J.; Akopov,A.; Ransier,A.; Mohan,M.; Fedorova,N.; Tsitrin,T.; Stockwell,T.; Amedeo,P.; Appalla,L.; Bishop,B.; Edworthy,P.; Gupta,N.; Hoover,J.; Katzel,D.; Li,K.; Schobel,S.; Shrivastava,S.; Thovarai,V.; Wang,S.; Wilson,H.; Braidt,J.; Rosenberg,E.; Bao,Y.; Sanders,R.; Zhdanov,S.; Kiryutin,B.; Lipman,D.J.; Tatusova,T.; Grad,Y.
EPI522256	PB1	United States	2013-Jan-14	A/Boston/YGA_01172/2013		Other Database Import	Wentworth,D.E.; Halpin,R.A.; Lin,X.; Bera,J.; Akopov,A.; Ransier,A.; Mohan,M.; Fedorova,N.; Tsitrin,T.; Stockwell,T.; Amedeo,P.; Appalla,L.; Bishop,B.; Edworthy,P.; Gupta,N.; Hoover,J.; Katzel,D.; Li,K.; Schobel,S.; Shrivastava,S.; Thovarai,V.; Wang,S.; Wilson,H.; Braidt,J.; Rosenberg,E.; Bao,Y.; Sanders,R.; Zhdanov,S.; Kiryutin,B.; Lipman,D.J.; Tatusova,T.; Grad,Y.
EPI522257	PB2	United States	2013-Jan-14	A/Boston/YGA_01172/2013		Other Database Import	Wentworth,D.E.; Halpin,R.A.; Lin,X.; Bera,J.; Akopov,A.; Ransier,A.; Mohan,M.; Fedorova,N.; Tsitrin,T.; Stockwell,T.; Amedeo,P.; Appalla,L.; Bishop,B.; Edworthy,P.; Gupta,N.; Hoover,J.; Katzel,D.; Li,K.; Schobel,S.; Shrivastava,S.; Thovarai,V.; Wang,S.; Wilson,H.; Braidt,J.; Rosenberg,E.; Bao,Y.; Sanders,R.; Zhdanov,S.; Kiryutin,B.; Lipman,D.J.; Tatusova,T.; Grad,Y.
EPI522238	NS	United States	2013-Jan-13	A/Boston/YGA_01170/2013		Other Database Import	Wentworth,D.E.; Halpin,R.A.; Lin,X.; Bera,J.; Akopov,A.; Ransier,A.; Mohan,M.; Fedorova,N.; Tsitrin,T.; Stockwell,T.; Amedeo,P.; Appalla,L.; Bishop,B.; Edworthy,P.; Gupta,N.; Hoover,J.; Katzel,D.; Li,K.; Schobel,S.; Shrivastava,S.; Thovarai,V.; Wang,S.; Wilson,H.; Braidt,J.; Rosenberg,E.; Bao,Y.; Sanders,R.; Zhdanov,S.; Kiryutin,B.; Lipman,D.J.; Tatusova,T.; Grad,Y.
EPI522240	PB1	United States	2013-Jan-13	A/Boston/YGA_01170/2013		Other Database Import	Wentworth,D.E.; Halpin,R.A.; Lin,X.; Bera,J.; Akopov,A.; Ransier,A.; Mohan,M.; Fedorova,N.; Tsitrin,T.; Stockwell,T.; Amedeo,P.; Appalla,L.; Bishop,B.; Edworthy,P.; Gupta,N.; Hoover,J.; Katzel,D.; Li,K.; Schobel,S.; Shrivastava,S.; Thovarai,V.; Wang,S.; Wilson,H.; Braidt,J.; Rosenberg,E.; Bao,Y.; Sanders,R.; Zhdanov,S.; Kiryutin,B.; Lipman,D.J.; Tatusova,T.; Grad,Y.
EPI522241	PB2	United States	2013-Jan-13	A/Boston/YGA_01170/2013		Other Database Import	Wentworth,D.E.; Halpin,R.A.; Lin,X.; Bera,J.; Akopov,A.; Ransier,A.; Mohan,M.; Fedorova,N.; Tsitrin,T.; Stockwell,T.; Amedeo,P.; Appalla,L.; Bishop,B.; Edworthy,P.; Gupta,N.; Hoover,J.; Katzel,D.; Li,K.; Schobel,S.; Shrivastava,S.; Thovarai,V.; Wang,S.; Wilson,H.; Braidt,J.; Rosenberg,E.; Bao,Y.; Sanders,R.; Zhdanov,S.; Kiryutin,B.; Lipman,D.J.; Tatusova,T.; Grad,Y.
EPI522234	HA	United States	2013-Jan-13	A/Boston/YGA_01170/2013		Other Database Import	Wentworth,D.E.; Halpin,R.A.; Lin,X.; Bera,J.; Akopov,A.; Ransier,A.; Mohan,M.; Fedorova,N.; Tsitrin,T.; Stockwell,T.; Amedeo,P.; Appalla,L.; Bishop,B.; Edworthy,P.; Gupta,N.; Hoover,J.; Katzel,D.; Li,K.; Schobel,S.; Shrivastava,S.; Thovarai,V.; Wang,S.; Wilson,H.; Braidt,J.; Rosenberg,E.; Bao,Y.; Sanders,R.; Zhdanov,S.; Kiryutin,B.; Lipman,D.J.; Tatusova,T.; Grad,Y.
EPI522235	MP	United States	2013-Jan-13	A/Boston/YGA_01170/2013		Other Database Import	Wentworth,D.E.; Halpin,R.A.; Lin,X.; Bera,J.; Akopov,A.; Ransier,A.; Mohan,M.; Fedorova,N.; Tsitrin,T.; Stockwell,T.; Amedeo,P.; Appalla,L.; Bishop,B.; Edworthy,P.; Gupta,N.; Hoover,J.; Katzel,D.; Li,K.; Schobel,S.; Shrivastava,S.; Thovarai,V.; Wang,S.; Wilson,H.; Braidt,J.; Rosenberg,E.; Bao,Y.; Sanders,R.; Zhdanov,S.; Kiryutin,B.; Lipman,D.J.; Tatusova,T.; Grad,Y.
EPI522236	NA	United States	2013-Jan-13	A/Boston/YGA_01170/2013		Other Database Import	Wentworth,D.E.; Halpin,R.A.; Lin,X.; Bera,J.; Akopov,A.; Ransier,A.; Mohan,M.; Fedorova,N.; Tsitrin,T.; Stockwell,T.; Amedeo,P.; Appalla,L.; Bishop,B.; Edworthy,P.; Gupta,N.; Hoover,J.; Katzel,D.; Li,K.; Schobel,S.; Shrivastava,S.; Thovarai,V.; Wang,S.; Wilson,H.; Braidt,J.; Rosenberg,E.; Bao,Y.; Sanders,R.; Zhdanov,S.; Kiryutin,B.; Lipman,D.J.; Tatusova,T.; Grad,Y.
EPI522237	NP	United States	2013-Jan-13	A/Boston/YGA_01170/2013		Other Database Import	Wentworth,D.E.; Halpin,R.A.; Lin,X.; Bera,J.; Akopov,A.; Ransier,A.; Mohan,M.; Fedorova,N.; Tsitrin,T.; Stockwell,T.; Amedeo,P.; Appalla,L.; Bishop,B.; Edworthy,P.; Gupta,N.; Hoover,J.; Katzel,D.; Li,K.; Schobel,S.; Shrivastava,S.; Thovarai,V.; Wang,S.; Wilson,H.; Braidt,J.; Rosenberg,E.; Bao,Y.; Sanders,R.; Zhdanov,S.; Kiryutin,B.; Lipman,D.J.; Tatusova,T.; Grad,Y.
EPI522218	HA	United States	2013-Jan-11	A/Boston/YGA_01168/2013		Other Database Import	Wentworth,D.E.; Halpin,R.A.; Lin,X.; Bera,J.; Akopov,A.; Ransier,A.; Mohan,M.; Fedorova,N.; Tsitrin,T.; Stockwell,T.; Amedeo,P.; Appalla,L.; Bishop,B.; Edworthy,P.; Gupta,N.; Hoover,J.; Katzel,D.; Li,K.; Schobel,S.; Shrivastava,S.; Thovarai,V.; Wang,S.; Wilson,H.; Braidt,J.; Rosenberg,E.; Bao,Y.; Sanders,R.; Zhdanov,S.; Kiryutin,B.; Lipman,D.J.; Tatusova,T.; Grad,Y.
EPI522219	MP	United States	2013-Jan-11	A/Boston/YGA_01168/2013		Other Database Import	Wentworth,D.E.; Halpin,R.A.; Lin,X.; Bera,J.; Akopov,A.; Ransier,A.; Mohan,M.; Fedorova,N.; Tsitrin,T.; Stockwell,T.; Amedeo,P.; Appalla,L.; Bishop,B.; Edworthy,P.; Gupta,N.; Hoover,J.; Katzel,D.; Li,K.; Schobel,S.; Shrivastava,S.; Thovarai,V.; Wang,S.; Wilson,H.; Braidt,J.; Rosenberg,E.; Bao,Y.; Sanders,R.; Zhdanov,S.; Kiryutin,B.; Lipman,D.J.; Tatusova,T.; Grad,Y.
EPI522220	NA	United States	2013-Jan-11	A/Boston/YGA_01168/2013		Other Database Import	Wentworth,D.E.; Halpin,R.A.; Lin,X.; Bera,J.; Akopov,A.; Ransier,A.; Mohan,M.; Fedorova,N.; Tsitrin,T.; Stockwell,T.; Amedeo,P.; Appalla,L.; Bishop,B.; Edworthy,P.; Gupta,N.; Hoover,J.; Katzel,D.; Li,K.; Schobel,S.; Shrivastava,S.; Thovarai,V.; Wang,S.; Wilson,H.; Braidt,J.; Rosenberg,E.; Bao,Y.; Sanders,R.; Zhdanov,S.; Kiryutin,B.; Lipman,D.J.; Tatusova,T.; Grad,Y.
EPI522221	NP	United States	2013-Jan-11	A/Boston/YGA_01168/2013		Other Database Import	Wentworth,D.E.; Halpin,R.A.; Lin,X.; Bera,J.; Akopov,A.; Ransier,A.; Mohan,M.; Fedorova,N.; Tsitrin,T.; Stockwell,T.; Amedeo,P.; Appalla,L.; Bishop,B.; Edworthy,P.; Gupta,N.; Hoover,J.; Katzel,D.; Li,K.; Schobel,S.; Shrivastava,S.; Thovarai,V.; Wang,S.; Wilson,H.; Braidt,J.; Rosenberg,E.; Bao,Y.; Sanders,R.; Zhdanov,S.; Kiryutin,B.; Lipman,D.J.; Tatusova,T.; Grad,Y.
EPI522222	NS	United States	2013-Jan-11	A/Boston/YGA_01168/2013		Other Database Import	Wentworth,D.E.; Halpin,R.A.; Lin,X.; Bera,J.; Akopov,A.; Ransier,A.; Mohan,M.; Fedorova,N.; Tsitrin,T.; Stockwell,T.; Amedeo,P.; Appalla,L.; Bishop,B.; Edworthy,P.; Gupta,N.; Hoover,J.; Katzel,D.; Li,K.; Schobel,S.; Shrivastava,S.; Thovarai,V.; Wang,S.; Wilson,H.; Braidt,J.; Rosenberg,E.; Bao,Y.; Sanders,R.; Zhdanov,S.; Kiryutin,B.; Lipman,D.J.; Tatusova,T.; Grad,Y.
EPI522224	PB1	United States	2013-Jan-11	A/Boston/YGA_01168/2013		Other Database Import	Wentworth,D.E.; Halpin,R.A.; Lin,X.; Bera,J.; Akopov,A.; Ransier,A.; Mohan,M.; Fedorova,N.; Tsitrin,T.; Stockwell,T.; Amedeo,P.; Appalla,L.; Bishop,B.; Edworthy,P.; Gupta,N.; Hoover,J.; Katzel,D.; Li,K.; Schobel,S.; Shrivastava,S.; Thovarai,V.; Wang,S.; Wilson,H.; Braidt,J.; Rosenberg,E.; Bao,Y.; Sanders,R.; Zhdanov,S.; Kiryutin,B.; Lipman,D.J.; Tatusova,T.; Grad,Y.
EPI522225	PB2	United States	2013-Jan-11	A/Boston/YGA_01168/2013		Other Database Import	Wentworth,D.E.; Halpin,R.A.; Lin,X.; Bera,J.; Akopov,A.; Ransier,A.; Mohan,M.; Fedorova,N.; Tsitrin,T.; Stockwell,T.; Amedeo,P.; Appalla,L.; Bishop,B.; Edworthy,P.; Gupta,N.; Hoover,J.; Katzel,D.; Li,K.; Schobel,S.; Shrivastava,S.; Thovarai,V.; Wang,S.; Wilson,H.; Braidt,J.; Rosenberg,E.; Bao,Y.; Sanders,R.; Zhdanov,S.; Kiryutin,B.; Lipman,D.J.; Tatusova,T.; Grad,Y.
EPI522210	HA	United States	2013-Jan-10	A/Boston/YGA_01167/2013		Other Database Import	Wentworth,D.E.; Halpin,R.A.; Lin,X.; Bera,J.; Akopov,A.; Ransier,A.; Mohan,M.; Fedorova,N.; Tsitrin,T.; Stockwell,T.; Amedeo,P.; Appalla,L.; Bishop,B.; Edworthy,P.; Gupta,N.; Hoover,J.; Katzel,D.; Li,K.; Schobel,S.; Shrivastava,S.; Thovarai,V.; Wang,S.; Wilson,H.; Braidt,J.; Rosenberg,E.; Bao,Y.; Sanders,R.; Zhdanov,S.; Kiryutin,B.; Lipman,D.J.; Tatusova,T.; Grad,Y.
EPI522211	MP	United States	2013-Jan-10	A/Boston/YGA_01167/2013		Other Database Import	Wentworth,D.E.; Halpin,R.A.; Lin,X.; Bera,J.; Akopov,A.; Ransier,A.; Mohan,M.; Fedorova,N.; Tsitrin,T.; Stockwell,T.; Amedeo,P.; Appalla,L.; Bishop,B.; Edworthy,P.; Gupta,N.; Hoover,J.; Katzel,D.; Li,K.; Schobel,S.; Shrivastava,S.; Thovarai,V.; Wang,S.; Wilson,H.; Braidt,J.; Rosenberg,E.; Bao,Y.; Sanders,R.; Zhdanov,S.; Kiryutin,B.; Lipman,D.J.; Tatusova,T.; Grad,Y.
EPI522212	NA	United States	2013-Jan-10	A/Boston/YGA_01167/2013		Other Database Import	Wentworth,D.E.; Halpin,R.A.; Lin,X.; Bera,J.; Akopov,A.; Ransier,A.; Mohan,M.; Fedorova,N.; Tsitrin,T.; Stockwell,T.; Amedeo,P.; Appalla,L.; Bishop,B.; Edworthy,P.; Gupta,N.; Hoover,J.; Katzel,D.; Li,K.; Schobel,S.; Shrivastava,S.; Thovarai,V.; Wang,S.; Wilson,H.; Braidt,J.; Rosenberg,E.; Bao,Y.; Sanders,R.; Zhdanov,S.; Kiryutin,B.; Lipman,D.J.; Tatusova,T.; Grad,Y.
EPI522213	NP	United States	2013-Jan-10	A/Boston/YGA_01167/2013		Other Database Import	Wentworth,D.E.; Halpin,R.A.; Lin,X.; Bera,J.; Akopov,A.; Ransier,A.; Mohan,M.; Fedorova,N.; Tsitrin,T.; Stockwell,T.; Amedeo,P.; Appalla,L.; Bishop,B.; Edworthy,P.; Gupta,N.; Hoover,J.; Katzel,D.; Li,K.; Schobel,S.; Shrivastava,S.; Thovarai,V.; Wang,S.; Wilson,H.; Braidt,J.; Rosenberg,E.; Bao,Y.; Sanders,R.; Zhdanov,S.; Kiryutin,B.; Lipman,D.J.; Tatusova,T.; Grad,Y.
EPI522214	NS	United States	2013-Jan-10	A/Boston/YGA_01167/2013		Other Database Import	Wentworth,D.E.; Halpin,R.A.; Lin,X.; Bera,J.; Akopov,A.; Ransier,A.; Mohan,M.; Fedorova,N.; Tsitrin,T.; Stockwell,T.; Amedeo,P.; Appalla,L.; Bishop,B.; Edworthy,P.; Gupta,N.; Hoover,J.; Katzel,D.; Li,K.; Schobel,S.; Shrivastava,S.; Thovarai,V.; Wang,S.; Wilson,H.; Braidt,J.; Rosenberg,E.; Bao,Y.; Sanders,R.; Zhdanov,S.; Kiryutin,B.; Lipman,D.J.; Tatusova,T.; Grad,Y.
EPI522216	PB1	United States	2013-Jan-10	A/Boston/YGA_01167/2013		Other Database Import	Wentworth,D.E.; Halpin,R.A.; Lin,X.; Bera,J.; Akopov,A.; Ransier,A.; Mohan,M.; Fedorova,N.; Tsitrin,T.; Stockwell,T.; Amedeo,P.; Appalla,L.; Bishop,B.; Edworthy,P.; Gupta,N.; Hoover,J.; Katzel,D.; Li,K.; Schobel,S.; Shrivastava,S.; Thovarai,V.; Wang,S.; Wilson,H.; Braidt,J.; Rosenberg,E.; Bao,Y.; Sanders,R.; Zhdanov,S.; Kiryutin,B.; Lipman,D.J.; Tatusova,T.; Grad,Y.
EPI522217	PB2	United States	2013-Jan-10	A/Boston/YGA_01167/2013		Other Database Import	Wentworth,D.E.; Halpin,R.A.; Lin,X.; Bera,J.; Akopov,A.; Ransier,A.; Mohan,M.; Fedorova,N.; Tsitrin,T.; Stockwell,T.; Amedeo,P.; Appalla,L.; Bishop,B.; Edworthy,P.; Gupta,N.; Hoover,J.; Katzel,D.; Li,K.; Schobel,S.; Shrivastava,S.; Thovarai,V.; Wang,S.; Wilson,H.; Braidt,J.; Rosenberg,E.; Bao,Y.; Sanders,R.; Zhdanov,S.; Kiryutin,B.; Lipman,D.J.; Tatusova,T.; Grad,Y.
EPI522194	HA	United States	2013-Jan-10	A/Boston/YGA_01165/2013		Other Database Import	Wentworth,D.E.; Halpin,R.A.; Lin,X.; Bera,J.; Akopov,A.; Ransier,A.; Mohan,M.; Fedorova,N.; Tsitrin,T.; Stockwell,T.; Amedeo,P.; Appalla,L.; Bishop,B.; Edworthy,P.; Gupta,N.; Hoover,J.; Katzel,D.; Li,K.; Schobel,S.; Shrivastava,S.; Thovarai,V.; Wang,S.; Wilson,H.; Braidt,J.; Rosenberg,E.; Bao,Y.; Sanders,R.; Zhdanov,S.; Kiryutin,B.; Lipman,D.J.; Tatusova,T.; Grad,Y.
EPI522195	MP	United States	2013-Jan-10	A/Boston/YGA_01165/2013		Other Database Import	Wentworth,D.E.; Halpin,R.A.; Lin,X.; Bera,J.; Akopov,A.; Ransier,A.; Mohan,M.; Fedorova,N.; Tsitrin,T.; Stockwell,T.; Amedeo,P.; Appalla,L.; Bishop,B.; Edworthy,P.; Gupta,N.; Hoover,J.; Katzel,D.; Li,K.; Schobel,S.; Shrivastava,S.; Thovarai,V.; Wang,S.; Wilson,H.; Braidt,J.; Rosenberg,E.; Bao,Y.; Sanders,R.; Zhdanov,S.; Kiryutin,B.; Lipman,D.J.; Tatusova,T.; Grad,Y.
EPI522196	NA	United States	2013-Jan-10	A/Boston/YGA_01165/2013		Other Database Import	Wentworth,D.E.; Halpin,R.A.; Lin,X.; Bera,J.; Akopov,A.; Ransier,A.; Mohan,M.; Fedorova,N.; Tsitrin,T.; Stockwell,T.; Amedeo,P.; Appalla,L.; Bishop,B.; Edworthy,P.; Gupta,N.; Hoover,J.; Katzel,D.; Li,K.; Schobel,S.; Shrivastava,S.; Thovarai,V.; Wang,S.; Wilson,H.; Braidt,J.; Rosenberg,E.; Bao,Y.; Sanders,R.; Zhdanov,S.; Kiryutin,B.; Lipman,D.J.; Tatusova,T.; Grad,Y.
EPI522197	NP	United States	2013-Jan-10	A/Boston/YGA_01165/2013		Other Database Import	Wentworth,D.E.; Halpin,R.A.; Lin,X.; Bera,J.; Akopov,A.; Ransier,A.; Mohan,M.; Fedorova,N.; Tsitrin,T.; Stockwell,T.; Amedeo,P.; Appalla,L.; Bishop,B.; Edworthy,P.; Gupta,N.; Hoover,J.; Katzel,D.; Li,K.; Schobel,S.; Shrivastava,S.; Thovarai,V.; Wang,S.; Wilson,H.; Braidt,J.; Rosenberg,E.; Bao,Y.; Sanders,R.; Zhdanov,S.; Kiryutin,B.; Lipman,D.J.; Tatusova,T.; Grad,Y.
EPI522198	NS	United States	2013-Jan-10	A/Boston/YGA_01165/2013		Other Database Import	Wentworth,D.E.; Halpin,R.A.; Lin,X.; Bera,J.; Akopov,A.; Ransier,A.; Mohan,M.; Fedorova,N.; Tsitrin,T.; Stockwell,T.; Amedeo,P.; Appalla,L.; Bishop,B.; Edworthy,P.; Gupta,N.; Hoover,J.; Katzel,D.; Li,K.; Schobel,S.; Shrivastava,S.; Thovarai,V.; Wang,S.; Wilson,H.; Braidt,J.; Rosenberg,E.; Bao,Y.; Sanders,R.; Zhdanov,S.; Kiryutin,B.; Lipman,D.J.; Tatusova,T.; Grad,Y.
EPI522200	PB1	United States	2013-Jan-10	A/Boston/YGA_01165/2013		Other Database Import	Wentworth,D.E.; Halpin,R.A.; Lin,X.; Bera,J.; Akopov,A.; Ransier,A.; Mohan,M.; Fedorova,N.; Tsitrin,T.; Stockwell,T.; Amedeo,P.; Appalla,L.; Bishop,B.; Edworthy,P.; Gupta,N.; Hoover,J.; Katzel,D.; Li,K.; Schobel,S.; Shrivastava,S.; Thovarai,V.; Wang,S.; Wilson,H.; Braidt,J.; Rosenberg,E.; Bao,Y.; Sanders,R.; Zhdanov,S.; Kiryutin,B.; Lipman,D.J.; Tatusova,T.; Grad,Y.
EPI522201	PB2	United States	2013-Jan-10	A/Boston/YGA_01165/2013		Other Database Import	Wentworth,D.E.; Halpin,R.A.; Lin,X.; Bera,J.; Akopov,A.; Ransier,A.; Mohan,M.; Fedorova,N.; Tsitrin,T.; Stockwell,T.; Amedeo,P.; Appalla,L.; Bishop,B.; Edworthy,P.; Gupta,N.; Hoover,J.; Katzel,D.; Li,K.; Schobel,S.; Shrivastava,S.; Thovarai,V.; Wang,S.; Wilson,H.; Braidt,J.; Rosenberg,E.; Bao,Y.; Sanders,R.; Zhdanov,S.; Kiryutin,B.; Lipman,D.J.; Tatusova,T.; Grad,Y.
EPI522178	HA	United States	2013-Jan-10	A/Boston/YGA_01163/2013		Other Database Import	Wentworth,D.E.; Halpin,R.A.; Lin,X.; Bera,J.; Akopov,A.; Ransier,A.; Mohan,M.; Fedorova,N.; Tsitrin,T.; Stockwell,T.; Amedeo,P.; Appalla,L.; Bishop,B.; Edworthy,P.; Gupta,N.; Hoover,J.; Katzel,D.; Li,K.; Schobel,S.; Shrivastava,S.; Thovarai,V.; Wang,S.; Wilson,H.; Braidt,J.; Rosenberg,E.; Bao,Y.; Sanders,R.; Zhdanov,S.; Kiryutin,B.; Lipman,D.J.; Tatusova,T.; Grad,Y.
EPI522179	MP	United States	2013-Jan-10	A/Boston/YGA_01163/2013		Other Database Import	Wentworth,D.E.; Halpin,R.A.; Lin,X.; Bera,J.; Akopov,A.; Ransier,A.; Mohan,M.; Fedorova,N.; Tsitrin,T.; Stockwell,T.; Amedeo,P.; Appalla,L.; Bishop,B.; Edworthy,P.; Gupta,N.; Hoover,J.; Katzel,D.; Li,K.; Schobel,S.; Shrivastava,S.; Thovarai,V.; Wang,S.; Wilson,H.; Braidt,J.; Rosenberg,E.; Bao,Y.; Sanders,R.; Zhdanov,S.; Kiryutin,B.; Lipman,D.J.; Tatusova,T.; Grad,Y.
EPI522180	NA	United States	2013-Jan-10	A/Boston/YGA_01163/2013		Other Database Import	Wentworth,D.E.; Halpin,R.A.; Lin,X.; Bera,J.; Akopov,A.; Ransier,A.; Mohan,M.; Fedorova,N.; Tsitrin,T.; Stockwell,T.; Amedeo,P.; Appalla,L.; Bishop,B.; Edworthy,P.; Gupta,N.; Hoover,J.; Katzel,D.; Li,K.; Schobel,S.; Shrivastava,S.; Thovarai,V.; Wang,S.; Wilson,H.; Braidt,J.; Rosenberg,E.; Bao,Y.; Sanders,R.; Zhdanov,S.; Kiryutin,B.; Lipman,D.J.; Tatusova,T.; Grad,Y.
EPI522181	NP	United States	2013-Jan-10	A/Boston/YGA_01163/2013		Other Database Import	Wentworth,D.E.; Halpin,R.A.; Lin,X.; Bera,J.; Akopov,A.; Ransier,A.; Mohan,M.; Fedorova,N.; Tsitrin,T.; Stockwell,T.; Amedeo,P.; Appalla,L.; Bishop,B.; Edworthy,P.; Gupta,N.; Hoover,J.; Katzel,D.; Li,K.; Schobel,S.; Shrivastava,S.; Thovarai,V.; Wang,S.; Wilson,H.; Braidt,J.; Rosenberg,E.; Bao,Y.; Sanders,R.; Zhdanov,S.; Kiryutin,B.; Lipman,D.J.; Tatusova,T.; Grad,Y.
EPI522182	NS	United States	2013-Jan-10	A/Boston/YGA_01163/2013		Other Database Import	Wentworth,D.E.; Halpin,R.A.; Lin,X.; Bera,J.; Akopov,A.; Ransier,A.; Mohan,M.; Fedorova,N.; Tsitrin,T.; Stockwell,T.; Amedeo,P.; Appalla,L.; Bishop,B.; Edworthy,P.; Gupta,N.; Hoover,J.; Katzel,D.; Li,K.; Schobel,S.; Shrivastava,S.; Thovarai,V.; Wang,S.; Wilson,H.; Braidt,J.; Rosenberg,E.; Bao,Y.; Sanders,R.; Zhdanov,S.; Kiryutin,B.; Lipman,D.J.; Tatusova,T.; Grad,Y.
EPI522184	PB1	United States	2013-Jan-10	A/Boston/YGA_01163/2013		Other Database Import	Wentworth,D.E.; Halpin,R.A.; Lin,X.; Bera,J.; Akopov,A.; Ransier,A.; Mohan,M.; Fedorova,N.; Tsitrin,T.; Stockwell,T.; Amedeo,P.; Appalla,L.; Bishop,B.; Edworthy,P.; Gupta,N.; Hoover,J.; Katzel,D.; Li,K.; Schobel,S.; Shrivastava,S.; Thovarai,V.; Wang,S.; Wilson,H.; Braidt,J.; Rosenberg,E.; Bao,Y.; Sanders,R.; Zhdanov,S.; Kiryutin,B.; Lipman,D.J.; Tatusova,T.; Grad,Y.
EPI522185	PB2	United States	2013-Jan-10	A/Boston/YGA_01163/2013		Other Database Import	Wentworth,D.E.; Halpin,R.A.; Lin,X.; Bera,J.; Akopov,A.; Ransier,A.; Mohan,M.; Fedorova,N.; Tsitrin,T.; Stockwell,T.; Amedeo,P.; Appalla,L.; Bishop,B.; Edworthy,P.; Gupta,N.; Hoover,J.; Katzel,D.; Li,K.; Schobel,S.; Shrivastava,S.; Thovarai,V.; Wang,S.; Wilson,H.; Braidt,J.; Rosenberg,E.; Bao,Y.; Sanders,R.; Zhdanov,S.; Kiryutin,B.; Lipman,D.J.; Tatusova,T.; Grad,Y.
EPI522170	HA	United States	2013-Jan-07	A/Boston/YGA_01162/2013		Other Database Import	Wentworth,D.E.; Halpin,R.A.; Lin,X.; Bera,J.; Akopov,A.; Ransier,A.; Mohan,M.; Fedorova,N.; Tsitrin,T.; Stockwell,T.; Amedeo,P.; Appalla,L.; Bishop,B.; Edworthy,P.; Gupta,N.; Hoover,J.; Katzel,D.; Li,K.; Schobel,S.; Shrivastava,S.; Thovarai,V.; Wang,S.; Wilson,H.; Braidt,J.; Rosenberg,E.; Bao,Y.; Sanders,R.; Zhdanov,S.; Kiryutin,B.; Lipman,D.J.; Tatusova,T.; Grad,Y.
EPI522171	MP	United States	2013-Jan-07	A/Boston/YGA_01162/2013		Other Database Import	Wentworth,D.E.; Halpin,R.A.; Lin,X.; Bera,J.; Akopov,A.; Ransier,A.; Mohan,M.; Fedorova,N.; Tsitrin,T.; Stockwell,T.; Amedeo,P.; Appalla,L.; Bishop,B.; Edworthy,P.; Gupta,N.; Hoover,J.; Katzel,D.; Li,K.; Schobel,S.; Shrivastava,S.; Thovarai,V.; Wang,S.; Wilson,H.; Braidt,J.; Rosenberg,E.; Bao,Y.; Sanders,R.; Zhdanov,S.; Kiryutin,B.; Lipman,D.J.; Tatusova,T.; Grad,Y.
EPI522172	NA	United States	2013-Jan-07	A/Boston/YGA_01162/2013		Other Database Import	Wentworth,D.E.; Halpin,R.A.; Lin,X.; Bera,J.; Akopov,A.; Ransier,A.; Mohan,M.; Fedorova,N.; Tsitrin,T.; Stockwell,T.; Amedeo,P.; Appalla,L.; Bishop,B.; Edworthy,P.; Gupta,N.; Hoover,J.; Katzel,D.; Li,K.; Schobel,S.; Shrivastava,S.; Thovarai,V.; Wang,S.; Wilson,H.; Braidt,J.; Rosenberg,E.; Bao,Y.; Sanders,R.; Zhdanov,S.; Kiryutin,B.; Lipman,D.J.; Tatusova,T.; Grad,Y.
EPI522173	NP	United States	2013-Jan-07	A/Boston/YGA_01162/2013		Other Database Import	Wentworth,D.E.; Halpin,R.A.; Lin,X.; Bera,J.; Akopov,A.; Ransier,A.; Mohan,M.; Fedorova,N.; Tsitrin,T.; Stockwell,T.; Amedeo,P.; Appalla,L.; Bishop,B.; Edworthy,P.; Gupta,N.; Hoover,J.; Katzel,D.; Li,K.; Schobel,S.; Shrivastava,S.; Thovarai,V.; Wang,S.; Wilson,H.; Braidt,J.; Rosenberg,E.; Bao,Y.; Sanders,R.; Zhdanov,S.; Kiryutin,B.; Lipman,D.J.; Tatusova,T.; Grad,Y.
EPI522174	NS	United States	2013-Jan-07	A/Boston/YGA_01162/2013		Other Database Import	Wentworth,D.E.; Halpin,R.A.; Lin,X.; Bera,J.; Akopov,A.; Ransier,A.; Mohan,M.; Fedorova,N.; Tsitrin,T.; Stockwell,T.; Amedeo,P.; Appalla,L.; Bishop,B.; Edworthy,P.; Gupta,N.; Hoover,J.; Katzel,D.; Li,K.; Schobel,S.; Shrivastava,S.; Thovarai,V.; Wang,S.; Wilson,H.; Braidt,J.; Rosenberg,E.; Bao,Y.; Sanders,R.; Zhdanov,S.; Kiryutin,B.; Lipman,D.J.; Tatusova,T.; Grad,Y.
EPI522176	PB1	United States	2013-Jan-07	A/Boston/YGA_01162/2013		Other Database Import	Wentworth,D.E.; Halpin,R.A.; Lin,X.; Bera,J.; Akopov,A.; Ransier,A.; Mohan,M.; Fedorova,N.; Tsitrin,T.; Stockwell,T.; Amedeo,P.; Appalla,L.; Bishop,B.; Edworthy,P.; Gupta,N.; Hoover,J.; Katzel,D.; Li,K.; Schobel,S.; Shrivastava,S.; Thovarai,V.; Wang,S.; Wilson,H.; Braidt,J.; Rosenberg,E.; Bao,Y.; Sanders,R.; Zhdanov,S.; Kiryutin,B.; Lipman,D.J.; Tatusova,T.; Grad,Y.
EPI522177	PB2	United States	2013-Jan-07	A/Boston/YGA_01162/2013		Other Database Import	Wentworth,D.E.; Halpin,R.A.; Lin,X.; Bera,J.; Akopov,A.; Ransier,A.; Mohan,M.; Fedorova,N.; Tsitrin,T.; Stockwell,T.; Amedeo,P.; Appalla,L.; Bishop,B.; Edworthy,P.; Gupta,N.; Hoover,J.; Katzel,D.; Li,K.; Schobel,S.; Shrivastava,S.; Thovarai,V.; Wang,S.; Wilson,H.; Braidt,J.; Rosenberg,E.; Bao,Y.; Sanders,R.; Zhdanov,S.; Kiryutin,B.; Lipman,D.J.; Tatusova,T.; Grad,Y.
EPI522162	HA	United States	2013-Jan-07	A/Boston/YGA_01161/2013		Other Database Import	Wentworth,D.E.; Halpin,R.A.; Lin,X.; Bera,J.; Akopov,A.; Ransier,A.; Mohan,M.; Fedorova,N.; Tsitrin,T.; Stockwell,T.; Amedeo,P.; Appalla,L.; Bishop,B.; Edworthy,P.; Gupta,N.; Hoover,J.; Katzel,D.; Li,K.; Schobel,S.; Shrivastava,S.; Thovarai,V.; Wang,S.; Wilson,H.; Braidt,J.; Rosenberg,E.; Bao,Y.; Sanders,R.; Zhdanov,S.; Kiryutin,B.; Lipman,D.J.; Tatusova,T.; Grad,Y.
EPI522163	MP	United States	2013-Jan-07	A/Boston/YGA_01161/2013		Other Database Import	Wentworth,D.E.; Halpin,R.A.; Lin,X.; Bera,J.; Akopov,A.; Ransier,A.; Mohan,M.; Fedorova,N.; Tsitrin,T.; Stockwell,T.; Amedeo,P.; Appalla,L.; Bishop,B.; Edworthy,P.; Gupta,N.; Hoover,J.; Katzel,D.; Li,K.; Schobel,S.; Shrivastava,S.; Thovarai,V.; Wang,S.; Wilson,H.; Braidt,J.; Rosenberg,E.; Bao,Y.; Sanders,R.; Zhdanov,S.; Kiryutin,B.; Lipman,D.J.; Tatusova,T.; Grad,Y.
EPI522164	NA	United States	2013-Jan-07	A/Boston/YGA_01161/2013		Other Database Import	Wentworth,D.E.; Halpin,R.A.; Lin,X.; Bera,J.; Akopov,A.; Ransier,A.; Mohan,M.; Fedorova,N.; Tsitrin,T.; Stockwell,T.; Amedeo,P.; Appalla,L.; Bishop,B.; Edworthy,P.; Gupta,N.; Hoover,J.; Katzel,D.; Li,K.; Schobel,S.; Shrivastava,S.; Thovarai,V.; Wang,S.; Wilson,H.; Braidt,J.; Rosenberg,E.; Bao,Y.; Sanders,R.; Zhdanov,S.; Kiryutin,B.; Lipman,D.J.; Tatusova,T.; Grad,Y.
EPI522165	NP	United States	2013-Jan-07	A/Boston/YGA_01161/2013		Other Database Import	Wentworth,D.E.; Halpin,R.A.; Lin,X.; Bera,J.; Akopov,A.; Ransier,A.; Mohan,M.; Fedorova,N.; Tsitrin,T.; Stockwell,T.; Amedeo,P.; Appalla,L.; Bishop,B.; Edworthy,P.; Gupta,N.; Hoover,J.; Katzel,D.; Li,K.; Schobel,S.; Shrivastava,S.; Thovarai,V.; Wang,S.; Wilson,H.; Braidt,J.; Rosenberg,E.; Bao,Y.; Sanders,R.; Zhdanov,S.; Kiryutin,B.; Lipman,D.J.; Tatusova,T.; Grad,Y.
EPI522166	NS	United States	2013-Jan-07	A/Boston/YGA_01161/2013		Other Database Import	Wentworth,D.E.; Halpin,R.A.; Lin,X.; Bera,J.; Akopov,A.; Ransier,A.; Mohan,M.; Fedorova,N.; Tsitrin,T.; Stockwell,T.; Amedeo,P.; Appalla,L.; Bishop,B.; Edworthy,P.; Gupta,N.; Hoover,J.; Katzel,D.; Li,K.; Schobel,S.; Shrivastava,S.; Thovarai,V.; Wang,S.; Wilson,H.; Braidt,J.; Rosenberg,E.; Bao,Y.; Sanders,R.; Zhdanov,S.; Kiryutin,B.; Lipman,D.J.; Tatusova,T.; Grad,Y.
EPI522168	PB1	United States	2013-Jan-07	A/Boston/YGA_01161/2013		Other Database Import	Wentworth,D.E.; Halpin,R.A.; Lin,X.; Bera,J.; Akopov,A.; Ransier,A.; Mohan,M.; Fedorova,N.; Tsitrin,T.; Stockwell,T.; Amedeo,P.; Appalla,L.; Bishop,B.; Edworthy,P.; Gupta,N.; Hoover,J.; Katzel,D.; Li,K.; Schobel,S.; Shrivastava,S.; Thovarai,V.; Wang,S.; Wilson,H.; Braidt,J.; Rosenberg,E.; Bao,Y.; Sanders,R.; Zhdanov,S.; Kiryutin,B.; Lipman,D.J.; Tatusova,T.; Grad,Y.
EPI522169	PB2	United States	2013-Jan-07	A/Boston/YGA_01161/2013		Other Database Import	Wentworth,D.E.; Halpin,R.A.; Lin,X.; Bera,J.; Akopov,A.; Ransier,A.; Mohan,M.; Fedorova,N.; Tsitrin,T.; Stockwell,T.; Amedeo,P.; Appalla,L.; Bishop,B.; Edworthy,P.; Gupta,N.; Hoover,J.; Katzel,D.; Li,K.; Schobel,S.; Shrivastava,S.; Thovarai,V.; Wang,S.; Wilson,H.; Braidt,J.; Rosenberg,E.; Bao,Y.; Sanders,R.; Zhdanov,S.; Kiryutin,B.; Lipman,D.J.; Tatusova,T.; Grad,Y.
EPI522154	HA	United States	2013-Jan-07	A/Boston/YGA_01160/2013		Other Database Import	Wentworth,D.E.; Halpin,R.A.; Lin,X.; Bera,J.; Akopov,A.; Ransier,A.; Mohan,M.; Fedorova,N.; Tsitrin,T.; Stockwell,T.; Amedeo,P.; Appalla,L.; Bishop,B.; Edworthy,P.; Gupta,N.; Hoover,J.; Katzel,D.; Li,K.; Schobel,S.; Shrivastava,S.; Thovarai,V.; Wang,S.; Wilson,H.; Braidt,J.; Rosenberg,E.; Bao,Y.; Sanders,R.; Zhdanov,S.; Kiryutin,B.; Lipman,D.J.; Tatusova,T.; Grad,Y.
EPI522155	MP	United States	2013-Jan-07	A/Boston/YGA_01160/2013		Other Database Import	Wentworth,D.E.; Halpin,R.A.; Lin,X.; Bera,J.; Akopov,A.; Ransier,A.; Mohan,M.; Fedorova,N.; Tsitrin,T.; Stockwell,T.; Amedeo,P.; Appalla,L.; Bishop,B.; Edworthy,P.; Gupta,N.; Hoover,J.; Katzel,D.; Li,K.; Schobel,S.; Shrivastava,S.; Thovarai,V.; Wang,S.; Wilson,H.; Braidt,J.; Rosenberg,E.; Bao,Y.; Sanders,R.; Zhdanov,S.; Kiryutin,B.; Lipman,D.J.; Tatusova,T.; Grad,Y.
EPI522156	NA	United States	2013-Jan-07	A/Boston/YGA_01160/2013		Other Database Import	Wentworth,D.E.; Halpin,R.A.; Lin,X.; Bera,J.; Akopov,A.; Ransier,A.; Mohan,M.; Fedorova,N.; Tsitrin,T.; Stockwell,T.; Amedeo,P.; Appalla,L.; Bishop,B.; Edworthy,P.; Gupta,N.; Hoover,J.; Katzel,D.; Li,K.; Schobel,S.; Shrivastava,S.; Thovarai,V.; Wang,S.; Wilson,H.; Braidt,J.; Rosenberg,E.; Bao,Y.; Sanders,R.; Zhdanov,S.; Kiryutin,B.; Lipman,D.J.; Tatusova,T.; Grad,Y.
EPI522157	NP	United States	2013-Jan-07	A/Boston/YGA_01160/2013		Other Database Import	Wentworth,D.E.; Halpin,R.A.; Lin,X.; Bera,J.; Akopov,A.; Ransier,A.; Mohan,M.; Fedorova,N.; Tsitrin,T.; Stockwell,T.; Amedeo,P.; Appalla,L.; Bishop,B.; Edworthy,P.; Gupta,N.; Hoover,J.; Katzel,D.; Li,K.; Schobel,S.; Shrivastava,S.; Thovarai,V.; Wang,S.; Wilson,H.; Braidt,J.; Rosenberg,E.; Bao,Y.; Sanders,R.; Zhdanov,S.; Kiryutin,B.; Lipman,D.J.; Tatusova,T.; Grad,Y.
EPI522158	NS	United States	2013-Jan-07	A/Boston/YGA_01160/2013		Other Database Import	Wentworth,D.E.; Halpin,R.A.; Lin,X.; Bera,J.; Akopov,A.; Ransier,A.; Mohan,M.; Fedorova,N.; Tsitrin,T.; Stockwell,T.; Amedeo,P.; Appalla,L.; Bishop,B.; Edworthy,P.; Gupta,N.; Hoover,J.; Katzel,D.; Li,K.; Schobel,S.; Shrivastava,S.; Thovarai,V.; Wang,S.; Wilson,H.; Braidt,J.; Rosenberg,E.; Bao,Y.; Sanders,R.; Zhdanov,S.; Kiryutin,B.; Lipman,D.J.; Tatusova,T.; Grad,Y.
EPI522160	PB1	United States	2013-Jan-07	A/Boston/YGA_01160/2013		Other Database Import	Wentworth,D.E.; Halpin,R.A.; Lin,X.; Bera,J.; Akopov,A.; Ransier,A.; Mohan,M.; Fedorova,N.; Tsitrin,T.; Stockwell,T.; Amedeo,P.; Appalla,L.; Bishop,B.; Edworthy,P.; Gupta,N.; Hoover,J.; Katzel,D.; Li,K.; Schobel,S.; Shrivastava,S.; Thovarai,V.; Wang,S.; Wilson,H.; Braidt,J.; Rosenberg,E.; Bao,Y.; Sanders,R.; Zhdanov,S.; Kiryutin,B.; Lipman,D.J.; Tatusova,T.; Grad,Y.
EPI522161	PB2	United States	2013-Jan-07	A/Boston/YGA_01160/2013		Other Database Import	Wentworth,D.E.; Halpin,R.A.; Lin,X.; Bera,J.; Akopov,A.; Ransier,A.; Mohan,M.; Fedorova,N.; Tsitrin,T.; Stockwell,T.; Amedeo,P.; Appalla,L.; Bishop,B.; Edworthy,P.; Gupta,N.; Hoover,J.; Katzel,D.; Li,K.; Schobel,S.; Shrivastava,S.; Thovarai,V.; Wang,S.; Wilson,H.; Braidt,J.; Rosenberg,E.; Bao,Y.; Sanders,R.; Zhdanov,S.; Kiryutin,B.; Lipman,D.J.; Tatusova,T.; Grad,Y.
EPI522130	HA	United States	2013-Jan-06	A/Boston/YGA_01157/2013		Other Database Import	Wentworth,D.E.; Halpin,R.A.; Lin,X.; Bera,J.; Akopov,A.; Ransier,A.; Mohan,M.; Fedorova,N.; Tsitrin,T.; Stockwell,T.; Amedeo,P.; Appalla,L.; Bishop,B.; Edworthy,P.; Gupta,N.; Hoover,J.; Katzel,D.; Li,K.; Schobel,S.; Shrivastava,S.; Thovarai,V.; Wang,S.; Wilson,H.; Braidt,J.; Rosenberg,E.; Bao,Y.; Sanders,R.; Zhdanov,S.; Kiryutin,B.; Lipman,D.J.; Tatusova,T.; Grad,Y.
EPI522131	MP	United States	2013-Jan-06	A/Boston/YGA_01157/2013		Other Database Import	Wentworth,D.E.; Halpin,R.A.; Lin,X.; Bera,J.; Akopov,A.; Ransier,A.; Mohan,M.; Fedorova,N.; Tsitrin,T.; Stockwell,T.; Amedeo,P.; Appalla,L.; Bishop,B.; Edworthy,P.; Gupta,N.; Hoover,J.; Katzel,D.; Li,K.; Schobel,S.; Shrivastava,S.; Thovarai,V.; Wang,S.; Wilson,H.; Braidt,J.; Rosenberg,E.; Bao,Y.; Sanders,R.; Zhdanov,S.; Kiryutin,B.; Lipman,D.J.; Tatusova,T.; Grad,Y.
EPI522132	NA	United States	2013-Jan-06	A/Boston/YGA_01157/2013		Other Database Import	Wentworth,D.E.; Halpin,R.A.; Lin,X.; Bera,J.; Akopov,A.; Ransier,A.; Mohan,M.; Fedorova,N.; Tsitrin,T.; Stockwell,T.; Amedeo,P.; Appalla,L.; Bishop,B.; Edworthy,P.; Gupta,N.; Hoover,J.; Katzel,D.; Li,K.; Schobel,S.; Shrivastava,S.; Thovarai,V.; Wang,S.; Wilson,H.; Braidt,J.; Rosenberg,E.; Bao,Y.; Sanders,R.; Zhdanov,S.; Kiryutin,B.; Lipman,D.J.; Tatusova,T.; Grad,Y.
EPI522133	NP	United States	2013-Jan-06	A/Boston/YGA_01157/2013		Other Database Import	Wentworth,D.E.; Halpin,R.A.; Lin,X.; Bera,J.; Akopov,A.; Ransier,A.; Mohan,M.; Fedorova,N.; Tsitrin,T.; Stockwell,T.; Amedeo,P.; Appalla,L.; Bishop,B.; Edworthy,P.; Gupta,N.; Hoover,J.; Katzel,D.; Li,K.; Schobel,S.; Shrivastava,S.; Thovarai,V.; Wang,S.; Wilson,H.; Braidt,J.; Rosenberg,E.; Bao,Y.; Sanders,R.; Zhdanov,S.; Kiryutin,B.; Lipman,D.J.; Tatusova,T.; Grad,Y.
EPI522134	NS	United States	2013-Jan-06	A/Boston/YGA_01157/2013		Other Database Import	Wentworth,D.E.; Halpin,R.A.; Lin,X.; Bera,J.; Akopov,A.; Ransier,A.; Mohan,M.; Fedorova,N.; Tsitrin,T.; Stockwell,T.; Amedeo,P.; Appalla,L.; Bishop,B.; Edworthy,P.; Gupta,N.; Hoover,J.; Katzel,D.; Li,K.; Schobel,S.; Shrivastava,S.; Thovarai,V.; Wang,S.; Wilson,H.; Braidt,J.; Rosenberg,E.; Bao,Y.; Sanders,R.; Zhdanov,S.; Kiryutin,B.; Lipman,D.J.; Tatusova,T.; Grad,Y.
EPI522136	PB1	United States	2013-Jan-06	A/Boston/YGA_01157/2013		Other Database Import	Wentworth,D.E.; Halpin,R.A.; Lin,X.; Bera,J.; Akopov,A.; Ransier,A.; Mohan,M.; Fedorova,N.; Tsitrin,T.; Stockwell,T.; Amedeo,P.; Appalla,L.; Bishop,B.; Edworthy,P.; Gupta,N.; Hoover,J.; Katzel,D.; Li,K.; Schobel,S.; Shrivastava,S.; Thovarai,V.; Wang,S.; Wilson,H.; Braidt,J.; Rosenberg,E.; Bao,Y.; Sanders,R.; Zhdanov,S.; Kiryutin,B.; Lipman,D.J.; Tatusova,T.; Grad,Y.
EPI522137	PB2	United States	2013-Jan-06	A/Boston/YGA_01157/2013		Other Database Import	Wentworth,D.E.; Halpin,R.A.; Lin,X.; Bera,J.; Akopov,A.; Ransier,A.; Mohan,M.; Fedorova,N.; Tsitrin,T.; Stockwell,T.; Amedeo,P.; Appalla,L.; Bishop,B.; Edworthy,P.; Gupta,N.; Hoover,J.; Katzel,D.; Li,K.; Schobel,S.; Shrivastava,S.; Thovarai,V.; Wang,S.; Wilson,H.; Braidt,J.; Rosenberg,E.; Bao,Y.; Sanders,R.; Zhdanov,S.; Kiryutin,B.; Lipman,D.J.; Tatusova,T.; Grad,Y.
EPI522122	HA	United States	2013-Jan-05	A/Boston/YGA_01156/2013		Other Database Import	Wentworth,D.E.; Halpin,R.A.; Lin,X.; Bera,J.; Akopov,A.; Ransier,A.; Mohan,M.; Fedorova,N.; Tsitrin,T.; Stockwell,T.; Amedeo,P.; Appalla,L.; Bishop,B.; Edworthy,P.; Gupta,N.; Hoover,J.; Katzel,D.; Li,K.; Schobel,S.; Shrivastava,S.; Thovarai,V.; Wang,S.; Wilson,H.; Braidt,J.; Rosenberg,E.; Bao,Y.; Sanders,R.; Zhdanov,S.; Kiryutin,B.; Lipman,D.J.; Tatusova,T.; Grad,Y.
EPI522123	MP	United States	2013-Jan-05	A/Boston/YGA_01156/2013		Other Database Import	Wentworth,D.E.; Halpin,R.A.; Lin,X.; Bera,J.; Akopov,A.; Ransier,A.; Mohan,M.; Fedorova,N.; Tsitrin,T.; Stockwell,T.; Amedeo,P.; Appalla,L.; Bishop,B.; Edworthy,P.; Gupta,N.; Hoover,J.; Katzel,D.; Li,K.; Schobel,S.; Shrivastava,S.; Thovarai,V.; Wang,S.; Wilson,H.; Braidt,J.; Rosenberg,E.; Bao,Y.; Sanders,R.; Zhdanov,S.; Kiryutin,B.; Lipman,D.J.; Tatusova,T.; Grad,Y.
[truncated: 5,298 more rows]
