# Supplementary material for: Parallel evolution of influenza across multiple spatiotemporal scales
Source: eLife. 2017 Jun 27;6:e26875. doi: 10.7554/eLife.26875 (PMC5487208; doi:10.7554/eLife.26875)
Supplement: Supplementary file 1. — DOI: http://dx.doi.org/10.7554/eLife.26875.022 [file elife-26875-supp1.zip › acknowledgements/2013-07-12.xls]

## Sheet: Acknowledge Table
We acknowledge the authors, originating and submitting laboratories of the sequences from GISAID’s EpiFlu™ Database on which this research is based. The list is detailed below.
All submitters of data may be contacted directly via the GISAID website www.gisaid.org
Segment ID	Segment	Country	Collection date	Isolate name	Originating Lab	Submitting Lab	Authors
EPI985605	HA	China	2013-Dec-31	A/JiangxiDonghu/11785/2013		Other Database Import	Li,J.; Gong,T.; Shi,Y.; Xiong,Y.
EPI985675	MP	China	2013-Dec-31	A/JiangxiDonghu/11785/2013		Other Database Import	Li,J.; Gong,T.; Shi,Y.; Xiong,Y.
EPI985604	HA	China	2013-Dec-31	A/JiangxiDonghu/11760/2013		Other Database Import	Li,J.; Gong,T.; Shi,Y.; Xiong,Y.
EPI985674	MP	China	2013-Dec-31	A/JiangxiDonghu/11760/2013		Other Database Import	Li,J.; Gong,T.; Shi,Y.; Xiong,Y.
EPI985603	HA	China	2013-Dec-31	A/JiangxiDonghu/11618/2013		Other Database Import	Li,J.; Gong,T.; Shi,Y.; Xiong,Y.
EPI985673	MP	China	2013-Dec-31	A/JiangxiDonghu/11618/2013		Other Database Import	Li,J.; Gong,T.; Shi,Y.; Xiong,Y.
EPI985691	NA	China	2013-Dec-31	A/JiangxiDonghu/11579/2013		Other Database Import	Li,J.; Gong,T.; Shi,Y.; Xiong,Y.
EPI985602	HA	China	2013-Dec-31	A/JiangxiDonghu/11579/2013		Other Database Import	Li,J.; Gong,T.; Shi,Y.; Xiong,Y.
EPI985672	MP	China	2013-Dec-31	A/JiangxiDonghu/11579/2013		Other Database Import	Li,J.; Gong,T.; Shi,Y.; Xiong,Y.
EPI985601	HA	China	2013-Dec-31	A/JiangxiDonghu/11473/2013		Other Database Import	Li,J.; Gong,T.; Shi,Y.; Xiong,Y.
EPI985671	MP	China	2013-Dec-31	A/JiangxiDonghu/11473/2013		Other Database Import	Li,J.; Gong,T.; Shi,Y.; Xiong,Y.
EPI985600	HA	China	2013-Dec-31	A/JiangxiDonghu/11257/2013		Other Database Import	Li,J.; Gong,T.; Shi,Y.; Xiong,Y.
EPI985669	MP	China	2013-Dec-31	A/JiangxiDonghu/11257/2013		Other Database Import	Li,J.; Gong,T.; Shi,Y.; Xiong,Y.
EPI985599	HA	China	2013-Dec-31	A/JiangxiDonghu/11012/2013		Other Database Import	Li,J.; Gong,T.; Shi,Y.; Xiong,Y.
EPI985668	MP	China	2013-Dec-31	A/JiangxiDonghu/11012/2013		Other Database Import	Li,J.; Gong,T.; Shi,Y.; Xiong,Y.
EPI985689	NA	China	2013-Dec-31	A/JiangxiDonghu/1648/2013		Other Database Import	Li,J.; Gong,T.; Shi,Y.; Xiong,Y.
EPI985598	HA	China	2013-Dec-31	A/JiangxiDonghu/1648/2013		Other Database Import	Li,J.; Gong,T.; Shi,Y.; Xiong,Y.
EPI985667	MP	China	2013-Dec-31	A/JiangxiDonghu/1648/2013		Other Database Import	Li,J.; Gong,T.; Shi,Y.; Xiong,Y.
EPI985597	HA	China	2013-Dec-31	A/JiangxiDonghu/1399/2013		Other Database Import	Li,J.; Gong,T.; Shi,Y.; Xiong,Y.
EPI985666	MP	China	2013-Dec-31	A/JiangxiDonghu/1399/2013		Other Database Import	Li,J.; Gong,T.; Shi,Y.; Xiong,Y.
EPI966135	HA	Saudi Arabia	2013-Oct-15	A/Saudi Arabia/05/2013		Other Database Import	Cobbin,J.C.A.; Alfelali,M.; Barasheed,O.; Taylor,J.; Dwyer,D.E.; Booy,R.; Holmes,E.C.; Rashid,H.
EPI966209	MP	Saudi Arabia	2013-Oct-15	A/Saudi Arabia/05/2013		Other Database Import	Cobbin,J.C.A.; Alfelali,M.; Barasheed,O.; Taylor,J.; Dwyer,D.E.; Booy,R.; Holmes,E.C.; Rashid,H.
EPI966234	NS	Saudi Arabia	2013-Oct-15	A/Saudi Arabia/05/2013		Other Database Import	Cobbin,J.C.A.; Alfelali,M.; Barasheed,O.; Taylor,J.; Dwyer,D.E.; Booy,R.; Holmes,E.C.; Rashid,H.
EPI966110	PA	Saudi Arabia	2013-Oct-15	A/Saudi Arabia/05/2013		Other Database Import	Cobbin,J.C.A.; Alfelali,M.; Barasheed,O.; Taylor,J.; Dwyer,D.E.; Booy,R.; Holmes,E.C.; Rashid,H.
EPI966160	NP	Saudi Arabia	2013-Oct-15	A/Saudi Arabia/05/2013		Other Database Import	Cobbin,J.C.A.; Alfelali,M.; Barasheed,O.; Taylor,J.; Dwyer,D.E.; Booy,R.; Holmes,E.C.; Rashid,H.
EPI966085	PB1	Saudi Arabia	2013-Oct-15	A/Saudi Arabia/05/2013		Other Database Import	Cobbin,J.C.A.; Alfelali,M.; Barasheed,O.; Taylor,J.; Dwyer,D.E.; Booy,R.; Holmes,E.C.; Rashid,H.
EPI966248	NA	Saudi Arabia	2013-Oct-15	A/Saudi Arabia/05/2013		Other Database Import	Cobbin,J.C.A.; Alfelali,M.; Barasheed,O.; Taylor,J.; Dwyer,D.E.; Booy,R.; Holmes,E.C.; Rashid,H.
EPI966060	PB2	Saudi Arabia	2013-Oct-15	A/Saudi Arabia/05/2013		Other Database Import	Cobbin,J.C.A.; Alfelali,M.; Barasheed,O.; Taylor,J.; Dwyer,D.E.; Booy,R.; Holmes,E.C.; Rashid,H.
EPI966134	HA	Saudi Arabia	2013-Oct-15	A/Saudi Arabia/04/2013		Other Database Import	Cobbin,J.C.A.; Alfelali,M.; Barasheed,O.; Taylor,J.; Dwyer,D.E.; Booy,R.; Holmes,E.C.; Rashid,H.
EPI966208	MP	Saudi Arabia	2013-Oct-15	A/Saudi Arabia/04/2013		Other Database Import	Cobbin,J.C.A.; Alfelali,M.; Barasheed,O.; Taylor,J.; Dwyer,D.E.; Booy,R.; Holmes,E.C.; Rashid,H.
EPI966184	NA	Saudi Arabia	2013-Oct-15	A/Saudi Arabia/04/2013		Other Database Import	Cobbin,J.C.A.; Alfelali,M.; Barasheed,O.; Taylor,J.; Dwyer,D.E.; Booy,R.; Holmes,E.C.; Rashid,H.
EPI966159	NP	Saudi Arabia	2013-Oct-15	A/Saudi Arabia/04/2013		Other Database Import	Cobbin,J.C.A.; Alfelali,M.; Barasheed,O.; Taylor,J.; Dwyer,D.E.; Booy,R.; Holmes,E.C.; Rashid,H.
EPI966233	NS	Saudi Arabia	2013-Oct-15	A/Saudi Arabia/04/2013		Other Database Import	Cobbin,J.C.A.; Alfelali,M.; Barasheed,O.; Taylor,J.; Dwyer,D.E.; Booy,R.; Holmes,E.C.; Rashid,H.
EPI966109	PA	Saudi Arabia	2013-Oct-15	A/Saudi Arabia/04/2013		Other Database Import	Cobbin,J.C.A.; Alfelali,M.; Barasheed,O.; Taylor,J.; Dwyer,D.E.; Booy,R.; Holmes,E.C.; Rashid,H.
EPI966084	PB1	Saudi Arabia	2013-Oct-15	A/Saudi Arabia/04/2013		Other Database Import	Cobbin,J.C.A.; Alfelali,M.; Barasheed,O.; Taylor,J.; Dwyer,D.E.; Booy,R.; Holmes,E.C.; Rashid,H.
EPI966059	PB2	Saudi Arabia	2013-Oct-15	A/Saudi Arabia/04/2013		Other Database Import	Cobbin,J.C.A.; Alfelali,M.; Barasheed,O.; Taylor,J.; Dwyer,D.E.; Booy,R.; Holmes,E.C.; Rashid,H.
EPI966205	MP	Saudi Arabia	2013-Oct-13	A/Saudi Arabia/01/2013		Other Database Import	Cobbin,J.C.A.; Alfelali,M.; Barasheed,O.; Taylor,J.; Dwyer,D.E.; Booy,R.; Holmes,E.C.; Rashid,H.
EPI966181	NA	Saudi Arabia	2013-Oct-13	A/Saudi Arabia/01/2013		Other Database Import	Cobbin,J.C.A.; Alfelali,M.; Barasheed,O.; Taylor,J.; Dwyer,D.E.; Booy,R.; Holmes,E.C.; Rashid,H.
EPI966156	NP	Saudi Arabia	2013-Oct-13	A/Saudi Arabia/01/2013		Other Database Import	Cobbin,J.C.A.; Alfelali,M.; Barasheed,O.; Taylor,J.; Dwyer,D.E.; Booy,R.; Holmes,E.C.; Rashid,H.
EPI966230	NS	Saudi Arabia	2013-Oct-13	A/Saudi Arabia/01/2013		Other Database Import	Cobbin,J.C.A.; Alfelali,M.; Barasheed,O.; Taylor,J.; Dwyer,D.E.; Booy,R.; Holmes,E.C.; Rashid,H.
EPI966131	HA	Saudi Arabia	2013-Oct-13	A/Saudi Arabia/01/2013		Other Database Import	Cobbin,J.C.A.; Alfelali,M.; Barasheed,O.; Taylor,J.; Dwyer,D.E.; Booy,R.; Holmes,E.C.; Rashid,H.
EPI966106	PA	Saudi Arabia	2013-Oct-13	A/Saudi Arabia/01/2013		Other Database Import	Cobbin,J.C.A.; Alfelali,M.; Barasheed,O.; Taylor,J.; Dwyer,D.E.; Booy,R.; Holmes,E.C.; Rashid,H.
EPI966056	PB2	Saudi Arabia	2013-Oct-13	A/Saudi Arabia/01/2013		Other Database Import	Cobbin,J.C.A.; Alfelali,M.; Barasheed,O.; Taylor,J.; Dwyer,D.E.; Booy,R.; Holmes,E.C.; Rashid,H.
EPI966081	PB1	Saudi Arabia	2013-Oct-13	A/Saudi Arabia/01/2013		Other Database Import	Cobbin,J.C.A.; Alfelali,M.; Barasheed,O.; Taylor,J.; Dwyer,D.E.; Booy,R.; Holmes,E.C.; Rashid,H.
EPI944184	HA	South Africa	2013-Sep-18	A/South Africa/9000/2013		Other Database Import	Valley-Omar,Z.
EPI944183	HA	South Africa	2013-Sep-22	A/South Africa/9162/2013		Other Database Import	Valley-Omar,Z.
EPI944182	HA	South Africa	2013-Sep-18	A/South Africa/9015/2013		Other Database Import	Valley-Omar,Z.
EPI944181	HA	South Africa	2013-Aug-07	A/South Africa/7279/2013		Other Database Import	Valley-Omar,Z.
EPI944179	HA	South Africa	2013-Aug-07	A/South Africa/7241/2013		Other Database Import	Valley-Omar,Z.
EPI944178	HA	South Africa	2013-Jul-26	A/South Africa/6451/2013		Other Database Import	Valley-Omar,Z.
EPI944173	HA	South Africa	2013-Sep-16	A/South Africa/9061/2013		Other Database Import	Valley-Omar,Z.
EPI944171	HA	South Africa	2013-Aug-28	A/South Africa/8210/2013		Other Database Import	Valley-Omar,Z.
EPI944170	HA	South Africa	2013-Sep-01	A/South Africa/8324/2013		Other Database Import	Valley-Omar,Z.
EPI944169	HA	South Africa	2013-Aug-28	A/South Africa/8208/2013		Other Database Import	Valley-Omar,Z.
EPI944168	HA	South Africa	2013-Sep-01	A/South Africa/8314/2013		Other Database Import	Valley-Omar,Z.
EPI943328	HA	Mexico	2013-Sep-25	A/Yucatan/362/2013	Centro de Investigaciones Regionales Dr. Hideyo Noguchi	Universidad Autonoma de Yucatan	Eb, M; Ayora, G; Canche, JR.
EPI943327	HA	Mexico	2013-Aug-16	A/Yucatan/246/2013	Centro de Investigaciones Regionales Dr. Hideyo Noguchi	Universidad Autonoma de Yucatan	Eb, M; Ayora, G; Canche, JR.
EPI943326	HA	Mexico	2013-Jul-17	A/Yucatan/174/2013	Centro de Investigaciones Regionales Dr. Hideyo Noguchi	Universidad Autonoma de Yucatan	Eb, M; Ayora, G; Canche, JR.
EPI943325	HA	Mexico	2013-Jul-17	A/Yucatan/176/2013	Centro de Investigaciones Regionales Dr. Hideyo Noguchi	Universidad Autonoma de Yucatan	Eb, M; Ayora, G; Canche, JR.
EPI943324	HA	Mexico	2013-Jul-16	A/yucatan/180/2013	Centro de Investigaciones Regionales Dr. Hideyo Noguchi	Universidad Autonoma de Yucatan	Eb, M; Ayora, G; Canche, JR.
EPI941236	HA	India	2013-Sep-10	A/Chennai/102/2013		Other Database Import	SureshBabu B.,V.; Gunasekaran,P.; Kaveri,K.; Venkataraman,P.; Magesh,S.; Chadha M,S.; Varsha,P.; SenthilRaja,R.
EPI941235	HA	India	2013-Nov-11	A/Chennai/222/2013		Other Database Import	SureshBabu B.,V.; Gunasekaran,P.; Kaveri,K.; Venkataraman,P.; Magesh,S.; Chadha M,S.; Varsha,P.; SenthilRaja,R.
EPI842424	NA	Ethiopia	2013-Sep-26	A/Addis Ababa/1514A07305892N/2013		Other Database Import	Maljkovic Berry,I.; Melendrez,M.C.; Li,T.; Hawksworth,A.W.; Brice,G.T.; Blair,P.J.; Halsey,E.S.; Williams,M.; Fernandez,S.; Yoon,I.-K.; Edwards,L.D.; Kuschner,R.; Lin,X.; Thomas,S.J.; Jarman,R.G.
EPI843059	PB2	Ethiopia	2013-Sep-26	A/Addis Ababa/1514A07305892N/2013		Other Database Import	Maljkovic Berry,I.; Melendrez,M.C.; Li,T.; Hawksworth,A.W.; Brice,G.T.; Blair,P.J.; Halsey,E.S.; Williams,M.; Fernandez,S.; Yoon,I.-K.; Edwards,L.D.; Kuschner,R.; Lin,X.; Thomas,S.J.; Jarman,R.G.
EPI842287	NS	Ethiopia	2013-Sep-26	A/Addis Ababa/1514A07305892N/2013		Other Database Import	Maljkovic Berry,I.; Melendrez,M.C.; Li,T.; Hawksworth,A.W.; Brice,G.T.; Blair,P.J.; Halsey,E.S.; Williams,M.; Fernandez,S.; Yoon,I.-K.; Edwards,L.D.; Kuschner,R.; Lin,X.; Thomas,S.J.; Jarman,R.G.
EPI842846	PA	Ethiopia	2013-Sep-26	A/Addis Ababa/1514A07305892N/2013		Other Database Import	Maljkovic Berry,I.; Melendrez,M.C.; Li,T.; Hawksworth,A.W.; Brice,G.T.; Blair,P.J.; Halsey,E.S.; Williams,M.; Fernandez,S.; Yoon,I.-K.; Edwards,L.D.; Kuschner,R.; Lin,X.; Thomas,S.J.; Jarman,R.G.
EPI843327	MP	Ethiopia	2013-Sep-26	A/Addis Ababa/1514A07305892N/2013		Other Database Import	Maljkovic Berry,I.; Melendrez,M.C.; Li,T.; Hawksworth,A.W.; Brice,G.T.; Blair,P.J.; Halsey,E.S.; Williams,M.; Fernandez,S.; Yoon,I.-K.; Edwards,L.D.; Kuschner,R.; Lin,X.; Thomas,S.J.; Jarman,R.G.
EPI842859	NP	Ethiopia	2013-Sep-26	A/Addis Ababa/1514A07305892N/2013		Other Database Import	Maljkovic Berry,I.; Melendrez,M.C.; Li,T.; Hawksworth,A.W.; Brice,G.T.; Blair,P.J.; Halsey,E.S.; Williams,M.; Fernandez,S.; Yoon,I.-K.; Edwards,L.D.; Kuschner,R.; Lin,X.; Thomas,S.J.; Jarman,R.G.
EPI843359	HA	Ethiopia	2013-Sep-26	A/Addis Ababa/1514A07305892N/2013		Other Database Import	Maljkovic Berry,I.; Melendrez,M.C.; Li,T.; Hawksworth,A.W.; Brice,G.T.; Blair,P.J.; Halsey,E.S.; Williams,M.; Fernandez,S.; Yoon,I.-K.; Edwards,L.D.; Kuschner,R.; Lin,X.; Thomas,S.J.; Jarman,R.G.
EPI843146	PB1	Ethiopia	2013-Sep-26	A/Addis Ababa/1514A07305892N/2013		Other Database Import	Maljkovic Berry,I.; Melendrez,M.C.; Li,T.; Hawksworth,A.W.; Brice,G.T.; Blair,P.J.; Halsey,E.S.; Williams,M.; Fernandez,S.; Yoon,I.-K.; Edwards,L.D.; Kuschner,R.; Lin,X.; Thomas,S.J.; Jarman,R.G.
EPI842908	NP	Kuwait	2013-Nov-01	A/Kuwait/F179-9291/2013		Other Database Import	Maljkovic Berry,I.; Melendrez,M.C.; Li,T.; Hawksworth,A.W.; Brice,G.T.; Blair,P.J.; Halsey,E.S.; Williams,M.; Fernandez,S.; Yoon,I.-K.; Edwards,L.D.; Kuschner,R.; Lin,X.; Thomas,S.J.; Jarman,R.G.; Essa,S.
EPI841870	PA	Kuwait	2013-Nov-01	A/Kuwait/F179-9291/2013		Other Database Import	Maljkovic Berry,I.; Melendrez,M.C.; Li,T.; Hawksworth,A.W.; Brice,G.T.; Blair,P.J.; Halsey,E.S.; Williams,M.; Fernandez,S.; Yoon,I.-K.; Edwards,L.D.; Kuschner,R.; Lin,X.; Thomas,S.J.; Jarman,R.G.; Essa,S.
EPI842879	HA	Kuwait	2013-Nov-01	A/Kuwait/F179-9291/2013		Other Database Import	Maljkovic Berry,I.; Melendrez,M.C.; Li,T.; Hawksworth,A.W.; Brice,G.T.; Blair,P.J.; Halsey,E.S.; Williams,M.; Fernandez,S.; Yoon,I.-K.; Edwards,L.D.; Kuschner,R.; Lin,X.; Thomas,S.J.; Jarman,R.G.; Essa,S.
EPI842553	MP	Kuwait	2013-Nov-01	A/Kuwait/F179-9291/2013		Other Database Import	Maljkovic Berry,I.; Melendrez,M.C.; Li,T.; Hawksworth,A.W.; Brice,G.T.; Blair,P.J.; Halsey,E.S.; Williams,M.; Fernandez,S.; Yoon,I.-K.; Edwards,L.D.; Kuschner,R.; Lin,X.; Thomas,S.J.; Jarman,R.G.; Essa,S.
EPI843031	NS	Kuwait	2013-Nov-01	A/Kuwait/F179-9291/2013		Other Database Import	Maljkovic Berry,I.; Melendrez,M.C.; Li,T.; Hawksworth,A.W.; Brice,G.T.; Blair,P.J.; Halsey,E.S.; Williams,M.; Fernandez,S.; Yoon,I.-K.; Edwards,L.D.; Kuschner,R.; Lin,X.; Thomas,S.J.; Jarman,R.G.; Essa,S.
EPI842380	PB1	Kuwait	2013-Nov-01	A/Kuwait/F179-9291/2013		Other Database Import	Maljkovic Berry,I.; Melendrez,M.C.; Li,T.; Hawksworth,A.W.; Brice,G.T.; Blair,P.J.; Halsey,E.S.; Williams,M.; Fernandez,S.; Yoon,I.-K.; Edwards,L.D.; Kuschner,R.; Lin,X.; Thomas,S.J.; Jarman,R.G.; Essa,S.
EPI842881	PB2	Kuwait	2013-Nov-01	A/Kuwait/F179-9291/2013		Other Database Import	Maljkovic Berry,I.; Melendrez,M.C.; Li,T.; Hawksworth,A.W.; Brice,G.T.; Blair,P.J.; Halsey,E.S.; Williams,M.; Fernandez,S.; Yoon,I.-K.; Edwards,L.D.; Kuschner,R.; Lin,X.; Thomas,S.J.; Jarman,R.G.; Essa,S.
EPI842459	NA	Kuwait	2013-Nov-01	A/Kuwait/F179-9291/2013		Other Database Import	Maljkovic Berry,I.; Melendrez,M.C.; Li,T.; Hawksworth,A.W.; Brice,G.T.; Blair,P.J.; Halsey,E.S.; Williams,M.; Fernandez,S.; Yoon,I.-K.; Edwards,L.D.; Kuschner,R.; Lin,X.; Thomas,S.J.; Jarman,R.G.; Essa,S.
EPI816811	HA	India	2013-Nov-01	A/Puducherry/POP-242/2013		Other Database Import	Nandhini,G.; Sujatha,S.
EPI816810	HA	India	2013-Nov-01	A/Puducherry/JOP-562/2013		Other Database Import	Nandhini,G.; Sujatha,S.
EPI814525	PB2	Switzerland	2013-Dec-06	A/Switzerland/9715293/2013	National Institute for Medical Research	Centers for Disease Control and Prevention
EPI814526	PB1	Switzerland	2013-Dec-06	A/Switzerland/9715293/2013	National Institute for Medical Research	Centers for Disease Control and Prevention
EPI814522	NP	Switzerland	2013-Dec-06	A/Switzerland/9715293/2013	National Institute for Medical Research	Centers for Disease Control and Prevention
EPI814523	NS	Switzerland	2013-Dec-06	A/Switzerland/9715293/2013	National Institute for Medical Research	Centers for Disease Control and Prevention
EPI814524	MP	Switzerland	2013-Dec-06	A/Switzerland/9715293/2013	National Institute for Medical Research	Centers for Disease Control and Prevention
EPI814527	NA	Switzerland	2013-Dec-06	A/Switzerland/9715293/2013	National Institute for Medical Research	Centers for Disease Control and Prevention
EPI814528	HA	Switzerland	2013-Dec-06	A/Switzerland/9715293/2013	National Institute for Medical Research	Centers for Disease Control and Prevention
EPI788149	PA	United States	2013-Dec-29	A/Louisiana/39/2013		Other Database Import	Jernigan,D.; Wentworth,D.; Katz,J.; Barnes,J.; Garten,R.; Xu,X.
EPI788151	PB2	United States	2013-Dec-29	A/Louisiana/39/2013		Other Database Import	Jernigan,D.; Wentworth,D.; Katz,J.; Barnes,J.; Garten,R.; Xu,X.
EPI788303	HA	United States	2013-Dec-29	A/Louisiana/39/2013		Other Database Import	Jernigan,D.; Wentworth,D.; Katz,J.; Barnes,J.; Garten,R.; Xu,X.
EPI788244	PB1	United States	2013-Dec-29	A/Louisiana/39/2013		Other Database Import	Jernigan,D.; Wentworth,D.; Katz,J.; Barnes,J.; Garten,R.; Xu,X.
EPI788305	NA	United States	2013-Dec-29	A/Louisiana/39/2013		Other Database Import	Jernigan,D.; Wentworth,D.; Katz,J.; Barnes,J.; Garten,R.; Xu,X.
EPI788310	NS	United States	2013-Dec-29	A/Louisiana/39/2013		Other Database Import	Jernigan,D.; Wentworth,D.; Katz,J.; Barnes,J.; Garten,R.; Xu,X.
EPI788214	MP	United States	2013-Dec-29	A/Louisiana/39/2013		Other Database Import	Jernigan,D.; Wentworth,D.; Katz,J.; Barnes,J.; Garten,R.; Xu,X.
EPI788135	NP	United States	2013-Dec-29	A/Louisiana/39/2013		Other Database Import	Jernigan,D.; Wentworth,D.; Katz,J.; Barnes,J.; Garten,R.; Xu,X.
EPI748270	NA	Sri Lanka	2013-Sep-06	A/Sri Lanka/56/2013	Medical Research Institute	WHO Collaborating Centre for Reference and Research on Influenza	Deng,Y-M.; Iannello,P.; Spirason,N.; Lau,H.; Komadina,N
EPI748271	HA	Sri Lanka	2013-Sep-06	A/Sri Lanka/56/2013	Medical Research Institute	WHO Collaborating Centre for Reference and Research on Influenza	Deng,Y-M.; Iannello,P.; Spirason,N.; Lau,H.; Komadina,N
EPI748171	NA	Singapore	2013-Dec-06	A/Singapore/GP1940/2013	Ministry of Health, Singapore	WHO Collaborating Centre for Reference and Research on Influenza	Deng,Y-M.; Iannello,P.; Spirason,N.; Lau,H.; Komadina,N
EPI748172	HA	Singapore	2013-Dec-06	A/Singapore/GP1940/2013	Ministry of Health, Singapore	WHO Collaborating Centre for Reference and Research on Influenza	Deng,Y-M.; Iannello,P.; Spirason,N.; Lau,H.; Komadina,N
EPI748169	NA	Singapore	2013-Oct-28	A/Singapore/GP1599/2013	Ministry of Health, Singapore	WHO Collaborating Centre for Reference and Research on Influenza	Deng,Y-M.; Iannello,P.; Spirason,N.; Lau,H.; Komadina,N
EPI748170	HA	Singapore	2013-Oct-28	A/Singapore/GP1599/2013	Ministry of Health, Singapore	WHO Collaborating Centre for Reference and Research on Influenza	Deng,Y-M.; Iannello,P.; Spirason,N.; Lau,H.; Komadina,N
EPI748157	NA	Australia	2013-Sep-26	A/Perth/239/2013	Pathwest QE II Medical Centre	WHO Collaborating Centre for Reference and Research on Influenza	Deng,Y-M.; Iannello,P.; Spirason,N.; Lau,H.; Komadina,N
EPI748158	HA	Australia	2013-Sep-26	A/Perth/239/2013	Pathwest QE II Medical Centre	WHO Collaborating Centre for Reference and Research on Influenza	Deng,Y-M.; Iannello,P.; Spirason,N.; Lau,H.; Komadina,N
EPI748129	NA	New Zealand	2013-Aug-07	A/Auckland/21/2013	Auckland Hospital	WHO Collaborating Centre for Reference and Research on Influenza	Deng,Y-M.; Iannello,P.; Spirason,N.; Lau,H.; Komadina,N
EPI748130	HA	New Zealand	2013-Aug-07	A/Auckland/21/2013	Auckland Hospital	WHO Collaborating Centre for Reference and Research on Influenza	Deng,Y-M.; Iannello,P.; Spirason,N.; Lau,H.; Komadina,N
EPI704636	NP	Singapore	2013-Nov-25	A/Singapore/H2013.901/2013		Other Database Import	Lee,H.K.; Lee,C.K.; Koay,E.S.-C.
EPI704644	HA	Singapore	2013-Nov-25	A/Singapore/H2013.901/2013		Other Database Import	Lee,H.K.; Lee,C.K.; Koay,E.S.-C.
EPI704621	NS	Singapore	2013-Nov-25	A/Singapore/H2013.901/2013		Other Database Import	Lee,H.K.; Lee,C.K.; Koay,E.S.-C.
EPI704652	PA	Singapore	2013-Nov-25	A/Singapore/H2013.901/2013		Other Database Import	Lee,H.K.; Lee,C.K.; Koay,E.S.-C.
EPI704661	PB1	Singapore	2013-Nov-25	A/Singapore/H2013.901/2013		Other Database Import	Lee,H.K.; Lee,C.K.; Koay,E.S.-C.
EPI708212	MP	Singapore	2013-Nov-25	A/Singapore/H2013.901/2013		Other Database Import	Lee,H.K.; Lee,C.K.; Koay,E.S.-C.
EPI708219	NA	Singapore	2013-Nov-25	A/Singapore/H2013.901/2013		Other Database Import	Lee,H.K.; Lee,C.K.; Koay,E.S.-C.
EPI704643	HA	Singapore	2013-Sep-23	A/Singapore/H2013.729/2013		Other Database Import	Lee,H.K.; Lee,C.K.; Koay,E.S.-C.
EPI704653	NA	Singapore	2013-Sep-23	A/Singapore/H2013.729/2013		Other Database Import	Lee,H.K.; Lee,C.K.; Koay,E.S.-C.
EPI704620	NS	Singapore	2013-Sep-23	A/Singapore/H2013.729/2013		Other Database Import	Lee,H.K.; Lee,C.K.; Koay,E.S.-C.
EPI704628	PB2	Singapore	2013-Sep-23	A/Singapore/H2013.729/2013		Other Database Import	Lee,H.K.; Lee,C.K.; Koay,E.S.-C.
EPI704651	PA	Singapore	2013-Sep-23	A/Singapore/H2013.729/2013		Other Database Import	Lee,H.K.; Lee,C.K.; Koay,E.S.-C.
EPI704660	PB1	Singapore	2013-Sep-23	A/Singapore/H2013.729/2013		Other Database Import	Lee,H.K.; Lee,C.K.; Koay,E.S.-C.
EPI704635	NP	Singapore	2013-Sep-23	A/Singapore/H2013.729/2013		Other Database Import	Lee,H.K.; Lee,C.K.; Koay,E.S.-C.
EPI708211	MP	Singapore	2013-Sep-23	A/Singapore/H2013.729/2013		Other Database Import	Lee,H.K.; Lee,C.K.; Koay,E.S.-C.
EPI704640	HA	Singapore	2013-Sep-20	A/Singapore/H2013.721a/2013		Other Database Import	Lee,H.K.; Lee,C.K.; Koay,E.S.-C.
EPI704617	NS	Singapore	2013-Sep-20	A/Singapore/H2013.721a/2013		Other Database Import	Lee,H.K.; Lee,C.K.; Koay,E.S.-C.
EPI704625	PB2	Singapore	2013-Sep-20	A/Singapore/H2013.721a/2013		Other Database Import	Lee,H.K.; Lee,C.K.; Koay,E.S.-C.
EPI704648	PA	Singapore	2013-Sep-20	A/Singapore/H2013.721a/2013		Other Database Import	Lee,H.K.; Lee,C.K.; Koay,E.S.-C.
EPI704657	PB1	Singapore	2013-Sep-20	A/Singapore/H2013.721a/2013		Other Database Import	Lee,H.K.; Lee,C.K.; Koay,E.S.-C.
EPI704632	NP	Singapore	2013-Sep-20	A/Singapore/H2013.721a/2013		Other Database Import	Lee,H.K.; Lee,C.K.; Koay,E.S.-C.
EPI708208	MP	Singapore	2013-Sep-20	A/Singapore/H2013.721a/2013		Other Database Import	Lee,H.K.; Lee,C.K.; Koay,E.S.-C.
EPI708216	NA	Singapore	2013-Sep-20	A/Singapore/H2013.721a/2013		Other Database Import	Lee,H.K.; Lee,C.K.; Koay,E.S.-C.
EPI689435	HA	Japan	2013-Dec-25	A/Fukuoka/DS-33/2013		Other Database Import	Chong,Y.; Ikematsu,H.
EPI689433	HA	Japan	2013-Dec-16	A/Fukuoka/DS-9/2013		Other Database Import	Chong,Y.; Ikematsu,H.
EPI685751	HA	India	2013-Aug-19	A/India/M37/2013		Other Database Import	Biswas,D.; Buragohain,M.; Dutta,M.; Sarmah,K.; Yadav,K.; Baruah,P.; Borkakoty,B.
EPI685750	HA	India	2013-Aug-19	A/India/M27/2013		Other Database Import	Biswas,D.; Buragohain,M.; Dutta,M.; Sarmah,K.; Yadav,K.; Baruah,P.; Borkakoty,B.
EPI685752	NA	India	2013-Aug-19	A/India/M27/2013		Other Database Import	Biswas,D.; Buragohain,M.; Dutta,M.; Sarmah,K.; Yadav,K.; Baruah,P.; Borkakoty,B.
EPI685749	HA	India	2013-Aug-19	A/India/M19/2013		Other Database Import	Biswas,D.; Buragohain,M.; Dutta,M.; Sarmah,K.; Yadav,K.; Baruah,P.; Borkakoty,B.
EPI684984	NA	Thailand	2013-Aug-07	A/Thailand/CU-B8134/2013		Other Database Import	Tewawong,N.; Prachayangprecha,S.; Thongmee,T.; Vichiwattana,P.; Theamboonlers,A.; Poovorawan,Y.
EPI684999	NA	Thailand	2013-Dec-11	A/Thailand/CU-H3580/2013		Other Database Import	Tewawong,N.; Prachayangprecha,S.; Thongmee,T.; Vichiwattana,P.; Theamboonlers,A.; Poovorawan,Y.
EPI684824	HA	Thailand	2013-Dec-11	A/Thailand/CU-H3580/2013		Other Database Import	Tewawong,N.; Prachayangprecha,S.; Thongmee,T.; Vichiwattana,P.; Theamboonlers,A.; Poovorawan,Y.
EPI684998	NA	Thailand	2013-Nov-20	A/Thailand/CU-B8745/2013		Other Database Import	Tewawong,N.; Prachayangprecha,S.; Thongmee,T.; Vichiwattana,P.; Theamboonlers,A.; Poovorawan,Y.
EPI684823	HA	Thailand	2013-Nov-20	A/Thailand/CU-B8745/2013		Other Database Import	Tewawong,N.; Prachayangprecha,S.; Thongmee,T.; Vichiwattana,P.; Theamboonlers,A.; Poovorawan,Y.
EPI684995	NA	Thailand	2013-Oct-18	A/Thailand/CU-H3574/2013		Other Database Import	Tewawong,N.; Prachayangprecha,S.; Thongmee,T.; Vichiwattana,P.; Theamboonlers,A.; Poovorawan,Y.
EPI684820	HA	Thailand	2013-Oct-18	A/Thailand/CU-H3574/2013		Other Database Import	Tewawong,N.; Prachayangprecha,S.; Thongmee,T.; Vichiwattana,P.; Theamboonlers,A.; Poovorawan,Y.
EPI684994	NA	Thailand	2013-Oct-17	A/Thailand/CU-A411/2013		Other Database Import	Tewawong,N.; Prachayangprecha,S.; Thongmee,T.; Vichiwattana,P.; Theamboonlers,A.; Poovorawan,Y.
EPI684819	HA	Thailand	2013-Oct-17	A/Thailand/CU-A411/2013		Other Database Import	Tewawong,N.; Prachayangprecha,S.; Thongmee,T.; Vichiwattana,P.; Theamboonlers,A.; Poovorawan,Y.
EPI684989	NA	Thailand	2013-Sep-09	A/Thailand/CU-B8236/2013		Other Database Import	Tewawong,N.; Prachayangprecha,S.; Thongmee,T.; Vichiwattana,P.; Theamboonlers,A.; Poovorawan,Y.
EPI684814	HA	Thailand	2013-Sep-09	A/Thailand/CU-B8236/2013		Other Database Import	Tewawong,N.; Prachayangprecha,S.; Thongmee,T.; Vichiwattana,P.; Theamboonlers,A.; Poovorawan,Y.
EPI684980	NA	Thailand	2013-Jul-18	A/Thailand/CU-A196/2013		Other Database Import	Tewawong,N.; Prachayangprecha,S.; Thongmee,T.; Vichiwattana,P.; Theamboonlers,A.; Poovorawan,Y.
EPI684806	HA	Thailand	2013-Jul-18	A/Thailand/CU-A196/2013		Other Database Import	Tewawong,N.; Prachayangprecha,S.; Thongmee,T.; Vichiwattana,P.; Theamboonlers,A.; Poovorawan,Y.
EPI684979	NA	Thailand	2013-Jul-10	A/Thailand/CU-A164/2013		Other Database Import	Tewawong,N.; Prachayangprecha,S.; Thongmee,T.; Vichiwattana,P.; Theamboonlers,A.; Poovorawan,Y.
EPI684805	HA	Thailand	2013-Jul-10	A/Thailand/CU-A164/2013		Other Database Import	Tewawong,N.; Prachayangprecha,S.; Thongmee,T.; Vichiwattana,P.; Theamboonlers,A.; Poovorawan,Y.
EPI684977	NA	Thailand	2013-Jul-04	A/Thailand/CU-A153/2013		Other Database Import	Tewawong,N.; Prachayangprecha,S.; Thongmee,T.; Vichiwattana,P.; Theamboonlers,A.; Poovorawan,Y.
EPI684803	HA	Thailand	2013-Jul-04	A/Thailand/CU-A153/2013		Other Database Import	Tewawong,N.; Prachayangprecha,S.; Thongmee,T.; Vichiwattana,P.; Theamboonlers,A.; Poovorawan,Y.
EPI684671	PB2	Thailand	2013-Oct-10	A/Thailand/CU-H3567/2013		Other Database Import	Tewawong,N.; Prachayangprecha,S.; Thongmee,T.; Vichiwattana,P.; Theamboonlers,A.; Poovorawan,Y.
EPI684729	PB1	Thailand	2013-Oct-10	A/Thailand/CU-H3567/2013		Other Database Import	Tewawong,N.; Prachayangprecha,S.; Thongmee,T.; Vichiwattana,P.; Theamboonlers,A.; Poovorawan,Y.
EPI684993	NA	Thailand	2013-Oct-10	A/Thailand/CU-H3567/2013		Other Database Import	Tewawong,N.; Prachayangprecha,S.; Thongmee,T.; Vichiwattana,P.; Theamboonlers,A.; Poovorawan,Y.
EPI685079	MP	Thailand	2013-Oct-10	A/Thailand/CU-H3567/2013		Other Database Import	Tewawong,N.; Prachayangprecha,S.; Thongmee,T.; Vichiwattana,P.; Theamboonlers,A.; Poovorawan,Y.
EPI684818	HA	Thailand	2013-Oct-10	A/Thailand/CU-H3567/2013		Other Database Import	Tewawong,N.; Prachayangprecha,S.; Thongmee,T.; Vichiwattana,P.; Theamboonlers,A.; Poovorawan,Y.
EPI684904	NP	Thailand	2013-Oct-10	A/Thailand/CU-H3567/2013		Other Database Import	Tewawong,N.; Prachayangprecha,S.; Thongmee,T.; Vichiwattana,P.; Theamboonlers,A.; Poovorawan,Y.
EPI685197	PA	Thailand	2013-Oct-10	A/Thailand/CU-H3567/2013		Other Database Import	Tewawong,N.; Prachayangprecha,S.; Thongmee,T.; Vichiwattana,P.; Theamboonlers,A.; Poovorawan,Y.
EPI685137	NS	Thailand	2013-Oct-10	A/Thailand/CU-H3567/2013		Other Database Import	Tewawong,N.; Prachayangprecha,S.; Thongmee,T.; Vichiwattana,P.; Theamboonlers,A.; Poovorawan,Y.
EPI684670	PB2	Thailand	2013-Dec-18	A/Thailand/CU-C4364/2013		Other Database Import	Tewawong,N.; Prachayangprecha,S.; Thongmee,T.; Vichiwattana,P.; Theamboonlers,A.; Poovorawan,Y.
EPI685195	PA	Thailand	2013-Dec-18	A/Thailand/CU-C4364/2013		Other Database Import	Tewawong,N.; Prachayangprecha,S.; Thongmee,T.; Vichiwattana,P.; Theamboonlers,A.; Poovorawan,Y.
EPI684728	PB1	Thailand	2013-Dec-18	A/Thailand/CU-C4364/2013		Other Database Import	Tewawong,N.; Prachayangprecha,S.; Thongmee,T.; Vichiwattana,P.; Theamboonlers,A.; Poovorawan,Y.
EPI685078	MP	Thailand	2013-Dec-18	A/Thailand/CU-C4364/2013		Other Database Import	Tewawong,N.; Prachayangprecha,S.; Thongmee,T.; Vichiwattana,P.; Theamboonlers,A.; Poovorawan,Y.
EPI685002	NA	Thailand	2013-Dec-18	A/Thailand/CU-C4364/2013		Other Database Import	Tewawong,N.; Prachayangprecha,S.; Thongmee,T.; Vichiwattana,P.; Theamboonlers,A.; Poovorawan,Y.
EPI684827	HA	Thailand	2013-Dec-18	A/Thailand/CU-C4364/2013		Other Database Import	Tewawong,N.; Prachayangprecha,S.; Thongmee,T.; Vichiwattana,P.; Theamboonlers,A.; Poovorawan,Y.
EPI684903	NP	Thailand	2013-Dec-18	A/Thailand/CU-C4364/2013		Other Database Import	Tewawong,N.; Prachayangprecha,S.; Thongmee,T.; Vichiwattana,P.; Theamboonlers,A.; Poovorawan,Y.
EPI685136	NS	Thailand	2013-Dec-18	A/Thailand/CU-C4364/2013		Other Database Import	Tewawong,N.; Prachayangprecha,S.; Thongmee,T.; Vichiwattana,P.; Theamboonlers,A.; Poovorawan,Y.
EPI684669	PB2	Thailand	2013-Sep-04	A/Thailand/CU-C4087/2013		Other Database Import	Tewawong,N.; Prachayangprecha,S.; Thongmee,T.; Vichiwattana,P.; Theamboonlers,A.; Poovorawan,Y.
EPI684727	PB1	Thailand	2013-Sep-04	A/Thailand/CU-C4087/2013		Other Database Import	Tewawong,N.; Prachayangprecha,S.; Thongmee,T.; Vichiwattana,P.; Theamboonlers,A.; Poovorawan,Y.
EPI684987	NA	Thailand	2013-Sep-04	A/Thailand/CU-C4087/2013		Other Database Import	Tewawong,N.; Prachayangprecha,S.; Thongmee,T.; Vichiwattana,P.; Theamboonlers,A.; Poovorawan,Y.
EPI684812	HA	Thailand	2013-Sep-04	A/Thailand/CU-C4087/2013		Other Database Import	Tewawong,N.; Prachayangprecha,S.; Thongmee,T.; Vichiwattana,P.; Theamboonlers,A.; Poovorawan,Y.
EPI685077	MP	Thailand	2013-Sep-04	A/Thailand/CU-C4087/2013		Other Database Import	Tewawong,N.; Prachayangprecha,S.; Thongmee,T.; Vichiwattana,P.; Theamboonlers,A.; Poovorawan,Y.
EPI684902	NP	Thailand	2013-Sep-04	A/Thailand/CU-C4087/2013		Other Database Import	Tewawong,N.; Prachayangprecha,S.; Thongmee,T.; Vichiwattana,P.; Theamboonlers,A.; Poovorawan,Y.
EPI685193	PA	Thailand	2013-Sep-04	A/Thailand/CU-C4087/2013		Other Database Import	Tewawong,N.; Prachayangprecha,S.; Thongmee,T.; Vichiwattana,P.; Theamboonlers,A.; Poovorawan,Y.
EPI685135	NS	Thailand	2013-Sep-04	A/Thailand/CU-C4087/2013		Other Database Import	Tewawong,N.; Prachayangprecha,S.; Thongmee,T.; Vichiwattana,P.; Theamboonlers,A.; Poovorawan,Y.
EPI684668	PB2	Thailand	2013-Dec-11	A/Thailand/CU-B8772/2013		Other Database Import	Tewawong,N.; Prachayangprecha,S.; Thongmee,T.; Vichiwattana,P.; Theamboonlers,A.; Poovorawan,Y.
EPI684726	PB1	Thailand	2013-Dec-11	A/Thailand/CU-B8772/2013		Other Database Import	Tewawong,N.; Prachayangprecha,S.; Thongmee,T.; Vichiwattana,P.; Theamboonlers,A.; Poovorawan,Y.
EPI685192	PA	Thailand	2013-Dec-11	A/Thailand/CU-B8772/2013		Other Database Import	Tewawong,N.; Prachayangprecha,S.; Thongmee,T.; Vichiwattana,P.; Theamboonlers,A.; Poovorawan,Y.
EPI685076	MP	Thailand	2013-Dec-11	A/Thailand/CU-B8772/2013		Other Database Import	Tewawong,N.; Prachayangprecha,S.; Thongmee,T.; Vichiwattana,P.; Theamboonlers,A.; Poovorawan,Y.
EPI685000	NA	Thailand	2013-Dec-11	A/Thailand/CU-B8772/2013		Other Database Import	Tewawong,N.; Prachayangprecha,S.; Thongmee,T.; Vichiwattana,P.; Theamboonlers,A.; Poovorawan,Y.
EPI684825	HA	Thailand	2013-Dec-11	A/Thailand/CU-B8772/2013		Other Database Import	Tewawong,N.; Prachayangprecha,S.; Thongmee,T.; Vichiwattana,P.; Theamboonlers,A.; Poovorawan,Y.
EPI684901	NP	Thailand	2013-Dec-11	A/Thailand/CU-B8772/2013		Other Database Import	Tewawong,N.; Prachayangprecha,S.; Thongmee,T.; Vichiwattana,P.; Theamboonlers,A.; Poovorawan,Y.
EPI685134	NS	Thailand	2013-Dec-11	A/Thailand/CU-B8772/2013		Other Database Import	Tewawong,N.; Prachayangprecha,S.; Thongmee,T.; Vichiwattana,P.; Theamboonlers,A.; Poovorawan,Y.
EPI685191	PA	Thailand	2013-Oct-02	A/Thailand/CU-B8518/2013		Other Database Import	Tewawong,N.; Prachayangprecha,S.; Thongmee,T.; Vichiwattana,P.; Theamboonlers,A.; Poovorawan,Y.
EPI684666	PB2	Thailand	2013-Oct-02	A/Thailand/CU-B8518/2013		Other Database Import	Tewawong,N.; Prachayangprecha,S.; Thongmee,T.; Vichiwattana,P.; Theamboonlers,A.; Poovorawan,Y.
EPI684724	PB1	Thailand	2013-Oct-02	A/Thailand/CU-B8518/2013		Other Database Import	Tewawong,N.; Prachayangprecha,S.; Thongmee,T.; Vichiwattana,P.; Theamboonlers,A.; Poovorawan,Y.
EPI684991	NA	Thailand	2013-Oct-02	A/Thailand/CU-B8518/2013		Other Database Import	Tewawong,N.; Prachayangprecha,S.; Thongmee,T.; Vichiwattana,P.; Theamboonlers,A.; Poovorawan,Y.
EPI685074	MP	Thailand	2013-Oct-02	A/Thailand/CU-B8518/2013		Other Database Import	Tewawong,N.; Prachayangprecha,S.; Thongmee,T.; Vichiwattana,P.; Theamboonlers,A.; Poovorawan,Y.
EPI684816	HA	Thailand	2013-Oct-02	A/Thailand/CU-B8518/2013		Other Database Import	Tewawong,N.; Prachayangprecha,S.; Thongmee,T.; Vichiwattana,P.; Theamboonlers,A.; Poovorawan,Y.
EPI684899	NP	Thailand	2013-Oct-02	A/Thailand/CU-B8518/2013		Other Database Import	Tewawong,N.; Prachayangprecha,S.; Thongmee,T.; Vichiwattana,P.; Theamboonlers,A.; Poovorawan,Y.
EPI685132	NS	Thailand	2013-Oct-02	A/Thailand/CU-B8518/2013		Other Database Import	Tewawong,N.; Prachayangprecha,S.; Thongmee,T.; Vichiwattana,P.; Theamboonlers,A.; Poovorawan,Y.
EPI684982	NA	Thailand	2013-Aug-02	A/Thailand/CU-B8121/2013		Other Database Import	Tewawong,N.; Prachayangprecha,S.; Thongmee,T.; Vichiwattana,P.; Theamboonlers,A.; Poovorawan,Y.
EPI684663	PB2	Thailand	2013-Aug-02	A/Thailand/CU-B8121/2013		Other Database Import	Tewawong,N.; Prachayangprecha,S.; Thongmee,T.; Vichiwattana,P.; Theamboonlers,A.; Poovorawan,Y.
EPI684721	PB1	Thailand	2013-Aug-02	A/Thailand/CU-B8121/2013		Other Database Import	Tewawong,N.; Prachayangprecha,S.; Thongmee,T.; Vichiwattana,P.; Theamboonlers,A.; Poovorawan,Y.
EPI684808	HA	Thailand	2013-Aug-02	A/Thailand/CU-B8121/2013		Other Database Import	Tewawong,N.; Prachayangprecha,S.; Thongmee,T.; Vichiwattana,P.; Theamboonlers,A.; Poovorawan,Y.
EPI685071	MP	Thailand	2013-Aug-02	A/Thailand/CU-B8121/2013		Other Database Import	Tewawong,N.; Prachayangprecha,S.; Thongmee,T.; Vichiwattana,P.; Theamboonlers,A.; Poovorawan,Y.
EPI684896	NP	Thailand	2013-Aug-02	A/Thailand/CU-B8121/2013		Other Database Import	Tewawong,N.; Prachayangprecha,S.; Thongmee,T.; Vichiwattana,P.; Theamboonlers,A.; Poovorawan,Y.
EPI685187	PA	Thailand	2013-Aug-02	A/Thailand/CU-B8121/2013		Other Database Import	Tewawong,N.; Prachayangprecha,S.; Thongmee,T.; Vichiwattana,P.; Theamboonlers,A.; Poovorawan,Y.
EPI685129	NS	Thailand	2013-Aug-02	A/Thailand/CU-B8121/2013		Other Database Import	Tewawong,N.; Prachayangprecha,S.; Thongmee,T.; Vichiwattana,P.; Theamboonlers,A.; Poovorawan,Y.
EPI685184	PA	Thailand	2013-Oct-29	A/Thailand/CU-A459/2013		Other Database Import	Tewawong,N.; Prachayangprecha,S.; Thongmee,T.; Vichiwattana,P.; Theamboonlers,A.; Poovorawan,Y.
EPI684660	PB2	Thailand	2013-Oct-29	A/Thailand/CU-A459/2013		Other Database Import	Tewawong,N.; Prachayangprecha,S.; Thongmee,T.; Vichiwattana,P.; Theamboonlers,A.; Poovorawan,Y.
EPI684718	PB1	Thailand	2013-Oct-29	A/Thailand/CU-A459/2013		Other Database Import	Tewawong,N.; Prachayangprecha,S.; Thongmee,T.; Vichiwattana,P.; Theamboonlers,A.; Poovorawan,Y.
EPI685068	MP	Thailand	2013-Oct-29	A/Thailand/CU-A459/2013		Other Database Import	Tewawong,N.; Prachayangprecha,S.; Thongmee,T.; Vichiwattana,P.; Theamboonlers,A.; Poovorawan,Y.
EPI684996	NA	Thailand	2013-Oct-29	A/Thailand/CU-A459/2013		Other Database Import	Tewawong,N.; Prachayangprecha,S.; Thongmee,T.; Vichiwattana,P.; Theamboonlers,A.; Poovorawan,Y.
EPI684821	HA	Thailand	2013-Oct-29	A/Thailand/CU-A459/2013		Other Database Import	Tewawong,N.; Prachayangprecha,S.; Thongmee,T.; Vichiwattana,P.; Theamboonlers,A.; Poovorawan,Y.
EPI684893	NP	Thailand	2013-Oct-29	A/Thailand/CU-A459/2013		Other Database Import	Tewawong,N.; Prachayangprecha,S.; Thongmee,T.; Vichiwattana,P.; Theamboonlers,A.; Poovorawan,Y.
EPI685126	NS	Thailand	2013-Oct-29	A/Thailand/CU-A459/2013		Other Database Import	Tewawong,N.; Prachayangprecha,S.; Thongmee,T.; Vichiwattana,P.; Theamboonlers,A.; Poovorawan,Y.
EPI685181	PA	Thailand	2013-Jul-10	A/Thailand/CU-A166/2013		Other Database Import	Tewawong,N.; Prachayangprecha,S.; Thongmee,T.; Vichiwattana,P.; Theamboonlers,A.; Poovorawan,Y.
EPI684978	NA	Thailand	2013-Jul-10	A/Thailand/CU-A166/2013		Other Database Import	Tewawong,N.; Prachayangprecha,S.; Thongmee,T.; Vichiwattana,P.; Theamboonlers,A.; Poovorawan,Y.
EPI684657	PB2	Thailand	2013-Jul-10	A/Thailand/CU-A166/2013		Other Database Import	Tewawong,N.; Prachayangprecha,S.; Thongmee,T.; Vichiwattana,P.; Theamboonlers,A.; Poovorawan,Y.
EPI684715	PB1	Thailand	2013-Jul-10	A/Thailand/CU-A166/2013		Other Database Import	Tewawong,N.; Prachayangprecha,S.; Thongmee,T.; Vichiwattana,P.; Theamboonlers,A.; Poovorawan,Y.
EPI684804	HA	Thailand	2013-Jul-10	A/Thailand/CU-A166/2013		Other Database Import	Tewawong,N.; Prachayangprecha,S.; Thongmee,T.; Vichiwattana,P.; Theamboonlers,A.; Poovorawan,Y.
EPI685065	MP	Thailand	2013-Jul-10	A/Thailand/CU-A166/2013		Other Database Import	Tewawong,N.; Prachayangprecha,S.; Thongmee,T.; Vichiwattana,P.; Theamboonlers,A.; Poovorawan,Y.
EPI684890	NP	Thailand	2013-Jul-10	A/Thailand/CU-A166/2013		Other Database Import	Tewawong,N.; Prachayangprecha,S.; Thongmee,T.; Vichiwattana,P.; Theamboonlers,A.; Poovorawan,Y.
EPI685123	NS	Thailand	2013-Jul-10	A/Thailand/CU-A166/2013		Other Database Import	Tewawong,N.; Prachayangprecha,S.; Thongmee,T.; Vichiwattana,P.; Theamboonlers,A.; Poovorawan,Y.
EPI674736	HA	Switzerland	2013-Dec-06	A/Switzerland/9715293/2013		Crick Worldwide Influenza Centre
EPI674737	NA	Switzerland	2013-Dec-06	A/Switzerland/9715293/2013		Crick Worldwide Influenza Centre
EPI629799	NA	Australia	2013-Oct-07	A/Perth/247/2013	Pathwest QE II Medical Centre	WHO Collaborating Centre for Reference and Research on Influenza	Chong, K.; Deng, Y-M.; Sullivan, S.; Komadina, N.
EPI629800	HA	Australia	2013-Oct-07	A/Perth/247/2013	Pathwest QE II Medical Centre	WHO Collaborating Centre for Reference and Research on Influenza	Chong, K.; Deng, Y-M.; Sullivan, S.; Komadina, N.
EPI629784	NA	Australia	2013-Aug-08	A/Perth/110/2013	Pathwest QE II Medical Centre	WHO Collaborating Centre for Reference and Research on Influenza	Chong, K.; Deng, Y-M.; Sullivan, S.; Komadina, N.
EPI629785	HA	Australia	2013-Aug-08	A/Perth/110/2013	Pathwest QE II Medical Centre	WHO Collaborating Centre for Reference and Research on Influenza	Chong, K.; Deng, Y-M.; Sullivan, S.; Komadina, N.
EPI622654	HA	China	2013-Dec-05	A/Hangzhou/B750/2013	Hangzhou Center for Disease Control and Prevention	Hangzhou Center for Disease Control and Prevention	Li,J.; Zhou,Y.Y.; Kou,Y.; Zheng,Z.B.; Yu,X.F.
EPI764348	PB1	China	2013-Dec-05	A/Hangzhou/B750/2013	Hangzhou Center for Disease Control and Prevention	Hangzhou Center for Disease Control and Prevention	Li,J.; Zhou,Y.Y.; Kou,Y.; Zheng,Z.B.; Yu,X.F.
EPI917024	PA	China	2013-Dec-05	A/Hangzhou/B750/2013	Hangzhou Center for Disease Control and Prevention	Hangzhou Center for Disease Control and Prevention	Li,J.; Zhou,Y.Y.; Kou,Y.; Zheng,Z.B.; Yu,X.F.
EPI622653	HA	China	2013-Dec-05	A/Hangzhou/A831/2013	Hangzhou Center for Disease Control and Prevention	Hangzhou Center for Disease Control and Prevention	Li,J.; Zhou,Y.Y.; Kou,Y.; Zheng,Z.B.; Yu,X.F.
EPI764347	PB1	China	2013-Dec-05	A/Hangzhou/A831/2013	Hangzhou Center for Disease Control and Prevention	Hangzhou Center for Disease Control and Prevention	Li,J.; Zhou,Y.Y.; Kou,Y.; Zheng,Z.B.; Yu,X.F.
EPI917023	PA	China	2013-Dec-05	A/Hangzhou/A831/2013	Hangzhou Center for Disease Control and Prevention	Hangzhou Center for Disease Control and Prevention	Li,J.; Zhou,Y.Y.; Kou,Y.; Zheng,Z.B.; Yu,X.F.
EPI622652	HA	China	2013-Dec-04	A/Hangzhou/A825/2013	Hangzhou Center for Disease Control and Prevention	Hangzhou Center for Disease Control and Prevention	Li,J.; Zhou,Y.Y.; Kou,Y.; Zheng,Z.B.; Yu,X.F.
EPI764346	PB1	China	2013-Dec-04	A/Hangzhou/A825/2013	Hangzhou Center for Disease Control and Prevention	Hangzhou Center for Disease Control and Prevention	Li,J.; Zhou,Y.Y.; Kou,Y.; Zheng,Z.B.; Yu,X.F.
EPI917022	PA	China	2013-Dec-04	A/Hangzhou/A825/2013	Hangzhou Center for Disease Control and Prevention	Hangzhou Center for Disease Control and Prevention	Li,J.; Zhou,Y.Y.; Kou,Y.; Zheng,Z.B.; Yu,X.F.
EPI622651	HA	China	2013-Dec-04	A/Hangzhou/A816/2013	Hangzhou Center for Disease Control and Prevention	Hangzhou Center for Disease Control and Prevention	Li,J.; Zhou,Y.Y.; Kou,Y.; Zheng,Z.B.; Yu,X.F.
EPI764345	PB1	China	2013-Dec-04	A/Hangzhou/A816/2013	Hangzhou Center for Disease Control and Prevention	Hangzhou Center for Disease Control and Prevention	Li,J.; Zhou,Y.Y.; Kou,Y.; Zheng,Z.B.; Yu,X.F.
EPI917021	PA	China	2013-Dec-04	A/Hangzhou/A816/2013	Hangzhou Center for Disease Control and Prevention	Hangzhou Center for Disease Control and Prevention	Li,J.; Zhou,Y.Y.; Kou,Y.; Zheng,Z.B.; Yu,X.F.
EPI622650	HA	China	2013-Dec-04	A/Hangzhou/A812/2013	Hangzhou Center for Disease Control and Prevention	Hangzhou Center for Disease Control and Prevention	Li,J.; Zhou,Y.Y.; Kou,Y.; Zheng,Z.B.; Yu,X.F.
EPI764344	PB1	China	2013-Dec-04	A/Hangzhou/A812/2013	Hangzhou Center for Disease Control and Prevention	Hangzhou Center for Disease Control and Prevention	Li,J.; Zhou,Y.Y.; Kou,Y.; Zheng,Z.B.; Yu,X.F.
EPI917020	PA	China	2013-Dec-04	A/Hangzhou/A812/2013	Hangzhou Center for Disease Control and Prevention	Hangzhou Center for Disease Control and Prevention	Li,J.; Zhou,Y.Y.; Kou,Y.; Zheng,Z.B.; Yu,X.F.
EPI622648	HA	China	2013-Nov-27	A/Hangzhou/B728/2013	Hangzhou Center for Disease Control and Prevention	Hangzhou Center for Disease Control and Prevention	Li,J.; Zhou,Y.Y.; Kou,Y.; Zheng,Z.B.; Yu,X.F.
EPI764342	PB1	China	2013-Nov-27	A/Hangzhou/B728/2013	Hangzhou Center for Disease Control and Prevention	Hangzhou Center for Disease Control and Prevention	Li,J.; Zhou,Y.Y.; Kou,Y.; Zheng,Z.B.; Yu,X.F.
EPI917018	PA	China	2013-Nov-27	A/Hangzhou/B728/2013	Hangzhou Center for Disease Control and Prevention	Hangzhou Center for Disease Control and Prevention	Li,J.; Zhou,Y.Y.; Kou,Y.; Zheng,Z.B.; Yu,X.F.
EPI622647	HA	China	2013-Nov-27	A/Hangzhou/A806/2013	Hangzhou Center for Disease Control and Prevention	Hangzhou Center for Disease Control and Prevention	Li,J.; Zhou,Y.Y.; Kou,Y.; Zheng,Z.B.; Yu,X.F.
EPI764341	PB1	China	2013-Nov-27	A/Hangzhou/A806/2013	Hangzhou Center for Disease Control and Prevention	Hangzhou Center for Disease Control and Prevention	Li,J.; Zhou,Y.Y.; Kou,Y.; Zheng,Z.B.; Yu,X.F.
EPI917017	PA	China	2013-Nov-27	A/Hangzhou/A806/2013	Hangzhou Center for Disease Control and Prevention	Hangzhou Center for Disease Control and Prevention	Li,J.; Zhou,Y.Y.; Kou,Y.; Zheng,Z.B.; Yu,X.F.
EPI622644	HA	China	2013-Nov-25	A/Hangzhou/B718/2013	Hangzhou Center for Disease Control and Prevention	Hangzhou Center for Disease Control and Prevention	Li,J.; Zhou,Y.Y.; Kou,Y.; Zheng,Z.B.; Yu,X.F.
EPI764338	PB1	China	2013-Nov-25	A/Hangzhou/B718/2013	Hangzhou Center for Disease Control and Prevention	Hangzhou Center for Disease Control and Prevention	Li,J.; Zhou,Y.Y.; Kou,Y.; Zheng,Z.B.; Yu,X.F.
EPI917014	PA	China	2013-Nov-25	A/Hangzhou/B718/2013	Hangzhou Center for Disease Control and Prevention	Hangzhou Center for Disease Control and Prevention	Li,J.; Zhou,Y.Y.; Kou,Y.; Zheng,Z.B.; Yu,X.F.
EPI622643	HA	China	2013-Nov-25	A/Hangzhou/A800/2013	Hangzhou Center for Disease Control and Prevention	Hangzhou Center for Disease Control and Prevention	Li,J.; Zhou,Y.Y.; Kou,Y.; Zheng,Z.B.; Yu,X.F.
EPI764337	PB1	China	2013-Nov-25	A/Hangzhou/A800/2013	Hangzhou Center for Disease Control and Prevention	Hangzhou Center for Disease Control and Prevention	Li,J.; Zhou,Y.Y.; Kou,Y.; Zheng,Z.B.; Yu,X.F.
EPI917013	PA	China	2013-Nov-25	A/Hangzhou/A800/2013	Hangzhou Center for Disease Control and Prevention	Hangzhou Center for Disease Control and Prevention	Li,J.; Zhou,Y.Y.; Kou,Y.; Zheng,Z.B.; Yu,X.F.
EPI622641	HA	China	2013-Nov-21	A/Hangzhou/B709/2013	Hangzhou Center for Disease Control and Prevention	Hangzhou Center for Disease Control and Prevention	Li,J.; Zhou,Y.Y.; Kou,Y.; Zheng,Z.B.; Yu,X.F.
EPI764335	PB1	China	2013-Nov-21	A/Hangzhou/B709/2013	Hangzhou Center for Disease Control and Prevention	Hangzhou Center for Disease Control and Prevention	Li,J.; Zhou,Y.Y.; Kou,Y.; Zheng,Z.B.; Yu,X.F.
EPI917011	PA	China	2013-Nov-21	A/Hangzhou/B709/2013	Hangzhou Center for Disease Control and Prevention	Hangzhou Center for Disease Control and Prevention	Li,J.; Zhou,Y.Y.; Kou,Y.; Zheng,Z.B.; Yu,X.F.
EPI622639	HA	China	2013-Nov-21	A/Hangzhou/A784/2013	Hangzhou Center for Disease Control and Prevention	Hangzhou Center for Disease Control and Prevention	Li,J.; Zhou,Y.Y.; Kou,Y.; Zheng,Z.B.; Yu,X.F.
EPI764333	PB1	China	2013-Nov-21	A/Hangzhou/A784/2013	Hangzhou Center for Disease Control and Prevention	Hangzhou Center for Disease Control and Prevention	Li,J.; Zhou,Y.Y.; Kou,Y.; Zheng,Z.B.; Yu,X.F.
EPI917009	PA	China	2013-Nov-21	A/Hangzhou/A784/2013	Hangzhou Center for Disease Control and Prevention	Hangzhou Center for Disease Control and Prevention	Li,J.; Zhou,Y.Y.; Kou,Y.; Zheng,Z.B.; Yu,X.F.
EPI622637	HA	China	2013-Nov-18	A/Hangzhou/A776/2013	Hangzhou Center for Disease Control and Prevention	Hangzhou Center for Disease Control and Prevention	Li,J.; Zhou,Y.Y.; Kou,Y.; Zheng,Z.B.; Yu,X.F.
EPI764331	PB1	China	2013-Nov-18	A/Hangzhou/A776/2013	Hangzhou Center for Disease Control and Prevention	Hangzhou Center for Disease Control and Prevention	Li,J.; Zhou,Y.Y.; Kou,Y.; Zheng,Z.B.; Yu,X.F.
EPI917007	PA	China	2013-Nov-18	A/Hangzhou/A776/2013	Hangzhou Center for Disease Control and Prevention	Hangzhou Center for Disease Control and Prevention	Li,J.; Zhou,Y.Y.; Kou,Y.; Zheng,Z.B.; Yu,X.F.
EPI622636	HA	China	2013-Nov-15	A/Hangzhou/B690/2013	Hangzhou Center for Disease Control and Prevention	Hangzhou Center for Disease Control and Prevention	Li,J.; Zhou,Y.Y.; Kou,Y.; Zheng,Z.B.; Yu,X.F.
EPI764330	PB1	China	2013-Nov-15	A/Hangzhou/B690/2013	Hangzhou Center for Disease Control and Prevention	Hangzhou Center for Disease Control and Prevention	Li,J.; Zhou,Y.Y.; Kou,Y.; Zheng,Z.B.; Yu,X.F.
EPI917006	PA	China	2013-Nov-15	A/Hangzhou/B690/2013	Hangzhou Center for Disease Control and Prevention	Hangzhou Center for Disease Control and Prevention	Li,J.; Zhou,Y.Y.; Kou,Y.; Zheng,Z.B.; Yu,X.F.
EPI622635	HA	China	2013-Nov-15	A/Hangzhou/A773/2013	Hangzhou Center for Disease Control and Prevention	Hangzhou Center for Disease Control and Prevention	Li,J.; Zhou,Y.Y.; Kou,Y.; Zheng,Z.B.; Yu,X.F.
EPI764329	PB1	China	2013-Nov-15	A/Hangzhou/A773/2013	Hangzhou Center for Disease Control and Prevention	Hangzhou Center for Disease Control and Prevention	Li,J.; Zhou,Y.Y.; Kou,Y.; Zheng,Z.B.; Yu,X.F.
EPI917005	PA	China	2013-Nov-15	A/Hangzhou/A773/2013	Hangzhou Center for Disease Control and Prevention	Hangzhou Center for Disease Control and Prevention	Li,J.; Zhou,Y.Y.; Kou,Y.; Zheng,Z.B.; Yu,X.F.
EPI622631	HA	China	2013-Oct-15	A/Hangzhou/B600/2013	Hangzhou Center for Disease Control and Prevention	Hangzhou Center for Disease Control and Prevention	Li,J.; Zhou,Y.Y.; Kou,Y.; Zheng,Z.B.; Yu,X.F.
EPI764325	PB1	China	2013-Oct-15	A/Hangzhou/B600/2013	Hangzhou Center for Disease Control and Prevention	Hangzhou Center for Disease Control and Prevention	Li,J.; Zhou,Y.Y.; Kou,Y.; Zheng,Z.B.; Yu,X.F.
EPI917001	PA	China	2013-Oct-15	A/Hangzhou/B600/2013	Hangzhou Center for Disease Control and Prevention	Hangzhou Center for Disease Control and Prevention	Li,J.; Zhou,Y.Y.; Kou,Y.; Zheng,Z.B.; Yu,X.F.
EPI622630	HA	China	2013-Oct-15	A/Hangzhou/B599/2013	Hangzhou Center for Disease Control and Prevention	Hangzhou Center for Disease Control and Prevention	Li,J.; Zhou,Y.Y.; Kou,Y.; Zheng,Z.B.; Yu,X.F.
EPI764324	PB1	China	2013-Oct-15	A/Hangzhou/B599/2013	Hangzhou Center for Disease Control and Prevention	Hangzhou Center for Disease Control and Prevention	Li,J.; Zhou,Y.Y.; Kou,Y.; Zheng,Z.B.; Yu,X.F.
EPI917000	PA	China	2013-Oct-15	A/Hangzhou/B599/2013	Hangzhou Center for Disease Control and Prevention	Hangzhou Center for Disease Control and Prevention	Li,J.; Zhou,Y.Y.; Kou,Y.; Zheng,Z.B.; Yu,X.F.
EPI622629	HA	China	2013-Oct-15	A/Hangzhou/A683/2013	Hangzhou Center for Disease Control and Prevention	Hangzhou Center for Disease Control and Prevention	Li,J.; Zhou,Y.Y.; Kou,Y.; Zheng,Z.B.; Yu,X.F.
EPI764323	PB1	China	2013-Oct-15	A/Hangzhou/A683/2013	Hangzhou Center for Disease Control and Prevention	Hangzhou Center for Disease Control and Prevention	Li,J.; Zhou,Y.Y.; Kou,Y.; Zheng,Z.B.; Yu,X.F.
EPI916999	PA	China	2013-Oct-15	A/Hangzhou/A683/2013	Hangzhou Center for Disease Control and Prevention	Hangzhou Center for Disease Control and Prevention	Li,J.; Zhou,Y.Y.; Kou,Y.; Zheng,Z.B.; Yu,X.F.
EPI622628	HA	China	2013-Oct-10	A/Hangzhou/A666/2013	Hangzhou Center for Disease Control and Prevention	Hangzhou Center for Disease Control and Prevention	Li,J.; Zhou,Y.Y.; Kou,Y.; Zheng,Z.B.; Yu,X.F.
EPI764322	PB1	China	2013-Oct-10	A/Hangzhou/A666/2013	Hangzhou Center for Disease Control and Prevention	Hangzhou Center for Disease Control and Prevention	Li,J.; Zhou,Y.Y.; Kou,Y.; Zheng,Z.B.; Yu,X.F.
EPI916998	PA	China	2013-Oct-10	A/Hangzhou/A666/2013	Hangzhou Center for Disease Control and Prevention	Hangzhou Center for Disease Control and Prevention	Li,J.; Zhou,Y.Y.; Kou,Y.; Zheng,Z.B.; Yu,X.F.
EPI622627	HA	China	2013-Oct-10	A/Hangzhou/A662/2013	Hangzhou Center for Disease Control and Prevention	Hangzhou Center for Disease Control and Prevention	Li,J.; Zhou,Y.Y.; Kou,Y.; Zheng,Z.B.; Yu,X.F.
EPI764321	PB1	China	2013-Oct-10	A/Hangzhou/A662/2013	Hangzhou Center for Disease Control and Prevention	Hangzhou Center for Disease Control and Prevention	Li,J.; Zhou,Y.Y.; Kou,Y.; Zheng,Z.B.; Yu,X.F.
EPI916997	PA	China	2013-Oct-10	A/Hangzhou/A662/2013	Hangzhou Center for Disease Control and Prevention	Hangzhou Center for Disease Control and Prevention	Li,J.; Zhou,Y.Y.; Kou,Y.; Zheng,Z.B.; Yu,X.F.
EPI622626	HA	China	2013-Oct-10	A/Hangzhou/A649/2013	Hangzhou Center for Disease Control and Prevention	Hangzhou Center for Disease Control and Prevention	Li,J.; Zhou,Y.Y.; Kou,Y.; Zheng,Z.B.; Yu,X.F.
EPI764320	PB1	China	2013-Oct-10	A/Hangzhou/A649/2013	Hangzhou Center for Disease Control and Prevention	Hangzhou Center for Disease Control and Prevention	Li,J.; Zhou,Y.Y.; Kou,Y.; Zheng,Z.B.; Yu,X.F.
EPI916996	PA	China	2013-Oct-10	A/Hangzhou/A649/2013	Hangzhou Center for Disease Control and Prevention	Hangzhou Center for Disease Control and Prevention	Li,J.; Zhou,Y.Y.; Kou,Y.; Zheng,Z.B.; Yu,X.F.
EPI622625	HA	China	2013-Sep-15	A/Hangzhou/A601/2013	Hangzhou Center for Disease Control and Prevention	Hangzhou Center for Disease Control and Prevention	Li,J.; Zhou,Y.Y.; Kou,Y.; Zheng,Z.B.; Yu,X.F.
EPI764319	PB1	China	2013-Sep-15	A/Hangzhou/A601/2013	Hangzhou Center for Disease Control and Prevention	Hangzhou Center for Disease Control and Prevention	Li,J.; Zhou,Y.Y.; Kou,Y.; Zheng,Z.B.; Yu,X.F.
EPI916995	PA	China	2013-Sep-15	A/Hangzhou/A601/2013	Hangzhou Center for Disease Control and Prevention	Hangzhou Center for Disease Control and Prevention	Li,J.; Zhou,Y.Y.; Kou,Y.; Zheng,Z.B.; Yu,X.F.
EPI622624	HA	China	2013-Aug-27	A/Hangzhou/A544/2013	Hangzhou Center for Disease Control and Prevention	Hangzhou Center for Disease Control and Prevention	Li,J.; Zhou,Y.Y.; Kou,Y.; Zheng,Z.B.; Yu,X.F.
EPI764318	PB1	China	2013-Aug-27	A/Hangzhou/A544/2013	Hangzhou Center for Disease Control and Prevention	Hangzhou Center for Disease Control and Prevention	Li,J.; Zhou,Y.Y.; Kou,Y.; Zheng,Z.B.; Yu,X.F.
EPI916994	PA	China	2013-Aug-27	A/Hangzhou/A544/2013	Hangzhou Center for Disease Control and Prevention	Hangzhou Center for Disease Control and Prevention	Li,J.; Zhou,Y.Y.; Kou,Y.; Zheng,Z.B.; Yu,X.F.
EPI622623	HA	China	2013-Aug-15	A/Hangzhou/A511/2013	Hangzhou Center for Disease Control and Prevention	Hangzhou Center for Disease Control and Prevention	Li,J.; Zhou,Y.Y.; Kou,Y.; Zheng,Z.B.; Yu,X.F.
EPI764317	PB1	China	2013-Aug-15	A/Hangzhou/A511/2013	Hangzhou Center for Disease Control and Prevention	Hangzhou Center for Disease Control and Prevention	Li,J.; Zhou,Y.Y.; Kou,Y.; Zheng,Z.B.; Yu,X.F.
EPI916993	PA	China	2013-Aug-15	A/Hangzhou/A511/2013	Hangzhou Center for Disease Control and Prevention	Hangzhou Center for Disease Control and Prevention	Li,J.; Zhou,Y.Y.; Kou,Y.; Zheng,Z.B.; Yu,X.F.
EPI622622	HA	China	2013-Jul-29	A/Hangzhou/A469/2013	Hangzhou Center for Disease Control and Prevention	Hangzhou Center for Disease Control and Prevention	Li,J.; Zhou,Y.Y.; Kou,Y.; Zheng,Z.B.; Yu,X.F.
EPI764316	PB1	China	2013-Jul-29	A/Hangzhou/A469/2013	Hangzhou Center for Disease Control and Prevention	Hangzhou Center for Disease Control and Prevention	Li,J.; Zhou,Y.Y.; Kou,Y.; Zheng,Z.B.; Yu,X.F.
EPI916992	PA	China	2013-Jul-29	A/Hangzhou/A469/2013	Hangzhou Center for Disease Control and Prevention	Hangzhou Center for Disease Control and Prevention	Li,J.; Zhou,Y.Y.; Kou,Y.; Zheng,Z.B.; Yu,X.F.
EPI622621	HA	China	2013-Jul-08	A/Hangzhou/A429/2013	Hangzhou Center for Disease Control and Prevention	Hangzhou Center for Disease Control and Prevention	Li,J.; Zhou,Y.Y.; Kou,Y.; Zheng,Z.B.; Yu,X.F.
EPI764315	PB1	China	2013-Jul-08	A/Hangzhou/A429/2013	Hangzhou Center for Disease Control and Prevention	Hangzhou Center for Disease Control and Prevention	Li,J.; Zhou,Y.Y.; Kou,Y.; Zheng,Z.B.; Yu,X.F.
EPI916991	PA	China	2013-Jul-08	A/Hangzhou/A429/2013	Hangzhou Center for Disease Control and Prevention	Hangzhou Center for Disease Control and Prevention	Li,J.; Zhou,Y.Y.; Kou,Y.; Zheng,Z.B.; Yu,X.F.
EPI620667	NA	China	2013-Dec-24	A/Beijing/50806/2013		Other Database Import	Zhu,R.; Qian,Y.; Sun,Y.; Wang,F.; Zhao,L.; Deng,J.
EPI598863	HA	China	2013-Dec-24	A/Beijing/50806/2013		Other Database Import	Zhu,R.; Qian,Y.; Sun,Y.; Wang,F.; Zhao,L.; Deng,J.
EPI620668	NA	China	2013-Dec-20	A/Beijing/50715/2013		Other Database Import	Zhu,R.; Qian,Y.; Sun,Y.; Wang,F.; Zhao,L.; Deng,J.
EPI598862	HA	China	2013-Dec-20	A/Beijing/50715/2013		Other Database Import	Zhu,R.; Qian,Y.; Sun,Y.; Wang,F.; Zhao,L.; Deng,J.
EPI620680	NA	China	2013-Dec-31	A/Beijing/51045/2013		Other Database Import	Zhu,R.; Qian,Y.; Sun,Y.; Wang,F.; Zhao,L.; Deng,J.
EPI598861	HA	China	2013-Dec-31	A/Beijing/51045/2013		Other Database Import	Zhu,R.; Qian,Y.; Sun,Y.; Wang,F.; Zhao,L.; Deng,J.
EPI597829	NS	Iran, Islamic Republic of	2013-Dec-29	A/Eslam Abad/71015/2013		Other Database Import	Mokhtari Azad,T.; Rezaei,F.; Shafiei Jandaghi,N.Z.; Rogo,L.D.; Meysami,P.; Ghavami,N.; Naseri,M.
EPI586223	MP	China	2013-Nov-01	A/Beijing/FL93/2013		Other Database Import	Liao,H.; Li,X.; Liu,L.; Liu,Y.; Xu,Z.; Xu,D.
EPI586176	NA	China	2013-Nov-01	A/Beijing/FL93/2013		Other Database Import	Liao,H.; Li,X.; Liu,L.; Liu,Y.; Xu,Z.; Xu,D.
EPI586174	NA	China	2013-Nov-09	A/Beijing/FL34/2013		Other Database Import	Liao,H.; Li,X.; Liu,L.; Liu,Y.; Xu,Z.; Xu,D.
EPI586221	MP	China	2013-Nov-28	A/Beijing/FL31/2013		Other Database Import	Liao,H.; Li,X.; Liu,L.; Liu,Y.; Xu,Z.; Xu,D.
EPI586173	NA	China	2013-Nov-28	A/Beijing/FL31/2013		Other Database Import	Liao,H.; Li,X.; Liu,L.; Liu,Y.; Xu,Z.; Xu,D.
EPI586220	MP	China	2013-Dec-14	A/Beijing/FL29/2013		Other Database Import	Liao,H.; Li,X.; Liu,L.; Liu,Y.; Xu,Z.; Xu,D.
EPI586172	NA	China	2013-Dec-14	A/Beijing/FL29/2013		Other Database Import	Liao,H.; Li,X.; Liu,L.; Liu,Y.; Xu,Z.; Xu,D.
EPI585038	HA	Thailand	2013-Oct-01	A/Nong Khai/298/2013	Thai National Influenza Center	Thai National Influenza Center
EPI584733	HA	Thailand	2013-Oct-01	A/Song Khla/293/2013	Thai National Influenza Center	Thai National Influenza Center
EPI584729	HA	Thailand	2013-Nov-05	A/Chiang Rai/337/2013	Thai National Influenza Center	Thai National Influenza Center
EPI578947	NA	Nepal	2013-Aug-19	A/Nepal/1501A/2013	National Public Health Laboratory	National Institute of Infectious Diseases (NIID)	Takashita,Emi; Fujisaki,Seiichiro; Shirakura,Masayuki; Watanabe,Shinji; Odagiri,Takato
EPI578948	HA	Nepal	2013-Aug-19	A/Nepal/1501A/2013	National Public Health Laboratory	National Institute of Infectious Diseases (NIID)	Takashita,Emi; Fujisaki,Seiichiro; Shirakura,Masayuki; Watanabe,Shinji; Odagiri,Takato
EPI578945	NA	Nepal	2013-Aug-18	A/Nepal/1474A/2013	National Public Health Laboratory	National Institute of Infectious Diseases (NIID)	Takashita,Emi; Fujisaki,Seiichiro; Shirakura,Masayuki; Watanabe,Shinji; Odagiri,Takato
EPI578946	HA	Nepal	2013-Aug-18	A/Nepal/1474A/2013	National Public Health Laboratory	National Institute of Infectious Diseases (NIID)	Takashita,Emi; Fujisaki,Seiichiro; Shirakura,Masayuki; Watanabe,Shinji; Odagiri,Takato
EPI578943	NA	Nepal	2013-Aug-11	A/Nepal/1397A/2013	National Public Health Laboratory	National Institute of Infectious Diseases (NIID)	Takashita,Emi; Fujisaki,Seiichiro; Shirakura,Masayuki; Watanabe,Shinji; Odagiri,Takato
EPI578944	HA	Nepal	2013-Aug-11	A/Nepal/1397A/2013	National Public Health Laboratory	National Institute of Infectious Diseases (NIID)	Takashita,Emi; Fujisaki,Seiichiro; Shirakura,Masayuki; Watanabe,Shinji; Odagiri,Takato
EPI578939	NA	Nepal	2013-Aug-06	A/Nepal/1380A/2013	National Public Health Laboratory	National Institute of Infectious Diseases (NIID)	Takashita,Emi; Fujisaki,Seiichiro; Shirakura,Masayuki; Watanabe,Shinji; Odagiri,Takato
EPI578940	HA	Nepal	2013-Aug-06	A/Nepal/1380A/2013	National Public Health Laboratory	National Institute of Infectious Diseases (NIID)	Takashita,Emi; Fujisaki,Seiichiro; Shirakura,Masayuki; Watanabe,Shinji; Odagiri,Takato
EPI578937	NA	Nepal	2013-Aug-05	A/Nepal/1375A/2013	National Public Health Laboratory	National Institute of Infectious Diseases (NIID)	Takashita,Emi; Fujisaki,Seiichiro; Shirakura,Masayuki; Watanabe,Shinji; Odagiri,Takato
EPI578938	HA	Nepal	2013-Aug-05	A/Nepal/1375A/2013	National Public Health Laboratory	National Institute of Infectious Diseases (NIID)	Takashita,Emi; Fujisaki,Seiichiro; Shirakura,Masayuki; Watanabe,Shinji; Odagiri,Takato
EPI578935	NA	Nepal	2013-Aug-04	A/Nepal/1302A/2013	National Public Health Laboratory	National Institute of Infectious Diseases (NIID)	Takashita,Emi; Fujisaki,Seiichiro; Shirakura,Masayuki; Watanabe,Shinji; Odagiri,Takato
EPI578936	HA	Nepal	2013-Aug-04	A/Nepal/1302A/2013	National Public Health Laboratory	National Institute of Infectious Diseases (NIID)	Takashita,Emi; Fujisaki,Seiichiro; Shirakura,Masayuki; Watanabe,Shinji; Odagiri,Takato
EPI578933	NA	Nepal	2013-Aug-02	A/Nepal/1299A/2013	National Public Health Laboratory	National Institute of Infectious Diseases (NIID)	Takashita,Emi; Fujisaki,Seiichiro; Shirakura,Masayuki; Watanabe,Shinji; Odagiri,Takato
EPI578934	HA	Nepal	2013-Aug-02	A/Nepal/1299A/2013	National Public Health Laboratory	National Institute of Infectious Diseases (NIID)	Takashita,Emi; Fujisaki,Seiichiro; Shirakura,Masayuki; Watanabe,Shinji; Odagiri,Takato
EPI578927	NA	Nepal	2013-Jul-31	A/Nepal/1240A/2013	National Public Health Laboratory	National Institute of Infectious Diseases (NIID)	Takashita,Emi; Fujisaki,Seiichiro; Shirakura,Masayuki; Watanabe,Shinji; Odagiri,Takato
EPI578928	HA	Nepal	2013-Jul-31	A/Nepal/1240A/2013	National Public Health Laboratory	National Institute of Infectious Diseases (NIID)	Takashita,Emi; Fujisaki,Seiichiro; Shirakura,Masayuki; Watanabe,Shinji; Odagiri,Takato
EPI578925	NA	Nepal	2013-Jul-30	A/Nepal/1232B/2013	National Public Health Laboratory	National Institute of Infectious Diseases (NIID)	Takashita,Emi; Fujisaki,Seiichiro; Shirakura,Masayuki; Watanabe,Shinji; Odagiri,Takato
EPI578926	HA	Nepal	2013-Jul-30	A/Nepal/1232B/2013	National Public Health Laboratory	National Institute of Infectious Diseases (NIID)	Takashita,Emi; Fujisaki,Seiichiro; Shirakura,Masayuki; Watanabe,Shinji; Odagiri,Takato
EPI578923	NA	Nepal	2013-Jul-29	A/Nepal/1229B/2013	National Public Health Laboratory	National Institute of Infectious Diseases (NIID)	Takashita,Emi; Fujisaki,Seiichiro; Shirakura,Masayuki; Watanabe,Shinji; Odagiri,Takato
EPI578924	HA	Nepal	2013-Jul-29	A/Nepal/1229B/2013	National Public Health Laboratory	National Institute of Infectious Diseases (NIID)	Takashita,Emi; Fujisaki,Seiichiro; Shirakura,Masayuki; Watanabe,Shinji; Odagiri,Takato
EPI578921	NA	Nepal	2013-Jul-04	A/Nepal/871/2013	National Public Health Laboratory	National Institute of Infectious Diseases (NIID)	Takashita,Emi; Fujisaki,Seiichiro; Shirakura,Masayuki; Watanabe,Shinji; Odagiri,Takato
EPI578922	HA	Nepal	2013-Jul-04	A/Nepal/871/2013	National Public Health Laboratory	National Institute of Infectious Diseases (NIID)	Takashita,Emi; Fujisaki,Seiichiro; Shirakura,Masayuki; Watanabe,Shinji; Odagiri,Takato
EPI576379	HA	Germany	2013-Dec-10	A/Berlin/215/2013		Robert Koch Institute	Wedde, M.; Schweiger, B.
EPI576370	HA	Germany	2013-Dec-19	A/Niedersachsen/113/2013		Robert Koch Institute	Wedde, M.; Schweiger, B.
EPI574103	NA	Nepal	2013-Jul-25	A/Nepal/1181C/2013	National Public Health Laboratory	National Institute of Infectious Diseases (NIID)	Takashita,Emi; Fujisaki,Seiichiro; Shirakura,Masayuki; Watanabe,Shinji; Odagiri,Takato
EPI574104	HA	Nepal	2013-Jul-25	A/Nepal/1181C/2013	National Public Health Laboratory	National Institute of Infectious Diseases (NIID)	Takashita,Emi; Fujisaki,Seiichiro; Shirakura,Masayuki; Watanabe,Shinji; Odagiri,Takato
EPI574099	NA	Nepal	2013-Jul-18	A/Nepal/1091C/2013	National Public Health Laboratory	National Institute of Infectious Diseases (NIID)	Takashita,Emi; Fujisaki,Seiichiro; Shirakura,Masayuki; Watanabe,Shinji; Odagiri,Takato
EPI574100	HA	Nepal	2013-Jul-18	A/Nepal/1091C/2013	National Public Health Laboratory	National Institute of Infectious Diseases (NIID)	Takashita,Emi; Fujisaki,Seiichiro; Shirakura,Masayuki; Watanabe,Shinji; Odagiri,Takato
EPI574097	NA	Nepal	2013-Jul-15	A/Nepal/1074B/2013	National Public Health Laboratory	National Institute of Infectious Diseases (NIID)	Takashita,Emi; Fujisaki,Seiichiro; Shirakura,Masayuki; Watanabe,Shinji; Odagiri,Takato
EPI574098	HA	Nepal	2013-Jul-15	A/Nepal/1074B/2013	National Public Health Laboratory	National Institute of Infectious Diseases (NIID)	Takashita,Emi; Fujisaki,Seiichiro; Shirakura,Masayuki; Watanabe,Shinji; Odagiri,Takato
EPI574095	NA	Nepal	2013-Jul-14	A/Nepal/1012C/2013	National Public Health Laboratory	National Institute of Infectious Diseases (NIID)	Takashita,Emi; Fujisaki,Seiichiro; Shirakura,Masayuki; Watanabe,Shinji; Odagiri,Takato
EPI574096	HA	Nepal	2013-Jul-14	A/Nepal/1012C/2013	National Public Health Laboratory	National Institute of Infectious Diseases (NIID)	Takashita,Emi; Fujisaki,Seiichiro; Shirakura,Masayuki; Watanabe,Shinji; Odagiri,Takato
EPI574093	NA	Nepal	2013-Jul-11	A/Nepal/998B/2013	National Public Health Laboratory	National Institute of Infectious Diseases (NIID)	Takashita,Emi; Fujisaki,Seiichiro; Shirakura,Masayuki; Watanabe,Shinji; Odagiri,Takato
EPI574094	HA	Nepal	2013-Jul-11	A/Nepal/998B/2013	National Public Health Laboratory	National Institute of Infectious Diseases (NIID)	Takashita,Emi; Fujisaki,Seiichiro; Shirakura,Masayuki; Watanabe,Shinji; Odagiri,Takato
EPI574091	NA	Nepal	2013-Jul-10	A/Nepal/954B/2013	National Public Health Laboratory	National Institute of Infectious Diseases (NIID)	Takashita,Emi; Fujisaki,Seiichiro; Shirakura,Masayuki; Watanabe,Shinji; Odagiri,Takato
EPI574092	HA	Nepal	2013-Jul-10	A/Nepal/954B/2013	National Public Health Laboratory	National Institute of Infectious Diseases (NIID)	Takashita,Emi; Fujisaki,Seiichiro; Shirakura,Masayuki; Watanabe,Shinji; Odagiri,Takato
EPI574089	NA	Nepal	2013-Jul-10	A/Nepal/953B/2013	National Public Health Laboratory	National Institute of Infectious Diseases (NIID)	Takashita,Emi; Fujisaki,Seiichiro; Shirakura,Masayuki; Watanabe,Shinji; Odagiri,Takato
EPI574090	HA	Nepal	2013-Jul-10	A/Nepal/953B/2013	National Public Health Laboratory	National Institute of Infectious Diseases (NIID)	Takashita,Emi; Fujisaki,Seiichiro; Shirakura,Masayuki; Watanabe,Shinji; Odagiri,Takato
EPI574087	NA	Nepal	2013-Jul-10	A/Nepal/952B/2013	National Public Health Laboratory	National Institute of Infectious Diseases (NIID)	Takashita,Emi; Fujisaki,Seiichiro; Shirakura,Masayuki; Watanabe,Shinji; Odagiri,Takato
EPI574088	HA	Nepal	2013-Jul-10	A/Nepal/952B/2013	National Public Health Laboratory	National Institute of Infectious Diseases (NIID)	Takashita,Emi; Fujisaki,Seiichiro; Shirakura,Masayuki; Watanabe,Shinji; Odagiri,Takato
EPI574085	NA	Nepal	2013-Jul-10	A/Nepal/951B/2013	National Public Health Laboratory	National Institute of Infectious Diseases (NIID)	Takashita,Emi; Fujisaki,Seiichiro; Shirakura,Masayuki; Watanabe,Shinji; Odagiri,Takato
EPI574086	HA	Nepal	2013-Jul-10	A/Nepal/951B/2013	National Public Health Laboratory	National Institute of Infectious Diseases (NIID)	Takashita,Emi; Fujisaki,Seiichiro; Shirakura,Masayuki; Watanabe,Shinji; Odagiri,Takato
EPI574081	NA	Nepal	2013-Jul-09	A/Nepal/948c/2013	National Public Health Laboratory	National Institute of Infectious Diseases (NIID)	Takashita,Emi; Fujisaki,Seiichiro; Shirakura,Masayuki; Watanabe,Shinji; Odagiri,Takato
EPI574082	HA	Nepal	2013-Jul-09	A/Nepal/948c/2013	National Public Health Laboratory	National Institute of Infectious Diseases (NIID)	Takashita,Emi; Fujisaki,Seiichiro; Shirakura,Masayuki; Watanabe,Shinji; Odagiri,Takato
EPI574075	NA	Nepal	2013-Jul-08	A/Nepal/943/2013	National Public Health Laboratory	National Institute of Infectious Diseases (NIID)	Takashita,Emi; Fujisaki,Seiichiro; Shirakura,Masayuki; Watanabe,Shinji; Odagiri,Takato
EPI574076	HA	Nepal	2013-Jul-08	A/Nepal/943/2013	National Public Health Laboratory	National Institute of Infectious Diseases (NIID)	Takashita,Emi; Fujisaki,Seiichiro; Shirakura,Masayuki; Watanabe,Shinji; Odagiri,Takato
EPI574073	NA	Nepal	2013-Jul-08	A/Nepal/941/2013	National Public Health Laboratory	National Institute of Infectious Diseases (NIID)	Takashita,Emi; Fujisaki,Seiichiro; Shirakura,Masayuki; Watanabe,Shinji; Odagiri,Takato
EPI574074	HA	Nepal	2013-Jul-08	A/Nepal/941/2013	National Public Health Laboratory	National Institute of Infectious Diseases (NIID)	Takashita,Emi; Fujisaki,Seiichiro; Shirakura,Masayuki; Watanabe,Shinji; Odagiri,Takato
EPI574071	NA	Nepal	2013-Jul-08	A/Nepal/940/2013	National Public Health Laboratory	National Institute of Infectious Diseases (NIID)	Takashita,Emi; Fujisaki,Seiichiro; Shirakura,Masayuki; Watanabe,Shinji; Odagiri,Takato
EPI574072	HA	Nepal	2013-Jul-08	A/Nepal/940/2013	National Public Health Laboratory	National Institute of Infectious Diseases (NIID)	Takashita,Emi; Fujisaki,Seiichiro; Shirakura,Masayuki; Watanabe,Shinji; Odagiri,Takato
EPI574069	NA	Nepal	2013-Jul-08	A/Nepal/938/2013	National Public Health Laboratory	National Institute of Infectious Diseases (NIID)	Takashita,Emi; Fujisaki,Seiichiro; Shirakura,Masayuki; Watanabe,Shinji; Odagiri,Takato
EPI574070	HA	Nepal	2013-Jul-08	A/Nepal/938/2013	National Public Health Laboratory	National Institute of Infectious Diseases (NIID)	Takashita,Emi; Fujisaki,Seiichiro; Shirakura,Masayuki; Watanabe,Shinji; Odagiri,Takato
EPI574067	NA	Nepal	2013-Jul-07	A/Nepal/935/2013	National Public Health Laboratory	National Institute of Infectious Diseases (NIID)	Takashita,Emi; Fujisaki,Seiichiro; Shirakura,Masayuki; Watanabe,Shinji; Odagiri,Takato
EPI574068	HA	Nepal	2013-Jul-07	A/Nepal/935/2013	National Public Health Laboratory	National Institute of Infectious Diseases (NIID)	Takashita,Emi; Fujisaki,Seiichiro; Shirakura,Masayuki; Watanabe,Shinji; Odagiri,Takato
EPI574061	NA	Nepal	2013-Jul-07	A/Nepal/931/2013	National Public Health Laboratory	National Institute of Infectious Diseases (NIID)	Takashita,Emi; Fujisaki,Seiichiro; Shirakura,Masayuki; Watanabe,Shinji; Odagiri,Takato
EPI574062	HA	Nepal	2013-Jul-07	A/Nepal/931/2013	National Public Health Laboratory	National Institute of Infectious Diseases (NIID)	Takashita,Emi; Fujisaki,Seiichiro; Shirakura,Masayuki; Watanabe,Shinji; Odagiri,Takato
EPI574059	NA	Nepal	2013-Jul-07	A/Nepal/928/2013	National Public Health Laboratory	National Institute of Infectious Diseases (NIID)	Takashita,Emi; Fujisaki,Seiichiro; Shirakura,Masayuki; Watanabe,Shinji; Odagiri,Takato
EPI574060	HA	Nepal	2013-Jul-07	A/Nepal/928/2013	National Public Health Laboratory	National Institute of Infectious Diseases (NIID)	Takashita,Emi; Fujisaki,Seiichiro; Shirakura,Masayuki; Watanabe,Shinji; Odagiri,Takato
EPI574057	NA	Nepal	2013-Jul-05	A/Nepal/926/2013	National Public Health Laboratory	National Institute of Infectious Diseases (NIID)	Takashita,Emi; Fujisaki,Seiichiro; Shirakura,Masayuki; Watanabe,Shinji; Odagiri,Takato
EPI574058	HA	Nepal	2013-Jul-05	A/Nepal/926/2013	National Public Health Laboratory	National Institute of Infectious Diseases (NIID)	Takashita,Emi; Fujisaki,Seiichiro; Shirakura,Masayuki; Watanabe,Shinji; Odagiri,Takato
EPI572563	HA	Nicaragua	2013-Jul-09	A/Nicaragua/7457_02/2013		Other Database Import	Wentworth,D.E.; Halpin,R.A.; Lin,X.; Bera,J.; Akopov,A.; Ransier,A.; Mohan,M.; Fedorova,N.; Tsitrin,T.; Puri,V.; Stockwell,T.; Amedeo,P.; Appalla,L.; Bishop,B.; Edworthy,P.; Gupta,N.; Hoover,J.; Katzel,D.; Li,K.; Schobel,S.; Shrivastava,S.; Thovarai,V.; Wang,S.; Gresh,L.; Bao,Y.; Sanders,R.; Zhdanov,S.; Kiryutin,B.; Lipman,D.J.; Tatusova,T.; Gordon,A.
EPI572564	MP	Nicaragua	2013-Jul-09	A/Nicaragua/7457_02/2013		Other Database Import	Wentworth,D.E.; Halpin,R.A.; Lin,X.; Bera,J.; Akopov,A.; Ransier,A.; Mohan,M.; Fedorova,N.; Tsitrin,T.; Puri,V.; Stockwell,T.; Amedeo,P.; Appalla,L.; Bishop,B.; Edworthy,P.; Gupta,N.; Hoover,J.; Katzel,D.; Li,K.; Schobel,S.; Shrivastava,S.; Thovarai,V.; Wang,S.; Gresh,L.; Bao,Y.; Sanders,R.; Zhdanov,S.; Kiryutin,B.; Lipman,D.J.; Tatusova,T.; Gordon,A.
EPI572565	NA	Nicaragua	2013-Jul-09	A/Nicaragua/7457_02/2013		Other Database Import	Wentworth,D.E.; Halpin,R.A.; Lin,X.; Bera,J.; Akopov,A.; Ransier,A.; Mohan,M.; Fedorova,N.; Tsitrin,T.; Puri,V.; Stockwell,T.; Amedeo,P.; Appalla,L.; Bishop,B.; Edworthy,P.; Gupta,N.; Hoover,J.; Katzel,D.; Li,K.; Schobel,S.; Shrivastava,S.; Thovarai,V.; Wang,S.; Gresh,L.; Bao,Y.; Sanders,R.; Zhdanov,S.; Kiryutin,B.; Lipman,D.J.; Tatusova,T.; Gordon,A.
EPI572566	NP	Nicaragua	2013-Jul-09	A/Nicaragua/7457_02/2013		Other Database Import	Wentworth,D.E.; Halpin,R.A.; Lin,X.; Bera,J.; Akopov,A.; Ransier,A.; Mohan,M.; Fedorova,N.; Tsitrin,T.; Puri,V.; Stockwell,T.; Amedeo,P.; Appalla,L.; Bishop,B.; Edworthy,P.; Gupta,N.; Hoover,J.; Katzel,D.; Li,K.; Schobel,S.; Shrivastava,S.; Thovarai,V.; Wang,S.; Gresh,L.; Bao,Y.; Sanders,R.; Zhdanov,S.; Kiryutin,B.; Lipman,D.J.; Tatusova,T.; Gordon,A.
EPI572567	NS	Nicaragua	2013-Jul-09	A/Nicaragua/7457_02/2013		Other Database Import	Wentworth,D.E.; Halpin,R.A.; Lin,X.; Bera,J.; Akopov,A.; Ransier,A.; Mohan,M.; Fedorova,N.; Tsitrin,T.; Puri,V.; Stockwell,T.; Amedeo,P.; Appalla,L.; Bishop,B.; Edworthy,P.; Gupta,N.; Hoover,J.; Katzel,D.; Li,K.; Schobel,S.; Shrivastava,S.; Thovarai,V.; Wang,S.; Gresh,L.; Bao,Y.; Sanders,R.; Zhdanov,S.; Kiryutin,B.; Lipman,D.J.; Tatusova,T.; Gordon,A.
EPI572569	PB1	Nicaragua	2013-Jul-09	A/Nicaragua/7457_02/2013		Other Database Import	Wentworth,D.E.; Halpin,R.A.; Lin,X.; Bera,J.; Akopov,A.; Ransier,A.; Mohan,M.; Fedorova,N.; Tsitrin,T.; Puri,V.; Stockwell,T.; Amedeo,P.; Appalla,L.; Bishop,B.; Edworthy,P.; Gupta,N.; Hoover,J.; Katzel,D.; Li,K.; Schobel,S.; Shrivastava,S.; Thovarai,V.; Wang,S.; Gresh,L.; Bao,Y.; Sanders,R.; Zhdanov,S.; Kiryutin,B.; Lipman,D.J.; Tatusova,T.; Gordon,A.
EPI572570	PB2	Nicaragua	2013-Jul-09	A/Nicaragua/7457_02/2013		Other Database Import	Wentworth,D.E.; Halpin,R.A.; Lin,X.; Bera,J.; Akopov,A.; Ransier,A.; Mohan,M.; Fedorova,N.; Tsitrin,T.; Puri,V.; Stockwell,T.; Amedeo,P.; Appalla,L.; Bishop,B.; Edworthy,P.; Gupta,N.; Hoover,J.; Katzel,D.; Li,K.; Schobel,S.; Shrivastava,S.; Thovarai,V.; Wang,S.; Gresh,L.; Bao,Y.; Sanders,R.; Zhdanov,S.; Kiryutin,B.; Lipman,D.J.; Tatusova,T.; Gordon,A.
EPI593977	PA	Nicaragua	2013-Jul-09	A/Nicaragua/7457_02/2013		Other Database Import	Wentworth,D.E.; Halpin,R.A.; Lin,X.; Bera,J.; Akopov,A.; Ransier,A.; Mohan,M.; Fedorova,N.; Tsitrin,T.; Puri,V.; Stockwell,T.; Amedeo,P.; Appalla,L.; Bishop,B.; Edworthy,P.; Gupta,N.; Hoover,J.; Katzel,D.; Li,K.; Schobel,S.; Shrivastava,S.; Thovarai,V.; Wang,S.; Gresh,L.; Bao,Y.; Sanders,R.; Zhdanov,S.; Kiryutin,B.; Lipman,D.J.; Tatusova,T.; Gordon,A.
EPI572555	HA	Nicaragua	2013-Jul-15	A/Nicaragua/7693_01_TR3/2013		Other Database Import	Wentworth,D.E.; Halpin,R.A.; Lin,X.; Bera,J.; Akopov,A.; Ransier,A.; Mohan,M.; Fedorova,N.; Tsitrin,T.; Puri,V.; Stockwell,T.; Amedeo,P.; Appalla,L.; Bishop,B.; Edworthy,P.; Gupta,N.; Hoover,J.; Katzel,D.; Li,K.; Schobel,S.; Shrivastava,S.; Thovarai,V.; Wang,S.; Gresh,L.; Bao,Y.; Sanders,R.; Zhdanov,S.; Kiryutin,B.; Lipman,D.J.; Tatusova,T.; Gordon,A.
EPI572556	MP	Nicaragua	2013-Jul-15	A/Nicaragua/7693_01_TR3/2013		Other Database Import	Wentworth,D.E.; Halpin,R.A.; Lin,X.; Bera,J.; Akopov,A.; Ransier,A.; Mohan,M.; Fedorova,N.; Tsitrin,T.; Puri,V.; Stockwell,T.; Amedeo,P.; Appalla,L.; Bishop,B.; Edworthy,P.; Gupta,N.; Hoover,J.; Katzel,D.; Li,K.; Schobel,S.; Shrivastava,S.; Thovarai,V.; Wang,S.; Gresh,L.; Bao,Y.; Sanders,R.; Zhdanov,S.; Kiryutin,B.; Lipman,D.J.; Tatusova,T.; Gordon,A.
EPI572557	NA	Nicaragua	2013-Jul-15	A/Nicaragua/7693_01_TR3/2013		Other Database Import	Wentworth,D.E.; Halpin,R.A.; Lin,X.; Bera,J.; Akopov,A.; Ransier,A.; Mohan,M.; Fedorova,N.; Tsitrin,T.; Puri,V.; Stockwell,T.; Amedeo,P.; Appalla,L.; Bishop,B.; Edworthy,P.; Gupta,N.; Hoover,J.; Katzel,D.; Li,K.; Schobel,S.; Shrivastava,S.; Thovarai,V.; Wang,S.; Gresh,L.; Bao,Y.; Sanders,R.; Zhdanov,S.; Kiryutin,B.; Lipman,D.J.; Tatusova,T.; Gordon,A.
EPI572558	NP	Nicaragua	2013-Jul-15	A/Nicaragua/7693_01_TR3/2013		Other Database Import	Wentworth,D.E.; Halpin,R.A.; Lin,X.; Bera,J.; Akopov,A.; Ransier,A.; Mohan,M.; Fedorova,N.; Tsitrin,T.; Puri,V.; Stockwell,T.; Amedeo,P.; Appalla,L.; Bishop,B.; Edworthy,P.; Gupta,N.; Hoover,J.; Katzel,D.; Li,K.; Schobel,S.; Shrivastava,S.; Thovarai,V.; Wang,S.; Gresh,L.; Bao,Y.; Sanders,R.; Zhdanov,S.; Kiryutin,B.; Lipman,D.J.; Tatusova,T.; Gordon,A.
EPI572559	NS	Nicaragua	2013-Jul-15	A/Nicaragua/7693_01_TR3/2013		Other Database Import	Wentworth,D.E.; Halpin,R.A.; Lin,X.; Bera,J.; Akopov,A.; Ransier,A.; Mohan,M.; Fedorova,N.; Tsitrin,T.; Puri,V.; Stockwell,T.; Amedeo,P.; Appalla,L.; Bishop,B.; Edworthy,P.; Gupta,N.; Hoover,J.; Katzel,D.; Li,K.; Schobel,S.; Shrivastava,S.; Thovarai,V.; Wang,S.; Gresh,L.; Bao,Y.; Sanders,R.; Zhdanov,S.; Kiryutin,B.; Lipman,D.J.; Tatusova,T.; Gordon,A.
EPI572561	PB1	Nicaragua	2013-Jul-15	A/Nicaragua/7693_01_TR3/2013		Other Database Import	Wentworth,D.E.; Halpin,R.A.; Lin,X.; Bera,J.; Akopov,A.; Ransier,A.; Mohan,M.; Fedorova,N.; Tsitrin,T.; Puri,V.; Stockwell,T.; Amedeo,P.; Appalla,L.; Bishop,B.; Edworthy,P.; Gupta,N.; Hoover,J.; Katzel,D.; Li,K.; Schobel,S.; Shrivastava,S.; Thovarai,V.; Wang,S.; Gresh,L.; Bao,Y.; Sanders,R.; Zhdanov,S.; Kiryutin,B.; Lipman,D.J.; Tatusova,T.; Gordon,A.
EPI572562	PB2	Nicaragua	2013-Jul-15	A/Nicaragua/7693_01_TR3/2013		Other Database Import	Wentworth,D.E.; Halpin,R.A.; Lin,X.; Bera,J.; Akopov,A.; Ransier,A.; Mohan,M.; Fedorova,N.; Tsitrin,T.; Puri,V.; Stockwell,T.; Amedeo,P.; Appalla,L.; Bishop,B.; Edworthy,P.; Gupta,N.; Hoover,J.; Katzel,D.; Li,K.; Schobel,S.; Shrivastava,S.; Thovarai,V.; Wang,S.; Gresh,L.; Bao,Y.; Sanders,R.; Zhdanov,S.; Kiryutin,B.; Lipman,D.J.; Tatusova,T.; Gordon,A.
EPI593978	PA	Nicaragua	2013-Jul-15	A/Nicaragua/7693_01_TR3/2013		Other Database Import	Wentworth,D.E.; Halpin,R.A.; Lin,X.; Bera,J.; Akopov,A.; Ransier,A.; Mohan,M.; Fedorova,N.; Tsitrin,T.; Puri,V.; Stockwell,T.; Amedeo,P.; Appalla,L.; Bishop,B.; Edworthy,P.; Gupta,N.; Hoover,J.; Katzel,D.; Li,K.; Schobel,S.; Shrivastava,S.; Thovarai,V.; Wang,S.; Gresh,L.; Bao,Y.; Sanders,R.; Zhdanov,S.; Kiryutin,B.; Lipman,D.J.; Tatusova,T.; Gordon,A.
EPI572547	HA	Nicaragua	2013-Jul-14	A/Nicaragua/6777_01_TR1/2013		Other Database Import	Wentworth,D.E.; Halpin,R.A.; Lin,X.; Bera,J.; Akopov,A.; Ransier,A.; Mohan,M.; Fedorova,N.; Tsitrin,T.; Puri,V.; Stockwell,T.; Amedeo,P.; Appalla,L.; Bishop,B.; Edworthy,P.; Gupta,N.; Hoover,J.; Katzel,D.; Li,K.; Schobel,S.; Shrivastava,S.; Thovarai,V.; Wang,S.; Gresh,L.; Bao,Y.; Sanders,R.; Zhdanov,S.; Kiryutin,B.; Lipman,D.J.; Tatusova,T.; Gordon,A.
EPI572548	MP	Nicaragua	2013-Jul-14	A/Nicaragua/6777_01_TR1/2013		Other Database Import	Wentworth,D.E.; Halpin,R.A.; Lin,X.; Bera,J.; Akopov,A.; Ransier,A.; Mohan,M.; Fedorova,N.; Tsitrin,T.; Puri,V.; Stockwell,T.; Amedeo,P.; Appalla,L.; Bishop,B.; Edworthy,P.; Gupta,N.; Hoover,J.; Katzel,D.; Li,K.; Schobel,S.; Shrivastava,S.; Thovarai,V.; Wang,S.; Gresh,L.; Bao,Y.; Sanders,R.; Zhdanov,S.; Kiryutin,B.; Lipman,D.J.; Tatusova,T.; Gordon,A.
EPI572549	NA	Nicaragua	2013-Jul-14	A/Nicaragua/6777_01_TR1/2013		Other Database Import	Wentworth,D.E.; Halpin,R.A.; Lin,X.; Bera,J.; Akopov,A.; Ransier,A.; Mohan,M.; Fedorova,N.; Tsitrin,T.; Puri,V.; Stockwell,T.; Amedeo,P.; Appalla,L.; Bishop,B.; Edworthy,P.; Gupta,N.; Hoover,J.; Katzel,D.; Li,K.; Schobel,S.; Shrivastava,S.; Thovarai,V.; Wang,S.; Gresh,L.; Bao,Y.; Sanders,R.; Zhdanov,S.; Kiryutin,B.; Lipman,D.J.; Tatusova,T.; Gordon,A.
EPI572550	NP	Nicaragua	2013-Jul-14	A/Nicaragua/6777_01_TR1/2013		Other Database Import	Wentworth,D.E.; Halpin,R.A.; Lin,X.; Bera,J.; Akopov,A.; Ransier,A.; Mohan,M.; Fedorova,N.; Tsitrin,T.; Puri,V.; Stockwell,T.; Amedeo,P.; Appalla,L.; Bishop,B.; Edworthy,P.; Gupta,N.; Hoover,J.; Katzel,D.; Li,K.; Schobel,S.; Shrivastava,S.; Thovarai,V.; Wang,S.; Gresh,L.; Bao,Y.; Sanders,R.; Zhdanov,S.; Kiryutin,B.; Lipman,D.J.; Tatusova,T.; Gordon,A.
EPI572551	NS	Nicaragua	2013-Jul-14	A/Nicaragua/6777_01_TR1/2013		Other Database Import	Wentworth,D.E.; Halpin,R.A.; Lin,X.; Bera,J.; Akopov,A.; Ransier,A.; Mohan,M.; Fedorova,N.; Tsitrin,T.; Puri,V.; Stockwell,T.; Amedeo,P.; Appalla,L.; Bishop,B.; Edworthy,P.; Gupta,N.; Hoover,J.; Katzel,D.; Li,K.; Schobel,S.; Shrivastava,S.; Thovarai,V.; Wang,S.; Gresh,L.; Bao,Y.; Sanders,R.; Zhdanov,S.; Kiryutin,B.; Lipman,D.J.; Tatusova,T.; Gordon,A.
EPI572553	PB1	Nicaragua	2013-Jul-14	A/Nicaragua/6777_01_TR1/2013		Other Database Import	Wentworth,D.E.; Halpin,R.A.; Lin,X.; Bera,J.; Akopov,A.; Ransier,A.; Mohan,M.; Fedorova,N.; Tsitrin,T.; Puri,V.; Stockwell,T.; Amedeo,P.; Appalla,L.; Bishop,B.; Edworthy,P.; Gupta,N.; Hoover,J.; Katzel,D.; Li,K.; Schobel,S.; Shrivastava,S.; Thovarai,V.; Wang,S.; Gresh,L.; Bao,Y.; Sanders,R.; Zhdanov,S.; Kiryutin,B.; Lipman,D.J.; Tatusova,T.; Gordon,A.
EPI572554	PB2	Nicaragua	2013-Jul-14	A/Nicaragua/6777_01_TR1/2013		Other Database Import	Wentworth,D.E.; Halpin,R.A.; Lin,X.; Bera,J.; Akopov,A.; Ransier,A.; Mohan,M.; Fedorova,N.; Tsitrin,T.; Puri,V.; Stockwell,T.; Amedeo,P.; Appalla,L.; Bishop,B.; Edworthy,P.; Gupta,N.; Hoover,J.; Katzel,D.; Li,K.; Schobel,S.; Shrivastava,S.; Thovarai,V.; Wang,S.; Gresh,L.; Bao,Y.; Sanders,R.; Zhdanov,S.; Kiryutin,B.; Lipman,D.J.; Tatusova,T.; Gordon,A.
EPI593980	PA	Nicaragua	2013-Jul-14	A/Nicaragua/6777_01_TR1/2013		Other Database Import	Wentworth,D.E.; Halpin,R.A.; Lin,X.; Bera,J.; Akopov,A.; Ransier,A.; Mohan,M.; Fedorova,N.; Tsitrin,T.; Puri,V.; Stockwell,T.; Amedeo,P.; Appalla,L.; Bishop,B.; Edworthy,P.; Gupta,N.; Hoover,J.; Katzel,D.; Li,K.; Schobel,S.; Shrivastava,S.; Thovarai,V.; Wang,S.; Gresh,L.; Bao,Y.; Sanders,R.; Zhdanov,S.; Kiryutin,B.; Lipman,D.J.; Tatusova,T.; Gordon,A.
EPI572514	HA	Nicaragua	2013-Jul-10	A/Nicaragua/30184_01_TR2/2013		Other Database Import	Wentworth,D.E.; Halpin,R.A.; Lin,X.; Bera,J.; Akopov,A.; Ransier,A.; Mohan,M.; Fedorova,N.; Tsitrin,T.; Puri,V.; Stockwell,T.; Amedeo,P.; Appalla,L.; Bishop,B.; Edworthy,P.; Gupta,N.; Hoover,J.; Katzel,D.; Li,K.; Schobel,S.; Shrivastava,S.; Thovarai,V.; Wang,S.; Gresh,L.; Bao,Y.; Sanders,R.; Zhdanov,S.; Kiryutin,B.; Lipman,D.J.; Tatusova,T.; Gordon,A.
EPI572515	MP	Nicaragua	2013-Jul-10	A/Nicaragua/30184_01_TR2/2013		Other Database Import	Wentworth,D.E.; Halpin,R.A.; Lin,X.; Bera,J.; Akopov,A.; Ransier,A.; Mohan,M.; Fedorova,N.; Tsitrin,T.; Puri,V.; Stockwell,T.; Amedeo,P.; Appalla,L.; Bishop,B.; Edworthy,P.; Gupta,N.; Hoover,J.; Katzel,D.; Li,K.; Schobel,S.; Shrivastava,S.; Thovarai,V.; Wang,S.; Gresh,L.; Bao,Y.; Sanders,R.; Zhdanov,S.; Kiryutin,B.; Lipman,D.J.; Tatusova,T.; Gordon,A.
EPI572516	NA	Nicaragua	2013-Jul-10	A/Nicaragua/30184_01_TR2/2013		Other Database Import	Wentworth,D.E.; Halpin,R.A.; Lin,X.; Bera,J.; Akopov,A.; Ransier,A.; Mohan,M.; Fedorova,N.; Tsitrin,T.; Puri,V.; Stockwell,T.; Amedeo,P.; Appalla,L.; Bishop,B.; Edworthy,P.; Gupta,N.; Hoover,J.; Katzel,D.; Li,K.; Schobel,S.; Shrivastava,S.; Thovarai,V.; Wang,S.; Gresh,L.; Bao,Y.; Sanders,R.; Zhdanov,S.; Kiryutin,B.; Lipman,D.J.; Tatusova,T.; Gordon,A.
EPI572517	NP	Nicaragua	2013-Jul-10	A/Nicaragua/30184_01_TR2/2013		Other Database Import	Wentworth,D.E.; Halpin,R.A.; Lin,X.; Bera,J.; Akopov,A.; Ransier,A.; Mohan,M.; Fedorova,N.; Tsitrin,T.; Puri,V.; Stockwell,T.; Amedeo,P.; Appalla,L.; Bishop,B.; Edworthy,P.; Gupta,N.; Hoover,J.; Katzel,D.; Li,K.; Schobel,S.; Shrivastava,S.; Thovarai,V.; Wang,S.; Gresh,L.; Bao,Y.; Sanders,R.; Zhdanov,S.; Kiryutin,B.; Lipman,D.J.; Tatusova,T.; Gordon,A.
EPI593974	PA	Nicaragua	2013-Jul-10	A/Nicaragua/30184_01_TR2/2013		Other Database Import	Wentworth,D.E.; Halpin,R.A.; Lin,X.; Bera,J.; Akopov,A.; Ransier,A.; Mohan,M.; Fedorova,N.; Tsitrin,T.; Puri,V.; Stockwell,T.; Amedeo,P.; Appalla,L.; Bishop,B.; Edworthy,P.; Gupta,N.; Hoover,J.; Katzel,D.; Li,K.; Schobel,S.; Shrivastava,S.; Thovarai,V.; Wang,S.; Gresh,L.; Bao,Y.; Sanders,R.; Zhdanov,S.; Kiryutin,B.; Lipman,D.J.; Tatusova,T.; Gordon,A.
EPI572518	NS	Nicaragua	2013-Jul-10	A/Nicaragua/30184_01_TR2/2013		Other Database Import	Wentworth,D.E.; Halpin,R.A.; Lin,X.; Bera,J.; Akopov,A.; Ransier,A.; Mohan,M.; Fedorova,N.; Tsitrin,T.; Puri,V.; Stockwell,T.; Amedeo,P.; Appalla,L.; Bishop,B.; Edworthy,P.; Gupta,N.; Hoover,J.; Katzel,D.; Li,K.; Schobel,S.; Shrivastava,S.; Thovarai,V.; Wang,S.; Gresh,L.; Bao,Y.; Sanders,R.; Zhdanov,S.; Kiryutin,B.; Lipman,D.J.; Tatusova,T.; Gordon,A.
EPI572520	PB1	Nicaragua	2013-Jul-10	A/Nicaragua/30184_01_TR2/2013		Other Database Import	Wentworth,D.E.; Halpin,R.A.; Lin,X.; Bera,J.; Akopov,A.; Ransier,A.; Mohan,M.; Fedorova,N.; Tsitrin,T.; Puri,V.; Stockwell,T.; Amedeo,P.; Appalla,L.; Bishop,B.; Edworthy,P.; Gupta,N.; Hoover,J.; Katzel,D.; Li,K.; Schobel,S.; Shrivastava,S.; Thovarai,V.; Wang,S.; Gresh,L.; Bao,Y.; Sanders,R.; Zhdanov,S.; Kiryutin,B.; Lipman,D.J.; Tatusova,T.; Gordon,A.
EPI572521	PB2	Nicaragua	2013-Jul-10	A/Nicaragua/30184_01_TR2/2013		Other Database Import	Wentworth,D.E.; Halpin,R.A.; Lin,X.; Bera,J.; Akopov,A.; Ransier,A.; Mohan,M.; Fedorova,N.; Tsitrin,T.; Puri,V.; Stockwell,T.; Amedeo,P.; Appalla,L.; Bishop,B.; Edworthy,P.; Gupta,N.; Hoover,J.; Katzel,D.; Li,K.; Schobel,S.; Shrivastava,S.; Thovarai,V.; Wang,S.; Gresh,L.; Bao,Y.; Sanders,R.; Zhdanov,S.; Kiryutin,B.; Lipman,D.J.; Tatusova,T.; Gordon,A.
EPI572504	PB1	Nicaragua	2013-Jul-10	A/Nicaragua/5465_01_TR3/2013		Other Database Import	Wentworth,D.E.; Halpin,R.A.; Lin,X.; Bera,J.; Akopov,A.; Ransier,A.; Mohan,M.; Fedorova,N.; Tsitrin,T.; Puri,V.; Stockwell,T.; Amedeo,P.; Appalla,L.; Bishop,B.; Edworthy,P.; Gupta,N.; Hoover,J.; Katzel,D.; Li,K.; Schobel,S.; Shrivastava,S.; Thovarai,V.; Wang,S.; Gresh,L.; Bao,Y.; Sanders,R.; Zhdanov,S.; Kiryutin,B.; Lipman,D.J.; Tatusova,T.; Gordon,A.
EPI572505	PB2	Nicaragua	2013-Jul-10	A/Nicaragua/5465_01_TR3/2013		Other Database Import	Wentworth,D.E.; Halpin,R.A.; Lin,X.; Bera,J.; Akopov,A.; Ransier,A.; Mohan,M.; Fedorova,N.; Tsitrin,T.; Puri,V.; Stockwell,T.; Amedeo,P.; Appalla,L.; Bishop,B.; Edworthy,P.; Gupta,N.; Hoover,J.; Katzel,D.; Li,K.; Schobel,S.; Shrivastava,S.; Thovarai,V.; Wang,S.; Gresh,L.; Bao,Y.; Sanders,R.; Zhdanov,S.; Kiryutin,B.; Lipman,D.J.; Tatusova,T.; Gordon,A.
EPI572497	HA	Nicaragua	2013-Jul-10	A/Nicaragua/5465_01_TR3/2013		Other Database Import	Wentworth,D.E.; Halpin,R.A.; Lin,X.; Bera,J.; Akopov,A.; Ransier,A.; Mohan,M.; Fedorova,N.; Tsitrin,T.; Puri,V.; Stockwell,T.; Amedeo,P.; Appalla,L.; Bishop,B.; Edworthy,P.; Gupta,N.; Hoover,J.; Katzel,D.; Li,K.; Schobel,S.; Shrivastava,S.; Thovarai,V.; Wang,S.; Gresh,L.; Bao,Y.; Sanders,R.; Zhdanov,S.; Kiryutin,B.; Lipman,D.J.; Tatusova,T.; Gordon,A.
EPI572498	MP	Nicaragua	2013-Jul-10	A/Nicaragua/5465_01_TR3/2013		Other Database Import	Wentworth,D.E.; Halpin,R.A.; Lin,X.; Bera,J.; Akopov,A.; Ransier,A.; Mohan,M.; Fedorova,N.; Tsitrin,T.; Puri,V.; Stockwell,T.; Amedeo,P.; Appalla,L.; Bishop,B.; Edworthy,P.; Gupta,N.; Hoover,J.; Katzel,D.; Li,K.; Schobel,S.; Shrivastava,S.; Thovarai,V.; Wang,S.; Gresh,L.; Bao,Y.; Sanders,R.; Zhdanov,S.; Kiryutin,B.; Lipman,D.J.; Tatusova,T.; Gordon,A.
EPI572499	NA	Nicaragua	2013-Jul-10	A/Nicaragua/5465_01_TR3/2013		Other Database Import	Wentworth,D.E.; Halpin,R.A.; Lin,X.; Bera,J.; Akopov,A.; Ransier,A.; Mohan,M.; Fedorova,N.; Tsitrin,T.; Puri,V.; Stockwell,T.; Amedeo,P.; Appalla,L.; Bishop,B.; Edworthy,P.; Gupta,N.; Hoover,J.; Katzel,D.; Li,K.; Schobel,S.; Shrivastava,S.; Thovarai,V.; Wang,S.; Gresh,L.; Bao,Y.; Sanders,R.; Zhdanov,S.; Kiryutin,B.; Lipman,D.J.; Tatusova,T.; Gordon,A.
EPI572500	NP	Nicaragua	2013-Jul-10	A/Nicaragua/5465_01_TR3/2013		Other Database Import	Wentworth,D.E.; Halpin,R.A.; Lin,X.; Bera,J.; Akopov,A.; Ransier,A.; Mohan,M.; Fedorova,N.; Tsitrin,T.; Puri,V.; Stockwell,T.; Amedeo,P.; Appalla,L.; Bishop,B.; Edworthy,P.; Gupta,N.; Hoover,J.; Katzel,D.; Li,K.; Schobel,S.; Shrivastava,S.; Thovarai,V.; Wang,S.; Gresh,L.; Bao,Y.; Sanders,R.; Zhdanov,S.; Kiryutin,B.; Lipman,D.J.; Tatusova,T.; Gordon,A.
EPI572501	NS	Nicaragua	2013-Jul-10	A/Nicaragua/5465_01_TR3/2013		Other Database Import	Wentworth,D.E.; Halpin,R.A.; Lin,X.; Bera,J.; Akopov,A.; Ransier,A.; Mohan,M.; Fedorova,N.; Tsitrin,T.; Puri,V.; Stockwell,T.; Amedeo,P.; Appalla,L.; Bishop,B.; Edworthy,P.; Gupta,N.; Hoover,J.; Katzel,D.; Li,K.; Schobel,S.; Shrivastava,S.; Thovarai,V.; Wang,S.; Gresh,L.; Bao,Y.; Sanders,R.; Zhdanov,S.; Kiryutin,B.; Lipman,D.J.; Tatusova,T.; Gordon,A.
EPI593971	PA	Nicaragua	2013-Jul-10	A/Nicaragua/5465_01_TR3/2013		Other Database Import	Wentworth,D.E.; Halpin,R.A.; Lin,X.; Bera,J.; Akopov,A.; Ransier,A.; Mohan,M.; Fedorova,N.; Tsitrin,T.; Puri,V.; Stockwell,T.; Amedeo,P.; Appalla,L.; Bishop,B.; Edworthy,P.; Gupta,N.; Hoover,J.; Katzel,D.; Li,K.; Schobel,S.; Shrivastava,S.; Thovarai,V.; Wang,S.; Gresh,L.; Bao,Y.; Sanders,R.; Zhdanov,S.; Kiryutin,B.; Lipman,D.J.; Tatusova,T.; Gordon,A.
EPI593970	PA	Nicaragua	2013-Jul-09	A/Nicaragua/3026_01_TR1/2013		Other Database Import	Wentworth,D.E.; Halpin,R.A.; Lin,X.; Bera,J.; Akopov,A.; Ransier,A.; Mohan,M.; Fedorova,N.; Tsitrin,T.; Puri,V.; Stockwell,T.; Amedeo,P.; Appalla,L.; Bishop,B.; Edworthy,P.; Gupta,N.; Hoover,J.; Katzel,D.; Li,K.; Schobel,S.; Shrivastava,S.; Thovarai,V.; Wang,S.; Gresh,L.; Bao,Y.; Sanders,R.; Zhdanov,S.; Kiryutin,B.; Lipman,D.J.; Tatusova,T.; Gordon,A.
EPI572489	HA	Nicaragua	2013-Jul-09	A/Nicaragua/3026_01_TR1/2013		Other Database Import	Wentworth,D.E.; Halpin,R.A.; Lin,X.; Bera,J.; Akopov,A.; Ransier,A.; Mohan,M.; Fedorova,N.; Tsitrin,T.; Puri,V.; Stockwell,T.; Amedeo,P.; Appalla,L.; Bishop,B.; Edworthy,P.; Gupta,N.; Hoover,J.; Katzel,D.; Li,K.; Schobel,S.; Shrivastava,S.; Thovarai,V.; Wang,S.; Gresh,L.; Bao,Y.; Sanders,R.; Zhdanov,S.; Kiryutin,B.; Lipman,D.J.; Tatusova,T.; Gordon,A.
EPI572490	MP	Nicaragua	2013-Jul-09	A/Nicaragua/3026_01_TR1/2013		Other Database Import	Wentworth,D.E.; Halpin,R.A.; Lin,X.; Bera,J.; Akopov,A.; Ransier,A.; Mohan,M.; Fedorova,N.; Tsitrin,T.; Puri,V.; Stockwell,T.; Amedeo,P.; Appalla,L.; Bishop,B.; Edworthy,P.; Gupta,N.; Hoover,J.; Katzel,D.; Li,K.; Schobel,S.; Shrivastava,S.; Thovarai,V.; Wang,S.; Gresh,L.; Bao,Y.; Sanders,R.; Zhdanov,S.; Kiryutin,B.; Lipman,D.J.; Tatusova,T.; Gordon,A.
EPI572491	NA	Nicaragua	2013-Jul-09	A/Nicaragua/3026_01_TR1/2013		Other Database Import	Wentworth,D.E.; Halpin,R.A.; Lin,X.; Bera,J.; Akopov,A.; Ransier,A.; Mohan,M.; Fedorova,N.; Tsitrin,T.; Puri,V.; Stockwell,T.; Amedeo,P.; Appalla,L.; Bishop,B.; Edworthy,P.; Gupta,N.; Hoover,J.; Katzel,D.; Li,K.; Schobel,S.; Shrivastava,S.; Thovarai,V.; Wang,S.; Gresh,L.; Bao,Y.; Sanders,R.; Zhdanov,S.; Kiryutin,B.; Lipman,D.J.; Tatusova,T.; Gordon,A.
EPI572492	NP	Nicaragua	2013-Jul-09	A/Nicaragua/3026_01_TR1/2013		Other Database Import	Wentworth,D.E.; Halpin,R.A.; Lin,X.; Bera,J.; Akopov,A.; Ransier,A.; Mohan,M.; Fedorova,N.; Tsitrin,T.; Puri,V.; Stockwell,T.; Amedeo,P.; Appalla,L.; Bishop,B.; Edworthy,P.; Gupta,N.; Hoover,J.; Katzel,D.; Li,K.; Schobel,S.; Shrivastava,S.; Thovarai,V.; Wang,S.; Gresh,L.; Bao,Y.; Sanders,R.; Zhdanov,S.; Kiryutin,B.; Lipman,D.J.; Tatusova,T.; Gordon,A.
EPI572493	NS	Nicaragua	2013-Jul-09	A/Nicaragua/3026_01_TR1/2013		Other Database Import	Wentworth,D.E.; Halpin,R.A.; Lin,X.; Bera,J.; Akopov,A.; Ransier,A.; Mohan,M.; Fedorova,N.; Tsitrin,T.; Puri,V.; Stockwell,T.; Amedeo,P.; Appalla,L.; Bishop,B.; Edworthy,P.; Gupta,N.; Hoover,J.; Katzel,D.; Li,K.; Schobel,S.; Shrivastava,S.; Thovarai,V.; Wang,S.; Gresh,L.; Bao,Y.; Sanders,R.; Zhdanov,S.; Kiryutin,B.; Lipman,D.J.; Tatusova,T.; Gordon,A.
EPI572495	PB1	Nicaragua	2013-Jul-09	A/Nicaragua/3026_01_TR1/2013		Other Database Import	Wentworth,D.E.; Halpin,R.A.; Lin,X.; Bera,J.; Akopov,A.; Ransier,A.; Mohan,M.; Fedorova,N.; Tsitrin,T.; Puri,V.; Stockwell,T.; Amedeo,P.; Appalla,L.; Bishop,B.; Edworthy,P.; Gupta,N.; Hoover,J.; Katzel,D.; Li,K.; Schobel,S.; Shrivastava,S.; Thovarai,V.; Wang,S.; Gresh,L.; Bao,Y.; Sanders,R.; Zhdanov,S.; Kiryutin,B.; Lipman,D.J.; Tatusova,T.; Gordon,A.
EPI572496	PB2	Nicaragua	2013-Jul-09	A/Nicaragua/3026_01_TR1/2013		Other Database Import	Wentworth,D.E.; Halpin,R.A.; Lin,X.; Bera,J.; Akopov,A.; Ransier,A.; Mohan,M.; Fedorova,N.; Tsitrin,T.; Puri,V.; Stockwell,T.; Amedeo,P.; Appalla,L.; Bishop,B.; Edworthy,P.; Gupta,N.; Hoover,J.; Katzel,D.; Li,K.; Schobel,S.; Shrivastava,S.; Thovarai,V.; Wang,S.; Gresh,L.; Bao,Y.; Sanders,R.; Zhdanov,S.; Kiryutin,B.; Lipman,D.J.; Tatusova,T.; Gordon,A.
EPI572481	HA	Nicaragua	2013-Jul-09	A/Nicaragua/30208_01_tr1/2013		Other Database Import	Wentworth,D.E.; Halpin,R.A.; Lin,X.; Bera,J.; Akopov,A.; Ransier,A.; Mohan,M.; Fedorova,N.; Tsitrin,T.; Puri,V.; Stockwell,T.; Amedeo,P.; Appalla,L.; Bishop,B.; Edworthy,P.; Gupta,N.; Hoover,J.; Katzel,D.; Li,K.; Schobel,S.; Shrivastava,S.; Thovarai,V.; Wang,S.; Gresh,L.; Bao,Y.; Sanders,R.; Zhdanov,S.; Kiryutin,B.; Lipman,D.J.; Tatusova,T.; Gordon,A.
EPI572482	MP	Nicaragua	2013-Jul-09	A/Nicaragua/30208_01_tr1/2013		Other Database Import	Wentworth,D.E.; Halpin,R.A.; Lin,X.; Bera,J.; Akopov,A.; Ransier,A.; Mohan,M.; Fedorova,N.; Tsitrin,T.; Puri,V.; Stockwell,T.; Amedeo,P.; Appalla,L.; Bishop,B.; Edworthy,P.; Gupta,N.; Hoover,J.; Katzel,D.; Li,K.; Schobel,S.; Shrivastava,S.; Thovarai,V.; Wang,S.; Gresh,L.; Bao,Y.; Sanders,R.; Zhdanov,S.; Kiryutin,B.; Lipman,D.J.; Tatusova,T.; Gordon,A.
EPI572483	NA	Nicaragua	2013-Jul-09	A/Nicaragua/30208_01_tr1/2013		Other Database Import	Wentworth,D.E.; Halpin,R.A.; Lin,X.; Bera,J.; Akopov,A.; Ransier,A.; Mohan,M.; Fedorova,N.; Tsitrin,T.; Puri,V.; Stockwell,T.; Amedeo,P.; Appalla,L.; Bishop,B.; Edworthy,P.; Gupta,N.; Hoover,J.; Katzel,D.; Li,K.; Schobel,S.; Shrivastava,S.; Thovarai,V.; Wang,S.; Gresh,L.; Bao,Y.; Sanders,R.; Zhdanov,S.; Kiryutin,B.; Lipman,D.J.; Tatusova,T.; Gordon,A.
EPI572484	NP	Nicaragua	2013-Jul-09	A/Nicaragua/30208_01_tr1/2013		Other Database Import	Wentworth,D.E.; Halpin,R.A.; Lin,X.; Bera,J.; Akopov,A.; Ransier,A.; Mohan,M.; Fedorova,N.; Tsitrin,T.; Puri,V.; Stockwell,T.; Amedeo,P.; Appalla,L.; Bishop,B.; Edworthy,P.; Gupta,N.; Hoover,J.; Katzel,D.; Li,K.; Schobel,S.; Shrivastava,S.; Thovarai,V.; Wang,S.; Gresh,L.; Bao,Y.; Sanders,R.; Zhdanov,S.; Kiryutin,B.; Lipman,D.J.; Tatusova,T.; Gordon,A.
EPI572485	NS	Nicaragua	2013-Jul-09	A/Nicaragua/30208_01_tr1/2013		Other Database Import	Wentworth,D.E.; Halpin,R.A.; Lin,X.; Bera,J.; Akopov,A.; Ransier,A.; Mohan,M.; Fedorova,N.; Tsitrin,T.; Puri,V.; Stockwell,T.; Amedeo,P.; Appalla,L.; Bishop,B.; Edworthy,P.; Gupta,N.; Hoover,J.; Katzel,D.; Li,K.; Schobel,S.; Shrivastava,S.; Thovarai,V.; Wang,S.; Gresh,L.; Bao,Y.; Sanders,R.; Zhdanov,S.; Kiryutin,B.; Lipman,D.J.; Tatusova,T.; Gordon,A.
EPI572487	PB1	Nicaragua	2013-Jul-09	A/Nicaragua/30208_01_tr1/2013		Other Database Import	Wentworth,D.E.; Halpin,R.A.; Lin,X.; Bera,J.; Akopov,A.; Ransier,A.; Mohan,M.; Fedorova,N.; Tsitrin,T.; Puri,V.; Stockwell,T.; Amedeo,P.; Appalla,L.; Bishop,B.; Edworthy,P.; Gupta,N.; Hoover,J.; Katzel,D.; Li,K.; Schobel,S.; Shrivastava,S.; Thovarai,V.; Wang,S.; Gresh,L.; Bao,Y.; Sanders,R.; Zhdanov,S.; Kiryutin,B.; Lipman,D.J.; Tatusova,T.; Gordon,A.
EPI572488	PB2	Nicaragua	2013-Jul-09	A/Nicaragua/30208_01_tr1/2013		Other Database Import	Wentworth,D.E.; Halpin,R.A.; Lin,X.; Bera,J.; Akopov,A.; Ransier,A.; Mohan,M.; Fedorova,N.; Tsitrin,T.; Puri,V.; Stockwell,T.; Amedeo,P.; Appalla,L.; Bishop,B.; Edworthy,P.; Gupta,N.; Hoover,J.; Katzel,D.; Li,K.; Schobel,S.; Shrivastava,S.; Thovarai,V.; Wang,S.; Gresh,L.; Bao,Y.; Sanders,R.; Zhdanov,S.; Kiryutin,B.; Lipman,D.J.; Tatusova,T.; Gordon,A.
EPI593968	PA	Nicaragua	2013-Jul-09	A/Nicaragua/30208_01_tr1/2013		Other Database Import	Wentworth,D.E.; Halpin,R.A.; Lin,X.; Bera,J.; Akopov,A.; Ransier,A.; Mohan,M.; Fedorova,N.; Tsitrin,T.; Puri,V.; Stockwell,T.; Amedeo,P.; Appalla,L.; Bishop,B.; Edworthy,P.; Gupta,N.; Hoover,J.; Katzel,D.; Li,K.; Schobel,S.; Shrivastava,S.; Thovarai,V.; Wang,S.; Gresh,L.; Bao,Y.; Sanders,R.; Zhdanov,S.; Kiryutin,B.; Lipman,D.J.; Tatusova,T.; Gordon,A.
EPI593969	PA	Nicaragua	2013-Jul-08	A/Nicaragua/30193_01_TR1/2013		Other Database Import	Wentworth,D.E.; Halpin,R.A.; Lin,X.; Bera,J.; Akopov,A.; Ransier,A.; Mohan,M.; Fedorova,N.; Tsitrin,T.; Puri,V.; Stockwell,T.; Amedeo,P.; Appalla,L.; Bishop,B.; Edworthy,P.; Gupta,N.; Hoover,J.; Katzel,D.; Li,K.; Schobel,S.; Shrivastava,S.; Thovarai,V.; Wang,S.; Gresh,L.; Bao,Y.; Sanders,R.; Zhdanov,S.; Kiryutin,B.; Lipman,D.J.; Tatusova,T.; Gordon,A.
EPI572465	HA	Nicaragua	2013-Jul-08	A/Nicaragua/30193_01_TR1/2013		Other Database Import	Wentworth,D.E.; Halpin,R.A.; Lin,X.; Bera,J.; Akopov,A.; Ransier,A.; Mohan,M.; Fedorova,N.; Tsitrin,T.; Puri,V.; Stockwell,T.; Amedeo,P.; Appalla,L.; Bishop,B.; Edworthy,P.; Gupta,N.; Hoover,J.; Katzel,D.; Li,K.; Schobel,S.; Shrivastava,S.; Thovarai,V.; Wang,S.; Gresh,L.; Bao,Y.; Sanders,R.; Zhdanov,S.; Kiryutin,B.; Lipman,D.J.; Tatusova,T.; Gordon,A.
EPI572466	MP	Nicaragua	2013-Jul-08	A/Nicaragua/30193_01_TR1/2013		Other Database Import	Wentworth,D.E.; Halpin,R.A.; Lin,X.; Bera,J.; Akopov,A.; Ransier,A.; Mohan,M.; Fedorova,N.; Tsitrin,T.; Puri,V.; Stockwell,T.; Amedeo,P.; Appalla,L.; Bishop,B.; Edworthy,P.; Gupta,N.; Hoover,J.; Katzel,D.; Li,K.; Schobel,S.; Shrivastava,S.; Thovarai,V.; Wang,S.; Gresh,L.; Bao,Y.; Sanders,R.; Zhdanov,S.; Kiryutin,B.; Lipman,D.J.; Tatusova,T.; Gordon,A.
EPI572467	NA	Nicaragua	2013-Jul-08	A/Nicaragua/30193_01_TR1/2013		Other Database Import	Wentworth,D.E.; Halpin,R.A.; Lin,X.; Bera,J.; Akopov,A.; Ransier,A.; Mohan,M.; Fedorova,N.; Tsitrin,T.; Puri,V.; Stockwell,T.; Amedeo,P.; Appalla,L.; Bishop,B.; Edworthy,P.; Gupta,N.; Hoover,J.; Katzel,D.; Li,K.; Schobel,S.; Shrivastava,S.; Thovarai,V.; Wang,S.; Gresh,L.; Bao,Y.; Sanders,R.; Zhdanov,S.; Kiryutin,B.; Lipman,D.J.; Tatusova,T.; Gordon,A.
EPI572468	NP	Nicaragua	2013-Jul-08	A/Nicaragua/30193_01_TR1/2013		Other Database Import	Wentworth,D.E.; Halpin,R.A.; Lin,X.; Bera,J.; Akopov,A.; Ransier,A.; Mohan,M.; Fedorova,N.; Tsitrin,T.; Puri,V.; Stockwell,T.; Amedeo,P.; Appalla,L.; Bishop,B.; Edworthy,P.; Gupta,N.; Hoover,J.; Katzel,D.; Li,K.; Schobel,S.; Shrivastava,S.; Thovarai,V.; Wang,S.; Gresh,L.; Bao,Y.; Sanders,R.; Zhdanov,S.; Kiryutin,B.; Lipman,D.J.; Tatusova,T.; Gordon,A.
EPI572469	NS	Nicaragua	2013-Jul-08	A/Nicaragua/30193_01_TR1/2013		Other Database Import	Wentworth,D.E.; Halpin,R.A.; Lin,X.; Bera,J.; Akopov,A.; Ransier,A.; Mohan,M.; Fedorova,N.; Tsitrin,T.; Puri,V.; Stockwell,T.; Amedeo,P.; Appalla,L.; Bishop,B.; Edworthy,P.; Gupta,N.; Hoover,J.; Katzel,D.; Li,K.; Schobel,S.; Shrivastava,S.; Thovarai,V.; Wang,S.; Gresh,L.; Bao,Y.; Sanders,R.; Zhdanov,S.; Kiryutin,B.; Lipman,D.J.; Tatusova,T.; Gordon,A.
EPI572471	PB1	Nicaragua	2013-Jul-08	A/Nicaragua/30193_01_TR1/2013		Other Database Import	Wentworth,D.E.; Halpin,R.A.; Lin,X.; Bera,J.; Akopov,A.; Ransier,A.; Mohan,M.; Fedorova,N.; Tsitrin,T.; Puri,V.; Stockwell,T.; Amedeo,P.; Appalla,L.; Bishop,B.; Edworthy,P.; Gupta,N.; Hoover,J.; Katzel,D.; Li,K.; Schobel,S.; Shrivastava,S.; Thovarai,V.; Wang,S.; Gresh,L.; Bao,Y.; Sanders,R.; Zhdanov,S.; Kiryutin,B.; Lipman,D.J.; Tatusova,T.; Gordon,A.
EPI572472	PB2	Nicaragua	2013-Jul-08	A/Nicaragua/30193_01_TR1/2013		Other Database Import	Wentworth,D.E.; Halpin,R.A.; Lin,X.; Bera,J.; Akopov,A.; Ransier,A.; Mohan,M.; Fedorova,N.; Tsitrin,T.; Puri,V.; Stockwell,T.; Amedeo,P.; Appalla,L.; Bishop,B.; Edworthy,P.; Gupta,N.; Hoover,J.; Katzel,D.; Li,K.; Schobel,S.; Shrivastava,S.; Thovarai,V.; Wang,S.; Gresh,L.; Bao,Y.; Sanders,R.; Zhdanov,S.; Kiryutin,B.; Lipman,D.J.; Tatusova,T.; Gordon,A.
EPI572455	PB1	Nicaragua	2013-Jul-05	A/Nicaragua/30185_01_TR1/2013		Other Database Import	Wentworth,D.E.; Halpin,R.A.; Lin,X.; Bera,J.; Akopov,A.; Ransier,A.; Mohan,M.; Fedorova,N.; Tsitrin,T.; Puri,V.; Stockwell,T.; Amedeo,P.; Appalla,L.; Bishop,B.; Edworthy,P.; Gupta,N.; Hoover,J.; Katzel,D.; Li,K.; Schobel,S.; Shrivastava,S.; Thovarai,V.; Wang,S.; Gresh,L.; Bao,Y.; Sanders,R.; Zhdanov,S.; Kiryutin,B.; Lipman,D.J.; Tatusova,T.; Gordon,A.
EPI572456	PB2	Nicaragua	2013-Jul-05	A/Nicaragua/30185_01_TR1/2013		Other Database Import	Wentworth,D.E.; Halpin,R.A.; Lin,X.; Bera,J.; Akopov,A.; Ransier,A.; Mohan,M.; Fedorova,N.; Tsitrin,T.; Puri,V.; Stockwell,T.; Amedeo,P.; Appalla,L.; Bishop,B.; Edworthy,P.; Gupta,N.; Hoover,J.; Katzel,D.; Li,K.; Schobel,S.; Shrivastava,S.; Thovarai,V.; Wang,S.; Gresh,L.; Bao,Y.; Sanders,R.; Zhdanov,S.; Kiryutin,B.; Lipman,D.J.; Tatusova,T.; Gordon,A.
EPI572447	HA	Nicaragua	2013-Jul-05	A/Nicaragua/30185_01_TR1/2013		Other Database Import	Wentworth,D.E.; Halpin,R.A.; Lin,X.; Bera,J.; Akopov,A.; Ransier,A.; Mohan,M.; Fedorova,N.; Tsitrin,T.; Puri,V.; Stockwell,T.; Amedeo,P.; Appalla,L.; Bishop,B.; Edworthy,P.; Gupta,N.; Hoover,J.; Katzel,D.; Li,K.; Schobel,S.; Shrivastava,S.; Thovarai,V.; Wang,S.; Gresh,L.; Bao,Y.; Sanders,R.; Zhdanov,S.; Kiryutin,B.; Lipman,D.J.; Tatusova,T.; Gordon,A.
EPI572448	MP	Nicaragua	2013-Jul-05	A/Nicaragua/30185_01_TR1/2013		Other Database Import	Wentworth,D.E.; Halpin,R.A.; Lin,X.; Bera,J.; Akopov,A.; Ransier,A.; Mohan,M.; Fedorova,N.; Tsitrin,T.; Puri,V.; Stockwell,T.; Amedeo,P.; Appalla,L.; Bishop,B.; Edworthy,P.; Gupta,N.; Hoover,J.; Katzel,D.; Li,K.; Schobel,S.; Shrivastava,S.; Thovarai,V.; Wang,S.; Gresh,L.; Bao,Y.; Sanders,R.; Zhdanov,S.; Kiryutin,B.; Lipman,D.J.; Tatusova,T.; Gordon,A.
EPI572449	NA	Nicaragua	2013-Jul-05	A/Nicaragua/30185_01_TR1/2013		Other Database Import	Wentworth,D.E.; Halpin,R.A.; Lin,X.; Bera,J.; Akopov,A.; Ransier,A.; Mohan,M.; Fedorova,N.; Tsitrin,T.; Puri,V.; Stockwell,T.; Amedeo,P.; Appalla,L.; Bishop,B.; Edworthy,P.; Gupta,N.; Hoover,J.; Katzel,D.; Li,K.; Schobel,S.; Shrivastava,S.; Thovarai,V.; Wang,S.; Gresh,L.; Bao,Y.; Sanders,R.; Zhdanov,S.; Kiryutin,B.; Lipman,D.J.; Tatusova,T.; Gordon,A.
EPI572450	NP	Nicaragua	2013-Jul-05	A/Nicaragua/30185_01_TR1/2013		Other Database Import	Wentworth,D.E.; Halpin,R.A.; Lin,X.; Bera,J.; Akopov,A.; Ransier,A.; Mohan,M.; Fedorova,N.; Tsitrin,T.; Puri,V.; Stockwell,T.; Amedeo,P.; Appalla,L.; Bishop,B.; Edworthy,P.; Gupta,N.; Hoover,J.; Katzel,D.; Li,K.; Schobel,S.; Shrivastava,S.; Thovarai,V.; Wang,S.; Gresh,L.; Bao,Y.; Sanders,R.; Zhdanov,S.; Kiryutin,B.; Lipman,D.J.; Tatusova,T.; Gordon,A.
EPI572451	NS	Nicaragua	2013-Jul-05	A/Nicaragua/30185_01_TR1/2013		Other Database Import	Wentworth,D.E.; Halpin,R.A.; Lin,X.; Bera,J.; Akopov,A.; Ransier,A.; Mohan,M.; Fedorova,N.; Tsitrin,T.; Puri,V.; Stockwell,T.; Amedeo,P.; Appalla,L.; Bishop,B.; Edworthy,P.; Gupta,N.; Hoover,J.; Katzel,D.; Li,K.; Schobel,S.; Shrivastava,S.; Thovarai,V.; Wang,S.; Gresh,L.; Bao,Y.; Sanders,R.; Zhdanov,S.; Kiryutin,B.; Lipman,D.J.; Tatusova,T.; Gordon,A.
EPI593964	PA	Nicaragua	2013-Jul-05	A/Nicaragua/30185_01_TR1/2013		Other Database Import	Wentworth,D.E.; Halpin,R.A.; Lin,X.; Bera,J.; Akopov,A.; Ransier,A.; Mohan,M.; Fedorova,N.; Tsitrin,T.; Puri,V.; Stockwell,T.; Amedeo,P.; Appalla,L.; Bishop,B.; Edworthy,P.; Gupta,N.; Hoover,J.; Katzel,D.; Li,K.; Schobel,S.; Shrivastava,S.; Thovarai,V.; Wang,S.; Gresh,L.; Bao,Y.; Sanders,R.; Zhdanov,S.; Kiryutin,B.; Lipman,D.J.; Tatusova,T.; Gordon,A.
EPI572423	HA	Nicaragua	2013-Jul-02	A/Nicaragua/5892_01_TR1/2013		Other Database Import	Wentworth,D.E.; Halpin,R.A.; Lin,X.; Bera,J.; Akopov,A.; Ransier,A.; Mohan,M.; Fedorova,N.; Tsitrin,T.; Puri,V.; Stockwell,T.; Amedeo,P.; Appalla,L.; Bishop,B.; Edworthy,P.; Gupta,N.; Hoover,J.; Katzel,D.; Li,K.; Schobel,S.; Shrivastava,S.; Thovarai,V.; Wang,S.; Gresh,L.; Bao,Y.; Sanders,R.; Zhdanov,S.; Kiryutin,B.; Lipman,D.J.; Tatusova,T.; Gordon,A.
EPI572424	MP	Nicaragua	2013-Jul-02	A/Nicaragua/5892_01_TR1/2013		Other Database Import	Wentworth,D.E.; Halpin,R.A.; Lin,X.; Bera,J.; Akopov,A.; Ransier,A.; Mohan,M.; Fedorova,N.; Tsitrin,T.; Puri,V.; Stockwell,T.; Amedeo,P.; Appalla,L.; Bishop,B.; Edworthy,P.; Gupta,N.; Hoover,J.; Katzel,D.; Li,K.; Schobel,S.; Shrivastava,S.; Thovarai,V.; Wang,S.; Gresh,L.; Bao,Y.; Sanders,R.; Zhdanov,S.; Kiryutin,B.; Lipman,D.J.; Tatusova,T.; Gordon,A.
EPI572425	NA	Nicaragua	2013-Jul-02	A/Nicaragua/5892_01_TR1/2013		Other Database Import	Wentworth,D.E.; Halpin,R.A.; Lin,X.; Bera,J.; Akopov,A.; Ransier,A.; Mohan,M.; Fedorova,N.; Tsitrin,T.; Puri,V.; Stockwell,T.; Amedeo,P.; Appalla,L.; Bishop,B.; Edworthy,P.; Gupta,N.; Hoover,J.; Katzel,D.; Li,K.; Schobel,S.; Shrivastava,S.; Thovarai,V.; Wang,S.; Gresh,L.; Bao,Y.; Sanders,R.; Zhdanov,S.; Kiryutin,B.; Lipman,D.J.; Tatusova,T.; Gordon,A.
EPI572426	NP	Nicaragua	2013-Jul-02	A/Nicaragua/5892_01_TR1/2013		Other Database Import	Wentworth,D.E.; Halpin,R.A.; Lin,X.; Bera,J.; Akopov,A.; Ransier,A.; Mohan,M.; Fedorova,N.; Tsitrin,T.; Puri,V.; Stockwell,T.; Amedeo,P.; Appalla,L.; Bishop,B.; Edworthy,P.; Gupta,N.; Hoover,J.; Katzel,D.; Li,K.; Schobel,S.; Shrivastava,S.; Thovarai,V.; Wang,S.; Gresh,L.; Bao,Y.; Sanders,R.; Zhdanov,S.; Kiryutin,B.; Lipman,D.J.; Tatusova,T.; Gordon,A.
EPI572427	NS	Nicaragua	2013-Jul-02	A/Nicaragua/5892_01_TR1/2013		Other Database Import	Wentworth,D.E.; Halpin,R.A.; Lin,X.; Bera,J.; Akopov,A.; Ransier,A.; Mohan,M.; Fedorova,N.; Tsitrin,T.; Puri,V.; Stockwell,T.; Amedeo,P.; Appalla,L.; Bishop,B.; Edworthy,P.; Gupta,N.; Hoover,J.; Katzel,D.; Li,K.; Schobel,S.; Shrivastava,S.; Thovarai,V.; Wang,S.; Gresh,L.; Bao,Y.; Sanders,R.; Zhdanov,S.; Kiryutin,B.; Lipman,D.J.; Tatusova,T.; Gordon,A.
EPI572429	PB1	Nicaragua	2013-Jul-02	A/Nicaragua/5892_01_TR1/2013		Other Database Import	Wentworth,D.E.; Halpin,R.A.; Lin,X.; Bera,J.; Akopov,A.; Ransier,A.; Mohan,M.; Fedorova,N.; Tsitrin,T.; Puri,V.; Stockwell,T.; Amedeo,P.; Appalla,L.; Bishop,B.; Edworthy,P.; Gupta,N.; Hoover,J.; Katzel,D.; Li,K.; Schobel,S.; Shrivastava,S.; Thovarai,V.; Wang,S.; Gresh,L.; Bao,Y.; Sanders,R.; Zhdanov,S.; Kiryutin,B.; Lipman,D.J.; Tatusova,T.; Gordon,A.
EPI572430	PB2	Nicaragua	2013-Jul-02	A/Nicaragua/5892_01_TR1/2013		Other Database Import	Wentworth,D.E.; Halpin,R.A.; Lin,X.; Bera,J.; Akopov,A.; Ransier,A.; Mohan,M.; Fedorova,N.; Tsitrin,T.; Puri,V.; Stockwell,T.; Amedeo,P.; Appalla,L.; Bishop,B.; Edworthy,P.; Gupta,N.; Hoover,J.; Katzel,D.; Li,K.; Schobel,S.; Shrivastava,S.; Thovarai,V.; Wang,S.; Gresh,L.; Bao,Y.; Sanders,R.; Zhdanov,S.; Kiryutin,B.; Lipman,D.J.; Tatusova,T.; Gordon,A.
EPI593962	PA	Nicaragua	2013-Jul-02	A/Nicaragua/5892_01_TR1/2013		Other Database Import	Wentworth,D.E.; Halpin,R.A.; Lin,X.; Bera,J.; Akopov,A.; Ransier,A.; Mohan,M.; Fedorova,N.; Tsitrin,T.; Puri,V.; Stockwell,T.; Amedeo,P.; Appalla,L.; Bishop,B.; Edworthy,P.; Gupta,N.; Hoover,J.; Katzel,D.; Li,K.; Schobel,S.; Shrivastava,S.; Thovarai,V.; Wang,S.; Gresh,L.; Bao,Y.; Sanders,R.; Zhdanov,S.; Kiryutin,B.; Lipman,D.J.; Tatusova,T.; Gordon,A.
EPI572270	NS	United States	2013-Dec-29	A/Louisiana/39/2013	Louisiana Department of Health and Hospitals	Centers for Disease Control and Prevention
EPI572271	MP	United States	2013-Dec-29	A/Louisiana/39/2013	Louisiana Department of Health and Hospitals	Centers for Disease Control and Prevention
EPI572272	PA	United States	2013-Dec-29	A/Louisiana/39/2013	Louisiana Department of Health and Hospitals	Centers for Disease Control and Prevention
EPI572273	PB1	United States	2013-Dec-29	A/Louisiana/39/2013	Louisiana Department of Health and Hospitals	Centers for Disease Control and Prevention
EPI572274	NA	United States	2013-Dec-29	A/Louisiana/39/2013	Louisiana Department of Health and Hospitals	Centers for Disease Control and Prevention
EPI572275	HA	United States	2013-Dec-29	A/Louisiana/39/2013	Louisiana Department of Health and Hospitals	Centers for Disease Control and Prevention
EPI577021	PB2	United States	2013-Dec-29	A/Louisiana/39/2013	Louisiana Department of Health and Hospitals	Centers for Disease Control and Prevention
EPI567284	HA	Philippines	2013-Oct-02	A/Philippines/14/2013	Research Institute of Tropical Medicine	WHO Collaborating Centre for Reference and Research on Influenza	Deng,Y-M; Iannello,P; JSpirason,N; Jelley,L; Lau,H; Komadina,N.
EPI567285	NA	Philippines	2013-Oct-02	A/Philippines/14/2013	Research Institute of Tropical Medicine	WHO Collaborating Centre for Reference and Research on Influenza	Deng,Y-M; Iannello,P; JSpirason,N; Jelley,L; Lau,H; Komadina,N.
EPI567286	MP	Philippines	2013-Oct-02	A/Philippines/14/2013	Research Institute of Tropical Medicine	WHO Collaborating Centre for Reference and Research on Influenza	Deng,Y-M; Iannello,P; JSpirason,N; Jelley,L; Lau,H; Komadina,N.
EPI567282	NA	Philippines	2013-Sep-02	A/Philippines/12/2013	Research Institute of Tropical Medicine	WHO Collaborating Centre for Reference and Research on Influenza	Deng,Y-M; Iannello,P; Spirason,N; Jelley,L; Lau,H; Komadina,N.
EPI567281	HA	Philippines	2013-Sep-02	A/Philippines/12/2013	Research Institute of Tropical Medicine	WHO Collaborating Centre for Reference and Research on Influenza	Deng,Y-M; Iannello,P; Spirason,N; Jelley,L; Lau,H; Komadina,N.
EPI567283	MP	Philippines	2013-Sep-02	A/Philippines/12/2013	Research Institute of Tropical Medicine	WHO Collaborating Centre for Reference and Research on Influenza	Deng,Y-M; Iannello,P; Spirason,N; Jelley,L; Lau,H; Komadina,N.
EPI566768	PB2	Myanmar	2013-Aug-22	A/Myanmar/13M300/2013		Niigata University	Saito, Reiko; Takemae, Nobuhiro; Saito, Takehiko; Shobugawa, Yugo; Kondo, Hiroki; Hibino, Akinobu; Yadanar, Kyaw; Yi Yi, Myint; Khin Yi, Oo; Htay Htay, Tin
EPI566765	NS	Myanmar	2013-Aug-22	A/Myanmar/13M300/2013		Niigata University	Saito, Reiko; Takemae, Nobuhiro; Saito, Takehiko; Shobugawa, Yugo; Kondo, Hiroki; Hibino, Akinobu; Yadanar, Kyaw; Yi Yi, Myint; Khin Yi, Oo; Htay Htay, Tin
EPI566770	PB1	Myanmar	2013-Aug-22	A/Myanmar/13M300/2013		Niigata University	Saito, Reiko; Takemae, Nobuhiro; Saito, Takehiko; Shobugawa, Yugo; Kondo, Hiroki; Hibino, Akinobu; Yadanar, Kyaw; Yi Yi, Myint; Khin Yi, Oo; Htay Htay, Tin
EPI566763	HA	Myanmar	2013-Aug-22	A/Myanmar/13M300/2013		Niigata University	Saito, Reiko; Takemae, Nobuhiro; Saito, Takehiko; Shobugawa, Yugo; Kondo, Hiroki; Hibino, Akinobu; Yadanar, Kyaw; Yi Yi, Myint; Khin Yi, Oo; Htay Htay, Tin
EPI566767	PA	Myanmar	2013-Aug-22	A/Myanmar/13M300/2013		Niigata University	Saito, Reiko; Takemae, Nobuhiro; Saito, Takehiko; Shobugawa, Yugo; Kondo, Hiroki; Hibino, Akinobu; Yadanar, Kyaw; Yi Yi, Myint; Khin Yi, Oo; Htay Htay, Tin
EPI566769	NP	Myanmar	2013-Aug-22	A/Myanmar/13M300/2013		Niigata University	Saito, Reiko; Takemae, Nobuhiro; Saito, Takehiko; Shobugawa, Yugo; Kondo, Hiroki; Hibino, Akinobu; Yadanar, Kyaw; Yi Yi, Myint; Khin Yi, Oo; Htay Htay, Tin
EPI566764	MP	Myanmar	2013-Aug-22	A/Myanmar/13M300/2013		Niigata University	Saito, Reiko; Takemae, Nobuhiro; Saito, Takehiko; Shobugawa, Yugo; Kondo, Hiroki; Hibino, Akinobu; Yadanar, Kyaw; Yi Yi, Myint; Khin Yi, Oo; Htay Htay, Tin
EPI566766	NA	Myanmar	2013-Aug-22	A/Myanmar/13M300/2013		Niigata University	Saito, Reiko; Takemae, Nobuhiro; Saito, Takehiko; Shobugawa, Yugo; Kondo, Hiroki; Hibino, Akinobu; Yadanar, Kyaw; Yi Yi, Myint; Khin Yi, Oo; Htay Htay, Tin
EPI566759	PA	Myanmar	2013-Jul-16	A/Myanmar/13M124/2013		Niigata University	Saito, Reiko; Takemae, Nobuhiro; Saito, Takehiko; Shobugawa, Yugo; Kondo, Hiroki; Hibino, Akinobu; Yadanar, Kyaw; Yi Yi, Myint; Khin Yi, Oo; Htay Htay, Tin
EPI566762	PB1	Myanmar	2013-Jul-16	A/Myanmar/13M124/2013		Niigata University	Saito, Reiko; Takemae, Nobuhiro; Saito, Takehiko; Shobugawa, Yugo; Kondo, Hiroki; Hibino, Akinobu; Yadanar, Kyaw; Yi Yi, Myint; Khin Yi, Oo; Htay Htay, Tin
EPI566757	NS	Myanmar	2013-Jul-16	A/Myanmar/13M124/2013		Niigata University	Saito, Reiko; Takemae, Nobuhiro; Saito, Takehiko; Shobugawa, Yugo; Kondo, Hiroki; Hibino, Akinobu; Yadanar, Kyaw; Yi Yi, Myint; Khin Yi, Oo; Htay Htay, Tin
EPI566760	PB2	Myanmar	2013-Jul-16	A/Myanmar/13M124/2013		Niigata University	Saito, Reiko; Takemae, Nobuhiro; Saito, Takehiko; Shobugawa, Yugo; Kondo, Hiroki; Hibino, Akinobu; Yadanar, Kyaw; Yi Yi, Myint; Khin Yi, Oo; Htay Htay, Tin
EPI566756	MP	Myanmar	2013-Jul-16	A/Myanmar/13M124/2013		Niigata University	Saito, Reiko; Takemae, Nobuhiro; Saito, Takehiko; Shobugawa, Yugo; Kondo, Hiroki; Hibino, Akinobu; Yadanar, Kyaw; Yi Yi, Myint; Khin Yi, Oo; Htay Htay, Tin
EPI566761	NP	Myanmar	2013-Jul-16	A/Myanmar/13M124/2013		Niigata University	Saito, Reiko; Takemae, Nobuhiro; Saito, Takehiko; Shobugawa, Yugo; Kondo, Hiroki; Hibino, Akinobu; Yadanar, Kyaw; Yi Yi, Myint; Khin Yi, Oo; Htay Htay, Tin
EPI566755	HA	Myanmar	2013-Jul-16	A/Myanmar/13M124/2013		Niigata University	Saito, Reiko; Takemae, Nobuhiro; Saito, Takehiko; Shobugawa, Yugo; Kondo, Hiroki; Hibino, Akinobu; Yadanar, Kyaw; Yi Yi, Myint; Khin Yi, Oo; Htay Htay, Tin
EPI566758	NA	Myanmar	2013-Jul-16	A/Myanmar/13M124/2013		Niigata University	Saito, Reiko; Takemae, Nobuhiro; Saito, Takehiko; Shobugawa, Yugo; Kondo, Hiroki; Hibino, Akinobu; Yadanar, Kyaw; Yi Yi, Myint; Khin Yi, Oo; Htay Htay, Tin
EPI566749	NS	Myanmar	2013-Jul-26	A/Myanmar/13M118/2013		Niigata University	Saito, Reiko; Takemae, Nobuhiro; Saito, Takehiko; Shobugawa, Yugo; Kondo, Hiroki; Hibino, Akinobu; Yadanar, Kyaw; Yi Yi, Myint; Khin Yi, Oo; Htay Htay, Tin
EPI566750	NA	Myanmar	2013-Jul-26	A/Myanmar/13M118/2013		Niigata University	Saito, Reiko; Takemae, Nobuhiro; Saito, Takehiko; Shobugawa, Yugo; Kondo, Hiroki; Hibino, Akinobu; Yadanar, Kyaw; Yi Yi, Myint; Khin Yi, Oo; Htay Htay, Tin
EPI566753	NP	Myanmar	2013-Jul-26	A/Myanmar/13M118/2013		Niigata University	Saito, Reiko; Takemae, Nobuhiro; Saito, Takehiko; Shobugawa, Yugo; Kondo, Hiroki; Hibino, Akinobu; Yadanar, Kyaw; Yi Yi, Myint; Khin Yi, Oo; Htay Htay, Tin
EPI566747	HA	Myanmar	2013-Jul-26	A/Myanmar/13M118/2013		Niigata University	Saito, Reiko; Takemae, Nobuhiro; Saito, Takehiko; Shobugawa, Yugo; Kondo, Hiroki; Hibino, Akinobu; Yadanar, Kyaw; Yi Yi, Myint; Khin Yi, Oo; Htay Htay, Tin
EPI566748	MP	Myanmar	2013-Jul-26	A/Myanmar/13M118/2013		Niigata University	Saito, Reiko; Takemae, Nobuhiro; Saito, Takehiko; Shobugawa, Yugo; Kondo, Hiroki; Hibino, Akinobu; Yadanar, Kyaw; Yi Yi, Myint; Khin Yi, Oo; Htay Htay, Tin
EPI566751	PA	Myanmar	2013-Jul-26	A/Myanmar/13M118/2013		Niigata University	Saito, Reiko; Takemae, Nobuhiro; Saito, Takehiko; Shobugawa, Yugo; Kondo, Hiroki; Hibino, Akinobu; Yadanar, Kyaw; Yi Yi, Myint; Khin Yi, Oo; Htay Htay, Tin
EPI566752	PB2	Myanmar	2013-Jul-26	A/Myanmar/13M118/2013		Niigata University	Saito, Reiko; Takemae, Nobuhiro; Saito, Takehiko; Shobugawa, Yugo; Kondo, Hiroki; Hibino, Akinobu; Yadanar, Kyaw; Yi Yi, Myint; Khin Yi, Oo; Htay Htay, Tin
EPI566754	PB1	Myanmar	2013-Jul-26	A/Myanmar/13M118/2013		Niigata University	Saito, Reiko; Takemae, Nobuhiro; Saito, Takehiko; Shobugawa, Yugo; Kondo, Hiroki; Hibino, Akinobu; Yadanar, Kyaw; Yi Yi, Myint; Khin Yi, Oo; Htay Htay, Tin
EPI566744	PB2	Myanmar	2013-Jul-25	A/Myanmar/13M109/2013		Niigata University	Saito, Reiko; Takemae, Nobuhiro; Saito, Takehiko; Shobugawa, Yugo; Kondo, Hiroki; Hibino, Akinobu; Yadanar, Kyaw; Yi Yi, Myint; Khin Yi, Oo; Htay Htay, Tin
EPI566742	NA	Myanmar	2013-Jul-25	A/Myanmar/13M109/2013		Niigata University	Saito, Reiko; Takemae, Nobuhiro; Saito, Takehiko; Shobugawa, Yugo; Kondo, Hiroki; Hibino, Akinobu; Yadanar, Kyaw; Yi Yi, Myint; Khin Yi, Oo; Htay Htay, Tin
EPI566743	PA	Myanmar	2013-Jul-25	A/Myanmar/13M109/2013		Niigata University	Saito, Reiko; Takemae, Nobuhiro; Saito, Takehiko; Shobugawa, Yugo; Kondo, Hiroki; Hibino, Akinobu; Yadanar, Kyaw; Yi Yi, Myint; Khin Yi, Oo; Htay Htay, Tin
EPI566740	MP	Myanmar	2013-Jul-25	A/Myanmar/13M109/2013		Niigata University	Saito, Reiko; Takemae, Nobuhiro; Saito, Takehiko; Shobugawa, Yugo; Kondo, Hiroki; Hibino, Akinobu; Yadanar, Kyaw; Yi Yi, Myint; Khin Yi, Oo; Htay Htay, Tin
EPI566746	PB1	Myanmar	2013-Jul-25	A/Myanmar/13M109/2013		Niigata University	Saito, Reiko; Takemae, Nobuhiro; Saito, Takehiko; Shobugawa, Yugo; Kondo, Hiroki; Hibino, Akinobu; Yadanar, Kyaw; Yi Yi, Myint; Khin Yi, Oo; Htay Htay, Tin
EPI566739	HA	Myanmar	2013-Jul-25	A/Myanmar/13M109/2013		Niigata University	Saito, Reiko; Takemae, Nobuhiro; Saito, Takehiko; Shobugawa, Yugo; Kondo, Hiroki; Hibino, Akinobu; Yadanar, Kyaw; Yi Yi, Myint; Khin Yi, Oo; Htay Htay, Tin
EPI566741	NS	Myanmar	2013-Jul-25	A/Myanmar/13M109/2013		Niigata University	Saito, Reiko; Takemae, Nobuhiro; Saito, Takehiko; Shobugawa, Yugo; Kondo, Hiroki; Hibino, Akinobu; Yadanar, Kyaw; Yi Yi, Myint; Khin Yi, Oo; Htay Htay, Tin
EPI566745	NP	Myanmar	2013-Jul-25	A/Myanmar/13M109/2013		Niigata University	Saito, Reiko; Takemae, Nobuhiro; Saito, Takehiko; Shobugawa, Yugo; Kondo, Hiroki; Hibino, Akinobu; Yadanar, Kyaw; Yi Yi, Myint; Khin Yi, Oo; Htay Htay, Tin
EPI566733	NS	Myanmar	2013-Jul-25	A/Myanmar/13M105/2013		Niigata University	Saito, Reiko; Takemae, Nobuhiro; Saito, Takehiko; Shobugawa, Yugo; Kondo, Hiroki; Hibino, Akinobu; Yadanar, Kyaw; Yi Yi, Myint; Khin Yi, Oo; Htay Htay, Tin
EPI566737	NP	Myanmar	2013-Jul-25	A/Myanmar/13M105/2013		Niigata University	Saito, Reiko; Takemae, Nobuhiro; Saito, Takehiko; Shobugawa, Yugo; Kondo, Hiroki; Hibino, Akinobu; Yadanar, Kyaw; Yi Yi, Myint; Khin Yi, Oo; Htay Htay, Tin
EPI566732	MP	Myanmar	2013-Jul-25	A/Myanmar/13M105/2013		Niigata University	Saito, Reiko; Takemae, Nobuhiro; Saito, Takehiko; Shobugawa, Yugo; Kondo, Hiroki; Hibino, Akinobu; Yadanar, Kyaw; Yi Yi, Myint; Khin Yi, Oo; Htay Htay, Tin
EPI566736	PB2	Myanmar	2013-Jul-25	A/Myanmar/13M105/2013		Niigata University	Saito, Reiko; Takemae, Nobuhiro; Saito, Takehiko; Shobugawa, Yugo; Kondo, Hiroki; Hibino, Akinobu; Yadanar, Kyaw; Yi Yi, Myint; Khin Yi, Oo; Htay Htay, Tin
EPI566731	HA	Myanmar	2013-Jul-25	A/Myanmar/13M105/2013		Niigata University	Saito, Reiko; Takemae, Nobuhiro; Saito, Takehiko; Shobugawa, Yugo; Kondo, Hiroki; Hibino, Akinobu; Yadanar, Kyaw; Yi Yi, Myint; Khin Yi, Oo; Htay Htay, Tin
EPI566734	NA	Myanmar	2013-Jul-25	A/Myanmar/13M105/2013		Niigata University	Saito, Reiko; Takemae, Nobuhiro; Saito, Takehiko; Shobugawa, Yugo; Kondo, Hiroki; Hibino, Akinobu; Yadanar, Kyaw; Yi Yi, Myint; Khin Yi, Oo; Htay Htay, Tin
EPI566735	PA	Myanmar	2013-Jul-25	A/Myanmar/13M105/2013		Niigata University	Saito, Reiko; Takemae, Nobuhiro; Saito, Takehiko; Shobugawa, Yugo; Kondo, Hiroki; Hibino, Akinobu; Yadanar, Kyaw; Yi Yi, Myint; Khin Yi, Oo; Htay Htay, Tin
EPI566738	PB1	Myanmar	2013-Jul-25	A/Myanmar/13M105/2013		Niigata University	Saito, Reiko; Takemae, Nobuhiro; Saito, Takehiko; Shobugawa, Yugo; Kondo, Hiroki; Hibino, Akinobu; Yadanar, Kyaw; Yi Yi, Myint; Khin Yi, Oo; Htay Htay, Tin
EPI566715	HA	Myanmar	2013-Jul-24	A/Myanmar/13M098/2013		Niigata University	Saito, Reiko; Takemae, Nobuhiro; Saito, Takehiko; Shobugawa, Yugo; Kondo, Hiroki; Hibino, Akinobu; Yadanar, Kyaw; Yi Yi, Myint; Khin Yi, Oo; Htay Htay, Tin
EPI566717	NS	Myanmar	2013-Jul-24	A/Myanmar/13M098/2013		Niigata University	Saito, Reiko; Takemae, Nobuhiro; Saito, Takehiko; Shobugawa, Yugo; Kondo, Hiroki; Hibino, Akinobu; Yadanar, Kyaw; Yi Yi, Myint; Khin Yi, Oo; Htay Htay, Tin
EPI566721	NP	Myanmar	2013-Jul-24	A/Myanmar/13M098/2013		Niigata University	Saito, Reiko; Takemae, Nobuhiro; Saito, Takehiko; Shobugawa, Yugo; Kondo, Hiroki; Hibino, Akinobu; Yadanar, Kyaw; Yi Yi, Myint; Khin Yi, Oo; Htay Htay, Tin
EPI566718	NA	Myanmar	2013-Jul-24	A/Myanmar/13M098/2013		Niigata University	Saito, Reiko; Takemae, Nobuhiro; Saito, Takehiko; Shobugawa, Yugo; Kondo, Hiroki; Hibino, Akinobu; Yadanar, Kyaw; Yi Yi, Myint; Khin Yi, Oo; Htay Htay, Tin
EPI566722	PB1	Myanmar	2013-Jul-24	A/Myanmar/13M098/2013		Niigata University	Saito, Reiko; Takemae, Nobuhiro; Saito, Takehiko; Shobugawa, Yugo; Kondo, Hiroki; Hibino, Akinobu; Yadanar, Kyaw; Yi Yi, Myint; Khin Yi, Oo; Htay Htay, Tin
EPI566716	MP	Myanmar	2013-Jul-24	A/Myanmar/13M098/2013		Niigata University	Saito, Reiko; Takemae, Nobuhiro; Saito, Takehiko; Shobugawa, Yugo; Kondo, Hiroki; Hibino, Akinobu; Yadanar, Kyaw; Yi Yi, Myint; Khin Yi, Oo; Htay Htay, Tin
EPI566719	PA	Myanmar	2013-Jul-24	A/Myanmar/13M098/2013		Niigata University	Saito, Reiko; Takemae, Nobuhiro; Saito, Takehiko; Shobugawa, Yugo; Kondo, Hiroki; Hibino, Akinobu; Yadanar, Kyaw; Yi Yi, Myint; Khin Yi, Oo; Htay Htay, Tin
EPI566720	PB2	Myanmar	2013-Jul-24	A/Myanmar/13M098/2013		Niigata University	Saito, Reiko; Takemae, Nobuhiro; Saito, Takehiko; Shobugawa, Yugo; Kondo, Hiroki; Hibino, Akinobu; Yadanar, Kyaw; Yi Yi, Myint; Khin Yi, Oo; Htay Htay, Tin
EPI566677	PA	Myanmar	2013-Jul-22	A/Myanmar/13M087/2013		Niigata University	Saito, Reiko; Takemae, Nobuhiro; Saito, Takehiko; Shobugawa, Yugo; Kondo, Hiroki; Hibino, Akinobu; Yadanar, Kyaw; Yi Yi, Myint; Khin Yi, Oo; Htay Htay, Tin
EPI566678	PB2	Myanmar	2013-Jul-22	A/Myanmar/13M087/2013		Niigata University	Saito, Reiko; Takemae, Nobuhiro; Saito, Takehiko; Shobugawa, Yugo; Kondo, Hiroki; Hibino, Akinobu; Yadanar, Kyaw; Yi Yi, Myint; Khin Yi, Oo; Htay Htay, Tin
EPI566676	NA	Myanmar	2013-Jul-22	A/Myanmar/13M087/2013		Niigata University	Saito, Reiko; Takemae, Nobuhiro; Saito, Takehiko; Shobugawa, Yugo; Kondo, Hiroki; Hibino, Akinobu; Yadanar, Kyaw; Yi Yi, Myint; Khin Yi, Oo; Htay Htay, Tin
EPI566674	MP	Myanmar	2013-Jul-22	A/Myanmar/13M087/2013		Niigata University	Saito, Reiko; Takemae, Nobuhiro; Saito, Takehiko; Shobugawa, Yugo; Kondo, Hiroki; Hibino, Akinobu; Yadanar, Kyaw; Yi Yi, Myint; Khin Yi, Oo; Htay Htay, Tin
EPI566673	HA	Myanmar	2013-Jul-22	A/Myanmar/13M087/2013		Niigata University	Saito, Reiko; Takemae, Nobuhiro; Saito, Takehiko; Shobugawa, Yugo; Kondo, Hiroki; Hibino, Akinobu; Yadanar, Kyaw; Yi Yi, Myint; Khin Yi, Oo; Htay Htay, Tin
EPI566679	NP	Myanmar	2013-Jul-22	A/Myanmar/13M087/2013		Niigata University	Saito, Reiko; Takemae, Nobuhiro; Saito, Takehiko; Shobugawa, Yugo; Kondo, Hiroki; Hibino, Akinobu; Yadanar, Kyaw; Yi Yi, Myint; Khin Yi, Oo; Htay Htay, Tin
EPI566675	NS	Myanmar	2013-Jul-22	A/Myanmar/13M087/2013		Niigata University	Saito, Reiko; Takemae, Nobuhiro; Saito, Takehiko; Shobugawa, Yugo; Kondo, Hiroki; Hibino, Akinobu; Yadanar, Kyaw; Yi Yi, Myint; Khin Yi, Oo; Htay Htay, Tin
EPI585079	PB1	Myanmar	2013-Jul-22	A/Myanmar/13M087/2013		Niigata University	Saito, Reiko; Takemae, Nobuhiro; Saito, Takehiko; Shobugawa, Yugo; Kondo, Hiroki; Hibino, Akinobu; Yadanar, Kyaw; Yi Yi, Myint; Khin Yi, Oo; Htay Htay, Tin
EPI566642	NA	Myanmar	2013-Jul-22	A/Myanmar/13M085/2013		Niigata University	Saito, Reiko; Takemae, Nobuhiro; Saito, Takehiko; Shobugawa, Yugo; Kondo, Hiroki; Hibino, Akinobu; Yadanar, Kyaw; Yi Yi, Myint; Khin Yi, Oo; Htay Htay, Tin
EPI566640	MP	Myanmar	2013-Jul-22	A/Myanmar/13M085/2013		Niigata University	Saito, Reiko; Takemae, Nobuhiro; Saito, Takehiko; Shobugawa, Yugo; Kondo, Hiroki; Hibino, Akinobu; Yadanar, Kyaw; Yi Yi, Myint; Khin Yi, Oo; Htay Htay, Tin
EPI566645	NP	Myanmar	2013-Jul-22	A/Myanmar/13M085/2013		Niigata University	Saito, Reiko; Takemae, Nobuhiro; Saito, Takehiko; Shobugawa, Yugo; Kondo, Hiroki; Hibino, Akinobu; Yadanar, Kyaw; Yi Yi, Myint; Khin Yi, Oo; Htay Htay, Tin
EPI566639	HA	Myanmar	2013-Jul-22	A/Myanmar/13M085/2013		Niigata University	Saito, Reiko; Takemae, Nobuhiro; Saito, Takehiko; Shobugawa, Yugo; Kondo, Hiroki; Hibino, Akinobu; Yadanar, Kyaw; Yi Yi, Myint; Khin Yi, Oo; Htay Htay, Tin
EPI566641	NS	Myanmar	2013-Jul-22	A/Myanmar/13M085/2013		Niigata University	Saito, Reiko; Takemae, Nobuhiro; Saito, Takehiko; Shobugawa, Yugo; Kondo, Hiroki; Hibino, Akinobu; Yadanar, Kyaw; Yi Yi, Myint; Khin Yi, Oo; Htay Htay, Tin
EPI566644	PB2	Myanmar	2013-Jul-22	A/Myanmar/13M085/2013		Niigata University	Saito, Reiko; Takemae, Nobuhiro; Saito, Takehiko; Shobugawa, Yugo; Kondo, Hiroki; Hibino, Akinobu; Yadanar, Kyaw; Yi Yi, Myint; Khin Yi, Oo; Htay Htay, Tin
EPI566643	PA	Myanmar	2013-Jul-22	A/Myanmar/13M085/2013		Niigata University	Saito, Reiko; Takemae, Nobuhiro; Saito, Takehiko; Shobugawa, Yugo; Kondo, Hiroki; Hibino, Akinobu; Yadanar, Kyaw; Yi Yi, Myint; Khin Yi, Oo; Htay Htay, Tin
EPI566646	PB1	Myanmar	2013-Jul-22	A/Myanmar/13M085/2013		Niigata University	Saito, Reiko; Takemae, Nobuhiro; Saito, Takehiko; Shobugawa, Yugo; Kondo, Hiroki; Hibino, Akinobu; Yadanar, Kyaw; Yi Yi, Myint; Khin Yi, Oo; Htay Htay, Tin
EPI566636	PB2	Myanmar	2013-Jul-19	A/Myanmar/13M084/2013		Niigata University	Saito, Reiko; Takemae, Nobuhiro; Saito, Takehiko; Shobugawa, Yugo; Kondo, Hiroki; Hibino, Akinobu; Yadanar, Kyaw; Yi Yi, Myint; Khin Yi, Oo; Htay Htay, Tin
EPI566637	NP	Myanmar	2013-Jul-19	A/Myanmar/13M084/2013		Niigata University	Saito, Reiko; Takemae, Nobuhiro; Saito, Takehiko; Shobugawa, Yugo; Kondo, Hiroki; Hibino, Akinobu; Yadanar, Kyaw; Yi Yi, Myint; Khin Yi, Oo; Htay Htay, Tin
EPI566635	PA	Myanmar	2013-Jul-19	A/Myanmar/13M084/2013		Niigata University	Saito, Reiko; Takemae, Nobuhiro; Saito, Takehiko; Shobugawa, Yugo; Kondo, Hiroki; Hibino, Akinobu; Yadanar, Kyaw; Yi Yi, Myint; Khin Yi, Oo; Htay Htay, Tin
EPI566631	HA	Myanmar	2013-Jul-19	A/Myanmar/13M084/2013		Niigata University	Saito, Reiko; Takemae, Nobuhiro; Saito, Takehiko; Shobugawa, Yugo; Kondo, Hiroki; Hibino, Akinobu; Yadanar, Kyaw; Yi Yi, Myint; Khin Yi, Oo; Htay Htay, Tin
EPI566634	NA	Myanmar	2013-Jul-19	A/Myanmar/13M084/2013		Niigata University	Saito, Reiko; Takemae, Nobuhiro; Saito, Takehiko; Shobugawa, Yugo; Kondo, Hiroki; Hibino, Akinobu; Yadanar, Kyaw; Yi Yi, Myint; Khin Yi, Oo; Htay Htay, Tin
EPI566633	NS	Myanmar	2013-Jul-19	A/Myanmar/13M084/2013		Niigata University	Saito, Reiko; Takemae, Nobuhiro; Saito, Takehiko; Shobugawa, Yugo; Kondo, Hiroki; Hibino, Akinobu; Yadanar, Kyaw; Yi Yi, Myint; Khin Yi, Oo; Htay Htay, Tin
EPI566638	PB1	Myanmar	2013-Jul-19	A/Myanmar/13M084/2013		Niigata University	Saito, Reiko; Takemae, Nobuhiro; Saito, Takehiko; Shobugawa, Yugo; Kondo, Hiroki; Hibino, Akinobu; Yadanar, Kyaw; Yi Yi, Myint; Khin Yi, Oo; Htay Htay, Tin
EPI566632	MP	Myanmar	2013-Jul-19	A/Myanmar/13M084/2013		Niigata University	Saito, Reiko; Takemae, Nobuhiro; Saito, Takehiko; Shobugawa, Yugo; Kondo, Hiroki; Hibino, Akinobu; Yadanar, Kyaw; Yi Yi, Myint; Khin Yi, Oo; Htay Htay, Tin
EPI566626	NA	Myanmar	2013-Jul-19	A/Myanmar/13M076/2013		Niigata University	Saito, Reiko; Takemae, Nobuhiro; Saito, Takehiko; Shobugawa, Yugo; Kondo, Hiroki; Hibino, Akinobu; Yadanar, Kyaw; Yi Yi, Myint; Khin Yi, Oo; Htay Htay, Tin
EPI566630	PB1	Myanmar	2013-Jul-19	A/Myanmar/13M076/2013		Niigata University	Saito, Reiko; Takemae, Nobuhiro; Saito, Takehiko; Shobugawa, Yugo; Kondo, Hiroki; Hibino, Akinobu; Yadanar, Kyaw; Yi Yi, Myint; Khin Yi, Oo; Htay Htay, Tin
EPI566627	PA	Myanmar	2013-Jul-19	A/Myanmar/13M076/2013		Niigata University	Saito, Reiko; Takemae, Nobuhiro; Saito, Takehiko; Shobugawa, Yugo; Kondo, Hiroki; Hibino, Akinobu; Yadanar, Kyaw; Yi Yi, Myint; Khin Yi, Oo; Htay Htay, Tin
EPI566628	PB2	Myanmar	2013-Jul-19	A/Myanmar/13M076/2013		Niigata University	Saito, Reiko; Takemae, Nobuhiro; Saito, Takehiko; Shobugawa, Yugo; Kondo, Hiroki; Hibino, Akinobu; Yadanar, Kyaw; Yi Yi, Myint; Khin Yi, Oo; Htay Htay, Tin
EPI566625	NS	Myanmar	2013-Jul-19	A/Myanmar/13M076/2013		Niigata University	Saito, Reiko; Takemae, Nobuhiro; Saito, Takehiko; Shobugawa, Yugo; Kondo, Hiroki; Hibino, Akinobu; Yadanar, Kyaw; Yi Yi, Myint; Khin Yi, Oo; Htay Htay, Tin
EPI566629	NP	Myanmar	2013-Jul-19	A/Myanmar/13M076/2013		Niigata University	Saito, Reiko; Takemae, Nobuhiro; Saito, Takehiko; Shobugawa, Yugo; Kondo, Hiroki; Hibino, Akinobu; Yadanar, Kyaw; Yi Yi, Myint; Khin Yi, Oo; Htay Htay, Tin
EPI566623	HA	Myanmar	2013-Jul-19	A/Myanmar/13M076/2013		Niigata University	Saito, Reiko; Takemae, Nobuhiro; Saito, Takehiko; Shobugawa, Yugo; Kondo, Hiroki; Hibino, Akinobu; Yadanar, Kyaw; Yi Yi, Myint; Khin Yi, Oo; Htay Htay, Tin
EPI566624	MP	Myanmar	2013-Jul-19	A/Myanmar/13M076/2013		Niigata University	Saito, Reiko; Takemae, Nobuhiro; Saito, Takehiko; Shobugawa, Yugo; Kondo, Hiroki; Hibino, Akinobu; Yadanar, Kyaw; Yi Yi, Myint; Khin Yi, Oo; Htay Htay, Tin
EPI566618	NA	Myanmar	2013-Jul-17	A/Myanmar/13M070/2013		Niigata University	Saito, Reiko; Takemae, Nobuhiro; Saito, Takehiko; Shobugawa, Yugo; Kondo, Hiroki; Hibino, Akinobu; Yadanar, Kyaw; Yi Yi, Myint; Khin Yi, Oo; Htay Htay, Tin
EPI566622	PB1	Myanmar	2013-Jul-17	A/Myanmar/13M070/2013		Niigata University	Saito, Reiko; Takemae, Nobuhiro; Saito, Takehiko; Shobugawa, Yugo; Kondo, Hiroki; Hibino, Akinobu; Yadanar, Kyaw; Yi Yi, Myint; Khin Yi, Oo; Htay Htay, Tin
EPI566620	PB2	Myanmar	2013-Jul-17	A/Myanmar/13M070/2013		Niigata University	Saito, Reiko; Takemae, Nobuhiro; Saito, Takehiko; Shobugawa, Yugo; Kondo, Hiroki; Hibino, Akinobu; Yadanar, Kyaw; Yi Yi, Myint; Khin Yi, Oo; Htay Htay, Tin
EPI566619	PA	Myanmar	2013-Jul-17	A/Myanmar/13M070/2013		Niigata University	Saito, Reiko; Takemae, Nobuhiro; Saito, Takehiko; Shobugawa, Yugo; Kondo, Hiroki; Hibino, Akinobu; Yadanar, Kyaw; Yi Yi, Myint; Khin Yi, Oo; Htay Htay, Tin
EPI566621	NP	Myanmar	2013-Jul-17	A/Myanmar/13M070/2013		Niigata University	Saito, Reiko; Takemae, Nobuhiro; Saito, Takehiko; Shobugawa, Yugo; Kondo, Hiroki; Hibino, Akinobu; Yadanar, Kyaw; Yi Yi, Myint; Khin Yi, Oo; Htay Htay, Tin
EPI566616	MP	Myanmar	2013-Jul-17	A/Myanmar/13M070/2013		Niigata University	Saito, Reiko; Takemae, Nobuhiro; Saito, Takehiko; Shobugawa, Yugo; Kondo, Hiroki; Hibino, Akinobu; Yadanar, Kyaw; Yi Yi, Myint; Khin Yi, Oo; Htay Htay, Tin
EPI566617	NS	Myanmar	2013-Jul-17	A/Myanmar/13M070/2013		Niigata University	Saito, Reiko; Takemae, Nobuhiro; Saito, Takehiko; Shobugawa, Yugo; Kondo, Hiroki; Hibino, Akinobu; Yadanar, Kyaw; Yi Yi, Myint; Khin Yi, Oo; Htay Htay, Tin
EPI566615	HA	Myanmar	2013-Jul-17	A/Myanmar/13M070/2013		Niigata University	Saito, Reiko; Takemae, Nobuhiro; Saito, Takehiko; Shobugawa, Yugo; Kondo, Hiroki; Hibino, Akinobu; Yadanar, Kyaw; Yi Yi, Myint; Khin Yi, Oo; Htay Htay, Tin
EPI566548	PB2	Myanmar	2013-Jul-17	A/Myanmar/13M062/2013		Niigata University	Saito, Reiko; Takemae, Nobuhiro; Saito, Takehiko; Shobugawa, Yugo; Kondo, Hiroki; Hibino, Akinobu; Yadanar, Kyaw; Yi Yi, Myint; Khin Yi, Oo; Htay Htay, Tin
EPI566546	NA	Myanmar	2013-Jul-17	A/Myanmar/13M062/2013		Niigata University	Saito, Reiko; Takemae, Nobuhiro; Saito, Takehiko; Shobugawa, Yugo; Kondo, Hiroki; Hibino, Akinobu; Yadanar, Kyaw; Yi Yi, Myint; Khin Yi, Oo; Htay Htay, Tin
EPI566545	NS	Myanmar	2013-Jul-17	A/Myanmar/13M062/2013		Niigata University	Saito, Reiko; Takemae, Nobuhiro; Saito, Takehiko; Shobugawa, Yugo; Kondo, Hiroki; Hibino, Akinobu; Yadanar, Kyaw; Yi Yi, Myint; Khin Yi, Oo; Htay Htay, Tin
EPI566547	PA	Myanmar	2013-Jul-17	A/Myanmar/13M062/2013		Niigata University	Saito, Reiko; Takemae, Nobuhiro; Saito, Takehiko; Shobugawa, Yugo; Kondo, Hiroki; Hibino, Akinobu; Yadanar, Kyaw; Yi Yi, Myint; Khin Yi, Oo; Htay Htay, Tin
EPI566550	PB1	Myanmar	2013-Jul-17	A/Myanmar/13M062/2013		Niigata University	Saito, Reiko; Takemae, Nobuhiro; Saito, Takehiko; Shobugawa, Yugo; Kondo, Hiroki; Hibino, Akinobu; Yadanar, Kyaw; Yi Yi, Myint; Khin Yi, Oo; Htay Htay, Tin
EPI566544	MP	Myanmar	2013-Jul-17	A/Myanmar/13M062/2013		Niigata University	Saito, Reiko; Takemae, Nobuhiro; Saito, Takehiko; Shobugawa, Yugo; Kondo, Hiroki; Hibino, Akinobu; Yadanar, Kyaw; Yi Yi, Myint; Khin Yi, Oo; Htay Htay, Tin
EPI566543	HA	Myanmar	2013-Jul-17	A/Myanmar/13M062/2013		Niigata University	Saito, Reiko; Takemae, Nobuhiro; Saito, Takehiko; Shobugawa, Yugo; Kondo, Hiroki; Hibino, Akinobu; Yadanar, Kyaw; Yi Yi, Myint; Khin Yi, Oo; Htay Htay, Tin
EPI566549	NP	Myanmar	2013-Jul-17	A/Myanmar/13M062/2013		Niigata University	Saito, Reiko; Takemae, Nobuhiro; Saito, Takehiko; Shobugawa, Yugo; Kondo, Hiroki; Hibino, Akinobu; Yadanar, Kyaw; Yi Yi, Myint; Khin Yi, Oo; Htay Htay, Tin
EPI566535	HA	Myanmar	2013-Jul-16	A/Myanmar/13M061/2013		Niigata University	Saito, Reiko; Takemae, Nobuhiro; Saito, Takehiko; Shobugawa, Yugo; Kondo, Hiroki; Hibino, Akinobu; Yadanar, Kyaw; Yi Yi, Myint; Khin Yi, Oo; Htay Htay, Tin
EPI566537	NS	Myanmar	2013-Jul-16	A/Myanmar/13M061/2013		Niigata University	Saito, Reiko; Takemae, Nobuhiro; Saito, Takehiko; Shobugawa, Yugo; Kondo, Hiroki; Hibino, Akinobu; Yadanar, Kyaw; Yi Yi, Myint; Khin Yi, Oo; Htay Htay, Tin
EPI566540	PB2	Myanmar	2013-Jul-16	A/Myanmar/13M061/2013		Niigata University	Saito, Reiko; Takemae, Nobuhiro; Saito, Takehiko; Shobugawa, Yugo; Kondo, Hiroki; Hibino, Akinobu; Yadanar, Kyaw; Yi Yi, Myint; Khin Yi, Oo; Htay Htay, Tin
EPI566539	PA	Myanmar	2013-Jul-16	A/Myanmar/13M061/2013		Niigata University	Saito, Reiko; Takemae, Nobuhiro; Saito, Takehiko; Shobugawa, Yugo; Kondo, Hiroki; Hibino, Akinobu; Yadanar, Kyaw; Yi Yi, Myint; Khin Yi, Oo; Htay Htay, Tin
EPI566542	PB1	Myanmar	2013-Jul-16	A/Myanmar/13M061/2013		Niigata University	Saito, Reiko; Takemae, Nobuhiro; Saito, Takehiko; Shobugawa, Yugo; Kondo, Hiroki; Hibino, Akinobu; Yadanar, Kyaw; Yi Yi, Myint; Khin Yi, Oo; Htay Htay, Tin
EPI566538	NA	Myanmar	2013-Jul-16	A/Myanmar/13M061/2013		Niigata University	Saito, Reiko; Takemae, Nobuhiro; Saito, Takehiko; Shobugawa, Yugo; Kondo, Hiroki; Hibino, Akinobu; Yadanar, Kyaw; Yi Yi, Myint; Khin Yi, Oo; Htay Htay, Tin
EPI566541	NP	Myanmar	2013-Jul-16	A/Myanmar/13M061/2013		Niigata University	Saito, Reiko; Takemae, Nobuhiro; Saito, Takehiko; Shobugawa, Yugo; Kondo, Hiroki; Hibino, Akinobu; Yadanar, Kyaw; Yi Yi, Myint; Khin Yi, Oo; Htay Htay, Tin
EPI566536	MP	Myanmar	2013-Jul-16	A/Myanmar/13M061/2013		Niigata University	Saito, Reiko; Takemae, Nobuhiro; Saito, Takehiko; Shobugawa, Yugo; Kondo, Hiroki; Hibino, Akinobu; Yadanar, Kyaw; Yi Yi, Myint; Khin Yi, Oo; Htay Htay, Tin
EPI566531	PA	Myanmar	2013-Jul-15	A/Myanmar/13M044/2013		Niigata University	Saito, Reiko; Takemae, Nobuhiro; Saito, Takehiko; Shobugawa, Yugo; Kondo, Hiroki; Hibino, Akinobu; Yadanar, Kyaw; Yi Yi, Myint; Khin Yi, Oo; Htay Htay, Tin
EPI566533	NP	Myanmar	2013-Jul-15	A/Myanmar/13M044/2013		Niigata University	Saito, Reiko; Takemae, Nobuhiro; Saito, Takehiko; Shobugawa, Yugo; Kondo, Hiroki; Hibino, Akinobu; Yadanar, Kyaw; Yi Yi, Myint; Khin Yi, Oo; Htay Htay, Tin
EPI566534	PB1	Myanmar	2013-Jul-15	A/Myanmar/13M044/2013		Niigata University	Saito, Reiko; Takemae, Nobuhiro; Saito, Takehiko; Shobugawa, Yugo; Kondo, Hiroki; Hibino, Akinobu; Yadanar, Kyaw; Yi Yi, Myint; Khin Yi, Oo; Htay Htay, Tin
EPI566528	MP	Myanmar	2013-Jul-15	A/Myanmar/13M044/2013		Niigata University	Saito, Reiko; Takemae, Nobuhiro; Saito, Takehiko; Shobugawa, Yugo; Kondo, Hiroki; Hibino, Akinobu; Yadanar, Kyaw; Yi Yi, Myint; Khin Yi, Oo; Htay Htay, Tin
EPI566532	PB2	Myanmar	2013-Jul-15	A/Myanmar/13M044/2013		Niigata University	Saito, Reiko; Takemae, Nobuhiro; Saito, Takehiko; Shobugawa, Yugo; Kondo, Hiroki; Hibino, Akinobu; Yadanar, Kyaw; Yi Yi, Myint; Khin Yi, Oo; Htay Htay, Tin
EPI566527	HA	Myanmar	2013-Jul-15	A/Myanmar/13M044/2013		Niigata University	Saito, Reiko; Takemae, Nobuhiro; Saito, Takehiko; Shobugawa, Yugo; Kondo, Hiroki; Hibino, Akinobu; Yadanar, Kyaw; Yi Yi, Myint; Khin Yi, Oo; Htay Htay, Tin
EPI566529	NS	Myanmar	2013-Jul-15	A/Myanmar/13M044/2013		Niigata University	Saito, Reiko; Takemae, Nobuhiro; Saito, Takehiko; Shobugawa, Yugo; Kondo, Hiroki; Hibino, Akinobu; Yadanar, Kyaw; Yi Yi, Myint; Khin Yi, Oo; Htay Htay, Tin
EPI566530	NA	Myanmar	2013-Jul-15	A/Myanmar/13M044/2013		Niigata University	Saito, Reiko; Takemae, Nobuhiro; Saito, Takehiko; Shobugawa, Yugo; Kondo, Hiroki; Hibino, Akinobu; Yadanar, Kyaw; Yi Yi, Myint; Khin Yi, Oo; Htay Htay, Tin
EPI566258	NA	Australia	2013-Nov-06	A/Brisbane/198/2013	Queensland Health Scientific Services	WHO Collaborating Centre for Reference and Research on Influenza	Deng,Y-M.; Iannello,P.; Erenest,J.; Spirason, N.; Komadina,N.
EPI566259	HA	Australia	2013-Nov-06	A/Brisbane/198/2013	Queensland Health Scientific Services	WHO Collaborating Centre for Reference and Research on Influenza	Deng,Y-M.; Iannello,P.; Erenest,J.; Spirason, N.; Komadina,N.
EPI566222	PA	Myanmar	2013-Jul-15	A/Myanmar/13M035/2013		Niigata University	Saito, Reiko; Takemae, Nobuhiro; Saito, Takehiko; Shobugawa, Yugo; Kondo, Hiroki; Hibino, Akinobu; Yadanar, Kyaw; Yi Yi, Myint; Khin Yi, Oo; Htay Htay, Tin
EPI566218	HA	Myanmar	2013-Jul-15	A/Myanmar/13M035/2013		Niigata University	Saito, Reiko; Takemae, Nobuhiro; Saito, Takehiko; Shobugawa, Yugo; Kondo, Hiroki; Hibino, Akinobu; Yadanar, Kyaw; Yi Yi, Myint; Khin Yi, Oo; Htay Htay, Tin
EPI566219	MP	Myanmar	2013-Jul-15	A/Myanmar/13M035/2013		Niigata University	Saito, Reiko; Takemae, Nobuhiro; Saito, Takehiko; Shobugawa, Yugo; Kondo, Hiroki; Hibino, Akinobu; Yadanar, Kyaw; Yi Yi, Myint; Khin Yi, Oo; Htay Htay, Tin
EPI566221	NA	Myanmar	2013-Jul-15	A/Myanmar/13M035/2013		Niigata University	Saito, Reiko; Takemae, Nobuhiro; Saito, Takehiko; Shobugawa, Yugo; Kondo, Hiroki; Hibino, Akinobu; Yadanar, Kyaw; Yi Yi, Myint; Khin Yi, Oo; Htay Htay, Tin
EPI566224	NP	Myanmar	2013-Jul-15	A/Myanmar/13M035/2013		Niigata University	Saito, Reiko; Takemae, Nobuhiro; Saito, Takehiko; Shobugawa, Yugo; Kondo, Hiroki; Hibino, Akinobu; Yadanar, Kyaw; Yi Yi, Myint; Khin Yi, Oo; Htay Htay, Tin
EPI566225	PB1	Myanmar	2013-Jul-15	A/Myanmar/13M035/2013		Niigata University	Saito, Reiko; Takemae, Nobuhiro; Saito, Takehiko; Shobugawa, Yugo; Kondo, Hiroki; Hibino, Akinobu; Yadanar, Kyaw; Yi Yi, Myint; Khin Yi, Oo; Htay Htay, Tin
EPI566220	NS	Myanmar	2013-Jul-15	A/Myanmar/13M035/2013		Niigata University	Saito, Reiko; Takemae, Nobuhiro; Saito, Takehiko; Shobugawa, Yugo; Kondo, Hiroki; Hibino, Akinobu; Yadanar, Kyaw; Yi Yi, Myint; Khin Yi, Oo; Htay Htay, Tin
EPI566223	PB2	Myanmar	2013-Jul-15	A/Myanmar/13M035/2013		Niigata University	Saito, Reiko; Takemae, Nobuhiro; Saito, Takehiko; Shobugawa, Yugo; Kondo, Hiroki; Hibino, Akinobu; Yadanar, Kyaw; Yi Yi, Myint; Khin Yi, Oo; Htay Htay, Tin
EPI566204	NS	Myanmar	2013-Jul-09	A/Myanmar/13M011/2013		Niigata University	Saito, Reiko; Takemae, Nobuhiro; Saito, Takehiko; Shobugawa, Yugo; Kondo, Hiroki; Hibino, Akinobu; Yadanar, Kyaw; Yi Yi, Myint; Khin Yi, Oo; Htay Htay, Tin
EPI566207	PB2	Myanmar	2013-Jul-09	A/Myanmar/13M011/2013		Niigata University	Saito, Reiko; Takemae, Nobuhiro; Saito, Takehiko; Shobugawa, Yugo; Kondo, Hiroki; Hibino, Akinobu; Yadanar, Kyaw; Yi Yi, Myint; Khin Yi, Oo; Htay Htay, Tin
EPI566209	PB1	Myanmar	2013-Jul-09	A/Myanmar/13M011/2013		Niigata University	Saito, Reiko; Takemae, Nobuhiro; Saito, Takehiko; Shobugawa, Yugo; Kondo, Hiroki; Hibino, Akinobu; Yadanar, Kyaw; Yi Yi, Myint; Khin Yi, Oo; Htay Htay, Tin
EPI566202	HA	Myanmar	2013-Jul-09	A/Myanmar/13M011/2013		Niigata University	Saito, Reiko; Takemae, Nobuhiro; Saito, Takehiko; Shobugawa, Yugo; Kondo, Hiroki; Hibino, Akinobu; Yadanar, Kyaw; Yi Yi, Myint; Khin Yi, Oo; Htay Htay, Tin
EPI566208	NP	Myanmar	2013-Jul-09	A/Myanmar/13M011/2013		Niigata University	Saito, Reiko; Takemae, Nobuhiro; Saito, Takehiko; Shobugawa, Yugo; Kondo, Hiroki; Hibino, Akinobu; Yadanar, Kyaw; Yi Yi, Myint; Khin Yi, Oo; Htay Htay, Tin
EPI566203	MP	Myanmar	2013-Jul-09	A/Myanmar/13M011/2013		Niigata University	Saito, Reiko; Takemae, Nobuhiro; Saito, Takehiko; Shobugawa, Yugo; Kondo, Hiroki; Hibino, Akinobu; Yadanar, Kyaw; Yi Yi, Myint; Khin Yi, Oo; Htay Htay, Tin
EPI566206	PA	Myanmar	2013-Jul-09	A/Myanmar/13M011/2013		Niigata University	Saito, Reiko; Takemae, Nobuhiro; Saito, Takehiko; Shobugawa, Yugo; Kondo, Hiroki; Hibino, Akinobu; Yadanar, Kyaw; Yi Yi, Myint; Khin Yi, Oo; Htay Htay, Tin
EPI566205	NA	Myanmar	2013-Jul-09	A/Myanmar/13M011/2013		Niigata University	Saito, Reiko; Takemae, Nobuhiro; Saito, Takehiko; Shobugawa, Yugo; Kondo, Hiroki; Hibino, Akinobu; Yadanar, Kyaw; Yi Yi, Myint; Khin Yi, Oo; Htay Htay, Tin
EPI564864	MP	Myanmar	2013-Jul-19	A/Myanmar/13M082/2013		Niigata University	Saito, Reiko; Takemae, Nobuhiro; Saito, Takehiko; Shobugawa, Yugo; Kondo, Hiroki; Hibino, Akinobu; Yadanar, Kyaw; Yi Yi, Myint; Khin Yi, Oo; Htay Htay, Tin
EPI564869	NP	Myanmar	2013-Jul-19	A/Myanmar/13M082/2013		Niigata University	Saito, Reiko; Takemae, Nobuhiro; Saito, Takehiko; Shobugawa, Yugo; Kondo, Hiroki; Hibino, Akinobu; Yadanar, Kyaw; Yi Yi, Myint; Khin Yi, Oo; Htay Htay, Tin
EPI564865	NS	Myanmar	2013-Jul-19	A/Myanmar/13M082/2013		Niigata University	Saito, Reiko; Takemae, Nobuhiro; Saito, Takehiko; Shobugawa, Yugo; Kondo, Hiroki; Hibino, Akinobu; Yadanar, Kyaw; Yi Yi, Myint; Khin Yi, Oo; Htay Htay, Tin
EPI564868	PB2	Myanmar	2013-Jul-19	A/Myanmar/13M082/2013		Niigata University	Saito, Reiko; Takemae, Nobuhiro; Saito, Takehiko; Shobugawa, Yugo; Kondo, Hiroki; Hibino, Akinobu; Yadanar, Kyaw; Yi Yi, Myint; Khin Yi, Oo; Htay Htay, Tin
EPI564870	PB1	Myanmar	2013-Jul-19	A/Myanmar/13M082/2013		Niigata University	Saito, Reiko; Takemae, Nobuhiro; Saito, Takehiko; Shobugawa, Yugo; Kondo, Hiroki; Hibino, Akinobu; Yadanar, Kyaw; Yi Yi, Myint; Khin Yi, Oo; Htay Htay, Tin
EPI564866	NA	Myanmar	2013-Jul-19	A/Myanmar/13M082/2013		Niigata University	Saito, Reiko; Takemae, Nobuhiro; Saito, Takehiko; Shobugawa, Yugo; Kondo, Hiroki; Hibino, Akinobu; Yadanar, Kyaw; Yi Yi, Myint; Khin Yi, Oo; Htay Htay, Tin
EPI564863	HA	Myanmar	2013-Jul-19	A/Myanmar/13M082/2013		Niigata University	Saito, Reiko; Takemae, Nobuhiro; Saito, Takehiko; Shobugawa, Yugo; Kondo, Hiroki; Hibino, Akinobu; Yadanar, Kyaw; Yi Yi, Myint; Khin Yi, Oo; Htay Htay, Tin
EPI564867	PA	Myanmar	2013-Jul-19	A/Myanmar/13M082/2013		Niigata University	Saito, Reiko; Takemae, Nobuhiro; Saito, Takehiko; Shobugawa, Yugo; Kondo, Hiroki; Hibino, Akinobu; Yadanar, Kyaw; Yi Yi, Myint; Khin Yi, Oo; Htay Htay, Tin
EPI564849	NS	Myanmar	2013-Jul-15	A/Myanmar/13M029/2013		Niigata University	Saito, Reiko; Takemae, Nobuhiro; Saito, Takehiko; Shobugawa, Yugo; Kondo, Hiroki; Hibino, Akinobu; Yadanar, Kyaw; Yi Yi, Myint; Khin Yi, Oo; Htay Htay, Tin
EPI564853	NP	Myanmar	2013-Jul-15	A/Myanmar/13M029/2013		Niigata University	Saito, Reiko; Takemae, Nobuhiro; Saito, Takehiko; Shobugawa, Yugo; Kondo, Hiroki; Hibino, Akinobu; Yadanar, Kyaw; Yi Yi, Myint; Khin Yi, Oo; Htay Htay, Tin
EPI564851	PA	Myanmar	2013-Jul-15	A/Myanmar/13M029/2013		Niigata University	Saito, Reiko; Takemae, Nobuhiro; Saito, Takehiko; Shobugawa, Yugo; Kondo, Hiroki; Hibino, Akinobu; Yadanar, Kyaw; Yi Yi, Myint; Khin Yi, Oo; Htay Htay, Tin
EPI564854	PB1	Myanmar	2013-Jul-15	A/Myanmar/13M029/2013		Niigata University	Saito, Reiko; Takemae, Nobuhiro; Saito, Takehiko; Shobugawa, Yugo; Kondo, Hiroki; Hibino, Akinobu; Yadanar, Kyaw; Yi Yi, Myint; Khin Yi, Oo; Htay Htay, Tin
EPI564850	NA	Myanmar	2013-Jul-15	A/Myanmar/13M029/2013		Niigata University	Saito, Reiko; Takemae, Nobuhiro; Saito, Takehiko; Shobugawa, Yugo; Kondo, Hiroki; Hibino, Akinobu; Yadanar, Kyaw; Yi Yi, Myint; Khin Yi, Oo; Htay Htay, Tin
EPI564852	PB2	Myanmar	2013-Jul-15	A/Myanmar/13M029/2013		Niigata University	Saito, Reiko; Takemae, Nobuhiro; Saito, Takehiko; Shobugawa, Yugo; Kondo, Hiroki; Hibino, Akinobu; Yadanar, Kyaw; Yi Yi, Myint; Khin Yi, Oo; Htay Htay, Tin
EPI564847	HA	Myanmar	2013-Jul-15	A/Myanmar/13M029/2013		Niigata University	Saito, Reiko; Takemae, Nobuhiro; Saito, Takehiko; Shobugawa, Yugo; Kondo, Hiroki; Hibino, Akinobu; Yadanar, Kyaw; Yi Yi, Myint; Khin Yi, Oo; Htay Htay, Tin
EPI564848	MP	Myanmar	2013-Jul-15	A/Myanmar/13M029/2013		Niigata University	Saito, Reiko; Takemae, Nobuhiro; Saito, Takehiko; Shobugawa, Yugo; Kondo, Hiroki; Hibino, Akinobu; Yadanar, Kyaw; Yi Yi, Myint; Khin Yi, Oo; Htay Htay, Tin
EPI564840	MP	Myanmar	2013-Jul-11	A/Myanmar/13M016/2013		Niigata University	Saito, Reiko; Takemae, Nobuhiro; Saito, Takehiko; Shobugawa, Yugo; Kondo, Hiroki; Hibino, Akinobu; Yadanar, Kyaw; Yi Yi, Myint; Khin Yi, Oo; Htay Htay, Tin
EPI564842	NA	Myanmar	2013-Jul-11	A/Myanmar/13M016/2013		Niigata University	Saito, Reiko; Takemae, Nobuhiro; Saito, Takehiko; Shobugawa, Yugo; Kondo, Hiroki; Hibino, Akinobu; Yadanar, Kyaw; Yi Yi, Myint; Khin Yi, Oo; Htay Htay, Tin
EPI564844	PB2	Myanmar	2013-Jul-11	A/Myanmar/13M016/2013		Niigata University	Saito, Reiko; Takemae, Nobuhiro; Saito, Takehiko; Shobugawa, Yugo; Kondo, Hiroki; Hibino, Akinobu; Yadanar, Kyaw; Yi Yi, Myint; Khin Yi, Oo; Htay Htay, Tin
EPI564845	NP	Myanmar	2013-Jul-11	A/Myanmar/13M016/2013		Niigata University	Saito, Reiko; Takemae, Nobuhiro; Saito, Takehiko; Shobugawa, Yugo; Kondo, Hiroki; Hibino, Akinobu; Yadanar, Kyaw; Yi Yi, Myint; Khin Yi, Oo; Htay Htay, Tin
EPI564846	PB1	Myanmar	2013-Jul-11	A/Myanmar/13M016/2013		Niigata University	Saito, Reiko; Takemae, Nobuhiro; Saito, Takehiko; Shobugawa, Yugo; Kondo, Hiroki; Hibino, Akinobu; Yadanar, Kyaw; Yi Yi, Myint; Khin Yi, Oo; Htay Htay, Tin
EPI564839	HA	Myanmar	2013-Jul-11	A/Myanmar/13M016/2013		Niigata University	Saito, Reiko; Takemae, Nobuhiro; Saito, Takehiko; Shobugawa, Yugo; Kondo, Hiroki; Hibino, Akinobu; Yadanar, Kyaw; Yi Yi, Myint; Khin Yi, Oo; Htay Htay, Tin
EPI564843	PA	Myanmar	2013-Jul-11	A/Myanmar/13M016/2013		Niigata University	Saito, Reiko; Takemae, Nobuhiro; Saito, Takehiko; Shobugawa, Yugo; Kondo, Hiroki; Hibino, Akinobu; Yadanar, Kyaw; Yi Yi, Myint; Khin Yi, Oo; Htay Htay, Tin
EPI564841	NS	Myanmar	2013-Jul-11	A/Myanmar/13M016/2013		Niigata University	Saito, Reiko; Takemae, Nobuhiro; Saito, Takehiko; Shobugawa, Yugo; Kondo, Hiroki; Hibino, Akinobu; Yadanar, Kyaw; Yi Yi, Myint; Khin Yi, Oo; Htay Htay, Tin
EPI562637	PB1	Myanmar	2013-Jul-02	A/Myanmar/13M004/2013		Niigata University	Saito, Reiko; Takemae, Nobuhiro; Saito, Takehiko; Shobugawa, Yugo; Kondo, Hiroki; Hibino, Akinobu; Yadanar, Kyaw; Yi Yi, Myint; Khin Yi, Oo; Htay Htay, Tin
EPI562630	HA	Myanmar	2013-Jul-02	A/Myanmar/13M004/2013		Niigata University	Saito, Reiko; Takemae, Nobuhiro; Saito, Takehiko; Shobugawa, Yugo; Kondo, Hiroki; Hibino, Akinobu; Yadanar, Kyaw; Yi Yi, Myint; Khin Yi, Oo; Htay Htay, Tin
EPI562632	NS	Myanmar	2013-Jul-02	A/Myanmar/13M004/2013		Niigata University	Saito, Reiko; Takemae, Nobuhiro; Saito, Takehiko; Shobugawa, Yugo; Kondo, Hiroki; Hibino, Akinobu; Yadanar, Kyaw; Yi Yi, Myint; Khin Yi, Oo; Htay Htay, Tin
EPI562631	MP	Myanmar	2013-Jul-02	A/Myanmar/13M004/2013		Niigata University	Saito, Reiko; Takemae, Nobuhiro; Saito, Takehiko; Shobugawa, Yugo; Kondo, Hiroki; Hibino, Akinobu; Yadanar, Kyaw; Yi Yi, Myint; Khin Yi, Oo; Htay Htay, Tin
EPI562633	NA	Myanmar	2013-Jul-02	A/Myanmar/13M004/2013		Niigata University	Saito, Reiko; Takemae, Nobuhiro; Saito, Takehiko; Shobugawa, Yugo; Kondo, Hiroki; Hibino, Akinobu; Yadanar, Kyaw; Yi Yi, Myint; Khin Yi, Oo; Htay Htay, Tin
EPI562635	PB2	Myanmar	2013-Jul-02	A/Myanmar/13M004/2013		Niigata University	Saito, Reiko; Takemae, Nobuhiro; Saito, Takehiko; Shobugawa, Yugo; Kondo, Hiroki; Hibino, Akinobu; Yadanar, Kyaw; Yi Yi, Myint; Khin Yi, Oo; Htay Htay, Tin
EPI562636	NP	Myanmar	2013-Jul-02	A/Myanmar/13M004/2013		Niigata University	Saito, Reiko; Takemae, Nobuhiro; Saito, Takehiko; Shobugawa, Yugo; Kondo, Hiroki; Hibino, Akinobu; Yadanar, Kyaw; Yi Yi, Myint; Khin Yi, Oo; Htay Htay, Tin
EPI562634	PA	Myanmar	2013-Jul-02	A/Myanmar/13M004/2013		Niigata University	Saito, Reiko; Takemae, Nobuhiro; Saito, Takehiko; Shobugawa, Yugo; Kondo, Hiroki; Hibino, Akinobu; Yadanar, Kyaw; Yi Yi, Myint; Khin Yi, Oo; Htay Htay, Tin
EPI560392	HA	China	2013-Dec-27	A/Beijing/13-31/2013 (H3N2)		Other Database Import	Fang,Q.; Gao,Y.
EPI560391	HA	China	2013-Dec-20	A/Beijing/13-8/2013 (H3N2)		Other Database Import	Fang,Q.; Gao,Y.
EPI559757	NS	Iran, Islamic Republic of	2013-Dec-24	A/Mehran/71850/2013		Other Database Import	Mokhtari Azad,T.; Rezaei,F.; Shafiei Jandaghi,N.Z.; Rogo,L.D.; Meysami,P.
EPI685760	NA	India	2013-Aug-19	A/India/M11/2013		Other Database Import	Biswas,D.; Yadav,K.; Dutta,M.; Sarmah,K.; Borkakoty,B.; Mahanta,J.
EPI559682	HA	India	2013-Aug-19	A/India/M11/2013		Other Database Import	Biswas,D.; Yadav,K.; Dutta,M.; Sarmah,K.; Borkakoty,B.; Mahanta,J.
EPI685757	NA	India	2013-Aug-18	A/India/M02/2013		Other Database Import	Biswas,D.; Yadav,K.; Dutta,M.; Sarmah,K.; Borkakoty,B.; Mahanta,J.
EPI559681	HA	India	2013-Aug-18	A/India/M02/2013		Other Database Import	Biswas,D.; Yadav,K.; Dutta,M.; Sarmah,K.; Borkakoty,B.; Mahanta,J.
EPI685759	NA	India	2013-Aug-19	A/India/M09/2013		Other Database Import	Biswas,D.; Yadav,K.; Buragohain,M.; Dutta,M.; Sarmah,K.; Borkakoty,B.; Mahanta,J.
EPI559484	HA	India	2013-Aug-19	A/India/M09/2013		Other Database Import	Biswas,D.; Yadav,K.; Buragohain,M.; Dutta,M.; Sarmah,K.; Borkakoty,B.; Mahanta,J.
EPI553455	NP	Singapore	2013-Dec-19	A/Singapore/TT979/2013	Ministry of Health, Singapore	Ministry of Health, Singapore	Chen,B.B.; Phuah,S.P.; Poh,M.K.; Chen,S.L.; Cui,L.
EPI553456	NS	Singapore	2013-Dec-19	A/Singapore/TT979/2013	Ministry of Health, Singapore	Ministry of Health, Singapore	Chen,B.B.; Phuah,S.P.; Poh,M.K.; Chen,S.L.; Cui,L.
EPI553457	MP	Singapore	2013-Dec-19	A/Singapore/TT979/2013	Ministry of Health, Singapore	Ministry of Health, Singapore	Chen,B.B.; Phuah,S.P.; Poh,M.K.; Chen,S.L.; Cui,L.
EPI553458	PA	Singapore	2013-Dec-19	A/Singapore/TT979/2013	Ministry of Health, Singapore	Ministry of Health, Singapore	Chen,B.B.; Phuah,S.P.; Poh,M.K.; Chen,S.L.; Cui,L.
EPI553459	PB2	Singapore	2013-Dec-19	A/Singapore/TT979/2013	Ministry of Health, Singapore	Ministry of Health, Singapore	Chen,B.B.; Phuah,S.P.; Poh,M.K.; Chen,S.L.; Cui,L.
EPI553460	PB1	Singapore	2013-Dec-19	A/Singapore/TT979/2013	Ministry of Health, Singapore	Ministry of Health, Singapore	Chen,B.B.; Phuah,S.P.; Poh,M.K.; Chen,S.L.; Cui,L.
EPI553461	NA	Singapore	2013-Dec-19	A/Singapore/TT979/2013	Ministry of Health, Singapore	Ministry of Health, Singapore	Chen,B.B.; Phuah,S.P.; Poh,M.K.; Chen,S.L.; Cui,L.
EPI553462	HA	Singapore	2013-Dec-19	A/Singapore/TT979/2013	Ministry of Health, Singapore	Ministry of Health, Singapore	Chen,B.B.; Phuah,S.P.; Poh,M.K.; Chen,S.L.; Cui,L.
EPI553451	PB2	Singapore	2013-Dec-30	A/Singapore/CGH021/2013	Ministry of Health, Singapore	Ministry of Health, Singapore	Chen,B.B.; Phuah,S.P.; Poh,M.K.; Chen,S.L.; Cui,L.
EPI553452	PB1	Singapore	2013-Dec-30	A/Singapore/CGH021/2013	Ministry of Health, Singapore	Ministry of Health, Singapore	Chen,B.B.; Phuah,S.P.; Poh,M.K.; Chen,S.L.; Cui,L.
EPI553447	NP	Singapore	2013-Dec-30	A/Singapore/CGH021/2013	Ministry of Health, Singapore	Ministry of Health, Singapore	Chen,B.B.; Phuah,S.P.; Poh,M.K.; Chen,S.L.; Cui,L.
EPI553448	NS	Singapore	2013-Dec-30	A/Singapore/CGH021/2013	Ministry of Health, Singapore	Ministry of Health, Singapore	Chen,B.B.; Phuah,S.P.; Poh,M.K.; Chen,S.L.; Cui,L.
EPI553449	MP	Singapore	2013-Dec-30	A/Singapore/CGH021/2013	Ministry of Health, Singapore	Ministry of Health, Singapore	Chen,B.B.; Phuah,S.P.; Poh,M.K.; Chen,S.L.; Cui,L.
EPI553450	PA	Singapore	2013-Dec-30	A/Singapore/CGH021/2013	Ministry of Health, Singapore	Ministry of Health, Singapore	Chen,B.B.; Phuah,S.P.; Poh,M.K.; Chen,S.L.; Cui,L.
EPI553453	NA	Singapore	2013-Dec-30	A/Singapore/CGH021/2013	Ministry of Health, Singapore	Ministry of Health, Singapore	Chen,B.B.; Phuah,S.P.; Poh,M.K.; Chen,S.L.; Cui,L.
EPI553454	HA	Singapore	2013-Dec-30	A/Singapore/CGH021/2013	Ministry of Health, Singapore	Ministry of Health, Singapore	Chen,B.B.; Phuah,S.P.; Poh,M.K.; Chen,S.L.; Cui,L.
EPI553439	NP	Singapore	2013-Dec-16	A/Singapore/TT973/2013	Ministry of Health, Singapore	Ministry of Health, Singapore	Chen,B.B.; Phuah,S.P.; Poh,M.K.; Chen,S.L.; Cui,L.
EPI553440	NS	Singapore	2013-Dec-16	A/Singapore/TT973/2013	Ministry of Health, Singapore	Ministry of Health, Singapore	Chen,B.B.; Phuah,S.P.; Poh,M.K.; Chen,S.L.; Cui,L.
EPI553441	MP	Singapore	2013-Dec-16	A/Singapore/TT973/2013	Ministry of Health, Singapore	Ministry of Health, Singapore	Chen,B.B.; Phuah,S.P.; Poh,M.K.; Chen,S.L.; Cui,L.
EPI553442	PA	Singapore	2013-Dec-16	A/Singapore/TT973/2013	Ministry of Health, Singapore	Ministry of Health, Singapore	Chen,B.B.; Phuah,S.P.; Poh,M.K.; Chen,S.L.; Cui,L.
EPI553443	PB2	Singapore	2013-Dec-16	A/Singapore/TT973/2013	Ministry of Health, Singapore	Ministry of Health, Singapore	Chen,B.B.; Phuah,S.P.; Poh,M.K.; Chen,S.L.; Cui,L.
EPI553444	PB1	Singapore	2013-Dec-16	A/Singapore/TT973/2013	Ministry of Health, Singapore	Ministry of Health, Singapore	Chen,B.B.; Phuah,S.P.; Poh,M.K.; Chen,S.L.; Cui,L.
EPI553445	NA	Singapore	2013-Dec-16	A/Singapore/TT973/2013	Ministry of Health, Singapore	Ministry of Health, Singapore	Chen,B.B.; Phuah,S.P.; Poh,M.K.; Chen,S.L.; Cui,L.
EPI553446	HA	Singapore	2013-Dec-16	A/Singapore/TT973/2013	Ministry of Health, Singapore	Ministry of Health, Singapore	Chen,B.B.; Phuah,S.P.; Poh,M.K.; Chen,S.L.; Cui,L.
EPI553431	NP	Singapore	2013-Dec-12	A/Singapore/TT938/2013	Ministry of Health, Singapore	Ministry of Health, Singapore	Chen,B.B.; Phuah,S.P.; Poh,M.K.; Chen,S.L.; Cui,L.
EPI553432	NS	Singapore	2013-Dec-12	A/Singapore/TT938/2013	Ministry of Health, Singapore	Ministry of Health, Singapore	Chen,B.B.; Phuah,S.P.; Poh,M.K.; Chen,S.L.; Cui,L.
EPI553433	MP	Singapore	2013-Dec-12	A/Singapore/TT938/2013	Ministry of Health, Singapore	Ministry of Health, Singapore	Chen,B.B.; Phuah,S.P.; Poh,M.K.; Chen,S.L.; Cui,L.
EPI553434	PA	Singapore	2013-Dec-12	A/Singapore/TT938/2013	Ministry of Health, Singapore	Ministry of Health, Singapore	Chen,B.B.; Phuah,S.P.; Poh,M.K.; Chen,S.L.; Cui,L.
EPI553435	PB2	Singapore	2013-Dec-12	A/Singapore/TT938/2013	Ministry of Health, Singapore	Ministry of Health, Singapore	Chen,B.B.; Phuah,S.P.; Poh,M.K.; Chen,S.L.; Cui,L.
EPI553436	PB1	Singapore	2013-Dec-12	A/Singapore/TT938/2013	Ministry of Health, Singapore	Ministry of Health, Singapore	Chen,B.B.; Phuah,S.P.; Poh,M.K.; Chen,S.L.; Cui,L.
EPI553437	NA	Singapore	2013-Dec-12	A/Singapore/TT938/2013	Ministry of Health, Singapore	Ministry of Health, Singapore	Chen,B.B.; Phuah,S.P.; Poh,M.K.; Chen,S.L.; Cui,L.
EPI553438	HA	Singapore	2013-Dec-12	A/Singapore/TT938/2013	Ministry of Health, Singapore	Ministry of Health, Singapore	Chen,B.B.; Phuah,S.P.; Poh,M.K.; Chen,S.L.; Cui,L.
EPI553423	NP	Singapore	2013-Dec-12	A/Singapore/OHC009/2013	Ministry of Health, Singapore	Ministry of Health, Singapore	Chen,B.B.; Phuah,S.P.; Poh,M.K.; Chen,S.L.; Cui,L.
EPI553424	NS	Singapore	2013-Dec-12	A/Singapore/OHC009/2013	Ministry of Health, Singapore	Ministry of Health, Singapore	Chen,B.B.; Phuah,S.P.; Poh,M.K.; Chen,S.L.; Cui,L.
EPI553425	MP	Singapore	2013-Dec-12	A/Singapore/OHC009/2013	Ministry of Health, Singapore	Ministry of Health, Singapore	Chen,B.B.; Phuah,S.P.; Poh,M.K.; Chen,S.L.; Cui,L.
EPI553426	PA	Singapore	2013-Dec-12	A/Singapore/OHC009/2013	Ministry of Health, Singapore	Ministry of Health, Singapore	Chen,B.B.; Phuah,S.P.; Poh,M.K.; Chen,S.L.; Cui,L.
EPI553427	PB2	Singapore	2013-Dec-12	A/Singapore/OHC009/2013	Ministry of Health, Singapore	Ministry of Health, Singapore	Chen,B.B.; Phuah,S.P.; Poh,M.K.; Chen,S.L.; Cui,L.
EPI553428	PB1	Singapore	2013-Dec-12	A/Singapore/OHC009/2013	Ministry of Health, Singapore	Ministry of Health, Singapore	Chen,B.B.; Phuah,S.P.; Poh,M.K.; Chen,S.L.; Cui,L.
EPI553429	NA	Singapore	2013-Dec-12	A/Singapore/OHC009/2013	Ministry of Health, Singapore	Ministry of Health, Singapore	Chen,B.B.; Phuah,S.P.; Poh,M.K.; Chen,S.L.; Cui,L.
EPI553430	HA	Singapore	2013-Dec-12	A/Singapore/OHC009/2013	Ministry of Health, Singapore	Ministry of Health, Singapore	Chen,B.B.; Phuah,S.P.; Poh,M.K.; Chen,S.L.; Cui,L.
EPI553407	NP	Singapore	2013-Dec-13	A/Singapore/OHC019/2013	Ministry of Health, Singapore	Ministry of Health, Singapore	Chen,B.B.; Phuah,S.P.; Poh,M.K.; Chen,S.L.; Cui,L.
EPI553408	NS	Singapore	2013-Dec-13	A/Singapore/OHC019/2013	Ministry of Health, Singapore	Ministry of Health, Singapore	Chen,B.B.; Phuah,S.P.; Poh,M.K.; Chen,S.L.; Cui,L.
EPI553409	MP	Singapore	2013-Dec-13	A/Singapore/OHC019/2013	Ministry of Health, Singapore	Ministry of Health, Singapore	Chen,B.B.; Phuah,S.P.; Poh,M.K.; Chen,S.L.; Cui,L.
EPI553410	PA	Singapore	2013-Dec-13	A/Singapore/OHC019/2013	Ministry of Health, Singapore	Ministry of Health, Singapore	Chen,B.B.; Phuah,S.P.; Poh,M.K.; Chen,S.L.; Cui,L.
EPI553411	PB2	Singapore	2013-Dec-13	A/Singapore/OHC019/2013	Ministry of Health, Singapore	Ministry of Health, Singapore	Chen,B.B.; Phuah,S.P.; Poh,M.K.; Chen,S.L.; Cui,L.
EPI553412	PB1	Singapore	2013-Dec-13	A/Singapore/OHC019/2013	Ministry of Health, Singapore	Ministry of Health, Singapore	Chen,B.B.; Phuah,S.P.; Poh,M.K.; Chen,S.L.; Cui,L.
EPI553413	NA	Singapore	2013-Dec-13	A/Singapore/OHC019/2013	Ministry of Health, Singapore	Ministry of Health, Singapore	Chen,B.B.; Phuah,S.P.; Poh,M.K.; Chen,S.L.; Cui,L.
EPI553414	HA	Singapore	2013-Dec-13	A/Singapore/OHC019/2013	Ministry of Health, Singapore	Ministry of Health, Singapore	Chen,B.B.; Phuah,S.P.; Poh,M.K.; Chen,S.L.; Cui,L.
EPI553399	NP	Singapore	2013-Dec-13	A/Singapore/OHC016/2013	Ministry of Health, Singapore	Ministry of Health, Singapore	Chen,B.B.; Phuah,S.P.; Poh,M.K.; Chen,S.L.; Cui,L.
EPI553400	NS	Singapore	2013-Dec-13	A/Singapore/OHC016/2013	Ministry of Health, Singapore	Ministry of Health, Singapore	Chen,B.B.; Phuah,S.P.; Poh,M.K.; Chen,S.L.; Cui,L.
EPI553401	MP	Singapore	2013-Dec-13	A/Singapore/OHC016/2013	Ministry of Health, Singapore	Ministry of Health, Singapore	Chen,B.B.; Phuah,S.P.; Poh,M.K.; Chen,S.L.; Cui,L.
EPI553402	PA	Singapore	2013-Dec-13	A/Singapore/OHC016/2013	Ministry of Health, Singapore	Ministry of Health, Singapore	Chen,B.B.; Phuah,S.P.; Poh,M.K.; Chen,S.L.; Cui,L.
EPI553403	PB2	Singapore	2013-Dec-13	A/Singapore/OHC016/2013	Ministry of Health, Singapore	Ministry of Health, Singapore	Chen,B.B.; Phuah,S.P.; Poh,M.K.; Chen,S.L.; Cui,L.
EPI553404	PB1	Singapore	2013-Dec-13	A/Singapore/OHC016/2013	Ministry of Health, Singapore	Ministry of Health, Singapore	Chen,B.B.; Phuah,S.P.; Poh,M.K.; Chen,S.L.; Cui,L.
EPI553405	NA	Singapore	2013-Dec-13	A/Singapore/OHC016/2013	Ministry of Health, Singapore	Ministry of Health, Singapore	Chen,B.B.; Phuah,S.P.; Poh,M.K.; Chen,S.L.; Cui,L.
EPI553406	HA	Singapore	2013-Dec-13	A/Singapore/OHC016/2013	Ministry of Health, Singapore	Ministry of Health, Singapore	Chen,B.B.; Phuah,S.P.; Poh,M.K.; Chen,S.L.; Cui,L.
EPI553391	NP	Singapore	2013-Dec-13	A/Singapore/OHC015/2013	Ministry of Health, Singapore	Ministry of Health, Singapore	Chen,B.B.; Phuah,S.P.; Poh,M.K.; Chen,S.L.; Cui,L.
EPI553392	NS	Singapore	2013-Dec-13	A/Singapore/OHC015/2013	Ministry of Health, Singapore	Ministry of Health, Singapore	Chen,B.B.; Phuah,S.P.; Poh,M.K.; Chen,S.L.; Cui,L.
EPI553393	MP	Singapore	2013-Dec-13	A/Singapore/OHC015/2013	Ministry of Health, Singapore	Ministry of Health, Singapore	Chen,B.B.; Phuah,S.P.; Poh,M.K.; Chen,S.L.; Cui,L.
EPI553394	PA	Singapore	2013-Dec-13	A/Singapore/OHC015/2013	Ministry of Health, Singapore	Ministry of Health, Singapore	Chen,B.B.; Phuah,S.P.; Poh,M.K.; Chen,S.L.; Cui,L.
EPI553395	PB2	Singapore	2013-Dec-13	A/Singapore/OHC015/2013	Ministry of Health, Singapore	Ministry of Health, Singapore	Chen,B.B.; Phuah,S.P.; Poh,M.K.; Chen,S.L.; Cui,L.
EPI553396	PB1	Singapore	2013-Dec-13	A/Singapore/OHC015/2013	Ministry of Health, Singapore	Ministry of Health, Singapore	Chen,B.B.; Phuah,S.P.; Poh,M.K.; Chen,S.L.; Cui,L.
EPI553397	NA	Singapore	2013-Dec-13	A/Singapore/OHC015/2013	Ministry of Health, Singapore	Ministry of Health, Singapore	Chen,B.B.; Phuah,S.P.; Poh,M.K.; Chen,S.L.; Cui,L.
EPI553398	HA	Singapore	2013-Dec-13	A/Singapore/OHC015/2013	Ministry of Health, Singapore	Ministry of Health, Singapore	Chen,B.B.; Phuah,S.P.; Poh,M.K.; Chen,S.L.; Cui,L.
EPI553383	NP	Singapore	2013-Dec-12	A/Singapore/OHC010/2013	Ministry of Health, Singapore	Ministry of Health, Singapore	Chen,B.B.; Phuah,S.P.; Poh,M.K.; Chen,S.L.; Cui,L.
EPI553384	NS	Singapore	2013-Dec-12	A/Singapore/OHC010/2013	Ministry of Health, Singapore	Ministry of Health, Singapore	Chen,B.B.; Phuah,S.P.; Poh,M.K.; Chen,S.L.; Cui,L.
EPI553385	MP	Singapore	2013-Dec-12	A/Singapore/OHC010/2013	Ministry of Health, Singapore	Ministry of Health, Singapore	Chen,B.B.; Phuah,S.P.; Poh,M.K.; Chen,S.L.; Cui,L.
EPI553386	PA	Singapore	2013-Dec-12	A/Singapore/OHC010/2013	Ministry of Health, Singapore	Ministry of Health, Singapore	Chen,B.B.; Phuah,S.P.; Poh,M.K.; Chen,S.L.; Cui,L.
EPI553387	PB2	Singapore	2013-Dec-12	A/Singapore/OHC010/2013	Ministry of Health, Singapore	Ministry of Health, Singapore	Chen,B.B.; Phuah,S.P.; Poh,M.K.; Chen,S.L.; Cui,L.
EPI553388	PB1	Singapore	2013-Dec-12	A/Singapore/OHC010/2013	Ministry of Health, Singapore	Ministry of Health, Singapore	Chen,B.B.; Phuah,S.P.; Poh,M.K.; Chen,S.L.; Cui,L.
EPI553389	NA	Singapore	2013-Dec-12	A/Singapore/OHC010/2013	Ministry of Health, Singapore	Ministry of Health, Singapore	Chen,B.B.; Phuah,S.P.; Poh,M.K.; Chen,S.L.; Cui,L.
EPI553390	HA	Singapore	2013-Dec-12	A/Singapore/OHC010/2013	Ministry of Health, Singapore	Ministry of Health, Singapore	Chen,B.B.; Phuah,S.P.; Poh,M.K.; Chen,S.L.; Cui,L.
EPI553367	NP	Singapore	2013-Dec-11	A/Singapore/OHC005/2013	Ministry of Health, Singapore	Ministry of Health, Singapore	Chen,B.B.; Phuah,S.P.; Poh,M.K.; Chen,S.L.; Cui,L.
EPI553368	NS	Singapore	2013-Dec-11	A/Singapore/OHC005/2013	Ministry of Health, Singapore	Ministry of Health, Singapore	Chen,B.B.; Phuah,S.P.; Poh,M.K.; Chen,S.L.; Cui,L.
EPI553369	MP	Singapore	2013-Dec-11	A/Singapore/OHC005/2013	Ministry of Health, Singapore	Ministry of Health, Singapore	Chen,B.B.; Phuah,S.P.; Poh,M.K.; Chen,S.L.; Cui,L.
EPI553370	PA	Singapore	2013-Dec-11	A/Singapore/OHC005/2013	Ministry of Health, Singapore	Ministry of Health, Singapore	Chen,B.B.; Phuah,S.P.; Poh,M.K.; Chen,S.L.; Cui,L.
EPI553371	PB2	Singapore	2013-Dec-11	A/Singapore/OHC005/2013	Ministry of Health, Singapore	Ministry of Health, Singapore	Chen,B.B.; Phuah,S.P.; Poh,M.K.; Chen,S.L.; Cui,L.
EPI553372	PB1	Singapore	2013-Dec-11	A/Singapore/OHC005/2013	Ministry of Health, Singapore	Ministry of Health, Singapore	Chen,B.B.; Phuah,S.P.; Poh,M.K.; Chen,S.L.; Cui,L.
EPI553373	NA	Singapore	2013-Dec-11	A/Singapore/OHC005/2013	Ministry of Health, Singapore	Ministry of Health, Singapore	Chen,B.B.; Phuah,S.P.; Poh,M.K.; Chen,S.L.; Cui,L.
EPI553374	HA	Singapore	2013-Dec-11	A/Singapore/OHC005/2013	Ministry of Health, Singapore	Ministry of Health, Singapore	Chen,B.B.; Phuah,S.P.; Poh,M.K.; Chen,S.L.; Cui,L.
EPI553204	HA	Thailand	2013-Nov-12	A/Phuket/342/2013	Thai National Influenza Center	Thai National Influenza Center
EPI553203	NA	Thailand	2013-Nov-12	A/Phuket/342/2013	Thai National Influenza Center	Thai National Influenza Center
EPI544727	NA	Japan	2013-Oct-31	A/TOKYO/31512/2013	Tokyo Metropolitan Institute of Public Health	National Institute of Infectious Diseases (NIID)	Takashita,Emi; Fujisaki,Seiichiro; Shirakura,Masayuki; Watanabe,Shinji; Odagiri,Takato
EPI544728	HA	Japan	2013-Oct-31	A/TOKYO/31512/2013	Tokyo Metropolitan Institute of Public Health	National Institute of Infectious Diseases (NIID)	Takashita,Emi; Fujisaki,Seiichiro; Shirakura,Masayuki; Watanabe,Shinji; Odagiri,Takato
EPI543760	NA	Switzerland	2013-Dec-06	A/Switzerland/9715293/2013	National Institute for Medical Research	National Institute of Infectious Diseases (NIID)	Takashita,Emi; Fujisaki,Seiichiro; Shirakura,Masayuki; Odagiri,Takato
EPI543761	HA	Switzerland	2013-Dec-06	A/Switzerland/9715293/2013	National Institute for Medical Research	National Institute of Infectious Diseases (NIID)	Takashita,Emi; Fujisaki,Seiichiro; Shirakura,Masayuki; Odagiri,Takato
EPI543756	NA	Lao, People's Democratic Republic	2013-Oct-28	A/Laos/I1053/2013	Ministry of Health Laos	National Institute of Infectious Diseases (NIID)	Takashita,Emi; Fujisaki,Seiichiro; Shirakura,Masayuki; Odagiri,Takato
EPI543757	HA	Lao, People's Democratic Republic	2013-Oct-28	A/Laos/I1053/2013	Ministry of Health Laos	National Institute of Infectious Diseases (NIID)	Takashita,Emi; Fujisaki,Seiichiro; Shirakura,Masayuki; Odagiri,Takato
EPI543753	HA	Lao, People's Democratic Republic	2013-Oct-16	A/Laos/I1005/2013	Ministry of Health Laos	National Institute of Infectious Diseases (NIID)	Takashita,Emi; Fujisaki,Seiichiro; Shirakura,Masayuki; Odagiri,Takato
EPI543752	NA	Lao, People's Democratic Republic	2013-Oct-16	A/Laos/I1005/2013	Ministry of Health Laos	National Institute of Infectious Diseases (NIID)	Takashita,Emi; Fujisaki,Seiichiro; Shirakura,Masayuki; Odagiri,Takato
EPI543748	NA	Lao, People's Democratic Republic	2013-Oct-10	A/Laos/I969/2013	Ministry of Health Laos	National Institute of Infectious Diseases (NIID)	Takashita,Emi; Fujisaki,Seiichiro; Shirakura,Masayuki; Odagiri,Takato
EPI543749	HA	Lao, People's Democratic Republic	2013-Oct-10	A/Laos/I969/2013	Ministry of Health Laos	National Institute of Infectious Diseases (NIID)	Takashita,Emi; Fujisaki,Seiichiro; Shirakura,Masayuki; Odagiri,Takato
EPI543744	NA	Nepal	2013-Jul-15	A/Nepal/0563/2013	National Public Health Laboratory	National Institute of Infectious Diseases (NIID)	Takashita,Emi; Fujisaki,Seiichiro; Shirakura,Masayuki; Odagiri,Takato
EPI543745	HA	Nepal	2013-Jul-15	A/Nepal/0563/2013	National Public Health Laboratory	National Institute of Infectious Diseases (NIID)	Takashita,Emi; Fujisaki,Seiichiro; Shirakura,Masayuki; Odagiri,Takato
EPI543742	NA	Nepal	2013-Aug-08	A/Nepal/0481/2013	National Public Health Laboratory	National Institute of Infectious Diseases (NIID)	Takashita,Emi; Fujisaki,Seiichiro; Shirakura,Masayuki; Odagiri,Takato
EPI543743	HA	Nepal	2013-Aug-08	A/Nepal/0481/2013	National Public Health Laboratory	National Institute of Infectious Diseases (NIID)	Takashita,Emi; Fujisaki,Seiichiro; Shirakura,Masayuki; Odagiri,Takato
EPI541932	NA	Lao, People's Democratic Republic	2013-Nov-01	A/Laos/SA437/2013	Ministry of Health Laos	National Institute of Infectious Diseases (NIID)	Takashita,Emi; Fujisaki,Seiichiro; Shirakura,Masayuki; Odagiri,Takato
EPI541933	HA	Lao, People's Democratic Republic	2013-Nov-01	A/Laos/SA437/2013	Ministry of Health Laos	National Institute of Infectious Diseases (NIID)	Takashita,Emi; Fujisaki,Seiichiro; Shirakura,Masayuki; Odagiri,Takato
EPI541930	NA	Lao, People's Democratic Republic	2013-Oct-17	A/Laos/SA402/2013	Ministry of Health Laos	National Institute of Infectious Diseases (NIID)	Takashita,Emi; Fujisaki,Seiichiro; Shirakura,Masayuki; Odagiri,Takato
EPI541931	HA	Lao, People's Democratic Republic	2013-Oct-17	A/Laos/SA402/2013	Ministry of Health Laos	National Institute of Infectious Diseases (NIID)	Takashita,Emi; Fujisaki,Seiichiro; Shirakura,Masayuki; Odagiri,Takato
EPI541928	NA	Lao, People's Democratic Republic	2013-Oct-15	A/Laos/SA398/2013	Ministry of Health Laos	National Institute of Infectious Diseases (NIID)	Takashita,Emi; Fujisaki,Seiichiro; Shirakura,Masayuki; Odagiri,Takato
EPI541929	HA	Lao, People's Democratic Republic	2013-Oct-15	A/Laos/SA398/2013	Ministry of Health Laos	National Institute of Infectious Diseases (NIID)	Takashita,Emi; Fujisaki,Seiichiro; Shirakura,Masayuki; Odagiri,Takato
EPI541926	NA	Lao, People's Democratic Republic	2013-Oct-10	A/Laos/SA382/2013	Ministry of Health Laos	National Institute of Infectious Diseases (NIID)	Takashita,Emi; Fujisaki,Seiichiro; Shirakura,Masayuki; Odagiri,Takato
EPI541927	HA	Lao, People's Democratic Republic	2013-Oct-10	A/Laos/SA382/2013	Ministry of Health Laos	National Institute of Infectious Diseases (NIID)	Takashita,Emi; Fujisaki,Seiichiro; Shirakura,Masayuki; Odagiri,Takato
EPI541922	NA	Lao, People's Democratic Republic	2013-Nov-19	A/Laos/I1126/2013	Ministry of Health Laos	National Institute of Infectious Diseases (NIID)	Takashita,Emi; Fujisaki,Seiichiro; Shirakura,Masayuki; Odagiri,Takato
EPI541923	HA	Lao, People's Democratic Republic	2013-Nov-19	A/Laos/I1126/2013	Ministry of Health Laos	National Institute of Infectious Diseases (NIID)	Takashita,Emi; Fujisaki,Seiichiro; Shirakura,Masayuki; Odagiri,Takato
EPI541920	NA	Lao, People's Democratic Republic	2013-Nov-11	A/Laos/I1099/2013	Ministry of Health Laos	National Institute of Infectious Diseases (NIID)	Takashita,Emi; Fujisaki,Seiichiro; Shirakura,Masayuki; Odagiri,Takato
EPI541921	HA	Lao, People's Democratic Republic	2013-Nov-11	A/Laos/I1099/2013	Ministry of Health Laos	National Institute of Infectious Diseases (NIID)	Takashita,Emi; Fujisaki,Seiichiro; Shirakura,Masayuki; Odagiri,Takato
EPI541918	NA	Lao, People's Democratic Republic	2013-Nov-04	A/Laos/I1072/2013	Ministry of Health Laos	National Institute of Infectious Diseases (NIID)	Takashita,Emi; Fujisaki,Seiichiro; Shirakura,Masayuki; Odagiri,Takato
EPI541919	HA	Lao, People's Democratic Republic	2013-Nov-04	A/Laos/I1072/2013	Ministry of Health Laos	National Institute of Infectious Diseases (NIID)	Takashita,Emi; Fujisaki,Seiichiro; Shirakura,Masayuki; Odagiri,Takato
EPI540789	MP	Singapore	2013-Dec-06	A/SINGAPORE/GP1940/2013	Ministry of Health, Singapore	WHO Collaborating Centre for Reference and Research on Influenza	Deng,Y-M.; Iannello,P.; Spirason,N.; Jelley,L.; Lau,H.; Komadina,N.
EPI540790	NA	Singapore	2013-Dec-06	A/SINGAPORE/GP1940/2013	Ministry of Health, Singapore	WHO Collaborating Centre for Reference and Research on Influenza	Deng,Y-M.; Iannello,P.; Spirason,N.; Jelley,L.; Lau,H.; Komadina,N.
EPI540791	HA	Singapore	2013-Dec-06	A/SINGAPORE/GP1940/2013	Ministry of Health, Singapore	WHO Collaborating Centre for Reference and Research on Influenza	Deng,Y-M.; Iannello,P.; Spirason,N.; Jelley,L.; Lau,H.; Komadina,N.
EPI540519	NP	Switzerland	2013-Dec-06	A/Switzerland/9715293/2013	National Institute for Medical Research	Centers for Disease Control and Prevention
EPI540520	NS	Switzerland	2013-Dec-06	A/Switzerland/9715293/2013	National Institute for Medical Research	Centers for Disease Control and Prevention
EPI540521	MP	Switzerland	2013-Dec-06	A/Switzerland/9715293/2013	National Institute for Medical Research	Centers for Disease Control and Prevention
EPI540522	PA	Switzerland	2013-Dec-06	A/Switzerland/9715293/2013	National Institute for Medical Research	Centers for Disease Control and Prevention
EPI540523	PB2	Switzerland	2013-Dec-06	A/Switzerland/9715293/2013	National Institute for Medical Research	Centers for Disease Control and Prevention
EPI540524	PB1	Switzerland	2013-Dec-06	A/Switzerland/9715293/2013	National Institute for Medical Research	Centers for Disease Control and Prevention
EPI540525	NA	Switzerland	2013-Dec-06	A/Switzerland/9715293/2013	National Institute for Medical Research	Centers for Disease Control and Prevention
EPI540526	HA	Switzerland	2013-Dec-06	A/Switzerland/9715293/2013	National Institute for Medical Research	Centers for Disease Control and Prevention
EPI539369	HA	Japan	2013-Dec-24	A/Aichi/145/2013	Aichi Prefectural Institute of Public Health	Aichi Prefectural Institute of Public Health	Y,Yasui; S,Kobayashi; T,Yamashita; H,Minagawa
EPI539370	NA	Japan	2013-Dec-24	A/Aichi/145/2013	Aichi Prefectural Institute of Public Health	Aichi Prefectural Institute of Public Health	Y,Yasui; S,Kobayashi; T,Yamashita; H,Minagawa
EPI539368	NA	Japan	2013-Dec-10	A/Aichi/130/2013	Aichi Prefectural Institute of Public Health	Aichi Prefectural Institute of Public Health	Y,Yasui; S,Kobayashi; T,Yamashita; H,Minagawa
EPI539367	HA	Japan	2013-Dec-10	A/Aichi/130/2013	Aichi Prefectural Institute of Public Health	Aichi Prefectural Institute of Public Health	Y,Yasui; S,Kobayashi; T,Yamashita; H,Minagawa
EPI539365	HA	Japan	2013-Dec-10	A/Aichi/129/2013	Aichi Prefectural Institute of Public Health	Aichi Prefectural Institute of Public Health	Y,Yasui; S,Kobayashi; T,Yamashita; H,Minagawa
EPI539366	NA	Japan	2013-Dec-10	A/Aichi/129/2013	Aichi Prefectural Institute of Public Health	Aichi Prefectural Institute of Public Health	Y,Yasui; S,Kobayashi; T,Yamashita; H,Minagawa
EPI539220	NA	Japan	2013-Nov-27	A/Aichi/127/2013	Aichi Prefectural Institute of Public Health	Aichi Prefectural Institute of Public Health	Y,Yasui; S,Kobayashi; T,Yamashita; H,Minagawa
EPI539219	HA	Japan	2013-Nov-27	A/Aichi/127/2013	Aichi Prefectural Institute of Public Health	Aichi Prefectural Institute of Public Health	Y,Yasui; S,Kobayashi; T,Yamashita; H,Minagawa
EPI539216	NA	Japan	2013-Jul-08	A/Aichi/118/2013	Aichi Prefectural Institute of Public Health	Aichi Prefectural Institute of Public Health	Y,Yasui; S,Kobayashi; T,Yamashita; H,Minagawa
EPI539215	HA	Japan	2013-Jul-08	A/Aichi/118/2013	Aichi Prefectural Institute of Public Health	Aichi Prefectural Institute of Public Health	Y,Yasui; S,Kobayashi; T,Yamashita; H,Minagawa
EPI538531	HA	Bahrain	2013-Nov-03	A/Bahrain/441/2013	Ministry of Health Bahrain	Centers for Disease Control and Prevention
EPI537991	HA	Brazil	2013-Nov-06	A/Sao Paulo/10-38324/2013	Instituto Adolfo Lutz	Instituto Adolfo Lutz	Santos,Katia;Silva,Daniela;Benega,Margarete;Paulino,Renato;Santos,Cecilia;Paiva,Terezinha
EPI537887	HA	Dominican Republic	2013-Oct-07	A/Dominican Republic/7916/2013	Laboratorio de Investigacion / Centro de Educacion Medica y Amistad Dominico Japones (CEMADOJA)	Centers for Disease Control and Prevention
EPI537865	NA	Switzerland	2013-Dec-06	A/Switzerland/9715293/2013	National Institute for Medical Research	Centers for Disease Control and Prevention
EPI537866	HA	Switzerland	2013-Dec-06	A/Switzerland/9715293/2013	National Institute for Medical Research	Centers for Disease Control and Prevention
EPI540511	MP	Switzerland	2013-Dec-06	A/Switzerland/9715293/2013	National Institute for Medical Research	Centers for Disease Control and Prevention
EPI537047	NP	United States	2013-Dec-29	A/Louisiana/39/2013	Louisiana Department of Health and Hospitals	Centers for Disease Control and Prevention
EPI537048	NS	United States	2013-Dec-29	A/Louisiana/39/2013	Louisiana Department of Health and Hospitals	Centers for Disease Control and Prevention
EPI537049	MP	United States	2013-Dec-29	A/Louisiana/39/2013	Louisiana Department of Health and Hospitals	Centers for Disease Control and Prevention
EPI537050	PA	United States	2013-Dec-29	A/Louisiana/39/2013	Louisiana Department of Health and Hospitals	Centers for Disease Control and Prevention
EPI537051	PB2	United States	2013-Dec-29	A/Louisiana/39/2013	Louisiana Department of Health and Hospitals	Centers for Disease Control and Prevention
EPI537052	PB1	United States	2013-Dec-29	A/Louisiana/39/2013	Louisiana Department of Health and Hospitals	Centers for Disease Control and Prevention
EPI537053	NA	United States	2013-Dec-29	A/Louisiana/39/2013	Louisiana Department of Health and Hospitals	Centers for Disease Control and Prevention
EPI537054	HA	United States	2013-Dec-29	A/Louisiana/39/2013	Louisiana Department of Health and Hospitals	Centers for Disease Control and Prevention
EPI537001	NP	United States	2013-Dec-27	A/Montana/27/2013	Montana Public Health Laboratory	Centers for Disease Control and Prevention
EPI537002	NS	United States	2013-Dec-27	A/Montana/27/2013	Montana Public Health Laboratory	Centers for Disease Control and Prevention
EPI537003	MP	United States	2013-Dec-27	A/Montana/27/2013	Montana Public Health Laboratory	Centers for Disease Control and Prevention
EPI537004	PB2	United States	2013-Dec-27	A/Montana/27/2013	Montana Public Health Laboratory	Centers for Disease Control and Prevention
EPI537005	PB1	United States	2013-Dec-27	A/Montana/27/2013	Montana Public Health Laboratory	Centers for Disease Control and Prevention
EPI537006	NA	United States	2013-Dec-27	A/Montana/27/2013	Montana Public Health Laboratory	Centers for Disease Control and Prevention
EPI537007	HA	United States	2013-Dec-27	A/Montana/27/2013	Montana Public Health Laboratory	Centers for Disease Control and Prevention
EPI541843	PA	United States	2013-Dec-27	A/Montana/27/2013	Montana Public Health Laboratory	Centers for Disease Control and Prevention
EPI536465	NA	Japan	2013-Nov-19	A/OKAYAMA/26/2013	Okayama Prefectural Institute for Environmental Science and Public Health	National Institute of Infectious Diseases (NIID)	Takashita,Emi; Fujisaki,Seiichiro; Shirakura,Masayuki; Ejima,Miho; Tashiro,Masato; Odagiri,Takato
EPI536466	HA	Japan	2013-Nov-19	A/OKAYAMA/26/2013	Okayama Prefectural Institute for Environmental Science and Public Health	National Institute of Infectious Diseases (NIID)	Takashita,Emi; Fujisaki,Seiichiro; Shirakura,Masayuki; Ejima,Miho; Tashiro,Masato; Odagiri,Takato
EPI536372	HA	Norway	2013-Dec-20	A/Norway/53/2014	WHO National Influenza Centre	National Institute for Medical Research
EPI536373	NA	Norway	2013-Dec-20	A/Norway/53/2014	WHO National Influenza Centre	National Institute for Medical Research
EPI533273	MP	Saudi Arabia	2013-Nov-08	A/Bilthoven/4731300065/2013	National Institute for Public Health and the Environment (RIVM)	National Institute for Public Health and the Environment (RIVM)	Meijer, A.;Overduin, P.
EPI533274	NA	Saudi Arabia	2013-Nov-08	A/Bilthoven/4731300065/2013	National Institute for Public Health and the Environment (RIVM)	National Institute for Public Health and the Environment (RIVM)	Meijer, A.;Overduin, P.
EPI533275	HA	Saudi Arabia	2013-Nov-08	A/Bilthoven/4731300065/2013	National Institute for Public Health and the Environment (RIVM)	National Institute for Public Health and the Environment (RIVM)	Meijer, A.;Overduin, P.
EPI531755	MP	Pakistan	2013-Sep-21	A/Pakistan/553/2013	National Institute of Health	Centers for Disease Control and Prevention
EPI531756	NA	Pakistan	2013-Sep-21	A/Pakistan/553/2013	National Institute of Health	Centers for Disease Control and Prevention
EPI531757	HA	Pakistan	2013-Sep-21	A/Pakistan/553/2013	National Institute of Health	Centers for Disease Control and Prevention
EPI531733	MP	Nigeria	2013-Sep-23	A/Nigeria/9919/2013	National Influenza Reference Laboratory	Centers for Disease Control and Prevention
EPI531734	NA	Nigeria	2013-Sep-23	A/Nigeria/9919/2013	National Influenza Reference Laboratory	Centers for Disease Control and Prevention
EPI531735	HA	Nigeria	2013-Sep-23	A/Nigeria/9919/2013	National Influenza Reference Laboratory	Centers for Disease Control and Prevention
EPI531717	MP	Nigeria	2013-Oct-03	A/Nigeria/9999/2013	National Influenza Reference Laboratory	Centers for Disease Control and Prevention
EPI531718	NA	Nigeria	2013-Oct-03	A/Nigeria/9999/2013	National Influenza Reference Laboratory	Centers for Disease Control and Prevention
EPI531719	HA	Nigeria	2013-Oct-03	A/Nigeria/9999/2013	National Influenza Reference Laboratory	Centers for Disease Control and Prevention
EPI531576	HA	Cuba	2013-Jul-19	A/Habana/2709/2013		Other Database Import	Pinon,A.; Acosta,B.; Valdes,O.; Mune,M.; Arencibia,A.; Savon,C.E.; Goyenechea,A.; Oropesa,S.I.; Gonzalez,G.; Hernandez,B.; Roque,R.
EPI531575	HA	Cuba	2013-Jul-22	A/Habana/2685/2013		Other Database Import	Pinon,A.; Acosta,B.; Valdes,O.; Mune,M.; Arencibia,A.; Savon,C.E.; Goyenechea,A.; Oropesa,S.I.; Gonzalez,G.; Hernandez,B.; Roque,R.
EPI531574	HA	Cuba	2013-Jul-22	A/Habana/2681/2013		Other Database Import	Pinon,A.; Acosta,B.; Valdes,O.; Mune,M.; Arencibia,A.; Savon,C.E.; Goyenechea,A.; Oropesa,S.I.; Gonzalez,G.; Hernandez,B.; Roque,R.
EPI531573	HA	Cuba	2013-Jul-23	A/Habana/2675/2013		Other Database Import	Pinon,A.; Acosta,B.; Valdes,O.; Mune,M.; Arencibia,A.; Savon,C.E.; Goyenechea,A.; Oropesa,S.I.; Gonzalez,G.; Hernandez,B.; Roque,R.
EPI531572	HA	Cuba	2013-Jul-19	A/Habana/2669/2013		Other Database Import	Pinon,A.; Acosta,B.; Valdes,O.; Mune,M.; Arencibia,A.; Savon,C.E.; Goyenechea,A.; Oropesa,S.I.; Gonzalez,G.; Hernandez,B.; Roque,R.
EPI531571	HA	Cuba	2013-Jul-12	A/Habana/2561/2013		Other Database Import	Pinon,A.; Acosta,B.; Valdes,O.; Mune,M.; Arencibia,A.; Savon,C.E.; Goyenechea,A.; Oropesa,S.I.; Gonzalez,G.; Hernandez,B.; Roque,R.
EPI531570	HA	Cuba	2013-Jul-12	A/Habana/2559/2013		Other Database Import	Pinon,A.; Acosta,B.; Valdes,O.; Mune,M.; Arencibia,A.; Savon,C.E.; Goyenechea,A.; Oropesa,S.I.; Gonzalez,G.; Hernandez,B.; Roque,R.
EPI531569	HA	Cuba	2013-Jul-15	A/Habana/2554/2013		Other Database Import	Pinon,A.; Acosta,B.; Valdes,O.; Mune,M.; Arencibia,A.; Savon,C.E.; Goyenechea,A.; Oropesa,S.I.; Gonzalez,G.; Hernandez,B.; Roque,R.
EPI531568	HA	Cuba	2013-Jul-09	A/Habana/2501/2013		Other Database Import	Pinon,A.; Acosta,B.; Valdes,O.; Mune,M.; Arencibia,A.; Savon,C.E.; Goyenechea,A.; Oropesa,S.I.; Gonzalez,G.; Hernandez,B.; Roque,R.
EPI531566	HA	Cuba	2013-Jul-10	A/Habana/2495/2013		Other Database Import	Pinon,A.; Acosta,B.; Valdes,O.; Mune,M.; Arencibia,A.; Savon,C.E.; Goyenechea,A.; Oropesa,S.I.; Gonzalez,G.; Hernandez,B.; Roque,R.
EPI531565	HA	Cuba	2013-Jul-02	A/Habana/2290/2013		Other Database Import	Pinon,A.; Acosta,B.; Valdes,O.; Mune,M.; Arencibia,A.; Savon,C.E.; Goyenechea,A.; Oropesa,S.I.; Gonzalez,G.; Hernandez,B.; Roque,R.
EPI531563	HA	Cuba	2013-Jul-04	A/Habana/2286/2013		Other Database Import	Pinon,A.; Acosta,B.; Valdes,O.; Mune,M.; Arencibia,A.; Savon,C.E.; Goyenechea,A.; Oropesa,S.I.; Gonzalez,G.; Hernandez,B.; Roque,R.
EPI530701	HA	Zambia	2013-Sep-26	A/Zambia/13/176/2013	University Teaching Hospital	National Institute for Medical Research
EPI530699	HA	Zambia	2013-Aug-12	A/Zambia/13/127/2013	University Teaching Hospital	National Institute for Medical Research
EPI530700	NA	Zambia	2013-Aug-12	A/Zambia/13/127/2013	University Teaching Hospital	National Institute for Medical Research
EPI530697	HA	Zambia	2013-Sep-21	A/Zambia/13/109/2013	University Teaching Hospital	National Institute for Medical Research
EPI530698	NA	Zambia	2013-Sep-21	A/Zambia/13/109/2013	University Teaching Hospital	National Institute for Medical Research
EPI530695	HA	Zambia	2013-Aug-28	A/Zambia/13/093/2013	University Teaching Hospital	National Institute for Medical Research
EPI530696	NA	Zambia	2013-Aug-28	A/Zambia/13/093/2013	University Teaching Hospital	National Institute for Medical Research
EPI530689	HA	Togo	2013-Oct-01	A/Togo/LNG/333/2013	Institute National D'Hygiene	National Institute for Medical Research
EPI530690	NA	Togo	2013-Oct-01	A/Togo/LNG/333/2013	Institute National D'Hygiene	National Institute for Medical Research
EPI530687	HA	Switzerland	2013-Dec-06	A/Switzerland/9715293/2013	Hopital Cantonal Universitaire de Geneves	National Institute for Medical Research
EPI530688	NA	Switzerland	2013-Dec-06	A/Switzerland/9715293/2013	Hopital Cantonal Universitaire de Geneves	National Institute for Medical Research
EPI530597	HA	Cameroon	2013-Oct-11	A/Cameroon/5793/2013	Centre Pasteur du Cameroun	National Institute for Medical Research
EPI530598	NA	Cameroon	2013-Oct-11	A/Cameroon/5793/2013	Centre Pasteur du Cameroun	National Institute for Medical Research
EPI529588	MP	Fiji	2013-Nov-20	A/FIJI/9/2013	National Centre for Scientific Services for Virology and Vector Borne Diseases	WHO Collaborating Centre for Reference and Research on Influenza	Deng,Y-M.; Iannello,P.; Spirason,N.; Jelley,L.; Lau,H.; Komadina,N.
EPI529589	NA	Fiji	2013-Nov-20	A/FIJI/9/2013	National Centre for Scientific Services for Virology and Vector Borne Diseases	WHO Collaborating Centre for Reference and Research on Influenza	Deng,Y-M.; Iannello,P.; Spirason,N.; Jelley,L.; Lau,H.; Komadina,N.
EPI529590	HA	Fiji	2013-Nov-20	A/FIJI/9/2013	National Centre for Scientific Services for Virology and Vector Borne Diseases	WHO Collaborating Centre for Reference and Research on Influenza	Deng,Y-M.; Iannello,P.; Spirason,N.; Jelley,L.; Lau,H.; Komadina,N.
EPI529584	PB2	Thailand	2013-Nov-18	A/SONG KHLA/3076/2013	WHO National Influenza Centre, National Institute of Medical Research (NIMR)	WHO Collaborating Centre for Reference and Research on Influenza	Deng,Y-M.; Iannello,P.; Spirason,N.; Jelley,L.; Lau,H.; Komadina,N.
EPI529585	PB1	Thailand	2013-Nov-18	A/SONG KHLA/3076/2013	WHO National Influenza Centre, National Institute of Medical Research (NIMR)	WHO Collaborating Centre for Reference and Research on Influenza	Deng,Y-M.; Iannello,P.; Spirason,N.; Jelley,L.; Lau,H.; Komadina,N.
EPI529580	NP	Thailand	2013-Nov-18	A/SONG KHLA/3076/2013	WHO National Influenza Centre, National Institute of Medical Research (NIMR)	WHO Collaborating Centre for Reference and Research on Influenza	Deng,Y-M.; Iannello,P.; Spirason,N.; Jelley,L.; Lau,H.; Komadina,N.
EPI529581	NS	Thailand	2013-Nov-18	A/SONG KHLA/3076/2013	WHO National Influenza Centre, National Institute of Medical Research (NIMR)	WHO Collaborating Centre for Reference and Research on Influenza	Deng,Y-M.; Iannello,P.; Spirason,N.; Jelley,L.; Lau,H.; Komadina,N.
EPI529582	MP	Thailand	2013-Nov-18	A/SONG KHLA/3076/2013	WHO National Influenza Centre, National Institute of Medical Research (NIMR)	WHO Collaborating Centre for Reference and Research on Influenza	Deng,Y-M.; Iannello,P.; Spirason,N.; Jelley,L.; Lau,H.; Komadina,N.
EPI529583	PA	Thailand	2013-Nov-18	A/SONG KHLA/3076/2013	WHO National Influenza Centre, National Institute of Medical Research (NIMR)	WHO Collaborating Centre for Reference and Research on Influenza	Deng,Y-M.; Iannello,P.; Spirason,N.; Jelley,L.; Lau,H.; Komadina,N.
EPI529586	NA	Thailand	2013-Nov-18	A/SONG KHLA/3076/2013	WHO National Influenza Centre, National Institute of Medical Research (NIMR)	WHO Collaborating Centre for Reference and Research on Influenza	Deng,Y-M.; Iannello,P.; Spirason,N.; Jelley,L.; Lau,H.; Komadina,N.
EPI529587	HA	Thailand	2013-Nov-18	A/SONG KHLA/3076/2013	WHO National Influenza Centre, National Institute of Medical Research (NIMR)	WHO Collaborating Centre for Reference and Research on Influenza	Deng,Y-M.; Iannello,P.; Spirason,N.; Jelley,L.; Lau,H.; Komadina,N.
EPI529569	MP	Thailand	2013-Nov-11	A/NONTHABURI/3027/2013	WHO National Influenza Centre, National Institute of Medical Research (NIMR)	WHO Collaborating Centre for Reference and Research on Influenza	Deng,Y-M.; Iannello,P.; Spirason,N.; Jelley,L.; Lau,H.; Komadina,N.
EPI529570	NA	Thailand	2013-Nov-11	A/NONTHABURI/3027/2013	WHO National Influenza Centre, National Institute of Medical Research (NIMR)	WHO Collaborating Centre for Reference and Research on Influenza	Deng,Y-M.; Iannello,P.; Spirason,N.; Jelley,L.; Lau,H.; Komadina,N.
EPI529571	HA	Thailand	2013-Nov-11	A/NONTHABURI/3027/2013	WHO National Influenza Centre, National Institute of Medical Research (NIMR)	WHO Collaborating Centre for Reference and Research on Influenza	Deng,Y-M.; Iannello,P.; Spirason,N.; Jelley,L.; Lau,H.; Komadina,N.
EPI529561	NP	Thailand	2013-Nov-05	A/CHIANG RAI/337/2013	WHO National Influenza Centre, National Institute of Medical Research (NIMR)	WHO Collaborating Centre for Reference and Research on Influenza	Deng,Y-M.; Iannello,P.; Spirason,N.; Jelley,L.; Lau,H.; Komadina,N.
EPI529562	NS	Thailand	2013-Nov-05	A/CHIANG RAI/337/2013	WHO National Influenza Centre, National Institute of Medical Research (NIMR)	WHO Collaborating Centre for Reference and Research on Influenza	Deng,Y-M.; Iannello,P.; Spirason,N.; Jelley,L.; Lau,H.; Komadina,N.
EPI529563	MP	Thailand	2013-Nov-05	A/CHIANG RAI/337/2013	WHO National Influenza Centre, National Institute of Medical Research (NIMR)	WHO Collaborating Centre for Reference and Research on Influenza	Deng,Y-M.; Iannello,P.; Spirason,N.; Jelley,L.; Lau,H.; Komadina,N.
EPI529564	PA	Thailand	2013-Nov-05	A/CHIANG RAI/337/2013	WHO National Influenza Centre, National Institute of Medical Research (NIMR)	WHO Collaborating Centre for Reference and Research on Influenza	Deng,Y-M.; Iannello,P.; Spirason,N.; Jelley,L.; Lau,H.; Komadina,N.
EPI529565	PB2	Thailand	2013-Nov-05	A/CHIANG RAI/337/2013	WHO National Influenza Centre, National Institute of Medical Research (NIMR)	WHO Collaborating Centre for Reference and Research on Influenza	Deng,Y-M.; Iannello,P.; Spirason,N.; Jelley,L.; Lau,H.; Komadina,N.
EPI529566	PB1	Thailand	2013-Nov-05	A/CHIANG RAI/337/2013	WHO National Influenza Centre, National Institute of Medical Research (NIMR)	WHO Collaborating Centre for Reference and Research on Influenza	Deng,Y-M.; Iannello,P.; Spirason,N.; Jelley,L.; Lau,H.; Komadina,N.
EPI529567	NA	Thailand	2013-Nov-05	A/CHIANG RAI/337/2013	WHO National Influenza Centre, National Institute of Medical Research (NIMR)	WHO Collaborating Centre for Reference and Research on Influenza	Deng,Y-M.; Iannello,P.; Spirason,N.; Jelley,L.; Lau,H.; Komadina,N.
EPI529568	HA	Thailand	2013-Nov-05	A/CHIANG RAI/337/2013	WHO National Influenza Centre, National Institute of Medical Research (NIMR)	WHO Collaborating Centre for Reference and Research on Influenza	Deng,Y-M.; Iannello,P.; Spirason,N.; Jelley,L.; Lau,H.; Komadina,N.
EPI529558	MP	Thailand	2013-Oct-14	A/NONG KHAI/321/2013	WHO National Influenza Centre, National Institute of Medical Research (NIMR)	WHO Collaborating Centre for Reference and Research on Influenza	Deng,Y-M.; Iannello,P.; Spirason,N.; Jelley,L.; Lau,H.; Komadina,N.
EPI529559	NA	Thailand	2013-Oct-14	A/NONG KHAI/321/2013	WHO National Influenza Centre, National Institute of Medical Research (NIMR)	WHO Collaborating Centre for Reference and Research on Influenza	Deng,Y-M.; Iannello,P.; Spirason,N.; Jelley,L.; Lau,H.; Komadina,N.
EPI529560	HA	Thailand	2013-Oct-14	A/NONG KHAI/321/2013	WHO National Influenza Centre, National Institute of Medical Research (NIMR)	WHO Collaborating Centre for Reference and Research on Influenza	Deng,Y-M.; Iannello,P.; Spirason,N.; Jelley,L.; Lau,H.; Komadina,N.
EPI529550	NP	Australia	2013-Nov-21	A/SYDNEY/83/2013	Clinical Virology Unit, CDIM	WHO Collaborating Centre for Reference and Research on Influenza	Deng,Y-M.; Iannello,P.; Spirason,N.; Jelley,L.; Lau,H.; Komadina,N.
EPI529551	NS	Australia	2013-Nov-21	A/SYDNEY/83/2013	Clinical Virology Unit, CDIM	WHO Collaborating Centre for Reference and Research on Influenza	Deng,Y-M.; Iannello,P.; Spirason,N.; Jelley,L.; Lau,H.; Komadina,N.
EPI529552	MP	Australia	2013-Nov-21	A/SYDNEY/83/2013	Clinical Virology Unit, CDIM	WHO Collaborating Centre for Reference and Research on Influenza	Deng,Y-M.; Iannello,P.; Spirason,N.; Jelley,L.; Lau,H.; Komadina,N.
EPI529553	PA	Australia	2013-Nov-21	A/SYDNEY/83/2013	Clinical Virology Unit, CDIM	WHO Collaborating Centre for Reference and Research on Influenza	Deng,Y-M.; Iannello,P.; Spirason,N.; Jelley,L.; Lau,H.; Komadina,N.
EPI529554	PB2	Australia	2013-Nov-21	A/SYDNEY/83/2013	Clinical Virology Unit, CDIM	WHO Collaborating Centre for Reference and Research on Influenza	Deng,Y-M.; Iannello,P.; Spirason,N.; Jelley,L.; Lau,H.; Komadina,N.
EPI529555	PB1	Australia	2013-Nov-21	A/SYDNEY/83/2013	Clinical Virology Unit, CDIM	WHO Collaborating Centre for Reference and Research on Influenza	Deng,Y-M.; Iannello,P.; Spirason,N.; Jelley,L.; Lau,H.; Komadina,N.
EPI529556	NA	Australia	2013-Nov-21	A/SYDNEY/83/2013	Clinical Virology Unit, CDIM	WHO Collaborating Centre for Reference and Research on Influenza	Deng,Y-M.; Iannello,P.; Spirason,N.; Jelley,L.; Lau,H.; Komadina,N.
EPI529557	HA	Australia	2013-Nov-21	A/SYDNEY/83/2013	Clinical Virology Unit, CDIM	WHO Collaborating Centre for Reference and Research on Influenza	Deng,Y-M.; Iannello,P.; Spirason,N.; Jelley,L.; Lau,H.; Komadina,N.
EPI529547	MP	Australia	2013-Nov-12	A/CANBERRA/124/2013	Canberra Hospital	WHO Collaborating Centre for Reference and Research on Influenza	Deng,Y-M.; Iannello,P.; Spirason,N.; Jelley,L.; Lau,H.; Komadina,N.
EPI529548	NA	Australia	2013-Nov-12	A/CANBERRA/124/2013	Canberra Hospital	WHO Collaborating Centre for Reference and Research on Influenza	Deng,Y-M.; Iannello,P.; Spirason,N.; Jelley,L.; Lau,H.; Komadina,N.
EPI529549	HA	Australia	2013-Nov-12	A/CANBERRA/124/2013	Canberra Hospital	WHO Collaborating Centre for Reference and Research on Influenza	Deng,Y-M.; Iannello,P.; Spirason,N.; Jelley,L.; Lau,H.; Komadina,N.
EPI529543	PB2	Malaysia	2013-Nov-13	A/MALAYSIA/10/2013	Institut Penyelidikan Perubatan	WHO Collaborating Centre for Reference and Research on Influenza	Deng,Y-M.; Iannello,P.; Spirason,N.; Jelley,L.; Lau,H.; Komadina,N.
EPI529544	PB1	Malaysia	2013-Nov-13	A/MALAYSIA/10/2013	Institut Penyelidikan Perubatan	WHO Collaborating Centre for Reference and Research on Influenza	Deng,Y-M.; Iannello,P.; Spirason,N.; Jelley,L.; Lau,H.; Komadina,N.
EPI529539	NP	Malaysia	2013-Nov-13	A/MALAYSIA/10/2013	Institut Penyelidikan Perubatan	WHO Collaborating Centre for Reference and Research on Influenza	Deng,Y-M.; Iannello,P.; Spirason,N.; Jelley,L.; Lau,H.; Komadina,N.
EPI529540	NS	Malaysia	2013-Nov-13	A/MALAYSIA/10/2013	Institut Penyelidikan Perubatan	WHO Collaborating Centre for Reference and Research on Influenza	Deng,Y-M.; Iannello,P.; Spirason,N.; Jelley,L.; Lau,H.; Komadina,N.
EPI529541	MP	Malaysia	2013-Nov-13	A/MALAYSIA/10/2013	Institut Penyelidikan Perubatan	WHO Collaborating Centre for Reference and Research on Influenza	Deng,Y-M.; Iannello,P.; Spirason,N.; Jelley,L.; Lau,H.; Komadina,N.
EPI529542	PA	Malaysia	2013-Nov-13	A/MALAYSIA/10/2013	Institut Penyelidikan Perubatan	WHO Collaborating Centre for Reference and Research on Influenza	Deng,Y-M.; Iannello,P.; Spirason,N.; Jelley,L.; Lau,H.; Komadina,N.
EPI529545	NA	Malaysia	2013-Nov-13	A/MALAYSIA/10/2013	Institut Penyelidikan Perubatan	WHO Collaborating Centre for Reference and Research on Influenza	Deng,Y-M.; Iannello,P.; Spirason,N.; Jelley,L.; Lau,H.; Komadina,N.
EPI529546	HA	Malaysia	2013-Nov-13	A/MALAYSIA/10/2013	Institut Penyelidikan Perubatan	WHO Collaborating Centre for Reference and Research on Influenza	Deng,Y-M.; Iannello,P.; Spirason,N.; Jelley,L.; Lau,H.; Komadina,N.
EPI529523	NP	Australia	2013-Sep-09	A/BRISBANE/165/2013	Queensland Health Scientific Services	WHO Collaborating Centre for Reference and Research on Influenza	Deng,Y-M.; Iannello,P.; Spirason,N.; Jelley,L.; Lau,H.; Komadina,N.
EPI529524	NS	Australia	2013-Sep-09	A/BRISBANE/165/2013	Queensland Health Scientific Services	WHO Collaborating Centre for Reference and Research on Influenza	Deng,Y-M.; Iannello,P.; Spirason,N.; Jelley,L.; Lau,H.; Komadina,N.
EPI529525	MP	Australia	2013-Sep-09	A/BRISBANE/165/2013	Queensland Health Scientific Services	WHO Collaborating Centre for Reference and Research on Influenza	Deng,Y-M.; Iannello,P.; Spirason,N.; Jelley,L.; Lau,H.; Komadina,N.
EPI529526	PA	Australia	2013-Sep-09	A/BRISBANE/165/2013	Queensland Health Scientific Services	WHO Collaborating Centre for Reference and Research on Influenza	Deng,Y-M.; Iannello,P.; Spirason,N.; Jelley,L.; Lau,H.; Komadina,N.
EPI529527	PB2	Australia	2013-Sep-09	A/BRISBANE/165/2013	Queensland Health Scientific Services	WHO Collaborating Centre for Reference and Research on Influenza	Deng,Y-M.; Iannello,P.; Spirason,N.; Jelley,L.; Lau,H.; Komadina,N.
EPI529529	NA	Australia	2013-Sep-09	A/BRISBANE/165/2013	Queensland Health Scientific Services	WHO Collaborating Centre for Reference and Research on Influenza	Deng,Y-M.; Iannello,P.; Spirason,N.; Jelley,L.; Lau,H.; Komadina,N.
EPI529530	HA	Australia	2013-Sep-09	A/BRISBANE/165/2013	Queensland Health Scientific Services	WHO Collaborating Centre for Reference and Research on Influenza	Deng,Y-M.; Iannello,P.; Spirason,N.; Jelley,L.; Lau,H.; Komadina,N.
EPI529528	PB1	Australia	2013-Sep-09	A/BRISBANE/165/2013	Queensland Health Scientific Services	WHO Collaborating Centre for Reference and Research on Influenza	Deng,Y-M.; Iannello,P.; Spirason,N.; Jelley,L.; Lau,H.; Komadina,N.
EPI527288	NA	India	2013-Sep-20	A/India/LKO4167/2013		Other Database Import	Jain,A.; Dangi,T.; Jain,B.; Singh,A.K.; Dwivedi,M.; Verma,A.K.; Singh,J.V.; Kumar,R.
EPI527259	HA	India	2013-Sep-20	A/India/LKO4167/2013		Other Database Import	Jain,A.; Dangi,T.; Jain,B.; Singh,A.K.; Dwivedi,M.; Verma,A.K.; Singh,J.V.; Kumar,R.
EPI527258	HA	India	2013-Sep-10	A/India/LKO4129/2013		Other Database Import	Jain,A.; Dangi,T.; Jain,B.; Singh,A.K.; Dwivedi,M.; Verma,A.K.; Singh,J.V.; Kumar,R.
EPI527287	NA	India	2013-Sep-10	A/India/LKO4129/2013		Other Database Import	Jain,A.; Dangi,T.; Jain,B.; Singh,A.K.; Dwivedi,M.; Verma,A.K.; Singh,J.V.; Kumar,R.
EPI527256	HA	India	2013-Jul-29	A/India/LKO3969/2013		Other Database Import	Jain,A.; Dangi,T.; Jain,B.; Singh,A.K.; Dwivedi,M.; Verma,A.K.; Singh,J.V.; Kumar,R.
EPI527285	NA	India	2013-Jul-29	A/India/LKO3969/2013		Other Database Import	Jain,A.; Dangi,T.; Jain,B.; Singh,A.K.; Dwivedi,M.; Verma,A.K.; Singh,J.V.; Kumar,R.
EPI527254	HA	India	2013-Jul-22	A/India/LKO3938/2013		Other Database Import	Jain,A.; Dangi,T.; Jain,B.; Singh,A.K.; Dwivedi,M.; Verma,A.K.; Singh,J.V.; Kumar,R.
EPI527283	NA	India	2013-Jul-22	A/India/LKO3938/2013		Other Database Import	Jain,A.; Dangi,T.; Jain,B.; Singh,A.K.; Dwivedi,M.; Verma,A.K.; Singh,J.V.; Kumar,R.
EPI527253	HA	India	2013-Jul-18	A/India/LKO3925/2013		Other Database Import	Jain,A.; Dangi,T.; Jain,B.; Singh,A.K.; Dwivedi,M.; Verma,A.K.; Singh,J.V.; Kumar,R.
EPI527282	NA	India	2013-Jul-18	A/India/LKO3925/2013		Other Database Import	Jain,A.; Dangi,T.; Jain,B.; Singh,A.K.; Dwivedi,M.; Verma,A.K.; Singh,J.V.; Kumar,R.
EPI527251	HA	India	2013-Jul-17	A/India/LKO3918/2013		Other Database Import	Jain,A.; Dangi,T.; Jain,B.; Singh,A.K.; Dwivedi,M.; Verma,A.K.; Singh,J.V.; Kumar,R.
EPI527281	NA	India	2013-Jul-17	A/India/LKO3918/2013		Other Database Import	Jain,A.; Dangi,T.; Jain,B.; Singh,A.K.; Dwivedi,M.; Verma,A.K.; Singh,J.V.; Kumar,R.
EPI527227	HA	United States	2013-Nov-08	A/California/NHRC413213/2013		Other Database Import	Thammavong,H.; Balansay-Ames,M.; Hawksworth,A.; Myers,C.A.; Connors,B.; de Mattos,C.; Brice,G.
EPI527226	HA	United States	2013-Nov-20	A/California/NHRC415033/2013		Other Database Import	Thammavong,H.; Balansay-Ames,M.; Hawksworth,A.; Myers,C.A.; Connors,B.; de Mattos,C.; Brice,G.
EPI526811	MP	New Zealand	2013-Sep-18	A/HAWKES BAY/1/2013	Institute of Environmental Science and Research	WHO Collaborating Centre for Reference and Research on Influenza	Deng,Y-D.; Iannello,P.; Spirason,N.; Jelley,L.; Lau,H.; Komadina,N.
EPI526812	NA	New Zealand	2013-Sep-18	A/HAWKES BAY/1/2013	Institute of Environmental Science and Research	WHO Collaborating Centre for Reference and Research on Influenza	Deng,Y-D.; Iannello,P.; Spirason,N.; Jelley,L.; Lau,H.; Komadina,N.
EPI526813	HA	New Zealand	2013-Sep-18	A/HAWKES BAY/1/2013	Institute of Environmental Science and Research	WHO Collaborating Centre for Reference and Research on Influenza	Deng,Y-D.; Iannello,P.; Spirason,N.; Jelley,L.; Lau,H.; Komadina,N.
EPI539657	NP	New Zealand	2013-Sep-18	A/HAWKES BAY/1/2013	Institute of Environmental Science and Research	WHO Collaborating Centre for Reference and Research on Influenza	Deng,Y-D.; Iannello,P.; Spirason,N.; Jelley,L.; Lau,H.; Komadina,N.
EPI539658	NS	New Zealand	2013-Sep-18	A/HAWKES BAY/1/2013	Institute of Environmental Science and Research	WHO Collaborating Centre for Reference and Research on Influenza	Deng,Y-D.; Iannello,P.; Spirason,N.; Jelley,L.; Lau,H.; Komadina,N.
EPI539659	PA	New Zealand	2013-Sep-18	A/HAWKES BAY/1/2013	Institute of Environmental Science and Research	WHO Collaborating Centre for Reference and Research on Influenza	Deng,Y-D.; Iannello,P.; Spirason,N.; Jelley,L.; Lau,H.; Komadina,N.
EPI539660	PB2	New Zealand	2013-Sep-18	A/HAWKES BAY/1/2013	Institute of Environmental Science and Research	WHO Collaborating Centre for Reference and Research on Influenza	Deng,Y-D.; Iannello,P.; Spirason,N.; Jelley,L.; Lau,H.; Komadina,N.
EPI539661	PB1	New Zealand	2013-Sep-18	A/HAWKES BAY/1/2013	Institute of Environmental Science and Research	WHO Collaborating Centre for Reference and Research on Influenza	Deng,Y-D.; Iannello,P.; Spirason,N.; Jelley,L.; Lau,H.; Komadina,N.
EPI526808	MP	Australia	2013-Nov-11	A/VICTORIA/232/2013	Royal Chidrens Hospital	WHO Collaborating Centre for Reference and Research on Influenza	Deng,Y-D.; Iannello,P.; Spirason,N.; Jelley,L.; Lau,H.; Komadina,N.
EPI526809	NA	Australia	2013-Nov-11	A/VICTORIA/232/2013	Royal Chidrens Hospital	WHO Collaborating Centre for Reference and Research on Influenza	Deng,Y-D.; Iannello,P.; Spirason,N.; Jelley,L.; Lau,H.; Komadina,N.
EPI526810	HA	Australia	2013-Nov-11	A/VICTORIA/232/2013	Royal Chidrens Hospital	WHO Collaborating Centre for Reference and Research on Influenza	Deng,Y-D.; Iannello,P.; Spirason,N.; Jelley,L.; Lau,H.; Komadina,N.
EPI526805	MP	Australia	2013-Nov-06	A/SYDNEY/69/2013	Westmead Hospital	WHO Collaborating Centre for Reference and Research on Influenza	Deng,Y-D.; Iannello,P.; Spirason,N.; Jelley,L.; Lau,H.; Komadina,N.
EPI526806	NA	Australia	2013-Nov-06	A/SYDNEY/69/2013	Westmead Hospital	WHO Collaborating Centre for Reference and Research on Influenza	Deng,Y-D.; Iannello,P.; Spirason,N.; Jelley,L.; Lau,H.; Komadina,N.
EPI526807	HA	Australia	2013-Nov-06	A/SYDNEY/69/2013	Westmead Hospital	WHO Collaborating Centre for Reference and Research on Influenza	Deng,Y-D.; Iannello,P.; Spirason,N.; Jelley,L.; Lau,H.; Komadina,N.
EPI526802	MP	New Zealand	2013-Oct-07	A/NELSON MARLBOROUGH/1/2013	Institute of Environmental Science and Research	WHO Collaborating Centre for Reference and Research on Influenza	Deng,Y-D.; Iannello,P.; Spirason,N.; Jelley,L.; Lau,H.; Komadina,N.
EPI526803	NA	New Zealand	2013-Oct-07	A/NELSON MARLBOROUGH/1/2013	Institute of Environmental Science and Research	WHO Collaborating Centre for Reference and Research on Influenza	Deng,Y-D.; Iannello,P.; Spirason,N.; Jelley,L.; Lau,H.; Komadina,N.
EPI526804	HA	New Zealand	2013-Oct-07	A/NELSON MARLBOROUGH/1/2013	Institute of Environmental Science and Research	WHO Collaborating Centre for Reference and Research on Influenza	Deng,Y-D.; Iannello,P.; Spirason,N.; Jelley,L.; Lau,H.; Komadina,N.
EPI630100	NP	New Zealand	2013-Sep-18	A/NORTH WEST AUCKLAND/6/2013	Institute of Environmental Science and Research	WHO Collaborating Centre for Reference and Research on Influenza	Deng,Y-D.; Iannello,P.; Spirason,N.; Jelley,L.; Lau,H.; Komadina,N.
EPI630101	NS	New Zealand	2013-Sep-18	A/NORTH WEST AUCKLAND/6/2013	Institute of Environmental Science and Research	WHO Collaborating Centre for Reference and Research on Influenza	Deng,Y-D.; Iannello,P.; Spirason,N.; Jelley,L.; Lau,H.; Komadina,N.
EPI630102	PA	New Zealand	2013-Sep-18	A/NORTH WEST AUCKLAND/6/2013	Institute of Environmental Science and Research	WHO Collaborating Centre for Reference and Research on Influenza	Deng,Y-D.; Iannello,P.; Spirason,N.; Jelley,L.; Lau,H.; Komadina,N.
EPI630103	PB2	New Zealand	2013-Sep-18	A/NORTH WEST AUCKLAND/6/2013	Institute of Environmental Science and Research	WHO Collaborating Centre for Reference and Research on Influenza	Deng,Y-D.; Iannello,P.; Spirason,N.; Jelley,L.; Lau,H.; Komadina,N.
EPI630104	PB1	New Zealand	2013-Sep-18	A/NORTH WEST AUCKLAND/6/2013	Institute of Environmental Science and Research	WHO Collaborating Centre for Reference and Research on Influenza	Deng,Y-D.; Iannello,P.; Spirason,N.; Jelley,L.; Lau,H.; Komadina,N.
EPI526799	MP	New Zealand	2013-Sep-18	A/NORTH WEST AUCKLAND/6/2013	Institute of Environmental Science and Research	WHO Collaborating Centre for Reference and Research on Influenza	Deng,Y-D.; Iannello,P.; Spirason,N.; Jelley,L.; Lau,H.; Komadina,N.
EPI526800	NA	New Zealand	2013-Sep-18	A/NORTH WEST AUCKLAND/6/2013	Institute of Environmental Science and Research	WHO Collaborating Centre for Reference and Research on Influenza	Deng,Y-D.; Iannello,P.; Spirason,N.; Jelley,L.; Lau,H.; Komadina,N.
EPI526801	HA	New Zealand	2013-Sep-18	A/NORTH WEST AUCKLAND/6/2013	Institute of Environmental Science and Research	WHO Collaborating Centre for Reference and Research on Influenza	Deng,Y-D.; Iannello,P.; Spirason,N.; Jelley,L.; Lau,H.; Komadina,N.
EPI526796	MP	Australia	2013-Oct-14	A/BRISBANE/193/2013	Queensland Health Scientific Services	WHO Collaborating Centre for Reference and Research on Influenza	Deng,Y-D.; Iannello,P.; Spirason,N.; Jelley,L.; Lau,H.; Komadina,N.
EPI526797	NA	Australia	2013-Oct-14	A/BRISBANE/193/2013	Queensland Health Scientific Services	WHO Collaborating Centre for Reference and Research on Influenza	Deng,Y-D.; Iannello,P.; Spirason,N.; Jelley,L.; Lau,H.; Komadina,N.
EPI526798	HA	Australia	2013-Oct-14	A/BRISBANE/193/2013	Queensland Health Scientific Services	WHO Collaborating Centre for Reference and Research on Influenza	Deng,Y-D.; Iannello,P.; Spirason,N.; Jelley,L.; Lau,H.; Komadina,N.
EPI526793	MP	Australia	2013-Oct-30	A/VICTORIA/657/2013	Monash Medical Centre	WHO Collaborating Centre for Reference and Research on Influenza	Deng,Y-D.; Iannello,P.; Spirason,N.; Jelley,L.; Lau,H.; Komadina,N.
EPI526794	NA	Australia	2013-Oct-30	A/VICTORIA/657/2013	Monash Medical Centre	WHO Collaborating Centre for Reference and Research on Influenza	Deng,Y-D.; Iannello,P.; Spirason,N.; Jelley,L.; Lau,H.; Komadina,N.
EPI526795	HA	Australia	2013-Oct-30	A/VICTORIA/657/2013	Monash Medical Centre	WHO Collaborating Centre for Reference and Research on Influenza	Deng,Y-D.; Iannello,P.; Spirason,N.; Jelley,L.; Lau,H.; Komadina,N.
EPI526763	MP	New Zealand	2013-Sep-21	A/SOUTH AUCKLAND/43/2013	Institute of Environmental Science and Research	WHO Collaborating Centre for Reference and Research on Influenza	Deng,Y-D.; Iannello,P.; Spirason,N.; Jelley,L.; Lau,H.; Komadina,N.
EPI526764	NA	New Zealand	2013-Sep-21	A/SOUTH AUCKLAND/43/2013	Institute of Environmental Science and Research	WHO Collaborating Centre for Reference and Research on Influenza	Deng,Y-D.; Iannello,P.; Spirason,N.; Jelley,L.; Lau,H.; Komadina,N.
EPI526765	HA	New Zealand	2013-Sep-21	A/SOUTH AUCKLAND/43/2013	Institute of Environmental Science and Research	WHO Collaborating Centre for Reference and Research on Influenza	Deng,Y-D.; Iannello,P.; Spirason,N.; Jelley,L.; Lau,H.; Komadina,N.
EPI526758	MP	New Zealand	2013-Sep-26	A/AUCKLAND/544/2013	Institute of Environmental Science and Research	WHO Collaborating Centre for Reference and Research on Influenza	Deng,Y-D.; Iannello,P.; Spirason,N.; Jelley,L.; Lau,H.; Komadina,N.
EPI526759	NA	New Zealand	2013-Sep-26	A/AUCKLAND/544/2013	Institute of Environmental Science and Research	WHO Collaborating Centre for Reference and Research on Influenza	Deng,Y-D.; Iannello,P.; Spirason,N.; Jelley,L.; Lau,H.; Komadina,N.
EPI526760	HA	New Zealand	2013-Sep-26	A/AUCKLAND/544/2013	Institute of Environmental Science and Research	WHO Collaborating Centre for Reference and Research on Influenza	Deng,Y-D.; Iannello,P.; Spirason,N.; Jelley,L.; Lau,H.; Komadina,N.
EPI526752	MP	Australia	2013-Oct-24	A/SYDNEY/1014/2013	Institute of Medical and Veterinary Science (IMVS)	WHO Collaborating Centre for Reference and Research on Influenza	Deng,Y-D.; Iannello,P.; Spirason,N.; Jelley,L.; Lau,H.; Komadina,N.
EPI526753	NA	Australia	2013-Oct-24	A/SYDNEY/1014/2013	Institute of Medical and Veterinary Science (IMVS)	WHO Collaborating Centre for Reference and Research on Influenza	Deng,Y-D.; Iannello,P.; Spirason,N.; Jelley,L.; Lau,H.; Komadina,N.
EPI526754	HA	Australia	2013-Oct-24	A/SYDNEY/1014/2013	Institute of Medical and Veterinary Science (IMVS)	WHO Collaborating Centre for Reference and Research on Influenza	Deng,Y-D.; Iannello,P.; Spirason,N.; Jelley,L.; Lau,H.; Komadina,N.
EPI526749	MP	Australia	2013-Oct-14	A/VICTORIA/640/2013	Monash Medical Centre	WHO Collaborating Centre for Reference and Research on Influenza	Deng,Y-D.; Iannello,P.; Spirason,N.; Jelley,L.; Lau,H.; Komadina,N.
EPI526750	NA	Australia	2013-Oct-14	A/VICTORIA/640/2013	Monash Medical Centre	WHO Collaborating Centre for Reference and Research on Influenza	Deng,Y-D.; Iannello,P.; Spirason,N.; Jelley,L.; Lau,H.; Komadina,N.
EPI526751	HA	Australia	2013-Oct-14	A/VICTORIA/640/2013	Monash Medical Centre	WHO Collaborating Centre for Reference and Research on Influenza	Deng,Y-D.; Iannello,P.; Spirason,N.; Jelley,L.; Lau,H.; Komadina,N.
EPI526699	MP	Australia	2013-Oct-11	A/CANBERRA/113/2013	Canberra Hospital	WHO Collaborating Centre for Reference and Research on Influenza	Deng,Y-D.; Iannello,P.; Spirason,N.; Jelley,L.; Lau,H.; Komadina,N.
EPI526700	NA	Australia	2013-Oct-11	A/CANBERRA/113/2013	Canberra Hospital	WHO Collaborating Centre for Reference and Research on Influenza	Deng,Y-D.; Iannello,P.; Spirason,N.; Jelley,L.; Lau,H.; Komadina,N.
EPI526701	HA	Australia	2013-Oct-11	A/CANBERRA/113/2013	Canberra Hospital	WHO Collaborating Centre for Reference and Research on Influenza	Deng,Y-D.; Iannello,P.; Spirason,N.; Jelley,L.; Lau,H.; Komadina,N.
EPI526696	MP	New Zealand	2013-Oct-01	A/AUCKLAND/550/2013	Institute of Environmental Science and Research	WHO Collaborating Centre for Reference and Research on Influenza	Deng,Y-D.; Iannello,P.; Spirason,N.; Jelley,L.; Lau,H.; Komadina,N.
EPI526697	NA	New Zealand	2013-Oct-01	A/AUCKLAND/550/2013	Institute of Environmental Science and Research	WHO Collaborating Centre for Reference and Research on Influenza	Deng,Y-D.; Iannello,P.; Spirason,N.; Jelley,L.; Lau,H.; Komadina,N.
EPI526698	HA	New Zealand	2013-Oct-01	A/AUCKLAND/550/2013	Institute of Environmental Science and Research	WHO Collaborating Centre for Reference and Research on Influenza	Deng,Y-D.; Iannello,P.; Spirason,N.; Jelley,L.; Lau,H.; Komadina,N.
EPI526690	NA	Australia	2013-Sep-23	A/SOUTH AUSTRALIA/79/2013	Institute of Medical and Veterinary Science (IMVS)	WHO Collaborating Centre for Reference and Research on Influenza	Deng,Y-D.; Iannello,P.; Spirason,N.; Jelley,L.; Lau,H.; Komadina,N.
EPI526691	HA	Australia	2013-Sep-23	A/SOUTH AUSTRALIA/79/2013	Institute of Medical and Veterinary Science (IMVS)	WHO Collaborating Centre for Reference and Research on Influenza	Deng,Y-D.; Iannello,P.; Spirason,N.; Jelley,L.; Lau,H.; Komadina,N.
EPI526688	NA	New Zealand	2013-Aug-07	A/AUCKLAND/21/2013	Auckland Hospital	WHO Collaborating Centre for Reference and Research on Influenza	Deng,Y-D.; Iannello,P.; Spirason,N.; Jelley,L.; Lau,H.; Komadina,N.
EPI526689	HA	New Zealand	2013-Aug-07	A/AUCKLAND/21/2013	Auckland Hospital	WHO Collaborating Centre for Reference and Research on Influenza	Deng,Y-D.; Iannello,P.; Spirason,N.; Jelley,L.; Lau,H.; Komadina,N.
EPI526686	NA	New Zealand	2013-Aug-06	A/AUCKLAND/20/2013	Auckland Hospital	WHO Collaborating Centre for Reference and Research on Influenza	Deng,Y-D.; Iannello,P.; Spirason,N.; Jelley,L.; Lau,H.; Komadina,N.
EPI526687	HA	New Zealand	2013-Aug-06	A/AUCKLAND/20/2013	Auckland Hospital	WHO Collaborating Centre for Reference and Research on Influenza	Deng,Y-D.; Iannello,P.; Spirason,N.; Jelley,L.; Lau,H.; Komadina,N.
EPI526684	NA	Australia	2013-Aug-05	A/PERTH/98/2013	Pathwest QE II Medical Centre	WHO Collaborating Centre for Reference and Research on Influenza	Deng,Y-D.; Iannello,P.; Spirason,N.; Jelley,L.; Lau,H.; Komadina,N.
EPI526685	HA	Australia	2013-Aug-05	A/PERTH/98/2013	Pathwest QE II Medical Centre	WHO Collaborating Centre for Reference and Research on Influenza	Deng,Y-D.; Iannello,P.; Spirason,N.; Jelley,L.; Lau,H.; Komadina,N.
EPI526657	MP	Australia	2013-Oct-24	A/SYDNEY/1015/2013	Institute of Medical and Veterinary Science (IMVS)	WHO Collaborating Centre for Reference and Research on Influenza	Deng,Y-D.; Iannello,P.; Spirason,N.; Jelley,L.; Lau,H.; Komadina,N.
EPI526658	NA	Australia	2013-Oct-24	A/SYDNEY/1015/2013	Institute of Medical and Veterinary Science (IMVS)	WHO Collaborating Centre for Reference and Research on Influenza	Deng,Y-D.; Iannello,P.; Spirason,N.; Jelley,L.; Lau,H.; Komadina,N.
EPI526659	HA	Australia	2013-Oct-24	A/SYDNEY/1015/2013	Institute of Medical and Veterinary Science (IMVS)	WHO Collaborating Centre for Reference and Research on Influenza	Deng,Y-D.; Iannello,P.; Spirason,N.; Jelley,L.; Lau,H.; Komadina,N.
EPI531704	HA	United States	2013-Oct-28	A/California/61/2013	California Department of Health Services	Centers for Disease Control and Prevention
EPI524310	MP	United States	2013-Oct-28	A/California/61/2013	California Department of Health Services	Centers for Disease Control and Prevention
EPI524311	NA	United States	2013-Oct-28	A/California/61/2013	California Department of Health Services	Centers for Disease Control and Prevention
EPI520299	NA	Japan	2013-Dec-17	A/SAITAMA-C/17/2013	Saitama City Institute of Health Science and Research	National Institute of Infectious Diseases (NIID)	Takashita,Emi; Fujisaki,Seiichiro; Shirakura,Masayuki; Ejima,Miho; Tashiro,Masato; Odagiri,Takato
EPI520300	HA	Japan	2013-Dec-17	A/SAITAMA-C/17/2013	Saitama City Institute of Health Science and Research	National Institute of Infectious Diseases (NIID)	Takashita,Emi; Fujisaki,Seiichiro; Shirakura,Masayuki; Ejima,Miho; Tashiro,Masato; Odagiri,Takato
EPI517111	HA	United States	2013-Dec-29	A/Louisiana/39/2013	Louisiana Department of Health and Hospitals	Centers for Disease Control and Prevention
EPI516921	HA	Jordan	2013-Nov-11	A/Jordan/30586/2013	Laboratory Directorate	National Institute for Medical Research
EPI516922	NA	Jordan	2013-Nov-11	A/Jordan/30586/2013	Laboratory Directorate	National Institute for Medical Research
EPI516919	HA	Jordan	2013-Oct-29	A/Jordan/30541/2013	Laboratory Directorate	National Institute for Medical Research
EPI516920	NA	Jordan	2013-Oct-29	A/Jordan/30541/2013	Laboratory Directorate	National Institute for Medical Research
EPI516903	HA	Cameroon	2013-Dec-17	A/Cameroon/7186/2013	Centre Pasteur du Cameroun	National Institute for Medical Research
EPI516904	NA	Cameroon	2013-Dec-17	A/Cameroon/7186/2013	Centre Pasteur du Cameroun	National Institute for Medical Research
EPI516897	HA	Cameroon	2013-Nov-26	A/Cameroon/6624/2013	Centre Pasteur du Cameroun	National Institute for Medical Research
EPI516898	NA	Cameroon	2013-Nov-26	A/Cameroon/6624/2013	Centre Pasteur du Cameroun	National Institute for Medical Research
EPI516895	HA	Cameroon	2013-Nov-18	A/Cameroon/6468/2013	Centre Pasteur du Cameroun	National Institute for Medical Research
EPI516896	NA	Cameroon	2013-Nov-18	A/Cameroon/6468/2013	Centre Pasteur du Cameroun	National Institute for Medical Research
EPI516883	NA	Spain	2013-Dec-03	A/Catalonia/2139986NS/2013	Hospital Clínic	Hospital Clínic de Barcelona	Mosquera, MM.; Isanta, R.; Vendrell, R. ; Marcos, MA.; Vila, J.
EPI516882	HA	Spain	2013-Dec-03	A/Catalonia/2139986NS/2013	Hospital Clínic	Hospital Clínic de Barcelona	Mosquera, MM.; Isanta, R.; Vendrell, R. ; Marcos, MA.; Vila, J.
EPI516880	HA	Spain	2013-Dec-11	A/Catalonia/6637S/2013	Hospital Clínic	Hospital Clínic de Barcelona	Mosquera, MM.; Isanta, R.; Vendrell, R. ; Marcos, MA.; Vila, J.
EPI516881	NA	Spain	2013-Dec-11	A/Catalonia/6637S/2013	Hospital Clínic	Hospital Clínic de Barcelona	Mosquera, MM.; Isanta, R.; Vendrell, R. ; Marcos, MA.; Vila, J.
EPI516876	HA	Spain	2013-Dec-09	A/Catalonia/6627S/2013	Hospital Clínic	Hospital Clínic de Barcelona	Mosquera, MM.; Isanta, R.; Vendrell, R. ; Marcos, MA.; Vila, J.
EPI516877	NA	Spain	2013-Dec-09	A/Catalonia/6627S/2013	Hospital Clínic	Hospital Clínic de Barcelona	Mosquera, MM.; Isanta, R.; Vendrell, R. ; Marcos, MA.; Vila, J.
EPI516748	MP	United States	2013-Dec-02	A/Arizona/17/2013	Arizona Department of Health Services	Centers for Disease Control and Prevention
EPI516749	NA	United States	2013-Dec-02	A/Arizona/17/2013	Arizona Department of Health Services	Centers for Disease Control and Prevention
EPI516750	HA	United States	2013-Dec-02	A/Arizona/17/2013	Arizona Department of Health Services	Centers for Disease Control and Prevention
EPI516435	MP	United States	2013-Dec-27	A/Montana/27/2013	Montana Public Health Laboratory	Centers for Disease Control and Prevention
EPI516436	NA	United States	2013-Dec-27	A/Montana/27/2013	Montana Public Health Laboratory	Centers for Disease Control and Prevention
EPI516437	HA	United States	2013-Dec-27	A/Montana/27/2013	Montana Public Health Laboratory	Centers for Disease Control and Prevention
EPI516261	HA	Japan	2013-Dec-06	A/Japan/3713/2013		Other Database Import	Connors,B.C.; Jones,S.L.; Sarria,S.H.; Bisaha,S.A.; Canas,L.C.; Baker,J.A.; Couch,M.R.; Garrett,C.M.; Powell,M.L.; Weghorst,K.L.; Davis,M.G.; Hanson,J.F.; Yohannes,R.A.; Abshire,J.P.; DeMarcus,L.S.; Smith,J.P.; Fumia,K.F.; Zorich,S.C.; Macias,E.A.; Noe,J.C.; Sjoberg,P.A.
EPI515288	NA	Japan	2013-Dec-24	A/WAKAYAMA/157/2013	Wakayama Prefectural Research Center of Environment and Public Health	National Institute of Infectious Diseases (NIID)	Takashita,Emi; Fujisaki,Seiichiro; Ejima,Miho; Odagiri,Takato; Tashiro,Masato
EPI515289	HA	Japan	2013-Dec-24	A/WAKAYAMA/157/2013	Wakayama Prefectural Research Center of Environment and Public Health	National Institute of Infectious Diseases (NIID)	Takashita,Emi; Fujisaki,Seiichiro; Ejima,Miho; Odagiri,Takato; Tashiro,Masato
EPI515227	HA	Ukraine	2013-Dec-14	A/Ukraine/6002/2013	Ministry of Health of Ukraine	National Institute for Medical Research
EPI515228	NA	Ukraine	2013-Dec-14	A/Ukraine/6002/2013	Ministry of Health of Ukraine	National Institute for Medical Research
EPI515215	HA	Madagascar	2013-Dec-27	A/Madagascar/04245/2013	Institut Pasteur de Madagascar	National Institute for Medical Research
EPI515216	NA	Madagascar	2013-Dec-27	A/Madagascar/04245/2013	Institut Pasteur de Madagascar	National Institute for Medical Research
EPI515213	HA	Madagascar	2013-Dec-26	A/Madagascar/04228/2013	Institut Pasteur de Madagascar	National Institute for Medical Research
EPI515214	NA	Madagascar	2013-Dec-26	A/Madagascar/04228/2013	Institut Pasteur de Madagascar	National Institute for Medical Research
EPI515201	HA	Jordan	2013-Nov-29	A/Jordan/30677/2013	Laboratory Directorate	National Institute for Medical Research
EPI515202	NA	Jordan	2013-Nov-29	A/Jordan/30677/2013	Laboratory Directorate	National Institute for Medical Research
EPI515195	HA	Jordan	2013-Dec-06	A/Jordan/20539/2013	Laboratory Directorate	National Institute for Medical Research
EPI515196	NA	Jordan	2013-Dec-06	A/Jordan/20539/2013	Laboratory Directorate	National Institute for Medical Research
EPI515191	HA	Israel	2013-Oct-22	A/Israel/Z125/2013	Central Virology Laboratory Israel (NIC)	National Institute for Medical Research
EPI515192	NA	Israel	2013-Oct-22	A/Israel/Z125/2013	Central Virology Laboratory Israel (NIC)	National Institute for Medical Research
EPI515187	HA	Ireland	2013-Dec-10	A/Ireland/14M00149/2013	National Virus Reference Laboratory	National Institute for Medical Research
EPI515188	NA	Ireland	2013-Dec-10	A/Ireland/14M00149/2013	National Virus Reference Laboratory	National Institute for Medical Research
EPI515181	HA	Ghana	2013-Sep-20	A/Ghana/FS-13-951/2013	University of Ghana	National Institute for Medical Research
EPI515182	NA	Ghana	2013-Sep-20	A/Ghana/FS-13-951/2013	University of Ghana	National Institute for Medical Research
EPI515179	HA	Cote d'Ivoire	2013-Dec-13	A/Cote d'Ivoire/2207/2013	Pasteur Institut of Côte d'Ivoire	National Institute for Medical Research
EPI515180	NA	Cote d'Ivoire	2013-Dec-13	A/Cote d'Ivoire/2207/2013	Pasteur Institut of Côte d'Ivoire	National Institute for Medical Research
EPI515177	HA	Cote d'Ivoire	2013-Dec-12	A/Cote d'Ivoire/2202/2013	Pasteur Institut of Côte d'Ivoire	National Institute for Medical Research
EPI515178	NA	Cote d'Ivoire	2013-Dec-12	A/Cote d'Ivoire/2202/2013	Pasteur Institut of Côte d'Ivoire	National Institute for Medical Research
EPI515175	HA	Cote d'Ivoire	2013-Dec-11	A/Cote d'Ivoire/2165/2013	Pasteur Institut of Côte d'Ivoire	National Institute for Medical Research
EPI515176	NA	Cote d'Ivoire	2013-Dec-11	A/Cote d'Ivoire/2165/2013	Pasteur Institut of Côte d'Ivoire	National Institute for Medical Research
EPI515173	HA	Cote d'Ivoire	2013-Nov-27	A/Cote d'Ivoire/2038/2013	Pasteur Institut of Côte d'Ivoire	National Institute for Medical Research
EPI515174	NA	Cote d'Ivoire	2013-Nov-27	A/Cote d'Ivoire/2038/2013	Pasteur Institut of Côte d'Ivoire	National Institute for Medical Research
EPI515171	HA	Cote d'Ivoire	2013-Nov-20	A/Cote d'Ivoire/1984/2013	Pasteur Institut of Côte d'Ivoire	National Institute for Medical Research
EPI515172	NA	Cote d'Ivoire	2013-Nov-20	A/Cote d'Ivoire/1984/2013	Pasteur Institut of Côte d'Ivoire	National Institute for Medical Research
EPI515170	NA	Spain	2013-Dec-10	A/Catalonia/6623S/2013	Barcelona, Facultad de Medicina	National Institute for Medical Research
EPI515169	HA	Spain	2013-Dec-10	A/Catalonia/6623S/2013	Barcelona, Facultad de Medicina	National Institute for Medical Research
EPI515157	HA	Turkey	2013-Oct-22	A/Antalya/1083/2013	Refik Saydam National Public Health Agency	National Institute for Medical Research
EPI515158	NA	Turkey	2013-Oct-22	A/Antalya/1083/2013	Refik Saydam National Public Health Agency	National Institute for Medical Research
EPI515153	HA	Algeria	2013-Dec-25	A/Algeria/277/2013	Institut Pasteur d'Algerie	National Institute for Medical Research
EPI515154	NA	Algeria	2013-Dec-25	A/Algeria/277/2013	Institut Pasteur d'Algerie	National Institute for Medical Research
EPI514482	HA	Russian Federation	2013-Dec-19	A/Saint-Petersburg/RII03/2014	WHO National Influenza Centre Russian Federation	WHO National Influenza Centre Russian Federation	Komissarov,A.B.; Kosheleva,A.A.; Fadeev, A.V.; Pisareva,M.M.; Stukova,M.A.; Buzitskaya,J.V.; Grudinin,M.P.
EPI514483	NA	Russian Federation	2013-Dec-19	A/Saint-Petersburg/RII03/2014	WHO National Influenza Centre Russian Federation	WHO National Influenza Centre Russian Federation	Komissarov,A.B.; Kosheleva,A.A.; Fadeev, A.V.; Pisareva,M.M.; Stukova,M.A.; Buzitskaya,J.V.; Grudinin,M.P.
EPI513298	NA	United States	2013-Dec-12	A/California/58/2013	California Department of Health Services	Centers for Disease Control and Prevention
EPI513299	HA	United States	2013-Dec-12	A/California/58/2013	California Department of Health Services	Centers for Disease Control and Prevention
EPI513287	NS	Costa Rica	2013-Jul-26	A/Costa Rica/4700/2013	Laboratorio Nacional de Influenza	Centers for Disease Control and Prevention
EPI513288	MP	Costa Rica	2013-Jul-26	A/Costa Rica/4700/2013	Laboratorio Nacional de Influenza	Centers for Disease Control and Prevention
EPI513289	PA	Costa Rica	2013-Jul-26	A/Costa Rica/4700/2013	Laboratorio Nacional de Influenza	Centers for Disease Control and Prevention
EPI513290	PB1	Costa Rica	2013-Jul-26	A/Costa Rica/4700/2013	Laboratorio Nacional de Influenza	Centers for Disease Control and Prevention
EPI513291	HA	Costa Rica	2013-Jul-26	A/Costa Rica/4700/2013	Laboratorio Nacional de Influenza	Centers for Disease Control and Prevention
EPI541844	NP	Costa Rica	2013-Jul-26	A/Costa Rica/4700/2013	Laboratorio Nacional de Influenza	Centers for Disease Control and Prevention
EPI541845	PB2	Costa Rica	2013-Jul-26	A/Costa Rica/4700/2013	Laboratorio Nacional de Influenza	Centers for Disease Control and Prevention
EPI541846	NA	Costa Rica	2013-Jul-26	A/Costa Rica/4700/2013	Laboratorio Nacional de Influenza	Centers for Disease Control and Prevention
EPI511073	NA	Japan	2013-Dec-26	A/WAKAYAMA-C/53/2013	Wakayama City Institute of Public Health	National Institute of Infectious Diseases (NIID)	Takashita,Emi; Fujisaki,Seiichiro; Ejima,Miho; Odagiri,Takato; Tashiro,Masato
EPI511074	HA	Japan	2013-Dec-26	A/WAKAYAMA-C/53/2013	Wakayama City Institute of Public Health	National Institute of Infectious Diseases (NIID)	Takashita,Emi; Fujisaki,Seiichiro; Ejima,Miho; Odagiri,Takato; Tashiro,Masato
EPI511059	NA	Japan	2013-Dec-13	A/FUKUI/65/2013	Fukui Prefectural Institute of Public Health	National Institute of Infectious Diseases (NIID)	Takashita,Emi; Fujisaki,Seiichiro; Ejima,Miho; Odagiri,Takato; Tashiro,Masato
EPI511060	HA	Japan	2013-Dec-13	A/FUKUI/65/2013	Fukui Prefectural Institute of Public Health	National Institute of Infectious Diseases (NIID)	Takashita,Emi; Fujisaki,Seiichiro; Ejima,Miho; Odagiri,Takato; Tashiro,Masato
EPI511046	HA	Japan	2013-Dec-27	A/HYOGO/1090/2013	Hyogo Prefectural Institute of Public Health and Consumer Sciences	National Institute of Infectious Diseases (NIID)	Takashita,Emi; Fujisaki,Seiichiro; Ejima,Miho; Odagiri,Takato; Tashiro,Masato
EPI511045	NA	Japan	2013-Dec-27	A/HYOGO/1090/2013	Hyogo Prefectural Institute of Public Health and Consumer Sciences	National Institute of Infectious Diseases (NIID)	Takashita,Emi; Fujisaki,Seiichiro; Ejima,Miho; Odagiri,Takato; Tashiro,Masato
EPI511043	NA	Japan	2013-Nov-08	A/IWATE/62/2013	Research Institute for Environmental Sciences and Public Health of Iwate Prefecture	National Institute of Infectious Diseases (NIID)	Takashita,Emi; Fujisaki,Seiichiro; Ejima,Miho; Odagiri,Takato; Tashiro,Masato
EPI511044	HA	Japan	2013-Nov-08	A/IWATE/62/2013	Research Institute for Environmental Sciences and Public Health of Iwate Prefecture	National Institute of Infectious Diseases (NIID)	Takashita,Emi; Fujisaki,Seiichiro; Ejima,Miho; Odagiri,Takato; Tashiro,Masato
EPI511039	NA	Japan	2013-Nov-16	A/ISHIKAWA/88/2013	Ishikawa Prefectural Institute of Public Health and Environmental Science	National Institute of Infectious Diseases (NIID)	Takashita,Emi; Fujisaki,Seiichiro; Ejima,Miho; Odagiri,Takato; Tashiro,Masato
EPI511040	HA	Japan	2013-Nov-16	A/ISHIKAWA/88/2013	Ishikawa Prefectural Institute of Public Health and Environmental Science	National Institute of Infectious Diseases (NIID)	Takashita,Emi; Fujisaki,Seiichiro; Ejima,Miho; Odagiri,Takato; Tashiro,Masato
EPI510908	MP	Bangladesh	2013-Nov-04	A/Bangladesh/8598/2013	Institute of Epidemiology Disease Control and Research (IEDCR) & Bangladesh National Influenza Centre (NIC)	Centers for Disease Control and Prevention
EPI513294	NA	Bangladesh	2013-Nov-04	A/Bangladesh/8598/2013	Institute of Epidemiology Disease Control and Research (IEDCR) & Bangladesh National Influenza Centre (NIC)	Centers for Disease Control and Prevention
EPI513295	HA	Bangladesh	2013-Nov-04	A/Bangladesh/8598/2013	Institute of Epidemiology Disease Control and Research (IEDCR) & Bangladesh National Influenza Centre (NIC)	Centers for Disease Control and Prevention
EPI510891	MP	Lao, People's Democratic Republic	2013-Oct-03	A/Laos/337/2013	National Center for Laboratory and Epidemiology	Centers for Disease Control and Prevention
EPI510892	NA	Lao, People's Democratic Republic	2013-Oct-03	A/Laos/337/2013	National Center for Laboratory and Epidemiology	Centers for Disease Control and Prevention
EPI510893	HA	Lao, People's Democratic Republic	2013-Oct-03	A/Laos/337/2013	National Center for Laboratory and Epidemiology	Centers for Disease Control and Prevention
EPI510888	MP	Lao, People's Democratic Republic	2013-Oct-01	A/Laos/348/2013	National Center for Laboratory and Epidemiology	Centers for Disease Control and Prevention
EPI510889	NA	Lao, People's Democratic Republic	2013-Oct-01	A/Laos/348/2013	National Center for Laboratory and Epidemiology	Centers for Disease Control and Prevention
EPI510890	HA	Lao, People's Democratic Republic	2013-Oct-01	A/Laos/348/2013	National Center for Laboratory and Epidemiology	Centers for Disease Control and Prevention
EPI509204	HA	Spain	2013-Dec-27	A/Baleares/14038/2013	Servicio de Microbiología Hospital Universitario Son Espases	Instituto de Salud Carlos III	Pozo,F; Perez-Sautu,U.; Calderon,A.; Gonzalez -Esguevillas,M.; Molinero,M.; Casas,I.
EPI509184	HA	Spain	2013-Dec-30	A/Andalucia/141191/2013	Servicio de Microbiología Hospital Virgen de las Nieves	Instituto de Salud Carlos III	Pozo,F; Perez-Sautu,U.; Calderon,A.; Gonzalez -Esguevillas,M.; Molinero,M.; Casas,I.
EPI509163	HA	Spain	2013-Dec-21	A/Baleares/14039/2013	Servicio de Microbiología Hospital Universitario Son Espases	Instituto de Salud Carlos III	Pozo,F; Perez-Sautu,U.; Calderon,A.; Gonzalez -Esguevillas,M.; Molinero,M.; Casas,I.
EPI508688	MP	United States	2013-Dec-01	A/Connecticut/09/2013	Connecticut Department. of Public Health	Centers for Disease Control and Prevention
EPI508689	NA	United States	2013-Dec-01	A/Connecticut/09/2013	Connecticut Department. of Public Health	Centers for Disease Control and Prevention
EPI508690	HA	United States	2013-Dec-01	A/Connecticut/09/2013	Connecticut Department. of Public Health	Centers for Disease Control and Prevention
EPI508670	MP	Tanzania, United Republic of	2013-Dec-18	A/Tanzania/3100/2013	National Influenza Lab	Centers for Disease Control and Prevention
EPI508671	NA	Tanzania, United Republic of	2013-Dec-18	A/Tanzania/3100/2013	National Influenza Lab	Centers for Disease Control and Prevention
EPI508672	HA	Tanzania, United Republic of	2013-Dec-18	A/Tanzania/3100/2013	National Influenza Lab	Centers for Disease Control and Prevention
EPI508667	MP	Vietnam	2013-Aug-04	A/Vietnam/CD367H/2013	Pasteur Institute, Influenza Laboratory	Centers for Disease Control and Prevention
EPI508668	NA	Vietnam	2013-Aug-04	A/Vietnam/CD367H/2013	Pasteur Institute, Influenza Laboratory	Centers for Disease Control and Prevention
EPI508669	HA	Vietnam	2013-Aug-04	A/Vietnam/CD367H/2013	Pasteur Institute, Influenza Laboratory	Centers for Disease Control and Prevention
EPI508665	NA	Tanzania, United Republic of	2013-Dec-18	A/Tanzania/3099/2013	National Influenza Lab	Centers for Disease Control and Prevention
EPI508666	HA	Tanzania, United Republic of	2013-Dec-18	A/Tanzania/3099/2013	National Influenza Lab	Centers for Disease Control and Prevention
EPI508664	MP	Tanzania, United Republic of	2013-Dec-18	A/Tanzania/3099/2013	National Influenza Lab	Centers for Disease Control and Prevention
EPI508662	MP	Bangladesh	2013-Nov-24	A/Bangladesh/8011/2013	Institute of Epidemiology Disease Control and Research (IEDCR) & Bangladesh National Influenza Centre (NIC)	Centers for Disease Control and Prevention
EPI508663	HA	Bangladesh	2013-Nov-24	A/Bangladesh/8011/2013	Institute of Epidemiology Disease Control and Research (IEDCR) & Bangladesh National Influenza Centre (NIC)	Centers for Disease Control and Prevention
EPI509458	NA	Bangladesh	2013-Nov-24	A/Bangladesh/8011/2013	Institute of Epidemiology Disease Control and Research (IEDCR) & Bangladesh National Influenza Centre (NIC)	Centers for Disease Control and Prevention
EPI508660	MP	Vietnam	2013-Sep-12	A/Vietnam/NT252/2013	Pasteur Institute, Influenza Laboratory	Centers for Disease Control and Prevention
EPI508661	HA	Vietnam	2013-Sep-12	A/Vietnam/NT252/2013	Pasteur Institute, Influenza Laboratory	Centers for Disease Control and Prevention
EPI509457	NA	Vietnam	2013-Sep-12	A/Vietnam/NT252/2013	Pasteur Institute, Influenza Laboratory	Centers for Disease Control and Prevention
EPI508657	MP	United States	2013-Dec-10	A/Connecticut/10/2013	Connecticut Department. of Public Health	Centers for Disease Control and Prevention
EPI508658	NA	United States	2013-Dec-10	A/Connecticut/10/2013	Connecticut Department. of Public Health	Centers for Disease Control and Prevention
EPI508659	HA	United States	2013-Dec-10	A/Connecticut/10/2013	Connecticut Department. of Public Health	Centers for Disease Control and Prevention
EPI508652	MP	Korea, Republic of	2013-Dec-12	A/Jeju/1681/2013	National Institute of Health	Centers for Disease Control and Prevention
EPI508653	NA	Korea, Republic of	2013-Dec-12	A/Jeju/1681/2013	National Institute of Health	Centers for Disease Control and Prevention
EPI508654	HA	Korea, Republic of	2013-Dec-12	A/Jeju/1681/2013	National Institute of Health	Centers for Disease Control and Prevention
EPI508649	MP	Ethiopia	2013-Dec-12	A/Ethiopia/919/2013	Ethiopian Health and Nutrition Research Institute (EHNRI)	Centers for Disease Control and Prevention
EPI508650	NA	Ethiopia	2013-Dec-12	A/Ethiopia/919/2013	Ethiopian Health and Nutrition Research Institute (EHNRI)	Centers for Disease Control and Prevention
EPI508651	HA	Ethiopia	2013-Dec-12	A/Ethiopia/919/2013	Ethiopian Health and Nutrition Research Institute (EHNRI)	Centers for Disease Control and Prevention
EPI508646	MP	Chile	2013-Dec-12	A/Santiago/82830/2013	Instituto de Salud Publica de Chile	Centers for Disease Control and Prevention
EPI508647	NA	Chile	2013-Dec-12	A/Santiago/82830/2013	Instituto de Salud Publica de Chile	Centers for Disease Control and Prevention
EPI508648	HA	Chile	2013-Dec-12	A/Santiago/82830/2013	Instituto de Salud Publica de Chile	Centers for Disease Control and Prevention
EPI508643	MP	United States	2013-Dec-20	A/Nebraska/19/2013	Nebraska Public Health Lab	Centers for Disease Control and Prevention
EPI508644	NA	United States	2013-Dec-20	A/Nebraska/19/2013	Nebraska Public Health Lab	Centers for Disease Control and Prevention
EPI508645	HA	United States	2013-Dec-20	A/Nebraska/19/2013	Nebraska Public Health Lab	Centers for Disease Control and Prevention
EPI508640	MP	United States	2013-Oct-28	A/California/61/2013	California Department of Health Services	Centers for Disease Control and Prevention
EPI508641	NA	United States	2013-Oct-28	A/California/61/2013	California Department of Health Services	Centers for Disease Control and Prevention
EPI508642	HA	United States	2013-Oct-28	A/California/61/2013	California Department of Health Services	Centers for Disease Control and Prevention
EPI508638	MP	United States	2013-Dec-27	A/Montana/27/2013	Montana Public Health Laboratory	Centers for Disease Control and Prevention
EPI508639	HA	United States	2013-Dec-27	A/Montana/27/2013	Montana Public Health Laboratory	Centers for Disease Control and Prevention
EPI509455	NA	United States	2013-Dec-27	A/Montana/27/2013	Montana Public Health Laboratory	Centers for Disease Control and Prevention
EPI508635	HA	United States	2013-Dec-29	A/Louisiana/39/2013	Louisiana Department of Health and Hospitals	Centers for Disease Control and Prevention
EPI508633	MP	United States	2013-Dec-29	A/Louisiana/39/2013	Louisiana Department of Health and Hospitals	Centers for Disease Control and Prevention
EPI508634	NA	United States	2013-Dec-29	A/Louisiana/39/2013	Louisiana Department of Health and Hospitals	Centers for Disease Control and Prevention
EPI508627	MP	United States	2013-Nov-04	A/California/62/2013	California Department of Health Services	Centers for Disease Control and Prevention
EPI508628	NA	United States	2013-Nov-04	A/California/62/2013	California Department of Health Services	Centers for Disease Control and Prevention
EPI508629	HA	United States	2013-Nov-04	A/California/62/2013	California Department of Health Services	Centers for Disease Control and Prevention
EPI508437	MP	Vietnam	2013-Jul-11	A/Vietnam/NT225/2013	Pasteur Institute, Influenza Laboratory	Centers for Disease Control and Prevention
EPI508438	NA	Vietnam	2013-Jul-11	A/Vietnam/NT225/2013	Pasteur Institute, Influenza Laboratory	Centers for Disease Control and Prevention
EPI508439	HA	Vietnam	2013-Jul-11	A/Vietnam/NT225/2013	Pasteur Institute, Influenza Laboratory	Centers for Disease Control and Prevention
EPI508240	MP	Sweden	2013-Nov-30	A/Stockholm/42/2013		Public Health Agency of Sweden
EPI508241	NA	Sweden	2013-Nov-30	A/Stockholm/42/2013		Public Health Agency of Sweden
EPI508242	HA	Sweden	2013-Nov-30	A/Stockholm/42/2013		Public Health Agency of Sweden
EPI543392	NS	Sweden	2013-Nov-30	A/Stockholm/42/2013		Public Health Agency of Sweden
EPI507891	HA	Turkey	2013-Dec-25	A/Yalova/4145/2013	Refik Saydam National Public Health Agency	National Institute for Medical Research
EPI507892	NA	Turkey	2013-Dec-25	A/Yalova/4145/2013	Refik Saydam National Public Health Agency	National Institute for Medical Research
EPI507889	HA	Italy	2013-Nov-26	A/Trieste/37/2013	Istituto Superiore di Sanità	National Institute for Medical Research
EPI507890	NA	Italy	2013-Nov-26	A/Trieste/37/2013	Istituto Superiore di Sanità	National Institute for Medical Research
EPI507885	HA	Turkey	2013-Dec-27	A/Samsun/4191/2013	Refik Saydam National Public Health Agency	National Institute for Medical Research
EPI507886	NA	Turkey	2013-Dec-27	A/Samsun/4191/2013	Refik Saydam National Public Health Agency	National Institute for Medical Research
EPI507883	HA	Spain	2013-Dec-07	A/Pais Vasco/131532/2013	Instituto de Salud Carlos III	National Institute for Medical Research
EPI507884	NA	Spain	2013-Dec-07	A/Pais Vasco/131532/2013	Instituto de Salud Carlos III	National Institute for Medical Research
EPI507881	HA	Spain	2013-Dec-07	A/Pais Vasco/131532/2013	Instituto de Salud Carlos III	National Institute for Medical Research
EPI507882	NA	Spain	2013-Dec-07	A/Pais Vasco/131532/2013	Instituto de Salud Carlos III	National Institute for Medical Research
EPI507879	HA	Turkey	2013-Dec-10	A/Malatya/3946/2013	Refik Saydam National Public Health Agency	National Institute for Medical Research
EPI507880	NA	Turkey	2013-Dec-10	A/Malatya/3946/2013	Refik Saydam National Public Health Agency	National Institute for Medical Research
EPI507877	HA	Turkey	2013-Dec-10	A/Malatya/3946/2013	Refik Saydam National Public Health Agency	National Institute for Medical Research
EPI507878	NA	Turkey	2013-Dec-10	A/Malatya/3946/2013	Refik Saydam National Public Health Agency	National Institute for Medical Research
EPI507875	HA	Turkey	2013-Dec-03	A/Malatya/3872/2013	Refik Saydam National Public Health Agency	National Institute for Medical Research
EPI507876	NA	Turkey	2013-Dec-03	A/Malatya/3872/2013	Refik Saydam National Public Health Agency	National Institute for Medical Research
EPI507871	HA	Turkey	2013-Dec-26	A/Erzurum/4165/2013	Refik Saydam National Public Health Agency	National Institute for Medical Research
EPI507872	NA	Turkey	2013-Dec-26	A/Erzurum/4165/2013	Refik Saydam National Public Health Agency	National Institute for Medical Research
EPI507869	HA	Turkey	2013-Dec-27	A/Diyarbakir/4212/2013	Refik Saydam National Public Health Agency	National Institute for Medical Research
EPI507870	NA	Turkey	2013-Dec-27	A/Diyarbakir/4212/2013	Refik Saydam National Public Health Agency	National Institute for Medical Research
EPI507867	HA	Turkey	2013-Dec-21	A/Diyarbakir/4107/2013	Refik Saydam National Public Health Agency	National Institute for Medical Research
EPI507868	NA	Turkey	2013-Dec-21	A/Diyarbakir/4107/2013	Refik Saydam National Public Health Agency	National Institute for Medical Research
EPI507865	HA	Cote d'Ivoire	2013-Dec-13	A/Cote d'Ivoire/2207/2013	Pasteur Institut of Côte d'Ivoire	National Institute for Medical Research
EPI507866	NA	Cote d'Ivoire	2013-Dec-13	A/Cote d'Ivoire/2207/2013	Pasteur Institut of Côte d'Ivoire	National Institute for Medical Research
EPI507861	HA	Cote d'Ivoire	2013-Dec-11	A/Cote d'Ivoire/2165/2013	Pasteur Institut of Côte d'Ivoire	National Institute for Medical Research
EPI507862	NA	Cote d'Ivoire	2013-Dec-11	A/Cote d'Ivoire/2165/2013	Pasteur Institut of Côte d'Ivoire	National Institute for Medical Research
EPI507860	NA	Cote d'Ivoire	2013-Nov-27	A/Cote d'Ivoire/2038/2013	Pasteur Institut of Côte d'Ivoire	National Institute for Medical Research
EPI507859	HA	Cote d'Ivoire	2013-Nov-27	A/Cote d'Ivoire/2038/2013	Pasteur Institut of Côte d'Ivoire	National Institute for Medical Research
EPI507857	HA	Cote d'Ivoire	2013-Nov-20	A/Cote d'Ivoire/1984/2013	Pasteur Institut of Côte d'Ivoire	National Institute for Medical Research
EPI507858	NA	Cote d'Ivoire	2013-Nov-20	A/Cote d'Ivoire/1984/2013	Pasteur Institut of Côte d'Ivoire	National Institute for Medical Research
EPI507855	HA	Turkey	2013-Dec-30	A/Ankara/4236/2013	Refik Saydam National Public Health Agency	National Institute for Medical Research
EPI507856	NA	Turkey	2013-Dec-30	A/Ankara/4236/2013	Refik Saydam National Public Health Agency	National Institute for Medical Research
EPI507853	HA	Turkey	2013-Dec-20	A/Ankara/4084/2013	Refik Saydam National Public Health Agency	National Institute for Medical Research
EPI507854	NA	Turkey	2013-Dec-20	A/Ankara/4084/2013	Refik Saydam National Public Health Agency	National Institute for Medical Research
EPI507585	HA	Spain	2013-Dec-30	A/Navarra/14795/2013	Servicio de Microbiología Complejo Hospitalario de Navarra	Instituto de Salud Carlos III	Pozo,F; Perez-Sautu,U.; Calderon,A.; Gonzalez -Esguevillas,M.; Molinero,M.; Casas,I.
EPI507584	HA	Spain	2013-Dec-29	A/Navarra/14793/2013	Servicio de Microbiología Complejo Hospitalario de Navarra	Instituto de Salud Carlos III	Pozo,F; Perez-Sautu,U.; Calderon,A.; Gonzalez -Esguevillas,M.; Molinero,M.; Casas,I.
EPI507583	HA	Spain	2013-Dec-27	A/Navarra/14791/2013	Servicio de Microbiología Complejo Hospitalario de Navarra	Instituto de Salud Carlos III	Pozo,F; Perez-Sautu,U.; Calderon,A.; Gonzalez -Esguevillas,M.; Molinero,M.; Casas,I.
EPI507582	HA	Spain	2013-Dec-26	A/Navarra/14790/2013	Servicio de Microbiología Complejo Hospitalario de Navarra	Instituto de Salud Carlos III	Pozo,F; Perez-Sautu,U.; Calderon,A.; Gonzalez -Esguevillas,M.; Molinero,M.; Casas,I.
EPI507581	HA	Spain	2013-Dec-23	A/Navarra/14789/2013	Servicio de Microbiología Complejo Hospitalario de Navarra	Instituto de Salud Carlos III	Pozo,F; Perez-Sautu,U.; Calderon,A.; Gonzalez -Esguevillas,M.; Molinero,M.; Casas,I.
EPI507541	MP	Canada	2013-Nov-09	A/New Brunswick/RV2424/2013	National Microbiology Laboratory, Health Canada	Centers for Disease Control and Prevention
EPI507542	NA	Canada	2013-Nov-09	A/New Brunswick/RV2424/2013	National Microbiology Laboratory, Health Canada	Centers for Disease Control and Prevention
EPI507543	HA	Canada	2013-Nov-09	A/New Brunswick/RV2424/2013	National Microbiology Laboratory, Health Canada	Centers for Disease Control and Prevention
EPI507538	MP	Canada	2013-Nov-19	A/Ontario/RV2412/2013	National Microbiology Laboratory, Health Canada	Centers for Disease Control and Prevention
EPI507539	NA	Canada	2013-Nov-19	A/Ontario/RV2412/2013	National Microbiology Laboratory, Health Canada	Centers for Disease Control and Prevention
EPI507540	HA	Canada	2013-Nov-19	A/Ontario/RV2412/2013	National Microbiology Laboratory, Health Canada	Centers for Disease Control and Prevention
EPI507370	HA	Spain	2013-Dec-20	A/Pais Vasco/14014/2013		Other Database Import	Pozo,F.; Perez-Sautu,U.; Calderon,A.; Gonzalez-Esguevillas,M.; Molinero,M.; Casas,I.
EPI507369	HA	Spain	2013-Dec-27	A/Pais Vasco/14089/2013		Other Database Import	Pozo,F.; Perez-Sautu,U.; Calderon,A.; Gonzalez-Esguevillas,M.; Molinero,M.; Casas,I.
EPI507367	HA	Spain	2013-Dec-27	A/Baleares/14082/2013		Other Database Import	Pozo,F.; Perez-Sautu,U.; Calderon,A.; Gonzalez-Esguevillas,M.; Molinero,M.; Casas,I.
EPI507366	HA	Spain	2013-Dec-30	A/Baleares/14081/2013		Other Database Import	Pozo,F.; Perez-Sautu,U.; Calderon,A.; Gonzalez-Esguevillas,M.; Molinero,M.; Casas,I.
EPI507365	HA	Spain	2013-Dec-31	A/Baleares/14080/2013		Other Database Import	Pozo,F.; Perez-Sautu,U.; Calderon,A.; Gonzalez-Esguevillas,M.; Molinero,M.; Casas,I.
EPI507364	HA	Spain	2013-Dec-31	A/Baleares/14079/2013		Other Database Import	Pozo,F.; Perez-Sautu,U.; Calderon,A.; Gonzalez-Esguevillas,M.; Molinero,M.; Casas,I.
EPI507139	HA	Spain	2013-Dec-30	A/Navarra/14786/2013	Servicio de Microbiología Complejo Hospitalario de Navarra	Instituto de Salud Carlos III	Pozo,F; Perez-Sautu,U.; Calderon,A.; Gonzalez -Esguevillas,M.; Molinero,M.; Casas,I.
EPI507114	HA	Spain	2013-Dec-18	A/Extremadura/14247/2013	Servicio de Microbiología Hospital San Pedro de Alcántara	Instituto de Salud Carlos III	Pozo,F; Perez-Sautu,U.; Calderon,A.; Gonzalez -Esguevillas,M.; Molinero,M.; Casas,I.
EPI507048	NA	United States	2013-Jul-10	A/Massachusetts/11/2013	Centers for Disease Control and Prevention	National Institute of Infectious Diseases (NIID)	Takashita,Emi; Fujisaki,Seiichiro; Itoh,Reiko; Miura,Mai; Ejima,Miho; Tashiro,Masato; Odagiri,Takato
EPI507049	HA	United States	2013-Jul-10	A/Massachusetts/11/2013	Centers for Disease Control and Prevention	National Institute of Infectious Diseases (NIID)	Takashita,Emi; Fujisaki,Seiichiro; Itoh,Reiko; Miura,Mai; Ejima,Miho; Tashiro,Masato; Odagiri,Takato
EPI507046	NA	United States	2013-Oct-07	A/Louisiana/09/2013	Centers for Disease Control and Prevention	National Institute of Infectious Diseases (NIID)	Takashita,Emi; Fujisaki,Seiichiro; Itoh,Reiko; Miura,Mai; Ejima,Miho; Tashiro,Masato; Odagiri,Takato
EPI507047	HA	United States	2013-Oct-07	A/Louisiana/09/2013	Centers for Disease Control and Prevention	National Institute of Infectious Diseases (NIID)	Takashita,Emi; Fujisaki,Seiichiro; Itoh,Reiko; Miura,Mai; Ejima,Miho; Tashiro,Masato; Odagiri,Takato
EPI507044	NA	Costa Rica	2013-Jul-26	A/Costa Rica/4700/2013	Centers for Disease Control and Prevention	National Institute of Infectious Diseases (NIID)	Takashita,Emi; Fujisaki,Seiichiro; Itoh,Reiko; Miura,Mai; Ejima,Miho; Tashiro,Masato; Odagiri,Takato
EPI507045	HA	Costa Rica	2013-Jul-26	A/Costa Rica/4700/2013	Centers for Disease Control and Prevention	National Institute of Infectious Diseases (NIID)	Takashita,Emi; Fujisaki,Seiichiro; Itoh,Reiko; Miura,Mai; Ejima,Miho; Tashiro,Masato; Odagiri,Takato
EPI506958	NP	China	2013-Dec-04	A/Hangzhou/A812/2013	Hangzhou Center for Disease Control and Prevention	Hangzhou Center for Disease Control and Prevention	Li, J.; Shao, T.J.; Yu, X.F.; Pu, X.Y.; Pan, J.C.
EPI506959	NS	China	2013-Dec-04	A/Hangzhou/A812/2013	Hangzhou Center for Disease Control and Prevention	Hangzhou Center for Disease Control and Prevention	Li, J.; Shao, T.J.; Yu, X.F.; Pu, X.Y.; Pan, J.C.
EPI506960	MP	China	2013-Dec-04	A/Hangzhou/A812/2013	Hangzhou Center for Disease Control and Prevention	Hangzhou Center for Disease Control and Prevention	Li, J.; Shao, T.J.; Yu, X.F.; Pu, X.Y.; Pan, J.C.
EPI506961	PA	China	2013-Dec-04	A/Hangzhou/A812/2013	Hangzhou Center for Disease Control and Prevention	Hangzhou Center for Disease Control and Prevention	Li, J.; Shao, T.J.; Yu, X.F.; Pu, X.Y.; Pan, J.C.
EPI506962	PB2	China	2013-Dec-04	A/Hangzhou/A812/2013	Hangzhou Center for Disease Control and Prevention	Hangzhou Center for Disease Control and Prevention	Li, J.; Shao, T.J.; Yu, X.F.; Pu, X.Y.; Pan, J.C.
EPI506963	PB1	China	2013-Dec-04	A/Hangzhou/A812/2013	Hangzhou Center for Disease Control and Prevention	Hangzhou Center for Disease Control and Prevention	Li, J.; Shao, T.J.; Yu, X.F.; Pu, X.Y.; Pan, J.C.
EPI506964	NA	China	2013-Dec-04	A/Hangzhou/A812/2013	Hangzhou Center for Disease Control and Prevention	Hangzhou Center for Disease Control and Prevention	Li, J.; Shao, T.J.; Yu, X.F.; Pu, X.Y.; Pan, J.C.
EPI506965	HA	China	2013-Dec-04	A/Hangzhou/A812/2013	Hangzhou Center for Disease Control and Prevention	Hangzhou Center for Disease Control and Prevention	Li, J.; Shao, T.J.; Yu, X.F.; Pu, X.Y.; Pan, J.C.
EPI506950	NP	China	2013-Nov-27	A/Hangzhou/B735/2013	Hangzhou Center for Disease Control and Prevention	Hangzhou Center for Disease Control and Prevention	Li, J.; Shao, T.J.; Yu, X.F.; Pu, X.Y.; Pan, J.C.
EPI506951	NS	China	2013-Nov-27	A/Hangzhou/B735/2013	Hangzhou Center for Disease Control and Prevention	Hangzhou Center for Disease Control and Prevention	Li, J.; Shao, T.J.; Yu, X.F.; Pu, X.Y.; Pan, J.C.
EPI506952	MP	China	2013-Nov-27	A/Hangzhou/B735/2013	Hangzhou Center for Disease Control and Prevention	Hangzhou Center for Disease Control and Prevention	Li, J.; Shao, T.J.; Yu, X.F.; Pu, X.Y.; Pan, J.C.
EPI506953	PA	China	2013-Nov-27	A/Hangzhou/B735/2013	Hangzhou Center for Disease Control and Prevention	Hangzhou Center for Disease Control and Prevention	Li, J.; Shao, T.J.; Yu, X.F.; Pu, X.Y.; Pan, J.C.
EPI506954	PB2	China	2013-Nov-27	A/Hangzhou/B735/2013	Hangzhou Center for Disease Control and Prevention	Hangzhou Center for Disease Control and Prevention	Li, J.; Shao, T.J.; Yu, X.F.; Pu, X.Y.; Pan, J.C.
EPI506955	PB1	China	2013-Nov-27	A/Hangzhou/B735/2013	Hangzhou Center for Disease Control and Prevention	Hangzhou Center for Disease Control and Prevention	Li, J.; Shao, T.J.; Yu, X.F.; Pu, X.Y.; Pan, J.C.
EPI506956	NA	China	2013-Nov-27	A/Hangzhou/B735/2013	Hangzhou Center for Disease Control and Prevention	Hangzhou Center for Disease Control and Prevention	Li, J.; Shao, T.J.; Yu, X.F.; Pu, X.Y.; Pan, J.C.
EPI506957	HA	China	2013-Nov-27	A/Hangzhou/B735/2013	Hangzhou Center for Disease Control and Prevention	Hangzhou Center for Disease Control and Prevention	Li, J.; Shao, T.J.; Yu, X.F.; Pu, X.Y.; Pan, J.C.
EPI506941	HA	China	2013-Nov-27	A/Hangzhou/A806/2013	Hangzhou Center for Disease Control and Prevention	Hangzhou Center for Disease Control and Prevention	Li, J.; Shao, T.J.; Yu, X.F.; Pu, X.Y.; Pan, J.C.
EPI506934	NP	China	2013-Nov-27	A/Hangzhou/A806/2013	Hangzhou Center for Disease Control and Prevention	Hangzhou Center for Disease Control and Prevention	Li, J.; Shao, T.J.; Yu, X.F.; Pu, X.Y.; Pan, J.C.
EPI506935	NS	China	2013-Nov-27	A/Hangzhou/A806/2013	Hangzhou Center for Disease Control and Prevention	Hangzhou Center for Disease Control and Prevention	Li, J.; Shao, T.J.; Yu, X.F.; Pu, X.Y.; Pan, J.C.
EPI506936	MP	China	2013-Nov-27	A/Hangzhou/A806/2013	Hangzhou Center for Disease Control and Prevention	Hangzhou Center for Disease Control and Prevention	Li, J.; Shao, T.J.; Yu, X.F.; Pu, X.Y.; Pan, J.C.
EPI506937	PA	China	2013-Nov-27	A/Hangzhou/A806/2013	Hangzhou Center for Disease Control and Prevention	Hangzhou Center for Disease Control and Prevention	Li, J.; Shao, T.J.; Yu, X.F.; Pu, X.Y.; Pan, J.C.
EPI506938	PB2	China	2013-Nov-27	A/Hangzhou/A806/2013	Hangzhou Center for Disease Control and Prevention	Hangzhou Center for Disease Control and Prevention	Li, J.; Shao, T.J.; Yu, X.F.; Pu, X.Y.; Pan, J.C.
EPI506939	PB1	China	2013-Nov-27	A/Hangzhou/A806/2013	Hangzhou Center for Disease Control and Prevention	Hangzhou Center for Disease Control and Prevention	Li, J.; Shao, T.J.; Yu, X.F.; Pu, X.Y.; Pan, J.C.
EPI506940	NA	China	2013-Nov-27	A/Hangzhou/A806/2013	Hangzhou Center for Disease Control and Prevention	Hangzhou Center for Disease Control and Prevention	Li, J.; Shao, T.J.; Yu, X.F.; Pu, X.Y.; Pan, J.C.
EPI506926	NP	China	2013-Nov-27	A/Hangzhou/A803/2013	Hangzhou Center for Disease Control and Prevention	Hangzhou Center for Disease Control and Prevention	Li, J.; Shao, T.J.; Yu, X.F.; Pu, X.Y.; Pan, J.C.
EPI506927	NS	China	2013-Nov-27	A/Hangzhou/A803/2013	Hangzhou Center for Disease Control and Prevention	Hangzhou Center for Disease Control and Prevention	Li, J.; Shao, T.J.; Yu, X.F.; Pu, X.Y.; Pan, J.C.
EPI506928	MP	China	2013-Nov-27	A/Hangzhou/A803/2013	Hangzhou Center for Disease Control and Prevention	Hangzhou Center for Disease Control and Prevention	Li, J.; Shao, T.J.; Yu, X.F.; Pu, X.Y.; Pan, J.C.
EPI506929	PA	China	2013-Nov-27	A/Hangzhou/A803/2013	Hangzhou Center for Disease Control and Prevention	Hangzhou Center for Disease Control and Prevention	Li, J.; Shao, T.J.; Yu, X.F.; Pu, X.Y.; Pan, J.C.
EPI506930	PB2	China	2013-Nov-27	A/Hangzhou/A803/2013	Hangzhou Center for Disease Control and Prevention	Hangzhou Center for Disease Control and Prevention	Li, J.; Shao, T.J.; Yu, X.F.; Pu, X.Y.; Pan, J.C.
EPI506931	PB1	China	2013-Nov-27	A/Hangzhou/A803/2013	Hangzhou Center for Disease Control and Prevention	Hangzhou Center for Disease Control and Prevention	Li, J.; Shao, T.J.; Yu, X.F.; Pu, X.Y.; Pan, J.C.
EPI506932	NA	China	2013-Nov-27	A/Hangzhou/A803/2013	Hangzhou Center for Disease Control and Prevention	Hangzhou Center for Disease Control and Prevention	Li, J.; Shao, T.J.; Yu, X.F.; Pu, X.Y.; Pan, J.C.
EPI506933	HA	China	2013-Nov-27	A/Hangzhou/A803/2013	Hangzhou Center for Disease Control and Prevention	Hangzhou Center for Disease Control and Prevention	Li, J.; Shao, T.J.; Yu, X.F.; Pu, X.Y.; Pan, J.C.
EPI506918	NP	China	2013-Nov-25	A/Hangzhou/B721/2013	Hangzhou Center for Disease Control and Prevention	Hangzhou Center for Disease Control and Prevention	Li, J.; Shao, T.J.; Yu, X.F.; Pu, X.Y.; Pan, J.C.
EPI506919	NS	China	2013-Nov-25	A/Hangzhou/B721/2013	Hangzhou Center for Disease Control and Prevention	Hangzhou Center for Disease Control and Prevention	Li, J.; Shao, T.J.; Yu, X.F.; Pu, X.Y.; Pan, J.C.
EPI506920	MP	China	2013-Nov-25	A/Hangzhou/B721/2013	Hangzhou Center for Disease Control and Prevention	Hangzhou Center for Disease Control and Prevention	Li, J.; Shao, T.J.; Yu, X.F.; Pu, X.Y.; Pan, J.C.
EPI506921	PA	China	2013-Nov-25	A/Hangzhou/B721/2013	Hangzhou Center for Disease Control and Prevention	Hangzhou Center for Disease Control and Prevention	Li, J.; Shao, T.J.; Yu, X.F.; Pu, X.Y.; Pan, J.C.
EPI506922	PB2	China	2013-Nov-25	A/Hangzhou/B721/2013	Hangzhou Center for Disease Control and Prevention	Hangzhou Center for Disease Control and Prevention	Li, J.; Shao, T.J.; Yu, X.F.; Pu, X.Y.; Pan, J.C.
EPI506923	PB1	China	2013-Nov-25	A/Hangzhou/B721/2013	Hangzhou Center for Disease Control and Prevention	Hangzhou Center for Disease Control and Prevention	Li, J.; Shao, T.J.; Yu, X.F.; Pu, X.Y.; Pan, J.C.
EPI506924	NA	China	2013-Nov-25	A/Hangzhou/B721/2013	Hangzhou Center for Disease Control and Prevention	Hangzhou Center for Disease Control and Prevention	Li, J.; Shao, T.J.; Yu, X.F.; Pu, X.Y.; Pan, J.C.
EPI506925	HA	China	2013-Nov-25	A/Hangzhou/B721/2013	Hangzhou Center for Disease Control and Prevention	Hangzhou Center for Disease Control and Prevention	Li, J.; Shao, T.J.; Yu, X.F.; Pu, X.Y.; Pan, J.C.
EPI506902	NP	China	2013-Nov-25	A/Hangzhou/A800/2013	Hangzhou Center for Disease Control and Prevention	Hangzhou Center for Disease Control and Prevention	Li, J.; Shao, T.J.; Yu, X.F.; Pu, X.Y.; Pan, J.C.
EPI506903	NS	China	2013-Nov-25	A/Hangzhou/A800/2013	Hangzhou Center for Disease Control and Prevention	Hangzhou Center for Disease Control and Prevention	Li, J.; Shao, T.J.; Yu, X.F.; Pu, X.Y.; Pan, J.C.
EPI506904	MP	China	2013-Nov-25	A/Hangzhou/A800/2013	Hangzhou Center for Disease Control and Prevention	Hangzhou Center for Disease Control and Prevention	Li, J.; Shao, T.J.; Yu, X.F.; Pu, X.Y.; Pan, J.C.
EPI506905	PA	China	2013-Nov-25	A/Hangzhou/A800/2013	Hangzhou Center for Disease Control and Prevention	Hangzhou Center for Disease Control and Prevention	Li, J.; Shao, T.J.; Yu, X.F.; Pu, X.Y.; Pan, J.C.
EPI506906	PB2	China	2013-Nov-25	A/Hangzhou/A800/2013	Hangzhou Center for Disease Control and Prevention	Hangzhou Center for Disease Control and Prevention	Li, J.; Shao, T.J.; Yu, X.F.; Pu, X.Y.; Pan, J.C.
EPI506907	PB1	China	2013-Nov-25	A/Hangzhou/A800/2013	Hangzhou Center for Disease Control and Prevention	Hangzhou Center for Disease Control and Prevention	Li, J.; Shao, T.J.; Yu, X.F.; Pu, X.Y.; Pan, J.C.
EPI506908	NA	China	2013-Nov-25	A/Hangzhou/A800/2013	Hangzhou Center for Disease Control and Prevention	Hangzhou Center for Disease Control and Prevention	Li, J.; Shao, T.J.; Yu, X.F.; Pu, X.Y.; Pan, J.C.
EPI506909	HA	China	2013-Nov-25	A/Hangzhou/A800/2013	Hangzhou Center for Disease Control and Prevention	Hangzhou Center for Disease Control and Prevention	Li, J.; Shao, T.J.; Yu, X.F.; Pu, X.Y.; Pan, J.C.
EPI506894	NP	China	2013-Nov-25	A/Hangzhou/A796/2013	Hangzhou Center for Disease Control and Prevention	Hangzhou Center for Disease Control and Prevention	Li, J.; Shao, T.J.; Yu, X.F.; Pu, X.Y.; Pan, J.C.
EPI506895	NS	China	2013-Nov-25	A/Hangzhou/A796/2013	Hangzhou Center for Disease Control and Prevention	Hangzhou Center for Disease Control and Prevention	Li, J.; Shao, T.J.; Yu, X.F.; Pu, X.Y.; Pan, J.C.
EPI506896	MP	China	2013-Nov-25	A/Hangzhou/A796/2013	Hangzhou Center for Disease Control and Prevention	Hangzhou Center for Disease Control and Prevention	Li, J.; Shao, T.J.; Yu, X.F.; Pu, X.Y.; Pan, J.C.
EPI506897	PA	China	2013-Nov-25	A/Hangzhou/A796/2013	Hangzhou Center for Disease Control and Prevention	Hangzhou Center for Disease Control and Prevention	Li, J.; Shao, T.J.; Yu, X.F.; Pu, X.Y.; Pan, J.C.
EPI506898	PB2	China	2013-Nov-25	A/Hangzhou/A796/2013	Hangzhou Center for Disease Control and Prevention	Hangzhou Center for Disease Control and Prevention	Li, J.; Shao, T.J.; Yu, X.F.; Pu, X.Y.; Pan, J.C.
EPI506899	PB1	China	2013-Nov-25	A/Hangzhou/A796/2013	Hangzhou Center for Disease Control and Prevention	Hangzhou Center for Disease Control and Prevention	Li, J.; Shao, T.J.; Yu, X.F.; Pu, X.Y.; Pan, J.C.
EPI506900	NA	China	2013-Nov-25	A/Hangzhou/A796/2013	Hangzhou Center for Disease Control and Prevention	Hangzhou Center for Disease Control and Prevention	Li, J.; Shao, T.J.; Yu, X.F.; Pu, X.Y.; Pan, J.C.
EPI506901	HA	China	2013-Nov-25	A/Hangzhou/A796/2013	Hangzhou Center for Disease Control and Prevention	Hangzhou Center for Disease Control and Prevention	Li, J.; Shao, T.J.; Yu, X.F.; Pu, X.Y.; Pan, J.C.
EPI506878	NP	China	2013-Nov-21	A/Hangzhou/A789/2013	Hangzhou Center for Disease Control and Prevention	Hangzhou Center for Disease Control and Prevention	Li, J.; Shao, T.J.; Yu, X.F.; Pu, X.Y.; Pan, J.C.
EPI506879	NS	China	2013-Nov-21	A/Hangzhou/A789/2013	Hangzhou Center for Disease Control and Prevention	Hangzhou Center for Disease Control and Prevention	Li, J.; Shao, T.J.; Yu, X.F.; Pu, X.Y.; Pan, J.C.
EPI506880	MP	China	2013-Nov-21	A/Hangzhou/A789/2013	Hangzhou Center for Disease Control and Prevention	Hangzhou Center for Disease Control and Prevention	Li, J.; Shao, T.J.; Yu, X.F.; Pu, X.Y.; Pan, J.C.
EPI506881	PA	China	2013-Nov-21	A/Hangzhou/A789/2013	Hangzhou Center for Disease Control and Prevention	Hangzhou Center for Disease Control and Prevention	Li, J.; Shao, T.J.; Yu, X.F.; Pu, X.Y.; Pan, J.C.
EPI506882	PB2	China	2013-Nov-21	A/Hangzhou/A789/2013	Hangzhou Center for Disease Control and Prevention	Hangzhou Center for Disease Control and Prevention	Li, J.; Shao, T.J.; Yu, X.F.; Pu, X.Y.; Pan, J.C.
EPI506883	PB1	China	2013-Nov-21	A/Hangzhou/A789/2013	Hangzhou Center for Disease Control and Prevention	Hangzhou Center for Disease Control and Prevention	Li, J.; Shao, T.J.; Yu, X.F.; Pu, X.Y.; Pan, J.C.
EPI506884	NA	China	2013-Nov-21	A/Hangzhou/A789/2013	Hangzhou Center for Disease Control and Prevention	Hangzhou Center for Disease Control and Prevention	Li, J.; Shao, T.J.; Yu, X.F.; Pu, X.Y.; Pan, J.C.
EPI506885	HA	China	2013-Nov-21	A/Hangzhou/A789/2013	Hangzhou Center for Disease Control and Prevention	Hangzhou Center for Disease Control and Prevention	Li, J.; Shao, T.J.; Yu, X.F.; Pu, X.Y.; Pan, J.C.
EPI506870	NP	China	2013-Nov-21	A/Hangzhou/A784/2013	Hangzhou Center for Disease Control and Prevention	Hangzhou Center for Disease Control and Prevention	Li, J.; Shao, T.J.; Yu, X.F.; Pu, X.Y.; Pan, J.C.
EPI506871	NS	China	2013-Nov-21	A/Hangzhou/A784/2013	Hangzhou Center for Disease Control and Prevention	Hangzhou Center for Disease Control and Prevention	Li, J.; Shao, T.J.; Yu, X.F.; Pu, X.Y.; Pan, J.C.
EPI506872	MP	China	2013-Nov-21	A/Hangzhou/A784/2013	Hangzhou Center for Disease Control and Prevention	Hangzhou Center for Disease Control and Prevention	Li, J.; Shao, T.J.; Yu, X.F.; Pu, X.Y.; Pan, J.C.
EPI506873	PA	China	2013-Nov-21	A/Hangzhou/A784/2013	Hangzhou Center for Disease Control and Prevention	Hangzhou Center for Disease Control and Prevention	Li, J.; Shao, T.J.; Yu, X.F.; Pu, X.Y.; Pan, J.C.
EPI506874	PB2	China	2013-Nov-21	A/Hangzhou/A784/2013	Hangzhou Center for Disease Control and Prevention	Hangzhou Center for Disease Control and Prevention	Li, J.; Shao, T.J.; Yu, X.F.; Pu, X.Y.; Pan, J.C.
EPI506875	PB1	China	2013-Nov-21	A/Hangzhou/A784/2013	Hangzhou Center for Disease Control and Prevention	Hangzhou Center for Disease Control and Prevention	Li, J.; Shao, T.J.; Yu, X.F.; Pu, X.Y.; Pan, J.C.
EPI506876	NA	China	2013-Nov-21	A/Hangzhou/A784/2013	Hangzhou Center for Disease Control and Prevention	Hangzhou Center for Disease Control and Prevention	Li, J.; Shao, T.J.; Yu, X.F.; Pu, X.Y.; Pan, J.C.
EPI506877	HA	China	2013-Nov-21	A/Hangzhou/A784/2013	Hangzhou Center for Disease Control and Prevention	Hangzhou Center for Disease Control and Prevention	Li, J.; Shao, T.J.; Yu, X.F.; Pu, X.Y.; Pan, J.C.
EPI506854	NP	China	2013-Nov-18	A/Hangzhou/A776/2013	Hangzhou Center for Disease Control and Prevention	Hangzhou Center for Disease Control and Prevention	Li, J.; Shao, T.J.; Yu, X.F.; Pu, X.Y.; Pan, J.C.
EPI506855	NS	China	2013-Nov-18	A/Hangzhou/A776/2013	Hangzhou Center for Disease Control and Prevention	Hangzhou Center for Disease Control and Prevention	Li, J.; Shao, T.J.; Yu, X.F.; Pu, X.Y.; Pan, J.C.
EPI506856	MP	China	2013-Nov-18	A/Hangzhou/A776/2013	Hangzhou Center for Disease Control and Prevention	Hangzhou Center for Disease Control and Prevention	Li, J.; Shao, T.J.; Yu, X.F.; Pu, X.Y.; Pan, J.C.
EPI506857	PA	China	2013-Nov-18	A/Hangzhou/A776/2013	Hangzhou Center for Disease Control and Prevention	Hangzhou Center for Disease Control and Prevention	Li, J.; Shao, T.J.; Yu, X.F.; Pu, X.Y.; Pan, J.C.
EPI506858	PB2	China	2013-Nov-18	A/Hangzhou/A776/2013	Hangzhou Center for Disease Control and Prevention	Hangzhou Center for Disease Control and Prevention	Li, J.; Shao, T.J.; Yu, X.F.; Pu, X.Y.; Pan, J.C.
EPI506859	PB1	China	2013-Nov-18	A/Hangzhou/A776/2013	Hangzhou Center for Disease Control and Prevention	Hangzhou Center for Disease Control and Prevention	Li, J.; Shao, T.J.; Yu, X.F.; Pu, X.Y.; Pan, J.C.
EPI506860	NA	China	2013-Nov-18	A/Hangzhou/A776/2013	Hangzhou Center for Disease Control and Prevention	Hangzhou Center for Disease Control and Prevention	Li, J.; Shao, T.J.; Yu, X.F.; Pu, X.Y.; Pan, J.C.
EPI506861	HA	China	2013-Nov-18	A/Hangzhou/A776/2013	Hangzhou Center for Disease Control and Prevention	Hangzhou Center for Disease Control and Prevention	Li, J.; Shao, T.J.; Yu, X.F.; Pu, X.Y.; Pan, J.C.
EPI506846	NP	China	2013-Nov-15	A/Hangzhou/B690/2013	Hangzhou Center for Disease Control and Prevention	Hangzhou Center for Disease Control and Prevention	Li, J.; Shao, T.J.; Yu, X.F.; Pu, X.Y.; Pan, J.C.
EPI506847	NS	China	2013-Nov-15	A/Hangzhou/B690/2013	Hangzhou Center for Disease Control and Prevention	Hangzhou Center for Disease Control and Prevention	Li, J.; Shao, T.J.; Yu, X.F.; Pu, X.Y.; Pan, J.C.
EPI506848	MP	China	2013-Nov-15	A/Hangzhou/B690/2013	Hangzhou Center for Disease Control and Prevention	Hangzhou Center for Disease Control and Prevention	Li, J.; Shao, T.J.; Yu, X.F.; Pu, X.Y.; Pan, J.C.
EPI506849	PA	China	2013-Nov-15	A/Hangzhou/B690/2013	Hangzhou Center for Disease Control and Prevention	Hangzhou Center for Disease Control and Prevention	Li, J.; Shao, T.J.; Yu, X.F.; Pu, X.Y.; Pan, J.C.
EPI506850	PB2	China	2013-Nov-15	A/Hangzhou/B690/2013	Hangzhou Center for Disease Control and Prevention	Hangzhou Center for Disease Control and Prevention	Li, J.; Shao, T.J.; Yu, X.F.; Pu, X.Y.; Pan, J.C.
EPI506851	PB1	China	2013-Nov-15	A/Hangzhou/B690/2013	Hangzhou Center for Disease Control and Prevention	Hangzhou Center for Disease Control and Prevention	Li, J.; Shao, T.J.; Yu, X.F.; Pu, X.Y.; Pan, J.C.
EPI506852	NA	China	2013-Nov-15	A/Hangzhou/B690/2013	Hangzhou Center for Disease Control and Prevention	Hangzhou Center for Disease Control and Prevention	Li, J.; Shao, T.J.; Yu, X.F.; Pu, X.Y.; Pan, J.C.
EPI506853	HA	China	2013-Nov-15	A/Hangzhou/B690/2013	Hangzhou Center for Disease Control and Prevention	Hangzhou Center for Disease Control and Prevention	Li, J.; Shao, T.J.; Yu, X.F.; Pu, X.Y.; Pan, J.C.
EPI506830	NP	China	2013-Nov-15	A/Hangzhou/A765/2013	Hangzhou Center for Disease Control and Prevention	Hangzhou Center for Disease Control and Prevention	Li, J.; Shao, T.J.; Yu, X.F.; Pu, X.Y.; Pan, J.C.
EPI506831	NS	China	2013-Nov-15	A/Hangzhou/A765/2013	Hangzhou Center for Disease Control and Prevention	Hangzhou Center for Disease Control and Prevention	Li, J.; Shao, T.J.; Yu, X.F.; Pu, X.Y.; Pan, J.C.
EPI506832	MP	China	2013-Nov-15	A/Hangzhou/A765/2013	Hangzhou Center for Disease Control and Prevention	Hangzhou Center for Disease Control and Prevention	Li, J.; Shao, T.J.; Yu, X.F.; Pu, X.Y.; Pan, J.C.
EPI506833	PA	China	2013-Nov-15	A/Hangzhou/A765/2013	Hangzhou Center for Disease Control and Prevention	Hangzhou Center for Disease Control and Prevention	Li, J.; Shao, T.J.; Yu, X.F.; Pu, X.Y.; Pan, J.C.
EPI506834	PB2	China	2013-Nov-15	A/Hangzhou/A765/2013	Hangzhou Center for Disease Control and Prevention	Hangzhou Center for Disease Control and Prevention	Li, J.; Shao, T.J.; Yu, X.F.; Pu, X.Y.; Pan, J.C.
EPI506835	PB1	China	2013-Nov-15	A/Hangzhou/A765/2013	Hangzhou Center for Disease Control and Prevention	Hangzhou Center for Disease Control and Prevention	Li, J.; Shao, T.J.; Yu, X.F.; Pu, X.Y.; Pan, J.C.
EPI506836	NA	China	2013-Nov-15	A/Hangzhou/A765/2013	Hangzhou Center for Disease Control and Prevention	Hangzhou Center for Disease Control and Prevention	Li, J.; Shao, T.J.; Yu, X.F.; Pu, X.Y.; Pan, J.C.
EPI506837	HA	China	2013-Nov-15	A/Hangzhou/A765/2013	Hangzhou Center for Disease Control and Prevention	Hangzhou Center for Disease Control and Prevention	Li, J.; Shao, T.J.; Yu, X.F.; Pu, X.Y.; Pan, J.C.
EPI506822	NP	China	2013-Oct-22	A/Hangzhou/A698/2013	Hangzhou Center for Disease Control and Prevention	Hangzhou Center for Disease Control and Prevention	Li, J.; Shao, T.J.; Yu, X.F.; Pu, X.Y.; Pan, J.C.
EPI506823	NS	China	2013-Oct-22	A/Hangzhou/A698/2013	Hangzhou Center for Disease Control and Prevention	Hangzhou Center for Disease Control and Prevention	Li, J.; Shao, T.J.; Yu, X.F.; Pu, X.Y.; Pan, J.C.
EPI506824	MP	China	2013-Oct-22	A/Hangzhou/A698/2013	Hangzhou Center for Disease Control and Prevention	Hangzhou Center for Disease Control and Prevention	Li, J.; Shao, T.J.; Yu, X.F.; Pu, X.Y.; Pan, J.C.
EPI506825	PA	China	2013-Oct-22	A/Hangzhou/A698/2013	Hangzhou Center for Disease Control and Prevention	Hangzhou Center for Disease Control and Prevention	Li, J.; Shao, T.J.; Yu, X.F.; Pu, X.Y.; Pan, J.C.
EPI506826	PB2	China	2013-Oct-22	A/Hangzhou/A698/2013	Hangzhou Center for Disease Control and Prevention	Hangzhou Center for Disease Control and Prevention	Li, J.; Shao, T.J.; Yu, X.F.; Pu, X.Y.; Pan, J.C.
EPI506827	PB1	China	2013-Oct-22	A/Hangzhou/A698/2013	Hangzhou Center for Disease Control and Prevention	Hangzhou Center for Disease Control and Prevention	Li, J.; Shao, T.J.; Yu, X.F.; Pu, X.Y.; Pan, J.C.
EPI506828	NA	China	2013-Oct-22	A/Hangzhou/A698/2013	Hangzhou Center for Disease Control and Prevention	Hangzhou Center for Disease Control and Prevention	Li, J.; Shao, T.J.; Yu, X.F.; Pu, X.Y.; Pan, J.C.
EPI506829	HA	China	2013-Oct-22	A/Hangzhou/A698/2013	Hangzhou Center for Disease Control and Prevention	Hangzhou Center for Disease Control and Prevention	Li, J.; Shao, T.J.; Yu, X.F.; Pu, X.Y.; Pan, J.C.
EPI506814	NP	China	2013-Oct-18	A/Hangzhou/A691/2013	Hangzhou Center for Disease Control and Prevention	Hangzhou Center for Disease Control and Prevention	Li, J.; Shao, T.J.; Yu, X.F.; Pu, X.Y.; Pan, J.C.
EPI506815	NS	China	2013-Oct-18	A/Hangzhou/A691/2013	Hangzhou Center for Disease Control and Prevention	Hangzhou Center for Disease Control and Prevention	Li, J.; Shao, T.J.; Yu, X.F.; Pu, X.Y.; Pan, J.C.
EPI506816	MP	China	2013-Oct-18	A/Hangzhou/A691/2013	Hangzhou Center for Disease Control and Prevention	Hangzhou Center for Disease Control and Prevention	Li, J.; Shao, T.J.; Yu, X.F.; Pu, X.Y.; Pan, J.C.
EPI506817	PA	China	2013-Oct-18	A/Hangzhou/A691/2013	Hangzhou Center for Disease Control and Prevention	Hangzhou Center for Disease Control and Prevention	Li, J.; Shao, T.J.; Yu, X.F.; Pu, X.Y.; Pan, J.C.
EPI506818	PB2	China	2013-Oct-18	A/Hangzhou/A691/2013	Hangzhou Center for Disease Control and Prevention	Hangzhou Center for Disease Control and Prevention	Li, J.; Shao, T.J.; Yu, X.F.; Pu, X.Y.; Pan, J.C.
EPI506819	PB1	China	2013-Oct-18	A/Hangzhou/A691/2013	Hangzhou Center for Disease Control and Prevention	Hangzhou Center for Disease Control and Prevention	Li, J.; Shao, T.J.; Yu, X.F.; Pu, X.Y.; Pan, J.C.
EPI506820	NA	China	2013-Oct-18	A/Hangzhou/A691/2013	Hangzhou Center for Disease Control and Prevention	Hangzhou Center for Disease Control and Prevention	Li, J.; Shao, T.J.; Yu, X.F.; Pu, X.Y.; Pan, J.C.
EPI506821	HA	China	2013-Oct-18	A/Hangzhou/A691/2013	Hangzhou Center for Disease Control and Prevention	Hangzhou Center for Disease Control and Prevention	Li, J.; Shao, T.J.; Yu, X.F.; Pu, X.Y.; Pan, J.C.
EPI506806	NP	China	2013-Oct-15	A/Hangzhou/B600/2013	Hangzhou Center for Disease Control and Prevention	Hangzhou Center for Disease Control and Prevention	Li, J.; Shao, T.J.; Yu, X.F.; Pu, X.Y.; Pan, J.C.
EPI506807	NS	China	2013-Oct-15	A/Hangzhou/B600/2013	Hangzhou Center for Disease Control and Prevention	Hangzhou Center for Disease Control and Prevention	Li, J.; Shao, T.J.; Yu, X.F.; Pu, X.Y.; Pan, J.C.
EPI506808	MP	China	2013-Oct-15	A/Hangzhou/B600/2013	Hangzhou Center for Disease Control and Prevention	Hangzhou Center for Disease Control and Prevention	Li, J.; Shao, T.J.; Yu, X.F.; Pu, X.Y.; Pan, J.C.
EPI506809	PA	China	2013-Oct-15	A/Hangzhou/B600/2013	Hangzhou Center for Disease Control and Prevention	Hangzhou Center for Disease Control and Prevention	Li, J.; Shao, T.J.; Yu, X.F.; Pu, X.Y.; Pan, J.C.
EPI506810	PB2	China	2013-Oct-15	A/Hangzhou/B600/2013	Hangzhou Center for Disease Control and Prevention	Hangzhou Center for Disease Control and Prevention	Li, J.; Shao, T.J.; Yu, X.F.; Pu, X.Y.; Pan, J.C.
EPI506811	PB1	China	2013-Oct-15	A/Hangzhou/B600/2013	Hangzhou Center for Disease Control and Prevention	Hangzhou Center for Disease Control and Prevention	Li, J.; Shao, T.J.; Yu, X.F.; Pu, X.Y.; Pan, J.C.
EPI506812	NA	China	2013-Oct-15	A/Hangzhou/B600/2013	Hangzhou Center for Disease Control and Prevention	Hangzhou Center for Disease Control and Prevention	Li, J.; Shao, T.J.; Yu, X.F.; Pu, X.Y.; Pan, J.C.
EPI506813	HA	China	2013-Oct-15	A/Hangzhou/B600/2013	Hangzhou Center for Disease Control and Prevention	Hangzhou Center for Disease Control and Prevention	Li, J.; Shao, T.J.; Yu, X.F.; Pu, X.Y.; Pan, J.C.
EPI506798	NP	China	2013-Oct-15	A/Hangzhou/B599/2013	Hangzhou Center for Disease Control and Prevention	Hangzhou Center for Disease Control and Prevention	Li, J.; Shao, T.J.; Yu, X.F.; Pu, X.Y.; Pan, J.C.
EPI506799	NS	China	2013-Oct-15	A/Hangzhou/B599/2013	Hangzhou Center for Disease Control and Prevention	Hangzhou Center for Disease Control and Prevention	Li, J.; Shao, T.J.; Yu, X.F.; Pu, X.Y.; Pan, J.C.
EPI506800	MP	China	2013-Oct-15	A/Hangzhou/B599/2013	Hangzhou Center for Disease Control and Prevention	Hangzhou Center for Disease Control and Prevention	Li, J.; Shao, T.J.; Yu, X.F.; Pu, X.Y.; Pan, J.C.
EPI506801	PA	China	2013-Oct-15	A/Hangzhou/B599/2013	Hangzhou Center for Disease Control and Prevention	Hangzhou Center for Disease Control and Prevention	Li, J.; Shao, T.J.; Yu, X.F.; Pu, X.Y.; Pan, J.C.
EPI506802	PB2	China	2013-Oct-15	A/Hangzhou/B599/2013	Hangzhou Center for Disease Control and Prevention	Hangzhou Center for Disease Control and Prevention	Li, J.; Shao, T.J.; Yu, X.F.; Pu, X.Y.; Pan, J.C.
EPI506803	PB1	China	2013-Oct-15	A/Hangzhou/B599/2013	Hangzhou Center for Disease Control and Prevention	Hangzhou Center for Disease Control and Prevention	Li, J.; Shao, T.J.; Yu, X.F.; Pu, X.Y.; Pan, J.C.
EPI506804	NA	China	2013-Oct-15	A/Hangzhou/B599/2013	Hangzhou Center for Disease Control and Prevention	Hangzhou Center for Disease Control and Prevention	Li, J.; Shao, T.J.; Yu, X.F.; Pu, X.Y.; Pan, J.C.
EPI506805	HA	China	2013-Oct-15	A/Hangzhou/B599/2013	Hangzhou Center for Disease Control and Prevention	Hangzhou Center for Disease Control and Prevention	Li, J.; Shao, T.J.; Yu, X.F.; Pu, X.Y.; Pan, J.C.
EPI506797	HA	China	2013-Oct-15	A/Hangzhou/A683/2013	Hangzhou Center for Disease Control and Prevention	Hangzhou Center for Disease Control and Prevention	Li, J.; Shao, T.J.; Yu, X.F.; Pu, X.Y.; Pan, J.C.
EPI506790	NP	China	2013-Oct-15	A/Hangzhou/A683/2013	Hangzhou Center for Disease Control and Prevention	Hangzhou Center for Disease Control and Prevention	Li, J.; Shao, T.J.; Yu, X.F.; Pu, X.Y.; Pan, J.C.
EPI506791	NS	China	2013-Oct-15	A/Hangzhou/A683/2013	Hangzhou Center for Disease Control and Prevention	Hangzhou Center for Disease Control and Prevention	Li, J.; Shao, T.J.; Yu, X.F.; Pu, X.Y.; Pan, J.C.
EPI506792	MP	China	2013-Oct-15	A/Hangzhou/A683/2013	Hangzhou Center for Disease Control and Prevention	Hangzhou Center for Disease Control and Prevention	Li, J.; Shao, T.J.; Yu, X.F.; Pu, X.Y.; Pan, J.C.
EPI506793	PA	China	2013-Oct-15	A/Hangzhou/A683/2013	Hangzhou Center for Disease Control and Prevention	Hangzhou Center for Disease Control and Prevention	Li, J.; Shao, T.J.; Yu, X.F.; Pu, X.Y.; Pan, J.C.
EPI506794	PB2	China	2013-Oct-15	A/Hangzhou/A683/2013	Hangzhou Center for Disease Control and Prevention	Hangzhou Center for Disease Control and Prevention	Li, J.; Shao, T.J.; Yu, X.F.; Pu, X.Y.; Pan, J.C.
EPI506795	PB1	China	2013-Oct-15	A/Hangzhou/A683/2013	Hangzhou Center for Disease Control and Prevention	Hangzhou Center for Disease Control and Prevention	Li, J.; Shao, T.J.; Yu, X.F.; Pu, X.Y.; Pan, J.C.
EPI506796	NA	China	2013-Oct-15	A/Hangzhou/A683/2013	Hangzhou Center for Disease Control and Prevention	Hangzhou Center for Disease Control and Prevention	Li, J.; Shao, T.J.; Yu, X.F.; Pu, X.Y.; Pan, J.C.
EPI506783	NS	China	2013-Oct-10	A/Hangzhou/A666/2013	Hangzhou Center for Disease Control and Prevention	Hangzhou Center for Disease Control and Prevention	Li, J.; Shao, T.J.; Yu, X.F.; Pu, X.Y.; Pan, J.C.
EPI506784	MP	China	2013-Oct-10	A/Hangzhou/A666/2013	Hangzhou Center for Disease Control and Prevention	Hangzhou Center for Disease Control and Prevention	Li, J.; Shao, T.J.; Yu, X.F.; Pu, X.Y.; Pan, J.C.
EPI506785	PA	China	2013-Oct-10	A/Hangzhou/A666/2013	Hangzhou Center for Disease Control and Prevention	Hangzhou Center for Disease Control and Prevention	Li, J.; Shao, T.J.; Yu, X.F.; Pu, X.Y.; Pan, J.C.
EPI506786	PB2	China	2013-Oct-10	A/Hangzhou/A666/2013	Hangzhou Center for Disease Control and Prevention	Hangzhou Center for Disease Control and Prevention	Li, J.; Shao, T.J.; Yu, X.F.; Pu, X.Y.; Pan, J.C.
EPI506787	PB1	China	2013-Oct-10	A/Hangzhou/A666/2013	Hangzhou Center for Disease Control and Prevention	Hangzhou Center for Disease Control and Prevention	Li, J.; Shao, T.J.; Yu, X.F.; Pu, X.Y.; Pan, J.C.
EPI506788	NA	China	2013-Oct-10	A/Hangzhou/A666/2013	Hangzhou Center for Disease Control and Prevention	Hangzhou Center for Disease Control and Prevention	Li, J.; Shao, T.J.; Yu, X.F.; Pu, X.Y.; Pan, J.C.
EPI506789	HA	China	2013-Oct-10	A/Hangzhou/A666/2013	Hangzhou Center for Disease Control and Prevention	Hangzhou Center for Disease Control and Prevention	Li, J.; Shao, T.J.; Yu, X.F.; Pu, X.Y.; Pan, J.C.
EPI506782	NP	China	2013-Oct-10	A/Hangzhou/A666/2013	Hangzhou Center for Disease Control and Prevention	Hangzhou Center for Disease Control and Prevention	Li, J.; Shao, T.J.; Yu, X.F.; Pu, X.Y.; Pan, J.C.
EPI506781	HA	China	2013-Oct-10	A/Hangzhou/A662/2013	Hangzhou Center for Disease Control and Prevention	Hangzhou Center for Disease Control and Prevention	Li, J.; Shao, T.J.; Yu, X.F.; Pu, X.Y.; Pan, J.C.
EPI506774	NP	China	2013-Oct-10	A/Hangzhou/A662/2013	Hangzhou Center for Disease Control and Prevention	Hangzhou Center for Disease Control and Prevention	Li, J.; Shao, T.J.; Yu, X.F.; Pu, X.Y.; Pan, J.C.
EPI506775	NS	China	2013-Oct-10	A/Hangzhou/A662/2013	Hangzhou Center for Disease Control and Prevention	Hangzhou Center for Disease Control and Prevention	Li, J.; Shao, T.J.; Yu, X.F.; Pu, X.Y.; Pan, J.C.
EPI506776	MP	China	2013-Oct-10	A/Hangzhou/A662/2013	Hangzhou Center for Disease Control and Prevention	Hangzhou Center for Disease Control and Prevention	Li, J.; Shao, T.J.; Yu, X.F.; Pu, X.Y.; Pan, J.C.
EPI506777	PA	China	2013-Oct-10	A/Hangzhou/A662/2013	Hangzhou Center for Disease Control and Prevention	Hangzhou Center for Disease Control and Prevention	Li, J.; Shao, T.J.; Yu, X.F.; Pu, X.Y.; Pan, J.C.
EPI506778	PB2	China	2013-Oct-10	A/Hangzhou/A662/2013	Hangzhou Center for Disease Control and Prevention	Hangzhou Center for Disease Control and Prevention	Li, J.; Shao, T.J.; Yu, X.F.; Pu, X.Y.; Pan, J.C.
EPI506779	PB1	China	2013-Oct-10	A/Hangzhou/A662/2013	Hangzhou Center for Disease Control and Prevention	Hangzhou Center for Disease Control and Prevention	Li, J.; Shao, T.J.; Yu, X.F.; Pu, X.Y.; Pan, J.C.
EPI506780	NA	China	2013-Oct-10	A/Hangzhou/A662/2013	Hangzhou Center for Disease Control and Prevention	Hangzhou Center for Disease Control and Prevention	Li, J.; Shao, T.J.; Yu, X.F.; Pu, X.Y.; Pan, J.C.
EPI506758	NP	China	2013-Sep-15	A/Hangzhou/A601/2013	Hangzhou Center for Disease Control and Prevention	Hangzhou Center for Disease Control and Prevention	Li, J.; Shao, T.J.; Yu, X.F.; Pu, X.Y.; Pan, J.C.
EPI506759	NS	China	2013-Sep-15	A/Hangzhou/A601/2013	Hangzhou Center for Disease Control and Prevention	Hangzhou Center for Disease Control and Prevention	Li, J.; Shao, T.J.; Yu, X.F.; Pu, X.Y.; Pan, J.C.
EPI506760	MP	China	2013-Sep-15	A/Hangzhou/A601/2013	Hangzhou Center for Disease Control and Prevention	Hangzhou Center for Disease Control and Prevention	Li, J.; Shao, T.J.; Yu, X.F.; Pu, X.Y.; Pan, J.C.
EPI506761	PA	China	2013-Sep-15	A/Hangzhou/A601/2013	Hangzhou Center for Disease Control and Prevention	Hangzhou Center for Disease Control and Prevention	Li, J.; Shao, T.J.; Yu, X.F.; Pu, X.Y.; Pan, J.C.
EPI506762	PB2	China	2013-Sep-15	A/Hangzhou/A601/2013	Hangzhou Center for Disease Control and Prevention	Hangzhou Center for Disease Control and Prevention	Li, J.; Shao, T.J.; Yu, X.F.; Pu, X.Y.; Pan, J.C.
EPI506763	PB1	China	2013-Sep-15	A/Hangzhou/A601/2013	Hangzhou Center for Disease Control and Prevention	Hangzhou Center for Disease Control and Prevention	Li, J.; Shao, T.J.; Yu, X.F.; Pu, X.Y.; Pan, J.C.
EPI506764	NA	China	2013-Sep-15	A/Hangzhou/A601/2013	Hangzhou Center for Disease Control and Prevention	Hangzhou Center for Disease Control and Prevention	Li, J.; Shao, T.J.; Yu, X.F.; Pu, X.Y.; Pan, J.C.
EPI506765	HA	China	2013-Sep-15	A/Hangzhou/A601/2013	Hangzhou Center for Disease Control and Prevention	Hangzhou Center for Disease Control and Prevention	Li, J.; Shao, T.J.; Yu, X.F.; Pu, X.Y.; Pan, J.C.
EPI506742	NP	China	2013-Aug-15	A/Hangzhou/A511/2013	Hangzhou Center for Disease Control and Prevention	Hangzhou Center for Disease Control and Prevention	Li, J.; Shao, T.J.; Yu, X.F.; Pu, X.Y.; Pan, J.C.
EPI506743	NS	China	2013-Aug-15	A/Hangzhou/A511/2013	Hangzhou Center for Disease Control and Prevention	Hangzhou Center for Disease Control and Prevention	Li, J.; Shao, T.J.; Yu, X.F.; Pu, X.Y.; Pan, J.C.
EPI506744	MP	China	2013-Aug-15	A/Hangzhou/A511/2013	Hangzhou Center for Disease Control and Prevention	Hangzhou Center for Disease Control and Prevention	Li, J.; Shao, T.J.; Yu, X.F.; Pu, X.Y.; Pan, J.C.
EPI506745	PA	China	2013-Aug-15	A/Hangzhou/A511/2013	Hangzhou Center for Disease Control and Prevention	Hangzhou Center for Disease Control and Prevention	Li, J.; Shao, T.J.; Yu, X.F.; Pu, X.Y.; Pan, J.C.
EPI506746	PB2	China	2013-Aug-15	A/Hangzhou/A511/2013	Hangzhou Center for Disease Control and Prevention	Hangzhou Center for Disease Control and Prevention	Li, J.; Shao, T.J.; Yu, X.F.; Pu, X.Y.; Pan, J.C.
EPI506747	PB1	China	2013-Aug-15	A/Hangzhou/A511/2013	Hangzhou Center for Disease Control and Prevention	Hangzhou Center for Disease Control and Prevention	Li, J.; Shao, T.J.; Yu, X.F.; Pu, X.Y.; Pan, J.C.
EPI506748	NA	China	2013-Aug-15	A/Hangzhou/A511/2013	Hangzhou Center for Disease Control and Prevention	Hangzhou Center for Disease Control and Prevention	Li, J.; Shao, T.J.; Yu, X.F.; Pu, X.Y.; Pan, J.C.
EPI506749	HA	China	2013-Aug-15	A/Hangzhou/A511/2013	Hangzhou Center for Disease Control and Prevention	Hangzhou Center for Disease Control and Prevention	Li, J.; Shao, T.J.; Yu, X.F.; Pu, X.Y.; Pan, J.C.
EPI506734	NP	China	2013-Jul-29	A/Hangzhou/A469/2013	Hangzhou Center for Disease Control and Prevention	Hangzhou Center for Disease Control and Prevention	Li, J.; Shao, T.J.; Yu, X.F.; Pu, X.Y.; Pan, J.C.
EPI506735	NS	China	2013-Jul-29	A/Hangzhou/A469/2013	Hangzhou Center for Disease Control and Prevention	Hangzhou Center for Disease Control and Prevention	Li, J.; Shao, T.J.; Yu, X.F.; Pu, X.Y.; Pan, J.C.
EPI506736	MP	China	2013-Jul-29	A/Hangzhou/A469/2013	Hangzhou Center for Disease Control and Prevention	Hangzhou Center for Disease Control and Prevention	Li, J.; Shao, T.J.; Yu, X.F.; Pu, X.Y.; Pan, J.C.
EPI506737	PA	China	2013-Jul-29	A/Hangzhou/A469/2013	Hangzhou Center for Disease Control and Prevention	Hangzhou Center for Disease Control and Prevention	Li, J.; Shao, T.J.; Yu, X.F.; Pu, X.Y.; Pan, J.C.
EPI506738	PB2	China	2013-Jul-29	A/Hangzhou/A469/2013	Hangzhou Center for Disease Control and Prevention	Hangzhou Center for Disease Control and Prevention	Li, J.; Shao, T.J.; Yu, X.F.; Pu, X.Y.; Pan, J.C.
EPI506739	PB1	China	2013-Jul-29	A/Hangzhou/A469/2013	Hangzhou Center for Disease Control and Prevention	Hangzhou Center for Disease Control and Prevention	Li, J.; Shao, T.J.; Yu, X.F.; Pu, X.Y.; Pan, J.C.
EPI506740	NA	China	2013-Jul-29	A/Hangzhou/A469/2013	Hangzhou Center for Disease Control and Prevention	Hangzhou Center for Disease Control and Prevention	Li, J.; Shao, T.J.; Yu, X.F.; Pu, X.Y.; Pan, J.C.
EPI506741	HA	China	2013-Jul-29	A/Hangzhou/A469/2013	Hangzhou Center for Disease Control and Prevention	Hangzhou Center for Disease Control and Prevention	Li, J.; Shao, T.J.; Yu, X.F.; Pu, X.Y.; Pan, J.C.
EPI506635	HA	Spain	2013-Dec-26	A/Pais Vasco/14024/2013		Other Database Import	Pozo,F.; Perez-Sautu,U.; Calderon,A.; Gonzalez-Esguevillas,M.; Molinero,M.; Casas,I.
EPI506633	HA	Spain	2013-Dec-19	A/Pais Vasco/14017/2013		Other Database Import	Pozo,F.; Perez-Sautu,U.; Calderon,A.; Gonzalez-Esguevillas,M.; Molinero,M.; Casas,I.
EPI506631	HA	Spain	2013-Dec-07	A/Baleares/1519/2013		Other Database Import	Pozo,F.; Perez-Sautu,U.; Calderon,A.; Gonzalez-Esguevillas,M.; Molinero,M.; Casas,I.
EPI505508	HA	Spain	2013-Nov-30	A/Ceuta/14163/2013	Instituto de Salud Carlos III	Instituto de Salud Carlos III	Pozo,F; Perez-Sautu,U.; Calderon,A.; Gonzalez -Esguevillas,M.; Molinero,M.; Casas,I.
EPI505483	HA	Spain	2013-Dec-31	A/Navarra/14229/2013	Servicio de Microbiología Clínica Universidad de Navarra	Instituto de Salud Carlos III	Pozo,F; Perez-Sautu,U.; Calderon,A.; Gonzalez -Esguevillas,M.; Molinero,M.; Casas,I.
EPI505482	HA	Spain	2013-Dec-30	A/Navarra/14228/2013	Servicio de Microbiología Clínica Universidad de Navarra	Instituto de Salud Carlos III	Pozo,F; Perez-Sautu,U.; Calderon,A.; Gonzalez -Esguevillas,M.; Molinero,M.; Casas,I.
EPI505481	HA	Spain	2013-Dec-30	A/Navarra/14227/2013	Servicio de Microbiología Clínica Universidad de Navarra	Instituto de Salud Carlos III	Pozo,F; Perez-Sautu,U.; Calderon,A.; Gonzalez -Esguevillas,M.; Molinero,M.; Casas,I.
EPI505480	HA	Spain	2013-Dec-26	A/Navarra/14224/2013	Servicio de Microbiología Clínica Universidad de Navarra	Instituto de Salud Carlos III	Pozo,F; Perez-Sautu,U.; Calderon,A.; Gonzalez -Esguevillas,M.; Molinero,M.; Casas,I.
EPI505273	HA	Ukraine	2013-Dec-14	A/Ukraine/6002/2013	Ministry of Health of Ukraine	National Institute for Medical Research
EPI505274	NA	Ukraine	2013-Dec-14	A/Ukraine/6002/2013	Ministry of Health of Ukraine	National Institute for Medical Research
EPI505265	HA	Slovenia	2013-Dec-15	A/Slovenia/2529/2013	Laboratory for Virology, National Institute of Public Health	National Institute for Medical Research
EPI505266	NA	Slovenia	2013-Dec-15	A/Slovenia/2529/2013	Laboratory for Virology, National Institute of Public Health	National Institute for Medical Research
EPI505251	HA	Norway	2013-Dec-17	A/Norway/3290/2013	WHO National Influenza Centre	National Institute for Medical Research
EPI505252	NA	Norway	2013-Dec-17	A/Norway/3290/2013	WHO National Influenza Centre	National Institute for Medical Research
EPI505249	HA	Norway	2013-Nov-11	A/Norway/3105/2013	WHO National Influenza Centre	National Institute for Medical Research
EPI505250	NA	Norway	2013-Nov-11	A/Norway/3105/2013	WHO National Influenza Centre	National Institute for Medical Research
EPI505243	HA	Spain	2013-Dec-10	A/Navarra/1565/2013	Instituto de Salud Carlos III	National Institute for Medical Research
EPI505244	NA	Spain	2013-Dec-10	A/Navarra/1565/2013	Instituto de Salud Carlos III	National Institute for Medical Research
EPI505241	HA	Russian Federation	2013-Dec-30	A/Moscow/140/2013	Ivanovsky Research Institute of Virology RAMS	National Institute for Medical Research
EPI505242	NA	Russian Federation	2013-Dec-30	A/Moscow/140/2013	Ivanovsky Research Institute of Virology RAMS	National Institute for Medical Research
EPI505239	HA	Russian Federation	2013-Dec-27	A/Moscow/138/2013	Ivanovsky Research Institute of Virology RAMS	National Institute for Medical Research
EPI505240	NA	Russian Federation	2013-Dec-27	A/Moscow/138/2013	Ivanovsky Research Institute of Virology RAMS	National Institute for Medical Research
EPI505237	HA	Russian Federation	2013-Dec-24	A/Moscow/137/2013	Ivanovsky Research Institute of Virology RAMS	National Institute for Medical Research
EPI505238	NA	Russian Federation	2013-Dec-24	A/Moscow/137/2013	Ivanovsky Research Institute of Virology RAMS	National Institute for Medical Research
EPI505231	HA	France	2013-Dec-07	A/Lyon/2959/2013	CRR virus Influenza region Sud	National Institute for Medical Research
EPI505232	NA	France	2013-Dec-07	A/Lyon/2959/2013	CRR virus Influenza region Sud	National Institute for Medical Research
EPI505230	NA	Kazakhstan	2013-Dec-24	A/Kazakhstan/3370/2013	National Reference Laboratory	National Institute for Medical Research
EPI505229	HA	Kazakhstan	2013-Dec-24	A/Kazakhstan/3370/2013	National Reference Laboratory	National Institute for Medical Research
EPI505227	HA	Ireland	2013-Dec-10	A/Ireland/14M00149/2013	National Virus Reference Laboratory	National Institute for Medical Research
EPI505228	NA	Ireland	2013-Dec-10	A/Ireland/14M00149/2013	National Virus Reference Laboratory	National Institute for Medical Research
EPI505211	HA	Belgium	2013-Dec-10	A/Belgium/13G1308/2013	Scientific Institute of Public Health	National Institute for Medical Research
EPI505212	NA	Belgium	2013-Dec-10	A/Belgium/13G1308/2013	Scientific Institute of Public Health	National Institute for Medical Research
EPI505207	HA	Spain	2013-Dec-29	A/Baleares/14037/2013	Instituto de Salud Carlos III	National Institute for Medical Research
EPI505208	NA	Spain	2013-Dec-29	A/Baleares/14037/2013	Instituto de Salud Carlos III	National Institute for Medical Research
EPI505201	HA	Turkey	2013-Dec-31	A/Ankara/4247/2013	Refik Saydam National Public Health Agency	National Institute for Medical Research
EPI505202	NA	Turkey	2013-Dec-31	A/Ankara/4247/2013	Refik Saydam National Public Health Agency	National Institute for Medical Research
EPI505186	HA	Israel	2013-Dec-27	A/Israel/32/2013	Central Virology Laboratory Israel (NIC)	National Institute for Medical Research
EPI505144	HA	Japan	2013-Nov-07	A/KANAGAWA/147/2013	Kanagawa Prefectural Institute of Public Health	National Institute of Infectious Diseases (NIID)	Takashita,Emi; Fujisaki,Seiichiro; Itoh,Reiko; Miura,Mai; Ejima,Miho; Tashiro,Masato; Odagiri,Takato
EPI505143	HA	Japan	2013-Dec-06	A/SAITAMA/143/2013	Saitama Institute of Public Health	National Institute of Infectious Diseases (NIID)	Takashita,Emi; Fujisaki,Seiichiro; Itoh,Reiko; Miura,Mai; Ejima,Miho; Tashiro,Masato; Odagiri,Takato
EPI505142	HA	Japan	2013-Dec-02	A/SAITAMA/138/2013	Saitama Institute of Public Health	National Institute of Infectious Diseases (NIID)	Takashita,Emi; Fujisaki,Seiichiro; Itoh,Reiko; Miura,Mai; Ejima,Miho; Tashiro,Masato; Odagiri,Takato
EPI505141	HA	Japan	2013-Nov-29	A/SAITAMA/137/2013	Saitama Institute of Public Health	National Institute of Infectious Diseases (NIID)	Takashita,Emi; Fujisaki,Seiichiro; Itoh,Reiko; Miura,Mai; Ejima,Miho; Tashiro,Masato; Odagiri,Takato
EPI505140	HA	Japan	2013-Oct-27	A/NIIGATA-C/96/2013	Niigata City Institute of Public Health and Environment	National Institute of Infectious Diseases (NIID)	Takashita,Emi; Fujisaki,Seiichiro; Itoh,Reiko; Miura,Mai; Ejima,Miho; Tashiro,Masato; Odagiri,Takato
EPI505139	HA	Japan	2013-Dec-14	A/SAKAI/25/2013	Sakai City Institute of Public Health	National Institute of Infectious Diseases (NIID)	Takashita,Emi; Fujisaki,Seiichiro; Itoh,Reiko; Miura,Mai; Ejima,Miho; Tashiro,Masato; Odagiri,Takato
EPI505138	HA	Japan	2013-Dec-03	A/NIIGATA/1199/2013	Niigata Prefectural Institute of Public Health and Environmental Sciences	National Institute of Infectious Diseases (NIID)	Takashita,Emi; Fujisaki,Seiichiro; Itoh,Reiko; Miura,Mai; Ejima,Miho; Tashiro,Masato; Odagiri,Takato
EPI505137	HA	Japan	2013-Dec-06	A/SHIMANE/127/2013	Shimane Prefectural Institute of Public Health and Environmental Science	National Institute of Infectious Diseases (NIID)	Takashita,Emi; Fujisaki,Seiichiro; Itoh,Reiko; Miura,Mai; Ejima,Miho; Tashiro,Masato; Odagiri,Takato
EPI505136	HA	Japan	2013-Nov-22	A/TOCHIGI/38/2013	Tochigi Prefectural Institute of Public Health and Environmental Science	National Institute of Infectious Diseases (NIID)	Takashita,Emi; Fujisaki,Seiichiro; Itoh,Reiko; Miura,Mai; Ejima,Miho; Tashiro,Masato; Odagiri,Takato
EPI505135	HA	Japan	2013-Dec-03	A/FUKUOKA-C/10/2013	Fukuoka City Institute for Hygiene and the Environment	National Institute of Infectious Diseases (NIID)	Takashita,Emi; Fujisaki,Seiichiro; Itoh,Reiko; Miura,Mai; Ejima,Miho; Tashiro,Masato; Odagiri,Takato
EPI505134	HA	Taiwan	2013-Oct-08	A/Taiwan/1019/2013	Center for Disease Control	National Institute of Infectious Diseases (NIID)	Takashita,Emi; Fujisaki,Seiichiro; Itoh,Reiko; Miura,Mai; Ejima,Miho; Tashiro,Masato; Odagiri,Takato
EPI505133	HA	Japan	2013-Nov-28	A/AICHI/125/2013	Aichi Prefectural Institute of Public Health	National Institute of Infectious Diseases (NIID)	Takashita,Emi; Fujisaki,Seiichiro; Itoh,Reiko; Miura,Mai; Ejima,Miho; Tashiro,Masato; Odagiri,Takato
EPI505114	NA	Spain	2013-Dec-25	A/Catalonia/6722S/2013	Hospital Clínic	Hospital Clínic de Barcelona	Mosquera, MM.; Isanta, R.; Vendrell, R. ; Marcos, MA.; Vila, J.
EPI505113	HA	Spain	2013-Dec-25	A/Catalonia/6722S/2013	Hospital Clínic	Hospital Clínic de Barcelona	Mosquera, MM.; Isanta, R.; Vendrell, R. ; Marcos, MA.; Vila, J.
EPI504978	HA	Spain	2013-Nov-19	A/Baleares/1441/2013		Other Database Import	Pozo,F.; Perez-Sautu,U.; Calderon,A.; Gonzalez-Esguevillas,M.; Molinero,M.; Casas,I.
EPI504976	HA	Spain	2013-Dec-12	A/Pais Vasco/1573/2013		Other Database Import	Pozo,F.; Perez-Sautu,U.; Calderon,A.; Gonzalez-Esguevillas,M.; Molinero,M.; Casas,I.
EPI504966	HA	Spain	2013-Dec-13	A/Navarra/1553/2013		Other Database Import	Pozo,F.; Perez-Sautu,U.; Calderon,A.; Gonzalez-Esguevillas,M.; Molinero,M.; Casas,I.
EPI504965	HA	Spain	2013-Dec-12	A/Navarra/1552/2013		Other Database Import	Pozo,F.; Perez-Sautu,U.; Calderon,A.; Gonzalez-Esguevillas,M.; Molinero,M.; Casas,I.
EPI504964	HA	Spain	2013-Dec-10	A/Navarra/1528/2013		Other Database Import	Pozo,F.; Perez-Sautu,U.; Calderon,A.; Gonzalez-Esguevillas,M.; Molinero,M.; Casas,I.
EPI504962	HA	Spain	2013-Dec-11	A/Baleares/1582/2013		Other Database Import	Pozo,F.; Perez-Sautu,U.; Calderon,A.; Gonzalez-Esguevillas,M.; Molinero,M.; Casas,I.
EPI504961	HA	Spain	2013-Dec-16	A/Baleares/1581/2013		Other Database Import	Pozo,F.; Perez-Sautu,U.; Calderon,A.; Gonzalez-Esguevillas,M.; Molinero,M.; Casas,I.
EPI504960	HA	Spain	2013-Dec-17	A/Baleares/1580/2013		Other Database Import	Pozo,F.; Perez-Sautu,U.; Calderon,A.; Gonzalez-Esguevillas,M.; Molinero,M.; Casas,I.
EPI504959	HA	Spain	2013-Dec-07	A/Baleares/1521/2013		Other Database Import	Pozo,F.; Perez-Sautu,U.; Calderon,A.; Gonzalez-Esguevillas,M.; Molinero,M.; Casas,I.
EPI504744	MP	Sweden	2013-Dec-21	A/Stockholm/40/2013		Public Health Agency of Sweden
EPI504745	NA	Sweden	2013-Dec-21	A/Stockholm/40/2013		Public Health Agency of Sweden
EPI504746	HA	Sweden	2013-Dec-21	A/Stockholm/40/2013		Public Health Agency of Sweden
EPI543378	NP	Sweden	2013-Dec-21	A/Stockholm/40/2013		Public Health Agency of Sweden
EPI543379	NS	Sweden	2013-Dec-21	A/Stockholm/40/2013		Public Health Agency of Sweden
EPI543380	PA	Sweden	2013-Dec-21	A/Stockholm/40/2013		Public Health Agency of Sweden
EPI543381	PB2	Sweden	2013-Dec-21	A/Stockholm/40/2013		Public Health Agency of Sweden
EPI543382	PB1	Sweden	2013-Dec-21	A/Stockholm/40/2013		Public Health Agency of Sweden
EPI503944	NP	United States	2013-Nov-29	A/Washington/18/2013	Washington State Public Health Laboratory	Centers for Disease Control and Prevention
EPI503945	NS	United States	2013-Nov-29	A/Washington/18/2013	Washington State Public Health Laboratory	Centers for Disease Control and Prevention
EPI503946	MP	United States	2013-Nov-29	A/Washington/18/2013	Washington State Public Health Laboratory	Centers for Disease Control and Prevention
EPI503947	PA	United States	2013-Nov-29	A/Washington/18/2013	Washington State Public Health Laboratory	Centers for Disease Control and Prevention
EPI503948	PB2	United States	2013-Nov-29	A/Washington/18/2013	Washington State Public Health Laboratory	Centers for Disease Control and Prevention
EPI503949	PB1	United States	2013-Nov-29	A/Washington/18/2013	Washington State Public Health Laboratory	Centers for Disease Control and Prevention
EPI503950	NA	United States	2013-Nov-29	A/Washington/18/2013	Washington State Public Health Laboratory	Centers for Disease Control and Prevention
EPI503951	HA	United States	2013-Nov-29	A/Washington/18/2013	Washington State Public Health Laboratory	Centers for Disease Control and Prevention
EPI503925	MP	Taiwan	2013-Dec-03	A/Taiwan/1052/2013	ADImmune Corporation	Centers for Disease Control and Prevention
EPI503926	NA	Taiwan	2013-Dec-03	A/Taiwan/1052/2013	ADImmune Corporation	Centers for Disease Control and Prevention
EPI503927	HA	Taiwan	2013-Dec-03	A/Taiwan/1052/2013	ADImmune Corporation	Centers for Disease Control and Prevention
EPI503919	MP	Hong Kong (SAR)	2013-Dec-28	A/Hong Kong/101/2014	Government Virus Unit	Centers for Disease Control and Prevention
EPI503920	NA	Hong Kong (SAR)	2013-Dec-28	A/Hong Kong/101/2014	Government Virus Unit	Centers for Disease Control and Prevention
EPI503921	HA	Hong Kong (SAR)	2013-Dec-28	A/Hong Kong/101/2014	Government Virus Unit	Centers for Disease Control and Prevention
EPI503907	MP	United States	2013-Dec-11	A/Virginia/16/2013	Virginia Division of Consolidated Laboratories	Centers for Disease Control and Prevention
EPI503908	NA	United States	2013-Dec-11	A/Virginia/16/2013	Virginia Division of Consolidated Laboratories	Centers for Disease Control and Prevention
EPI503909	HA	United States	2013-Dec-11	A/Virginia/16/2013	Virginia Division of Consolidated Laboratories	Centers for Disease Control and Prevention
EPI503900	MP	United States	2013-Dec-18	A/New York/34/2013	New York City Department of Health	Centers for Disease Control and Prevention
EPI503901	NA	United States	2013-Dec-18	A/New York/34/2013	New York City Department of Health	Centers for Disease Control and Prevention
EPI503902	HA	United States	2013-Dec-18	A/New York/34/2013	New York City Department of Health	Centers for Disease Control and Prevention
EPI503753	NA	Norway	2013-Dec-17	A/Norway/3325/2013	Oslo University Hospital, Ulleval Hospital, Dept. of Microbiology	Norwegian Institute of Public Health	Dudman SG, Waalen K, Hungnes O
EPI503754	HA	Norway	2013-Dec-17	A/Norway/3325/2013	Oslo University Hospital, Ulleval Hospital, Dept. of Microbiology	Norwegian Institute of Public Health	Dudman SG, Waalen K, Hungnes O
EPI503747	NA	Norway	2013-Dec-24	A/Norway/3314/2013		Norwegian Institute of Public Health	Dudman SG, Waalen K, Hungnes O
EPI503748	HA	Norway	2013-Dec-24	A/Norway/3314/2013		Norwegian Institute of Public Health	Dudman SG, Waalen K, Hungnes O
EPI503743	NA	Norway	2013-Dec-17	A/Norway/3303/2013	Ostfold Hospital - Fredrikstad, Dept. of Microbiology	Norwegian Institute of Public Health	Dudman SG, Waalen K, Hungnes O
EPI503744	HA	Norway	2013-Dec-17	A/Norway/3303/2013	Ostfold Hospital - Fredrikstad, Dept. of Microbiology	Norwegian Institute of Public Health	Dudman SG, Waalen K, Hungnes O
EPI503739	NA	Norway	2013-Dec-17	A/Norway/3290/2013	Drammen Hospital / Vestreviken HF, Department for Medical Microbiology section Drammen	Norwegian Institute of Public Health	Dudman SG, Waalen K, Hungnes O
EPI503740	HA	Norway	2013-Dec-17	A/Norway/3290/2013	Drammen Hospital / Vestreviken HF, Department for Medical Microbiology section Drammen	Norwegian Institute of Public Health	Dudman SG, Waalen K, Hungnes O
EPI503737	NA	Norway	2013-Dec-12	A/Norway/3284/2013	Haukeland University Hospital, Dept. of Microbiology	Norwegian Institute of Public Health	Dudman SG, Waalen K, Hungnes O
EPI503738	HA	Norway	2013-Dec-12	A/Norway/3284/2013	Haukeland University Hospital, Dept. of Microbiology	Norwegian Institute of Public Health	Dudman SG, Waalen K, Hungnes O
EPI503735	NA	Norway	2013-Dec-05	A/Norway/3266/2013	Ostfold Hospital - Fredrikstad, Dept. of Microbiology	Norwegian Institute of Public Health	Dudman SG, Waalen K, Hungnes O
EPI503736	HA	Norway	2013-Dec-05	A/Norway/3266/2013	Ostfold Hospital - Fredrikstad, Dept. of Microbiology	Norwegian Institute of Public Health	Dudman SG, Waalen K, Hungnes O
EPI503733	NA	Norway	2013-Dec-04	A/Norway/3265/2013	Ostfold Hospital - Fredrikstad, Dept. of Microbiology	Norwegian Institute of Public Health	Dudman SG, Waalen K, Hungnes O
EPI503734	HA	Norway	2013-Dec-04	A/Norway/3265/2013	Ostfold Hospital - Fredrikstad, Dept. of Microbiology	Norwegian Institute of Public Health	Dudman SG, Waalen K, Hungnes O
EPI503729	NA	Norway	2013-Oct-01	A/Norway/2921/2013	Akershus University Hospital	Norwegian Institute of Public Health	Dudman SG, Waalen K, Hungnes O
EPI503730	HA	Norway	2013-Oct-01	A/Norway/2921/2013	Akershus University Hospital	Norwegian Institute of Public Health	Dudman SG, Waalen K, Hungnes O
EPI503494	MP	Taiwan	2013-Dec-23	A/Taiwan/864/2013	ADImmune Corporation	Centers for Disease Control and Prevention
EPI503495	NA	Taiwan	2013-Dec-23	A/Taiwan/864/2013	ADImmune Corporation	Centers for Disease Control and Prevention
EPI503917	HA	Taiwan	2013-Dec-23	A/Taiwan/864/2013	ADImmune Corporation	Centers for Disease Control and Prevention
EPI503491	MP	United States	2013-Nov-13	A/Virginia/15/2013	Virginia Division of Consolidated Laboratories	Centers for Disease Control and Prevention
EPI503492	NA	United States	2013-Nov-13	A/Virginia/15/2013	Virginia Division of Consolidated Laboratories	Centers for Disease Control and Prevention
EPI503493	HA	United States	2013-Nov-13	A/Virginia/15/2013	Virginia Division of Consolidated Laboratories	Centers for Disease Control and Prevention
EPI503911	MP	United States	2013-Dec-12	A/California/58/2013	California Department of Health Services	Centers for Disease Control and Prevention
EPI503912	HA	United States	2013-Dec-12	A/California/58/2013	California Department of Health Services	Centers for Disease Control and Prevention
EPI503489	NA	United States	2013-Dec-12	A/California/58/2013	California Department of Health Services	Centers for Disease Control and Prevention
EPI503916	MP	United States	2013-Nov-20	A/Arizona/16/2013	Arizona Department of Health Services	Centers for Disease Control and Prevention
EPI503487	NA	United States	2013-Nov-20	A/Arizona/16/2013	Arizona Department of Health Services	Centers for Disease Control and Prevention
EPI503488	HA	United States	2013-Nov-20	A/Arizona/16/2013	Arizona Department of Health Services	Centers for Disease Control and Prevention
EPI503484	MP	United States	2013-Dec-19	A/New Mexico/23/2013	New Mexico Department of Health	Centers for Disease Control and Prevention
EPI503485	NA	United States	2013-Dec-19	A/New Mexico/23/2013	New Mexico Department of Health	Centers for Disease Control and Prevention
EPI503486	HA	United States	2013-Dec-19	A/New Mexico/23/2013	New Mexico Department of Health	Centers for Disease Control and Prevention
EPI503481	MP	United States	2013-Dec-15	A/Wisconsin/45/2013	Wisconsin State Laboratory of Hygiene	Centers for Disease Control and Prevention
EPI503482	NA	United States	2013-Dec-15	A/Wisconsin/45/2013	Wisconsin State Laboratory of Hygiene	Centers for Disease Control and Prevention
EPI503483	HA	United States	2013-Dec-15	A/Wisconsin/45/2013	Wisconsin State Laboratory of Hygiene	Centers for Disease Control and Prevention
EPI503906	NA	United States	2013-Dec-25	A/Nevada/32/2013	Nevada State Health Laboratory	Centers for Disease Control and Prevention
EPI503479	MP	United States	2013-Dec-25	A/Nevada/32/2013	Nevada State Health Laboratory	Centers for Disease Control and Prevention
EPI503480	HA	United States	2013-Dec-25	A/Nevada/32/2013	Nevada State Health Laboratory	Centers for Disease Control and Prevention
EPI503476	MP	United States	2013-Dec-02	A/Arizona/17/2013	Arizona Department of Health Services	Centers for Disease Control and Prevention
EPI503477	NA	United States	2013-Dec-02	A/Arizona/17/2013	Arizona Department of Health Services	Centers for Disease Control and Prevention
EPI503478	HA	United States	2013-Dec-02	A/Arizona/17/2013	Arizona Department of Health Services	Centers for Disease Control and Prevention
EPI503905	NA	United States	2013-Dec-10	A/Pennsylvania/40/2013	Pennsylvania Department of Health	Centers for Disease Control and Prevention
EPI503472	MP	United States	2013-Dec-10	A/Pennsylvania/40/2013	Pennsylvania Department of Health	Centers for Disease Control and Prevention
EPI503473	HA	United States	2013-Dec-10	A/Pennsylvania/40/2013	Pennsylvania Department of Health	Centers for Disease Control and Prevention
EPI503903	MP	Canada	2013-Nov-25	A/Ontario/RV2414/2013	National Microbiology Laboratory, Health Canada	Centers for Disease Control and Prevention
EPI503470	NA	Canada	2013-Nov-25	A/Ontario/RV2414/2013	National Microbiology Laboratory, Health Canada	Centers for Disease Control and Prevention
EPI503471	HA	Canada	2013-Nov-25	A/Ontario/RV2414/2013	National Microbiology Laboratory, Health Canada	Centers for Disease Control and Prevention
EPI503355	HA	France	2013-Dec-16	A/Toulon/3038/2013	CRR virus Influenza region Sud	National Institute for Medical Research
EPI503356	NA	France	2013-Dec-16	A/Toulon/3038/2013	CRR virus Influenza region Sud	National Institute for Medical Research
EPI503349	HA	Iran, Islamic Republic of	2013-Oct-23	A/Tehran/58191/2013	Tehran University of Medical Sciences	National Institute for Medical Research
EPI503350	NA	Iran, Islamic Republic of	2013-Oct-23	A/Tehran/58191/2013	Tehran University of Medical Sciences	National Institute for Medical Research
EPI503347	HA	Slovenia	2013-Dec-25	A/Slovenia/2576/2013	Laboratory for Virology, National Institute of Public Health	National Institute for Medical Research
EPI503348	NA	Slovenia	2013-Dec-25	A/Slovenia/2576/2013	Laboratory for Virology, National Institute of Public Health	National Institute for Medical Research
EPI503345	HA	Slovenia	2013-Dec-14	A/Slovenia/2528/2013	Laboratory for Virology, National Institute of Public Health	National Institute for Medical Research
EPI503346	NA	Slovenia	2013-Dec-14	A/Slovenia/2528/2013	Laboratory for Virology, National Institute of Public Health	National Institute for Medical Research
EPI503335	HA	Norway	2013-Dec-24	A/Norway/3314/2013	WHO National Influenza Centre	National Institute for Medical Research
EPI503336	NA	Norway	2013-Dec-24	A/Norway/3314/2013	WHO National Influenza Centre	National Institute for Medical Research
EPI503333	HA	Norway	2013-Dec-17	A/Norway/3303/2013	WHO National Influenza Centre	National Institute for Medical Research
EPI503334	NA	Norway	2013-Dec-17	A/Norway/3303/2013	WHO National Influenza Centre	National Institute for Medical Research
EPI503331	HA	Norway	2013-Dec-05	A/Norway/3266/2013	WHO National Influenza Centre	National Institute for Medical Research
EPI503332	NA	Norway	2013-Dec-05	A/Norway/3266/2013	WHO National Influenza Centre	National Institute for Medical Research
EPI503324	HA	Moldova, Republic of	2013-Dec-17	A/Moldova/696/2013	National Centre for Preventive Medicine	National Institute for Medical Research
EPI503325	NA	Moldova, Republic of	2013-Dec-17	A/Moldova/696/2013	National Centre for Preventive Medicine	National Institute for Medical Research
EPI503326	MP	Moldova, Republic of	2013-Dec-17	A/Moldova/696/2013	National Centre for Preventive Medicine	National Institute for Medical Research
EPI503322	HA	Italy	2013-Dec-17	A/Milano/59/2013	Istituto Superiore di Sanità	National Institute for Medical Research
EPI503323	NA	Italy	2013-Dec-17	A/Milano/59/2013	Istituto Superiore di Sanità	National Institute for Medical Research
EPI503316	HA	Portugal	2013-Dec-15	A/Lisboa/147/2013	Instituto Nacional de Saude (INSA)	National Institute for Medical Research
EPI503317	NA	Portugal	2013-Dec-15	A/Lisboa/147/2013	Instituto Nacional de Saude (INSA)	National Institute for Medical Research
EPI503312	HA	France	2013-Dec-30	A/Limoges/3105/2013	CRR virus Influenza region Sud	National Institute for Medical Research
EPI503313	NA	France	2013-Dec-30	A/Limoges/3105/2013	CRR virus Influenza region Sud	National Institute for Medical Research
EPI503309	HA	Kazakhstan	2013-Dec-01	A/Kazakhstan/3372/2013	National Reference Laboratory	National Institute for Medical Research
EPI503310	NA	Kazakhstan	2013-Dec-01	A/Kazakhstan/3372/2013	National Reference Laboratory	National Institute for Medical Research
EPI503311	MP	Kazakhstan	2013-Dec-01	A/Kazakhstan/3372/2013	National Reference Laboratory	National Institute for Medical Research
EPI503303	HA	Kazakhstan	2013-Dec-23	A/Kazakhstan/3319/2013	National Reference Laboratory	National Institute for Medical Research
EPI503304	NA	Kazakhstan	2013-Dec-23	A/Kazakhstan/3319/2013	National Reference Laboratory	National Institute for Medical Research
EPI503305	MP	Kazakhstan	2013-Dec-23	A/Kazakhstan/3319/2013	National Reference Laboratory	National Institute for Medical Research
EPI503300	HA	Kazakhstan	2013-Dec-23	A/Kazakhstan/3318/2013	National Reference Laboratory	National Institute for Medical Research
EPI503301	NA	Kazakhstan	2013-Dec-23	A/Kazakhstan/3318/2013	National Reference Laboratory	National Institute for Medical Research
EPI503302	MP	Kazakhstan	2013-Dec-23	A/Kazakhstan/3318/2013	National Reference Laboratory	National Institute for Medical Research
EPI503298	NA	Kazakhstan	2013-Nov-12	A/Kazakhstan/3291/2013	National Reference Laboratory	National Institute for Medical Research
EPI503299	MP	Kazakhstan	2013-Nov-12	A/Kazakhstan/3291/2013	National Reference Laboratory	National Institute for Medical Research
EPI503297	HA	Kazakhstan	2013-Nov-12	A/Kazakhstan/3291/2013	National Reference Laboratory	National Institute for Medical Research
EPI503294	HA	Kazakhstan	2013-Dec-18	A/Kazakhstan/3281/2013	National Reference Laboratory	National Institute for Medical Research
EPI503295	NA	Kazakhstan	2013-Dec-18	A/Kazakhstan/3281/2013	National Reference Laboratory	National Institute for Medical Research
EPI503296	MP	Kazakhstan	2013-Dec-18	A/Kazakhstan/3281/2013	National Reference Laboratory	National Institute for Medical Research
EPI503286	HA	United Kingdom	2013-Dec-18	A/England/651/2013	Microbiology Services Colindale, Public Health England	National Institute for Medical Research
EPI503287	NA	United Kingdom	2013-Dec-18	A/England/651/2013	Microbiology Services Colindale, Public Health England	National Institute for Medical Research
EPI503280	HA	Croatia	2013-Dec-29	A/Croatia/2624/2013	Croatian Institute of Public Health	National Institute for Medical Research
EPI503281	NA	Croatia	2013-Dec-29	A/Croatia/2624/2013	Croatian Institute of Public Health	National Institute for Medical Research
EPI503278	HA	Croatia	2013-Dec-15	A/Croatia/2561/2013	Croatian Institute of Public Health	National Institute for Medical Research
EPI503279	NA	Croatia	2013-Dec-15	A/Croatia/2561/2013	Croatian Institute of Public Health	National Institute for Medical Research
EPI503273	HA	Belgium	2013-Dec-27	A/Belgium/13G1346/2013	Scientific Institute of Public Health	National Institute for Medical Research
EPI503274	NA	Belgium	2013-Dec-27	A/Belgium/13G1346/2013	Scientific Institute of Public Health	National Institute for Medical Research
EPI503270	HA	Belgium	2013-Dec-16	A/Belgium/13G1334/2013	Scientific Institute of Public Health	National Institute for Medical Research
EPI503271	NA	Belgium	2013-Dec-16	A/Belgium/13G1334/2013	Scientific Institute of Public Health	National Institute for Medical Research
EPI503272	MP	Belgium	2013-Dec-16	A/Belgium/13G1334/2013	Scientific Institute of Public Health	National Institute for Medical Research
EPI503266	MP	Belgium	2013-Dec-12	A/Belgium/13G1319/2013	Scientific Institute of Public Health	National Institute for Medical Research
EPI503264	HA	Belgium	2013-Dec-12	A/Belgium/13G1319/2013	Scientific Institute of Public Health	National Institute for Medical Research
EPI503265	NA	Belgium	2013-Dec-12	A/Belgium/13G1319/2013	Scientific Institute of Public Health	National Institute for Medical Research
EPI502963	NA	Finland	2013-Dec-30	A/Finland/388/2013	National Institute for Health and Welfare	National Institute for Health and Welfare	Ikonen N, Haanpää M
EPI502964	HA	Finland	2013-Dec-30	A/Finland/388/2013	National Institute for Health and Welfare	National Institute for Health and Welfare	Ikonen N, Haanpää M
EPI502962	NA	Finland	2013-Nov-27	A/Finland/387/2013	National Institute for Health and Welfare	National Institute for Health and Welfare	Ikonen N, Haanpää M
EPI502961	HA	Finland	2013-Nov-27	A/Finland/387/2013	National Institute for Health and Welfare	National Institute for Health and Welfare	Ikonen N, Haanpää M
EPI502960	HA	Finland	2013-Dec-16	A/Finland/386/2013	National Institute for Health and Welfare	National Institute for Health and Welfare	Ikonen N, Haanpää M
EPI502959	NA	Finland	2013-Dec-16	A/Finland/386/2013	National Institute for Health and Welfare	National Institute for Health and Welfare	Ikonen N, Haanpää M
EPI502957	HA	Finland	2013-Dec-11	A/Finland/385/2013	National Institute for Health and Welfare	National Institute for Health and Welfare	Ikonen N, Haanpää M
EPI502958	NA	Finland	2013-Dec-11	A/Finland/385/2013	National Institute for Health and Welfare	National Institute for Health and Welfare	Ikonen N, Haanpää M
EPI501732	HA	United States	2013-Oct-25	A/Maryland/3523/2013		Other Database Import	Connors,B.C.; Jones,S.L.; Bisaha,S.A.; Canas,L.C.; Baker,J.A.; Cosme,K.W.; Couch,M.R.; Garrett,C.M.; Weghorst,K.L.; Davis,M.G.; Hanson,J.F.; Yohannes,R.A.; Abshire,J.P.; DeMarcus,L.S.; Smith,J.P.; Fumia,K.F.; Zorich,S.C.; Macias,E.A.; Noe,J.C.; Sjoberg,P.A.
EPI501731	HA	Guam	2013-Oct-15	A/Guam/3522/2013		Other Database Import	Connors,B.C.; Jones,S.L.; Bisaha,S.A.; Canas,L.C.; Baker,J.A.; Cosme,K.W.; Couch,M.R.; Garrett,C.M.; Weghorst,K.L.; Davis,M.G.; Hanson,J.F.; Yohannes,R.A.; Abshire,J.P.; DeMarcus,L.S.; Smith,J.P.; Fumia,K.F.; Zorich,S.C.; Macias,E.A.; Noe,J.C.; Sjoberg,P.A.
EPI501730	HA	United States	2013-Nov-22	A/Texas/3521/2013		Other Database Import	Connors,B.C.; Jones,S.L.; Bisaha,S.A.; Canas,L.C.; Baker,J.A.; Cosme,K.W.; Couch,M.R.; Garrett,C.M.; Weghorst,K.L.; Davis,M.G.; Hanson,J.F.; Yohannes,R.A.; Abshire,J.P.; DeMarcus,L.S.; Smith,J.P.; Fumia,K.F.; Zorich,S.C.; Macias,E.A.; Noe,J.C.; Sjoberg,P.A.
EPI501434	HA	Spain	2013-Dec-20	A/PaisVasco/14014/2013	Servicio de Microbiología Hospital Donostia	Instituto de Salud Carlos III	Pozo,F; P?rez-Sautu,U.; Calderon,A.; Gonz?lez -Esguevillas,M.; Molinero,M.; Casas,I.
EPI501433	HA	Spain	2013-Dec-27	A/PaisVasco/14089/2013	Servicio de Microbiología Hospital Donostia	Instituto de Salud Carlos III	Pozo,F; P?rez-Sautu,U.; Calderon,A.; Gonz?lez -Esguevillas,M.; Molinero,M.; Casas,I.
EPI501431	HA	Spain	2013-Dec-27	A/Baleares/14082/2013	Servicio de Microbiología Hospital Universitario Son Espases	Instituto de Salud Carlos III	Pozo,F; P?rez-Sautu,U.; Calderon,A.; Gonz?lez -Esguevillas,M.; Molinero,M.; Casas,I.
EPI501430	HA	Spain	2013-Dec-30	A/Baleares/14081/2013	Servicio de Microbiología Hospital Universitario Son Espases	Instituto de Salud Carlos III	Pozo,F; P?rez-Sautu,U.; Calderon,A.; Gonz?lez -Esguevillas,M.; Molinero,M.; Casas,I.
EPI501428	HA	Spain	2013-Dec-31	A/Baleares/14079/2013	Servicio de Microbiología Hospital Universitario Son Espases	Instituto de Salud Carlos III	Pozo,F; P?rez-Sautu,U.; Calderon,A.; Gonz?lez -Esguevillas,M.; Molinero,M.; Casas,I.
EPI501420	MP	United States	2013-Dec-09	A/Kansas/14/2013	Kansas Department of Health and Environment	Centers for Disease Control and Prevention
EPI501421	NA	United States	2013-Dec-09	A/Kansas/14/2013	Kansas Department of Health and Environment	Centers for Disease Control and Prevention
EPI501422	HA	United States	2013-Dec-09	A/Kansas/14/2013	Kansas Department of Health and Environment	Centers for Disease Control and Prevention
EPI501417	MP	United States	2013-Dec-13	A/Washington/36/2013	Marshfield Clinic Research Foundation	Centers for Disease Control and Prevention
EPI501418	NA	United States	2013-Dec-13	A/Washington/36/2013	Marshfield Clinic Research Foundation	Centers for Disease Control and Prevention
EPI501419	HA	United States	2013-Dec-13	A/Washington/36/2013	Marshfield Clinic Research Foundation	Centers for Disease Control and Prevention
EPI501414	MP	United States	2013-Dec-17	A/Wisconsin/37/2013	Marshfield Clinic Research Foundation	Centers for Disease Control and Prevention
EPI501415	NA	United States	2013-Dec-17	A/Wisconsin/37/2013	Marshfield Clinic Research Foundation	Centers for Disease Control and Prevention
EPI501416	HA	United States	2013-Dec-17	A/Wisconsin/37/2013	Marshfield Clinic Research Foundation	Centers for Disease Control and Prevention
EPI501408	MP	United States	2013-Dec-07	A/Texas/93/2013	Texas Department of State Health Services-Laboratory Services	Centers for Disease Control and Prevention
EPI501409	NA	United States	2013-Dec-07	A/Texas/93/2013	Texas Department of State Health Services-Laboratory Services	Centers for Disease Control and Prevention
EPI501410	HA	United States	2013-Dec-07	A/Texas/93/2013	Texas Department of State Health Services-Laboratory Services	Centers for Disease Control and Prevention
EPI501221	MP	France	2013-Dec-30	A/Bretagne/014/2014	Institut Pasteur	Institut Pasteur
EPI501219	HA	France	2013-Dec-30	A/Bretagne/014/2014	Institut Pasteur	Institut Pasteur
EPI501220	NA	France	2013-Dec-30	A/Bretagne/014/2014	Institut Pasteur	Institut Pasteur
EPI501217	NA	France	2013-Dec-30	A/Lorraine/004/2014	Institut Pasteur	Institut Pasteur
EPI501216	HA	France	2013-Dec-30	A/Lorraine/004/2014	Institut Pasteur	Institut Pasteur
EPI501218	MP	France	2013-Dec-30	A/Lorraine/004/2014	Institut Pasteur	Institut Pasteur
EPI501210	HA	France	2013-Dec-26	A/Centre/2521/2013	Institut Pasteur	Institut Pasteur
EPI501211	NA	France	2013-Dec-26	A/Centre/2521/2013	Institut Pasteur	Institut Pasteur
EPI501212	MP	France	2013-Dec-26	A/Centre/2521/2013	Institut Pasteur	Institut Pasteur
EPI501207	HA	France	2013-Dec-18	A/Provence-Alpes-Côte d'Azur/2501/2013	Institut Pasteur	Institut Pasteur
EPI501208	NA	France	2013-Dec-18	A/Provence-Alpes-Côte d'Azur/2501/2013	Institut Pasteur	Institut Pasteur
EPI501209	MP	France	2013-Dec-18	A/Provence-Alpes-Côte d'Azur/2501/2013	Institut Pasteur	Institut Pasteur
EPI501201	HA	France	2013-Dec-17	A/Lorraine/2485/2013	Institut Pasteur	Institut Pasteur
EPI501202	NA	France	2013-Dec-17	A/Lorraine/2485/2013	Institut Pasteur	Institut Pasteur
EPI501203	MP	France	2013-Dec-17	A/Lorraine/2485/2013	Institut Pasteur	Institut Pasteur
EPI501198	HA	France	2013-Dec-17	A/Centre/2484/2013	Institut Pasteur	Institut Pasteur
EPI501199	NA	France	2013-Dec-17	A/Centre/2484/2013	Institut Pasteur	Institut Pasteur
EPI501200	MP	France	2013-Dec-17	A/Centre/2484/2013	Institut Pasteur	Institut Pasteur
EPI501195	HA	France	2013-Dec-19	A/Centre/2483/2013	Institut Pasteur	Institut Pasteur
EPI501196	NA	France	2013-Dec-19	A/Centre/2483/2013	Institut Pasteur	Institut Pasteur
EPI501197	MP	France	2013-Dec-19	A/Centre/2483/2013	Institut Pasteur	Institut Pasteur
EPI501192	HA	France	2013-Dec-17	A/Paris/2479/2013	Institut Pasteur	Institut Pasteur
EPI501193	NA	France	2013-Dec-17	A/Paris/2479/2013	Institut Pasteur	Institut Pasteur
EPI501194	MP	France	2013-Dec-17	A/Paris/2479/2013	Institut Pasteur	Institut Pasteur
EPI501190	NA	France	2013-Oct-28	A/Nord Pas de Calais/2135/2013	Institut Pasteur	Institut Pasteur	ENOUF,V
EPI501191	MP	France	2013-Oct-28	A/Nord Pas de Calais/2135/2013	Institut Pasteur	Institut Pasteur	ENOUF,V
EPI501189	HA	France	2013-Oct-28	A/Nord Pas de Calais/2135/2013	Institut Pasteur	Institut Pasteur	ENOUF,V
EPI501188	HA	France	2013-Oct-25	A/Centre/2129/2013	Institut Pasteur	Institut Pasteur
EPI501185	HA	France	2013-Oct-25	A/Centre/2128/2013	Institut Pasteur	Institut Pasteur
EPI501186	NA	France	2013-Oct-25	A/Centre/2128/2013	Institut Pasteur	Institut Pasteur
EPI501187	MP	France	2013-Oct-25	A/Centre/2128/2013	Institut Pasteur	Institut Pasteur
EPI501183	HA	France	2013-Oct-25	A/Paris/2127/2013	Institut Pasteur	Institut Pasteur
EPI501184	NA	France	2013-Oct-25	A/Paris/2127/2013	Institut Pasteur	Institut Pasteur
EPI500422	MP	Ukraine	2013-Dec-16	A/Ukraine/710/2013	Institute of Epidemiology and Infectious Diseases AMS of Ukraine	National Institute for Medical Research
EPI500301	HA	Ukraine	2013-Dec-16	A/Ukraine/710/2013	Institute of Epidemiology and Infectious Diseases AMS of Ukraine	National Institute for Medical Research
EPI500302	NA	Ukraine	2013-Dec-16	A/Ukraine/710/2013	Institute of Epidemiology and Infectious Diseases AMS of Ukraine	National Institute for Medical Research
EPI500432	MP	Ukraine	2013-Dec-24	A/Ukraine/6004/2013	Ministry of Health of Ukraine	National Institute for Medical Research
EPI500300	NA	Ukraine	2013-Dec-24	A/Ukraine/6004/2013	Ministry of Health of Ukraine	National Institute for Medical Research
EPI500299	HA	Ukraine	2013-Dec-24	A/Ukraine/6004/2013	Ministry of Health of Ukraine	National Institute for Medical Research
EPI500424	MP	Latvia	2013-Dec-10	A/Latvia/12019591/2013	State Agency, Infectology Center of Latvia	National Institute for Medical Research
EPI500295	HA	Latvia	2013-Dec-10	A/Latvia/12019591/2013	State Agency, Infectology Center of Latvia	National Institute for Medical Research
EPI500296	NA	Latvia	2013-Dec-10	A/Latvia/12019591/2013	State Agency, Infectology Center of Latvia	National Institute for Medical Research
EPI500429	MP	Hong Kong (SAR)	2013-Dec-26	A/Hong Kong/4/2014	Government Virus Unit	National Institute for Medical Research
EPI500293	HA	Hong Kong (SAR)	2013-Dec-26	A/Hong Kong/4/2014	Government Virus Unit	National Institute for Medical Research
EPI500294	NA	Hong Kong (SAR)	2013-Dec-26	A/Hong Kong/4/2014	Government Virus Unit	National Institute for Medical Research
EPI500428	MP	Hong Kong (SAR)	2013-Dec-30	A/Hong Kong/33/2014	Government Virus Unit	National Institute for Medical Research
EPI500290	HA	Hong Kong (SAR)	2013-Dec-30	A/Hong Kong/33/2014	Government Virus Unit	National Institute for Medical Research
EPI500291	NA	Hong Kong (SAR)	2013-Dec-30	A/Hong Kong/33/2014	Government Virus Unit	National Institute for Medical Research
EPI500433	MP	Hong Kong (SAR)	2013-Dec-29	A/Hong Kong/32/2014	Government Virus Unit	National Institute for Medical Research
EPI500288	HA	Hong Kong (SAR)	2013-Dec-29	A/Hong Kong/32/2014	Government Virus Unit	National Institute for Medical Research
EPI500289	NA	Hong Kong (SAR)	2013-Dec-29	A/Hong Kong/32/2014	Government Virus Unit	National Institute for Medical Research
EPI500421	MP	Hong Kong (SAR)	2013-Dec-26	A/Hong Kong/23/2014	Government Virus Unit	National Institute for Medical Research
EPI500286	HA	Hong Kong (SAR)	2013-Dec-26	A/Hong Kong/23/2014	Government Virus Unit	National Institute for Medical Research
EPI500287	NA	Hong Kong (SAR)	2013-Dec-26	A/Hong Kong/23/2014	Government Virus Unit	National Institute for Medical Research
EPI500431	MP	Hong Kong (SAR)	2013-Dec-28	A/Hong Kong/12/2014	Government Virus Unit	National Institute for Medical Research
EPI500282	HA	Hong Kong (SAR)	2013-Dec-28	A/Hong Kong/12/2014	Government Virus Unit	National Institute for Medical Research
EPI500283	NA	Hong Kong (SAR)	2013-Dec-28	A/Hong Kong/12/2014	Government Virus Unit	National Institute for Medical Research
EPI500427	MP	Denmark	2013-Dec-23	A/Denmark/104/2013	Statens Serum Institute	National Institute for Medical Research
EPI500281	HA	Denmark	2013-Dec-23	A/Denmark/104/2013	Statens Serum Institute	National Institute for Medical Research
EPI500438	MP	Denmark	2013-Dec-30	A/Denmark/103/2013	Statens Serum Institute	National Institute for Medical Research
EPI500279	HA	Denmark	2013-Dec-30	A/Denmark/103/2013	Statens Serum Institute	National Institute for Medical Research
EPI500280	NA	Denmark	2013-Dec-30	A/Denmark/103/2013	Statens Serum Institute	National Institute for Medical Research
EPI500435	MP	Turkey	2013-Dec-02	A/Bursa/176/2013	Istanbul University	National Institute for Medical Research
EPI500277	HA	Turkey	2013-Dec-02	A/Bursa/176/2013	Istanbul University	National Institute for Medical Research
EPI500278	NA	Turkey	2013-Dec-02	A/Bursa/176/2013	Istanbul University	National Institute for Medical Research
EPI500271	HA	Brazil	2013-Dec-23	A/São Paulo/94077/2013	Instituto Adolfo Lutz	Instituto Adolfo Lutz	Santos,Katia;Silva,Daniela;Benega,Margarete;Paulino,Renato;Santos,Cecilia;Paiva,Terezinha
EPI500270	HA	Brazil	2013-Nov-26	A/São Paulo/88083/2013	Instituto Adolfo Lutz	Instituto Adolfo Lutz	Santos,Katia;Silva,Daniela;Benega,Margarete;Paulino,Renato;Santos,Cecilia;Paiva,Terezinha
EPI500200	HA	United States	2013-Jul-01	A/Utah/07/2013	Centers for Disease Control and Prevention	National Institute for Medical Research
EPI500201	NA	United States	2013-Jul-01	A/Utah/07/2013	Centers for Disease Control and Prevention	National Institute for Medical Research
EPI500198	HA	United States	2013-Jul-01	A/Utah/07/2013	Centers for Disease Control and Prevention	National Institute for Medical Research
EPI500199	NA	United States	2013-Jul-01	A/Utah/07/2013	Centers for Disease Control and Prevention	National Institute for Medical Research
EPI500649	MP	Tunisia	2013-Nov-23	A/Tunisia/14680/2013	Hopital Charles Nicolle	National Institute for Medical Research
EPI500196	HA	Tunisia	2013-Nov-23	A/Tunisia/14680/2013	Hopital Charles Nicolle	National Institute for Medical Research
EPI500197	NA	Tunisia	2013-Nov-23	A/Tunisia/14680/2013	Hopital Charles Nicolle	National Institute for Medical Research
EPI500194	HA	United States	2013-Jul-01	A/Massachusetts/11/2013	Centers for Disease Control and Prevention	National Institute for Medical Research
EPI500195	NA	United States	2013-Jul-01	A/Massachusetts/11/2013	Centers for Disease Control and Prevention	National Institute for Medical Research
EPI500188	HA	United States	2013-Jul-01	A/Costa Rica/4700/2013	Centers for Disease Control and Prevention	National Institute for Medical Research
EPI500189	NA	United States	2013-Jul-01	A/Costa Rica/4700/2013	Centers for Disease Control and Prevention	National Institute for Medical Research
EPI500437	MP	Turkey	2013-Dec-16	A/Bursa/246/2013	Istanbul University	National Institute for Medical Research
EPI500184	HA	Turkey	2013-Dec-16	A/Bursa/246/2013	Istanbul University	National Institute for Medical Research
EPI500185	NA	Turkey	2013-Dec-16	A/Bursa/246/2013	Istanbul University	National Institute for Medical Research
EPI500182	HA	Turkey	2013-Dec-02	A/Bursa/177/2013	Istanbul University	National Institute for Medical Research
EPI500183	NA	Turkey	2013-Dec-02	A/Bursa/177/2013	Istanbul University	National Institute for Medical Research
EPI500180	HA	Turkey	2013-Dec-16	A/Antalya/251/2013	Istanbul University	National Institute for Medical Research
EPI500181	NA	Turkey	2013-Dec-16	A/Antalya/251/2013	Istanbul University	National Institute for Medical Research
EPI500152	NA	Taiwan	2013-Dec-03	A/Taiwan/1052/2013	Center for Disease Control	National Institute of Infectious Diseases (NIID)	Takashita,Emi; Fujisaki,Seiichiro; Itoh,Reiko; Miura,Mai; Ejima,Miho; Tashiro,Masato; Odagiri,Takato
EPI500153	HA	Taiwan	2013-Dec-03	A/Taiwan/1052/2013	Center for Disease Control	National Institute of Infectious Diseases (NIID)	Takashita,Emi; Fujisaki,Seiichiro; Itoh,Reiko; Miura,Mai; Ejima,Miho; Tashiro,Masato; Odagiri,Takato
EPI500148	NA	Taiwan	2013-Nov-04	A/Taiwan/1034/2013	Center for Disease Control	National Institute of Infectious Diseases (NIID)	Takashita,Emi; Fujisaki,Seiichiro; Itoh,Reiko; Miura,Mai; Ejima,Miho; Tashiro,Masato; Odagiri,Takato
EPI500149	HA	Taiwan	2013-Nov-04	A/Taiwan/1034/2013	Center for Disease Control	National Institute of Infectious Diseases (NIID)	Takashita,Emi; Fujisaki,Seiichiro; Itoh,Reiko; Miura,Mai; Ejima,Miho; Tashiro,Masato; Odagiri,Takato
EPI500146	NA	Taiwan	2013-Oct-31	A/Taiwan/1031/2013	Center for Disease Control	National Institute of Infectious Diseases (NIID)	Takashita,Emi; Fujisaki,Seiichiro; Itoh,Reiko; Miura,Mai; Ejima,Miho; Tashiro,Masato; Odagiri,Takato
EPI500147	HA	Taiwan	2013-Oct-31	A/Taiwan/1031/2013	Center for Disease Control	National Institute of Infectious Diseases (NIID)	Takashita,Emi; Fujisaki,Seiichiro; Itoh,Reiko; Miura,Mai; Ejima,Miho; Tashiro,Masato; Odagiri,Takato
EPI500144	NA	Taiwan	2013-Oct-25	A/Taiwan/1029/2013	Center for Disease Control	National Institute of Infectious Diseases (NIID)	Takashita,Emi; Fujisaki,Seiichiro; Itoh,Reiko; Miura,Mai; Ejima,Miho; Tashiro,Masato; Odagiri,Takato
EPI500145	HA	Taiwan	2013-Oct-25	A/Taiwan/1029/2013	Center for Disease Control	National Institute of Infectious Diseases (NIID)	Takashita,Emi; Fujisaki,Seiichiro; Itoh,Reiko; Miura,Mai; Ejima,Miho; Tashiro,Masato; Odagiri,Takato
EPI500142	NA	Taiwan	2013-Nov-08	A/Taiwan/1023/2013	Center for Disease Control	National Institute of Infectious Diseases (NIID)	Takashita,Emi; Fujisaki,Seiichiro; Itoh,Reiko; Miura,Mai; Ejima,Miho; Tashiro,Masato; Odagiri,Takato
EPI500143	HA	Taiwan	2013-Nov-08	A/Taiwan/1023/2013	Center for Disease Control	National Institute of Infectious Diseases (NIID)	Takashita,Emi; Fujisaki,Seiichiro; Itoh,Reiko; Miura,Mai; Ejima,Miho; Tashiro,Masato; Odagiri,Takato
EPI500128	NA	Japan	2013-Dec-09	A/KAWASAKI/61/2013	Kawasaki City Institute of Public Health	National Institute of Infectious Diseases (NIID)	Takashita,Emi; Fujisaki,Seiichiro; Itoh,Reiko; Miura,Mai; Ejima,Miho; Tashiro,Masato; Odagiri,Takato
EPI500129	HA	Japan	2013-Dec-09	A/KAWASAKI/61/2013	Kawasaki City Institute of Public Health	National Institute of Infectious Diseases (NIID)	Takashita,Emi; Fujisaki,Seiichiro; Itoh,Reiko; Miura,Mai; Ejima,Miho; Tashiro,Masato; Odagiri,Takato
EPI500126	NA	Japan	2013-Dec-03	A/KOCHI/31/2013	Kochi Public Health and Sanitation Institute	National Institute of Infectious Diseases (NIID)	Takashita,Emi; Fujisaki,Seiichiro; Itoh,Reiko; Miura,Mai; Ejima,Miho; Tashiro,Masato; Odagiri,Takato
EPI500127	HA	Japan	2013-Dec-03	A/KOCHI/31/2013	Kochi Public Health and Sanitation Institute	National Institute of Infectious Diseases (NIID)	Takashita,Emi; Fujisaki,Seiichiro; Itoh,Reiko; Miura,Mai; Ejima,Miho; Tashiro,Masato; Odagiri,Takato
EPI500124	NA	Japan	2013-Nov-25	A/SAPPORO/112/2013	Sapporo City Institute of Public Health	National Institute of Infectious Diseases (NIID)	Takashita,Emi; Fujisaki,Seiichiro; Itoh,Reiko; Miura,Mai; Ejima,Miho; Tashiro,Masato; Odagiri,Takato
EPI500125	HA	Japan	2013-Nov-25	A/SAPPORO/112/2013	Sapporo City Institute of Public Health	National Institute of Infectious Diseases (NIID)	Takashita,Emi; Fujisaki,Seiichiro; Itoh,Reiko; Miura,Mai; Ejima,Miho; Tashiro,Masato; Odagiri,Takato
EPI500120	NA	Japan	2013-Nov-25	A/SAITAMA/136/2013	Saitama Institute of Public Health	National Institute of Infectious Diseases (NIID)	Takashita,Emi; Fujisaki,Seiichiro; Itoh,Reiko; Miura,Mai; Ejima,Miho; Tashiro,Masato; Odagiri,Takato
EPI500121	HA	Japan	2013-Nov-25	A/SAITAMA/136/2013	Saitama Institute of Public Health	National Institute of Infectious Diseases (NIID)	Takashita,Emi; Fujisaki,Seiichiro; Itoh,Reiko; Miura,Mai; Ejima,Miho; Tashiro,Masato; Odagiri,Takato
EPI499806	HA	Spain	2013-Dec-26	A/PaisVasco/14024/2013	Servicio de Microbiología Hospital Donostia	Instituto de Salud Carlos III	Pozo,F; P?rez-Sautu,U.; Calderon,A.; Gonz?lez -Esguevillas,M.; Molinero,M.; Casas,I.
EPI499805	HA	Spain	2013-Dec-26	A/PaisVasco/14023/2013	Servicio de Microbiología Hospital Donostia	Instituto de Salud Carlos III	Pozo,F; P?rez-Sautu,U.; Calderon,A.; Gonz?lez -Esguevillas,M.; Molinero,M.; Casas,I.
EPI499804	HA	Spain	2013-Dec-19	A/PaisVasco/14017/2013	Servicio de Microbiología Hospital Donostia	Instituto de Salud Carlos III	Pozo,F; P?rez-Sautu,U.; Calderon,A.; Gonz?lez -Esguevillas,M.; Molinero,M.; Casas,I.
EPI499802	HA	Spain	2013-Dec-07	A/Baleares/1519/2013	Servicio de Microbiología Hospital Universitario Son Espases	Instituto de Salud Carlos III	Pozo,F; P?rez-Sautu,U.; Calderon,A.; Gonz?lez -Esguevillas,M.; Molinero,M.; Casas,I.
EPI499627	NA	Sweden	2013-Dec-08	A/Stockholm/31/2013	Public Health Agency of Sweden	National Institute for Medical Research
EPI499626	HA	Sweden	2013-Dec-08	A/Stockholm/31/2013	Public Health Agency of Sweden	National Institute for Medical Research
EPI500439	MP	Sweden	2013-Dec-08	A/Stockholm/31/2013	Public Health Agency of Sweden	National Institute for Medical Research
EPI500415	MP	Sweden	2013-Dec-15	A/Stockholm/36/2013	Public Health Agency of Sweden	National Institute for Medical Research
EPI499624	HA	Sweden	2013-Dec-15	A/Stockholm/36/2013	Public Health Agency of Sweden	National Institute for Medical Research
EPI499625	NA	Sweden	2013-Dec-15	A/Stockholm/36/2013	Public Health Agency of Sweden	National Institute for Medical Research
EPI500412	MP	Sweden	2013-Dec-04	A/Stockholm/34/2013	Public Health Agency of Sweden	National Institute for Medical Research
EPI499622	HA	Sweden	2013-Dec-04	A/Stockholm/34/2013	Public Health Agency of Sweden	National Institute for Medical Research
EPI499623	NA	Sweden	2013-Dec-04	A/Stockholm/34/2013	Public Health Agency of Sweden	National Institute for Medical Research
EPI500413	MP	Sweden	2013-Nov-26	A/Stockholm/30/2013	Public Health Agency of Sweden	National Institute for Medical Research
EPI499620	HA	Sweden	2013-Nov-26	A/Stockholm/30/2013	Public Health Agency of Sweden	National Institute for Medical Research
EPI499621	NA	Sweden	2013-Nov-26	A/Stockholm/30/2013	Public Health Agency of Sweden	National Institute for Medical Research
EPI500420	MP	Sweden	2013-Nov-09	A/Stockholm/22/2013	Public Health Agency of Sweden	National Institute for Medical Research
EPI499616	HA	Sweden	2013-Nov-09	A/Stockholm/22/2013	Public Health Agency of Sweden	National Institute for Medical Research
EPI499617	NA	Sweden	2013-Nov-09	A/Stockholm/22/2013	Public Health Agency of Sweden	National Institute for Medical Research
EPI499612	HA	Sweden	2013-Sep-03	A/Stockholm/17/2013	Public Health Agency of Sweden	National Institute for Medical Research
EPI499613	NA	Sweden	2013-Sep-03	A/Stockholm/17/2013	Public Health Agency of Sweden	National Institute for Medical Research
EPI500417	MP	Sweden	2013-Sep-03	A/Stockholm/17/2013	Public Health Agency of Sweden	National Institute for Medical Research
EPI499606	HA	France	2013-Oct-24	A/Nimes/2658/2013	CRR virus Influenza region Sud	National Institute for Medical Research
EPI499607	NA	France	2013-Oct-24	A/Nimes/2658/2013	CRR virus Influenza region Sud	National Institute for Medical Research
EPI500596	MP	France	2013-Oct-24	A/Nimes/2658/2013	CRR virus Influenza region Sud	National Institute for Medical Research
EPI499604	HA	Netherlands	2013-Dec-05	A/Netherlands/2249/2013	Erasmus Medical Center	National Institute for Medical Research
EPI499605	NA	Netherlands	2013-Dec-05	A/Netherlands/2249/2013	Erasmus Medical Center	National Institute for Medical Research
EPI500418	MP	Netherlands	2013-Dec-05	A/Netherlands/2249/2013	Erasmus Medical Center	National Institute for Medical Research
EPI499602	HA	Netherlands	2013-Oct-23	A/Netherlands/2247/2013	Erasmus Medical Center	National Institute for Medical Research
EPI499603	NA	Netherlands	2013-Oct-23	A/Netherlands/2247/2013	Erasmus Medical Center	National Institute for Medical Research
EPI500419	MP	Netherlands	2013-Oct-23	A/Netherlands/2247/2013	Erasmus Medical Center	National Institute for Medical Research
EPI499600	HA	Netherlands	2013-Oct-19	A/Netherlands/2244/2013	Erasmus Medical Center	National Institute for Medical Research
EPI499601	NA	Netherlands	2013-Oct-19	A/Netherlands/2244/2013	Erasmus Medical Center	National Institute for Medical Research
EPI500430	MP	Netherlands	2013-Oct-19	A/Netherlands/2244/2013	Erasmus Medical Center	National Institute for Medical Research
EPI499598	HA	Spain	2013-Dec-10	A/Navarra/1528/2013	Instituto de Salud Carlos III	National Institute for Medical Research
EPI499599	NA	Spain	2013-Dec-10	A/Navarra/1528/2013	Instituto de Salud Carlos III	National Institute for Medical Research
EPI500610	MP	Spain	2013-Dec-10	A/Navarra/1528/2013	Instituto de Salud Carlos III	National Institute for Medical Research
EPI499596	HA	France	2013-Aug-27	A/Bordeaux/2456/2013	CRR virus Influenza region Sud	National Institute for Medical Research
EPI499597	NA	France	2013-Aug-27	A/Bordeaux/2456/2013	CRR virus Influenza region Sud	National Institute for Medical Research
EPI500434	MP	Germany	2013-Dec-10	A/Berlin/215/2013	Robert Koch Institute	National Institute for Medical Research
EPI499594	HA	Germany	2013-Dec-10	A/Berlin/215/2013	Robert Koch Institute	National Institute for Medical Research
EPI499595	NA	Germany	2013-Dec-10	A/Berlin/215/2013	Robert Koch Institute	National Institute for Medical Research
EPI500593	MP	Spain	2013-Dec-07	A/Baleares/1521/2013	Instituto de Salud Carlos III	National Institute for Medical Research
EPI499592	HA	Spain	2013-Dec-07	A/Baleares/1521/2013	Instituto de Salud Carlos III	National Institute for Medical Research
EPI499593	NA	Spain	2013-Dec-07	A/Baleares/1521/2013	Instituto de Salud Carlos III	National Institute for Medical Research
EPI500603	MP	Spain	2013-Nov-29	A/Baleares/1498/2013	Instituto de Salud Carlos III	National Institute for Medical Research
EPI499590	HA	Spain	2013-Nov-29	A/Baleares/1498/2013	Instituto de Salud Carlos III	National Institute for Medical Research
EPI499591	NA	Spain	2013-Nov-29	A/Baleares/1498/2013	Instituto de Salud Carlos III	National Institute for Medical Research
EPI499540	HA	United States	2013-Sep-12	A/Florida/3476/2013		Other Database Import	Connors,B.C.; Jones,S.L.; Bisaha,S.A.; Canas,L.C.; Baker,J.A.; Cosme,K.W.; Couch,M.R.; Garrett,C.M.; Weghorst,K.L.; Davis,M.G.; Hanson,J.F.; Yohannes,R.A.; Abshire,J.P.; DeMarcus,L.S.; Smith,J.P.; Fumia,K.F.; Zorich,S.C.; Macias,E.A.; Noe,J.C.; Sjoberg,P.A.
EPI499388	MP	United States	2013-Dec-04	A/New York/32/2013	New York City Department of Health	Centers for Disease Control and Prevention
EPI499389	NA	United States	2013-Dec-04	A/New York/32/2013	New York City Department of Health	Centers for Disease Control and Prevention
EPI499390	HA	United States	2013-Dec-04	A/New York/32/2013	New York City Department of Health	Centers for Disease Control and Prevention
EPI499385	MP	United States	2013-Nov-27	A/Kentucky/13/2013	Kentucky Division of Laboratory Services	Centers for Disease Control and Prevention
EPI499386	NA	United States	2013-Nov-27	A/Kentucky/13/2013	Kentucky Division of Laboratory Services	Centers for Disease Control and Prevention
EPI499387	HA	United States	2013-Nov-27	A/Kentucky/13/2013	Kentucky Division of Laboratory Services	Centers for Disease Control and Prevention
EPI499382	NA	United States	2013-Nov-26	A/California/47/2013	California Department of Health Services	Centers for Disease Control and Prevention
EPI499383	HA	United States	2013-Nov-26	A/California/47/2013	California Department of Health Services	Centers for Disease Control and Prevention
EPI503910	MP	United States	2013-Nov-26	A/California/47/2013	California Department of Health Services	Centers for Disease Control and Prevention
EPI499377	NA	United States	2013-Dec-13	A/Wisconsin/36/2013	Wisconsin State Laboratory of Hygiene	Centers for Disease Control and Prevention
EPI499378	HA	United States	2013-Dec-13	A/Wisconsin/36/2013	Wisconsin State Laboratory of Hygiene	Centers for Disease Control and Prevention
EPI499376	MP	United States	2013-Dec-13	A/Wisconsin/36/2013	Wisconsin State Laboratory of Hygiene	Centers for Disease Control and Prevention
EPI499307	MP	Hong Kong (SAR)	2013-Oct-12	A/Hong Kong/5643/2013	Government Virus Unit	Centers for Disease Control and Prevention
EPI499308	HA	Hong Kong (SAR)	2013-Oct-12	A/Hong Kong/5643/2013	Government Virus Unit	Centers for Disease Control and Prevention
EPI507640	NP	Hong Kong (SAR)	2013-Oct-12	A/Hong Kong/5643/2013	Government Virus Unit	Centers for Disease Control and Prevention
EPI507641	NS	Hong Kong (SAR)	2013-Oct-12	A/Hong Kong/5643/2013	Government Virus Unit	Centers for Disease Control and Prevention
EPI507642	PA	Hong Kong (SAR)	2013-Oct-12	A/Hong Kong/5643/2013	Government Virus Unit	Centers for Disease Control and Prevention
EPI507643	PB2	Hong Kong (SAR)	2013-Oct-12	A/Hong Kong/5643/2013	Government Virus Unit	Centers for Disease Control and Prevention
EPI507644	PB1	Hong Kong (SAR)	2013-Oct-12	A/Hong Kong/5643/2013	Government Virus Unit	Centers for Disease Control and Prevention
EPI507645	NA	Hong Kong (SAR)	2013-Oct-12	A/Hong Kong/5643/2013	Government Virus Unit	Centers for Disease Control and Prevention
EPI499297	NS	United States	2013-Oct-07	A/Louisiana/09/2013	Louisiana Department of Health and Hospitals	Centers for Disease Control and Prevention
EPI499298	MP	United States	2013-Oct-07	A/Louisiana/09/2013	Louisiana Department of Health and Hospitals	Centers for Disease Control and Prevention
EPI499299	PA	United States	2013-Oct-07	A/Louisiana/09/2013	Louisiana Department of Health and Hospitals	Centers for Disease Control and Prevention
EPI499300	PB2	United States	2013-Oct-07	A/Louisiana/09/2013	Louisiana Department of Health and Hospitals	Centers for Disease Control and Prevention
EPI499301	PB1	United States	2013-Oct-07	A/Louisiana/09/2013	Louisiana Department of Health and Hospitals	Centers for Disease Control and Prevention
EPI499302	NA	United States	2013-Oct-07	A/Louisiana/09/2013	Louisiana Department of Health and Hospitals	Centers for Disease Control and Prevention
EPI499303	HA	United States	2013-Oct-07	A/Louisiana/09/2013	Louisiana Department of Health and Hospitals	Centers for Disease Control and Prevention
EPI499272	MP	Vietnam	2013-Oct-08	A/Vietnam/480/2013	National Institute of Hygiene and Epidemiology	Centers for Disease Control and Prevention
EPI499273	NA	Vietnam	2013-Oct-08	A/Vietnam/480/2013	National Institute of Hygiene and Epidemiology	Centers for Disease Control and Prevention
EPI499274	HA	Vietnam	2013-Oct-08	A/Vietnam/480/2013	National Institute of Hygiene and Epidemiology	Centers for Disease Control and Prevention
EPI499266	MP	Vietnam	2013-Oct-04	A/Vietnam/481/2013	National Institute of Hygiene and Epidemiology	Centers for Disease Control and Prevention
EPI499267	NA	Vietnam	2013-Oct-04	A/Vietnam/481/2013	National Institute of Hygiene and Epidemiology	Centers for Disease Control and Prevention
EPI499268	HA	Vietnam	2013-Oct-04	A/Vietnam/481/2013	National Institute of Hygiene and Epidemiology	Centers for Disease Control and Prevention
EPI498807	HA	Austria	2013-Dec-21	A/Austria/1/2014	Department of Virology, Medical University Vienna	Medical University Vienna
EPI498808	NA	Austria	2013-Dec-21	A/Austria/1/2014	Department of Virology, Medical University Vienna	Medical University Vienna
EPI498801	HA	France	2013-Sep-30	A/Paris/2031/2013	Institut Pasteur	Institut Pasteur
EPI498802	NA	France	2013-Sep-30	A/Paris/2031/2013	Institut Pasteur	Institut Pasteur
EPI498803	MP	France	2013-Sep-30	A/Paris/2031/2013	Institut Pasteur	Institut Pasteur
EPI498787	MP	China	2013-Nov-08	A/Jiangxi-Xunyang/1790/2013	WHO Chinese National Influenza Center	WHO Chinese National Influenza Center	Yu Lan,Xiyan Li,Xiang Zhao,Yanhui Cheng,minju Tan,Weijuan Huang,Dayan Wang,Dexin Li,Yuelong Shu
EPI498788	NA	China	2013-Nov-08	A/Jiangxi-Xunyang/1790/2013	WHO Chinese National Influenza Center	WHO Chinese National Influenza Center	Yu Lan,Xiyan Li,Xiang Zhao,Yanhui Cheng,minju Tan,Weijuan Huang,Dayan Wang,Dexin Li,Yuelong Shu
EPI498789	HA	China	2013-Nov-08	A/Jiangxi-Xunyang/1790/2013	WHO Chinese National Influenza Center	WHO Chinese National Influenza Center	Yu Lan,Xiyan Li,Xiang Zhao,Yanhui Cheng,minju Tan,Weijuan Huang,Dayan Wang,Dexin Li,Yuelong Shu
EPI498784	MP	China	2013-Nov-10	A/Chongqing-Yuzhong/11653/2013	WHO Chinese National Influenza Center	WHO Chinese National Influenza Center	Yu Lan,Xiyan Li,Xiang Zhao,Yanhui Cheng,minju Tan,Weijuan Huang,Dayan Wang,Dexin Li,Yuelong Shu
EPI498785	NA	China	2013-Nov-10	A/Chongqing-Yuzhong/11653/2013	WHO Chinese National Influenza Center	WHO Chinese National Influenza Center	Yu Lan,Xiyan Li,Xiang Zhao,Yanhui Cheng,minju Tan,Weijuan Huang,Dayan Wang,Dexin Li,Yuelong Shu
EPI498786	HA	China	2013-Nov-10	A/Chongqing-Yuzhong/11653/2013	WHO Chinese National Influenza Center	WHO Chinese National Influenza Center	Yu Lan,Xiyan Li,Xiang Zhao,Yanhui Cheng,minju Tan,Weijuan Huang,Dayan Wang,Dexin Li,Yuelong Shu
EPI498778	MP	China	2013-Nov-04	A/Yunnan-Wenshan/1329/2013	WHO Chinese National Influenza Center	WHO Chinese National Influenza Center	Yu Lan,Xiyan Li,Xiang Zhao,Yanhui Cheng,minju Tan,Weijuan Huang,Dayan Wang,Dexin Li,Yuelong Shu
EPI498779	NA	China	2013-Nov-04	A/Yunnan-Wenshan/1329/2013	WHO Chinese National Influenza Center	WHO Chinese National Influenza Center	Yu Lan,Xiyan Li,Xiang Zhao,Yanhui Cheng,minju Tan,Weijuan Huang,Dayan Wang,Dexin Li,Yuelong Shu
EPI498780	HA	China	2013-Nov-04	A/Yunnan-Wenshan/1329/2013	WHO Chinese National Influenza Center	WHO Chinese National Influenza Center	Yu Lan,Xiyan Li,Xiang Zhao,Yanhui Cheng,minju Tan,Weijuan Huang,Dayan Wang,Dexin Li,Yuelong Shu
EPI498772	MP	China	2013-Nov-05	A/Anhui-Baohe/1694/2013	WHO Chinese National Influenza Center	WHO Chinese National Influenza Center	Yu Lan,Xiyan Li,Xiang Zhao,Yanhui Cheng,minju Tan,Weijuan Huang,Dayan Wang,Dexin Li,Yuelong Shu
EPI498773	NA	China	2013-Nov-05	A/Anhui-Baohe/1694/2013	WHO Chinese National Influenza Center	WHO Chinese National Influenza Center	Yu Lan,Xiyan Li,Xiang Zhao,Yanhui Cheng,minju Tan,Weijuan Huang,Dayan Wang,Dexin Li,Yuelong Shu
EPI498774	HA	China	2013-Nov-05	A/Anhui-Baohe/1694/2013	WHO Chinese National Influenza Center	WHO Chinese National Influenza Center	Yu Lan,Xiyan Li,Xiang Zhao,Yanhui Cheng,minju Tan,Weijuan Huang,Dayan Wang,Dexin Li,Yuelong Shu
EPI498749	NA	China	2013-Sep-02	A/Guizhou-Duyun/1652/2013	WHO Chinese National Influenza Center	WHO Chinese National Influenza Center	Yu Lan,Xiyan Li,Xiang Zhao,Yanhui Cheng,minju Tan,Weijuan Huang,Dayan Wang,Dexin Li,Yuelong Shu
EPI498750	HA	China	2013-Sep-02	A/Guizhou-Duyun/1652/2013	WHO Chinese National Influenza Center	WHO Chinese National Influenza Center	Yu Lan,Xiyan Li,Xiang Zhao,Yanhui Cheng,minju Tan,Weijuan Huang,Dayan Wang,Dexin Li,Yuelong Shu
EPI498748	MP	China	2013-Sep-02	A/Guizhou-Duyun/1652/2013	WHO Chinese National Influenza Center	WHO Chinese National Influenza Center	Yu Lan,Xiyan Li,Xiang Zhao,Yanhui Cheng,minju Tan,Weijuan Huang,Dayan Wang,Dexin Li,Yuelong Shu
EPI498745	MP	China	2013-Sep-03	A/Fujian-Fengze/1335/2013	WHO Chinese National Influenza Center	WHO Chinese National Influenza Center	Yu Lan,Xiyan Li,Xiang Zhao,Yanhui Cheng,minju Tan,Weijuan Huang,Dayan Wang,Dexin Li,Yuelong Shu
EPI498746	NA	China	2013-Sep-03	A/Fujian-Fengze/1335/2013	WHO Chinese National Influenza Center	WHO Chinese National Influenza Center	Yu Lan,Xiyan Li,Xiang Zhao,Yanhui Cheng,minju Tan,Weijuan Huang,Dayan Wang,Dexin Li,Yuelong Shu
EPI498747	HA	China	2013-Sep-03	A/Fujian-Fengze/1335/2013	WHO Chinese National Influenza Center	WHO Chinese National Influenza Center	Yu Lan,Xiyan Li,Xiang Zhao,Yanhui Cheng,minju Tan,Weijuan Huang,Dayan Wang,Dexin Li,Yuelong Shu
EPI498742	MP	China	2013-Sep-09	A/Beijing-Huairou/11379/2013	WHO Chinese National Influenza Center	WHO Chinese National Influenza Center	Yu Lan,Xiyan Li,Xiang Zhao,Yanhui Cheng,minju Tan,Weijuan Huang,Dayan Wang,Dexin Li,Yuelong Shu
EPI498743	NA	China	2013-Sep-09	A/Beijing-Huairou/11379/2013	WHO Chinese National Influenza Center	WHO Chinese National Influenza Center	Yu Lan,Xiyan Li,Xiang Zhao,Yanhui Cheng,minju Tan,Weijuan Huang,Dayan Wang,Dexin Li,Yuelong Shu
EPI498744	HA	China	2013-Sep-09	A/Beijing-Huairou/11379/2013	WHO Chinese National Influenza Center	WHO Chinese National Influenza Center	Yu Lan,Xiyan Li,Xiang Zhao,Yanhui Cheng,minju Tan,Weijuan Huang,Dayan Wang,Dexin Li,Yuelong Shu
EPI498730	MP	China	2013-Sep-04	A/Guangdong-Dongguan-Ben-Di/1695/2013	WHO Chinese National Influenza Center	WHO Chinese National Influenza Center	Yu Lan,Xiyan Li,Xiang Zhao,Yanhui Cheng,minju Tan,Weijuan Huang,Dayan Wang,Dexin Li,Yuelong Shu
EPI498731	NA	China	2013-Sep-04	A/Guangdong-Dongguan-Ben-Di/1695/2013	WHO Chinese National Influenza Center	WHO Chinese National Influenza Center	Yu Lan,Xiyan Li,Xiang Zhao,Yanhui Cheng,minju Tan,Weijuan Huang,Dayan Wang,Dexin Li,Yuelong Shu
EPI498732	HA	China	2013-Sep-04	A/Guangdong-Dongguan-Ben-Di/1695/2013	WHO Chinese National Influenza Center	WHO Chinese National Influenza Center	Yu Lan,Xiyan Li,Xiang Zhao,Yanhui Cheng,minju Tan,Weijuan Huang,Dayan Wang,Dexin Li,Yuelong Shu
EPI498727	MP	China	2013-Sep-25	A/Shanghai-Pudongxin/1904/2013	WHO Chinese National Influenza Center	WHO Chinese National Influenza Center	Yu Lan,Xiyan Li,Xiang Zhao,Yanhui Cheng,minju Tan,Weijuan Huang,Dayan Wang,Dexin Li,Yuelong Shu
EPI498728	NA	China	2013-Sep-25	A/Shanghai-Pudongxin/1904/2013	WHO Chinese National Influenza Center	WHO Chinese National Influenza Center	Yu Lan,Xiyan Li,Xiang Zhao,Yanhui Cheng,minju Tan,Weijuan Huang,Dayan Wang,Dexin Li,Yuelong Shu
EPI498729	HA	China	2013-Sep-25	A/Shanghai-Pudongxin/1904/2013	WHO Chinese National Influenza Center	WHO Chinese National Influenza Center	Yu Lan,Xiyan Li,Xiang Zhao,Yanhui Cheng,minju Tan,Weijuan Huang,Dayan Wang,Dexin Li,Yuelong Shu
EPI498721	MP	China	2013-Oct-07	A/Jiangxi-Zhushan/1659/2013	WHO Chinese National Influenza Center	WHO Chinese National Influenza Center	Yu Lan,Xiyan Li,Xiang Zhao,Yanhui Cheng,minju Tan,Weijuan Huang,Dayan Wang,Dexin Li,Yuelong Shu
EPI498722	NA	China	2013-Oct-07	A/Jiangxi-Zhushan/1659/2013	WHO Chinese National Influenza Center	WHO Chinese National Influenza Center	Yu Lan,Xiyan Li,Xiang Zhao,Yanhui Cheng,minju Tan,Weijuan Huang,Dayan Wang,Dexin Li,Yuelong Shu
EPI498723	HA	China	2013-Oct-07	A/Jiangxi-Zhushan/1659/2013	WHO Chinese National Influenza Center	WHO Chinese National Influenza Center	Yu Lan,Xiyan Li,Xiang Zhao,Yanhui Cheng,minju Tan,Weijuan Huang,Dayan Wang,Dexin Li,Yuelong Shu
EPI498718	MP	China	2013-Oct-03	A/Hubei-Hongshan/1437/2013	WHO Chinese National Influenza Center	WHO Chinese National Influenza Center	Yu Lan,Xiyan Li,Xiang Zhao,Yanhui Cheng,minju Tan,Weijuan Huang,Dayan Wang,Dexin Li,Yuelong Shu
EPI498719	NA	China	2013-Oct-03	A/Hubei-Hongshan/1437/2013	WHO Chinese National Influenza Center	WHO Chinese National Influenza Center	Yu Lan,Xiyan Li,Xiang Zhao,Yanhui Cheng,minju Tan,Weijuan Huang,Dayan Wang,Dexin Li,Yuelong Shu
EPI498720	HA	China	2013-Oct-03	A/Hubei-Hongshan/1437/2013	WHO Chinese National Influenza Center	WHO Chinese National Influenza Center	Yu Lan,Xiyan Li,Xiang Zhao,Yanhui Cheng,minju Tan,Weijuan Huang,Dayan Wang,Dexin Li,Yuelong Shu
EPI498717	HA	China	2013-Sep-30	A/Anhui-Tianjiaan/1523/2013	WHO Chinese National Influenza Center	WHO Chinese National Influenza Center	Yu Lan,Xiyan Li,Xiang Zhao,Yanhui Cheng,minju Tan,Weijuan Huang,Dayan Wang,Dexin Li,Yuelong Shu
EPI498715	MP	China	2013-Sep-30	A/Anhui-Tianjiaan/1523/2013	WHO Chinese National Influenza Center	WHO Chinese National Influenza Center	Yu Lan,Xiyan Li,Xiang Zhao,Yanhui Cheng,minju Tan,Weijuan Huang,Dayan Wang,Dexin Li,Yuelong Shu
EPI498716	NA	China	2013-Sep-30	A/Anhui-Tianjiaan/1523/2013	WHO Chinese National Influenza Center	WHO Chinese National Influenza Center	Yu Lan,Xiyan Li,Xiang Zhao,Yanhui Cheng,minju Tan,Weijuan Huang,Dayan Wang,Dexin Li,Yuelong Shu
EPI498709	MP	China	2013-Sep-14	A/Jiangsu-Nanjing-Gulou/11776/2013	WHO Chinese National Influenza Center	WHO Chinese National Influenza Center	Yu Lan,Xiyan Li,Xiang Zhao,Yanhui Cheng,minju Tan,Weijuan Huang,Dayan Wang,Dexin Li,Yuelong Shu
EPI498710	NA	China	2013-Sep-14	A/Jiangsu-Nanjing-Gulou/11776/2013	WHO Chinese National Influenza Center	WHO Chinese National Influenza Center	Yu Lan,Xiyan Li,Xiang Zhao,Yanhui Cheng,minju Tan,Weijuan Huang,Dayan Wang,Dexin Li,Yuelong Shu
EPI498711	HA	China	2013-Sep-14	A/Jiangsu-Nanjing-Gulou/11776/2013	WHO Chinese National Influenza Center	WHO Chinese National Influenza Center	Yu Lan,Xiyan Li,Xiang Zhao,Yanhui Cheng,minju Tan,Weijuan Huang,Dayan Wang,Dexin Li,Yuelong Shu
EPI498706	MP	China	2013-Oct-06	A/Shanghai-Song-Jiang/1632/2013	WHO Chinese National Influenza Center	WHO Chinese National Influenza Center	Yu Lan,Xiyan Li,Xiang Zhao,Yanhui Cheng,minju Tan,Weijuan Huang,Dayan Wang,Dexin Li,Yuelong Shu
EPI498707	NA	China	2013-Oct-06	A/Shanghai-Song-Jiang/1632/2013	WHO Chinese National Influenza Center	WHO Chinese National Influenza Center	Yu Lan,Xiyan Li,Xiang Zhao,Yanhui Cheng,minju Tan,Weijuan Huang,Dayan Wang,Dexin Li,Yuelong Shu
EPI498708	HA	China	2013-Oct-06	A/Shanghai-Song-Jiang/1632/2013	WHO Chinese National Influenza Center	WHO Chinese National Influenza Center	Yu Lan,Xiyan Li,Xiang Zhao,Yanhui Cheng,minju Tan,Weijuan Huang,Dayan Wang,Dexin Li,Yuelong Shu
EPI498703	MP	China	2013-Oct-12	A/Jiangsu-Nanjing-Gulou/12052/2013	WHO Chinese National Influenza Center	WHO Chinese National Influenza Center	Yu Lan,Xiyan Li,Xiang Zhao,Yanhui Cheng,minju Tan,Weijuan Huang,Dayan Wang,Dexin Li,Yuelong Shu
EPI498704	NA	China	2013-Oct-12	A/Jiangsu-Nanjing-Gulou/12052/2013	WHO Chinese National Influenza Center	WHO Chinese National Influenza Center	Yu Lan,Xiyan Li,Xiang Zhao,Yanhui Cheng,minju Tan,Weijuan Huang,Dayan Wang,Dexin Li,Yuelong Shu
EPI498705	HA	China	2013-Oct-12	A/Jiangsu-Nanjing-Gulou/12052/2013	WHO Chinese National Influenza Center	WHO Chinese National Influenza Center	Yu Lan,Xiyan Li,Xiang Zhao,Yanhui Cheng,minju Tan,Weijuan Huang,Dayan Wang,Dexin Li,Yuelong Shu
EPI498700	MP	China	2013-Oct-08	A/Guangdong-Rongcheng/1715/2013	WHO Chinese National Influenza Center	WHO Chinese National Influenza Center	Yu Lan,Xiyan Li,Xiang Zhao,Yanhui Cheng,minju Tan,Weijuan Huang,Dayan Wang,Dexin Li,Yuelong Shu
EPI498701	NA	China	2013-Oct-08	A/Guangdong-Rongcheng/1715/2013	WHO Chinese National Influenza Center	WHO Chinese National Influenza Center	Yu Lan,Xiyan Li,Xiang Zhao,Yanhui Cheng,minju Tan,Weijuan Huang,Dayan Wang,Dexin Li,Yuelong Shu
EPI498702	HA	China	2013-Oct-08	A/Guangdong-Rongcheng/1715/2013	WHO Chinese National Influenza Center	WHO Chinese National Influenza Center	Yu Lan,Xiyan Li,Xiang Zhao,Yanhui Cheng,minju Tan,Weijuan Huang,Dayan Wang,Dexin Li,Yuelong Shu
EPI498697	MP	China	2013-Oct-09	A/Anhui-Yaohai/1704/2013	WHO Chinese National Influenza Center	WHO Chinese National Influenza Center	Yu Lan,Xiyan Li,Xiang Zhao,Yanhui Cheng,minju Tan,Weijuan Huang,Dayan Wang,Dexin Li,Yuelong Shu
EPI498698	NA	China	2013-Oct-09	A/Anhui-Yaohai/1704/2013	WHO Chinese National Influenza Center	WHO Chinese National Influenza Center	Yu Lan,Xiyan Li,Xiang Zhao,Yanhui Cheng,minju Tan,Weijuan Huang,Dayan Wang,Dexin Li,Yuelong Shu
EPI498699	HA	China	2013-Oct-09	A/Anhui-Yaohai/1704/2013	WHO Chinese National Influenza Center	WHO Chinese National Influenza Center	Yu Lan,Xiyan Li,Xiang Zhao,Yanhui Cheng,minju Tan,Weijuan Huang,Dayan Wang,Dexin Li,Yuelong Shu
EPI498676	MP	China	2013-Oct-03	A/Guizhou-Kaili/1641/2013	WHO Chinese National Influenza Center	WHO Chinese National Influenza Center	Yu Lan,Xiyan Li,Xiang Zhao,Yanhui Cheng,minju Tan,Weijuan Huang,Dayan Wang,Dexin Li,Yuelong Shu
EPI498677	NA	China	2013-Oct-03	A/Guizhou-Kaili/1641/2013	WHO Chinese National Influenza Center	WHO Chinese National Influenza Center	Yu Lan,Xiyan Li,Xiang Zhao,Yanhui Cheng,minju Tan,Weijuan Huang,Dayan Wang,Dexin Li,Yuelong Shu
EPI498678	HA	China	2013-Oct-03	A/Guizhou-Kaili/1641/2013	WHO Chinese National Influenza Center	WHO Chinese National Influenza Center	Yu Lan,Xiyan Li,Xiang Zhao,Yanhui Cheng,minju Tan,Weijuan Huang,Dayan Wang,Dexin Li,Yuelong Shu
EPI498670	MP	China	2013-Oct-07	A/Zhejiang-Yuecheng/1612/2013	WHO Chinese National Influenza Center	WHO Chinese National Influenza Center	Yu Lan,Xiyan Li,Xiang Zhao,Yanhui Cheng,minju Tan,Weijuan Huang,Dayan Wang,Dexin Li,Yuelong Shu
EPI498671	NA	China	2013-Oct-07	A/Zhejiang-Yuecheng/1612/2013	WHO Chinese National Influenza Center	WHO Chinese National Influenza Center	Yu Lan,Xiyan Li,Xiang Zhao,Yanhui Cheng,minju Tan,Weijuan Huang,Dayan Wang,Dexin Li,Yuelong Shu
EPI498672	HA	China	2013-Oct-07	A/Zhejiang-Yuecheng/1612/2013	WHO Chinese National Influenza Center	WHO Chinese National Influenza Center	Yu Lan,Xiyan Li,Xiang Zhao,Yanhui Cheng,minju Tan,Weijuan Huang,Dayan Wang,Dexin Li,Yuelong Shu
EPI498643	MP	China	2013-Oct-28	A/Jiangsu-Tianning/1707/2013	WHO Chinese National Influenza Center	WHO Chinese National Influenza Center	Yu Lan,Xiyan Li,Xiang Zhao,Yanhui Cheng,minju Tan,Weijuan Huang,Dayan Wang,Dexin Li,Yuelong Shu
EPI498644	NA	China	2013-Oct-28	A/Jiangsu-Tianning/1707/2013	WHO Chinese National Influenza Center	WHO Chinese National Influenza Center	Yu Lan,Xiyan Li,Xiang Zhao,Yanhui Cheng,minju Tan,Weijuan Huang,Dayan Wang,Dexin Li,Yuelong Shu
EPI498645	HA	China	2013-Oct-28	A/Jiangsu-Tianning/1707/2013	WHO Chinese National Influenza Center	WHO Chinese National Influenza Center	Yu Lan,Xiyan Li,Xiang Zhao,Yanhui Cheng,minju Tan,Weijuan Huang,Dayan Wang,Dexin Li,Yuelong Shu
EPI498631	MP	China	2013-Nov-11	A/Guang-Xi-Xixiang-Tang/1698/2013	WHO Chinese National Influenza Center	WHO Chinese National Influenza Center	Yu Lan,Xiyan Li,Xiang Zhao,Yanhui Cheng,minju Tan,Weijuan Huang,Dayan Wang,Dexin Li,Yuelong Shu
EPI498632	NA	China	2013-Nov-11	A/Guang-Xi-Xixiang-Tang/1698/2013	WHO Chinese National Influenza Center	WHO Chinese National Influenza Center	Yu Lan,Xiyan Li,Xiang Zhao,Yanhui Cheng,minju Tan,Weijuan Huang,Dayan Wang,Dexin Li,Yuelong Shu
EPI498633	HA	China	2013-Nov-11	A/Guang-Xi-Xixiang-Tang/1698/2013	WHO Chinese National Influenza Center	WHO Chinese National Influenza Center	Yu Lan,Xiyan Li,Xiang Zhao,Yanhui Cheng,minju Tan,Weijuan Huang,Dayan Wang,Dexin Li,Yuelong Shu
EPI498628	MP	China	2013-Nov-09	A/Shandong-Donglan-Lanshan/1661/2013	WHO Chinese National Influenza Center	WHO Chinese National Influenza Center	Yu Lan,Xiyan Li,Xiang Zhao,Yanhui Cheng,minju Tan,Weijuan Huang,Dayan Wang,Dexin Li,Yuelong Shu
EPI498629	NA	China	2013-Nov-09	A/Shandong-Donglan-Lanshan/1661/2013	WHO Chinese National Influenza Center	WHO Chinese National Influenza Center	Yu Lan,Xiyan Li,Xiang Zhao,Yanhui Cheng,minju Tan,Weijuan Huang,Dayan Wang,Dexin Li,Yuelong Shu
EPI498630	HA	China	2013-Nov-09	A/Shandong-Donglan-Lanshan/1661/2013	WHO Chinese National Influenza Center	WHO Chinese National Influenza Center	Yu Lan,Xiyan Li,Xiang Zhao,Yanhui Cheng,minju Tan,Weijuan Huang,Dayan Wang,Dexin Li,Yuelong Shu
EPI498619	MP	China	2013-Dec-06	A/Jiangsu-Wujin/318/2013	WHO Chinese National Influenza Center	WHO Chinese National Influenza Center	Yu Lan,Xiyan Li,Xiang Zhao,Yanhui Cheng,minju Tan,Weijuan Huang,Dayan Wang,Dexin Li,Yuelong Shu
EPI498620	NA	China	2013-Dec-06	A/Jiangsu-Wujin/318/2013	WHO Chinese National Influenza Center	WHO Chinese National Influenza Center	Yu Lan,Xiyan Li,Xiang Zhao,Yanhui Cheng,minju Tan,Weijuan Huang,Dayan Wang,Dexin Li,Yuelong Shu
EPI498621	HA	China	2013-Dec-06	A/Jiangsu-Wujin/318/2013	WHO Chinese National Influenza Center	WHO Chinese National Influenza Center	Yu Lan,Xiyan Li,Xiang Zhao,Yanhui Cheng,minju Tan,Weijuan Huang,Dayan Wang,Dexin Li,Yuelong Shu
EPI498534	HA	Spain	2013-Dec-12	A/PaisVasco/1573/2013	Servicio de Microbiología Hospital Donostia	Instituto de Salud Carlos III	Pozo,F; P?rez-Sautu,U.; Calderon,A.; Gonz?lez -Esguevillas,M.; Molinero,M.; Casas,I.
EPI498528	HA	Spain	2013-Dec-12	A/Navarra/1578/2013	Servicio de Microbiología Complejo Hospitalario de Navarra	Instituto de Salud Carlos III	Pozo,F; P?rez-Sautu,U.; Calderon,A.; Gonz?lez -Esguevillas,M.; Molinero,M.; Casas,I.
EPI498525	HA	Spain	2013-Dec-12	A/Navarra/1554/2013	Servicio de Microbiología Complejo Hospitalario de Navarra	Instituto de Salud Carlos III	Pozo,F; P?rez-Sautu,U.; Calderon,A.; Gonz?lez -Esguevillas,M.; Molinero,M.; Casas,I.
EPI498524	HA	Spain	2013-Dec-13	A/Navarra/1553/2013	Servicio de Microbiología Complejo Hospitalario de Navarra	Instituto de Salud Carlos III	Pozo,F; P?rez-Sautu,U.; Calderon,A.; Gonz?lez -Esguevillas,M.; Molinero,M.; Casas,I.
EPI498522	HA	Spain	2013-Dec-12	A/Navarra/1552/2013	Servicio de Microbiología Complejo Hospitalario de Navarra	Instituto de Salud Carlos III	Pozo,F; P?rez-Sautu,U.; Calderon,A.; Gonz?lez -Esguevillas,M.; Molinero,M.; Casas,I.
EPI515847	NA	Spain	2013-Dec-12	A/Navarra/1552/2013	Servicio de Microbiología Complejo Hospitalario de Navarra	Instituto de Salud Carlos III	Pozo,F; P?rez-Sautu,U.; Calderon,A.; Gonz?lez -Esguevillas,M.; Molinero,M.; Casas,I.
EPI498521	HA	Spain	2013-Dec-10	A/Navarra/1528/2013	Servicio de Microbiología Complejo Hospitalario de Navarra	Instituto de Salud Carlos III	Pozo,F; P?rez-Sautu,U.; Calderon,A.; Gonz?lez -Esguevillas,M.; Molinero,M.; Casas,I.
EPI498520	HA	Spain	2013-Dec-14	A/Baleares/1583/2013	Servicio de Microbiología Hospital Universitario Son Espases	Instituto de Salud Carlos III	Pozo,F; P?rez-Sautu,U.; Calderon,A.; Gonz?lez -Esguevillas,M.; Molinero,M.; Casas,I.
EPI498519	HA	Spain	2013-Dec-11	A/Baleares/1582/2013	Servicio de Microbiología Hospital Universitario Son Espases	Instituto de Salud Carlos III	Pozo,F; P?rez-Sautu,U.; Calderon,A.; Gonz?lez -Esguevillas,M.; Molinero,M.; Casas,I.
EPI498518	HA	Spain	2013-Dec-16	A/Baleares/1581/2013	Servicio de Microbiología Hospital Universitario Son Espases	Instituto de Salud Carlos III	Pozo,F; P?rez-Sautu,U.; Calderon,A.; Gonz?lez -Esguevillas,M.; Molinero,M.; Casas,I.
EPI498517	HA	Spain	2013-Dec-17	A/Baleares/1580/2013	Servicio de Microbiología Hospital Universitario Son Espases	Instituto de Salud Carlos III	Pozo,F; P?rez-Sautu,U.; Calderon,A.; Gonz?lez -Esguevillas,M.; Molinero,M.; Casas,I.
EPI498515	HA	Spain	2013-Dec-08	A/Baleares/1520/2013	Servicio de Microbiología Hospital Universitario Son Espases	Instituto de Salud Carlos III	Pozo,F; P?rez-Sautu,U.; Calderon,A.; Gonz?lez -Esguevillas,M.; Molinero,M.; Casas,I.
EPI498514	HA	Spain	2013-Dec-11	A/Aragon/1548/2013	Servicio de Microbiología Hospital Miguel Servet	Instituto de Salud Carlos III	Pozo,F; P?rez-Sautu,U.; Calderon,A.; Gonz?lez -Esguevillas,M.; Molinero,M.; Casas,I.
EPI498501	MP	United States	2013-Nov-02	A/Oklahoma/16/2013	Oklahoma State Department of Health	Centers for Disease Control and Prevention
EPI498502	NA	United States	2013-Nov-02	A/Oklahoma/16/2013	Oklahoma State Department of Health	Centers for Disease Control and Prevention
EPI498503	HA	United States	2013-Nov-02	A/Oklahoma/16/2013	Oklahoma State Department of Health	Centers for Disease Control and Prevention
EPI498500	HA	United States	2013-Nov-29	A/Washington/18/2013	Washington State Public Health Laboratory	Centers for Disease Control and Prevention
EPI498498	MP	United States	2013-Nov-29	A/Washington/18/2013	Washington State Public Health Laboratory	Centers for Disease Control and Prevention
EPI498499	NA	United States	2013-Nov-29	A/Washington/18/2013	Washington State Public Health Laboratory	Centers for Disease Control and Prevention
EPI498495	MP	United States	2013-Nov-22	A/New Jersey/17/2013	New Jersey Department of Health & Senior Services	Centers for Disease Control and Prevention
EPI498496	NA	United States	2013-Nov-22	A/New Jersey/17/2013	New Jersey Department of Health & Senior Services	Centers for Disease Control and Prevention
EPI498497	HA	United States	2013-Nov-22	A/New Jersey/17/2013	New Jersey Department of Health & Senior Services	Centers for Disease Control and Prevention
EPI499384	NA	United States	2013-Nov-29	A/Washington/17/2013	Washington State Public Health Laboratory	Centers for Disease Control and Prevention
EPI498493	MP	United States	2013-Nov-29	A/Washington/17/2013	Washington State Public Health Laboratory	Centers for Disease Control and Prevention
EPI498494	HA	United States	2013-Nov-29	A/Washington/17/2013	Washington State Public Health Laboratory	Centers for Disease Control and Prevention
EPI498490	MP	United States	2013-Nov-29	A/Washington/18/2013	Washington State Public Health Laboratory	Centers for Disease Control and Prevention
EPI498491	NA	United States	2013-Nov-29	A/Washington/18/2013	Washington State Public Health Laboratory	Centers for Disease Control and Prevention
EPI498492	HA	United States	2013-Nov-29	A/Washington/18/2013	Washington State Public Health Laboratory	Centers for Disease Control and Prevention
EPI498487	MP	Vietnam	2013-Sep-30	A/Vietnam/465/2013	National Institute of Hygiene and Epidemiology	Centers for Disease Control and Prevention
EPI498488	NA	Vietnam	2013-Sep-30	A/Vietnam/465/2013	National Institute of Hygiene and Epidemiology	Centers for Disease Control and Prevention
EPI498489	HA	Vietnam	2013-Sep-30	A/Vietnam/465/2013	National Institute of Hygiene and Epidemiology	Centers for Disease Control and Prevention
EPI498481	MP	United States	2013-Dec-02	A/Delaware/17/2013	Delaware Public Health Lab	Centers for Disease Control and Prevention
EPI498482	NA	United States	2013-Dec-02	A/Delaware/17/2013	Delaware Public Health Lab	Centers for Disease Control and Prevention
EPI498483	HA	United States	2013-Dec-02	A/Delaware/17/2013	Delaware Public Health Lab	Centers for Disease Control and Prevention
EPI498478	MP	United States	2013-Oct-06	A/Pennsylvania/08/2013	Pennsylvania Department of Health	Centers for Disease Control and Prevention
EPI498479	NA	United States	2013-Oct-06	A/Pennsylvania/08/2013	Pennsylvania Department of Health	Centers for Disease Control and Prevention
EPI498480	HA	United States	2013-Oct-06	A/Pennsylvania/08/2013	Pennsylvania Department of Health	Centers for Disease Control and Prevention
EPI498475	MP	United States	2013-Nov-13	A/California/36/2013	California Department of Health Services	Centers for Disease Control and Prevention
EPI498476	NA	United States	2013-Nov-13	A/California/36/2013	California Department of Health Services	Centers for Disease Control and Prevention
EPI498477	HA	United States	2013-Nov-13	A/California/36/2013	California Department of Health Services	Centers for Disease Control and Prevention
EPI499372	HA	Canada	2013-Oct-22	A/Ontario/RV2312/2013	National Microbiology Laboratory, Health Canada	Centers for Disease Control and Prevention
EPI498473	MP	Canada	2013-Oct-22	A/Ontario/RV2312/2013	National Microbiology Laboratory, Health Canada	Centers for Disease Control and Prevention
EPI498474	NA	Canada	2013-Oct-22	A/Ontario/RV2312/2013	National Microbiology Laboratory, Health Canada	Centers for Disease Control and Prevention
EPI498470	MP	Vietnam	2013-Sep-28	A/Vietnam/476/2013	National Institute of Hygiene and Epidemiology	Centers for Disease Control and Prevention
EPI498471	NA	Vietnam	2013-Sep-28	A/Vietnam/476/2013	National Institute of Hygiene and Epidemiology	Centers for Disease Control and Prevention
EPI498472	HA	Vietnam	2013-Sep-28	A/Vietnam/476/2013	National Institute of Hygiene and Epidemiology	Centers for Disease Control and Prevention
EPI499370	NA	Canada	2013-Nov-19	A/Ontario/RV2355/2013	National Microbiology Laboratory, Health Canada	Centers for Disease Control and Prevention
EPI498468	MP	Canada	2013-Nov-19	A/Ontario/RV2355/2013	National Microbiology Laboratory, Health Canada	Centers for Disease Control and Prevention
EPI498469	HA	Canada	2013-Nov-19	A/Ontario/RV2355/2013	National Microbiology Laboratory, Health Canada	Centers for Disease Control and Prevention
EPI498463	MP	United States	2013-Nov-29	A/Washington/17/2013	Washington State Public Health Laboratory	Centers for Disease Control and Prevention
EPI498464	NA	United States	2013-Nov-29	A/Washington/17/2013	Washington State Public Health Laboratory	Centers for Disease Control and Prevention
EPI498465	HA	United States	2013-Nov-29	A/Washington/17/2013	Washington State Public Health Laboratory	Centers for Disease Control and Prevention
EPI498456	NA	Spain	2013-Nov-19	A/Baleares/1441/2013	Servicio de Microbiología Hospital Universitario Son Espases	Instituto de Salud Carlos III	Pozo,F; P?rez-Sautu,U.; Calderon,A.; Gonz?lez -Esguevillas,M.; Molinero,M.; Casas,I.
EPI498454	HA	Spain	2013-Nov-19	A/Baleares/1441/2013	Servicio de Microbiología Hospital Universitario Son Espases	Instituto de Salud Carlos III	Pozo,F; P?rez-Sautu,U.; Calderon,A.; Gonz?lez -Esguevillas,M.; Molinero,M.; Casas,I.
EPI498453	HA	Spain	2013-Nov-19	A/Baleares/1440/2013	Servicio de Microbiología Hospital Universitario Son Espases	Instituto de Salud Carlos III	Pozo,F; P?rez-Sautu,U.; Calderon,A.; Gonz?lez -Esguevillas,M.; Molinero,M.; Casas,I.
EPI498455	NA	Spain	2013-Nov-19	A/Baleares/1440/2013	Servicio de Microbiología Hospital Universitario Son Espases	Instituto de Salud Carlos III	Pozo,F; P?rez-Sautu,U.; Calderon,A.; Gonz?lez -Esguevillas,M.; Molinero,M.; Casas,I.
EPI500598	MP	France	2013-Nov-28	A/Toulouse/2892/2013	CRR virus Influenza region Sud	National Institute for Medical Research
EPI498401	HA	France	2013-Nov-28	A/Toulouse/2892/2013	CRR virus Influenza region Sud	National Institute for Medical Research
EPI498402	NA	France	2013-Nov-28	A/Toulouse/2892/2013	CRR virus Influenza region Sud	National Institute for Medical Research
EPI500606	MP	Germany	2013-Nov-25	A/Thuringen/123/2013	Robert Koch Institute	National Institute for Medical Research
EPI498399	HA	Germany	2013-Nov-25	A/Thuringen/123/2013	Robert Koch Institute	National Institute for Medical Research
EPI498400	NA	Germany	2013-Nov-25	A/Thuringen/123/2013	Robert Koch Institute	National Institute for Medical Research
EPI498397	HA	Russian Federation	2013-Sep-10	A/St. Petersburg/428/2013	WHO National Influenza Centre Russian Federation	National Institute for Medical Research
EPI498398	NA	Russian Federation	2013-Sep-10	A/St. Petersburg/428/2013	WHO National Influenza Centre Russian Federation	National Institute for Medical Research
EPI500601	MP	Spain	2013-Nov-27	A/Navarra/1503/2013	Instituto de Salud Carlos III	National Institute for Medical Research
EPI498391	HA	Spain	2013-Nov-27	A/Navarra/1503/2013	Instituto de Salud Carlos III	National Institute for Medical Research
EPI498392	NA	Spain	2013-Nov-27	A/Navarra/1503/2013	Instituto de Salud Carlos III	National Institute for Medical Research
EPI500595	MP	France	2013-Sep-13	A/Lyon/37.477/2013	CRR virus Influenza region Sud	National Institute for Medical Research
EPI498389	HA	France	2013-Sep-13	A/Lyon/37.477/2013	CRR virus Influenza region Sud	National Institute for Medical Research
EPI498390	NA	France	2013-Sep-13	A/Lyon/37.477/2013	CRR virus Influenza region Sud	National Institute for Medical Research
EPI498385	HA	Ghana	2013-Sep-20	A/Ghana/FS-13-951/2013	University of Ghana	National Institute for Medical Research
EPI498386	NA	Ghana	2013-Sep-20	A/Ghana/FS-13-951/2013	University of Ghana	National Institute for Medical Research
EPI498381	HA	Ghana	2013-Oct-24	A/Ghana/FS-13-1031/2013	University of Ghana	National Institute for Medical Research
EPI498382	NA	Ghana	2013-Oct-24	A/Ghana/FS-13-1031/2013	University of Ghana	National Institute for Medical Research
EPI498377	HA	Ghana	2013-Oct-08	A/Ghana/DILI-13-775/2013	University of Ghana	National Institute for Medical Research
EPI498378	NA	Ghana	2013-Oct-08	A/Ghana/DILI-13-775/2013	University of Ghana	National Institute for Medical Research
EPI498375	HA	Ghana	2013-Oct-04	A/Ghana/DILI-13-758/2013	University of Ghana	National Institute for Medical Research
EPI498376	NA	Ghana	2013-Oct-04	A/Ghana/DILI-13-758/2013	University of Ghana	National Institute for Medical Research
EPI498373	HA	Ghana	2013-Sep-24	A/Ghana/DILI-13-726/2013	University of Ghana	National Institute for Medical Research
EPI498374	NA	Ghana	2013-Sep-24	A/Ghana/DILI-13-726/2013	University of Ghana	National Institute for Medical Research
EPI498369	HA	Ghana	2013-Sep-23	A/Ghana/DILI-13-702/2013	University of Ghana	National Institute for Medical Research
EPI498370	NA	Ghana	2013-Sep-23	A/Ghana/DILI-13-702/2013	University of Ghana	National Institute for Medical Research
EPI498367	HA	Ghana	2013-Sep-20	A/Ghana/DILI-13-701/2013	University of Ghana	National Institute for Medical Research
EPI498368	NA	Ghana	2013-Sep-20	A/Ghana/DILI-13-701/2013	University of Ghana	National Institute for Medical Research
EPI498365	HA	Ghana	2013-Sep-18	A/Ghana/DILI-13-694/2013	University of Ghana	National Institute for Medical Research
EPI498366	NA	Ghana	2013-Sep-18	A/Ghana/DILI-13-694/2013	University of Ghana	National Institute for Medical Research
EPI498363	HA	Ghana	2013-Sep-06	A/Ghana/DILI-13-677/2013	University of Ghana	National Institute for Medical Research
EPI498364	NA	Ghana	2013-Sep-06	A/Ghana/DILI-13-677/2013	University of Ghana	National Institute for Medical Research
EPI498359	HA	Ghana	2013-Aug-14	A/Ghana/DILI-13-619/2013	University of Ghana	National Institute for Medical Research
EPI498360	NA	Ghana	2013-Aug-14	A/Ghana/DILI-13-619/2013	University of Ghana	National Institute for Medical Research
EPI498357	HA	Ghana	2013-Jul-19	A/Ghana/DARI-13-111/2013	University of Ghana	National Institute for Medical Research
EPI498358	NA	Ghana	2013-Jul-19	A/Ghana/DARI-13-111/2013	University of Ghana	National Institute for Medical Research
EPI500607	MP	United Kingdom	2013-Oct-16	A/England/620/2013	Microbiology Services Colindale, Public Health England	National Institute for Medical Research
EPI498355	HA	United Kingdom	2013-Oct-16	A/England/620/2013	Microbiology Services Colindale, Public Health England	National Institute for Medical Research
EPI498356	NA	United Kingdom	2013-Oct-16	A/England/620/2013	Microbiology Services Colindale, Public Health England	National Institute for Medical Research
EPI500605	MP	Germany	2013-Nov-26	A/Bayern/139/2013	Robert Koch Institute	National Institute for Medical Research
EPI498351	HA	Germany	2013-Nov-26	A/Bayern/139/2013	Robert Koch Institute	National Institute for Medical Research
EPI498352	NA	Germany	2013-Nov-26	A/Bayern/139/2013	Robert Koch Institute	National Institute for Medical Research
EPI498349	HA	Spain	2013-Nov-29	A/Baleares/1498/2013	Instituto de Salud Carlos III	National Institute for Medical Research
EPI498350	NA	Spain	2013-Nov-29	A/Baleares/1498/2013	Instituto de Salud Carlos III	National Institute for Medical Research
EPI498347	HA	France	2013-Nov-22	A/Aix-en-Provence/2846/2013	CRR virus Influenza region Sud	National Institute for Medical Research
EPI500597	MP	France	2013-Nov-22	A/Aix-en-Provence/2846/2013	CRR virus Influenza region Sud	National Institute for Medical Research
EPI498348	NA	France	2013-Nov-22	A/Aix-en-Provence/2846/2013	CRR virus Influenza region Sud	National Institute for Medical Research
EPI498262	HA	Denmark	2013-Oct-23	A/Denmark/97/2013		Statens Serum Institute
EPI498260	HA	Denmark	2013-Dec-30	A/Denmark/103/2013		Statens Serum Institute
EPI498258	HA	Denmark	2013-Nov-03	A/Denmark/96/2013		Statens Serum Institute
EPI498255	HA	Denmark	2013-Dec-31	A/Denmark/99/2013		Statens Serum Institute
EPI498028	NA	Japan	2013-Nov-25	A/CHIBA-C/48/2013	Chiba City Institute of Health and Environment	National Institute of Infectious Diseases (NIID)	Takashita,Emi; Fujisaki,Seiichiro; Itoh,Reiko; Miura,Mai; Ejima,Miho; Tashiro,Masato; Odagiri,Takato
EPI498029	HA	Japan	2013-Nov-25	A/CHIBA-C/48/2013	Chiba City Institute of Health and Environment	National Institute of Infectious Diseases (NIID)	Takashita,Emi; Fujisaki,Seiichiro; Itoh,Reiko; Miura,Mai; Ejima,Miho; Tashiro,Masato; Odagiri,Takato
EPI498026	NA	Japan	2013-Nov-22	A/CHIBA-C/47/2013	Chiba City Institute of Health and Environment	National Institute of Infectious Diseases (NIID)	Takashita,Emi; Fujisaki,Seiichiro; Itoh,Reiko; Miura,Mai; Ejima,Miho; Tashiro,Masato; Odagiri,Takato
EPI498027	HA	Japan	2013-Nov-22	A/CHIBA-C/47/2013	Chiba City Institute of Health and Environment	National Institute of Infectious Diseases (NIID)	Takashita,Emi; Fujisaki,Seiichiro; Itoh,Reiko; Miura,Mai; Ejima,Miho; Tashiro,Masato; Odagiri,Takato
EPI498024	NA	Japan	2013-Nov-26	A/YAMAGUCHI/41/2013	Yamaguchi Prefectural Institute of Public Health and Environment	National Institute of Infectious Diseases (NIID)	Takashita,Emi; Fujisaki,Seiichiro; Itoh,Reiko; Miura,Mai; Ejima,Miho; Tashiro,Masato; Odagiri,Takato
EPI498025	HA	Japan	2013-Nov-26	A/YAMAGUCHI/41/2013	Yamaguchi Prefectural Institute of Public Health and Environment	National Institute of Infectious Diseases (NIID)	Takashita,Emi; Fujisaki,Seiichiro; Itoh,Reiko; Miura,Mai; Ejima,Miho; Tashiro,Masato; Odagiri,Takato
EPI498022	NA	Japan	2013-Nov-27	A/MIE/25/2013	Mie Prefecture Health and Environment Research Institute	National Institute of Infectious Diseases (NIID)	Takashita,Emi; Fujisaki,Seiichiro; Itoh,Reiko; Miura,Mai; Ejima,Miho; Tashiro,Masato; Odagiri,Takato
EPI498023	HA	Japan	2013-Nov-27	A/MIE/25/2013	Mie Prefecture Health and Environment Research Institute	National Institute of Infectious Diseases (NIID)	Takashita,Emi; Fujisaki,Seiichiro; Itoh,Reiko; Miura,Mai; Ejima,Miho; Tashiro,Masato; Odagiri,Takato
EPI498021	HA	Japan	2013-Nov-08	A/TOKYO/33393/2013	Tokyo Metropolitan Institute of Public Health	National Institute of Infectious Diseases (NIID)	Takashita,Emi; Fujisaki,Seiichiro; Itoh,Reiko; Miura,Mai; Ejima,Miho; Tashiro,Masato; Odagiri,Takato
EPI498020	NA	Japan	2013-Nov-08	A/TOKYO/33393/2013	Tokyo Metropolitan Institute of Public Health	National Institute of Infectious Diseases (NIID)	Takashita,Emi; Fujisaki,Seiichiro; Itoh,Reiko; Miura,Mai; Ejima,Miho; Tashiro,Masato; Odagiri,Takato
EPI498018	NA	Japan	2013-Oct-25	A/TOKYO/33355/2013	Tokyo Metropolitan Institute of Public Health	National Institute of Infectious Diseases (NIID)	Takashita,Emi; Fujisaki,Seiichiro; Itoh,Reiko; Miura,Mai; Ejima,Miho; Tashiro,Masato; Odagiri,Takato
EPI498019	HA	Japan	2013-Oct-25	A/TOKYO/33355/2013	Tokyo Metropolitan Institute of Public Health	National Institute of Infectious Diseases (NIID)	Takashita,Emi; Fujisaki,Seiichiro; Itoh,Reiko; Miura,Mai; Ejima,Miho; Tashiro,Masato; Odagiri,Takato
EPI498016	NA	Japan	2013-Nov-28	A/AICHI/124/2013	Aichi Prefectural Institute of Public Health	National Institute of Infectious Diseases (NIID)	Takashita,Emi; Fujisaki,Seiichiro; Itoh,Reiko; Miura,Mai; Ejima,Miho; Tashiro,Masato; Odagiri,Takato
EPI498017	HA	Japan	2013-Nov-28	A/AICHI/124/2013	Aichi Prefectural Institute of Public Health	National Institute of Infectious Diseases (NIID)	Takashita,Emi; Fujisaki,Seiichiro; Itoh,Reiko; Miura,Mai; Ejima,Miho; Tashiro,Masato; Odagiri,Takato
EPI498012	NA	Japan	2013-Nov-28	A/AICHI/122/2013	Aichi Prefectural Institute of Public Health	National Institute of Infectious Diseases (NIID)	Takashita,Emi; Fujisaki,Seiichiro; Itoh,Reiko; Miura,Mai; Ejima,Miho; Tashiro,Masato; Odagiri,Takato
EPI498013	HA	Japan	2013-Nov-28	A/AICHI/122/2013	Aichi Prefectural Institute of Public Health	National Institute of Infectious Diseases (NIID)	Takashita,Emi; Fujisaki,Seiichiro; Itoh,Reiko; Miura,Mai; Ejima,Miho; Tashiro,Masato; Odagiri,Takato
EPI498010	NA	Japan	2013-Nov-28	A/AICHI/121/2013	Aichi Prefectural Institute of Public Health	National Institute of Infectious Diseases (NIID)	Takashita,Emi; Fujisaki,Seiichiro; Itoh,Reiko; Miura,Mai; Ejima,Miho; Tashiro,Masato; Odagiri,Takato
EPI498011	HA	Japan	2013-Nov-28	A/AICHI/121/2013	Aichi Prefectural Institute of Public Health	National Institute of Infectious Diseases (NIID)	Takashita,Emi; Fujisaki,Seiichiro; Itoh,Reiko; Miura,Mai; Ejima,Miho; Tashiro,Masato; Odagiri,Takato
EPI498006	NA	Lao, People's Democratic Republic	2013-Sep-26	A/Laos/I898/2013	Ministry of Health Laos	National Institute of Infectious Diseases (NIID)	Takashita,Emi; Fujisaki,Seiichiro; Itoh,Reiko; Miura,Mai; Ejima,Miho; Tashiro,Masato; Odagiri,Takato
EPI498007	HA	Lao, People's Democratic Republic	2013-Sep-26	A/Laos/I898/2013	Ministry of Health Laos	National Institute of Infectious Diseases (NIID)	Takashita,Emi; Fujisaki,Seiichiro; Itoh,Reiko; Miura,Mai; Ejima,Miho; Tashiro,Masato; Odagiri,Takato
EPI498004	NA	Lao, People's Democratic Republic	2013-Sep-23	A/Laos/I878/2013	Ministry of Health Laos	National Institute of Infectious Diseases (NIID)	Takashita,Emi; Fujisaki,Seiichiro; Itoh,Reiko; Miura,Mai; Ejima,Miho; Tashiro,Masato; Odagiri,Takato
EPI498005	HA	Lao, People's Democratic Republic	2013-Sep-23	A/Laos/I878/2013	Ministry of Health Laos	National Institute of Infectious Diseases (NIID)	Takashita,Emi; Fujisaki,Seiichiro; Itoh,Reiko; Miura,Mai; Ejima,Miho; Tashiro,Masato; Odagiri,Takato
EPI498002	NA	Lao, People's Democratic Republic	2013-Sep-23	A/Laos/I856/2013	Ministry of Health Laos	National Institute of Infectious Diseases (NIID)	Takashita,Emi; Fujisaki,Seiichiro; Itoh,Reiko; Miura,Mai; Ejima,Miho; Tashiro,Masato; Odagiri,Takato
EPI498003	HA	Lao, People's Democratic Republic	2013-Sep-23	A/Laos/I856/2013	Ministry of Health Laos	National Institute of Infectious Diseases (NIID)	Takashita,Emi; Fujisaki,Seiichiro; Itoh,Reiko; Miura,Mai; Ejima,Miho; Tashiro,Masato; Odagiri,Takato
EPI497996	NA	Japan	2013-Nov-04	A/SAPPORO/106/2013	Sapporo City Institute of Public Health	National Institute of Infectious Diseases (NIID)	Takashita,Emi; Fujisaki,Seiichiro; Itoh,Reiko; Miura,Mai; Ejima,Miho; Tashiro,Masato; Odagiri,Takato
EPI497997	HA	Japan	2013-Nov-04	A/SAPPORO/106/2013	Sapporo City Institute of Public Health	National Institute of Infectious Diseases (NIID)	Takashita,Emi; Fujisaki,Seiichiro; Itoh,Reiko; Miura,Mai; Ejima,Miho; Tashiro,Masato; Odagiri,Takato
EPI497994	NA	Japan	2013-Sep-09	A/OSAKA/37/2013	Osaka Prefectural Institute of Public Health	National Institute of Infectious Diseases (NIID)	Takashita,Emi; Fujisaki,Seiichiro; Itoh,Reiko; Miura,Mai; Ejima,Miho; Tashiro,Masato; Odagiri,Takato
EPI497995	HA	Japan	2013-Sep-09	A/OSAKA/37/2013	Osaka Prefectural Institute of Public Health	National Institute of Infectious Diseases (NIID)	Takashita,Emi; Fujisaki,Seiichiro; Itoh,Reiko; Miura,Mai; Ejima,Miho; Tashiro,Masato; Odagiri,Takato
EPI497751	MP	Sweden	2013-Dec-05	A/Gothenburg/4/2013		Public Health Agency of Sweden
EPI497752	NA	Sweden	2013-Dec-05	A/Gothenburg/4/2013		Public Health Agency of Sweden
EPI497753	HA	Sweden	2013-Dec-05	A/Gothenburg/4/2013		Public Health Agency of Sweden
EPI543299	NP	Sweden	2013-Dec-05	A/Gothenburg/4/2013		Public Health Agency of Sweden
EPI543300	NS	Sweden	2013-Dec-05	A/Gothenburg/4/2013		Public Health Agency of Sweden
EPI543301	PA	Sweden	2013-Dec-05	A/Gothenburg/4/2013		Public Health Agency of Sweden
EPI543302	PB2	Sweden	2013-Dec-05	A/Gothenburg/4/2013		Public Health Agency of Sweden
EPI497748	MP	Sweden	2013-Dec-08	A/Stockholm/31/2013		Public Health Agency of Sweden
EPI497749	NA	Sweden	2013-Dec-08	A/Stockholm/31/2013		Public Health Agency of Sweden
EPI497750	HA	Sweden	2013-Dec-08	A/Stockholm/31/2013		Public Health Agency of Sweden
EPI543297	NP	Sweden	2013-Dec-08	A/Stockholm/31/2013		Public Health Agency of Sweden
EPI543298	NS	Sweden	2013-Dec-08	A/Stockholm/31/2013		Public Health Agency of Sweden
EPI497739	MP	Sweden	2013-Nov-26	A/Stockholm/30/2013		Public Health Agency of Sweden
EPI497740	NA	Sweden	2013-Nov-26	A/Stockholm/30/2013		Public Health Agency of Sweden
EPI497741	HA	Sweden	2013-Nov-26	A/Stockholm/30/2013		Public Health Agency of Sweden
EPI543289	NP	Sweden	2013-Nov-26	A/Stockholm/30/2013		Public Health Agency of Sweden
EPI543290	NS	Sweden	2013-Nov-26	A/Stockholm/30/2013		Public Health Agency of Sweden
EPI543291	PA	Sweden	2013-Nov-26	A/Stockholm/30/2013		Public Health Agency of Sweden
EPI543292	PB1	Sweden	2013-Nov-26	A/Stockholm/30/2013		Public Health Agency of Sweden
EPI497698	HA	Norway	2013-Dec-03	A/Norway/3258/2013	Haukeland University Hospital, Dept. of Microbiology	Norwegian Institute of Public Health	Dudman, SG; Waalen, K; Hungnes, O
EPI497699	NA	Norway	2013-Dec-03	A/Norway/3258/2013	Haukeland University Hospital, Dept. of Microbiology	Norwegian Institute of Public Health	Dudman, SG; Waalen, K; Hungnes, O
EPI497662	NP	United States	2013-Jul-05	A/Utah/07/2013	Utah Department of Health	Centers for Disease Control and Prevention
EPI497663	NS	United States	2013-Jul-05	A/Utah/07/2013	Utah Department of Health	Centers for Disease Control and Prevention
EPI497664	MP	United States	2013-Jul-05	A/Utah/07/2013	Utah Department of Health	Centers for Disease Control and Prevention
EPI497665	PB2	United States	2013-Jul-05	A/Utah/07/2013	Utah Department of Health	Centers for Disease Control and Prevention
EPI497666	PB1	United States	2013-Jul-05	A/Utah/07/2013	Utah Department of Health	Centers for Disease Control and Prevention
EPI497667	NA	United States	2013-Jul-05	A/Utah/07/2013	Utah Department of Health	Centers for Disease Control and Prevention
EPI497668	HA	United States	2013-Jul-05	A/Utah/07/2013	Utah Department of Health	Centers for Disease Control and Prevention
EPI503952	PA	United States	2013-Jul-05	A/Utah/07/2013	Utah Department of Health	Centers for Disease Control and Prevention
EPI497654	MP	United States	2013-Nov-01	A/New York/15/2013	New York State Department of Health	Centers for Disease Control and Prevention
EPI497655	NA	United States	2013-Nov-01	A/New York/15/2013	New York State Department of Health	Centers for Disease Control and Prevention
EPI497656	HA	United States	2013-Nov-01	A/New York/15/2013	New York State Department of Health	Centers for Disease Control and Prevention
EPI497652	MP	Trinidad and Tobago	2013-Oct-27	A/Trinidad/3558/2013	Caribbean Epidemiology Center	Centers for Disease Control and Prevention
EPI497653	HA	Trinidad and Tobago	2013-Oct-27	A/Trinidad/3558/2013	Caribbean Epidemiology Center	Centers for Disease Control and Prevention
EPI498070	NA	Trinidad and Tobago	2013-Oct-27	A/Trinidad/3558/2013	Caribbean Epidemiology Center	Centers for Disease Control and Prevention
EPI497650	MP	Dominica	2013-Oct-07	A/Dominica/3307/2013	Caribbean Epidemiology Center	Centers for Disease Control and Prevention
EPI497651	HA	Dominica	2013-Oct-07	A/Dominica/3307/2013	Caribbean Epidemiology Center	Centers for Disease Control and Prevention
EPI498066	NA	Dominica	2013-Oct-07	A/Dominica/3307/2013	Caribbean Epidemiology Center	Centers for Disease Control and Prevention
EPI497624	NA	Japan	2013-Oct-31	A/TOKYO/31512/2013	Tokyo Metropolitan Institute of Public Health	National Institute of Infectious Diseases (NIID)	Takashita,Emi; Fujisaki,Seiichiro; Itoh,Reiko; Miura,Mai; Ejima,Miho; Tashiro,Masato; Odagiri,Takato
EPI497625	HA	Japan	2013-Oct-31	A/TOKYO/31512/2013	Tokyo Metropolitan Institute of Public Health	National Institute of Infectious Diseases (NIID)	Takashita,Emi; Fujisaki,Seiichiro; Itoh,Reiko; Miura,Mai; Ejima,Miho; Tashiro,Masato; Odagiri,Takato
EPI497622	NA	Japan	2013-Nov-24	A/YOKOHAMA/160/2013	Yokohama City Institute of Public Health.	National Institute of Infectious Diseases (NIID)	Takashita,Emi; Fujisaki,Seiichiro; Itoh,Reiko; Miura,Mai; Ejima,Miho; Tashiro,Masato; Odagiri,Takato
EPI497623	HA	Japan	2013-Nov-24	A/YOKOHAMA/160/2013	Yokohama City Institute of Public Health.	National Institute of Infectious Diseases (NIID)	Takashita,Emi; Fujisaki,Seiichiro; Itoh,Reiko; Miura,Mai; Ejima,Miho; Tashiro,Masato; Odagiri,Takato
EPI497616	NA	Japan	2013-Sep-26	A/YAMAGUCHI/40/2013	Yamaguchi Prefectural Institute of Public Health and Environment	National Institute of Infectious Diseases (NIID)	Takashita,Emi; Fujisaki,Seiichiro; Itoh,Reiko; Miura,Mai; Ejima,Miho; Tashiro,Masato; Odagiri,Takato
EPI497617	HA	Japan	2013-Sep-26	A/YAMAGUCHI/40/2013	Yamaguchi Prefectural Institute of Public Health and Environment	National Institute of Infectious Diseases (NIID)	Takashita,Emi; Fujisaki,Seiichiro; Itoh,Reiko; Miura,Mai; Ejima,Miho; Tashiro,Masato; Odagiri,Takato
EPI497614	NA	Japan	2013-Nov-15	A/YAMAGUCHI/39/2013	Yamaguchi Prefectural Institute of Public Health and Environment	National Institute of Infectious Diseases (NIID)	Takashita,Emi; Fujisaki,Seiichiro; Itoh,Reiko; Miura,Mai; Ejima,Miho; Tashiro,Masato; Odagiri,Takato
EPI497615	HA	Japan	2013-Nov-15	A/YAMAGUCHI/39/2013	Yamaguchi Prefectural Institute of Public Health and Environment	National Institute of Infectious Diseases (NIID)	Takashita,Emi; Fujisaki,Seiichiro; Itoh,Reiko; Miura,Mai; Ejima,Miho; Tashiro,Masato; Odagiri,Takato
EPI497608	NA	Japan	2013-Nov-02	A/FUKUOKA-C/9/2013	Fukuoka City Institute for Hygiene and the Environment	National Institute of Infectious Diseases (NIID)	Takashita,Emi; Fujisaki,Seiichiro; Itoh,Reiko; Miura,Mai; Ejima,Miho; Tashiro,Masato; Odagiri,Takato
EPI497609	HA	Japan	2013-Nov-02	A/FUKUOKA-C/9/2013	Fukuoka City Institute for Hygiene and the Environment	National Institute of Infectious Diseases (NIID)	Takashita,Emi; Fujisaki,Seiichiro; Itoh,Reiko; Miura,Mai; Ejima,Miho; Tashiro,Masato; Odagiri,Takato
[truncated: 1,219 more rows]
