# Supplementary material for: Parallel evolution of influenza across multiple spatiotemporal scales
Source: eLife. 2017 Jun 27;6:e26875. doi: 10.7554/eLife.26875 (PMC5487208; doi:10.7554/eLife.26875)
Supplement: Supplementary file 1. — DOI: http://dx.doi.org/10.7554/eLife.26875.022 [file elife-26875-supp1.zip › acknowledgements/2014-01-06.xls]

## Sheet: Acknowledge Table
We acknowledge the authors, originating and submitting laboratories of the sequences from GISAID’s EpiFlu™ Database on which this research is based. The list is detailed below.
All submitters of data may be contacted directly via the GISAID website www.gisaid.org
Segment ID	Segment	Country	Collection date	Isolate name	Originating Lab	Submitting Lab	Authors
EPI901774	HA	Iran, Islamic Republic of	2014-Jun-02	A/Tehran/81951/2014		Other Database Import	Mokhtari-Azad,T.; Shafiei-Jandaghi,N.Z.; Yavarian,J.; Naseri,M.; Shadab,A.
EPI901811	NA	Iran, Islamic Republic of	2014-Jun-02	A/Tehran/81951/2014		Other Database Import	Mokhtari-Azad,T.; Shafiei-Jandaghi,N.Z.; Yavarian,J.; Naseri,M.; Shadab,A.
EPI901773	HA	Iran, Islamic Republic of	2014-Jan-18	A/Tehran/74532/2014		Other Database Import	Mokhtari-Azad,T.; Shafiei-Jandaghi,N.Z.; Yavarian,J.; Naseri,M.; Shadab,A.
EPI901810	NA	Iran, Islamic Republic of	2014-Jan-18	A/Tehran/74532/2014		Other Database Import	Mokhtari-Azad,T.; Shafiei-Jandaghi,N.Z.; Yavarian,J.; Naseri,M.; Shadab,A.
EPI901772	HA	Iran, Islamic Republic of	2014-Jan-18	A/Tehran/70902/2014		Other Database Import	Mokhtari-Azad,T.; Shafiei-Jandaghi,N.Z.; Yavarian,J.; Naseri,M.; Shadab,A.
EPI901809	NA	Iran, Islamic Republic of	2014-Jan-18	A/Tehran/70902/2014		Other Database Import	Mokhtari-Azad,T.; Shafiei-Jandaghi,N.Z.; Yavarian,J.; Naseri,M.; Shadab,A.
EPI901771	HA	Iran, Islamic Republic of	2014-Jan-01	A/Tehran/64548/2014		Other Database Import	Mokhtari-Azad,T.; Shafiei-Jandaghi,N.Z.; Yavarian,J.; Naseri,M.; Shadab,A.
EPI901808	NA	Iran, Islamic Republic of	2014-Jan-01	A/Tehran/64548/2014		Other Database Import	Mokhtari-Azad,T.; Shafiei-Jandaghi,N.Z.; Yavarian,J.; Naseri,M.; Shadab,A.
EPI842876	NP	Kuwait	2014-Feb-01	A/Kuwait/F146/2014		Other Database Import	Maljkovic Berry,I.; Melendrez,M.C.; Li,T.; Hawksworth,A.W.; Brice,G.T.; Blair,P.J.; Halsey,E.S.; Williams,M.; Fernandez,S.; Yoon,I.-K.; Edwards,L.D.; Kuschner,R.; Lin,X.; Thomas,S.J.; Jarman,R.G.
EPI843028	MP	Kuwait	2014-Feb-01	A/Kuwait/F146/2014		Other Database Import	Maljkovic Berry,I.; Melendrez,M.C.; Li,T.; Hawksworth,A.W.; Brice,G.T.; Blair,P.J.; Halsey,E.S.; Williams,M.; Fernandez,S.; Yoon,I.-K.; Edwards,L.D.; Kuschner,R.; Lin,X.; Thomas,S.J.; Jarman,R.G.
EPI843073	PB2	Kuwait	2014-Feb-01	A/Kuwait/F146/2014		Other Database Import	Maljkovic Berry,I.; Melendrez,M.C.; Li,T.; Hawksworth,A.W.; Brice,G.T.; Blair,P.J.; Halsey,E.S.; Williams,M.; Fernandez,S.; Yoon,I.-K.; Edwards,L.D.; Kuschner,R.; Lin,X.; Thomas,S.J.; Jarman,R.G.
EPI842304	NS	Kuwait	2014-Feb-01	A/Kuwait/F146/2014		Other Database Import	Maljkovic Berry,I.; Melendrez,M.C.; Li,T.; Hawksworth,A.W.; Brice,G.T.; Blair,P.J.; Halsey,E.S.; Williams,M.; Fernandez,S.; Yoon,I.-K.; Edwards,L.D.; Kuschner,R.; Lin,X.; Thomas,S.J.; Jarman,R.G.
EPI842441	NA	Kuwait	2014-Feb-01	A/Kuwait/F146/2014		Other Database Import	Maljkovic Berry,I.; Melendrez,M.C.; Li,T.; Hawksworth,A.W.; Brice,G.T.; Blair,P.J.; Halsey,E.S.; Williams,M.; Fernandez,S.; Yoon,I.-K.; Edwards,L.D.; Kuschner,R.; Lin,X.; Thomas,S.J.; Jarman,R.G.
EPI842731	PA	Kuwait	2014-Feb-01	A/Kuwait/F146/2014		Other Database Import	Maljkovic Berry,I.; Melendrez,M.C.; Li,T.; Hawksworth,A.W.; Brice,G.T.; Blair,P.J.; Halsey,E.S.; Williams,M.; Fernandez,S.; Yoon,I.-K.; Edwards,L.D.; Kuschner,R.; Lin,X.; Thomas,S.J.; Jarman,R.G.
EPI843374	HA	Kuwait	2014-Feb-01	A/Kuwait/F146/2014		Other Database Import	Maljkovic Berry,I.; Melendrez,M.C.; Li,T.; Hawksworth,A.W.; Brice,G.T.; Blair,P.J.; Halsey,E.S.; Williams,M.; Fernandez,S.; Yoon,I.-K.; Edwards,L.D.; Kuschner,R.; Lin,X.; Thomas,S.J.; Jarman,R.G.
EPI843082	PB1	Kuwait	2014-Feb-01	A/Kuwait/F146/2014		Other Database Import	Maljkovic Berry,I.; Melendrez,M.C.; Li,T.; Hawksworth,A.W.; Brice,G.T.; Blair,P.J.; Halsey,E.S.; Williams,M.; Fernandez,S.; Yoon,I.-K.; Edwards,L.D.; Kuschner,R.; Lin,X.; Thomas,S.J.; Jarman,R.G.
EPI843341	MP	Kuwait	2014-Feb-01	A/Kuwait/F123/2014		Other Database Import	Maljkovic Berry,I.; Melendrez,M.C.; Li,T.; Hawksworth,A.W.; Brice,G.T.; Blair,P.J.; Halsey,E.S.; Williams,M.; Fernandez,S.; Yoon,I.-K.; Edwards,L.D.; Kuschner,R.; Lin,X.; Thomas,S.J.; Jarman,R.G.
EPI842873	NP	Kuwait	2014-Feb-01	A/Kuwait/F123/2014		Other Database Import	Maljkovic Berry,I.; Melendrez,M.C.; Li,T.; Hawksworth,A.W.; Brice,G.T.; Blair,P.J.; Halsey,E.S.; Williams,M.; Fernandez,S.; Yoon,I.-K.; Edwards,L.D.; Kuschner,R.; Lin,X.; Thomas,S.J.; Jarman,R.G.
EPI843070	PB2	Kuwait	2014-Feb-01	A/Kuwait/F123/2014		Other Database Import	Maljkovic Berry,I.; Melendrez,M.C.; Li,T.; Hawksworth,A.W.; Brice,G.T.; Blair,P.J.; Halsey,E.S.; Williams,M.; Fernandez,S.; Yoon,I.-K.; Edwards,L.D.; Kuschner,R.; Lin,X.; Thomas,S.J.; Jarman,R.G.
EPI842301	NS	Kuwait	2014-Feb-01	A/Kuwait/F123/2014		Other Database Import	Maljkovic Berry,I.; Melendrez,M.C.; Li,T.; Hawksworth,A.W.; Brice,G.T.; Blair,P.J.; Halsey,E.S.; Williams,M.; Fernandez,S.; Yoon,I.-K.; Edwards,L.D.; Kuschner,R.; Lin,X.; Thomas,S.J.; Jarman,R.G.
EPI842438	NA	Kuwait	2014-Feb-01	A/Kuwait/F123/2014		Other Database Import	Maljkovic Berry,I.; Melendrez,M.C.; Li,T.; Hawksworth,A.W.; Brice,G.T.; Blair,P.J.; Halsey,E.S.; Williams,M.; Fernandez,S.; Yoon,I.-K.; Edwards,L.D.; Kuschner,R.; Lin,X.; Thomas,S.J.; Jarman,R.G.
EPI842728	PA	Kuwait	2014-Feb-01	A/Kuwait/F123/2014		Other Database Import	Maljkovic Berry,I.; Melendrez,M.C.; Li,T.; Hawksworth,A.W.; Brice,G.T.; Blair,P.J.; Halsey,E.S.; Williams,M.; Fernandez,S.; Yoon,I.-K.; Edwards,L.D.; Kuschner,R.; Lin,X.; Thomas,S.J.; Jarman,R.G.
EPI843371	HA	Kuwait	2014-Feb-01	A/Kuwait/F123/2014		Other Database Import	Maljkovic Berry,I.; Melendrez,M.C.; Li,T.; Hawksworth,A.W.; Brice,G.T.; Blair,P.J.; Halsey,E.S.; Williams,M.; Fernandez,S.; Yoon,I.-K.; Edwards,L.D.; Kuschner,R.; Lin,X.; Thomas,S.J.; Jarman,R.G.
EPI843079	PB1	Kuwait	2014-Feb-01	A/Kuwait/F123/2014		Other Database Import	Maljkovic Berry,I.; Melendrez,M.C.; Li,T.; Hawksworth,A.W.; Brice,G.T.; Blair,P.J.; Halsey,E.S.; Williams,M.; Fernandez,S.; Yoon,I.-K.; Edwards,L.D.; Kuschner,R.; Lin,X.; Thomas,S.J.; Jarman,R.G.
EPI843066	PB2	Kuwait	2014-Jan-01	A/Kuwait/F078/2014		Other Database Import	Maljkovic Berry,I.; Melendrez,M.C.; Li,T.; Hawksworth,A.W.; Brice,G.T.; Blair,P.J.; Halsey,E.S.; Williams,M.; Fernandez,S.; Yoon,I.-K.; Edwards,L.D.; Kuschner,R.; Lin,X.; Thomas,S.J.; Jarman,R.G.
EPI842295	NS	Kuwait	2014-Jan-01	A/Kuwait/F078/2014		Other Database Import	Maljkovic Berry,I.; Melendrez,M.C.; Li,T.; Hawksworth,A.W.; Brice,G.T.; Blair,P.J.; Halsey,E.S.; Williams,M.; Fernandez,S.; Yoon,I.-K.; Edwards,L.D.; Kuschner,R.; Lin,X.; Thomas,S.J.; Jarman,R.G.
EPI842432	NA	Kuwait	2014-Jan-01	A/Kuwait/F078/2014		Other Database Import	Maljkovic Berry,I.; Melendrez,M.C.; Li,T.; Hawksworth,A.W.; Brice,G.T.; Blair,P.J.; Halsey,E.S.; Williams,M.; Fernandez,S.; Yoon,I.-K.; Edwards,L.D.; Kuschner,R.; Lin,X.; Thomas,S.J.; Jarman,R.G.
EPI842854	PA	Kuwait	2014-Jan-01	A/Kuwait/F078/2014		Other Database Import	Maljkovic Berry,I.; Melendrez,M.C.; Li,T.; Hawksworth,A.W.; Brice,G.T.; Blair,P.J.; Halsey,E.S.; Williams,M.; Fernandez,S.; Yoon,I.-K.; Edwards,L.D.; Kuschner,R.; Lin,X.; Thomas,S.J.; Jarman,R.G.
EPI843335	MP	Kuwait	2014-Jan-01	A/Kuwait/F078/2014		Other Database Import	Maljkovic Berry,I.; Melendrez,M.C.; Li,T.; Hawksworth,A.W.; Brice,G.T.; Blair,P.J.; Halsey,E.S.; Williams,M.; Fernandez,S.; Yoon,I.-K.; Edwards,L.D.; Kuschner,R.; Lin,X.; Thomas,S.J.; Jarman,R.G.
EPI842867	NP	Kuwait	2014-Jan-01	A/Kuwait/F078/2014		Other Database Import	Maljkovic Berry,I.; Melendrez,M.C.; Li,T.; Hawksworth,A.W.; Brice,G.T.; Blair,P.J.; Halsey,E.S.; Williams,M.; Fernandez,S.; Yoon,I.-K.; Edwards,L.D.; Kuschner,R.; Lin,X.; Thomas,S.J.; Jarman,R.G.
EPI843365	HA	Kuwait	2014-Jan-01	A/Kuwait/F078/2014		Other Database Import	Maljkovic Berry,I.; Melendrez,M.C.; Li,T.; Hawksworth,A.W.; Brice,G.T.; Blair,P.J.; Halsey,E.S.; Williams,M.; Fernandez,S.; Yoon,I.-K.; Edwards,L.D.; Kuschner,R.; Lin,X.; Thomas,S.J.; Jarman,R.G.
EPI843154	PB1	Kuwait	2014-Jan-01	A/Kuwait/F078/2014		Other Database Import	Maljkovic Berry,I.; Melendrez,M.C.; Li,T.; Hawksworth,A.W.; Brice,G.T.; Blair,P.J.; Halsey,E.S.; Williams,M.; Fernandez,S.; Yoon,I.-K.; Edwards,L.D.; Kuschner,R.; Lin,X.; Thomas,S.J.; Jarman,R.G.
EPI843065	PB2	Kuwait	2014-Jan-01	A/Kuwait/F075/2014		Other Database Import	Maljkovic Berry,I.; Melendrez,M.C.; Li,T.; Hawksworth,A.W.; Brice,G.T.; Blair,P.J.; Halsey,E.S.; Williams,M.; Fernandez,S.; Yoon,I.-K.; Edwards,L.D.; Kuschner,R.; Lin,X.; Thomas,S.J.; Jarman,R.G.
EPI842294	NS	Kuwait	2014-Jan-01	A/Kuwait/F075/2014		Other Database Import	Maljkovic Berry,I.; Melendrez,M.C.; Li,T.; Hawksworth,A.W.; Brice,G.T.; Blair,P.J.; Halsey,E.S.; Williams,M.; Fernandez,S.; Yoon,I.-K.; Edwards,L.D.; Kuschner,R.; Lin,X.; Thomas,S.J.; Jarman,R.G.
EPI842431	NA	Kuwait	2014-Jan-01	A/Kuwait/F075/2014		Other Database Import	Maljkovic Berry,I.; Melendrez,M.C.; Li,T.; Hawksworth,A.W.; Brice,G.T.; Blair,P.J.; Halsey,E.S.; Williams,M.; Fernandez,S.; Yoon,I.-K.; Edwards,L.D.; Kuschner,R.; Lin,X.; Thomas,S.J.; Jarman,R.G.
EPI842853	PA	Kuwait	2014-Jan-01	A/Kuwait/F075/2014		Other Database Import	Maljkovic Berry,I.; Melendrez,M.C.; Li,T.; Hawksworth,A.W.; Brice,G.T.; Blair,P.J.; Halsey,E.S.; Williams,M.; Fernandez,S.; Yoon,I.-K.; Edwards,L.D.; Kuschner,R.; Lin,X.; Thomas,S.J.; Jarman,R.G.
EPI843334	MP	Kuwait	2014-Jan-01	A/Kuwait/F075/2014		Other Database Import	Maljkovic Berry,I.; Melendrez,M.C.; Li,T.; Hawksworth,A.W.; Brice,G.T.; Blair,P.J.; Halsey,E.S.; Williams,M.; Fernandez,S.; Yoon,I.-K.; Edwards,L.D.; Kuschner,R.; Lin,X.; Thomas,S.J.; Jarman,R.G.
EPI842866	NP	Kuwait	2014-Jan-01	A/Kuwait/F075/2014		Other Database Import	Maljkovic Berry,I.; Melendrez,M.C.; Li,T.; Hawksworth,A.W.; Brice,G.T.; Blair,P.J.; Halsey,E.S.; Williams,M.; Fernandez,S.; Yoon,I.-K.; Edwards,L.D.; Kuschner,R.; Lin,X.; Thomas,S.J.; Jarman,R.G.
EPI843364	HA	Kuwait	2014-Jan-01	A/Kuwait/F075/2014		Other Database Import	Maljkovic Berry,I.; Melendrez,M.C.; Li,T.; Hawksworth,A.W.; Brice,G.T.; Blair,P.J.; Halsey,E.S.; Williams,M.; Fernandez,S.; Yoon,I.-K.; Edwards,L.D.; Kuschner,R.; Lin,X.; Thomas,S.J.; Jarman,R.G.
EPI843153	PB1	Kuwait	2014-Jan-01	A/Kuwait/F075/2014		Other Database Import	Maljkovic Berry,I.; Melendrez,M.C.; Li,T.; Hawksworth,A.W.; Brice,G.T.; Blair,P.J.; Halsey,E.S.; Williams,M.; Fernandez,S.; Yoon,I.-K.; Edwards,L.D.; Kuschner,R.; Lin,X.; Thomas,S.J.; Jarman,R.G.
EPI843064	PB2	Kuwait	2014-Jan-01	A/Kuwait/F074/2014		Other Database Import	Maljkovic Berry,I.; Melendrez,M.C.; Li,T.; Hawksworth,A.W.; Brice,G.T.; Blair,P.J.; Halsey,E.S.; Williams,M.; Fernandez,S.; Yoon,I.-K.; Edwards,L.D.; Kuschner,R.; Lin,X.; Thomas,S.J.; Jarman,R.G.
EPI842293	NS	Kuwait	2014-Jan-01	A/Kuwait/F074/2014		Other Database Import	Maljkovic Berry,I.; Melendrez,M.C.; Li,T.; Hawksworth,A.W.; Brice,G.T.; Blair,P.J.; Halsey,E.S.; Williams,M.; Fernandez,S.; Yoon,I.-K.; Edwards,L.D.; Kuschner,R.; Lin,X.; Thomas,S.J.; Jarman,R.G.
EPI842430	NA	Kuwait	2014-Jan-01	A/Kuwait/F074/2014		Other Database Import	Maljkovic Berry,I.; Melendrez,M.C.; Li,T.; Hawksworth,A.W.; Brice,G.T.; Blair,P.J.; Halsey,E.S.; Williams,M.; Fernandez,S.; Yoon,I.-K.; Edwards,L.D.; Kuschner,R.; Lin,X.; Thomas,S.J.; Jarman,R.G.
EPI842852	PA	Kuwait	2014-Jan-01	A/Kuwait/F074/2014		Other Database Import	Maljkovic Berry,I.; Melendrez,M.C.; Li,T.; Hawksworth,A.W.; Brice,G.T.; Blair,P.J.; Halsey,E.S.; Williams,M.; Fernandez,S.; Yoon,I.-K.; Edwards,L.D.; Kuschner,R.; Lin,X.; Thomas,S.J.; Jarman,R.G.
EPI843333	MP	Kuwait	2014-Jan-01	A/Kuwait/F074/2014		Other Database Import	Maljkovic Berry,I.; Melendrez,M.C.; Li,T.; Hawksworth,A.W.; Brice,G.T.; Blair,P.J.; Halsey,E.S.; Williams,M.; Fernandez,S.; Yoon,I.-K.; Edwards,L.D.; Kuschner,R.; Lin,X.; Thomas,S.J.; Jarman,R.G.
EPI842865	NP	Kuwait	2014-Jan-01	A/Kuwait/F074/2014		Other Database Import	Maljkovic Berry,I.; Melendrez,M.C.; Li,T.; Hawksworth,A.W.; Brice,G.T.; Blair,P.J.; Halsey,E.S.; Williams,M.; Fernandez,S.; Yoon,I.-K.; Edwards,L.D.; Kuschner,R.; Lin,X.; Thomas,S.J.; Jarman,R.G.
EPI843363	HA	Kuwait	2014-Jan-01	A/Kuwait/F074/2014		Other Database Import	Maljkovic Berry,I.; Melendrez,M.C.; Li,T.; Hawksworth,A.W.; Brice,G.T.; Blair,P.J.; Halsey,E.S.; Williams,M.; Fernandez,S.; Yoon,I.-K.; Edwards,L.D.; Kuschner,R.; Lin,X.; Thomas,S.J.; Jarman,R.G.
EPI843152	PB1	Kuwait	2014-Jan-01	A/Kuwait/F074/2014		Other Database Import	Maljkovic Berry,I.; Melendrez,M.C.; Li,T.; Hawksworth,A.W.; Brice,G.T.; Blair,P.J.; Halsey,E.S.; Williams,M.; Fernandez,S.; Yoon,I.-K.; Edwards,L.D.; Kuschner,R.; Lin,X.; Thomas,S.J.; Jarman,R.G.
EPI842909	NP	Kuwait	2014-Feb-01	A/Kuwait/F181-3/2014		Other Database Import	Maljkovic Berry,I.; Melendrez,M.C.; Li,T.; Hawksworth,A.W.; Brice,G.T.; Blair,P.J.; Halsey,E.S.; Williams,M.; Fernandez,S.; Yoon,I.-K.; Edwards,L.D.; Kuschner,R.; Lin,X.; Thomas,S.J.; Jarman,R.G.; Essa,S.
EPI841871	PA	Kuwait	2014-Feb-01	A/Kuwait/F181-3/2014		Other Database Import	Maljkovic Berry,I.; Melendrez,M.C.; Li,T.; Hawksworth,A.W.; Brice,G.T.; Blair,P.J.; Halsey,E.S.; Williams,M.; Fernandez,S.; Yoon,I.-K.; Edwards,L.D.; Kuschner,R.; Lin,X.; Thomas,S.J.; Jarman,R.G.; Essa,S.
EPI842880	HA	Kuwait	2014-Feb-01	A/Kuwait/F181-3/2014		Other Database Import	Maljkovic Berry,I.; Melendrez,M.C.; Li,T.; Hawksworth,A.W.; Brice,G.T.; Blair,P.J.; Halsey,E.S.; Williams,M.; Fernandez,S.; Yoon,I.-K.; Edwards,L.D.; Kuschner,R.; Lin,X.; Thomas,S.J.; Jarman,R.G.; Essa,S.
EPI842554	MP	Kuwait	2014-Feb-01	A/Kuwait/F181-3/2014		Other Database Import	Maljkovic Berry,I.; Melendrez,M.C.; Li,T.; Hawksworth,A.W.; Brice,G.T.; Blair,P.J.; Halsey,E.S.; Williams,M.; Fernandez,S.; Yoon,I.-K.; Edwards,L.D.; Kuschner,R.; Lin,X.; Thomas,S.J.; Jarman,R.G.; Essa,S.
EPI843032	NS	Kuwait	2014-Feb-01	A/Kuwait/F181-3/2014		Other Database Import	Maljkovic Berry,I.; Melendrez,M.C.; Li,T.; Hawksworth,A.W.; Brice,G.T.; Blair,P.J.; Halsey,E.S.; Williams,M.; Fernandez,S.; Yoon,I.-K.; Edwards,L.D.; Kuschner,R.; Lin,X.; Thomas,S.J.; Jarman,R.G.; Essa,S.
EPI842381	PB1	Kuwait	2014-Feb-01	A/Kuwait/F181-3/2014		Other Database Import	Maljkovic Berry,I.; Melendrez,M.C.; Li,T.; Hawksworth,A.W.; Brice,G.T.; Blair,P.J.; Halsey,E.S.; Williams,M.; Fernandez,S.; Yoon,I.-K.; Edwards,L.D.; Kuschner,R.; Lin,X.; Thomas,S.J.; Jarman,R.G.; Essa,S.
EPI842882	PB2	Kuwait	2014-Feb-01	A/Kuwait/F181-3/2014		Other Database Import	Maljkovic Berry,I.; Melendrez,M.C.; Li,T.; Hawksworth,A.W.; Brice,G.T.; Blair,P.J.; Halsey,E.S.; Williams,M.; Fernandez,S.; Yoon,I.-K.; Edwards,L.D.; Kuschner,R.; Lin,X.; Thomas,S.J.; Jarman,R.G.; Essa,S.
EPI842460	NA	Kuwait	2014-Feb-01	A/Kuwait/F181-3/2014		Other Database Import	Maljkovic Berry,I.; Melendrez,M.C.; Li,T.; Hawksworth,A.W.; Brice,G.T.; Blair,P.J.; Halsey,E.S.; Williams,M.; Fernandez,S.; Yoon,I.-K.; Edwards,L.D.; Kuschner,R.; Lin,X.; Thomas,S.J.; Jarman,R.G.; Essa,S.
EPI838366	HA	Philippines	2014-Jun-01	A/BiliranTB9/0337/2014		Other Database Import	Lestari,D.N.; Okamoto,M.; Dapat,C.; Tamaki,R.; Saito,M.; Oshitani,H.
EPI838365	HA	Philippines	2014-Jun-01	A/BiliranTB9/0338/2014		Other Database Import	Lestari,D.N.; Okamoto,M.; Dapat,C.; Tamaki,R.; Saito,M.; Oshitani,H.
EPI838363	HA	Philippines	2014-May-01	A/BiliranTB8/0138/2014		Other Database Import	Lestari,D.N.; Okamoto,M.; Dapat,C.; Tamaki,R.; Saito,M.; Oshitani,H.
EPI834577	PA	Hong Kong (SAR)	2014-Feb-26	A/Hong Kong/4801/2014	National Institute for Medical Research	Centers for Disease Control and Prevention
EPI834578	PB2	Hong Kong (SAR)	2014-Feb-26	A/Hong Kong/4801/2014	National Institute for Medical Research	Centers for Disease Control and Prevention
EPI834579	PB1	Hong Kong (SAR)	2014-Feb-26	A/Hong Kong/4801/2014	National Institute for Medical Research	Centers for Disease Control and Prevention
EPI834574	NP	Hong Kong (SAR)	2014-Feb-26	A/Hong Kong/4801/2014	National Institute for Medical Research	Centers for Disease Control and Prevention
EPI834575	NS	Hong Kong (SAR)	2014-Feb-26	A/Hong Kong/4801/2014	National Institute for Medical Research	Centers for Disease Control and Prevention
EPI834576	MP	Hong Kong (SAR)	2014-Feb-26	A/Hong Kong/4801/2014	National Institute for Medical Research	Centers for Disease Control and Prevention
EPI834580	NA	Hong Kong (SAR)	2014-Feb-26	A/Hong Kong/4801/2014	National Institute for Medical Research	Centers for Disease Control and Prevention
EPI834581	HA	Hong Kong (SAR)	2014-Feb-26	A/Hong Kong/4801/2014	National Institute for Medical Research	Centers for Disease Control and Prevention
EPI770033	MP	China	2014-Jan-14	A/Hubei-Wuchang/170/2014	Hubei Provincial center for disease control and prevention	Hubei Provincial Center for Disease Control and Prevention
EPI770031	HA	China	2014-Jan-14	A/Hubei-Wuchang/170/2014	Hubei Provincial center for disease control and prevention	Hubei Provincial Center for Disease Control and Prevention
EPI770032	NA	China	2014-Jan-14	A/Hubei-Wuchang/170/2014	Hubei Provincial center for disease control and prevention	Hubei Provincial Center for Disease Control and Prevention
EPI770022	MP	China	2014-Jan-01	A/Hubei-Echeng/31/2014	Hubei Provincial center for disease control and prevention	Hubei Provincial Center for Disease Control and Prevention
EPI770021	NA	China	2014-Jan-01	A/Hubei-Echeng/31/2014	Hubei Provincial center for disease control and prevention	Hubei Provincial Center for Disease Control and Prevention
EPI770020	HA	China	2014-Jan-01	A/Hubei-Echeng/31/2014	Hubei Provincial center for disease control and prevention	Hubei Provincial Center for Disease Control and Prevention
EPI715754	NA	Nepal	2014-Mar-25	A/Nepal/420/2014	National Public Health Laboratory	National Institute of Infectious Diseases (NIID)	Takashita,Emi; Fujisaki,Seiichiro; Shirakura,Masayuki; Watanabe,Shinji; Odagiri,Takato
EPI715755	HA	Nepal	2014-Mar-25	A/Nepal/420/2014	National Public Health Laboratory	National Institute of Infectious Diseases (NIID)	Takashita,Emi; Fujisaki,Seiichiro; Shirakura,Masayuki; Watanabe,Shinji; Odagiri,Takato
EPI711461	HA	Taiwan	2014-Apr-12	A/Taiwan/95990/2014	Centers for Disease Control	Taiwan CDC
EPI711462	HA	Taiwan	2014-Apr-12	A/Taiwan/95990/2014	Centers for Disease Control	Taiwan CDC
EPI711464	HA	Taiwan	2014-Apr-12	A/Taiwan/95990/2014	Centers for Disease Control	Taiwan CDC
EPI711465	HA	Taiwan	2014-Apr-12	A/Taiwan/95990/2014	Centers for Disease Control	Taiwan CDC
EPI711467	HA	Taiwan	2014-Apr-12	A/Taiwan/95990/2014	Centers for Disease Control	Taiwan CDC
EPI711468	HA	Taiwan	2014-Apr-12	A/Taiwan/95990/2014	Centers for Disease Control	Taiwan CDC
EPI711470	HA	Taiwan	2014-Apr-12	A/Taiwan/95990/2014	Centers for Disease Control	Taiwan CDC
EPI711474	HA	Taiwan	2014-Apr-12	A/Taiwan/95990/2014	Centers for Disease Control	Taiwan CDC
EPI711475	HA	Taiwan	2014-Apr-12	A/Taiwan/95990/2014	Centers for Disease Control	Taiwan CDC
EPI711480	HA	Taiwan	2014-Apr-12	A/Taiwan/95990/2014	Centers for Disease Control	Taiwan CDC
EPI711481	HA	Taiwan	2014-Apr-12	A/Taiwan/95990/2014	Centers for Disease Control	Taiwan CDC
EPI711482	HA	Taiwan	2014-Apr-12	A/Taiwan/95990/2014	Centers for Disease Control	Taiwan CDC
EPI711483	HA	Taiwan	2014-Apr-12	A/Taiwan/95990/2014	Centers for Disease Control	Taiwan CDC
EPI711476	HA	Taiwan	2014-Apr-12	A/Taiwan/95990/2014	Centers for Disease Control	Taiwan CDC
EPI711477	HA	Taiwan	2014-Apr-12	A/Taiwan/95990/2014	Centers for Disease Control	Taiwan CDC
EPI711478	HA	Taiwan	2014-Apr-12	A/Taiwan/95990/2014	Centers for Disease Control	Taiwan CDC
EPI711484	HA	Taiwan	2014-Apr-12	A/Taiwan/95990/2014	Centers for Disease Control	Taiwan CDC
EPI711463	HA	Taiwan	2014-Apr-12	A/Taiwan/95990/2014	Centers for Disease Control	Taiwan CDC
EPI711466	HA	Taiwan	2014-Apr-12	A/Taiwan/95990/2014	Centers for Disease Control	Taiwan CDC
EPI711471	HA	Taiwan	2014-Apr-12	A/Taiwan/95990/2014	Centers for Disease Control	Taiwan CDC
EPI711472	HA	Taiwan	2014-Apr-12	A/Taiwan/95990/2014	Centers for Disease Control	Taiwan CDC
EPI711473	HA	Taiwan	2014-Apr-12	A/Taiwan/95990/2014	Centers for Disease Control	Taiwan CDC
EPI711485	HA	Taiwan	2014-Apr-12	A/Taiwan/95990/2014	Centers for Disease Control	Taiwan CDC
EPI711469	HA	Taiwan	2014-Apr-12	A/Taiwan/95990/2014	Centers for Disease Control	Taiwan CDC
EPI711479	HA	Taiwan	2014-Apr-12	A/Taiwan/95990/2014	Centers for Disease Control	Taiwan CDC
EPI689442	HA	Japan	2014-Feb-10	A/Fukuoka/DS-524/2014		Other Database Import	Chong,Y.; Ikematsu,H.
EPI689440	HA	Japan	2014-Jan-28	A/Gifu/DS-427/2014		Other Database Import	Chong,Y.; Ikematsu,H.
EPI689438	HA	Japan	2014-Jan-21	A/Hyogo/DS-244/2014		Other Database Import	Chong,Y.; Ikematsu,H.
EPI689437	HA	Japan	2014-Jan-17	A/Ishikawa/DS-136/2014		Other Database Import	Chong,Y.; Ikematsu,H.
EPI689430	HA	Japan	2014-Feb-10	A/Okinawa/JP-69/2014		Other Database Import	Chong,Y.; Ikematsu,H.
EPI689428	HA	Japan	2014-Jan-09	A/Okinawa/JP-27/2014		Other Database Import	Chong,Y.; Ikematsu,H.
EPI689426	HA	Japan	2014-Feb-08	A/Kanagawa/DS-503v/2014		Other Database Import	Chong,Y.; Ikematsu,H.
EPI689422	HA	Japan	2014-Jan-21	A/Ishikawa/DS-218v/2014		Other Database Import	Chong,Y.; Ikematsu,H.
EPI689420	HA	Japan	2014-Jan-20	A/Fukuoka/DS-187v/2014		Other Database Import	Chong,Y.; Ikematsu,H.
EPI689419	HA	Japan	2014-Jan-19	A/Kumamoto/DS-182v/2014		Other Database Import	Chong,Y.; Ikematsu,H.
EPI689417	HA	Japan	2014-Jan-17	A/Chiba/DS-145v/2014		Other Database Import	Chong,Y.; Ikematsu,H.
EPI689414	HA	Japan	2014-Mar-01	A/Tokushima/JP-90v/2014		Other Database Import	Chong,Y.; Ikematsu,H.
EPI689412	HA	Japan	2014-Jan-20	A/Tokushima/JP-37v/2014		Other Database Import	Chong,Y.; Ikematsu,H.
EPI689411	HA	Japan	2014-Jan-18	A/Tokushima/JP-35v/2014		Other Database Import	Chong,Y.; Ikematsu,H.
EPI689410	HA	Japan	2014-Jan-17	A/Tokushima/JP-34v/2014		Other Database Import	Chong,Y.; Ikematsu,H.
EPI685015	NA	Thailand	2014-Jun-16	A/Thailand/CU-B10283/2014		Other Database Import	Tewawong,N.; Prachayangprecha,S.; Thongmee,T.; Vichiwattana,P.; Theamboonlers,A.; Poovorawan,Y.
EPI684840	HA	Thailand	2014-Jun-16	A/Thailand/CU-B10283/2014		Other Database Import	Tewawong,N.; Prachayangprecha,S.; Thongmee,T.; Vichiwattana,P.; Theamboonlers,A.; Poovorawan,Y.
EPI684833	HA	Thailand	2014-Feb-05	A/Thailand/CU-C4507/2014		Other Database Import	Tewawong,N.; Prachayangprecha,S.; Thongmee,T.; Vichiwattana,P.; Theamboonlers,A.; Poovorawan,Y.
EPI685008	NA	Thailand	2014-Feb-05	A/Thailand/CU-C4507/2014		Other Database Import	Tewawong,N.; Prachayangprecha,S.; Thongmee,T.; Vichiwattana,P.; Theamboonlers,A.; Poovorawan,Y.
EPI684830	HA	Thailand	2014-Jan-07	A/Thailand/CU-C4406/2014		Other Database Import	Tewawong,N.; Prachayangprecha,S.; Thongmee,T.; Vichiwattana,P.; Theamboonlers,A.; Poovorawan,Y.
EPI684678	PB2	Thailand	2014-Jan-07	A/Thailand/CU-C4406/2014		Other Database Import	Tewawong,N.; Prachayangprecha,S.; Thongmee,T.; Vichiwattana,P.; Theamboonlers,A.; Poovorawan,Y.
EPI685202	PA	Thailand	2014-Jan-07	A/Thailand/CU-C4406/2014		Other Database Import	Tewawong,N.; Prachayangprecha,S.; Thongmee,T.; Vichiwattana,P.; Theamboonlers,A.; Poovorawan,Y.
EPI684736	PB1	Thailand	2014-Jan-07	A/Thailand/CU-C4406/2014		Other Database Import	Tewawong,N.; Prachayangprecha,S.; Thongmee,T.; Vichiwattana,P.; Theamboonlers,A.; Poovorawan,Y.
EPI685005	NA	Thailand	2014-Jan-07	A/Thailand/CU-C4406/2014		Other Database Import	Tewawong,N.; Prachayangprecha,S.; Thongmee,T.; Vichiwattana,P.; Theamboonlers,A.; Poovorawan,Y.
EPI685086	MP	Thailand	2014-Jan-07	A/Thailand/CU-C4406/2014		Other Database Import	Tewawong,N.; Prachayangprecha,S.; Thongmee,T.; Vichiwattana,P.; Theamboonlers,A.; Poovorawan,Y.
EPI685144	NS	Thailand	2014-Jan-07	A/Thailand/CU-C4406/2014		Other Database Import	Tewawong,N.; Prachayangprecha,S.; Thongmee,T.; Vichiwattana,P.; Theamboonlers,A.; Poovorawan,Y.
EPI684911	NP	Thailand	2014-Jan-07	A/Thailand/CU-C4406/2014		Other Database Import	Tewawong,N.; Prachayangprecha,S.; Thongmee,T.; Vichiwattana,P.; Theamboonlers,A.; Poovorawan,Y.
EPI675744	PA	China	2014-Jan-29	A/jiangsunanjinggulou/1484/2014	Jiangsu Provincial Center for Disease Control and Prevention	Jiangsu Provincial Center for Disease Control & Prevention	Qi Xian, Guo Yan
EPI675743	PB1	China	2014-Jan-29	A/jiangsunanjinggulou/1484/2014	Jiangsu Provincial Center for Disease Control and Prevention	Jiangsu Provincial Center for Disease Control & Prevention	Qi Xian, Guo Yan
EPI675741	HA	China	2014-Jan-29	A/jiangsunanjinggulou/1484/2014	Jiangsu Provincial Center for Disease Control and Prevention	Jiangsu Provincial Center for Disease Control & Prevention	Qi Xian, Guo Yan
EPI675742	NA	China	2014-Jan-29	A/jiangsunanjinggulou/1484/2014	Jiangsu Provincial Center for Disease Control and Prevention	Jiangsu Provincial Center for Disease Control & Prevention	Qi Xian, Guo Yan
EPI675745	NP	China	2014-Jan-29	A/jiangsunanjinggulou/1484/2014	Jiangsu Provincial Center for Disease Control and Prevention	Jiangsu Provincial Center for Disease Control & Prevention	Qi Xian, Guo Yan
EPI675733	NA	China	2014-Jan-02	A/Jiangsuqinhuai/111/2014	Jiangsu Provincial Center for Disease Control and Prevention	Jiangsu Provincial Center for Disease Control & Prevention	Qi Xian, Guo Yan
EPI675732	HA	China	2014-Jan-02	A/Jiangsuqinhuai/111/2014	Jiangsu Provincial Center for Disease Control and Prevention	Jiangsu Provincial Center for Disease Control & Prevention	Qi Xian, Guo Yan
EPI675731	PB1	China	2014-Jan-02	A/Jiangsuqinhuai/111/2014	Jiangsu Provincial Center for Disease Control and Prevention	Jiangsu Provincial Center for Disease Control & Prevention	Qi Xian, Guo Yan
EPI675735	PA	China	2014-Jan-02	A/Jiangsuqinhuai/111/2014	Jiangsu Provincial Center for Disease Control and Prevention	Jiangsu Provincial Center for Disease Control & Prevention	Qi Xian, Guo Yan
EPI675734	NP	China	2014-Jan-02	A/Jiangsuqinhuai/111/2014	Jiangsu Provincial Center for Disease Control and Prevention	Jiangsu Provincial Center for Disease Control & Prevention	Qi Xian, Guo Yan
EPI673030	NA	Luxembourg	2014-Feb-05	A/Luxembourg/14006502/2014	Laboratoire National de Santé	Laboratoire National de Santé	Lyudmyla, Sekan; Matthias, Opp
EPI673029	NA	Luxembourg	2014-Jan-31	A/Luxembourg/14006053/2014	Laboratoire National de Santé	Laboratoire National de Santé	Lyudmyla, Sekan; Matthias, Opp
EPI672443	HA	Moldova, Republic of	2014-Mar-06	A/Moldova/255/2014	National Centre for Preventive Medicine	Crick Worldwide Influenza Centre
EPI672444	NA	Moldova, Republic of	2014-Mar-06	A/Moldova/255/2014	National Centre for Preventive Medicine	Crick Worldwide Influenza Centre
EPI672437	HA	Moldova, Republic of	2014-Feb-20	A/Moldova/168/2014	National Centre for Preventive Medicine	Crick Worldwide Influenza Centre
EPI672438	NA	Moldova, Republic of	2014-Feb-20	A/Moldova/168/2014	National Centre for Preventive Medicine	Crick Worldwide Influenza Centre
EPI653194	NP	Hong Kong (SAR)	2014-Feb-26	A/Hong Kong/4801/2014	Crick Worldwide Influenza Centre	Centers for Disease Control and Prevention
EPI653195	NS	Hong Kong (SAR)	2014-Feb-26	A/Hong Kong/4801/2014	Crick Worldwide Influenza Centre	Centers for Disease Control and Prevention
EPI653196	MP	Hong Kong (SAR)	2014-Feb-26	A/Hong Kong/4801/2014	Crick Worldwide Influenza Centre	Centers for Disease Control and Prevention
EPI653197	PA	Hong Kong (SAR)	2014-Feb-26	A/Hong Kong/4801/2014	Crick Worldwide Influenza Centre	Centers for Disease Control and Prevention
EPI653198	PB2	Hong Kong (SAR)	2014-Feb-26	A/Hong Kong/4801/2014	Crick Worldwide Influenza Centre	Centers for Disease Control and Prevention
EPI653199	PB1	Hong Kong (SAR)	2014-Feb-26	A/Hong Kong/4801/2014	Crick Worldwide Influenza Centre	Centers for Disease Control and Prevention
EPI653200	NA	Hong Kong (SAR)	2014-Feb-26	A/Hong Kong/4801/2014	Crick Worldwide Influenza Centre	Centers for Disease Control and Prevention
EPI653201	HA	Hong Kong (SAR)	2014-Feb-26	A/Hong Kong/4801/2014	Crick Worldwide Influenza Centre	Centers for Disease Control and Prevention
EPI641586	NA	Japan	2014-Mar-15	A/Japan/NHRC_BHR0217/2014		Other Database Import	Sitz,C.R.; Thammavong,H.L.; Balansay-Ames,M.S.; Hawksworth,A.W.; Myers,C.A.; Brice,G.T.
EPI641566	HA	Japan	2014-Mar-15	A/Japan/NHRC_BHR0217/2014		Other Database Import	Sitz,C.R.; Thammavong,H.L.; Balansay-Ames,M.S.; Hawksworth,A.W.; Myers,C.A.; Brice,G.T.
EPI641610	MP	Japan	2014-Mar-15	A/Japan/NHRC_BHR0217/2014		Other Database Import	Sitz,C.R.; Thammavong,H.L.; Balansay-Ames,M.S.; Hawksworth,A.W.; Myers,C.A.; Brice,G.T.
EPI630006	MP	Vietnam	2014-May-29	A/Vietnam/6/2014	Pasteur Institute of Ho Chi Minh	WHO Collaborating Centre for Reference and Research on Influenza	Nguyen,TN; Nguyen,TL; Deng,Y-M; Komadina,N
EPI630007	NA	Vietnam	2014-May-29	A/Vietnam/6/2014	Pasteur Institute of Ho Chi Minh	WHO Collaborating Centre for Reference and Research on Influenza	Nguyen,TN; Nguyen,TL; Deng,Y-M; Komadina,N
EPI630008	HA	Vietnam	2014-May-29	A/Vietnam/6/2014	Pasteur Institute of Ho Chi Minh	WHO Collaborating Centre for Reference and Research on Influenza	Nguyen,TN; Nguyen,TL; Deng,Y-M; Komadina,N
EPI630003	MP	Vietnam	2014-May-30	A/Vietnam/5/2014	Pasteur Institute of Ho Chi Minh	WHO Collaborating Centre for Reference and Research on Influenza	Nguyen,TN; Nguyen,TL; Deng,Y-M; Komadina,N
EPI630004	NA	Vietnam	2014-May-30	A/Vietnam/5/2014	Pasteur Institute of Ho Chi Minh	WHO Collaborating Centre for Reference and Research on Influenza	Nguyen,TN; Nguyen,TL; Deng,Y-M; Komadina,N
EPI630005	HA	Vietnam	2014-May-30	A/Vietnam/5/2014	Pasteur Institute of Ho Chi Minh	WHO Collaborating Centre for Reference and Research on Influenza	Nguyen,TN; Nguyen,TL; Deng,Y-M; Komadina,N
EPI630000	MP	Vietnam	2014-May-29	A/Vietnam/4/2014	Pasteur Institute of Ho Chi Minh	WHO Collaborating Centre for Reference and Research on Influenza	Nguyen,TN; Nguyen,TL; Deng,Y-M; Komadina,N
EPI630001	NA	Vietnam	2014-May-29	A/Vietnam/4/2014	Pasteur Institute of Ho Chi Minh	WHO Collaborating Centre for Reference and Research on Influenza	Nguyen,TN; Nguyen,TL; Deng,Y-M; Komadina,N
EPI630002	HA	Vietnam	2014-May-29	A/Vietnam/4/2014	Pasteur Institute of Ho Chi Minh	WHO Collaborating Centre for Reference and Research on Influenza	Nguyen,TN; Nguyen,TL; Deng,Y-M; Komadina,N
EPI629809	MP	Australia	2014-May-08	A/Perth/551/2014	Pathwest QE II Medical Centre	WHO Collaborating Centre for Reference and Research on Influenza	Chong, K.; Deng, Y-M.; Sullivan, S.; Komadina, N.
EPI629810	NA	Australia	2014-May-08	A/Perth/551/2014	Pathwest QE II Medical Centre	WHO Collaborating Centre for Reference and Research on Influenza	Chong, K.; Deng, Y-M.; Sullivan, S.; Komadina, N.
EPI629811	HA	Australia	2014-May-08	A/Perth/551/2014	Pathwest QE II Medical Centre	WHO Collaborating Centre for Reference and Research on Influenza	Chong, K.; Deng, Y-M.; Sullivan, S.; Komadina, N.
EPI626808	NP	United Kingdom	2014-Jan-02	A/ENG/50220065/2014	Microbiology Services Colindale, Public Health England	Microbiology Services Colindale, Public Health England	Galiano,M.
EPI626809	NS	United Kingdom	2014-Jan-02	A/ENG/50220065/2014	Microbiology Services Colindale, Public Health England	Microbiology Services Colindale, Public Health England	Galiano,M.
EPI626810	MP	United Kingdom	2014-Jan-02	A/ENG/50220065/2014	Microbiology Services Colindale, Public Health England	Microbiology Services Colindale, Public Health England	Galiano,M.
EPI626811	NA	United Kingdom	2014-Jan-02	A/ENG/50220065/2014	Microbiology Services Colindale, Public Health England	Microbiology Services Colindale, Public Health England	Galiano,M.
EPI626812	HA	United Kingdom	2014-Jan-02	A/ENG/50220065/2014	Microbiology Services Colindale, Public Health England	Microbiology Services Colindale, Public Health England	Galiano,M.
EPI626314	PB1	Nigeria	2014-Jun-10	A/Nigeria/120/2014	National Influenza Reference Laboratory	Centers for Disease Control and Prevention
EPI626309	NP	Nigeria	2014-Jun-10	A/Nigeria/120/2014	National Influenza Reference Laboratory	Centers for Disease Control and Prevention
EPI626310	NS	Nigeria	2014-Jun-10	A/Nigeria/120/2014	National Influenza Reference Laboratory	Centers for Disease Control and Prevention
EPI626311	MP	Nigeria	2014-Jun-10	A/Nigeria/120/2014	National Influenza Reference Laboratory	Centers for Disease Control and Prevention
EPI626312	PA	Nigeria	2014-Jun-10	A/Nigeria/120/2014	National Influenza Reference Laboratory	Centers for Disease Control and Prevention
EPI626313	PB2	Nigeria	2014-Jun-10	A/Nigeria/120/2014	National Influenza Reference Laboratory	Centers for Disease Control and Prevention
EPI626315	NA	Nigeria	2014-Jun-10	A/Nigeria/120/2014	National Influenza Reference Laboratory	Centers for Disease Control and Prevention
EPI626316	HA	Nigeria	2014-Jun-10	A/Nigeria/120/2014	National Influenza Reference Laboratory	Centers for Disease Control and Prevention
EPI626301	NP	Nigeria	2014-Apr-22	A/Nigeria/942/2014	National Influenza Reference Laboratory	Centers for Disease Control and Prevention
EPI626302	NS	Nigeria	2014-Apr-22	A/Nigeria/942/2014	National Influenza Reference Laboratory	Centers for Disease Control and Prevention
EPI626303	MP	Nigeria	2014-Apr-22	A/Nigeria/942/2014	National Influenza Reference Laboratory	Centers for Disease Control and Prevention
EPI626304	PA	Nigeria	2014-Apr-22	A/Nigeria/942/2014	National Influenza Reference Laboratory	Centers for Disease Control and Prevention
EPI626305	PB2	Nigeria	2014-Apr-22	A/Nigeria/942/2014	National Influenza Reference Laboratory	Centers for Disease Control and Prevention
EPI626306	PB1	Nigeria	2014-Apr-22	A/Nigeria/942/2014	National Influenza Reference Laboratory	Centers for Disease Control and Prevention
EPI626307	NA	Nigeria	2014-Apr-22	A/Nigeria/942/2014	National Influenza Reference Laboratory	Centers for Disease Control and Prevention
EPI626308	HA	Nigeria	2014-Apr-22	A/Nigeria/942/2014	National Influenza Reference Laboratory	Centers for Disease Control and Prevention
EPI622671	HA	China	2014-Feb-07	A/Hangzhou/A114/2014	Hangzhou Center for Disease Control and Prevention	Hangzhou Center for Disease Control and Prevention	Li,J.; Zhou,Y.Y.; Kou,Y.; Zheng,Z.B.; Yu,X.F.
EPI764364	PB1	China	2014-Feb-07	A/Hangzhou/A114/2014	Hangzhou Center for Disease Control and Prevention	Hangzhou Center for Disease Control and Prevention	Li,J.; Zhou,Y.Y.; Kou,Y.; Zheng,Z.B.; Yu,X.F.
EPI917039	PA	China	2014-Feb-07	A/Hangzhou/A114/2014	Hangzhou Center for Disease Control and Prevention	Hangzhou Center for Disease Control and Prevention	Li,J.; Zhou,Y.Y.; Kou,Y.; Zheng,Z.B.; Yu,X.F.
EPI622669	HA	China	2014-Jan-23	A/Hangzhou/A88/2014	Hangzhou Center for Disease Control and Prevention	Hangzhou Center for Disease Control and Prevention	Li,J.; Zhou,Y.Y.; Kou,Y.; Zheng,Z.B.; Yu,X.F.
EPI764362	PB1	China	2014-Jan-23	A/Hangzhou/A88/2014	Hangzhou Center for Disease Control and Prevention	Hangzhou Center for Disease Control and Prevention	Li,J.; Zhou,Y.Y.; Kou,Y.; Zheng,Z.B.; Yu,X.F.
EPI917037	PA	China	2014-Jan-23	A/Hangzhou/A88/2014	Hangzhou Center for Disease Control and Prevention	Hangzhou Center for Disease Control and Prevention	Li,J.; Zhou,Y.Y.; Kou,Y.; Zheng,Z.B.; Yu,X.F.
EPI622668	HA	China	2014-Jan-20	A/Hangzhou/A76/2014	Hangzhou Center for Disease Control and Prevention	Hangzhou Center for Disease Control and Prevention	Li,J.; Zhou,Y.Y.; Kou,Y.; Zheng,Z.B.; Yu,X.F.
EPI764361	PB1	China	2014-Jan-20	A/Hangzhou/A76/2014	Hangzhou Center for Disease Control and Prevention	Hangzhou Center for Disease Control and Prevention	Li,J.; Zhou,Y.Y.; Kou,Y.; Zheng,Z.B.; Yu,X.F.
EPI917036	PA	China	2014-Jan-20	A/Hangzhou/A76/2014	Hangzhou Center for Disease Control and Prevention	Hangzhou Center for Disease Control and Prevention	Li,J.; Zhou,Y.Y.; Kou,Y.; Zheng,Z.B.; Yu,X.F.
EPI622662	HA	China	2014-Jan-09	A/Hangzhou/A21/2014	Hangzhou Center for Disease Control and Prevention	Hangzhou Center for Disease Control and Prevention	Li,J.; Zhou,Y.Y.; Kou,Y.; Zheng,Z.B.; Yu,X.F.
EPI764356	PB1	China	2014-Jan-09	A/Hangzhou/A21/2014	Hangzhou Center for Disease Control and Prevention	Hangzhou Center for Disease Control and Prevention	Li,J.; Zhou,Y.Y.; Kou,Y.; Zheng,Z.B.; Yu,X.F.
EPI917032	PA	China	2014-Jan-09	A/Hangzhou/A21/2014	Hangzhou Center for Disease Control and Prevention	Hangzhou Center for Disease Control and Prevention	Li,J.; Zhou,Y.Y.; Kou,Y.; Zheng,Z.B.; Yu,X.F.
EPI622661	HA	China	2014-Jan-06	A/Hangzhou/B19/2014	Hangzhou Center for Disease Control and Prevention	Hangzhou Center for Disease Control and Prevention	Li,J.; Zhou,Y.Y.; Kou,Y.; Zheng,Z.B.; Yu,X.F.
EPI764355	PB1	China	2014-Jan-06	A/Hangzhou/B19/2014	Hangzhou Center for Disease Control and Prevention	Hangzhou Center for Disease Control and Prevention	Li,J.; Zhou,Y.Y.; Kou,Y.; Zheng,Z.B.; Yu,X.F.
EPI917031	PA	China	2014-Jan-06	A/Hangzhou/B19/2014	Hangzhou Center for Disease Control and Prevention	Hangzhou Center for Disease Control and Prevention	Li,J.; Zhou,Y.Y.; Kou,Y.; Zheng,Z.B.; Yu,X.F.
EPI622660	HA	China	2014-Jan-06	A/Hangzhou/A14/2014	Hangzhou Center for Disease Control and Prevention	Hangzhou Center for Disease Control and Prevention	Li,J.; Zhou,Y.Y.; Kou,Y.; Zheng,Z.B.; Yu,X.F.
EPI764354	PB1	China	2014-Jan-06	A/Hangzhou/A14/2014	Hangzhou Center for Disease Control and Prevention	Hangzhou Center for Disease Control and Prevention	Li,J.; Zhou,Y.Y.; Kou,Y.; Zheng,Z.B.; Yu,X.F.
EPI917030	PA	China	2014-Jan-06	A/Hangzhou/A14/2014	Hangzhou Center for Disease Control and Prevention	Hangzhou Center for Disease Control and Prevention	Li,J.; Zhou,Y.Y.; Kou,Y.; Zheng,Z.B.; Yu,X.F.
EPI622658	HA	China	2014-Jan-06	A/Hangzhou/A11/2014	Hangzhou Center for Disease Control and Prevention	Hangzhou Center for Disease Control and Prevention	Li,J.; Zhou,Y.Y.; Kou,Y.; Zheng,Z.B.; Yu,X.F.
EPI764352	PB1	China	2014-Jan-06	A/Hangzhou/A11/2014	Hangzhou Center for Disease Control and Prevention	Hangzhou Center for Disease Control and Prevention	Li,J.; Zhou,Y.Y.; Kou,Y.; Zheng,Z.B.; Yu,X.F.
EPI917028	PA	China	2014-Jan-06	A/Hangzhou/A11/2014	Hangzhou Center for Disease Control and Prevention	Hangzhou Center for Disease Control and Prevention	Li,J.; Zhou,Y.Y.; Kou,Y.; Zheng,Z.B.; Yu,X.F.
EPI622656	HA	China	2014-Jan-02	A/Hangzhou/B5/2014	Hangzhou Center for Disease Control and Prevention	Hangzhou Center for Disease Control and Prevention	Li,J.; Zhou,Y.Y.; Kou,Y.; Zheng,Z.B.; Yu,X.F.
EPI764350	PB1	China	2014-Jan-02	A/Hangzhou/B5/2014	Hangzhou Center for Disease Control and Prevention	Hangzhou Center for Disease Control and Prevention	Li,J.; Zhou,Y.Y.; Kou,Y.; Zheng,Z.B.; Yu,X.F.
EPI917026	PA	China	2014-Jan-02	A/Hangzhou/B5/2014	Hangzhou Center for Disease Control and Prevention	Hangzhou Center for Disease Control and Prevention	Li,J.; Zhou,Y.Y.; Kou,Y.; Zheng,Z.B.; Yu,X.F.
EPI620663	NA	China	2014-Feb-03	A/Beijing/52406/2014		Other Database Import	Zhu,R.; Qian,Y.; Sun,Y.; Wang,F.; Zhao,L.; Deng,J.
EPI598860	HA	China	2014-Feb-03	A/Beijing/52406/2014		Other Database Import	Zhu,R.; Qian,Y.; Sun,Y.; Wang,F.; Zhao,L.; Deng,J.
EPI620665	NA	China	2014-Mar-11	A/Beijing/53470/2014		Other Database Import	Zhu,R.; Qian,Y.; Sun,Y.; Wang,F.; Zhao,L.; Deng,J.
EPI598859	HA	China	2014-Mar-11	A/Beijing/53470/2014		Other Database Import	Zhu,R.; Qian,Y.; Sun,Y.; Wang,F.; Zhao,L.; Deng,J.
EPI620670	NA	China	2014-Jan-20	A/Beijing/51827/2014		Other Database Import	Zhu,R.; Qian,Y.; Sun,Y.; Wang,F.; Zhao,L.; Deng,J.
EPI598858	HA	China	2014-Jan-20	A/Beijing/51827/2014		Other Database Import	Zhu,R.; Qian,Y.; Sun,Y.; Wang,F.; Zhao,L.; Deng,J.
EPI620669	NA	China	2014-Jan-27	A/Beijing/52155/2014		Other Database Import	Zhu,R.; Qian,Y.; Sun,Y.; Wang,F.; Zhao,L.; Deng,J.
EPI598857	HA	China	2014-Jan-27	A/Beijing/52155/2014		Other Database Import	Zhu,R.; Qian,Y.; Sun,Y.; Wang,F.; Zhao,L.; Deng,J.
EPI620659	NA	China	2014-May-13	A/Beijing/55312/2014		Other Database Import	Zhu,R.; Qian,Y.; Sun,Y.; Wang,F.; Zhao,L.; Deng,J.
EPI598856	HA	China	2014-May-13	A/Beijing/55312/2014		Other Database Import	Zhu,R.; Qian,Y.; Sun,Y.; Wang,F.; Zhao,L.; Deng,J.
EPI620664	NA	China	2014-May-09	A/Beijing/55254/2014		Other Database Import	Zhu,R.; Qian,Y.; Sun,Y.; Wang,F.; Zhao,L.; Deng,J.
EPI598853	HA	China	2014-May-09	A/Beijing/55254/2014		Other Database Import	Zhu,R.; Qian,Y.; Sun,Y.; Wang,F.; Zhao,L.; Deng,J.
EPI597830	NS	Iran, Islamic Republic of	2014-Jan-26	A/Tehran/77254/2014		Other Database Import	Mokhtari Azad,T.; Rezaei,F.; Shafiei Jandaghi,N.Z.; Rogo,L.D.; Meysami,P.; Ghavami,N.; Naseri,M.
EPI589785	HA	Madagascar	2014-Mar-07	A/Madagascar/897/2014	Institut Pasteur de Madagascar	Crick Worldwide Influenza Centre
EPI589786	NA	Madagascar	2014-Mar-07	A/Madagascar/897/2014	Institut Pasteur de Madagascar	Crick Worldwide Influenza Centre
EPI589783	HA	Madagascar	2014-Feb-18	A/Madagascar/493/2014	Institut Pasteur de Madagascar	Crick Worldwide Influenza Centre
EPI589784	NA	Madagascar	2014-Feb-18	A/Madagascar/493/2014	Institut Pasteur de Madagascar	Crick Worldwide Influenza Centre
EPI587447	MP	New Zealand	2014-Apr-21	A/New Zealand/316/2014	Institute of Environmental Science and Research	WHO Collaborating Centre for Reference and Research on Influenza	Deng, Yi-Mo
EPI587448	NS	New Zealand	2014-Apr-21	A/New Zealand/316/2014	Institute of Environmental Science and Research	WHO Collaborating Centre for Reference and Research on Influenza	Deng, Yi-Mo
EPI587445	NA	New Zealand	2014-Apr-21	A/New Zealand/316/2014	Institute of Environmental Science and Research	WHO Collaborating Centre for Reference and Research on Influenza	Deng, Yi-Mo
EPI587441	PB2	New Zealand	2014-Apr-21	A/New Zealand/316/2014	Institute of Environmental Science and Research	WHO Collaborating Centre for Reference and Research on Influenza	Deng, Yi-Mo
EPI587442	PB1	New Zealand	2014-Apr-21	A/New Zealand/316/2014	Institute of Environmental Science and Research	WHO Collaborating Centre for Reference and Research on Influenza	Deng, Yi-Mo
EPI587444	HA	New Zealand	2014-Apr-21	A/New Zealand/316/2014	Institute of Environmental Science and Research	WHO Collaborating Centre for Reference and Research on Influenza	Deng, Yi-Mo
EPI587443	PA	New Zealand	2014-Apr-21	A/New Zealand/316/2014	Institute of Environmental Science and Research	WHO Collaborating Centre for Reference and Research on Influenza	Deng, Yi-Mo
EPI587446	NP	New Zealand	2014-Apr-21	A/New Zealand/316/2014	Institute of Environmental Science and Research	WHO Collaborating Centre for Reference and Research on Influenza	Deng, Yi-Mo
EPI584675	PB1	Uganda	2014-May-26	A/Uganda/1590/2014	Uganda Virus Research Institute (UVRI), National Influenza Center	Centers for Disease Control and Prevention
EPI584670	NP	Uganda	2014-May-26	A/Uganda/1590/2014	Uganda Virus Research Institute (UVRI), National Influenza Center	Centers for Disease Control and Prevention
EPI584671	NS	Uganda	2014-May-26	A/Uganda/1590/2014	Uganda Virus Research Institute (UVRI), National Influenza Center	Centers for Disease Control and Prevention
EPI584672	MP	Uganda	2014-May-26	A/Uganda/1590/2014	Uganda Virus Research Institute (UVRI), National Influenza Center	Centers for Disease Control and Prevention
EPI584673	PA	Uganda	2014-May-26	A/Uganda/1590/2014	Uganda Virus Research Institute (UVRI), National Influenza Center	Centers for Disease Control and Prevention
EPI584674	PB2	Uganda	2014-May-26	A/Uganda/1590/2014	Uganda Virus Research Institute (UVRI), National Influenza Center	Centers for Disease Control and Prevention
EPI584676	NA	Uganda	2014-May-26	A/Uganda/1590/2014	Uganda Virus Research Institute (UVRI), National Influenza Center	Centers for Disease Control and Prevention
EPI584677	HA	Uganda	2014-May-26	A/Uganda/1590/2014	Uganda Virus Research Institute (UVRI), National Influenza Center	Centers for Disease Control and Prevention
EPI581036	PB1	Japan	2014-Jan-23	A/Nagasaki/13N020/2014		Other Database Import	Hibino,A.; Saito,R.; Shoubugawa,Y.; Kondo,H.; Saito,T.; Takemae,N.; Makiya,T.; Masaki,H.; Aso,N.; Kita,Y.; Kuroki,R.; Shirahige,Y.
EPI581037	PA	Japan	2014-Jan-23	A/Nagasaki/13N020/2014		Other Database Import	Hibino,A.; Saito,R.; Shoubugawa,Y.; Kondo,H.; Saito,T.; Takemae,N.; Makiya,T.; Masaki,H.; Aso,N.; Kita,Y.; Kuroki,R.; Shirahige,Y.
EPI581038	HA	Japan	2014-Jan-23	A/Nagasaki/13N020/2014		Other Database Import	Hibino,A.; Saito,R.; Shoubugawa,Y.; Kondo,H.; Saito,T.; Takemae,N.; Makiya,T.; Masaki,H.; Aso,N.; Kita,Y.; Kuroki,R.; Shirahige,Y.
EPI581039	NP	Japan	2014-Jan-23	A/Nagasaki/13N020/2014		Other Database Import	Hibino,A.; Saito,R.; Shoubugawa,Y.; Kondo,H.; Saito,T.; Takemae,N.; Makiya,T.; Masaki,H.; Aso,N.; Kita,Y.; Kuroki,R.; Shirahige,Y.
EPI581040	NA	Japan	2014-Jan-23	A/Nagasaki/13N020/2014		Other Database Import	Hibino,A.; Saito,R.; Shoubugawa,Y.; Kondo,H.; Saito,T.; Takemae,N.; Makiya,T.; Masaki,H.; Aso,N.; Kita,Y.; Kuroki,R.; Shirahige,Y.
EPI581041	MP	Japan	2014-Jan-23	A/Nagasaki/13N020/2014		Other Database Import	Hibino,A.; Saito,R.; Shoubugawa,Y.; Kondo,H.; Saito,T.; Takemae,N.; Makiya,T.; Masaki,H.; Aso,N.; Kita,Y.; Kuroki,R.; Shirahige,Y.
EPI581042	NS	Japan	2014-Jan-23	A/Nagasaki/13N020/2014		Other Database Import	Hibino,A.; Saito,R.; Shoubugawa,Y.; Kondo,H.; Saito,T.; Takemae,N.; Makiya,T.; Masaki,H.; Aso,N.; Kita,Y.; Kuroki,R.; Shirahige,Y.
EPI581018	PB2	Japan	2014-Jan-23	A/Nagasaki/13N020/2014		Other Database Import	Hibino,A.; Saito,R.; Shoubugawa,Y.; Kondo,H.; Saito,T.; Takemae,N.; Makiya,T.; Masaki,H.; Aso,N.; Kita,Y.; Kuroki,R.; Shirahige,Y.
EPI581017	PB2	Japan	2014-Jan-13	A/Nagasaki/13N007/2014		Other Database Import	Hibino,A.; Saito,R.; Shoubugawa,Y.; Kondo,H.; Saito,T.; Takemae,N.; Makiya,T.; Masaki,H.; Aso,N.; Kita,Y.; Kuroki,R.; Shirahige,Y.
EPI581029	PB1	Japan	2014-Jan-13	A/Nagasaki/13N007/2014		Other Database Import	Hibino,A.; Saito,R.; Shoubugawa,Y.; Kondo,H.; Saito,T.; Takemae,N.; Makiya,T.; Masaki,H.; Aso,N.; Kita,Y.; Kuroki,R.; Shirahige,Y.
EPI581030	PA	Japan	2014-Jan-13	A/Nagasaki/13N007/2014		Other Database Import	Hibino,A.; Saito,R.; Shoubugawa,Y.; Kondo,H.; Saito,T.; Takemae,N.; Makiya,T.; Masaki,H.; Aso,N.; Kita,Y.; Kuroki,R.; Shirahige,Y.
EPI581031	HA	Japan	2014-Jan-13	A/Nagasaki/13N007/2014		Other Database Import	Hibino,A.; Saito,R.; Shoubugawa,Y.; Kondo,H.; Saito,T.; Takemae,N.; Makiya,T.; Masaki,H.; Aso,N.; Kita,Y.; Kuroki,R.; Shirahige,Y.
EPI581032	NP	Japan	2014-Jan-13	A/Nagasaki/13N007/2014		Other Database Import	Hibino,A.; Saito,R.; Shoubugawa,Y.; Kondo,H.; Saito,T.; Takemae,N.; Makiya,T.; Masaki,H.; Aso,N.; Kita,Y.; Kuroki,R.; Shirahige,Y.
EPI581033	NA	Japan	2014-Jan-13	A/Nagasaki/13N007/2014		Other Database Import	Hibino,A.; Saito,R.; Shoubugawa,Y.; Kondo,H.; Saito,T.; Takemae,N.; Makiya,T.; Masaki,H.; Aso,N.; Kita,Y.; Kuroki,R.; Shirahige,Y.
EPI581034	MP	Japan	2014-Jan-13	A/Nagasaki/13N007/2014		Other Database Import	Hibino,A.; Saito,R.; Shoubugawa,Y.; Kondo,H.; Saito,T.; Takemae,N.; Makiya,T.; Masaki,H.; Aso,N.; Kita,Y.; Kuroki,R.; Shirahige,Y.
EPI581035	NS	Japan	2014-Jan-13	A/Nagasaki/13N007/2014		Other Database Import	Hibino,A.; Saito,R.; Shoubugawa,Y.; Kondo,H.; Saito,T.; Takemae,N.; Makiya,T.; Masaki,H.; Aso,N.; Kita,Y.; Kuroki,R.; Shirahige,Y.
EPI580507	NS	Lebanon	2014-Feb-10	A/Lebanon/14L78/2014		Niigata University	Saito, Reiko; Takemae, Nobuhiro; Saito, Takehiko; Shobugawa, Yugo; Kondo, Hiroki; Hibino, Akinobu
EPI580509	PA	Lebanon	2014-Feb-10	A/Lebanon/14L78/2014		Niigata University	Saito, Reiko; Takemae, Nobuhiro; Saito, Takehiko; Shobugawa, Yugo; Kondo, Hiroki; Hibino, Akinobu
EPI580505	HA	Lebanon	2014-Feb-10	A/Lebanon/14L78/2014		Niigata University	Saito, Reiko; Takemae, Nobuhiro; Saito, Takehiko; Shobugawa, Yugo; Kondo, Hiroki; Hibino, Akinobu
EPI580506	MP	Lebanon	2014-Feb-10	A/Lebanon/14L78/2014		Niigata University	Saito, Reiko; Takemae, Nobuhiro; Saito, Takehiko; Shobugawa, Yugo; Kondo, Hiroki; Hibino, Akinobu
EPI580508	NA	Lebanon	2014-Feb-10	A/Lebanon/14L78/2014		Niigata University	Saito, Reiko; Takemae, Nobuhiro; Saito, Takehiko; Shobugawa, Yugo; Kondo, Hiroki; Hibino, Akinobu
EPI580510	PB2	Lebanon	2014-Feb-10	A/Lebanon/14L78/2014		Niigata University	Saito, Reiko; Takemae, Nobuhiro; Saito, Takehiko; Shobugawa, Yugo; Kondo, Hiroki; Hibino, Akinobu
EPI580511	NP	Lebanon	2014-Feb-10	A/Lebanon/14L78/2014		Niigata University	Saito, Reiko; Takemae, Nobuhiro; Saito, Takehiko; Shobugawa, Yugo; Kondo, Hiroki; Hibino, Akinobu
EPI580512	PB1	Lebanon	2014-Feb-10	A/Lebanon/14L78/2014		Niigata University	Saito, Reiko; Takemae, Nobuhiro; Saito, Takehiko; Shobugawa, Yugo; Kondo, Hiroki; Hibino, Akinobu
EPI580501	PA	Lebanon	2014-Jan-31	A/Lebanon/14L56/2014		Niigata University	Saito, Reiko; Takemae, Nobuhiro; Saito, Takehiko; Shobugawa, Yugo; Kondo, Hiroki; Hibino, Akinobu
EPI580500	NA	Lebanon	2014-Jan-31	A/Lebanon/14L56/2014		Niigata University	Saito, Reiko; Takemae, Nobuhiro; Saito, Takehiko; Shobugawa, Yugo; Kondo, Hiroki; Hibino, Akinobu
EPI580499	NS	Lebanon	2014-Jan-31	A/Lebanon/14L56/2014		Niigata University	Saito, Reiko; Takemae, Nobuhiro; Saito, Takehiko; Shobugawa, Yugo; Kondo, Hiroki; Hibino, Akinobu
EPI580498	MP	Lebanon	2014-Jan-31	A/Lebanon/14L56/2014		Niigata University	Saito, Reiko; Takemae, Nobuhiro; Saito, Takehiko; Shobugawa, Yugo; Kondo, Hiroki; Hibino, Akinobu
EPI580503	NP	Lebanon	2014-Jan-31	A/Lebanon/14L56/2014		Niigata University	Saito, Reiko; Takemae, Nobuhiro; Saito, Takehiko; Shobugawa, Yugo; Kondo, Hiroki; Hibino, Akinobu
EPI580502	PB2	Lebanon	2014-Jan-31	A/Lebanon/14L56/2014		Niigata University	Saito, Reiko; Takemae, Nobuhiro; Saito, Takehiko; Shobugawa, Yugo; Kondo, Hiroki; Hibino, Akinobu
EPI580504	PB1	Lebanon	2014-Jan-31	A/Lebanon/14L56/2014		Niigata University	Saito, Reiko; Takemae, Nobuhiro; Saito, Takehiko; Shobugawa, Yugo; Kondo, Hiroki; Hibino, Akinobu
EPI580497	HA	Lebanon	2014-Jan-31	A/Lebanon/14L56/2014		Niigata University	Saito, Reiko; Takemae, Nobuhiro; Saito, Takehiko; Shobugawa, Yugo; Kondo, Hiroki; Hibino, Akinobu
EPI580489	HA	Lebanon	2014-Jan-22	A/Lebanon/14L45/2014		Niigata University	Saito, Reiko; Takemae, Nobuhiro; Saito, Takehiko; Shobugawa, Yugo; Kondo, Hiroki; Hibino, Akinobu
EPI580495	NP	Lebanon	2014-Jan-22	A/Lebanon/14L45/2014		Niigata University	Saito, Reiko; Takemae, Nobuhiro; Saito, Takehiko; Shobugawa, Yugo; Kondo, Hiroki; Hibino, Akinobu
EPI580490	MP	Lebanon	2014-Jan-22	A/Lebanon/14L45/2014		Niigata University	Saito, Reiko; Takemae, Nobuhiro; Saito, Takehiko; Shobugawa, Yugo; Kondo, Hiroki; Hibino, Akinobu
EPI580491	NS	Lebanon	2014-Jan-22	A/Lebanon/14L45/2014		Niigata University	Saito, Reiko; Takemae, Nobuhiro; Saito, Takehiko; Shobugawa, Yugo; Kondo, Hiroki; Hibino, Akinobu
EPI580492	NA	Lebanon	2014-Jan-22	A/Lebanon/14L45/2014		Niigata University	Saito, Reiko; Takemae, Nobuhiro; Saito, Takehiko; Shobugawa, Yugo; Kondo, Hiroki; Hibino, Akinobu
EPI580494	PB2	Lebanon	2014-Jan-22	A/Lebanon/14L45/2014		Niigata University	Saito, Reiko; Takemae, Nobuhiro; Saito, Takehiko; Shobugawa, Yugo; Kondo, Hiroki; Hibino, Akinobu
EPI580496	PB1	Lebanon	2014-Jan-22	A/Lebanon/14L45/2014		Niigata University	Saito, Reiko; Takemae, Nobuhiro; Saito, Takehiko; Shobugawa, Yugo; Kondo, Hiroki; Hibino, Akinobu
EPI580493	PA	Lebanon	2014-Jan-22	A/Lebanon/14L45/2014		Niigata University	Saito, Reiko; Takemae, Nobuhiro; Saito, Takehiko; Shobugawa, Yugo; Kondo, Hiroki; Hibino, Akinobu
EPI576377	HA	Germany	2014-May-02	A/Berlin/67/2014		Robert Koch Institute	Wedde, M.; Schweiger, B.
EPI576371	HA	Germany	2014-Jan-02	A/Niedersachsen/2/2014		Robert Koch Institute	Wedde, M.; Schweiger, B.
EPI576369	HA	Germany	2014-Apr-15	A/Thueringen/T3353/2014		Robert Koch Institute	Wedde, M.; Schweiger, B.
EPI576368	HA	Germany	2014-Jan-20	A/Bayern/1/2014		Robert Koch Institute	Wedde, M.; Schweiger, B.
EPI574627	HA	Mauritius	2014-Jun-02	A/Mauritius/483/2014	Central Health Laboratory	National Institute for Medical Research
EPI574628	NA	Mauritius	2014-Jun-02	A/Mauritius/483/2014	Central Health Laboratory	National Institute for Medical Research
EPI567276	HA	Australia	2014-Mar-02	A/Sydney/30/2014	Westmead Hospital	WHO Collaborating Centre for Reference and Research on Influenza	Deng,Y-M; Iannello,P; Spirason,N; Jelley,N; Lau,H; Komadina,N.
EPI567277	NA	Australia	2014-Mar-02	A/Sydney/30/2014	Westmead Hospital	WHO Collaborating Centre for Reference and Research on Influenza	Deng,Y-M; Iannello,P; Spirason,N; Jelley,N; Lau,H; Komadina,N.
EPI567266	NA	Thailand	2014-Mar-13	A/Nong Khai/185/2014	WHO National Influenza Centre, National Institute of Medical Research (NIMR)	WHO Collaborating Centre for Reference and Research on Influenza	Deng,Y-M; Iannello,P; Spirason,N; Jelley,L; Lau,H; Komadina,N.
EPI567265	MP	Thailand	2014-Mar-13	A/Nong Khai/185/2014	WHO National Influenza Centre, National Institute of Medical Research (NIMR)	WHO Collaborating Centre for Reference and Research on Influenza	Deng,Y-M; Iannello,P; Spirason,N; Jelley,L; Lau,H; Komadina,N.
EPI567267	HA	Thailand	2014-Mar-13	A/Nong Khai/185/2014	WHO National Influenza Centre, National Institute of Medical Research (NIMR)	WHO Collaborating Centre for Reference and Research on Influenza	Deng,Y-M; Iannello,P; Spirason,N; Jelley,L; Lau,H; Komadina,N.
EPI563226	HA	United States	2014-Apr-15	A/North Carolina/13/2014	Centers for Disease Control and Prevention	National Institute for Medical Research
EPI563230	NA	United States	2014-Apr-15	A/North Carolina/13/2014	Centers for Disease Control and Prevention	National Institute for Medical Research
EPI562403	PB1	Japan	2014-Mar-03	A/Nagasaki/13N063/2014		Niigata University	Saito, Reiko; Takemae, Nobuhiro; Saito, Takehiko; Shobugawa, Yugo; Kondo, Hiroki; Hibino, Akinobu; Masaki, Hironori
EPI562376	HA	Japan	2014-Mar-03	A/Nagasaki/13N063/2014		Niigata University	Saito, Reiko; Takemae, Nobuhiro; Saito, Takehiko; Shobugawa, Yugo; Kondo, Hiroki; Hibino, Akinobu; Masaki, Hironori
EPI562378	NS	Japan	2014-Mar-03	A/Nagasaki/13N063/2014		Niigata University	Saito, Reiko; Takemae, Nobuhiro; Saito, Takehiko; Shobugawa, Yugo; Kondo, Hiroki; Hibino, Akinobu; Masaki, Hironori
EPI562380	PA	Japan	2014-Mar-03	A/Nagasaki/13N063/2014		Niigata University	Saito, Reiko; Takemae, Nobuhiro; Saito, Takehiko; Shobugawa, Yugo; Kondo, Hiroki; Hibino, Akinobu; Masaki, Hironori
EPI562387	PB2	Japan	2014-Mar-03	A/Nagasaki/13N063/2014		Niigata University	Saito, Reiko; Takemae, Nobuhiro; Saito, Takehiko; Shobugawa, Yugo; Kondo, Hiroki; Hibino, Akinobu; Masaki, Hironori
EPI562377	MP	Japan	2014-Mar-03	A/Nagasaki/13N063/2014		Niigata University	Saito, Reiko; Takemae, Nobuhiro; Saito, Takehiko; Shobugawa, Yugo; Kondo, Hiroki; Hibino, Akinobu; Masaki, Hironori
EPI562379	NA	Japan	2014-Mar-03	A/Nagasaki/13N063/2014		Niigata University	Saito, Reiko; Takemae, Nobuhiro; Saito, Takehiko; Shobugawa, Yugo; Kondo, Hiroki; Hibino, Akinobu; Masaki, Hironori
EPI562394	NP	Japan	2014-Mar-03	A/Nagasaki/13N063/2014		Niigata University	Saito, Reiko; Takemae, Nobuhiro; Saito, Takehiko; Shobugawa, Yugo; Kondo, Hiroki; Hibino, Akinobu; Masaki, Hironori
EPI562161	NA	Kazakhstan	2014-Feb-04	A/Jambyl/291/2014	CSEE	Centre Sanitary-Epidemiological Expertise in Astana	Abeyev A.B., Ospanova A.R.
EPI562160	HA	Kazakhstan	2014-Feb-04	A/Jambyl/291/2014	CSEE	Centre Sanitary-Epidemiological Expertise in Astana	Abeyev A.B., Ospanova A.R.
EPI562055	HA	Kazakhstan	2014-Feb-04	A/Astana/540/2014	CSEE	Centre Sanitary-Epidemiological Expertise in Astana	Shevtsov A.B., Abeyev A.B.
EPI562056	NA	Kazakhstan	2014-Feb-04	A/Astana/540/2014	CSEE	Centre Sanitary-Epidemiological Expertise in Astana	Shevtsov A.B., Abeyev A.B.
EPI561793	HA	United States	2014-Apr-15	A/North Carolina/13/2014	Centers for Disease Control and Prevention	National Institute for Medical Research
EPI561794	NA	United States	2014-Apr-15	A/North Carolina/13/2014	Centers for Disease Control and Prevention	National Institute for Medical Research
EPI560394	HA	China	2014-Jan-10	A/Beijing/14-30/2014 (H3N2)		Other Database Import	Fang,Q.; Gao,Y.
EPI560393	HA	China	2014-Jan-07	A/Beijing/14-3/2014 (H3N2)		Other Database Import	Fang,Q.; Gao,Y.
EPI559765	NS	Iran, Islamic Republic of	2014-Mar-04	A/Tehran/76450/2014		Other Database Import	Mokhtari Azad,T.; Rezaei,F.; Shafiei Jandaghi,N.Z.; Rogo,L.D.; Meysami,P.
EPI559749	NS	Iran, Islamic Republic of	2014-Feb-03	A/Varamin/78055/2014		Other Database Import	Mokhtari Azad,T.; Rezaei,F.; Shafiei Jandaghi,N.Z.; Rogo,L.D.; Meysami,P.
EPI559748	NS	Iran, Islamic Republic of	2014-Jan-30	A/Tehran/69640/2014		Other Database Import	Mokhtari Azad,T.; Rezaei,F.; Shafiei Jandaghi,N.Z.; Rogo,L.D.; Meysami,P.
EPI559747	NS	Iran, Islamic Republic of	2014-Jan-28	A/Tehran/69969/2014		Other Database Import	Mokhtari Azad,T.; Rezaei,F.; Shafiei Jandaghi,N.Z.; Rogo,L.D.; Meysami,P.
EPI559745	NS	Iran, Islamic Republic of	2014-Jan-29	A/Tehran/60708/2014		Other Database Import	Mokhtari Azad,T.; Rezaei,F.; Shafiei Jandaghi,N.Z.; Rogo,L.D.; Meysami,P.
EPI559743	NS	Iran, Islamic Republic of	2014-Jan-26	A/Tehran/77150/2014		Other Database Import	Mokhtari Azad,T.; Rezaei,F.; Shafiei Jandaghi,N.Z.; Rogo,L.D.; Meysami,P.
EPI559742	NS	Iran, Islamic Republic of	2014-Jan-07	A/Ilam/55882/2014		Other Database Import	Mokhtari Azad,T.; Rezaei,F.; Shafiei Jandaghi,N.Z.; Rogo,L.D.; Meysami,P.
EPI559739	NS	Iran, Islamic Republic of	2014-Jan-23	A/Tehran/44573/2014		Other Database Import	Mokhtari Azad,T.; Rezaei,F.; Shafiei Jandaghi,N.Z.; Rogo,L.D.; Meysami,P.
EPI559737	NS	Iran, Islamic Republic of	2014-Jan-22	A/Eslamshahr/73060/2014		Other Database Import	Mokhtari Azad,T.; Rezaei,F.; Shafiei Jandaghi,N.Z.; Rogo,L.D.; Meysami,P.
EPI559736	NS	Iran, Islamic Republic of	2014-Jan-23	A/Eslamshahr/73061/2014		Other Database Import	Mokhtari Azad,T.; Rezaei,F.; Shafiei Jandaghi,N.Z.; Rogo,L.D.; Meysami,P.
EPI559710	HA	Korea, Republic of	2014-Jan-26	A/Gyeongbuk/446/2014		Other Database Import	Lee,J.Y.; Kim,K.S.K.; Chu,H.; Kim,C.K.; Kim,J.S.; Lee,N.J.; Kang,M.G.; Kim,M.S.; Kim,S.J.
EPI559711	NA	Korea, Republic of	2014-Jan-26	A/Gyeongbuk/446/2014		Other Database Import	Lee,J.Y.; Kim,K.S.K.; Chu,H.; Kim,C.K.; Kim,J.S.; Lee,N.J.; Kang,M.G.; Kim,M.S.; Kim,S.J.
EPI559708	HA	Korea, Republic of	2014-Jan-12	A/Chungbuk/191/2014		Other Database Import	Lee,J.Y.; Kim,K.S.K.; Chu,H.; Kim,C.K.; Kim,J.S.; Lee,N.J.; Kang,M.G.; Kim,M.S.; Kim,S.J.
EPI559709	NA	Korea, Republic of	2014-Jan-12	A/Chungbuk/191/2014		Other Database Import	Lee,J.Y.; Kim,K.S.K.; Chu,H.; Kim,C.K.; Kim,J.S.; Lee,N.J.; Kang,M.G.; Kim,M.S.; Kim,S.J.
EPI559706	HA	Korea, Republic of	2014-Mar-16	A/Jeonnam/1645/2014		Other Database Import	Lee,J.Y.; Kim,K.S.K.; Chu,H.; Kim,C.K.; Kim,J.S.; Lee,N.J.; Kang,M.G.; Kim,M.S.; Kim,S.J.
EPI559707	NA	Korea, Republic of	2014-Mar-16	A/Jeonnam/1645/2014		Other Database Import	Lee,J.Y.; Kim,K.S.K.; Chu,H.; Kim,C.K.; Kim,J.S.; Lee,N.J.; Kang,M.G.; Kim,M.S.; Kim,S.J.
EPI557219	HA	Russian Federation	2014-Mar-07	A/Saint-Petersburg/RII80/2014		WHO National Influenza Centre Russian Federation
EPI557220	PB1	Russian Federation	2014-Mar-07	A/Saint-Petersburg/RII80/2014		WHO National Influenza Centre Russian Federation
EPI696146	PA	Russian Federation	2014-Mar-07	A/Saint-Petersburg/RII80/2014		WHO National Influenza Centre Russian Federation
EPI696149	MP	Russian Federation	2014-Mar-07	A/Saint-Petersburg/RII80/2014		WHO National Influenza Centre Russian Federation
EPI696147	NP	Russian Federation	2014-Mar-07	A/Saint-Petersburg/RII80/2014		WHO National Influenza Centre Russian Federation
EPI696150	NS	Russian Federation	2014-Mar-07	A/Saint-Petersburg/RII80/2014		WHO National Influenza Centre Russian Federation
EPI696145	PB2	Russian Federation	2014-Mar-07	A/Saint-Petersburg/RII80/2014		WHO National Influenza Centre Russian Federation
EPI696148	NA	Russian Federation	2014-Mar-07	A/Saint-Petersburg/RII80/2014		WHO National Influenza Centre Russian Federation
EPI557055	HA	Finland	2014-Feb-07	A/Finland/433/2014	National Institute for Health and Welfare	National Institute for Health and Welfare	Ikonen, N; Haanpää, M
EPI556921	HA	Finland	2014-Feb-06	A/Finland/404/2014	National Institute for Health and Welfare	National Institute for Health and Welfare	Ikonen, N; Haanpää, M
EPI554571	NA	Japan	2014-May-21	A/KOBE/63/2014	Kobe Institute of Health	National Institute of Infectious Diseases (NIID)	Takashita,Emi; Fujisaki,Seiichiro; Shirakura,Masayuki; Watanabe,Shinji; Odagiri,Takato
EPI554572	HA	Japan	2014-May-21	A/KOBE/63/2014	Kobe Institute of Health	National Institute of Infectious Diseases (NIID)	Takashita,Emi; Fujisaki,Seiichiro; Shirakura,Masayuki; Watanabe,Shinji; Odagiri,Takato
EPI553681	NP	United States	2014-May-05	A/Maryland/20/2014	Maryland Department of Health and Mental Hygiene	Centers for Disease Control and Prevention
EPI553682	NS	United States	2014-May-05	A/Maryland/20/2014	Maryland Department of Health and Mental Hygiene	Centers for Disease Control and Prevention
EPI553683	MP	United States	2014-May-05	A/Maryland/20/2014	Maryland Department of Health and Mental Hygiene	Centers for Disease Control and Prevention
EPI553684	PA	United States	2014-May-05	A/Maryland/20/2014	Maryland Department of Health and Mental Hygiene	Centers for Disease Control and Prevention
EPI553685	PB1	United States	2014-May-05	A/Maryland/20/2014	Maryland Department of Health and Mental Hygiene	Centers for Disease Control and Prevention
EPI553686	NA	United States	2014-May-05	A/Maryland/20/2014	Maryland Department of Health and Mental Hygiene	Centers for Disease Control and Prevention
EPI553687	HA	United States	2014-May-05	A/Maryland/20/2014	Maryland Department of Health and Mental Hygiene	Centers for Disease Control and Prevention
EPI553195	HA	Russian Federation	2014-Mar-03	A/Saint-Petersburg/RII915S/2014		WHO National Influenza Centre Russian Federation
EPI552627	NA	Japan	2014-Jun-10	A/KANAGAWA/159/2014	Kanagawa Prefectural Institute of Public Health	National Institute of Infectious Diseases (NIID)	Takashita,Emi; Fujisaki,Seiichiro; Shirakura,Masayuki; Watanabe,Shinji; Odagiri,Takato
EPI552628	HA	Japan	2014-Jun-10	A/KANAGAWA/159/2014	Kanagawa Prefectural Institute of Public Health	National Institute of Infectious Diseases (NIID)	Takashita,Emi; Fujisaki,Seiichiro; Shirakura,Masayuki; Watanabe,Shinji; Odagiri,Takato
EPI552619	NA	Japan	2014-May-20	A/KANAGAWA/154/2014	Kanagawa Prefectural Institute of Public Health	National Institute of Infectious Diseases (NIID)	Takashita,Emi; Fujisaki,Seiichiro; Shirakura,Masayuki; Watanabe,Shinji; Odagiri,Takato
EPI552620	HA	Japan	2014-May-20	A/KANAGAWA/154/2014	Kanagawa Prefectural Institute of Public Health	National Institute of Infectious Diseases (NIID)	Takashita,Emi; Fujisaki,Seiichiro; Shirakura,Masayuki; Watanabe,Shinji; Odagiri,Takato
EPI552613	NA	Japan	2014-Mar-17	A/NIIGATA/502/2014	Niigata Prefectural Institute of Public Health and Environmental Sciences	National Institute of Infectious Diseases (NIID)	Takashita,Emi; Fujisaki,Seiichiro; Shirakura,Masayuki; Watanabe,Shinji; Odagiri,Takato
EPI552614	HA	Japan	2014-Mar-17	A/NIIGATA/502/2014	Niigata Prefectural Institute of Public Health and Environmental Sciences	National Institute of Infectious Diseases (NIID)	Takashita,Emi; Fujisaki,Seiichiro; Shirakura,Masayuki; Watanabe,Shinji; Odagiri,Takato
EPI552607	NA	Japan	2014-Jan-21	A/SAGA/16/2014	Saga Prefectural Institute of Public Health and Pharmaceutical Research	National Institute of Infectious Diseases (NIID)	Takashita,Emi; Fujisaki,Seiichiro; Shirakura,Masayuki; Watanabe,Shinji; Odagiri,Takato
EPI552608	HA	Japan	2014-Jan-21	A/SAGA/16/2014	Saga Prefectural Institute of Public Health and Pharmaceutical Research	National Institute of Infectious Diseases (NIID)	Takashita,Emi; Fujisaki,Seiichiro; Shirakura,Masayuki; Watanabe,Shinji; Odagiri,Takato
EPI551896	HA	Oman	2014-Jun-20	A/Oman/3676/2014	Ministry of Health Sultanate of Oman	National Institute for Medical Research
EPI551897	NA	Oman	2014-Jun-20	A/Oman/3676/2014	Ministry of Health Sultanate of Oman	National Institute for Medical Research
EPI551868	HA	Hong Kong (SAR)	2014-Jun-19	A/Hong Kong/6421/2014	Government Virus Unit	National Institute for Medical Research
EPI551869	NA	Hong Kong (SAR)	2014-Jun-19	A/Hong Kong/6421/2014	Government Virus Unit	National Institute for Medical Research
EPI551858	HA	Hong Kong (SAR)	2014-Feb-16	A/Hong Kong/4244/2014	Government Virus Unit	National Institute for Medical Research
EPI551859	NA	Hong Kong (SAR)	2014-Feb-16	A/Hong Kong/4244/2014	Government Virus Unit	National Institute for Medical Research
EPI551856	HA	Hong Kong (SAR)	2014-Jan-12	A/Hong Kong/1194/2014	Government Virus Unit	National Institute for Medical Research
EPI551857	NA	Hong Kong (SAR)	2014-Jan-12	A/Hong Kong/1194/2014	Government Virus Unit	National Institute for Medical Research
EPI551793	MP	New Zealand	2014-Jun-20	A/WAIKATO/008/2014	Institute of Environmental Science & Research	WHO Collaborating Centre for Reference and Research on Influenza	Deng,Y-M.; Iannello,P.; Spirason,N.; Jelley,L.; Lau,H.; Komadina,N.
EPI551796	NA	New Zealand	2014-Jun-20	A/WAIKATO/008/2014	Institute of Environmental Science & Research	WHO Collaborating Centre for Reference and Research on Influenza	Deng,Y-M.; Iannello,P.; Spirason,N.; Jelley,L.; Lau,H.; Komadina,N.
EPI551799	HA	New Zealand	2014-Jun-20	A/WAIKATO/008/2014	Institute of Environmental Science & Research	WHO Collaborating Centre for Reference and Research on Influenza	Deng,Y-M.; Iannello,P.; Spirason,N.; Jelley,L.; Lau,H.; Komadina,N.
EPI551692	MP	Australia	2014-Jun-24	A/SYDNEY/103/2014	Clinical Virology Unit, CDIM	WHO Collaborating Centre for Reference and Research on Influenza	Deng,Y-M.; Iannello,P.; Spirason,N.; Jelley,L.; Lau,H.; Komadina,N.
EPI551694	NA	Australia	2014-Jun-24	A/SYDNEY/103/2014	Clinical Virology Unit, CDIM	WHO Collaborating Centre for Reference and Research on Influenza	Deng,Y-M.; Iannello,P.; Spirason,N.; Jelley,L.; Lau,H.; Komadina,N.
EPI551696	HA	Australia	2014-Jun-24	A/SYDNEY/103/2014	Clinical Virology Unit, CDIM	WHO Collaborating Centre for Reference and Research on Influenza	Deng,Y-M.; Iannello,P.; Spirason,N.; Jelley,L.; Lau,H.; Komadina,N.
EPI551527	MP	Cambodia	2014-May-28	A/CAMBODIA/Y0721397/2014	Institute Pasteur du Cambodia	WHO Collaborating Centre for Reference and Research on Influenza	Deng,Y-M.; Iannello,P.; Spirason,N.; Jelley,L.; Lau,H.; Komadina,N.
EPI551528	NA	Cambodia	2014-May-28	A/CAMBODIA/Y0721397/2014	Institute Pasteur du Cambodia	WHO Collaborating Centre for Reference and Research on Influenza	Deng,Y-M.; Iannello,P.; Spirason,N.; Jelley,L.; Lau,H.; Komadina,N.
EPI551530	HA	Cambodia	2014-May-28	A/CAMBODIA/Y0721397/2014	Institute Pasteur du Cambodia	WHO Collaborating Centre for Reference and Research on Influenza	Deng,Y-M.; Iannello,P.; Spirason,N.; Jelley,L.; Lau,H.; Komadina,N.
EPI551036	NP	United States	2014-Jun-10	A/Texas/34/2014	Texas Department of State Health Services-Laboratory Services	Centers for Disease Control and Prevention
EPI551037	NS	United States	2014-Jun-10	A/Texas/34/2014	Texas Department of State Health Services-Laboratory Services	Centers for Disease Control and Prevention
EPI551038	MP	United States	2014-Jun-10	A/Texas/34/2014	Texas Department of State Health Services-Laboratory Services	Centers for Disease Control and Prevention
EPI551039	PA	United States	2014-Jun-10	A/Texas/34/2014	Texas Department of State Health Services-Laboratory Services	Centers for Disease Control and Prevention
EPI551042	NA	United States	2014-Jun-10	A/Texas/34/2014	Texas Department of State Health Services-Laboratory Services	Centers for Disease Control and Prevention
EPI551043	HA	United States	2014-Jun-10	A/Texas/34/2014	Texas Department of State Health Services-Laboratory Services	Centers for Disease Control and Prevention
EPI551040	PB2	United States	2014-Jun-10	A/Texas/34/2014	Texas Department of State Health Services-Laboratory Services	Centers for Disease Control and Prevention
EPI551041	PB1	United States	2014-Jun-10	A/Texas/34/2014	Texas Department of State Health Services-Laboratory Services	Centers for Disease Control and Prevention
EPI550725	HA	Brazil	2014-Mar-30	A/Para/129110-IEC/2014		Other Database Import	Mello,W.A.; Santos,M.C.; Barbagelata,L.S.; Almeida,J.F.; Junior,E.C.S.
EPI550715	HA	Brazil	2014-Apr-15	A/Para/129434-IEC/2014		Other Database Import	Mello,W.A.; Santos,M.C.; Barbagelata,L.S.; Almeida,J.F.; Junior,E.C.S.
EPI550709	HA	Brazil	2014-Apr-29	A/Paraiba/130105-IEC/2014		Other Database Import	Mello,W.A.; Santos,M.C.; Barbagelata,L.S.; Almeida,J.F.; Junior,E.C.S.
EPI550729	HA	Brazil	2014-Mar-23	A/Para/128960-IEC/2014		Other Database Import	Mello,W.A.; Santos,M.C.; Barbagelata,L.S.; Almeida,J.F.; Junior,E.C.S.
EPI550606	NA	Brazil	2014-Mar-23	A/Para/128960-IEC/2014		Other Database Import	Mello,W.A.; Santos,M.C.; Barbagelata,L.S.; Almeida,J.F.; Junior,E.C.S.
EPI550605	NA	Brazil	2014-Mar-19	A/Para/128982-IEC/2014		Other Database Import	Mello,W.A.; Santos,M.C.; Barbagelata,L.S.; Almeida,J.F.; Junior,E.C.S.
EPI550602	NA	Brazil	2014-Mar-27	A/Para/129012-IEC/2014		Other Database Import	Mello,W.A.; Santos,M.C.; Barbagelata,L.S.; Almeida,J.F.; Junior,E.C.S.
EPI550726	HA	Brazil	2014-Mar-27	A/Para/129012-IEC/2014		Other Database Import	Mello,W.A.; Santos,M.C.; Barbagelata,L.S.; Almeida,J.F.; Junior,E.C.S.
EPI550598	NA	Brazil	2014-Apr-09	A/Para/129409-IEC/2014		Other Database Import	Mello,W.A.; Santos,M.C.; Barbagelata,L.S.; Almeida,J.F.; Junior,E.C.S.
EPI550720	HA	Brazil	2014-Apr-09	A/Para/129409-IEC/2014		Other Database Import	Mello,W.A.; Santos,M.C.; Barbagelata,L.S.; Almeida,J.F.; Junior,E.C.S.
EPI550710	HA	Brazil	2014-May-05	A/Maranhao/129938-IEC/2014		Other Database Import	Mello,W.A.; Santos,M.C.; Barbagelata,L.S.; Almeida,J.F.; Junior,E.C.S.
EPI550589	NA	Brazil	2014-May-05	A/Maranhao/129938-IEC/2014		Other Database Import	Mello,W.A.; Santos,M.C.; Barbagelata,L.S.; Almeida,J.F.; Junior,E.C.S.
EPI550588	NA	Brazil	2014-May-06	A/Paraiba/130115-IEC/2014		Other Database Import	Mello,W.A.; Santos,M.C.; Barbagelata,L.S.; Almeida,J.F.; Junior,E.C.S.
EPI550708	HA	Brazil	2014-May-06	A/Paraiba/130115-IEC/2014		Other Database Import	Mello,W.A.; Santos,M.C.; Barbagelata,L.S.; Almeida,J.F.; Junior,E.C.S.
EPI550587	NA	Brazil	2014-May-18	A/Para/130144-IEC/2014		Other Database Import	Mello,W.A.; Santos,M.C.; Barbagelata,L.S.; Almeida,J.F.; Junior,E.C.S.
EPI550707	HA	Brazil	2014-May-18	A/Para/130144-IEC/2014		Other Database Import	Mello,W.A.; Santos,M.C.; Barbagelata,L.S.; Almeida,J.F.; Junior,E.C.S.
EPI550585	NA	Brazil	2014-May-14	A/Pernambuco/130224-IEC/2014		Other Database Import	Mello,W.A.; Santos,M.C.; Barbagelata,L.S.; Almeida,J.F.; Junior,E.C.S.
EPI550705	HA	Brazil	2014-May-14	A/Pernambuco/130224-IEC/2014		Other Database Import	Mello,W.A.; Santos,M.C.; Barbagelata,L.S.; Almeida,J.F.; Junior,E.C.S.
EPI550580	NA	Brazil	2014-Jun-04	A/Para/130509-IEC/2014		Other Database Import	Mello,W.A.; Santos,M.C.; Barbagelata,L.S.; Almeida,J.F.; Junior,E.C.S.
EPI550700	HA	Brazil	2014-Jun-04	A/Para/130509-IEC/2014		Other Database Import	Mello,W.A.; Santos,M.C.; Barbagelata,L.S.; Almeida,J.F.; Junior,E.C.S.
EPI550579	NA	Brazil	2014-May-23	A/Paraiba/130548-IEC/2014		Other Database Import	Mello,W.A.; Santos,M.C.; Barbagelata,L.S.; Almeida,J.F.; Junior,E.C.S.
EPI550699	HA	Brazil	2014-May-23	A/Paraiba/130548-IEC/2014		Other Database Import	Mello,W.A.; Santos,M.C.; Barbagelata,L.S.; Almeida,J.F.; Junior,E.C.S.
EPI550578	NA	Brazil	2014-May-23	A/Paraiba/130549-IEC/2014		Other Database Import	Mello,W.A.; Santos,M.C.; Barbagelata,L.S.; Almeida,J.F.; Junior,E.C.S.
EPI550698	HA	Brazil	2014-May-23	A/Paraiba/130549-IEC/2014		Other Database Import	Mello,W.A.; Santos,M.C.; Barbagelata,L.S.; Almeida,J.F.; Junior,E.C.S.
EPI550690	HA	Brazil	2014-Jun-15	A/Rio Grande do Norte/130704-IEC/2014		Other Database Import	Mello,W.A.; Santos,M.C.; Barbagelata,L.S.; Almeida,J.F.; Junior,E.C.S.
EPI550571	NA	Brazil	2014-Jun-15	A/Rio Grande do Norte/130704-IEC/2014		Other Database Import	Mello,W.A.; Santos,M.C.; Barbagelata,L.S.; Almeida,J.F.; Junior,E.C.S.
EPI550689	HA	Brazil	2014-Jun-11	A/Rio Grande do Norte/130705-IEC/2014		Other Database Import	Mello,W.A.; Santos,M.C.; Barbagelata,L.S.; Almeida,J.F.; Junior,E.C.S.
EPI550570	NA	Brazil	2014-Jun-11	A/Rio Grande do Norte/130705-IEC/2014		Other Database Import	Mello,W.A.; Santos,M.C.; Barbagelata,L.S.; Almeida,J.F.; Junior,E.C.S.
EPI550687	HA	Brazil	2014-Jun-12	A/Rio Grande do Norte/130810-IEC/2014		Other Database Import	Mello,W.A.; Santos,M.C.; Barbagelata,L.S.; Almeida,J.F.; Junior,E.C.S.
EPI550568	NA	Brazil	2014-Jun-12	A/Rio Grande do Norte/130810-IEC/2014		Other Database Import	Mello,W.A.; Santos,M.C.; Barbagelata,L.S.; Almeida,J.F.; Junior,E.C.S.
EPI550683	HA	Brazil	2014-Jun-04	A/Paraiba/130823-IEC/2014		Other Database Import	Mello,W.A.; Santos,M.C.; Barbagelata,L.S.; Almeida,J.F.; Junior,E.C.S.
EPI550565	NA	Brazil	2014-Jun-04	A/Paraiba/130823-IEC/2014		Other Database Import	Mello,W.A.; Santos,M.C.; Barbagelata,L.S.; Almeida,J.F.; Junior,E.C.S.
EPI550564	NA	Brazil	2014-Jun-30	A/Pernambuco/130950-IEC/2014		Other Database Import	Mello,W.A.; Santos,M.C.; Barbagelata,L.S.; Almeida,J.F.; Junior,E.C.S.
EPI550563	NA	Brazil	2014-Jun-02	A/Pernambuco/130952-IEC/2014		Other Database Import	Mello,W.A.; Santos,M.C.; Barbagelata,L.S.; Almeida,J.F.; Junior,E.C.S.
EPI549532	HA	China	2014-Jun-11	A/Jiangxi-Donghu/11101/2014	WHO Chinese National Influenza Center	National Institute for Medical Research
EPI549533	NA	China	2014-Jun-11	A/Jiangxi-Donghu/11101/2014	WHO Chinese National Influenza Center	National Institute for Medical Research
EPI549508	HA	Armenia	2014-Jan-30	A/Armenia/76/2014	Centre for Diseases Control and Prevention	National Institute for Medical Research
EPI549509	NA	Armenia	2014-Jan-30	A/Armenia/76/2014	Centre for Diseases Control and Prevention	National Institute for Medical Research
EPI549502	HA	Armenia	2014-Feb-14	A/Armenia/141/2014	Centre for Diseases Control and Prevention	National Institute for Medical Research
EPI549503	NA	Armenia	2014-Feb-14	A/Armenia/141/2014	Centre for Diseases Control and Prevention	National Institute for Medical Research
EPI549062	NP	Brazil	2014-Jun-07	A/Brazil/4146/2014	Instituto Adolfo Lutz	Centers for Disease Control and Prevention
EPI549063	NS	Brazil	2014-Jun-07	A/Brazil/4146/2014	Instituto Adolfo Lutz	Centers for Disease Control and Prevention
EPI549064	MP	Brazil	2014-Jun-07	A/Brazil/4146/2014	Instituto Adolfo Lutz	Centers for Disease Control and Prevention
EPI549065	PA	Brazil	2014-Jun-07	A/Brazil/4146/2014	Instituto Adolfo Lutz	Centers for Disease Control and Prevention
EPI549066	PB2	Brazil	2014-Jun-07	A/Brazil/4146/2014	Instituto Adolfo Lutz	Centers for Disease Control and Prevention
EPI549067	PB1	Brazil	2014-Jun-07	A/Brazil/4146/2014	Instituto Adolfo Lutz	Centers for Disease Control and Prevention
EPI549068	NA	Brazil	2014-Jun-07	A/Brazil/4146/2014	Instituto Adolfo Lutz	Centers for Disease Control and Prevention
EPI549069	HA	Brazil	2014-Jun-07	A/Brazil/4146/2014	Instituto Adolfo Lutz	Centers for Disease Control and Prevention
EPI549023	NP	Brazil	2014-Mar-03	A/Brazil/6069/2014	Instituto Adolfo Lutz	Centers for Disease Control and Prevention
EPI549026	PA	Brazil	2014-Mar-03	A/Brazil/6069/2014	Instituto Adolfo Lutz	Centers for Disease Control and Prevention
EPI549024	NS	Brazil	2014-Mar-03	A/Brazil/6069/2014	Instituto Adolfo Lutz	Centers for Disease Control and Prevention
EPI549025	MP	Brazil	2014-Mar-03	A/Brazil/6069/2014	Instituto Adolfo Lutz	Centers for Disease Control and Prevention
EPI549027	PB2	Brazil	2014-Mar-03	A/Brazil/6069/2014	Instituto Adolfo Lutz	Centers for Disease Control and Prevention
EPI549028	PB1	Brazil	2014-Mar-03	A/Brazil/6069/2014	Instituto Adolfo Lutz	Centers for Disease Control and Prevention
EPI549029	NA	Brazil	2014-Mar-03	A/Brazil/6069/2014	Instituto Adolfo Lutz	Centers for Disease Control and Prevention
EPI549030	HA	Brazil	2014-Mar-03	A/Brazil/6069/2014	Instituto Adolfo Lutz	Centers for Disease Control and Prevention
EPI548581	NA	Japan	2014-Jun-10	A/KANAGAWA/159/2014	Kanagawa Prefectural Institute of Public Health	National Institute of Infectious Diseases (NIID)	Takashita,Emi; Fujisaki,Seiichiro; Shirakura,Masayuki; Watanabe,Shinji; Odagiri,Takato
EPI548582	HA	Japan	2014-Jun-10	A/KANAGAWA/159/2014	Kanagawa Prefectural Institute of Public Health	National Institute of Infectious Diseases (NIID)	Takashita,Emi; Fujisaki,Seiichiro; Shirakura,Masayuki; Watanabe,Shinji; Odagiri,Takato
EPI547910	NP	Mexico	2014-Feb-12	A/Mexico/711/2014	Laboratorio de Virus Respiratorio	Centers for Disease Control and Prevention
EPI547911	NS	Mexico	2014-Feb-12	A/Mexico/711/2014	Laboratorio de Virus Respiratorio	Centers for Disease Control and Prevention
EPI547912	MP	Mexico	2014-Feb-12	A/Mexico/711/2014	Laboratorio de Virus Respiratorio	Centers for Disease Control and Prevention
EPI547913	PA	Mexico	2014-Feb-12	A/Mexico/711/2014	Laboratorio de Virus Respiratorio	Centers for Disease Control and Prevention
EPI547914	PB2	Mexico	2014-Feb-12	A/Mexico/711/2014	Laboratorio de Virus Respiratorio	Centers for Disease Control and Prevention
EPI547915	PB1	Mexico	2014-Feb-12	A/Mexico/711/2014	Laboratorio de Virus Respiratorio	Centers for Disease Control and Prevention
EPI547916	NA	Mexico	2014-Feb-12	A/Mexico/711/2014	Laboratorio de Virus Respiratorio	Centers for Disease Control and Prevention
EPI547917	HA	Mexico	2014-Feb-12	A/Mexico/711/2014	Laboratorio de Virus Respiratorio	Centers for Disease Control and Prevention
EPI547591	NA	Singapore	2014-Feb-10	A/Singapore/GP308/2014	Ministry of Health, Singapore	Ministry of Health, Singapore	Chen,B.B.; Phuah,S.P.; Poh,M.K.; Chen,S.L.; Cui,L.
EPI547592	HA	Singapore	2014-Feb-10	A/Singapore/GP308/2014	Ministry of Health, Singapore	Ministry of Health, Singapore	Chen,B.B.; Phuah,S.P.; Poh,M.K.; Chen,S.L.; Cui,L.
EPI547585	NA	Singapore	2014-Feb-19	A/Singapore/GP375/2014	Ministry of Health, Singapore	Ministry of Health, Singapore	Chen,B.B.; Phuah,S.P.; Poh,M.K.; Chen,S.L.; Cui,L.
EPI547586	HA	Singapore	2014-Feb-19	A/Singapore/GP375/2014	Ministry of Health, Singapore	Ministry of Health, Singapore	Chen,B.B.; Phuah,S.P.; Poh,M.K.; Chen,S.L.; Cui,L.
EPI547583	NA	Singapore	2014-Feb-11	A/Singapore/GP312/2014	Ministry of Health, Singapore	Ministry of Health, Singapore	Chen,B.B.; Phuah,S.P.; Poh,M.K.; Chen,S.L.; Cui,L.
EPI547584	HA	Singapore	2014-Feb-11	A/Singapore/GP312/2014	Ministry of Health, Singapore	Ministry of Health, Singapore	Chen,B.B.; Phuah,S.P.; Poh,M.K.; Chen,S.L.; Cui,L.
EPI547573	NA	Singapore	2014-Feb-04	A/Singapore/KK105/2014	Ministry of Health, Singapore	Ministry of Health, Singapore	Chen,B.B.; Phuah,S.P.; Poh,M.K.; Chen,S.L.; Cui,L.
EPI547574	HA	Singapore	2014-Feb-04	A/Singapore/KK105/2014	Ministry of Health, Singapore	Ministry of Health, Singapore	Chen,B.B.; Phuah,S.P.; Poh,M.K.; Chen,S.L.; Cui,L.
EPI547569	NA	Singapore	2014-Feb-04	A/Singapore/TT151/2014	Ministry of Health, Singapore	Ministry of Health, Singapore	Chen,B.B.; Phuah,S.P.; Poh,M.K.; Chen,S.L.; Cui,L.
EPI547570	HA	Singapore	2014-Feb-04	A/Singapore/TT151/2014	Ministry of Health, Singapore	Ministry of Health, Singapore	Chen,B.B.; Phuah,S.P.; Poh,M.K.; Chen,S.L.; Cui,L.
EPI547567	NA	Singapore	2014-Feb-17	A/Singapore/GP364/2014	Ministry of Health, Singapore	Ministry of Health, Singapore	Chen,B.B.; Phuah,S.P.; Poh,M.K.; Chen,S.L.; Cui,L.
EPI547568	HA	Singapore	2014-Feb-17	A/Singapore/GP364/2014	Ministry of Health, Singapore	Ministry of Health, Singapore	Chen,B.B.; Phuah,S.P.; Poh,M.K.; Chen,S.L.; Cui,L.
EPI547565	NA	Singapore	2014-Feb-04	A/Singapore/CGH007/2014	Ministry of Health, Singapore	Ministry of Health, Singapore	Chen,B.B.; Phuah,S.P.; Poh,M.K.; Chen,S.L.; Cui,L.
EPI547566	HA	Singapore	2014-Feb-04	A/Singapore/CGH007/2014	Ministry of Health, Singapore	Ministry of Health, Singapore	Chen,B.B.; Phuah,S.P.; Poh,M.K.; Chen,S.L.; Cui,L.
EPI547564	HA	Singapore	2014-Feb-17	A/Singapore/GP361/2014	Ministry of Health, Singapore	Ministry of Health, Singapore	Chen,B.B.; Phuah,S.P.; Poh,M.K.; Chen,S.L.; Cui,L.
EPI547557	NA	Singapore	2014-Jan-13	A/Singapore/TT066/2014	Ministry of Health, Singapore	Ministry of Health, Singapore	Chen,B.B.; Phuah,S.P.; Poh,M.K.; Chen,S.L.; Cui,L.
EPI547558	HA	Singapore	2014-Jan-13	A/Singapore/TT066/2014	Ministry of Health, Singapore	Ministry of Health, Singapore	Chen,B.B.; Phuah,S.P.; Poh,M.K.; Chen,S.L.; Cui,L.
EPI547555	NA	Singapore	2014-Jan-14	A/Singapore/SGH028/2014	Ministry of Health, Singapore	Ministry of Health, Singapore	Chen,B.B.; Phuah,S.P.; Poh,M.K.; Chen,S.L.; Cui,L.
EPI547556	HA	Singapore	2014-Jan-14	A/Singapore/SGH028/2014	Ministry of Health, Singapore	Ministry of Health, Singapore	Chen,B.B.; Phuah,S.P.; Poh,M.K.; Chen,S.L.; Cui,L.
EPI547551	NA	Singapore	2014-Jan-14	A/Singapore/GP120/2014	Ministry of Health, Singapore	Ministry of Health, Singapore	Chen,B.B.; Phuah,S.P.; Poh,M.K.; Chen,S.L.; Cui,L.
EPI547552	HA	Singapore	2014-Jan-14	A/Singapore/GP120/2014	Ministry of Health, Singapore	Ministry of Health, Singapore	Chen,B.B.; Phuah,S.P.; Poh,M.K.; Chen,S.L.; Cui,L.
EPI547549	NA	Singapore	2014-Jan-09	A/Singapore/GP080/2014	Ministry of Health, Singapore	Ministry of Health, Singapore	Chen,B.B.; Phuah,S.P.; Poh,M.K.; Chen,S.L.; Cui,L.
EPI547550	HA	Singapore	2014-Jan-09	A/Singapore/GP080/2014	Ministry of Health, Singapore	Ministry of Health, Singapore	Chen,B.B.; Phuah,S.P.; Poh,M.K.; Chen,S.L.; Cui,L.
EPI547547	NA	Singapore	2014-Jan-03	A/Singapore/GP012/2014	Ministry of Health, Singapore	Ministry of Health, Singapore	Chen,B.B.; Phuah,S.P.; Poh,M.K.; Chen,S.L.; Cui,L.
EPI547548	HA	Singapore	2014-Jan-03	A/Singapore/GP012/2014	Ministry of Health, Singapore	Ministry of Health, Singapore	Chen,B.B.; Phuah,S.P.; Poh,M.K.; Chen,S.L.; Cui,L.
EPI547535	NA	Singapore	2014-Jan-16	A/Singapore/KK049/2014	Ministry of Health, Singapore	Ministry of Health, Singapore	Chen,B.B.; Phuah,S.P.; Poh,M.K.; Chen,S.L.; Cui,L.
EPI547536	HA	Singapore	2014-Jan-16	A/Singapore/KK049/2014	Ministry of Health, Singapore	Ministry of Health, Singapore	Chen,B.B.; Phuah,S.P.; Poh,M.K.; Chen,S.L.; Cui,L.
EPI547533	NA	Singapore	2014-Jan-03	A/Singapore/KK001/2014	Ministry of Health, Singapore	Ministry of Health, Singapore	Chen,B.B.; Phuah,S.P.; Poh,M.K.; Chen,S.L.; Cui,L.
EPI547534	HA	Singapore	2014-Jan-03	A/Singapore/KK001/2014	Ministry of Health, Singapore	Ministry of Health, Singapore	Chen,B.B.; Phuah,S.P.; Poh,M.K.; Chen,S.L.; Cui,L.
EPI547521	NA	Singapore	2014-Jan-14	A/Singapore/CGH003/2014	Ministry of Health, Singapore	Ministry of Health, Singapore	Chen,B.B.; Phuah,S.P.; Poh,M.K.; Chen,S.L.; Cui,L.
EPI547522	HA	Singapore	2014-Jan-14	A/Singapore/CGH003/2014	Ministry of Health, Singapore	Ministry of Health, Singapore	Chen,B.B.; Phuah,S.P.; Poh,M.K.; Chen,S.L.; Cui,L.
EPI547506	NA	Singapore	2014-Jan-02	A/Singapore/MOH001/2014	Ministry of Health, Singapore	Ministry of Health, Singapore	Chen,B.B.; Phuah,S.P.; Poh,M.K.; Chen,S.L.; Cui,L.
EPI547504	NA	Singapore	2014-Jan-21	A/Singapore/EN019/2014	Ministry of Health, Singapore	Ministry of Health, Singapore	Chen,B.B.; Phuah,S.P.; Poh,M.K.; Chen,S.L.; Cui,L.
EPI547505	HA	Singapore	2014-Jan-21	A/Singapore/EN019/2014	Ministry of Health, Singapore	Ministry of Health, Singapore	Chen,B.B.; Phuah,S.P.; Poh,M.K.; Chen,S.L.; Cui,L.
EPI547500	NA	Singapore	2014-Jan-06	A/Singapore/CoV011/2014	Ministry of Health, Singapore	Ministry of Health, Singapore	Chen,B.B.; Phuah,S.P.; Poh,M.K.; Chen,S.L.; Cui,L.
EPI547501	HA	Singapore	2014-Jan-06	A/Singapore/CoV011/2014	Ministry of Health, Singapore	Ministry of Health, Singapore	Chen,B.B.; Phuah,S.P.; Poh,M.K.; Chen,S.L.; Cui,L.
EPI545263	HA	Russian Federation	2014-Mar-11	A/Samara/CRIE-18/2014	Central Research Institute for Epidemiology	Central Research Institute for Epidemiology	Svetlana,Yatsyshina; Anna,Renteeva; Anna,Valdokhina; German,Shipulin
EPI545266	MP	Russian Federation	2014-Mar-11	A/Samara/CRIE-18/2014	Central Research Institute for Epidemiology	Central Research Institute for Epidemiology	Svetlana,Yatsyshina; Anna,Renteeva; Anna,Valdokhina; German,Shipulin
EPI545275	NA	Russian Federation	2014-Mar-11	A/Samara/CRIE-18/2014	Central Research Institute for Epidemiology	Central Research Institute for Epidemiology	Svetlana,Yatsyshina; Anna,Renteeva; Anna,Valdokhina; German,Shipulin
EPI545258	HA	Russian Federation	2014-Mar-05	A/Samara/CRIE-17/2014	Central Research Institute for Epidemiology	Central Research Institute for Epidemiology	Svetlana,Yatsyshina; Anna,Renteeva; Anna,Valdokhina; German,Shipulin
EPI545259	MP	Russian Federation	2014-Mar-05	A/Samara/CRIE-17/2014	Central Research Institute for Epidemiology	Central Research Institute for Epidemiology	Svetlana,Yatsyshina; Anna,Renteeva; Anna,Valdokhina; German,Shipulin
EPI545260	NA	Russian Federation	2014-Mar-05	A/Samara/CRIE-17/2014	Central Research Institute for Epidemiology	Central Research Institute for Epidemiology	Svetlana,Yatsyshina; Anna,Renteeva; Anna,Valdokhina; German,Shipulin
EPI545225	HA	Russian Federation	2014-Feb-18	A/Moscow/CRIE-11/2014	Central Research Institute for Epidemiology	Central Research Institute for Epidemiology	Svetlana,Yatsyshina; Anna,Renteeva; Anna,Valdokhina; German,Shipulin
EPI547700	NA	Russian Federation	2014-Feb-18	A/Moscow/CRIE-11/2014	Central Research Institute for Epidemiology	Central Research Institute for Epidemiology	Svetlana,Yatsyshina; Anna,Renteeva; Anna,Valdokhina; German,Shipulin
EPI545226	MP	Russian Federation	2014-Feb-18	A/Moscow/CRIE-11/2014	Central Research Institute for Epidemiology	Central Research Institute for Epidemiology	Svetlana,Yatsyshina; Anna,Renteeva; Anna,Valdokhina; German,Shipulin
EPI545224	MP	Russian Federation	2014-Feb-15	A/Samara/CRIE-13/2014	Central Research Institute for Epidemiology	Central Research Institute for Epidemiology	Svetlana,Yatsyshina; Anna,Renteeva; Anna,Valdokhina; German,Shipulin
EPI545223	HA	Russian Federation	2014-Feb-15	A/Samara/CRIE-13/2014	Central Research Institute for Epidemiology	Central Research Institute for Epidemiology	Svetlana,Yatsyshina; Anna,Renteeva; Anna,Valdokhina; German,Shipulin
EPI545181	HA	Georgia	2014-Mar-08	A/Georgia/573/2014		Other Database Import	Machablishvili,A.; Zakalashvili,M.; Tevdoradze,T.; Kekelidze,M.; Imnadze,P.
EPI545186	NA	Georgia	2014-Mar-08	A/Georgia/573/2014		Other Database Import	Machablishvili,A.; Zakalashvili,M.; Tevdoradze,T.; Kekelidze,M.; Imnadze,P.
EPI545177	HA	Georgia	2014-Feb-14	A/Georgia/393/2014		Other Database Import	Machablishvili,A.; Zakalashvili,M.; Tevdoradze,T.; Kekelidze,M.; Imnadze,P.
EPI545182	NA	Georgia	2014-Feb-14	A/Georgia/393/2014		Other Database Import	Machablishvili,A.; Zakalashvili,M.; Tevdoradze,T.; Kekelidze,M.; Imnadze,P.
EPI544739	NA	Japan	2014-Jun-10	A/KANAGAWA/159/2014	Kanagawa Prefectural Institute of Public Health	National Institute of Infectious Diseases (NIID)	Takashita,Emi; Fujisaki,Seiichiro; Shirakura,Masayuki; Watanabe,Shinji; Odagiri,Takato
EPI544740	HA	Japan	2014-Jun-10	A/KANAGAWA/159/2014	Kanagawa Prefectural Institute of Public Health	National Institute of Infectious Diseases (NIID)	Takashita,Emi; Fujisaki,Seiichiro; Shirakura,Masayuki; Watanabe,Shinji; Odagiri,Takato
EPI544733	NA	Japan	2014-May-02	A/TOKYO/34059/2014	Tokyo Metropolitan Institute of Public Health	National Institute of Infectious Diseases (NIID)	Takashita,Emi; Fujisaki,Seiichiro; Shirakura,Masayuki; Watanabe,Shinji; Odagiri,Takato
EPI544734	HA	Japan	2014-May-02	A/TOKYO/34059/2014	Tokyo Metropolitan Institute of Public Health	National Institute of Infectious Diseases (NIID)	Takashita,Emi; Fujisaki,Seiichiro; Shirakura,Masayuki; Watanabe,Shinji; Odagiri,Takato
EPI544088	MP	Australia	2014-Jun-29	A/South Australia/55/2014	WHO Collaborating Centre for Reference and Research on Influenza	Centers for Disease Control and Prevention
EPI544089	NA	Australia	2014-Jun-29	A/South Australia/55/2014	WHO Collaborating Centre for Reference and Research on Influenza	Centers for Disease Control and Prevention
EPI544090	HA	Australia	2014-Jun-29	A/South Australia/55/2014	WHO Collaborating Centre for Reference and Research on Influenza	Centers for Disease Control and Prevention
EPI544079	NP	Australia	2014-Jun-29	A/South Australia/55/2014	WHO Collaborating Centre for Reference and Research on Influenza	Centers for Disease Control and Prevention
EPI544080	MP	Australia	2014-Jun-29	A/South Australia/55/2014	WHO Collaborating Centre for Reference and Research on Influenza	Centers for Disease Control and Prevention
EPI544081	PA	Australia	2014-Jun-29	A/South Australia/55/2014	WHO Collaborating Centre for Reference and Research on Influenza	Centers for Disease Control and Prevention
EPI544082	PB1	Australia	2014-Jun-29	A/South Australia/55/2014	WHO Collaborating Centre for Reference and Research on Influenza	Centers for Disease Control and Prevention
EPI544083	NA	Australia	2014-Jun-29	A/South Australia/55/2014	WHO Collaborating Centre for Reference and Research on Influenza	Centers for Disease Control and Prevention
EPI544084	HA	Australia	2014-Jun-29	A/South Australia/55/2014	WHO Collaborating Centre for Reference and Research on Influenza	Centers for Disease Control and Prevention
EPI544509	NS	Australia	2014-Jun-29	A/South Australia/55/2014	WHO Collaborating Centre for Reference and Research on Influenza	Centers for Disease Control and Prevention
EPI544510	PB2	Australia	2014-Jun-29	A/South Australia/55/2014	WHO Collaborating Centre for Reference and Research on Influenza	Centers for Disease Control and Prevention
EPI543724	MP	Hong Kong (SAR)	2014-Apr-30	A/Hong Kong/5738/2014	National Institute for Medical Research	Centers for Disease Control and Prevention
EPI543725	NA	Hong Kong (SAR)	2014-Apr-30	A/Hong Kong/5738/2014	National Institute for Medical Research	Centers for Disease Control and Prevention
EPI543726	HA	Hong Kong (SAR)	2014-Apr-30	A/Hong Kong/5738/2014	National Institute for Medical Research	Centers for Disease Control and Prevention
EPI543715	MP	Thailand	2014-Jun-26	A/Nonthaburi/302/2014	WHO National Influenza Centre, National Institute of Medical Research (NIMR)	Centers for Disease Control and Prevention
EPI543716	NA	Thailand	2014-Jun-26	A/Nonthaburi/302/2014	WHO National Influenza Centre, National Institute of Medical Research (NIMR)	Centers for Disease Control and Prevention
EPI543717	HA	Thailand	2014-Jun-26	A/Nonthaburi/302/2014	WHO National Influenza Centre, National Institute of Medical Research (NIMR)	Centers for Disease Control and Prevention
EPI543706	MP	Thailand	2014-May-20	A/Chanthaburi/301/2014	WHO National Influenza Centre, National Institute of Medical Research (NIMR)	Centers for Disease Control and Prevention
EPI543707	NA	Thailand	2014-May-20	A/Chanthaburi/301/2014	WHO National Influenza Centre, National Institute of Medical Research (NIMR)	Centers for Disease Control and Prevention
EPI543708	HA	Thailand	2014-May-20	A/Chanthaburi/301/2014	WHO National Influenza Centre, National Institute of Medical Research (NIMR)	Centers for Disease Control and Prevention
EPI543673	MP	Uruguay	2014-Jun-10	A/Uruguay/180/2014	Departamento de Laboratorio de Salud Publica	Centers for Disease Control and Prevention
EPI543674	NA	Uruguay	2014-Jun-10	A/Uruguay/180/2014	Departamento de Laboratorio de Salud Publica	Centers for Disease Control and Prevention
EPI543675	HA	Uruguay	2014-Jun-10	A/Uruguay/180/2014	Departamento de Laboratorio de Salud Publica	Centers for Disease Control and Prevention
EPI543556	PB2	Brazil	2014-Mar-10	A/Parana/88/2014	Laboratório Central do Estado do Paraná - LACEN/PR	Instituto Oswaldo Cruz FIOCRUZ - Laboratory of Respiratory Viruses and Measles (LVRS)	Paola,Resende; Motta,Fernando; Born,Priscila; Mesquita,Milene; Siqueira,Marilda
EPI543558	HA	Brazil	2014-Mar-10	A/Parana/88/2014	Laboratório Central do Estado do Paraná - LACEN/PR	Instituto Oswaldo Cruz FIOCRUZ - Laboratory of Respiratory Viruses and Measles (LVRS)	Paola,Resende; Motta,Fernando; Born,Priscila; Mesquita,Milene; Siqueira,Marilda
EPI543559	NP	Brazil	2014-Mar-10	A/Parana/88/2014	Laboratório Central do Estado do Paraná - LACEN/PR	Instituto Oswaldo Cruz FIOCRUZ - Laboratory of Respiratory Viruses and Measles (LVRS)	Paola,Resende; Motta,Fernando; Born,Priscila; Mesquita,Milene; Siqueira,Marilda
EPI543557	PB1	Brazil	2014-Mar-10	A/Parana/88/2014	Laboratório Central do Estado do Paraná - LACEN/PR	Instituto Oswaldo Cruz FIOCRUZ - Laboratory of Respiratory Viruses and Measles (LVRS)	Paola,Resende; Motta,Fernando; Born,Priscila; Mesquita,Milene; Siqueira,Marilda
EPI543560	NA	Brazil	2014-Mar-10	A/Parana/88/2014	Laboratório Central do Estado do Paraná - LACEN/PR	Instituto Oswaldo Cruz FIOCRUZ - Laboratory of Respiratory Viruses and Measles (LVRS)	Paola,Resende; Motta,Fernando; Born,Priscila; Mesquita,Milene; Siqueira,Marilda
EPI543561	MP	Brazil	2014-Mar-10	A/Parana/88/2014	Laboratório Central do Estado do Paraná - LACEN/PR	Instituto Oswaldo Cruz FIOCRUZ - Laboratory of Respiratory Viruses and Measles (LVRS)	Paola,Resende; Motta,Fernando; Born,Priscila; Mesquita,Milene; Siqueira,Marilda
EPI543562	NS	Brazil	2014-Mar-10	A/Parana/88/2014	Laboratório Central do Estado do Paraná - LACEN/PR	Instituto Oswaldo Cruz FIOCRUZ - Laboratory of Respiratory Viruses and Measles (LVRS)	Paola,Resende; Motta,Fernando; Born,Priscila; Mesquita,Milene; Siqueira,Marilda
EPI543547	NS	Brazil	2014-Jan-22	A/Rio de Janeiro/34/2014	Laboratorio Central do Estado do Rio de Janeiro - LACEN/RJ - Noel Nutels	Instituto Oswaldo Cruz FIOCRUZ - Laboratory of Respiratory Viruses and Measles (LVRS)	Resende,Paola; Motta,Fernando; Born,Priscila; Mesquita,M; Siqueira,Marilda
EPI543542	PB2	Brazil	2014-Jan-22	A/Rio de Janeiro/34/2014	Laboratorio Central do Estado do Rio de Janeiro - LACEN/RJ - Noel Nutels	Instituto Oswaldo Cruz FIOCRUZ - Laboratory of Respiratory Viruses and Measles (LVRS)	Resende,Paola; Motta,Fernando; Born,Priscila; Mesquita,M; Siqueira,Marilda
EPI543546	MP	Brazil	2014-Jan-22	A/Rio de Janeiro/34/2014	Laboratorio Central do Estado do Rio de Janeiro - LACEN/RJ - Noel Nutels	Instituto Oswaldo Cruz FIOCRUZ - Laboratory of Respiratory Viruses and Measles (LVRS)	Resende,Paola; Motta,Fernando; Born,Priscila; Mesquita,M; Siqueira,Marilda
EPI543545	NA	Brazil	2014-Jan-22	A/Rio de Janeiro/34/2014	Laboratorio Central do Estado do Rio de Janeiro - LACEN/RJ - Noel Nutels	Instituto Oswaldo Cruz FIOCRUZ - Laboratory of Respiratory Viruses and Measles (LVRS)	Resende,Paola; Motta,Fernando; Born,Priscila; Mesquita,M; Siqueira,Marilda
EPI543543	HA	Brazil	2014-Jan-22	A/Rio de Janeiro/34/2014	Laboratorio Central do Estado do Rio de Janeiro - LACEN/RJ - Noel Nutels	Instituto Oswaldo Cruz FIOCRUZ - Laboratory of Respiratory Viruses and Measles (LVRS)	Resende,Paola; Motta,Fernando; Born,Priscila; Mesquita,M; Siqueira,Marilda
EPI543544	NP	Brazil	2014-Jan-22	A/Rio de Janeiro/34/2014	Laboratorio Central do Estado do Rio de Janeiro - LACEN/RJ - Noel Nutels	Instituto Oswaldo Cruz FIOCRUZ - Laboratory of Respiratory Viruses and Measles (LVRS)	Resende,Paola; Motta,Fernando; Born,Priscila; Mesquita,M; Siqueira,Marilda
EPI543529	PB1	Brazil	2014-Jan-20	A/Rio Grande do Sul/23/2014	LACEN/RS - Laboratório Central de Saúde Pública do Rio Grande do Sul	Instituto Oswaldo Cruz FIOCRUZ - Laboratory of Respiratory Viruses and Measles (LVRS)	Resende,Paola; Motta,Fernando; Born,Priscila; Mesquita,Milene; Siqueira,Marilda
EPI543530	PA	Brazil	2014-Jan-20	A/Rio Grande do Sul/23/2014	LACEN/RS - Laboratório Central de Saúde Pública do Rio Grande do Sul	Instituto Oswaldo Cruz FIOCRUZ - Laboratory of Respiratory Viruses and Measles (LVRS)	Resende,Paola; Motta,Fernando; Born,Priscila; Mesquita,Milene; Siqueira,Marilda
EPI543528	PB2	Brazil	2014-Jan-20	A/Rio Grande do Sul/23/2014	LACEN/RS - Laboratório Central de Saúde Pública do Rio Grande do Sul	Instituto Oswaldo Cruz FIOCRUZ - Laboratory of Respiratory Viruses and Measles (LVRS)	Resende,Paola; Motta,Fernando; Born,Priscila; Mesquita,Milene; Siqueira,Marilda
EPI543535	NS	Brazil	2014-Jan-20	A/Rio Grande do Sul/23/2014	LACEN/RS - Laboratório Central de Saúde Pública do Rio Grande do Sul	Instituto Oswaldo Cruz FIOCRUZ - Laboratory of Respiratory Viruses and Measles (LVRS)	Resende,Paola; Motta,Fernando; Born,Priscila; Mesquita,Milene; Siqueira,Marilda
EPI543532	NP	Brazil	2014-Jan-20	A/Rio Grande do Sul/23/2014	LACEN/RS - Laboratório Central de Saúde Pública do Rio Grande do Sul	Instituto Oswaldo Cruz FIOCRUZ - Laboratory of Respiratory Viruses and Measles (LVRS)	Resende,Paola; Motta,Fernando; Born,Priscila; Mesquita,Milene; Siqueira,Marilda
EPI543533	NA	Brazil	2014-Jan-20	A/Rio Grande do Sul/23/2014	LACEN/RS - Laboratório Central de Saúde Pública do Rio Grande do Sul	Instituto Oswaldo Cruz FIOCRUZ - Laboratory of Respiratory Viruses and Measles (LVRS)	Resende,Paola; Motta,Fernando; Born,Priscila; Mesquita,Milene; Siqueira,Marilda
EPI543531	HA	Brazil	2014-Jan-20	A/Rio Grande do Sul/23/2014	LACEN/RS - Laboratório Central de Saúde Pública do Rio Grande do Sul	Instituto Oswaldo Cruz FIOCRUZ - Laboratory of Respiratory Viruses and Measles (LVRS)	Resende,Paola; Motta,Fernando; Born,Priscila; Mesquita,Milene; Siqueira,Marilda
EPI543534	MP	Brazil	2014-Jan-20	A/Rio Grande do Sul/23/2014	LACEN/RS - Laboratório Central de Saúde Pública do Rio Grande do Sul	Instituto Oswaldo Cruz FIOCRUZ - Laboratory of Respiratory Viruses and Measles (LVRS)	Resende,Paola; Motta,Fernando; Born,Priscila; Mesquita,Milene; Siqueira,Marilda
EPI543521	PB1	Brazil	2014-Jan-20	A/Rio Grande do Sul/23/2014	LACEN/RS - Laboratório Central de Saúde Pública do Rio Grande do Sul	Instituto Oswaldo Cruz FIOCRUZ - Laboratory of Respiratory Viruses and Measles (LVRS)	Resende,Paola; Motta,Fernando; Born,Priscila; Mesquita,Milene; Siqueira,Marilda
EPI543527	NS	Brazil	2014-Jan-20	A/Rio Grande do Sul/23/2014	LACEN/RS - Laboratório Central de Saúde Pública do Rio Grande do Sul	Instituto Oswaldo Cruz FIOCRUZ - Laboratory of Respiratory Viruses and Measles (LVRS)	Resende,Paola; Motta,Fernando; Born,Priscila; Mesquita,Milene; Siqueira,Marilda
EPI543520	PB2	Brazil	2014-Jan-20	A/Rio Grande do Sul/23/2014	LACEN/RS - Laboratório Central de Saúde Pública do Rio Grande do Sul	Instituto Oswaldo Cruz FIOCRUZ - Laboratory of Respiratory Viruses and Measles (LVRS)	Resende,Paola; Motta,Fernando; Born,Priscila; Mesquita,Milene; Siqueira,Marilda
EPI543526	MP	Brazil	2014-Jan-20	A/Rio Grande do Sul/23/2014	LACEN/RS - Laboratório Central de Saúde Pública do Rio Grande do Sul	Instituto Oswaldo Cruz FIOCRUZ - Laboratory of Respiratory Viruses and Measles (LVRS)	Resende,Paola; Motta,Fernando; Born,Priscila; Mesquita,Milene; Siqueira,Marilda
EPI543524	NP	Brazil	2014-Jan-20	A/Rio Grande do Sul/23/2014	LACEN/RS - Laboratório Central de Saúde Pública do Rio Grande do Sul	Instituto Oswaldo Cruz FIOCRUZ - Laboratory of Respiratory Viruses and Measles (LVRS)	Resende,Paola; Motta,Fernando; Born,Priscila; Mesquita,Milene; Siqueira,Marilda
EPI543525	NA	Brazil	2014-Jan-20	A/Rio Grande do Sul/23/2014	LACEN/RS - Laboratório Central de Saúde Pública do Rio Grande do Sul	Instituto Oswaldo Cruz FIOCRUZ - Laboratory of Respiratory Viruses and Measles (LVRS)	Resende,Paola; Motta,Fernando; Born,Priscila; Mesquita,Milene; Siqueira,Marilda
EPI543523	HA	Brazil	2014-Jan-20	A/Rio Grande do Sul/23/2014	LACEN/RS - Laboratório Central de Saúde Pública do Rio Grande do Sul	Instituto Oswaldo Cruz FIOCRUZ - Laboratory of Respiratory Viruses and Measles (LVRS)	Resende,Paola; Motta,Fernando; Born,Priscila; Mesquita,Milene; Siqueira,Marilda
EPI543522	PA	Brazil	2014-Jan-20	A/Rio Grande do Sul/23/2014	LACEN/RS - Laboratório Central de Saúde Pública do Rio Grande do Sul	Instituto Oswaldo Cruz FIOCRUZ - Laboratory of Respiratory Viruses and Measles (LVRS)	Resende,Paola; Motta,Fernando; Born,Priscila; Mesquita,Milene; Siqueira,Marilda
EPI543154	HA	Australia	2014-Mar-16	A/Tasmania/11/2014	WHO Collaborating Centre for Reference and Research on Influenza	National Institute for Medical Research
EPI543155	NA	Australia	2014-Mar-16	A/Tasmania/11/2014	WHO Collaborating Centre for Reference and Research on Influenza	National Institute for Medical Research
EPI543150	HA	Australia	2014-Jun-14	A/South Australia/55/2014	WHO Collaborating Centre for Reference and Research on Influenza	National Institute for Medical Research
EPI543151	NA	Australia	2014-Jun-14	A/South Australia/55/2014	WHO Collaborating Centre for Reference and Research on Influenza	National Institute for Medical Research
EPI543148	HA	Australia	2014-Jun-14	A/South Australia/55/2014	WHO Collaborating Centre for Reference and Research on Influenza	National Institute for Medical Research
EPI543149	NA	Australia	2014-Jun-14	A/South Australia/55/2014	WHO Collaborating Centre for Reference and Research on Influenza	National Institute for Medical Research
EPI543136	HA	Norway	2014-Jun-17	A/Norway/2006/2014	WHO National Influenza Centre	National Institute for Medical Research
EPI543137	NA	Norway	2014-Jun-17	A/Norway/2006/2014	WHO National Influenza Centre	National Institute for Medical Research
EPI543132	HA	Australia	2014-Jun-16	A/Newcastle/22/2014	WHO Collaborating Centre for Reference and Research on Influenza	National Institute for Medical Research
EPI543133	NA	Australia	2014-Jun-16	A/Newcastle/22/2014	WHO Collaborating Centre for Reference and Research on Influenza	National Institute for Medical Research
EPI543126	HA	Argentina	2014-Jun-28	A/Misiones/5944/2014	Instituto Nacional de Enfermedades Infecciosas	National Institute for Medical Research
EPI543127	NA	Argentina	2014-Jun-28	A/Misiones/5944/2014	Instituto Nacional de Enfermedades Infecciosas	National Institute for Medical Research
EPI543124	HA	Argentina	2014-Jun-28	A/Jujuy/2915/14	Instituto Nacional de Enfermedades Infecciosas	National Institute for Medical Research
EPI543125	NA	Argentina	2014-Jun-28	A/Jujuy/2915/14	Instituto Nacional de Enfermedades Infecciosas	National Institute for Medical Research
EPI543110	HA	Cameroon	2014-Jun-13	A/Cameroon/4046/2014	Centre Pasteur du Cameroun	National Institute for Medical Research
EPI543111	NA	Cameroon	2014-Jun-13	A/Cameroon/4046/2014	Centre Pasteur du Cameroun	National Institute for Medical Research
EPI543108	HA	Cameroon	2014-Jun-13	A/Cameroon/4045/2014	Centre Pasteur du Cameroun	National Institute for Medical Research
EPI543109	NA	Cameroon	2014-Jun-13	A/Cameroon/4045/2014	Centre Pasteur du Cameroun	National Institute for Medical Research
EPI543104	HA	Cameroon	2014-Jun-11	A/Cameroon/3893/2014	Centre Pasteur du Cameroun	National Institute for Medical Research
EPI543105	NA	Cameroon	2014-Jun-11	A/Cameroon/3893/2014	Centre Pasteur du Cameroun	National Institute for Medical Research
EPI543102	HA	Cameroon	2014-Jun-11	A/Cameroon/3888/2014	Centre Pasteur du Cameroun	National Institute for Medical Research
EPI543103	NA	Cameroon	2014-Jun-11	A/Cameroon/3888/2014	Centre Pasteur du Cameroun	National Institute for Medical Research
EPI543098	HA	Cameroon	2014-May-16	A/Cameroon/3262/2014	Centre Pasteur du Cameroun	National Institute for Medical Research
EPI543099	NA	Cameroon	2014-May-16	A/Cameroon/3262/2014	Centre Pasteur du Cameroun	National Institute for Medical Research
EPI541952	NA	Lao, People's Democratic Republic	2014-Apr-02	A/Laos/O026/2014	Ministry of Health Laos	National Institute of Infectious Diseases (NIID)	Takashita,Emi; Fujisaki,Seiichiro; Shirakura,Masayuki; Odagiri,Takato
EPI541953	HA	Lao, People's Democratic Republic	2014-Apr-02	A/Laos/O026/2014	Ministry of Health Laos	National Institute of Infectious Diseases (NIID)	Takashita,Emi; Fujisaki,Seiichiro; Shirakura,Masayuki; Odagiri,Takato
EPI541950	NA	Lao, People's Democratic Republic	2014-Mar-03	A/Laos/SA141/2014	Ministry of Health Laos	National Institute of Infectious Diseases (NIID)	Takashita,Emi; Fujisaki,Seiichiro; Shirakura,Masayuki; Odagiri,Takato
EPI541951	HA	Lao, People's Democratic Republic	2014-Mar-03	A/Laos/SA141/2014	Ministry of Health Laos	National Institute of Infectious Diseases (NIID)	Takashita,Emi; Fujisaki,Seiichiro; Shirakura,Masayuki; Odagiri,Takato
EPI541946	NA	Lao, People's Democratic Republic	2014-Jan-20	A/Laos/SA040/2014	Ministry of Health Laos	National Institute of Infectious Diseases (NIID)	Takashita,Emi; Fujisaki,Seiichiro; Shirakura,Masayuki; Odagiri,Takato
EPI541947	HA	Lao, People's Democratic Republic	2014-Jan-20	A/Laos/SA040/2014	Ministry of Health Laos	National Institute of Infectious Diseases (NIID)	Takashita,Emi; Fujisaki,Seiichiro; Shirakura,Masayuki; Odagiri,Takato
EPI541936	NA	Lao, People's Democratic Republic	2014-Jan-13	A/Laos/I053/2014	Ministry of Health Laos	National Institute of Infectious Diseases (NIID)	Takashita,Emi; Fujisaki,Seiichiro; Shirakura,Masayuki; Odagiri,Takato
EPI541937	HA	Lao, People's Democratic Republic	2014-Jan-13	A/Laos/I053/2014	Ministry of Health Laos	National Institute of Infectious Diseases (NIID)	Takashita,Emi; Fujisaki,Seiichiro; Shirakura,Masayuki; Odagiri,Takato
EPI541910	NA	Japan	2014-Jun-24	A/FUKUSHIMA/98/2014	Fukushima Prefectural Institute of Public Health	National Institute of Infectious Diseases (NIID)	Takashita,Emi; Fujisaki,Seiichiro; Shirakura,Masayuki; Odagiri,Takato
EPI541911	HA	Japan	2014-Jun-24	A/FUKUSHIMA/98/2014	Fukushima Prefectural Institute of Public Health	National Institute of Infectious Diseases (NIID)	Takashita,Emi; Fujisaki,Seiichiro; Shirakura,Masayuki; Odagiri,Takato
EPI541629	NP	United States	2014-Jun-02	A/Alaska/18/2014	Alaska State Virology Lab	Centers for Disease Control and Prevention
EPI541630	NS	United States	2014-Jun-02	A/Alaska/18/2014	Alaska State Virology Lab	Centers for Disease Control and Prevention
EPI541631	MP	United States	2014-Jun-02	A/Alaska/18/2014	Alaska State Virology Lab	Centers for Disease Control and Prevention
EPI541632	PA	United States	2014-Jun-02	A/Alaska/18/2014	Alaska State Virology Lab	Centers for Disease Control and Prevention
EPI541633	PB2	United States	2014-Jun-02	A/Alaska/18/2014	Alaska State Virology Lab	Centers for Disease Control and Prevention
EPI541634	PB1	United States	2014-Jun-02	A/Alaska/18/2014	Alaska State Virology Lab	Centers for Disease Control and Prevention
EPI541635	NA	United States	2014-Jun-02	A/Alaska/18/2014	Alaska State Virology Lab	Centers for Disease Control and Prevention
EPI541636	HA	United States	2014-Jun-02	A/Alaska/18/2014	Alaska State Virology Lab	Centers for Disease Control and Prevention
EPI541628	HA	United States	2014-Jan-20	A/Wyoming/06/2014	Wyoming Public Health Laboratory	Centers for Disease Control and Prevention
EPI541623	MP	United States	2014-Jun-13	A/Texas/36/2014	Texas Department of State Health Services-Laboratory Services	Centers for Disease Control and Prevention
EPI541624	NA	United States	2014-Jun-13	A/Texas/36/2014	Texas Department of State Health Services-Laboratory Services	Centers for Disease Control and Prevention
EPI541625	HA	United States	2014-Jun-13	A/Texas/36/2014	Texas Department of State Health Services-Laboratory Services	Centers for Disease Control and Prevention
EPI541618	HA	United States	2014-Apr-25	A/North Carolina/16/2014	North Carolina State Laboratory of Public Health	Centers for Disease Control and Prevention
EPI541598	MP	Cambodia	2014-Jun-02	A/Cambodia/653/2014	National Public Health Laboratory	Centers for Disease Control and Prevention
EPI541599	NA	Cambodia	2014-Jun-02	A/Cambodia/653/2014	National Public Health Laboratory	Centers for Disease Control and Prevention
EPI541600	HA	Cambodia	2014-Jun-02	A/Cambodia/653/2014	National Public Health Laboratory	Centers for Disease Control and Prevention
EPI541469	HA	Lithuania	2014-Mar-30	A/Lithuania/9430/2014	Lithuanian AIDS Center Laboratory	National Institute for Medical Research
EPI541470	NA	Lithuania	2014-Mar-30	A/Lithuania/9430/2014	Lithuanian AIDS Center Laboratory	National Institute for Medical Research
EPI541463	HA	Australia	2014-Jun-14	A/South Australia/55/2014	WHO Collaborating Centre for Reference and Research on Influenza	National Institute for Medical Research
EPI541464	NA	Australia	2014-Jun-14	A/South Australia/55/2014	WHO Collaborating Centre for Reference and Research on Influenza	National Institute for Medical Research
EPI541459	HA	Australia	2014-Jun-16	A/Newcastle/22/2014	WHO Collaborating Centre for Reference and Research on Influenza	National Institute for Medical Research
EPI541460	NA	Australia	2014-Jun-16	A/Newcastle/22/2014	WHO Collaborating Centre for Reference and Research on Influenza	National Institute for Medical Research
EPI541456	HA	Australia	2014-Mar-16	A/Tasmania/11/2014	WHO Collaborating Centre for Reference and Research on Influenza	National Institute for Medical Research
EPI541457	NA	Australia	2014-Mar-16	A/Tasmania/11/2014	WHO Collaborating Centre for Reference and Research on Influenza	National Institute for Medical Research
EPI541444	HA	Lithuania	2014-Apr-18	A/Lithuania/11496/2014	Lithuanian AIDS Center Laboratory	National Institute for Medical Research
EPI541445	NA	Lithuania	2014-Apr-18	A/Lithuania/11496/2014	Lithuanian AIDS Center Laboratory	National Institute for Medical Research
EPI541440	HA	Ghana	2014-May-17	A/Ghana/FS-0514/2014	University of Ghana	National Institute for Medical Research
EPI541441	NA	Ghana	2014-May-17	A/Ghana/FS-0514/2014	University of Ghana	National Institute for Medical Research
EPI541432	HA	Ghana	2014-May-20	A/Ghana/DILI-0483/2014	University of Ghana	National Institute for Medical Research
EPI541433	NA	Ghana	2014-May-20	A/Ghana/DILI-0483/2014	University of Ghana	National Institute for Medical Research
EPI541426	HA	Ghana	2014-May-27	A/Ghana/DARI-0104/2014	University of Ghana	National Institute for Medical Research
EPI541427	NA	Ghana	2014-May-27	A/Ghana/DARI-0104/2014	University of Ghana	National Institute for Medical Research
EPI541416	HA	Senegal	2014-Jun-18	A/Dakar/10/2014	Institut Pasteur de Dakar	National Institute for Medical Research
EPI541417	NA	Senegal	2014-Jun-18	A/Dakar/10/2014	Institut Pasteur de Dakar	National Institute for Medical Research
EPI541412	HA	France	2014-Apr-08	A/Centre/1329/2014	Institut Pasteur	National Institute for Medical Research
EPI541413	NA	France	2014-Apr-08	A/Centre/1329/2014	Institut Pasteur	National Institute for Medical Research
EPI541410	HA	Albania	2014-Feb-17	A/Albania/4979/2014	Institute of Public Health	National Institute for Medical Research
EPI541411	NA	Albania	2014-Feb-17	A/Albania/4979/2014	Institute of Public Health	National Institute for Medical Research
EPI541406	HA	Albania	2014-Feb-02	A/Albania/4860/2014	Institute of Public Health	National Institute for Medical Research
EPI541407	NA	Albania	2014-Feb-02	A/Albania/4860/2014	Institute of Public Health	National Institute for Medical Research
EPI541174	MP	Mongolia	2014-Mar-05	A/UVURKHANGAI/1959/2014	National Center for Communicable Diseases	WHO Collaborating Centre for Reference and Research on Influenza	Deng,Y-M.; Iannello,P.; Spirason,N.; Jelley,L.; Lau,H.; Komadina,N.
EPI541172	HA	Mongolia	2014-Mar-05	A/UVURKHANGAI/1959/2014	National Center for Communicable Diseases	WHO Collaborating Centre for Reference and Research on Influenza	Deng,Y-M.; Iannello,P.; Spirason,N.; Jelley,L.; Lau,H.; Komadina,N.
EPI541173	NA	Mongolia	2014-Mar-05	A/UVURKHANGAI/1959/2014	National Center for Communicable Diseases	WHO Collaborating Centre for Reference and Research on Influenza	Deng,Y-M.; Iannello,P.; Spirason,N.; Jelley,L.; Lau,H.; Komadina,N.
EPI541158	NA	Australia	2014-May-28	A/SOUTH AUSTRALIA/16/2014	Institute of Medical and Veterinary Science (IMVS)	WHO Collaborating Centre for Reference and Research on Influenza	Deng,Y-M.; Iannello,P.; Spirason,N.; Jelley,L.; Lau,H.; Komadina,N.
EPI541157	HA	Australia	2014-May-28	A/SOUTH AUSTRALIA/16/2014	Institute of Medical and Veterinary Science (IMVS)	WHO Collaborating Centre for Reference and Research on Influenza	Deng,Y-M.; Iannello,P.; Spirason,N.; Jelley,L.; Lau,H.; Komadina,N.
EPI541159	MP	Australia	2014-May-28	A/SOUTH AUSTRALIA/16/2014	Institute of Medical and Veterinary Science (IMVS)	WHO Collaborating Centre for Reference and Research on Influenza	Deng,Y-M.; Iannello,P.; Spirason,N.; Jelley,L.; Lau,H.; Komadina,N.
EPI541149	NA	Australia	2014-Feb-15	A/SYDNEY/37/2014	Westmead Hospital	WHO Collaborating Centre for Reference and Research on Influenza	Deng,Y-M.; Iannello,P.; Spirason,N.; Jelley,L.; Lau,H.; Komadina,N.
EPI541148	HA	Australia	2014-Feb-15	A/SYDNEY/37/2014	Westmead Hospital	WHO Collaborating Centre for Reference and Research on Influenza	Deng,Y-M.; Iannello,P.; Spirason,N.; Jelley,L.; Lau,H.; Komadina,N.
EPI541150	MP	Australia	2014-Feb-15	A/SYDNEY/37/2014	Westmead Hospital	WHO Collaborating Centre for Reference and Research on Influenza	Deng,Y-M.; Iannello,P.; Spirason,N.; Jelley,L.; Lau,H.; Komadina,N.
EPI541143	HA	Australia	2014-Mar-11	A/PERTH/522/2014	Pathwest QE II Medical Centre	WHO Collaborating Centre for Reference and Research on Influenza	Deng,Y-M.; Iannello,P.; Spirason,N.; Jelley,L.; Lau,H.; Komadina,N.
EPI541144	NA	Australia	2014-Mar-11	A/PERTH/522/2014	Pathwest QE II Medical Centre	WHO Collaborating Centre for Reference and Research on Influenza	Deng,Y-M.; Iannello,P.; Spirason,N.; Jelley,L.; Lau,H.; Komadina,N.
EPI541145	MP	Australia	2014-Mar-11	A/PERTH/522/2014	Pathwest QE II Medical Centre	WHO Collaborating Centre for Reference and Research on Influenza	Deng,Y-M.; Iannello,P.; Spirason,N.; Jelley,L.; Lau,H.; Komadina,N.
EPI541140	HA	Australia	2014-Jan-23	A/CANBERRA/2/2014	Canberra Hospital	WHO Collaborating Centre for Reference and Research on Influenza	Deng,Y-M.; Iannello,P.; Spirason,N.; Jelley,L.; Lau,H.; Komadina,N.
EPI541141	NA	Australia	2014-Jan-23	A/CANBERRA/2/2014	Canberra Hospital	WHO Collaborating Centre for Reference and Research on Influenza	Deng,Y-M.; Iannello,P.; Spirason,N.; Jelley,L.; Lau,H.; Komadina,N.
EPI541142	MP	Australia	2014-Jan-23	A/CANBERRA/2/2014	Canberra Hospital	WHO Collaborating Centre for Reference and Research on Influenza	Deng,Y-M.; Iannello,P.; Spirason,N.; Jelley,L.; Lau,H.; Komadina,N.
EPI541125	HA	Australia	2014-Mar-17	A/PERTH/526/2014	Pathwest QE II Medical Centre	WHO Collaborating Centre for Reference and Research on Influenza	Deng,Y-M.; Iannello,P.; Spirason,N.; Jelley,L.; Lau,H.; Komadina,N.
EPI541127	MP	Australia	2014-Mar-17	A/PERTH/526/2014	Pathwest QE II Medical Centre	WHO Collaborating Centre for Reference and Research on Influenza	Deng,Y-M.; Iannello,P.; Spirason,N.; Jelley,L.; Lau,H.; Komadina,N.
EPI541126	NA	Australia	2014-Mar-17	A/PERTH/526/2014	Pathwest QE II Medical Centre	WHO Collaborating Centre for Reference and Research on Influenza	Deng,Y-M.; Iannello,P.; Spirason,N.; Jelley,L.; Lau,H.; Komadina,N.
EPI540957	HA	Australia	2014-May-22	A/SYDNEY/84/2014	Westmead Hospital	WHO Collaborating Centre for Reference and Research on Influenza	Deng,Y-M.; Iannello,P.; Spirason,N.; Jelley,L.; Lau,H.; Komadina,N.
EPI540955	MP	Australia	2014-May-22	A/SYDNEY/84/2014	Westmead Hospital	WHO Collaborating Centre for Reference and Research on Influenza	Deng,Y-M.; Iannello,P.; Spirason,N.; Jelley,L.; Lau,H.; Komadina,N.
EPI540956	NA	Australia	2014-May-22	A/SYDNEY/84/2014	Westmead Hospital	WHO Collaborating Centre for Reference and Research on Influenza	Deng,Y-M.; Iannello,P.; Spirason,N.; Jelley,L.; Lau,H.; Komadina,N.
EPI540949	MP	Australia	2014-Jun-13	A/SYDNEY/92/2014	Westmead Hospital	WHO Collaborating Centre for Reference and Research on Influenza	Deng,Y-M.; Iannello,P.; Spirason,N.; Jelley,L.; Lau,H.; Komadina,N.
EPI540950	NA	Australia	2014-Jun-13	A/SYDNEY/92/2014	Westmead Hospital	WHO Collaborating Centre for Reference and Research on Influenza	Deng,Y-M.; Iannello,P.; Spirason,N.; Jelley,L.; Lau,H.; Komadina,N.
EPI540951	HA	Australia	2014-Jun-13	A/SYDNEY/92/2014	Westmead Hospital	WHO Collaborating Centre for Reference and Research on Influenza	Deng,Y-M.; Iannello,P.; Spirason,N.; Jelley,L.; Lau,H.; Komadina,N.
EPI540940	MP	Australia	2014-May-28	A/SYDNEY/81/2014	Westmead Hospital	WHO Collaborating Centre for Reference and Research on Influenza	Deng,Y-M.; Iannello,P.; Spirason,N.; Jelley,L.; Lau,H.; Komadina,N.
EPI540941	NA	Australia	2014-May-28	A/SYDNEY/81/2014	Westmead Hospital	WHO Collaborating Centre for Reference and Research on Influenza	Deng,Y-M.; Iannello,P.; Spirason,N.; Jelley,L.; Lau,H.; Komadina,N.
EPI540942	HA	Australia	2014-May-28	A/SYDNEY/81/2014	Westmead Hospital	WHO Collaborating Centre for Reference and Research on Influenza	Deng,Y-M.; Iannello,P.; Spirason,N.; Jelley,L.; Lau,H.; Komadina,N.
EPI540934	MP	Australia	2014-Jun-25	A/VICTORIA/27/2014	Victorian Infectious Diseases Reference Laboratory	WHO Collaborating Centre for Reference and Research on Influenza	Deng,Y-M.; Iannello,P.; Spirason,N.; Jelley,L.; Lau,H.; Komadina,N.
EPI540935	NA	Australia	2014-Jun-25	A/VICTORIA/27/2014	Victorian Infectious Diseases Reference Laboratory	WHO Collaborating Centre for Reference and Research on Influenza	Deng,Y-M.; Iannello,P.; Spirason,N.; Jelley,L.; Lau,H.; Komadina,N.
EPI540936	HA	Australia	2014-Jun-25	A/VICTORIA/27/2014	Victorian Infectious Diseases Reference Laboratory	WHO Collaborating Centre for Reference and Research on Influenza	Deng,Y-M.; Iannello,P.; Spirason,N.; Jelley,L.; Lau,H.; Komadina,N.
EPI540886	HA	United States	2014-Jun-08	A/Nevada/16/2014	Nevada State Health Laboratory	Centers for Disease Control and Prevention
EPI540885	HA	United States	2014-May-19	A/Missouri/08/2014	Missouri Department. of Health & Senior Services	Centers for Disease Control and Prevention
EPI540884	HA	United States	2014-Jun-04	A/North Dakota/04/2014	North Dakota Department of Health	Centers for Disease Control and Prevention
EPI540878	HA	United States	2014-Jun-14	A/Hawaii/19/2014	State of Hawaii Department of Health	Centers for Disease Control and Prevention
EPI540877	HA	United States	2014-Jun-18	A/Hawaii/18/2014	State of Hawaii Department of Health	Centers for Disease Control and Prevention
EPI540876	HA	United States	2014-Jun-06	A/North Carolina/17/2014	North Carolina State Laboratory of Public Health	Centers for Disease Control and Prevention
EPI540871	HA	United States	2014-Jun-04	A/Montana/06/2014	Montana Laboratory Services Bureau	Centers for Disease Control and Prevention
EPI540869	HA	United States	2014-Jun-27	A/Hawaii/26/2014	State of Hawaii Department of Health	Centers for Disease Control and Prevention
EPI540866	HA	United States	2014-Jun-11	A/Hawaii/23/2014	State of Hawaii Department of Health	Centers for Disease Control and Prevention
EPI540865	HA	United States	2014-Jun-29	A/Maryland/17/2014	Maryland Department of Health and Mental Hygiene	Centers for Disease Control and Prevention
EPI540864	HA	United States	2014-Jun-18	A/Utah/16/2014	Utah Department of Health	Centers for Disease Control and Prevention
EPI540856	HA	Brazil	2014-May-08	A/Brazil/0155/2014	Instituto Oswaldo Cruz FIOCRUZ - Laboratory of Respiratory Viruses and Measles (LVRS)	Centers for Disease Control and Prevention
EPI540851	HA	Argentina	2014-Jun-26	A/Argentina/69/2014	Instituto Nacional de Enfermedades Infecciosas	Centers for Disease Control and Prevention
EPI540850	HA	Argentina	2014-Jun-23	A/Argentina/60/2014	Instituto Nacional de Enfermedades Infecciosas	Centers for Disease Control and Prevention
EPI540848	HA	Argentina	2014-May-26	A/Argentina/09/2014	Instituto Nacional de Enfermedades Infecciosas	Centers for Disease Control and Prevention
EPI540843	HA	United States	2014-Jun-13	A/Wisconsin/19/2014	Wisconsin State Laboratory of Hygiene	Centers for Disease Control and Prevention
EPI540842	HA	United States	2014-Jun-10	A/Texas/31/2014	Texas Department of State Health Services-Laboratory Services	Centers for Disease Control and Prevention
EPI540841	HA	United States	2014-Jun-10	A/Texas/30/2014	Texas Department of State Health Services-Laboratory Services	Centers for Disease Control and Prevention
EPI540840	HA	United States	2014-Jun-03	A/Texas/29/2014	Texas Department of State Health Services-Laboratory Services	Centers for Disease Control and Prevention
EPI540835	HA	United States	2014-Jun-20	A/Texas/25/2014	Texas Department of State Health Services-Laboratory Services	Centers for Disease Control and Prevention
EPI540831	HA	United States	2014-Jun-26	A/Alaska/31/2014	Alaska State Virology Lab	Centers for Disease Control and Prevention
EPI540830	HA	United States	2014-Jun-27	A/Alaska/30/2014	Alaska State Virology Lab	Centers for Disease Control and Prevention
EPI540825	HA	United States	2014-May-06	A/Hawaii/28/2014	State of Hawaii Department of Health	Centers for Disease Control and Prevention
EPI540815	HA	United States	2014-Jun-20	A/Texas/24/2014	Texas Department of State Health Services-Laboratory Services	Centers for Disease Control and Prevention
EPI540814	HA	United States	2014-Jun-13	A/Delaware/17/2014	Delaware Public Health Lab	Centers for Disease Control and Prevention
EPI540808	HA	United States	2014-May-28	A/Hawaii/30/2014	State of Hawaii Department of Health	Centers for Disease Control and Prevention
EPI540805	HA	United States	2014-May-16	A/Maryland/23/2014	Maryland Department of Health and Mental Hygiene	Centers for Disease Control and Prevention
EPI540786	MP	Australia	2014-Feb-11	A/BRISBANE/47/2014	Queensland Health Scientific Services	WHO Collaborating Centre for Reference and Research on Influenza	Deng,Y-M.; Iannello,P.; Spirason,N.; Jelley,L.; Lau,H.; Komadina,N.
EPI540787	NA	Australia	2014-Feb-11	A/BRISBANE/47/2014	Queensland Health Scientific Services	WHO Collaborating Centre for Reference and Research on Influenza	Deng,Y-M.; Iannello,P.; Spirason,N.; Jelley,L.; Lau,H.; Komadina,N.
EPI540788	HA	Australia	2014-Feb-11	A/BRISBANE/47/2014	Queensland Health Scientific Services	WHO Collaborating Centre for Reference and Research on Influenza	Deng,Y-M.; Iannello,P.; Spirason,N.; Jelley,L.; Lau,H.; Komadina,N.
EPI540736	MP	Australia	2014-Apr-28	A/VICTORIA/806/2014	Austin Health	WHO Collaborating Centre for Reference and Research on Influenza	Deng,Y-M.; Iannello,P.; Spirason,N.; Jelley,L.; Lau,H.; Komadina,N.
EPI540737	NA	Australia	2014-Apr-28	A/VICTORIA/806/2014	Austin Health	WHO Collaborating Centre for Reference and Research on Influenza	Deng,Y-M.; Iannello,P.; Spirason,N.; Jelley,L.; Lau,H.; Komadina,N.
EPI540738	HA	Australia	2014-Apr-28	A/VICTORIA/806/2014	Austin Health	WHO Collaborating Centre for Reference and Research on Influenza	Deng,Y-M.; Iannello,P.; Spirason,N.; Jelley,L.; Lau,H.; Komadina,N.
EPI540733	MP	Australia	2014-Feb-27	A/Sydney/63/2014	Prince of Wales Hospital	WHO Collaborating Centre for Reference and Research on Influenza	Deng,Y-M.; Iannello,P.; Spirason,N.; Jelley,L.; Lau,H.; Komadina,N.
EPI540734	NA	Australia	2014-Feb-27	A/Sydney/63/2014	Prince of Wales Hospital	WHO Collaborating Centre for Reference and Research on Influenza	Deng,Y-M.; Iannello,P.; Spirason,N.; Jelley,L.; Lau,H.; Komadina,N.
EPI540735	HA	Australia	2014-Feb-27	A/Sydney/63/2014	Prince of Wales Hospital	WHO Collaborating Centre for Reference and Research on Influenza	Deng,Y-M.; Iannello,P.; Spirason,N.; Jelley,L.; Lau,H.; Komadina,N.
EPI540721	MP	Australia	2014-Mar-01	A/SYDNEY/26/2014	Westmead Hospital	WHO Collaborating Centre for Reference and Research on Influenza	Deng,Y-M.; Iannello,P.; Spirason,N.; Jelley,L.; Lau,H.; Komadina,N.
EPI540722	NA	Australia	2014-Mar-01	A/SYDNEY/26/2014	Westmead Hospital	WHO Collaborating Centre for Reference and Research on Influenza	Deng,Y-M.; Iannello,P.; Spirason,N.; Jelley,L.; Lau,H.; Komadina,N.
EPI540723	HA	Australia	2014-Mar-01	A/SYDNEY/26/2014	Westmead Hospital	WHO Collaborating Centre for Reference and Research on Influenza	Deng,Y-M.; Iannello,P.; Spirason,N.; Jelley,L.; Lau,H.; Komadina,N.
EPI540690	HA	Australia	2014-Jan-26	A/Sydney/20/2014	Westmead Hospital	WHO Collaborating Centre for Reference and Research on Influenza	Deng,Y-M.; Iannello,P.; Spirason,N.; Jelley,L.; Lau,H.; Komadina,N.
EPI540688	MP	Australia	2014-Jan-26	A/Sydney/20/2014	Westmead Hospital	WHO Collaborating Centre for Reference and Research on Influenza	Deng,Y-M.; Iannello,P.; Spirason,N.; Jelley,L.; Lau,H.; Komadina,N.
EPI540689	NA	Australia	2014-Jan-26	A/Sydney/20/2014	Westmead Hospital	WHO Collaborating Centre for Reference and Research on Influenza	Deng,Y-M.; Iannello,P.; Spirason,N.; Jelley,L.; Lau,H.; Komadina,N.
EPI541626	NA	Ukraine	2014-Feb-04	A/Ukraine/84/2014	Institute of Epidemiology and Infectious Diseases AMS of Ukraine	Centers for Disease Control and Prevention
EPI540512	MP	Ukraine	2014-Feb-04	A/Ukraine/84/2014	Institute of Epidemiology and Infectious Diseases AMS of Ukraine	Centers for Disease Control and Prevention
EPI540513	HA	Ukraine	2014-Feb-04	A/Ukraine/84/2014	Institute of Epidemiology and Infectious Diseases AMS of Ukraine	Centers for Disease Control and Prevention
EPI540148	NA	Japan	2014-May-31	A/KANAGAWA/158/2014	Kanagawa Prefectural Institute of Public Health	National Institute of Infectious Diseases (NIID)	Takashita,Emi; Fujisaki,Seiichiro; Shirakura,Masayuki; Ejima,Miho; Tashiro,Masato; Odagiri,Takato
EPI540149	HA	Japan	2014-May-31	A/KANAGAWA/158/2014	Kanagawa Prefectural Institute of Public Health	National Institute of Infectious Diseases (NIID)	Takashita,Emi; Fujisaki,Seiichiro; Shirakura,Masayuki; Ejima,Miho; Tashiro,Masato; Odagiri,Takato
EPI540146	NA	Japan	2014-May-20	A/KANAGAWA/154/2014	Kanagawa Prefectural Institute of Public Health	National Institute of Infectious Diseases (NIID)	Takashita,Emi; Fujisaki,Seiichiro; Shirakura,Masayuki; Ejima,Miho; Tashiro,Masato; Odagiri,Takato
EPI540147	HA	Japan	2014-May-20	A/KANAGAWA/154/2014	Kanagawa Prefectural Institute of Public Health	National Institute of Infectious Diseases (NIID)	Takashita,Emi; Fujisaki,Seiichiro; Shirakura,Masayuki; Ejima,Miho; Tashiro,Masato; Odagiri,Takato
EPI540142	NA	Japan	2014-May-02	A/SAITAMA/94/2014	Saitama Institute of Public Health	National Institute of Infectious Diseases (NIID)	Takashita,Emi; Fujisaki,Seiichiro; Shirakura,Masayuki; Ejima,Miho; Tashiro,Masato; Odagiri,Takato
EPI540143	HA	Japan	2014-May-02	A/SAITAMA/94/2014	Saitama Institute of Public Health	National Institute of Infectious Diseases (NIID)	Takashita,Emi; Fujisaki,Seiichiro; Shirakura,Masayuki; Ejima,Miho; Tashiro,Masato; Odagiri,Takato
EPI540132	NA	Japan	2014-Mar-13	A/TOKYO/32840/2014	Tokyo Metropolitan Institute of Public Health	National Institute of Infectious Diseases (NIID)	Takashita,Emi; Fujisaki,Seiichiro; Shirakura,Masayuki; Ejima,Miho; Tashiro,Masato; Odagiri,Takato
EPI540133	HA	Japan	2014-Mar-13	A/TOKYO/32840/2014	Tokyo Metropolitan Institute of Public Health	National Institute of Infectious Diseases (NIID)	Takashita,Emi; Fujisaki,Seiichiro; Shirakura,Masayuki; Ejima,Miho; Tashiro,Masato; Odagiri,Takato
EPI540130	NA	Japan	2014-Mar-11	A/TOKYO/32839/2014	Tokyo Metropolitan Institute of Public Health	National Institute of Infectious Diseases (NIID)	Takashita,Emi; Fujisaki,Seiichiro; Shirakura,Masayuki; Ejima,Miho; Tashiro,Masato; Odagiri,Takato
EPI540131	HA	Japan	2014-Mar-11	A/TOKYO/32839/2014	Tokyo Metropolitan Institute of Public Health	National Institute of Infectious Diseases (NIID)	Takashita,Emi; Fujisaki,Seiichiro; Shirakura,Masayuki; Ejima,Miho; Tashiro,Masato; Odagiri,Takato
EPI540122	NA	Japan	2014-Mar-04	A/MIYAGI/43/2014	Miyagi Prefectural Institute of Public Health and Environment	National Institute of Infectious Diseases (NIID)	Takashita,Emi; Fujisaki,Seiichiro; Shirakura,Masayuki; Ejima,Miho; Tashiro,Masato; Odagiri,Takato
EPI540123	HA	Japan	2014-Mar-04	A/MIYAGI/43/2014	Miyagi Prefectural Institute of Public Health and Environment	National Institute of Infectious Diseases (NIID)	Takashita,Emi; Fujisaki,Seiichiro; Shirakura,Masayuki; Ejima,Miho; Tashiro,Masato; Odagiri,Takato
EPI540068	HA	Puerto Rico	2014-Jun-18	A/Puerto Rico/19/2014	Puerto Rico Department of Health	Centers for Disease Control and Prevention
EPI540066	HA	Cambodia	2014-Jun-02	A/Cambodia/653/2014	National Public Health Laboratory	Centers for Disease Control and Prevention
EPI540065	HA	Cambodia	2014-May-26	A/Cambodia/623/2014	National Public Health Laboratory	Centers for Disease Control and Prevention
EPI540062	HA	Cambodia	2014-Jun-01	A/Cambodia/644/2014	National Public Health Laboratory	Centers for Disease Control and Prevention
EPI540060	HA	United States	2014-Jun-19	A/Maryland/24/2014	Maryland Department of Health and Mental Hygiene	Centers for Disease Control and Prevention
EPI540059	HA	Cambodia	2014-May-07	A/Cambodia/0562/2014	National Public Health Laboratory	Centers for Disease Control and Prevention
EPI540054	HA	United States	2014-Jun-10	A/Texas/34/2014	Texas Department of State Health Services-Laboratory Services	Centers for Disease Control and Prevention
EPI540053	HA	United States	2014-Jun-09	A/Texas/33/2014	Texas Department of State Health Services-Laboratory Services	Centers for Disease Control and Prevention
EPI540052	HA	United States	2014-Jun-11	A/Texas/32/2014	Texas Department of State Health Services-Laboratory Services	Centers for Disease Control and Prevention
EPI540051	HA	Cambodia	2014-Jun-05	A/Cambodia/0663/2014	National Public Health Laboratory	Centers for Disease Control and Prevention
EPI540050	HA	Burkina Faso	2014-May-26	A/Burkina Faso/64/2014	IRSS	Centers for Disease Control and Prevention
EPI540049	HA	Burkina Faso	2014-May-23	A/Burkina Faso/323/2014	IRSS	Centers for Disease Control and Prevention
EPI540030	HA	Bolivia, Plurinationial State of	2014-Jun-02	A/Bolivia/574/2014	CENETROP	Centers for Disease Control and Prevention
EPI540029	HA	Puerto Rico	2014-Jun-18	A/Puerto Rico/18/2014	Puerto Rico Department of Health	Centers for Disease Control and Prevention
EPI540027	HA	Puerto Rico	2014-Jun-16	A/Puerto Rico/23/2014	Puerto Rico Department of Health	Centers for Disease Control and Prevention
EPI540025	HA	Bangladesh	2014-Jun-02	A/Bangladesh/3001/2014	Institute of Epidemiology Disease Control and Research (IEDCR) & Bangladesh National Influenza Centre (NIC)	Centers for Disease Control and Prevention
EPI540024	HA	Bolivia, Plurinationial State of	2014-Jun-30	A/Bolivia/841/2014	CENETROP	Centers for Disease Control and Prevention
EPI540022	HA	Brazil	2014-May-07	A/Brazil/2119/2014	Instituto Adolfo Lutz	Centers for Disease Control and Prevention
EPI540010	HA	Bangladesh	2014-May-30	A/Bangladesh/1079/2014	Institute of Epidemiology Disease Control and Research (IEDCR) & Bangladesh National Influenza Centre (NIC)	Centers for Disease Control and Prevention
EPI540009	HA	Bangladesh	2014-May-24	A/Bangladesh/3004/2014	Institute of Epidemiology Disease Control and Research (IEDCR) & Bangladesh National Influenza Centre (NIC)	Centers for Disease Control and Prevention
EPI540004	HA	Bangladesh	2014-May-31	A/Bangladesh/7551/2014	Institute of Epidemiology Disease Control and Research (IEDCR) & Bangladesh National Influenza Centre (NIC)	Centers for Disease Control and Prevention
EPI540002	HA	Bangladesh	2014-May-31	A/Bangladesh/6666/2014	Institute of Epidemiology Disease Control and Research (IEDCR) & Bangladesh National Influenza Centre (NIC)	Centers for Disease Control and Prevention
EPI539996	HA	Cambodia	2014-Jun-19	A/Cambodia/712/2014	National Public Health Laboratory	Centers for Disease Control and Prevention
EPI539994	HA	Cambodia	2014-Jun-26	A/Cambodia/735/2014	National Public Health Laboratory	Centers for Disease Control and Prevention
EPI539993	HA	Cambodia	2014-Jun-18	A/Cambodia/715/2014	National Public Health Laboratory	Centers for Disease Control and Prevention
EPI539876	MP	Australia	2014-Jun-16	A/Newcastle/22/2014	John Hunter Hospital, Virology Unit, Clinical Microbiology	WHO Collaborating Centre for Reference and Research on Influenza	Deng,Y-m.; Iannello,P.; Spirason,N.; Jelley,L.; Lau,H.; Komadina,N.
EPI539874	HA	Australia	2014-Jun-16	A/Newcastle/22/2014	John Hunter Hospital, Virology Unit, Clinical Microbiology	WHO Collaborating Centre for Reference and Research on Influenza	Deng,Y-m.; Iannello,P.; Spirason,N.; Jelley,L.; Lau,H.; Komadina,N.
EPI539875	NA	Australia	2014-Jun-16	A/Newcastle/22/2014	John Hunter Hospital, Virology Unit, Clinical Microbiology	WHO Collaborating Centre for Reference and Research on Influenza	Deng,Y-m.; Iannello,P.; Spirason,N.; Jelley,L.; Lau,H.; Komadina,N.
EPI539836	HA	Kazakhstan	2014-Mar-02	A/Kazakstan/3776/2014	National Reference Laboratory	National Institute for Medical Research
EPI539837	NA	Kazakhstan	2014-Mar-02	A/Kazakstan/3776/2014	National Reference Laboratory	National Institute for Medical Research
EPI539907	MP	Kazakhstan	2014-Mar-02	A/Kazakstan/3776/2014	National Reference Laboratory	National Institute for Medical Research
EPI539834	HA	Kazakhstan	2014-Mar-11	A/Kazakstan/3667/2014	National Reference Laboratory	National Institute for Medical Research
EPI539835	NA	Kazakhstan	2014-Mar-11	A/Kazakstan/3667/2014	National Reference Laboratory	National Institute for Medical Research
EPI539832	HA	Kazakhstan	2014-Mar-11	A/Kazakstan/3666/2014	National Reference Laboratory	National Institute for Medical Research
EPI539833	NA	Kazakhstan	2014-Mar-11	A/Kazakstan/3666/2014	National Reference Laboratory	National Institute for Medical Research
EPI539906	MP	Kazakhstan	2014-Mar-11	A/Kazakstan/3666/2014	National Reference Laboratory	National Institute for Medical Research
EPI539826	HA	Kazakhstan	2014-Feb-16	A/Kazakstan/3606/2014	National Reference Laboratory	National Institute for Medical Research
EPI539827	NA	Kazakhstan	2014-Feb-16	A/Kazakstan/3606/2014	National Reference Laboratory	National Institute for Medical Research
EPI539824	HA	Kazakhstan	2014-Feb-12	A/Kazakstan/3603/2014	National Reference Laboratory	National Institute for Medical Research
EPI539825	NA	Kazakhstan	2014-Feb-12	A/Kazakstan/3603/2014	National Reference Laboratory	National Institute for Medical Research
EPI539816	HA	Israel	2014-Feb-17	A/Israel/Z-1227/2014	Central Virology Laboratory Israel (NIC)	National Institute for Medical Research
EPI539817	NA	Israel	2014-Feb-17	A/Israel/Z-1227/2014	Central Virology Laboratory Israel (NIC)	National Institute for Medical Research
EPI539810	HA	Israel	2014-Feb-01	A/Israel/Z-1048/2014	Central Virology Laboratory Israel (NIC)	National Institute for Medical Research
EPI539811	NA	Israel	2014-Feb-01	A/Israel/Z-1048/2014	Central Virology Laboratory Israel (NIC)	National Institute for Medical Research
EPI539804	HA	Hong Kong (SAR)	2014-Apr-21	A/Hong Kong/5695/2014	Government Virus Unit	National Institute for Medical Research
EPI539805	NA	Hong Kong (SAR)	2014-Apr-21	A/Hong Kong/5695/2014	Government Virus Unit	National Institute for Medical Research
EPI539903	MP	Hong Kong (SAR)	2014-Apr-21	A/Hong Kong/5695/2014	Government Virus Unit	National Institute for Medical Research
EPI539773	HA	Japan	2014-Mar-17	A/Aichi/102/2014	Aichi Prefectural Institute of Public Health	Aichi Prefectural Institute of Public Health	Y,Yasui; S,Kobayashi; T,Yamashita; H,Minagawa
EPI539772	HA	Japan	2014-Mar-17	A/Aichi/101/2014	Aichi Prefectural Institute of Public Health	Aichi Prefectural Institute of Public Health	Y,Yasui; S,Kobayashi; T,Yamashita; H,Minagawa
EPI539692	MP	Australia	2014-Jun-14	A/SOUTH AUSTRALIA/55/2014	Institute of Medical and Veterinary Science (IMVS)	WHO Collaborating Centre for Reference and Research on Influenza	Deng,Y-M.; Iannello,P.; Spirason,N.; Jelley,L.; Lau,H; Komadina,N
EPI539693	NA	Australia	2014-Jun-14	A/SOUTH AUSTRALIA/55/2014	Institute of Medical and Veterinary Science (IMVS)	WHO Collaborating Centre for Reference and Research on Influenza	Deng,Y-M.; Iannello,P.; Spirason,N.; Jelley,L.; Lau,H; Komadina,N
EPI539694	HA	Australia	2014-Jun-14	A/SOUTH AUSTRALIA/55/2014	Institute of Medical and Veterinary Science (IMVS)	WHO Collaborating Centre for Reference and Research on Influenza	Deng,Y-M.; Iannello,P.; Spirason,N.; Jelley,L.; Lau,H; Komadina,N
EPI539687	MP	Australia	2014-Mar-16	A/Tasmania/11/2014	Royal Hobart Hospital	WHO Collaborating Centre for Reference and Research on Influenza	Deng,Y-M.; Iannello,P.; Spirason,N.; Jelley,L.; Lau,H.; Komadina,N.
EPI539688	NA	Australia	2014-Mar-16	A/Tasmania/11/2014	Royal Hobart Hospital	WHO Collaborating Centre for Reference and Research on Influenza	Deng,Y-M.; Iannello,P.; Spirason,N.; Jelley,L.; Lau,H.; Komadina,N.
EPI539689	HA	Australia	2014-Mar-16	A/Tasmania/11/2014	Royal Hobart Hospital	WHO Collaborating Centre for Reference and Research on Influenza	Deng,Y-M.; Iannello,P.; Spirason,N.; Jelley,L.; Lau,H.; Komadina,N.
EPI539645	HA	Russian Federation	2014-Mar-21	A/Yaroslavl/234/2014	Ivanovsky Research Institute of Virology RAMS	National Institute for Medical Research
EPI539646	NA	Russian Federation	2014-Mar-21	A/Yaroslavl/234/2014	Ivanovsky Research Institute of Virology RAMS	National Institute for Medical Research
EPI539934	MP	Russian Federation	2014-Mar-21	A/Yaroslavl/234/2014	Ivanovsky Research Institute of Virology RAMS	National Institute for Medical Research
EPI539643	HA	Russian Federation	2014-Mar-26	A/Vladimir/220/2014	Ivanovsky Research Institute of Virology RAMS	National Institute for Medical Research
EPI539644	NA	Russian Federation	2014-Mar-26	A/Vladimir/220/2014	Ivanovsky Research Institute of Virology RAMS	National Institute for Medical Research
EPI539932	MP	Russian Federation	2014-Mar-26	A/Vladimir/220/2014	Ivanovsky Research Institute of Virology RAMS	National Institute for Medical Research
EPI539638	NA	Russian Federation	2014-Mar-01	A/Tomsk/6/2014	Ivanovsky Research Institute of Virology RAMS	National Institute for Medical Research
EPI539637	HA	Russian Federation	2014-Mar-01	A/Tomsk/6/2014	Ivanovsky Research Institute of Virology RAMS	National Institute for Medical Research
EPI539929	MP	Russian Federation	2014-Mar-01	A/Tomsk/6/2014	Ivanovsky Research Institute of Virology RAMS	National Institute for Medical Research
EPI539629	HA	Serbia	2014-Feb-21	A/Pozarevac/1336/2014	Institute of Immunology and Virology Torlak	National Institute for Medical Research
EPI539630	NA	Serbia	2014-Feb-21	A/Pozarevac/1336/2014	Institute of Immunology and Virology Torlak	National Institute for Medical Research
EPI539627	HA	United States	2014-Mar-26	A/Palau/6759/2014	Centers for Disease Control and Prevention	National Institute for Medical Research
EPI539628	NA	United States	2014-Mar-26	A/Palau/6759/2014	Centers for Disease Control and Prevention	National Institute for Medical Research
EPI539626	NA	United States	2014-Mar-26	A/Palau/6759/2014	Centers for Disease Control and Prevention	National Institute for Medical Research
EPI539625	HA	United States	2014-Mar-26	A/Palau/6759/2014	Centers for Disease Control and Prevention	National Institute for Medical Research
EPI539619	HA	United States	2014-Mar-11	A/Nebraska/4/2014	Centers for Disease Control and Prevention	National Institute for Medical Research
EPI539620	NA	United States	2014-Mar-11	A/Nebraska/4/2014	Centers for Disease Control and Prevention	National Institute for Medical Research
EPI539608	HA	Lithuania	2014-Mar-19	A/Lithuania/8237/2014	Lithuanian AIDS Center Laboratory	National Institute for Medical Research
EPI539606	HA	Lithuania	2014-Mar-17	A/Lithuania/7802/2014	Lithuanian AIDS Center Laboratory	National Institute for Medical Research
EPI539607	NA	Lithuania	2014-Mar-17	A/Lithuania/7802/2014	Lithuanian AIDS Center Laboratory	National Institute for Medical Research
EPI539604	HA	Lithuania	2014-Mar-12	A/Lithuania/7452/2014	Lithuanian AIDS Center Laboratory	National Institute for Medical Research
EPI539605	NA	Lithuania	2014-Mar-12	A/Lithuania/7452/2014	Lithuanian AIDS Center Laboratory	National Institute for Medical Research
EPI539602	HA	Lithuania	2014-Feb-25	A/Lithuania/5879/2014	Lithuanian AIDS Center Laboratory	National Institute for Medical Research
EPI539603	NA	Lithuania	2014-Feb-25	A/Lithuania/5879/2014	Lithuanian AIDS Center Laboratory	National Institute for Medical Research
EPI539598	HA	Lithuania	2014-May-08	A/Lithuania/13347/2014	Lithuanian AIDS Center Laboratory	National Institute for Medical Research
EPI539599	NA	Lithuania	2014-May-08	A/Lithuania/13347/2014	Lithuanian AIDS Center Laboratory	National Institute for Medical Research
EPI539912	MP	Lithuania	2014-May-08	A/Lithuania/13347/2014	Lithuanian AIDS Center Laboratory	National Institute for Medical Research
EPI539570	HA	United Kingdom	2014-May-24	A/Glasgow/4144/2014	Gart Naval General Hospital	National Institute for Medical Research
EPI539571	NA	United Kingdom	2014-May-24	A/Glasgow/4144/2014	Gart Naval General Hospital	National Institute for Medical Research
EPI539899	MP	United Kingdom	2014-May-24	A/Glasgow/4144/2014	Gart Naval General Hospital	National Institute for Medical Research
EPI539566	HA	Finland	2014-Apr-28	A/Finland/440/2014	National Institute for Health and Welfare	National Institute for Medical Research
EPI539567	NA	Finland	2014-Apr-28	A/Finland/440/2014	National Institute for Health and Welfare	National Institute for Medical Research
EPI539897	MP	Finland	2014-Apr-28	A/Finland/440/2014	National Institute for Health and Welfare	National Institute for Medical Research
EPI539562	HA	Finland	2014-Apr-03	A/Finland/438/2014	National Institute for Health and Welfare	National Institute for Medical Research
EPI539563	NA	Finland	2014-Apr-03	A/Finland/438/2014	National Institute for Health and Welfare	National Institute for Medical Research
EPI539895	MP	Finland	2014-Apr-03	A/Finland/438/2014	National Institute for Health and Welfare	National Institute for Medical Research
EPI539556	HA	Spain	2014-Apr-07	A/Extremadura/1753/2014	Instituto de Salud Carlos III	National Institute for Medical Research
EPI539557	NA	Spain	2014-Apr-07	A/Extremadura/1753/2014	Instituto de Salud Carlos III	National Institute for Medical Research
EPI539893	MP	Spain	2014-Apr-07	A/Extremadura/1753/2014	Instituto de Salud Carlos III	National Institute for Medical Research
EPI539552	HA	Spain	2014-Apr-08	A/Canarias/1689/2014	Instituto de Salud Carlos III	National Institute for Medical Research
EPI539553	NA	Spain	2014-Apr-08	A/Canarias/1689/2014	Instituto de Salud Carlos III	National Institute for Medical Research
EPI539889	MP	Spain	2014-Apr-08	A/Canarias/1689/2014	Instituto de Salud Carlos III	National Institute for Medical Research
EPI539550	HA	Spain	2014-Apr-08	A/Canarias/1687/2014	Instituto de Salud Carlos III	National Institute for Medical Research
EPI539551	NA	Spain	2014-Apr-08	A/Canarias/1687/2014	Instituto de Salud Carlos III	National Institute for Medical Research
EPI539888	MP	Spain	2014-Apr-08	A/Canarias/1687/2014	Instituto de Salud Carlos III	National Institute for Medical Research
EPI539548	HA	Serbia	2014-Apr-04	A/Belgrade/2668/2014	Institute of Immunology and Virology Torlak	National Institute for Medical Research
EPI539549	NA	Serbia	2014-Apr-04	A/Belgrade/2668/2014	Institute of Immunology and Virology Torlak	National Institute for Medical Research
EPI539885	MP	Serbia	2014-Apr-04	A/Belgrade/2668/2014	Institute of Immunology and Virology Torlak	National Institute for Medical Research
EPI539546	HA	Belgium	2014-Apr-03	A/Belgium/14G0496/2014	Scientific Institute of Public Health	National Institute for Medical Research
EPI539547	NA	Belgium	2014-Apr-03	A/Belgium/14G0496/2014	Scientific Institute of Public Health	National Institute for Medical Research
EPI539882	MP	Belgium	2014-Apr-03	A/Belgium/14G0496/2014	Scientific Institute of Public Health	National Institute for Medical Research
EPI539405	HA	Brazil	2014-Jun-11	A/Sao Paulo/6-10330/2014	Instituto Adolfo Lutz	Instituto Adolfo Lutz	Santos,Katia;Silva,Daniela;Benega,Margarete;Paulino,Renato;Santos,Cecilia;Paiva,Terezinha
EPI539404	HA	Brazil	2014-Jun-27	A/Sao Paulo/60623/2014	Instituto Adolfo Lutz	Instituto Adolfo Lutz	Santos,Katia;Silva,Daniela;Benega,Margarete;Paulino,Renato;Santos,Cecilia;Paiva,Terezinha
EPI539371	HA	Japan	2014-Jan-14	A/Aichi/17/2014	Aichi Prefectural Institute of Public Health	Aichi Prefectural Institute of Public Health	Y,Yasui; S,Kobayashi; T,Yamashita; H,Minagawa
EPI539372	NA	Japan	2014-Jan-14	A/Aichi/17/2014	Aichi Prefectural Institute of Public Health	Aichi Prefectural Institute of Public Health	Y,Yasui; S,Kobayashi; T,Yamashita; H,Minagawa
EPI539209	HA	United States	2014-Apr-25	A/New York/14/2014	New York State Department of Health	Centers for Disease Control and Prevention
EPI539208	HA	United States	2014-May-17	A/New Jersey/10/2014	New Jersey Department of Health & Senior Services	Centers for Disease Control and Prevention
EPI539203	HA	United States	2014-May-09	A/New Jersey/08/2014	New Jersey Department of Health & Senior Services	Centers for Disease Control and Prevention
EPI539201	HA	United States	2014-May-13	A/Delaware/09/2014	Delaware Public Health Lab	Centers for Disease Control and Prevention
EPI539198	HA	United States	2014-May-09	A/Iowa/10/2014	Iowa State Hygienic Laboratory	Centers for Disease Control and Prevention
EPI539195	HA	United States	2014-Apr-17	A/New Hampshire/16/2014	New Hampshire Public Health Laboratories	Centers for Disease Control and Prevention
EPI539192	HA	United States	2014-May-09	A/Delaware/15/2014	Delaware Public Health Lab	Centers for Disease Control and Prevention
EPI539190	HA	United States	2014-Apr-20	A/Massachusetts/10/2014	Massachusetts Department of Public Health	Centers for Disease Control and Prevention
EPI539184	MP	United States	2014-May-05	A/Kansas/06/2014	Kansas Department of Health and Environment	Centers for Disease Control and Prevention
EPI539185	NA	United States	2014-May-05	A/Kansas/06/2014	Kansas Department of Health and Environment	Centers for Disease Control and Prevention
EPI539186	HA	United States	2014-May-05	A/Kansas/06/2014	Kansas Department of Health and Environment	Centers for Disease Control and Prevention
EPI539164	MP	Peru	2014-May-06	A/Peru/09/2014	US NAMRU-6	Centers for Disease Control and Prevention
EPI539165	NA	Peru	2014-May-06	A/Peru/09/2014	US NAMRU-6	Centers for Disease Control and Prevention
EPI539166	HA	Peru	2014-May-06	A/Peru/09/2014	US NAMRU-6	Centers for Disease Control and Prevention
EPI538871	NA	Japan	2014-Mar-26	A/WAKAYAMA-C/87/2014	Wakayama City Institute of Public Health	National Institute of Infectious Diseases (NIID)	Takashita,Emi; Fujisaki,Seiichiro; Shirakura,Masayuki; Ejima,Miho; Tashiro,Masato; Odagiri,Takato
EPI538872	HA	Japan	2014-Mar-26	A/WAKAYAMA-C/87/2014	Wakayama City Institute of Public Health	National Institute of Infectious Diseases (NIID)	Takashita,Emi; Fujisaki,Seiichiro; Shirakura,Masayuki; Ejima,Miho; Tashiro,Masato; Odagiri,Takato
EPI538865	NA	Japan	2014-Mar-11	A/YAMAGATA/150/2014	Yamagata Prefectural Institute of Public Health	National Institute of Infectious Diseases (NIID)	Takashita,Emi; Fujisaki,Seiichiro; Shirakura,Masayuki; Ejima,Miho; Tashiro,Masato; Odagiri,Takato
EPI538866	HA	Japan	2014-Mar-11	A/YAMAGATA/150/2014	Yamagata Prefectural Institute of Public Health	National Institute of Infectious Diseases (NIID)	Takashita,Emi; Fujisaki,Seiichiro; Shirakura,Masayuki; Ejima,Miho; Tashiro,Masato; Odagiri,Takato
EPI538863	NA	Japan	2014-Mar-20	A/AKITA/19/2014	Akita Research Center for Public Health and Environment	National Institute of Infectious Diseases (NIID)	Takashita,Emi; Fujisaki,Seiichiro; Shirakura,Masayuki; Ejima,Miho; Tashiro,Masato; Odagiri,Takato
EPI538864	HA	Japan	2014-Mar-20	A/AKITA/19/2014	Akita Research Center for Public Health and Environment	National Institute of Infectious Diseases (NIID)	Takashita,Emi; Fujisaki,Seiichiro; Shirakura,Masayuki; Ejima,Miho; Tashiro,Masato; Odagiri,Takato
EPI538861	NA	Japan	2014-Apr-07	A/FUKUSHIMA/94/2014	Fukushima Prefectural Institute of Public Health	National Institute of Infectious Diseases (NIID)	Takashita,Emi; Fujisaki,Seiichiro; Shirakura,Masayuki; Ejima,Miho; Tashiro,Masato; Odagiri,Takato
EPI538862	HA	Japan	2014-Apr-07	A/FUKUSHIMA/94/2014	Fukushima Prefectural Institute of Public Health	National Institute of Infectious Diseases (NIID)	Takashita,Emi; Fujisaki,Seiichiro; Shirakura,Masayuki; Ejima,Miho; Tashiro,Masato; Odagiri,Takato
EPI538859	NA	Japan	2014-Apr-07	A/FUKUSHIMA/94/2014	Fukushima Prefectural Institute of Public Health	National Institute of Infectious Diseases (NIID)	Takashita,Emi; Fujisaki,Seiichiro; Shirakura,Masayuki; Ejima,Miho; Tashiro,Masato; Odagiri,Takato
EPI538860	HA	Japan	2014-Apr-07	A/FUKUSHIMA/94/2014	Fukushima Prefectural Institute of Public Health	National Institute of Infectious Diseases (NIID)	Takashita,Emi; Fujisaki,Seiichiro; Shirakura,Masayuki; Ejima,Miho; Tashiro,Masato; Odagiri,Takato
EPI538851	NA	Japan	2014-Mar-19	A/TOKYO/32860/2014	Tokyo Metropolitan Institute of Public Health	National Institute of Infectious Diseases (NIID)	Takashita,Emi; Fujisaki,Seiichiro; Shirakura,Masayuki; Ejima,Miho; Tashiro,Masato; Odagiri,Takato
EPI538852	HA	Japan	2014-Mar-19	A/TOKYO/32860/2014	Tokyo Metropolitan Institute of Public Health	National Institute of Infectious Diseases (NIID)	Takashita,Emi; Fujisaki,Seiichiro; Shirakura,Masayuki; Ejima,Miho; Tashiro,Masato; Odagiri,Takato
EPI538847	NA	Japan	2014-Mar-22	A/KANAGAWA/149/2014	Kanagawa Prefectural Institute of Public Health	National Institute of Infectious Diseases (NIID)	Takashita,Emi; Fujisaki,Seiichiro; Shirakura,Masayuki; Ejima,Miho; Tashiro,Masato; Odagiri,Takato
EPI538848	HA	Japan	2014-Mar-22	A/KANAGAWA/149/2014	Kanagawa Prefectural Institute of Public Health	National Institute of Infectious Diseases (NIID)	Takashita,Emi; Fujisaki,Seiichiro; Shirakura,Masayuki; Ejima,Miho; Tashiro,Masato; Odagiri,Takato
EPI538841	NA	Japan	2014-Mar-12	A/SHIMANE/77/2014	Shimane Prefectural Institute of Public Health and Environmental Science	National Institute of Infectious Diseases (NIID)	Takashita,Emi; Fujisaki,Seiichiro; Shirakura,Masayuki; Ejima,Miho; Tashiro,Masato; Odagiri,Takato
EPI538842	HA	Japan	2014-Mar-12	A/SHIMANE/77/2014	Shimane Prefectural Institute of Public Health and Environmental Science	National Institute of Infectious Diseases (NIID)	Takashita,Emi; Fujisaki,Seiichiro; Shirakura,Masayuki; Ejima,Miho; Tashiro,Masato; Odagiri,Takato
EPI538839	NA	Japan	2014-Mar-04	A/MIYAGI/41/2014	Miyagi Prefectural Institute of Public Health and Environment	National Institute of Infectious Diseases (NIID)	Takashita,Emi; Fujisaki,Seiichiro; Shirakura,Masayuki; Ejima,Miho; Tashiro,Masato; Odagiri,Takato
EPI538840	HA	Japan	2014-Mar-04	A/MIYAGI/41/2014	Miyagi Prefectural Institute of Public Health and Environment	National Institute of Infectious Diseases (NIID)	Takashita,Emi; Fujisaki,Seiichiro; Shirakura,Masayuki; Ejima,Miho; Tashiro,Masato; Odagiri,Takato
EPI538837	NA	Japan	2014-Mar-04	A/MIYAGI/41/2014	Miyagi Prefectural Institute of Public Health and Environment	National Institute of Infectious Diseases (NIID)	Takashita,Emi; Fujisaki,Seiichiro; Shirakura,Masayuki; Ejima,Miho; Tashiro,Masato; Odagiri,Takato
EPI538838	HA	Japan	2014-Mar-04	A/MIYAGI/41/2014	Miyagi Prefectural Institute of Public Health and Environment	National Institute of Infectious Diseases (NIID)	Takashita,Emi; Fujisaki,Seiichiro; Shirakura,Masayuki; Ejima,Miho; Tashiro,Masato; Odagiri,Takato
EPI538542	MP	Australia	2014-May-05	A/VICTORIA/503/2014	Monash Medical Centre	WHO Collaborating Centre for Reference and Research on Influenza	Deng,Y-M.; Iannello,P.; Spirason,N.; Jelley,L.; Lau,H.; Komadina,N.
EPI538543	NA	Australia	2014-May-05	A/VICTORIA/503/2014	Monash Medical Centre	WHO Collaborating Centre for Reference and Research on Influenza	Deng,Y-M.; Iannello,P.; Spirason,N.; Jelley,L.; Lau,H.; Komadina,N.
EPI538544	HA	Australia	2014-May-05	A/VICTORIA/503/2014	Monash Medical Centre	WHO Collaborating Centre for Reference and Research on Influenza	Deng,Y-M.; Iannello,P.; Spirason,N.; Jelley,L.; Lau,H.; Komadina,N.
EPI538539	MP	Australia	2014-Jun-28	A/NEWCASTLE/28/2014	John Hunter Hospital	WHO Collaborating Centre for Reference and Research on Influenza	Deng,Y-M.; Iannello,P.; Spirason,N.; Jelley,L.; Lau,H.; Komadina,N.
EPI538540	NA	Australia	2014-Jun-28	A/NEWCASTLE/28/2014	John Hunter Hospital	WHO Collaborating Centre for Reference and Research on Influenza	Deng,Y-M.; Iannello,P.; Spirason,N.; Jelley,L.; Lau,H.; Komadina,N.
EPI538541	HA	Australia	2014-Jun-28	A/NEWCASTLE/28/2014	John Hunter Hospital	WHO Collaborating Centre for Reference and Research on Influenza	Deng,Y-M.; Iannello,P.; Spirason,N.; Jelley,L.; Lau,H.; Komadina,N.
EPI538537	NA	Australia	2014-May-04	A/NEWCASTLE/25/2014	John Hunter Hospital	WHO Collaborating Centre for Reference and Research on Influenza	Deng,Y-M.; Iannello,P.; Spirason,N.; Jelley,L.; Lau,H.; Komadina,N.
EPI538538	HA	Australia	2014-May-04	A/NEWCASTLE/25/2014	John Hunter Hospital	WHO Collaborating Centre for Reference and Research on Influenza	Deng,Y-M.; Iannello,P.; Spirason,N.; Jelley,L.; Lau,H.; Komadina,N.
EPI538535	NA	Australia	2014-Jun-16	A/Newcastle/22/2014	John Hunter Hospital	WHO Collaborating Centre for Reference and Research on Influenza	Deng,Y-M.; Iannello,P.; Spirason,N.; Jelley,L.; Lau,H.; Komadina,N.
EPI538536	HA	Australia	2014-Jun-16	A/Newcastle/22/2014	John Hunter Hospital	WHO Collaborating Centre for Reference and Research on Influenza	Deng,Y-M.; Iannello,P.; Spirason,N.; Jelley,L.; Lau,H.; Komadina,N.
EPI746472	MP	Australia	2014-Jun-16	A/Newcastle/22/2014	John Hunter Hospital	WHO Collaborating Centre for Reference and Research on Influenza	Deng,Y-M.; Iannello,P.; Spirason,N.; Jelley,L.; Lau,H.; Komadina,N.
EPI746433	NP	Australia	2014-Jun-16	A/Newcastle/22/2014	John Hunter Hospital	WHO Collaborating Centre for Reference and Research on Influenza	Deng,Y-M.; Iannello,P.; Spirason,N.; Jelley,L.; Lau,H.; Komadina,N.
EPI746434	NS	Australia	2014-Jun-16	A/Newcastle/22/2014	John Hunter Hospital	WHO Collaborating Centre for Reference and Research on Influenza	Deng,Y-M.; Iannello,P.; Spirason,N.; Jelley,L.; Lau,H.; Komadina,N.
EPI746435	PA	Australia	2014-Jun-16	A/Newcastle/22/2014	John Hunter Hospital	WHO Collaborating Centre for Reference and Research on Influenza	Deng,Y-M.; Iannello,P.; Spirason,N.; Jelley,L.; Lau,H.; Komadina,N.
EPI746436	PB2	Australia	2014-Jun-16	A/Newcastle/22/2014	John Hunter Hospital	WHO Collaborating Centre for Reference and Research on Influenza	Deng,Y-M.; Iannello,P.; Spirason,N.; Jelley,L.; Lau,H.; Komadina,N.
EPI746437	PB1	Australia	2014-Jun-16	A/Newcastle/22/2014	John Hunter Hospital	WHO Collaborating Centre for Reference and Research on Influenza	Deng,Y-M.; Iannello,P.; Spirason,N.; Jelley,L.; Lau,H.; Komadina,N.
EPI538532	HA	Kenya	2014-Mar-11	A/Kenya/116/2014	CDC-Kenya	Centers for Disease Control and Prevention
EPI538529	HA	United States	2014-Mar-28	A/Connecticut/12/2014	Connecticut Department. of Public Health	Centers for Disease Control and Prevention
EPI538527	HA	United States	2014-Apr-14	A/Maryland/15/2014	Maryland Department of Health and Mental Hygiene	Centers for Disease Control and Prevention
EPI538526	HA	Kenya	2014-Mar-19	A/Kenya/118/2014	CDC-Kenya	Centers for Disease Control and Prevention
EPI538524	HA	Kenya	2014-Mar-10	A/Kenya/112/2014	CDC-Kenya	Centers for Disease Control and Prevention
EPI538523	HA	United States	2014-May-23	A/California/14/2014	California Department of Health Services	Centers for Disease Control and Prevention
EPI538521	HA	Canada	2014-Mar-11	A/Ontario/RV1918/2014	National Microbiology Laboratory, Health Canada	Centers for Disease Control and Prevention
EPI538516	HA	United States	2014-Apr-22	A/Kentucky/08/2014	Kentucky Division of Laboratory Services	Centers for Disease Control and Prevention
EPI538513	HA	United States	2014-Apr-15	A/Florida/22/2014	Florida Department of Health-Tampa	Centers for Disease Control and Prevention
EPI538510	HA	Canada	2014-Mar-27	A/Ontario/RV2051/2014	National Microbiology Laboratory, Health Canada	Centers for Disease Control and Prevention
EPI538509	HA	Russian Federation	2014-Mar-25	A/St Petersburg/44/2014	Russian Academy of Medical Sciences	Centers for Disease Control and Prevention
EPI538508	HA	United States	2014-Apr-13	A/Hawaii/17/2014	State of Hawaii Department of Health	Centers for Disease Control and Prevention
EPI538507	HA	United States	2014-Mar-26	A/Nevada/13/2014	Nevada State Health Laboratory	Centers for Disease Control and Prevention
EPI538503	HA	United States	2014-May-07	A/Washington/17/2014	Spokane Regional Health District	Centers for Disease Control and Prevention
EPI538501	HA	United States	2014-Apr-29	A/Utah/11/2014	Utah Department of Health	Centers for Disease Control and Prevention
EPI538499	HA	United States	2014-Apr-21	A/Florida/23/2014	Florida Department of Health-Tampa	Centers for Disease Control and Prevention
EPI538494	HA	United States	2014-Apr-10	A/Maryland/16/2014	Maryland Department of Health and Mental Hygiene	Centers for Disease Control and Prevention
EPI538493	HA	United States	2014-Apr-20	A/Delaware/13/2014	Delaware Public Health Lab	Centers for Disease Control and Prevention
EPI538490	HA	United States	2014-Apr-27	A/Delaware/12/2014	Delaware Public Health Lab	Centers for Disease Control and Prevention
EPI538483	HA	Canada	2014-Mar-23	A/Ontario/RV2071/2014	National Microbiology Laboratory, Health Canada	Centers for Disease Control and Prevention
EPI538482	HA	United States	2014-May-05	A/New Mexico/25/2014	New Mexico Department of Health	Centers for Disease Control and Prevention
EPI538481	HA	United States	2014-May-10	A/New Mexico/15/2014	New Mexico Department of Health	Centers for Disease Control and Prevention
EPI538480	HA	United States	2014-May-12	A/New Mexico/12/2014	New Mexico Department of Health	Centers for Disease Control and Prevention
EPI538476	HA	Trinidad and Tobago	2014-Feb-28	A/Trinidad/753/2014	Caribbean Epidemiology Center	Centers for Disease Control and Prevention
EPI538474	HA	Kenya	2014-Mar-18	A/Kenya/114/2014	CDC-Kenya	Centers for Disease Control and Prevention
EPI538473	HA	United States	2014-May-29	A/Nevada/12/2014	Southern Nevada Public Health Lab	Centers for Disease Control and Prevention
EPI538472	HA	United States	2014-Apr-02	A/Connecticut/06/2014	Connecticut Department. of Public Health	Centers for Disease Control and Prevention
EPI538233	HA	Spain	2014-Feb-05	A/Catalonia/12565097NS/2014	Hospital Clínic	Hospital Clínic de Barcelona	Mosquera, MM.; Isanta, R.; Vendrell, R. ; Marcos, MA.; Vila, J.
EPI538234	NA	Spain	2014-Feb-05	A/Catalonia/12565097NS/2014	Hospital Clínic	Hospital Clínic de Barcelona	Mosquera, MM.; Isanta, R.; Vendrell, R. ; Marcos, MA.; Vila, J.
EPI538223	HA	Spain	2014-Jan-22	A/Catalonia/12562066NS/2014	Hospital Clínic	Hospital Clínic de Barcelona	Mosquera, MM.; Isanta, R.; Vendrell, R. ; Marcos, MA.; Vila, J.
EPI538224	NA	Spain	2014-Jan-22	A/Catalonia/12562066NS/2014	Hospital Clínic	Hospital Clínic de Barcelona	Mosquera, MM.; Isanta, R.; Vendrell, R. ; Marcos, MA.; Vila, J.
EPI539169	NA	United States	2014-Jun-29	A/Wisconsin/14/2014	Wisconsin State Laboratory of Hygiene	Centers for Disease Control and Prevention
EPI538028	MP	United States	2014-Jun-29	A/Wisconsin/14/2014	Wisconsin State Laboratory of Hygiene	Centers for Disease Control and Prevention
EPI538029	HA	United States	2014-Jun-29	A/Wisconsin/14/2014	Wisconsin State Laboratory of Hygiene	Centers for Disease Control and Prevention
EPI538021	MP	Peru	2014-May-06	A/Peru/14/2014	US NAMRU-6	Centers for Disease Control and Prevention
EPI538022	NA	Peru	2014-May-06	A/Peru/14/2014	US NAMRU-6	Centers for Disease Control and Prevention
EPI538023	HA	Peru	2014-May-06	A/Peru/14/2014	US NAMRU-6	Centers for Disease Control and Prevention
EPI538212	MP	Peru	2014-May-06	A/Peru/13/2014	US NAMRU-6	Centers for Disease Control and Prevention
EPI539167	NA	Peru	2014-May-06	A/Peru/13/2014	US NAMRU-6	Centers for Disease Control and Prevention
EPI538020	HA	Peru	2014-May-06	A/Peru/13/2014	US NAMRU-6	Centers for Disease Control and Prevention
EPI539170	MP	Peru	2014-May-04	A/Peru/07/2014	US NAMRU-6	Centers for Disease Control and Prevention
EPI540071	NA	Peru	2014-May-04	A/Peru/07/2014	US NAMRU-6	Centers for Disease Control and Prevention
EPI538019	HA	Peru	2014-May-04	A/Peru/07/2014	US NAMRU-6	Centers for Disease Control and Prevention
EPI539183	HA	India	2014-Jun-05	A/India/7752/2014	National Institute of Virology	Centers for Disease Control and Prevention
EPI540072	MP	India	2014-Jun-05	A/India/7752/2014	National Institute of Virology	Centers for Disease Control and Prevention
EPI538018	NA	India	2014-Jun-05	A/India/7752/2014	National Institute of Virology	Centers for Disease Control and Prevention
EPI539176	HA	New Zealand	2014-Mar-14	A/New Zealand/252/2014	Institute of Environmental Science & Research	Centers for Disease Control and Prevention
EPI538008	MP	New Zealand	2014-Mar-14	A/New Zealand/252/2014	Institute of Environmental Science & Research	Centers for Disease Control and Prevention
EPI538009	NA	New Zealand	2014-Mar-14	A/New Zealand/252/2014	Institute of Environmental Science & Research	Centers for Disease Control and Prevention
EPI537999	HA	Brazil	2014-Jun-25	A/Sao Paulo/58783/2014	Instituto Adolfo Lutz	Instituto Adolfo Lutz	Santos,Katia;Silva,Daniela;Benega,Margarete;Paulino,Renato;Santos,Cecilia;Paiva,Terezinha
EPI537997	HA	Brazil	2014-Jun-11	A/Sao Paulo/12-11047/2014	Instituto Adolfo Lutz	Instituto Adolfo Lutz	Santos,Katia;Silva,Daniela;Benega,Margarete;Paulino,Renato;Santos,Cecilia;Paiva,Terezinha
EPI537992	HA	Brazil	2014-Jun-21	A/Sao Paulo/4-12847/2014	Instituto Adolfo Lutz	Instituto Adolfo Lutz	Santos,Katia;Silva,Daniela;Benega,Margarete;Paulino,Renato;Santos,Cecilia;Paiva,Terezinha
EPI537909	HA	United States	2014-Mar-30	A/Connecticut/11/2014	Connecticut Department. of Public Health	Centers for Disease Control and Prevention
EPI537908	HA	United States	2014-Apr-04	A/Connecticut/14/2014	Connecticut Department. of Public Health	Centers for Disease Control and Prevention
EPI537906	HA	United States	2014-Apr-11	A/Connecticut/16/2014	Connecticut Department. of Public Health	Centers for Disease Control and Prevention
EPI537896	HA	United States	2014-Apr-28	A/New Jersey/18/2014	New Jersey Department of Health & Senior Services	Centers for Disease Control and Prevention
EPI537889	HA	United States	2014-Apr-19	A/Colorado/14/2014	Colorado Department of Health Lab	Centers for Disease Control and Prevention
EPI537888	HA	United States	2014-Mar-31	A/Connecticut/10/2014	Connecticut Department. of Public Health	Centers for Disease Control and Prevention
EPI537886	HA	United States	2014-Apr-29	A/Alabama/04/2014	ADPH Bureau of Clinical Laboratories	Centers for Disease Control and Prevention
EPI537881	HA	Canada	2014-Feb-10	A/Alberta/RV1499/2014	National Microbiology Laboratory, Health Canada	Centers for Disease Control and Prevention
EPI537880	HA	United States	2014-Apr-23	A/Pennsylvania/34/2014	Pennsylvania Department of Health	Centers for Disease Control and Prevention
EPI537867	MP	United States	2014-May-22	A/Wisconsin/11/2014	Wisconsin State Laboratory of Hygiene	Centers for Disease Control and Prevention
EPI537868	NA	United States	2014-May-22	A/Wisconsin/11/2014	Wisconsin State Laboratory of Hygiene	Centers for Disease Control and Prevention
EPI537869	HA	United States	2014-May-22	A/Wisconsin/11/2014	Wisconsin State Laboratory of Hygiene	Centers for Disease Control and Prevention
EPI537862	MP	United States	2014-May-22	A/Alaska/26/2014	Alaska State Virology Lab	Centers for Disease Control and Prevention
EPI537863	NA	United States	2014-May-22	A/Alaska/26/2014	Alaska State Virology Lab	Centers for Disease Control and Prevention
EPI537864	HA	United States	2014-May-22	A/Alaska/26/2014	Alaska State Virology Lab	Centers for Disease Control and Prevention
EPI537854	MP	Kenya	2014-Mar-11	A/Kenya/111/2014	CDC-Kenya	Centers for Disease Control and Prevention
EPI537855	NA	Kenya	2014-Mar-11	A/Kenya/111/2014	CDC-Kenya	Centers for Disease Control and Prevention
EPI537856	HA	Kenya	2014-Mar-11	A/Kenya/111/2014	CDC-Kenya	Centers for Disease Control and Prevention
EPI537851	MP	United States	2014-May-23	A/Iowa/09/2014	Iowa State Hygienic Laboratory	Centers for Disease Control and Prevention
EPI537852	NA	United States	2014-May-23	A/Iowa/09/2014	Iowa State Hygienic Laboratory	Centers for Disease Control and Prevention
EPI537853	HA	United States	2014-May-23	A/Iowa/09/2014	Iowa State Hygienic Laboratory	Centers for Disease Control and Prevention
EPI537849	MP	United States	2014-May-27	A/Utah/10/2014	Utah Department of Health	Centers for Disease Control and Prevention
EPI537850	NA	United States	2014-May-27	A/Utah/10/2014	Utah Department of Health	Centers for Disease Control and Prevention
EPI539187	HA	United States	2014-May-27	A/Utah/10/2014	Utah Department of Health	Centers for Disease Control and Prevention
EPI537791	NA	Japan	2014-Apr-19	A/SAITAMA/92/2014	Saitama Institute of Public Health	National Institute of Infectious Diseases (NIID)	Takashita,Emi; Fujisaki,Seiichiro; Shirakura,Masayuki; Ejima,Miho; Tashiro,Masato; Odagiri,Takato
EPI537792	HA	Japan	2014-Apr-19	A/SAITAMA/92/2014	Saitama Institute of Public Health	National Institute of Infectious Diseases (NIID)	Takashita,Emi; Fujisaki,Seiichiro; Shirakura,Masayuki; Ejima,Miho; Tashiro,Masato; Odagiri,Takato
EPI537782	HA	Japan	2014-Mar-29	A/KANAGAWA/152/2014	Kanagawa Prefectural Institute of Public Health	National Institute of Infectious Diseases (NIID)	Takashita,Emi; Fujisaki,Seiichiro; Shirakura,Masayuki; Ejima,Miho; Tashiro,Masato; Odagiri,Takato
EPI537781	NA	Japan	2014-Mar-29	A/KANAGAWA/152/2014	Kanagawa Prefectural Institute of Public Health	National Institute of Infectious Diseases (NIID)	Takashita,Emi; Fujisaki,Seiichiro; Shirakura,Masayuki; Ejima,Miho; Tashiro,Masato; Odagiri,Takato
EPI537775	NA	Japan	2014-Apr-15	A/WAKAYAMA/121/2014	Wakayama Prefectural Research Center of Environment and Public Health	National Institute of Infectious Diseases (NIID)	Takashita,Emi; Fujisaki,Seiichiro; Shirakura,Masayuki; Ejima,Miho; Tashiro,Masato; Odagiri,Takato
EPI537776	HA	Japan	2014-Apr-15	A/WAKAYAMA/121/2014	Wakayama Prefectural Research Center of Environment and Public Health	National Institute of Infectious Diseases (NIID)	Takashita,Emi; Fujisaki,Seiichiro; Shirakura,Masayuki; Ejima,Miho; Tashiro,Masato; Odagiri,Takato
EPI537773	NA	Japan	2014-Apr-23	A/NAGANO/2295/2014	Nagano Environmental Conservation Research Institute	National Institute of Infectious Diseases (NIID)	Takashita,Emi; Fujisaki,Seiichiro; Shirakura,Masayuki; Ejima,Miho; Tashiro,Masato; Odagiri,Takato
EPI537774	HA	Japan	2014-Apr-23	A/NAGANO/2295/2014	Nagano Environmental Conservation Research Institute	National Institute of Infectious Diseases (NIID)	Takashita,Emi; Fujisaki,Seiichiro; Shirakura,Masayuki; Ejima,Miho; Tashiro,Masato; Odagiri,Takato
EPI537769	NA	Japan	2014-Mar-13	A/MIYAGI/48/2014	Miyagi Prefectural Institute of Public Health and Environment	National Institute of Infectious Diseases (NIID)	Takashita,Emi; Fujisaki,Seiichiro; Shirakura,Masayuki; Ejima,Miho; Tashiro,Masato; Odagiri,Takato
EPI537770	HA	Japan	2014-Mar-13	A/MIYAGI/48/2014	Miyagi Prefectural Institute of Public Health and Environment	National Institute of Infectious Diseases (NIID)	Takashita,Emi; Fujisaki,Seiichiro; Shirakura,Masayuki; Ejima,Miho; Tashiro,Masato; Odagiri,Takato
EPI537767	NA	Japan	2014-Apr-16	A/CHIBA-C/52/2014	Chiba City Institute of Health and Environment	National Institute of Infectious Diseases (NIID)	Takashita,Emi; Fujisaki,Seiichiro; Shirakura,Masayuki; Ejima,Miho; Tashiro,Masato; Odagiri,Takato
EPI537768	HA	Japan	2014-Apr-16	A/CHIBA-C/52/2014	Chiba City Institute of Health and Environment	National Institute of Infectious Diseases (NIID)	Takashita,Emi; Fujisaki,Seiichiro; Shirakura,Masayuki; Ejima,Miho; Tashiro,Masato; Odagiri,Takato
EPI537765	NA	Japan	2014-Mar-29	A/YAMAGATA/186/2014	Yamagata Prefectural Institute of Public Health	National Institute of Infectious Diseases (NIID)	Takashita,Emi; Fujisaki,Seiichiro; Shirakura,Masayuki; Ejima,Miho; Tashiro,Masato; Odagiri,Takato
EPI537766	HA	Japan	2014-Mar-29	A/YAMAGATA/186/2014	Yamagata Prefectural Institute of Public Health	National Institute of Infectious Diseases (NIID)	Takashita,Emi; Fujisaki,Seiichiro; Shirakura,Masayuki; Ejima,Miho; Tashiro,Masato; Odagiri,Takato
EPI537763	HA	United States	2014-Apr-15	A/Washington/14/2014	Washington State Public Health Laboratory	Centers for Disease Control and Prevention
EPI537761	HA	United States	2014-Apr-07	A/Texas/20/2014	Texas Department of State Health Services-Laboratory Services	Centers for Disease Control and Prevention
EPI537758	HA	United States	2014-Apr-18	A/Rhode Island/16/2014	Rhode Island Department of Health	Centers for Disease Control and Prevention
EPI537756	HA	United States	2014-Apr-17	A/Rhode Island/14/2014	Rhode Island Department of Health	Centers for Disease Control and Prevention
EPI537755	HA	United States	2014-Apr-10	A/Rhode Island/13/2014	Rhode Island Department of Health	Centers for Disease Control and Prevention
EPI537750	HA	United States	2014-Apr-15	A/Pennsylvania/33/2014	Pennsylvania Department of Health	Centers for Disease Control and Prevention
EPI537748	HA	United States	2014-Apr-04	A/Pennsylvania/31/2014	Pennsylvania Department of Health	Centers for Disease Control and Prevention
EPI537745	HA	United States	2014-Apr-17	A/New Mexico/23/2014	New Mexico Department of Health	Centers for Disease Control and Prevention
EPI537743	HA	United States	2014-Apr-09	A/New Mexico/20/2014	New Mexico Department of Health	Centers for Disease Control and Prevention
EPI537738	HA	United States	2014-Apr-17	A/New Jersey/16/2014	New Jersey Department of Health & Senior Services	Centers for Disease Control and Prevention
EPI537737	HA	United States	2014-Apr-15	A/New Jersey/15/2014	New Jersey Department of Health & Senior Services	Centers for Disease Control and Prevention
EPI537730	HA	United States	2014-Apr-01	A/Maryland/14/2014	Maryland Department of Health and Mental Hygiene	Centers for Disease Control and Prevention
EPI537729	HA	United States	2014-Mar-30	A/Louisiana/05/2014	Louisiana Department of Health and Hospitals	Centers for Disease Control and Prevention
EPI537728	HA	United States	2014-Mar-30	A/Louisiana/04/2014	Louisiana Department of Health and Hospitals	Centers for Disease Control and Prevention
EPI537722	HA	United States	2014-Mar-27	A/Connecticut/08/2014	Connecticut Department. of Public Health	Centers for Disease Control and Prevention
EPI537715	MP	Palau	2014-Apr-01	A/Palau/6720/2014	State of Hawaii Department of Health	Centers for Disease Control and Prevention
EPI537716	NA	Palau	2014-Apr-01	A/Palau/6720/2014	State of Hawaii Department of Health	Centers for Disease Control and Prevention
EPI537717	HA	Palau	2014-Apr-01	A/Palau/6720/2014	State of Hawaii Department of Health	Centers for Disease Control and Prevention
EPI537702	MP	Peru	2014-May-06	A/Peru/18/2014	US NAMRU-6	Centers for Disease Control and Prevention
EPI537703	NA	Peru	2014-May-06	A/Peru/18/2014	US NAMRU-6	Centers for Disease Control and Prevention
EPI537704	HA	Peru	2014-May-06	A/Peru/18/2014	US NAMRU-6	Centers for Disease Control and Prevention
EPI537700	MP	India	2014-May-16	A/India/5658/2014	National Institute of Virology	Centers for Disease Control and Prevention
EPI537701	NA	India	2014-May-16	A/India/5658/2014	National Institute of Virology	Centers for Disease Control and Prevention
EPI541605	HA	India	2014-May-16	A/India/5658/2014	National Institute of Virology	Centers for Disease Control and Prevention
EPI537666	NA	France	2014-Apr-14	A/Pays de Loire/1443/2014	Institut Pasteur	Institut Pasteur	V,Enouf
EPI537696	HA	France	2014-Apr-14	A/Pays de Loire/1443/2014	Institut Pasteur	Institut Pasteur	V,Enouf
EPI537695	HA	France	2014-Apr-08	A/Centre/1329/2014	Institut Pasteur	Institut Pasteur	V,ENOUF
EPI537665	NA	France	2014-Apr-08	A/Centre/1329/2014	Institut Pasteur	Institut Pasteur	V,ENOUF
EPI537694	HA	France	2014-Apr-07	A/Paris/1268/2014	Institut Pasteur	Institut Pasteur	V,ENOUF
EPI537664	NA	France	2014-Apr-07	A/Paris/1268/2014	Institut Pasteur	Institut Pasteur	V,ENOUF
EPI537600	MP	United States	2014-Apr-14	A/Iowa/06/2014	Iowa State Hygienic Laboratory	Centers for Disease Control and Prevention
EPI537601	NA	United States	2014-Apr-14	A/Iowa/06/2014	Iowa State Hygienic Laboratory	Centers for Disease Control and Prevention
EPI541607	HA	United States	2014-Apr-14	A/Iowa/06/2014	Iowa State Hygienic Laboratory	Centers for Disease Control and Prevention
EPI537594	MP	China	2014-Apr-08	A/Jiangsu-Chongchuan/1830/2014	WHO Chinese National Influenza Center	Centers for Disease Control and Prevention
EPI537595	NA	China	2014-Apr-08	A/Jiangsu-Chongchuan/1830/2014	WHO Chinese National Influenza Center	Centers for Disease Control and Prevention
EPI537596	HA	China	2014-Apr-08	A/Jiangsu-Chongchuan/1830/2014	WHO Chinese National Influenza Center	Centers for Disease Control and Prevention
EPI537591	MP	United States	2014-Apr-10	A/Vermont/03/2014	Vermont Department of Health Laboratory	Centers for Disease Control and Prevention
EPI537592	NA	United States	2014-Apr-10	A/Vermont/03/2014	Vermont Department of Health Laboratory	Centers for Disease Control and Prevention
EPI537593	HA	United States	2014-Apr-10	A/Vermont/03/2014	Vermont Department of Health Laboratory	Centers for Disease Control and Prevention
EPI537528	NA	Japan	2014-Mar-12	A/WAKAYAMA/111/2014	Wakayama Prefectural Research Center of Environment and Public Health	National Institute of Infectious Diseases (NIID)	Takashita,Emi; Fujisaki,Seiichiro; Shirakura,Masayuki; Ejima,Miho; Tashiro,Masato; Odagiri,Takato
EPI537529	HA	Japan	2014-Mar-12	A/WAKAYAMA/111/2014	Wakayama Prefectural Research Center of Environment and Public Health	National Institute of Infectious Diseases (NIID)	Takashita,Emi; Fujisaki,Seiichiro; Shirakura,Masayuki; Ejima,Miho; Tashiro,Masato; Odagiri,Takato
EPI537518	NA	Japan	2014-Mar-13	A/WAKAYAMA-C/82/2014	Wakayama City Institute of Public Health	National Institute of Infectious Diseases (NIID)	Takashita,Emi; Fujisaki,Seiichiro; Shirakura,Masayuki; Ejima,Miho; Tashiro,Masato; Odagiri,Takato
EPI537519	HA	Japan	2014-Mar-13	A/WAKAYAMA-C/82/2014	Wakayama City Institute of Public Health	National Institute of Infectious Diseases (NIID)	Takashita,Emi; Fujisaki,Seiichiro; Shirakura,Masayuki; Ejima,Miho; Tashiro,Masato; Odagiri,Takato
EPI537516	NA	Japan	2014-Mar-16	A/WAKAYAMA-C/78/2014	Wakayama City Institute of Public Health	National Institute of Infectious Diseases (NIID)	Takashita,Emi; Fujisaki,Seiichiro; Shirakura,Masayuki; Ejima,Miho; Tashiro,Masato; Odagiri,Takato
EPI537517	HA	Japan	2014-Mar-16	A/WAKAYAMA-C/78/2014	Wakayama City Institute of Public Health	National Institute of Infectious Diseases (NIID)	Takashita,Emi; Fujisaki,Seiichiro; Shirakura,Masayuki; Ejima,Miho; Tashiro,Masato; Odagiri,Takato
EPI537514	NA	Japan	2014-Apr-14	A/OITA/13/2014	Oita Prefectural Institute of Health and Environment	National Institute of Infectious Diseases (NIID)	Takashita,Emi; Fujisaki,Seiichiro; Shirakura,Masayuki; Ejima,Miho; Tashiro,Masato; Odagiri,Takato
EPI537515	HA	Japan	2014-Apr-14	A/OITA/13/2014	Oita Prefectural Institute of Health and Environment	National Institute of Infectious Diseases (NIID)	Takashita,Emi; Fujisaki,Seiichiro; Shirakura,Masayuki; Ejima,Miho; Tashiro,Masato; Odagiri,Takato
EPI537502	NA	Japan	2014-Mar-17	A/AICHI/101/2014	Aichi Prefectural Institute of Public Health	National Institute of Infectious Diseases (NIID)	Takashita,Emi; Fujisaki,Seiichiro; Shirakura,Masayuki; Ejima,Miho; Tashiro,Masato; Odagiri,Takato
EPI537503	HA	Japan	2014-Mar-17	A/AICHI/101/2014	Aichi Prefectural Institute of Public Health	National Institute of Infectious Diseases (NIID)	Takashita,Emi; Fujisaki,Seiichiro; Shirakura,Masayuki; Ejima,Miho; Tashiro,Masato; Odagiri,Takato
EPI537500	NA	Japan	2014-Apr-11	A/SAITAMA/90/2014	Saitama Institute of Public Health	National Institute of Infectious Diseases (NIID)	Takashita,Emi; Fujisaki,Seiichiro; Shirakura,Masayuki; Ejima,Miho; Tashiro,Masato; Odagiri,Takato
EPI537501	HA	Japan	2014-Apr-11	A/SAITAMA/90/2014	Saitama Institute of Public Health	National Institute of Infectious Diseases (NIID)	Takashita,Emi; Fujisaki,Seiichiro; Shirakura,Masayuki; Ejima,Miho; Tashiro,Masato; Odagiri,Takato
EPI537498	NA	Japan	2014-Apr-15	A/SAITAMA/89/2014	Saitama Institute of Public Health	National Institute of Infectious Diseases (NIID)	Takashita,Emi; Fujisaki,Seiichiro; Shirakura,Masayuki; Ejima,Miho; Tashiro,Masato; Odagiri,Takato
EPI537499	HA	Japan	2014-Apr-15	A/SAITAMA/89/2014	Saitama Institute of Public Health	National Institute of Infectious Diseases (NIID)	Takashita,Emi; Fujisaki,Seiichiro; Shirakura,Masayuki; Ejima,Miho; Tashiro,Masato; Odagiri,Takato
EPI537490	HA	Brazil	2014-Jun-07	A/Sao Paulo/54152/2014	Instituto Adolfo Lutz	Instituto Adolfo Lutz	Santos,Katia;Silva,Daniela;Benega,Margarete;Paulino,Renato;Santos,Cecilia;Paiva,Terezinha
EPI537486	HA	Brazil	2014-Jun-16	A/Sao Paulo/11-13826/2014	Instituto Adolfo Lutz	Instituto Adolfo Lutz	Santos,Katia;Silva,Daniela;Benega,Margarete;Paulino,Renato;Santos,Cecilia;Paiva,Terezinha
EPI537113	NA	Russian Federation	2014-Mar-31	A/Yaroslavl/235/2014	Ivanovsky Research Institute of Virology RAMS	Centers for Disease Control and Prevention
EPI537112	HA	India	2014-May-16	A/India/5658/2014	National Institute of Virology	Centers for Disease Control and Prevention
EPI537095	NA	Hong Kong (SAR)	2014-Mar-21	A/Hong Kong/5434/2014	Government Virus Unit	Centers for Disease Control and Prevention
EPI537096	HA	Hong Kong (SAR)	2014-Mar-21	A/Hong Kong/5434/2014	Government Virus Unit	Centers for Disease Control and Prevention
EPI537093	NA	Hong Kong (SAR)	2014-Mar-19	A/Hong Kong/5383/2014	Government Virus Unit	Centers for Disease Control and Prevention
EPI537094	HA	Hong Kong (SAR)	2014-Mar-19	A/Hong Kong/5383/2014	Government Virus Unit	Centers for Disease Control and Prevention
EPI537090	NA	Ukraine	2014-Feb-20	A/Zaporizza/324/2014	Institute of Epidemiology and Infectious Diseases AMS of Ukraine	Centers for Disease Control and Prevention
EPI537091	HA	Ukraine	2014-Feb-20	A/Zaporizza/324/2014	Institute of Epidemiology and Infectious Diseases AMS of Ukraine	Centers for Disease Control and Prevention
EPI537087	MP	United States	2014-Apr-14	A/Iowa/06/2014	Iowa State Hygienic Laboratory	Centers for Disease Control and Prevention
EPI537088	NA	United States	2014-Apr-14	A/Iowa/06/2014	Iowa State Hygienic Laboratory	Centers for Disease Control and Prevention
EPI537089	HA	United States	2014-Apr-14	A/Iowa/06/2014	Iowa State Hygienic Laboratory	Centers for Disease Control and Prevention
EPI537076	MP	United States	2014-Mar-11	A/Hawaii/08/2014	State of Hawaii Department of Health	Centers for Disease Control and Prevention
EPI537077	NA	United States	2014-Mar-11	A/Hawaii/08/2014	State of Hawaii Department of Health	Centers for Disease Control and Prevention
EPI537078	HA	United States	2014-Mar-11	A/Hawaii/08/2014	State of Hawaii Department of Health	Centers for Disease Control and Prevention
EPI537073	HA	United States	2014-May-26	A/Alaska/11/2014	Alaska State Virology Lab	Centers for Disease Control and Prevention
EPI537071	HA	United States	2014-May-13	A/Alaska/08/2014	Alaska State Virology Lab	Centers for Disease Control and Prevention
EPI537069	NA	New Zealand	2014-Apr-07	A/New Zealand/0359/2014	Institute of Environmental Science & Research	Centers for Disease Control and Prevention
EPI537070	HA	New Zealand	2014-Apr-07	A/New Zealand/0359/2014	Institute of Environmental Science & Research	Centers for Disease Control and Prevention
EPI537065	NA	Ukraine	2014-Feb-14	A/Ukraine/103/2014	Institute of Epidemiology and Infectious Diseases AMS of Ukraine	Centers for Disease Control and Prevention
EPI537066	HA	Ukraine	2014-Feb-14	A/Ukraine/103/2014	Institute of Epidemiology and Infectious Diseases AMS of Ukraine	Centers for Disease Control and Prevention
EPI537055	MP	United States	2014-Apr-05	A/New Mexico/10/2014	New Mexico Department of Health	Centers for Disease Control and Prevention
EPI537056	NA	United States	2014-Apr-05	A/New Mexico/10/2014	New Mexico Department of Health	Centers for Disease Control and Prevention
EPI537057	HA	United States	2014-Apr-05	A/New Mexico/10/2014	New Mexico Department of Health	Centers for Disease Control and Prevention
EPI537031	NP	Palau	2014-Mar-26	A/Palau/6759/2014	State of Hawaii Department of Health	Centers for Disease Control and Prevention
EPI537032	NS	Palau	2014-Mar-26	A/Palau/6759/2014	State of Hawaii Department of Health	Centers for Disease Control and Prevention
EPI537033	MP	Palau	2014-Mar-26	A/Palau/6759/2014	State of Hawaii Department of Health	Centers for Disease Control and Prevention
EPI537034	PA	Palau	2014-Mar-26	A/Palau/6759/2014	State of Hawaii Department of Health	Centers for Disease Control and Prevention
EPI537035	PB2	Palau	2014-Mar-26	A/Palau/6759/2014	State of Hawaii Department of Health	Centers for Disease Control and Prevention
EPI537036	PB1	Palau	2014-Mar-26	A/Palau/6759/2014	State of Hawaii Department of Health	Centers for Disease Control and Prevention
EPI537037	NA	Palau	2014-Mar-26	A/Palau/6759/2014	State of Hawaii Department of Health	Centers for Disease Control and Prevention
EPI537038	HA	Palau	2014-Mar-26	A/Palau/6759/2014	State of Hawaii Department of Health	Centers for Disease Control and Prevention
EPI537016	NS	United States	2014-Jan-16	A/California/02/2014	California Department of Health Services	Centers for Disease Control and Prevention
EPI537017	MP	United States	2014-Jan-16	A/California/02/2014	California Department of Health Services	Centers for Disease Control and Prevention
EPI537018	PA	United States	2014-Jan-16	A/California/02/2014	California Department of Health Services	Centers for Disease Control and Prevention
EPI537019	PB2	United States	2014-Jan-16	A/California/02/2014	California Department of Health Services	Centers for Disease Control and Prevention
EPI537020	PB1	United States	2014-Jan-16	A/California/02/2014	California Department of Health Services	Centers for Disease Control and Prevention
EPI537021	NA	United States	2014-Jan-16	A/California/02/2014	California Department of Health Services	Centers for Disease Control and Prevention
EPI537022	HA	United States	2014-Jan-16	A/California/02/2014	California Department of Health Services	Centers for Disease Control and Prevention
EPI552284	NP	United States	2014-Jan-16	A/California/02/2014	California Department of Health Services	Centers for Disease Control and Prevention
EPI536505	NA	Taiwan	2014-Apr-07	A/Taiwan/469/2014	Center for Disease Control	National Institute of Infectious Diseases (NIID)	Takashita,Emi; Fujisaki,Seiichiro; Shirakura,Masayuki; Ejima,Miho; Tashiro,Masato; Odagiri,Takato
EPI536506	HA	Taiwan	2014-Apr-07	A/Taiwan/469/2014	Center for Disease Control	National Institute of Infectious Diseases (NIID)	Takashita,Emi; Fujisaki,Seiichiro; Shirakura,Masayuki; Ejima,Miho; Tashiro,Masato; Odagiri,Takato
EPI536487	NA	Japan	2014-Mar-28	A/NIIGATA/570/2014	Niigata Prefectural Institute of Public Health and Environmental Sciences	National Institute of Infectious Diseases (NIID)	Takashita,Emi; Fujisaki,Seiichiro; Shirakura,Masayuki; Ejima,Miho; Tashiro,Masato; Odagiri,Takato
EPI536488	HA	Japan	2014-Mar-28	A/NIIGATA/570/2014	Niigata Prefectural Institute of Public Health and Environmental Sciences	National Institute of Infectious Diseases (NIID)	Takashita,Emi; Fujisaki,Seiichiro; Shirakura,Masayuki; Ejima,Miho; Tashiro,Masato; Odagiri,Takato
EPI536483	NA	Japan	2014-Mar-11	A/NAGANO/2227/2014	Nagano Environmental Conservation Research Institute	National Institute of Infectious Diseases (NIID)	Takashita,Emi; Fujisaki,Seiichiro; Shirakura,Masayuki; Ejima,Miho; Tashiro,Masato; Odagiri,Takato
EPI536484	HA	Japan	2014-Mar-11	A/NAGANO/2227/2014	Nagano Environmental Conservation Research Institute	National Institute of Infectious Diseases (NIID)	Takashita,Emi; Fujisaki,Seiichiro; Shirakura,Masayuki; Ejima,Miho; Tashiro,Masato; Odagiri,Takato
EPI536479	NA	Japan	2014-Apr-02	A/KITAKYUSYU/28/2014	Kitakyusyu City Institute of Enviromental Sciences	National Institute of Infectious Diseases (NIID)	Takashita,Emi; Fujisaki,Seiichiro; Shirakura,Masayuki; Ejima,Miho; Tashiro,Masato; Odagiri,Takato
EPI536480	HA	Japan	2014-Apr-02	A/KITAKYUSYU/28/2014	Kitakyusyu City Institute of Enviromental Sciences	National Institute of Infectious Diseases (NIID)	Takashita,Emi; Fujisaki,Seiichiro; Shirakura,Masayuki; Ejima,Miho; Tashiro,Masato; Odagiri,Takato
EPI536471	NA	Japan	2014-Feb-18	A/IWATE/24/2014	Research Institute for Environmental Sciences and Public Health of Iwate Prefecture	National Institute of Infectious Diseases (NIID)	Takashita,Emi; Fujisaki,Seiichiro; Shirakura,Masayuki; Ejima,Miho; Tashiro,Masato; Odagiri,Takato
EPI536472	HA	Japan	2014-Feb-18	A/IWATE/24/2014	Research Institute for Environmental Sciences and Public Health of Iwate Prefecture	National Institute of Infectious Diseases (NIID)	Takashita,Emi; Fujisaki,Seiichiro; Shirakura,Masayuki; Ejima,Miho; Tashiro,Masato; Odagiri,Takato
EPI536469	NA	Japan	2014-Mar-02	A/YAMAGATA/104/2014	Yamagata Prefectural Institute of Public Health	National Institute of Infectious Diseases (NIID)	Takashita,Emi; Fujisaki,Seiichiro; Shirakura,Masayuki; Ejima,Miho; Tashiro,Masato; Odagiri,Takato
EPI536470	HA	Japan	2014-Mar-02	A/YAMAGATA/104/2014	Yamagata Prefectural Institute of Public Health	National Institute of Infectious Diseases (NIID)	Takashita,Emi; Fujisaki,Seiichiro; Shirakura,Masayuki; Ejima,Miho; Tashiro,Masato; Odagiri,Takato
EPI536416	HA	Ukraine	2014-Feb-13	A/Ukraine/86/2014	Institute of Epidemiology and Infectious Diseases AMS of Ukraine	National Institute for Medical Research
EPI536417	NA	Ukraine	2014-Feb-13	A/Ukraine/86/2014	Institute of Epidemiology and Infectious Diseases AMS of Ukraine	National Institute for Medical Research
EPI536414	HA	Ukraine	2014-Feb-17	A/Ukraine/6101/2014	Ministry of Health of Ukraine	National Institute for Medical Research
EPI536415	NA	Ukraine	2014-Feb-17	A/Ukraine/6101/2014	Ministry of Health of Ukraine	National Institute for Medical Research
EPI536412	HA	Ukraine	2014-Feb-14	A/Ukraine/6054/2014	Ministry of Health of Ukraine	National Institute for Medical Research
EPI536413	NA	Ukraine	2014-Feb-14	A/Ukraine/6054/2014	Ministry of Health of Ukraine	National Institute for Medical Research
EPI536410	HA	Ukraine	2014-Feb-19	A/Ukraine/125/2014	Institute of Epidemiology and Infectious Diseases AMS of Ukraine	National Institute for Medical Research
EPI536411	NA	Ukraine	2014-Feb-19	A/Ukraine/125/2014	Institute of Epidemiology and Infectious Diseases AMS of Ukraine	National Institute for Medical Research
EPI536409	NA	Sweden	2014-Feb-21	A/Stockholm/13/2014	Public Health Agency of Sweden	National Institute for Medical Research
EPI536408	HA	Sweden	2014-Feb-21	A/Stockholm/13/2014	Public Health Agency of Sweden	National Institute for Medical Research
EPI536398	HA	Slovenia	2014-Feb-10	A/Slovenia/525/2014	Laboratory for Virology, National Institute of Public Health	National Institute for Medical Research
EPI536399	NA	Slovenia	2014-Feb-10	A/Slovenia/525/2014	Laboratory for Virology, National Institute of Public Health	National Institute for Medical Research
EPI536396	HA	Slovenia	2014-Jan-17	A/Slovenia/153/2014	Laboratory for Virology, National Institute of Public Health	National Institute for Medical Research
EPI536397	NA	Slovenia	2014-Jan-17	A/Slovenia/153/2014	Laboratory for Virology, National Institute of Public Health	National Institute for Medical Research
EPI536390	HA	Slovenia	2014-Mar-27	A/Slovenia/1162/2014	Laboratory for Virology, National Institute of Public Health	National Institute for Medical Research
EPI536391	NA	Slovenia	2014-Mar-27	A/Slovenia/1162/2014	Laboratory for Virology, National Institute of Public Health	National Institute for Medical Research
EPI536388	HA	Serbia	2014-Mar-20	A/Serbia/NS-783/2014	Institute of Public Health	National Institute for Medical Research
EPI536389	NA	Serbia	2014-Mar-20	A/Serbia/NS-783/2014	Institute of Public Health	National Institute for Medical Research
EPI539923	MP	Serbia	2014-Mar-20	A/Serbia/NS-783/2014	Institute of Public Health	National Institute for Medical Research
EPI536386	HA	Slovakia	2014-Feb-24	A/Sastin/137/2014	National Public Health Institute of Slovakia	National Institute for Medical Research
EPI536387	NA	Slovakia	2014-Feb-24	A/Sastin/137/2014	National Public Health Institute of Slovakia	National Institute for Medical Research
EPI536380	HA	Russian Federation	2014-Apr-14	A/Saint-Petersburg/80/2014	WHO National Influenza Centre Russian Federation	National Institute for Medical Research
EPI536381	NA	Russian Federation	2014-Apr-14	A/Saint-Petersburg/80/2014	WHO National Influenza Centre Russian Federation	National Institute for Medical Research
EPI539921	MP	Russian Federation	2014-Apr-14	A/Saint-Petersburg/80/2014	WHO National Influenza Centre Russian Federation	National Institute for Medical Research
EPI536376	HA	Slovakia	2014-Mar-18	A/Prievidza/182/2014	National Public Health Institute of Slovakia	National Institute for Medical Research
EPI536377	NA	Slovakia	2014-Mar-18	A/Prievidza/182/2014	National Public Health Institute of Slovakia	National Institute for Medical Research
EPI536370	HA	Romania	2014-Mar-26	A/Mures/163025/2014	Cantacuzino Institute	National Institute for Medical Research
EPI536371	NA	Romania	2014-Mar-26	A/Mures/163025/2014	Cantacuzino Institute	National Institute for Medical Research
EPI539918	MP	Romania	2014-Mar-26	A/Mures/163025/2014	Cantacuzino Institute	National Institute for Medical Research
EPI536356	HA	Ireland	2014-Apr-12	A/Ireland/23577/2014	National Virus Reference Laboratory	National Institute for Medical Research
EPI536357	NA	Ireland	2014-Apr-12	A/Ireland/23577/2014	National Virus Reference Laboratory	National Institute for Medical Research
EPI536354	HA	Ireland	2014-Apr-09	A/Ireland/22878/2014	National Virus Reference Laboratory	National Institute for Medical Research
EPI536355	NA	Ireland	2014-Apr-09	A/Ireland/22878/2014	National Virus Reference Laboratory	National Institute for Medical Research
EPI536352	HA	Ireland	2014-Apr-07	A/Ireland/22350/2014	National Virus Reference Laboratory	National Institute for Medical Research
EPI536353	NA	Ireland	2014-Apr-07	A/Ireland/22350/2014	National Virus Reference Laboratory	National Institute for Medical Research
EPI536342	HA	Iceland	2014-Feb-06	A/Iceland/23/2014	Landspitali - University Hospital	National Institute for Medical Research
EPI536343	NA	Iceland	2014-Feb-06	A/Iceland/23/2014	Landspitali - University Hospital	National Institute for Medical Research
EPI536340	HA	Iceland	2014-Jun-10	A/Iceland/08202/2014	Landspitali - University Hospital	National Institute for Medical Research
EPI536341	NA	Iceland	2014-Jun-10	A/Iceland/08202/2014	Landspitali - University Hospital	National Institute for Medical Research
EPI539904	MP	Iceland	2014-Jun-10	A/Iceland/08202/2014	Landspitali - University Hospital	National Institute for Medical Research
EPI536324	HA	Finland	2014-Mar-06	A/Finland/411/2014	National Institute for Health and Welfare	National Institute for Medical Research
EPI536325	NA	Finland	2014-Mar-06	A/Finland/411/2014	National Institute for Health and Welfare	National Institute for Medical Research
EPI536320	HA	Finland	2014-Feb-13	A/Finland/405/2014	National Institute for Health and Welfare	National Institute for Medical Research
EPI536321	NA	Finland	2014-Feb-13	A/Finland/405/2014	National Institute for Health and Welfare	National Institute for Medical Research
EPI536318	HA	United Kingdom	2014-Mar-21	A/England/400/2014	Microbiology Services Colindale, Public Health England	National Institute for Medical Research
EPI536319	NA	United Kingdom	2014-Mar-21	A/England/400/2014	Microbiology Services Colindale, Public Health England	National Institute for Medical Research
EPI536307	HA	Romania	2014-Mar-23	A/Botosani/162690/2014	Cantacuzino Institute	National Institute for Medical Research
EPI536308	NA	Romania	2014-Mar-23	A/Botosani/162690/2014	Cantacuzino Institute	National Institute for Medical Research
EPI539886	MP	Romania	2014-Mar-23	A/Botosani/162690/2014	Cantacuzino Institute	National Institute for Medical Research
EPI536303	HA	Belgium	2014-Apr-16	A/Belgium/14G0508/2014	Scientific Institute of Public Health	National Institute for Medical Research
EPI536304	NA	Belgium	2014-Apr-16	A/Belgium/14G0508/2014	Scientific Institute of Public Health	National Institute for Medical Research
EPI539883	MP	Belgium	2014-Apr-16	A/Belgium/14G0508/2014	Scientific Institute of Public Health	National Institute for Medical Research
EPI536208	HA	Brazil	2014-Jun-06	A/Sao Paulo/53924/2014	Instituto Adolfo Lutz	Instituto Adolfo Lutz	Santos,Katia;Silva,Daniela;Benega,Margarete;Paulino,Renato;Santos,Cecilia;Paiva,Terezinha
EPI536202	HA	Brazil	2014-May-19	A/Sao Paulo/ 7-5547/2014	Instituto Adolfo Lutz	Instituto Adolfo Lutz	Santos,Katia;Silva,Daniela;Benega,Margarete;Paulino,Renato;Santos,Cecilia;Paiva,Terezinha
EPI536201	HA	Brazil	2014-May-12	A/Sao Paulo/44541/2014	Instituto Adolfo Lutz	Instituto Adolfo Lutz	Santos,Katia;Silva,Daniela;Benega,Margarete;Paulino,Renato;Santos,Cecilia;Paiva,Terezinha
EPI534619	HA	Spain	2014-Apr-07	A/Extremadura/1753/2014	Servicio de Microbiología Hospital San Pedro de Alcántara	Instituto de Salud Carlos III	Pozo,F; Perez-Sautu,U.; Calderon,A.; Gonzalez -Esguevillas,M.; Molinero,M.; Casas,I.
EPI534616	HA	Spain	2014-Jun-12	A/Madrid/SO12318/2014	Instituto de Salud Carlos III	Instituto de Salud Carlos III	Pozo,F; Perez-Sautu,U.; Calderon,A.; Gonzalez -Esguevillas,M.; Molinero,M.; Casas,I.
EPI534615	HA	Spain	2014-Apr-22	A/Madrid/1635/2014	Instituto de Salud Carlos III	Instituto de Salud Carlos III	Pozo,F; Perez-Sautu,U.; Calderon,A.; Gonzalez -Esguevillas,M.; Molinero,M.; Casas,I.
EPI533985	HA	United States	2014-Feb-10	A/California/NHRC423229/2014		Other Database Import	Thammavong,H.; Balansay-Ames,M.; Hawksworth,A.; Myers,C.A.; Connors,B.; de Mattos,C.; Brice,G.
EPI533986	NA	United States	2014-Feb-10	A/California/NHRC423229/2014		Other Database Import	Thammavong,H.; Balansay-Ames,M.; Hawksworth,A.; Myers,C.A.; Connors,B.; de Mattos,C.; Brice,G.
EPI533981	HA	United States	2014-Mar-14	A/Illinois/NHRC431072/2014		Other Database Import	Thammavong,H.; Balansay-Ames,M.; Hawksworth,A.; Myers,C.A.; Connors,B.; de Mattos,C.; Brice,G.
EPI533982	NA	United States	2014-Mar-14	A/Illinois/NHRC431072/2014		Other Database Import	Thammavong,H.; Balansay-Ames,M.; Hawksworth,A.; Myers,C.A.; Connors,B.; de Mattos,C.; Brice,G.
EPI533971	HA	United States	2014-Jan-17	A/California/NHRC422033/2014		Other Database Import	Thammavong,H.; Balansay-Ames,M.; Hawksworth,A.; Myers,C.A.; Connors,B.; de Mattos,C.; Brice,G.
EPI533973	NA	United States	2014-Jan-17	A/California/NHRC422033/2014		Other Database Import	Thammavong,H.; Balansay-Ames,M.; Hawksworth,A.; Myers,C.A.; Connors,B.; de Mattos,C.; Brice,G.
EPI533967	HA	United States	2014-Feb-10	A/California/NHRC423225/2014		Other Database Import	Thammavong,H.; Balansay-Ames,M.; Hawksworth,A.; Myers,C.A.; Connors,B.; de Mattos,C.; Brice,G.
EPI533968	NA	United States	2014-Feb-10	A/California/NHRC423225/2014		Other Database Import	Thammavong,H.; Balansay-Ames,M.; Hawksworth,A.; Myers,C.A.; Connors,B.; de Mattos,C.; Brice,G.
EPI533965	HA	United States	2014-Feb-10	A/California/NHRC423233/2014		Other Database Import	Thammavong,H.; Balansay-Ames,M.; Hawksworth,A.; Myers,C.A.; Connors,B.; de Mattos,C.; Brice,G.
EPI533966	NA	United States	2014-Feb-10	A/California/NHRC423233/2014		Other Database Import	Thammavong,H.; Balansay-Ames,M.; Hawksworth,A.; Myers,C.A.; Connors,B.; de Mattos,C.; Brice,G.
EPI533700	HA	France	2014-Feb-20	A/Picardie/882/2014	Institut Pasteur	Institut Pasteur
EPI533701	NA	France	2014-Feb-20	A/Picardie/882/2014	Institut Pasteur	Institut Pasteur
EPI533694	HA	France	2014-Feb-17	A/Paris/758/2014	Institut Pasteur	Institut Pasteur
EPI533696	MP	France	2014-Feb-17	A/Paris/758/2014	Institut Pasteur	Institut Pasteur
EPI533695	NA	France	2014-Feb-17	A/Paris/758/2014	Institut Pasteur	Institut Pasteur
EPI533685	HA	France	2014-Feb-11	A/Haute Normandie/656/2014	Institut Pasteur	Institut Pasteur
EPI533686	NA	France	2014-Feb-11	A/Haute Normandie/656/2014	Institut Pasteur	Institut Pasteur
EPI533687	MP	France	2014-Feb-11	A/Haute Normandie/656/2014	Institut Pasteur	Institut Pasteur
EPI533684	MP	France	2014-Feb-03	A/Rennes/641/2014	Institut Pasteur	Institut Pasteur
EPI533683	NA	France	2014-Feb-03	A/Rennes/641/2014	Institut Pasteur	Institut Pasteur
EPI533682	HA	France	2014-Feb-03	A/Rennes/641/2014	Institut Pasteur	Institut Pasteur
EPI533674	HA	Brazil	2014-May-22	A/Sao Paulo/13-8445/2014	Instituto Adolfo Lutz	Instituto Adolfo Lutz	Santos,Katia;Silva,Daniela;Benega,Margarete;Paulino,Renato;Santos,Cecilia;Paiva,Terezinha
EPI533668	HA	France	2014-Feb-07	A/Paris/486/2014	Institut Pasteur	Institut Pasteur
EPI533670	MP	France	2014-Feb-07	A/Paris/486/2014	Institut Pasteur	Institut Pasteur
EPI533669	NA	France	2014-Feb-07	A/Paris/486/2014	Institut Pasteur	Institut Pasteur
EPI533665	HA	France	2014-Feb-07	A/Paris/484/2014	Institut Pasteur	Institut Pasteur
EPI533666	NA	France	2014-Feb-07	A/Paris/484/2014	Institut Pasteur	Institut Pasteur
EPI533667	MP	France	2014-Feb-07	A/Paris/484/2014	Institut Pasteur	Institut Pasteur
EPI533662	NA	France	2014-Feb-03	A/Paris/449/2014	Institut Pasteur	Institut Pasteur
EPI533663	HA	France	2014-Feb-03	A/Paris/449/2014	Institut Pasteur	Institut Pasteur
EPI533664	MP	France	2014-Feb-03	A/Paris/449/2014	Institut Pasteur	Institut Pasteur
EPI533660	HA	France	2014-Feb-03	A/Pays de Loire/433/2014	Institut Pasteur	Institut Pasteur
EPI533661	MP	France	2014-Feb-03	A/Pays de Loire/433/2014	Institut Pasteur	Institut Pasteur
EPI533659	NA	France	2014-Feb-03	A/Pays de Loire/433/2014	Institut Pasteur	Institut Pasteur
EPI533630	HA	Brazil	2014-May-29	A/Sao Paulo/3-26596/2014	Instituto Adolfo Lutz	Instituto Adolfo Lutz	Santos,Katia;Silva,Daniela;Benega,Margarete;Paulino,Renato;Santos,Cecilia;Paiva,Terezinha
EPI533609	HA	France	2014-Mar-05	A/Franche Comte/998/2014	Institut Pasteur	Institut Pasteur
EPI533608	NA	France	2014-Mar-05	A/Franche Comte/998/2014	Institut Pasteur	Institut Pasteur
EPI533605	NA	France	2014-Mar-29	A/Pays de Loire/1258/2014	Institut Pasteur	Institut Pasteur
EPI533603	NA	France	2014-Mar-29	A/Pays de Loire/1262/2014	Institut Pasteur	Institut Pasteur
EPI537692	HA	France	2014-Mar-29	A/Pays de Loire/1262/2014	Institut Pasteur	Institut Pasteur
EPI533497	MP	United States	2014-May-01	A/Utah/08/2014	Utah Department of Health	Centers for Disease Control and Prevention
EPI533498	NA	United States	2014-May-01	A/Utah/08/2014	Utah Department of Health	Centers for Disease Control and Prevention
EPI533499	HA	United States	2014-May-01	A/Utah/08/2014	Utah Department of Health	Centers for Disease Control and Prevention
EPI533481	HA	United States	2014-Jun-01	A/Alaska/21/2014	Alaska State Virology Lab	Centers for Disease Control and Prevention
EPI533477	HA	United States	2014-May-30	A/Alaska/16/2014	Alaska State Virology Lab	Centers for Disease Control and Prevention
EPI533474	MP	French Guiana	2014-Apr-02	A/French Guiana/4140/2014	National Influenza Center French Guiana and French Indies	Centers for Disease Control and Prevention
EPI533475	NA	French Guiana	2014-Apr-02	A/French Guiana/4140/2014	National Influenza Center French Guiana and French Indies	Centers for Disease Control and Prevention
EPI533476	HA	French Guiana	2014-Apr-02	A/French Guiana/4140/2014	National Influenza Center French Guiana and French Indies	Centers for Disease Control and Prevention
EPI533471	MP	Canada	2014-Apr-08	A/Ontario/RV1821/2014	National Microbiology Laboratory, Health Canada	Centers for Disease Control and Prevention
EPI533472	NA	Canada	2014-Apr-08	A/Ontario/RV1821/2014	National Microbiology Laboratory, Health Canada	Centers for Disease Control and Prevention
EPI533473	HA	Canada	2014-Apr-08	A/Ontario/RV1821/2014	National Microbiology Laboratory, Health Canada	Centers for Disease Control and Prevention
EPI533463	MP	United States	2014-May-07	A/Washington/13/2014	Spokane Regional Health District	Centers for Disease Control and Prevention
EPI533464	NA	United States	2014-May-07	A/Washington/13/2014	Spokane Regional Health District	Centers for Disease Control and Prevention
EPI533465	HA	United States	2014-May-07	A/Washington/13/2014	Spokane Regional Health District	Centers for Disease Control and Prevention
EPI533339	MP	Netherlands	2014-Apr-04	A/Bilthoven/4311400451/2014	National Institute for Public Health and the Environment (RIVM)	National Institute for Public Health and the Environment (RIVM)	Meijer, A.;Overduin, P.
EPI533340	NA	Netherlands	2014-Apr-04	A/Bilthoven/4311400451/2014	National Institute for Public Health and the Environment (RIVM)	National Institute for Public Health and the Environment (RIVM)	Meijer, A.;Overduin, P.
EPI533341	HA	Netherlands	2014-Apr-04	A/Bilthoven/4311400451/2014	National Institute for Public Health and the Environment (RIVM)	National Institute for Public Health and the Environment (RIVM)	Meijer, A.;Overduin, P.
EPI533336	MP	Netherlands	2014-Mar-31	A/Bilthoven/4311400436/2014	National Institute for Public Health and the Environment (RIVM)	National Institute for Public Health and the Environment (RIVM)	Meijer, A.;Overduin, P.
EPI533337	NA	Netherlands	2014-Mar-31	A/Bilthoven/4311400436/2014	National Institute for Public Health and the Environment (RIVM)	National Institute for Public Health and the Environment (RIVM)	Meijer, A.;Overduin, P.
EPI533338	HA	Netherlands	2014-Mar-31	A/Bilthoven/4311400436/2014	National Institute for Public Health and the Environment (RIVM)	National Institute for Public Health and the Environment (RIVM)	Meijer, A.;Overduin, P.
EPI533325	MP	Netherlands	2014-Mar-12	A/Bilthoven/4311400375/2014	National Institute for Public Health and the Environment (RIVM)	National Institute for Public Health and the Environment (RIVM)	Meijer, A.;Overduin, P.
EPI533326	NA	Netherlands	2014-Mar-12	A/Bilthoven/4311400375/2014	National Institute for Public Health and the Environment (RIVM)	National Institute for Public Health and the Environment (RIVM)	Meijer, A.;Overduin, P.
EPI533327	HA	Netherlands	2014-Mar-12	A/Bilthoven/4311400375/2014	National Institute for Public Health and the Environment (RIVM)	National Institute for Public Health and the Environment (RIVM)	Meijer, A.;Overduin, P.
EPI533322	MP	Netherlands	2014-Feb-27	A/Bilthoven/4311400345/2014	National Institute for Public Health and the Environment (RIVM)	National Institute for Public Health and the Environment (RIVM)	Meijer, A.;Overduin, P.
EPI533323	NA	Netherlands	2014-Feb-27	A/Bilthoven/4311400345/2014	National Institute for Public Health and the Environment (RIVM)	National Institute for Public Health and the Environment (RIVM)	Meijer, A.;Overduin, P.
EPI533324	HA	Netherlands	2014-Feb-27	A/Bilthoven/4311400345/2014	National Institute for Public Health and the Environment (RIVM)	National Institute for Public Health and the Environment (RIVM)	Meijer, A.;Overduin, P.
EPI533319	MP	Netherlands	2014-Feb-28	A/Bilthoven/4311400337/2014	National Institute for Public Health and the Environment (RIVM)	National Institute for Public Health and the Environment (RIVM)	Meijer, A.;Overduin, P.
EPI533320	NA	Netherlands	2014-Feb-28	A/Bilthoven/4311400337/2014	National Institute for Public Health and the Environment (RIVM)	National Institute for Public Health and the Environment (RIVM)	Meijer, A.;Overduin, P.
EPI533321	HA	Netherlands	2014-Feb-28	A/Bilthoven/4311400337/2014	National Institute for Public Health and the Environment (RIVM)	National Institute for Public Health and the Environment (RIVM)	Meijer, A.;Overduin, P.
EPI533294	MP	Netherlands	2014-Jan-27	A/Bilthoven/4311400143/2014	National Institute for Public Health and the Environment (RIVM)	National Institute for Public Health and the Environment (RIVM)	Meijer, A.;Overduin, P.
EPI533295	NA	Netherlands	2014-Jan-27	A/Bilthoven/4311400143/2014	National Institute for Public Health and the Environment (RIVM)	National Institute for Public Health and the Environment (RIVM)	Meijer, A.;Overduin, P.
EPI532894	HA	Brazil	2014-May-12	A/Mato Grosso do Sul/48293/2014	Instituto Adolfo Lutz	Instituto Adolfo Lutz	Santos,Katia;Silva,Daniela;Benega,Margarete;Paulino,Renato;Santos,Cecilia;Paiva,Terezinha
EPI532893	HA	Brazil	2014-May-19	A/Sao Paulo/3-24386/2014	Instituto Adolfo Lutz	Instituto Adolfo Lutz	Santos,Katia;Silva,Daniela;Benega,Margarete;Paulino,Renato;Santos,Cecilia;Paiva,Terezinha
EPI532887	HA	Brazil	2014-May-13	A/Sao Paulo/11-10263/2014	Instituto Adolfo Lutz	Instituto Adolfo Lutz	Santos,Katia;Silva,Daniela;Benega,Margarete;Paulino,Renato;Santos,Cecilia;Paiva,Terezinha
EPI532886	HA	Brazil	2014-May-10	A/Sao Paulo/44383/2014	Instituto Adolfo Lutz	Instituto Adolfo Lutz	Santos,Katia;Silva,Daniela;Benega,Margarete;Paulino,Renato;Santos,Cecilia;Paiva,Terezinha
EPI532880	HA	Ukraine	2014-Feb-07	A/Ukraine/77/2014	Institute of Epidemiology and Infectious Diseases AMS of Ukraine	National Institute for Medical Research
EPI532881	NA	Ukraine	2014-Feb-07	A/Ukraine/77/2014	Institute of Epidemiology and Infectious Diseases AMS of Ukraine	National Institute for Medical Research
EPI532878	HA	Ukraine	2014-Mar-26	A/Ukraine/6161/2014	Ministry of Health of Ukraine	National Institute for Medical Research
EPI532879	NA	Ukraine	2014-Mar-26	A/Ukraine/6161/2014	Ministry of Health of Ukraine	National Institute for Medical Research
EPI532874	HA	Ukraine	2014-Mar-24	A/Ukraine/6156/2014	Ministry of Health of Ukraine	National Institute for Medical Research
EPI532875	NA	Ukraine	2014-Mar-24	A/Ukraine/6156/2014	Ministry of Health of Ukraine	National Institute for Medical Research
EPI532862	HA	Ukraine	2014-Mar-01	A/Ukraine/6069/2014	Ministry of Health of Ukraine	National Institute for Medical Research
EPI532863	NA	Ukraine	2014-Mar-01	A/Ukraine/6069/2014	Ministry of Health of Ukraine	National Institute for Medical Research
EPI532860	HA	Italy	2014-Jan-23	A/Trieste/10/2014	Istituto Superiore di Sanità	National Institute for Medical Research
EPI532861	NA	Italy	2014-Jan-23	A/Trieste/10/2014	Istituto Superiore di Sanità	National Institute for Medical Research
EPI532858	HA	Serbia	2014-Feb-28	A/Serbia/NS-707/2014	Institute of Public Health	National Institute for Medical Research
EPI532859	NA	Serbia	2014-Feb-28	A/Serbia/NS-707/2014	Institute of Public Health	National Institute for Medical Research
EPI536420	NA	Serbia	2014-Jan-15	A/Serbia/NS-613/2014	Institute of Public Health	National Institute for Medical Research
EPI532848	HA	Serbia	2014-Jan-15	A/Serbia/NS-613/2014	Institute of Public Health	National Institute for Medical Research
EPI532846	HA	Italy	2014-Mar-05	A/Sassari/17/2014	Istituto Superiore di Sanità	National Institute for Medical Research
EPI532847	NA	Italy	2014-Mar-05	A/Sassari/17/2014	Istituto Superiore di Sanità	National Institute for Medical Research
EPI532844	HA	Italy	2014-Feb-06	A/Sassari/12/2014	Istituto Superiore di Sanità	National Institute for Medical Research
EPI532845	NA	Italy	2014-Feb-06	A/Sassari/12/2014	Istituto Superiore di Sanità	National Institute for Medical Research
EPI532834	HA	Norway	2014-Jan-02	A/Norway/58/2014	WHO National Influenza Centre	National Institute for Medical Research
EPI532835	NA	Norway	2014-Jan-02	A/Norway/58/2014	WHO National Influenza Centre	National Institute for Medical Research
EPI532832	HA	Norway	2014-Feb-03	A/Norway/507/2014	WHO National Influenza Centre	National Institute for Medical Research
EPI532833	NA	Norway	2014-Feb-03	A/Norway/507/2014	WHO National Influenza Centre	National Institute for Medical Research
EPI532828	HA	Italy	2014-Feb-06	A/Milano/72/2014	Istituto Superiore di Sanità	National Institute for Medical Research
EPI532829	NA	Italy	2014-Feb-06	A/Milano/72/2014	Istituto Superiore di Sanità	National Institute for Medical Research
EPI532819	NA	Georgia	2014-Feb-18	A/Georgia/328/2014	National Centre for Disease Control and Public Health	National Institute for Medical Research
EPI532818	HA	Georgia	2014-Feb-18	A/Georgia/328/2014	National Centre for Disease Control and Public Health	National Institute for Medical Research
EPI532816	HA	Georgia	2014-Feb-06	A/Georgia/215/2014	National Centre for Disease Control and Public Health	National Institute for Medical Research
EPI532817	NA	Georgia	2014-Feb-06	A/Georgia/215/2014	National Centre for Disease Control and Public Health	National Institute for Medical Research
EPI532808	HA	Belgium	2014-Feb-16	A/Belgium/14S0070/2014	Scientific Institute of Public Health	National Institute for Medical Research
EPI532809	NA	Belgium	2014-Feb-16	A/Belgium/14S0070/2014	Scientific Institute of Public Health	National Institute for Medical Research
EPI532806	HA	Belgium	2014-Feb-13	A/Belgium/14H0010/2014	Scientific Institute of Public Health	National Institute for Medical Research
EPI532807	NA	Belgium	2014-Feb-13	A/Belgium/14H0010/2014	Scientific Institute of Public Health	National Institute for Medical Research
EPI537082	NA	United States	2014-Mar-10	A/Hawaii/09/2014	State of Hawaii Department of Health	Centers for Disease Control and Prevention
EPI537083	HA	United States	2014-Mar-10	A/Hawaii/09/2014	State of Hawaii Department of Health	Centers for Disease Control and Prevention
EPI532628	MP	United States	2014-Mar-10	A/Hawaii/09/2014	State of Hawaii Department of Health	Centers for Disease Control and Prevention
EPI537099	NA	United States	2014-Apr-15	A/North Carolina/14/2014	North Carolina State Laboratory of Public Health	Centers for Disease Control and Prevention
EPI532625	MP	United States	2014-Apr-15	A/North Carolina/14/2014	North Carolina State Laboratory of Public Health	Centers for Disease Control and Prevention
EPI532626	HA	United States	2014-Apr-15	A/North Carolina/14/2014	North Carolina State Laboratory of Public Health	Centers for Disease Control and Prevention
EPI532177	HA	United States	2014-Feb-11	A/Oklahoma/3806/2014		Other Database Import	Connors,B.C.; Jones,S.L.; Bisaha,S.A.; Canas,L.C.; Baker,J.A.; Couch,M.R.; Garrett,C.M.; Powell,M.L.; Hanson,J.F.; Yohannes,R.A.; DeMarcus,L.S.; Smith,J.P.; Fumia,K.F.; Zorich,S.C.; Macias,E.A.; Olsen,E.T.; Sjoberg,P.A.
EPI532157	HA	Korea, Republic of	2014-Mar-17	A/Korea/3786/2014		Other Database Import	Connors,B.C.; Jones,S.L.; Bisaha,S.A.; Canas,L.C.; Baker,J.A.; Couch,M.R.; Garrett,C.M.; Powell,M.L.; Hanson,J.F.; Yohannes,R.A.; DeMarcus,L.S.; Smith,J.P.; Fumia,K.F.; Zorich,S.C.; Macias,E.A.; Olsen,E.T.; Sjoberg,P.A.
EPI532154	HA	Korea, Republic of	2014-Mar-04	A/Korea/3783/2014		Other Database Import	Connors,B.C.; Jones,S.L.; Bisaha,S.A.; Canas,L.C.; Baker,J.A.; Couch,M.R.; Garrett,C.M.; Powell,M.L.; Hanson,J.F.; Yohannes,R.A.; DeMarcus,L.S.; Smith,J.P.; Fumia,K.F.; Zorich,S.C.; Macias,E.A.; Olsen,E.T.; Sjoberg,P.A.
EPI532151	HA	Korea, Republic of	2014-Feb-10	A/Korea/3780/2014		Other Database Import	Connors,B.C.; Jones,S.L.; Bisaha,S.A.; Canas,L.C.; Baker,J.A.; Couch,M.R.; Garrett,C.M.; Powell,M.L.; Hanson,J.F.; Yohannes,R.A.; DeMarcus,L.S.; Smith,J.P.; Fumia,K.F.; Zorich,S.C.; Macias,E.A.; Olsen,E.T.; Sjoberg,P.A.
EPI532150	HA	Korea, Republic of	2014-Feb-21	A/Korea/3779/2014		Other Database Import	Connors,B.C.; Jones,S.L.; Bisaha,S.A.; Canas,L.C.; Baker,J.A.; Couch,M.R.; Garrett,C.M.; Powell,M.L.; Hanson,J.F.; Yohannes,R.A.; DeMarcus,L.S.; Smith,J.P.; Fumia,K.F.; Zorich,S.C.; Macias,E.A.; Olsen,E.T.; Sjoberg,P.A.
EPI532143	HA	Korea, Republic of	2014-Feb-07	A/Korea/3772/2014		Other Database Import	Connors,B.C.; Jones,S.L.; Bisaha,S.A.; Canas,L.C.; Baker,J.A.; Couch,M.R.; Garrett,C.M.; Powell,M.L.; Hanson,J.F.; Yohannes,R.A.; DeMarcus,L.S.; Smith,J.P.; Fumia,K.F.; Zorich,S.C.; Macias,E.A.; Olsen,E.T.; Sjoberg,P.A.
EPI532133	HA	Japan	2014-Feb-07	A/Japan/3762/2014		Other Database Import	Connors,B.C.; Jones,S.L.; Bisaha,S.A.; Canas,L.C.; Baker,J.A.; Couch,M.R.; Garrett,C.M.; Powell,M.L.; Hanson,J.F.; Yohannes,R.A.; DeMarcus,L.S.; Smith,J.P.; Fumia,K.F.; Zorich,S.C.; Macias,E.A.; Olsen,E.T.; Sjoberg,P.A.
EPI532132	HA	Japan	2014-Feb-06	A/Japan/3761/2014		Other Database Import	Connors,B.C.; Jones,S.L.; Bisaha,S.A.; Canas,L.C.; Baker,J.A.; Couch,M.R.; Garrett,C.M.; Powell,M.L.; Hanson,J.F.; Yohannes,R.A.; DeMarcus,L.S.; Smith,J.P.; Fumia,K.F.; Zorich,S.C.; Macias,E.A.; Olsen,E.T.; Sjoberg,P.A.
EPI532129	HA	Japan	2014-Feb-04	A/Japan/3758/2014		Other Database Import	Connors,B.C.; Jones,S.L.; Bisaha,S.A.; Canas,L.C.; Baker,J.A.; Couch,M.R.; Garrett,C.M.; Powell,M.L.; Hanson,J.F.; Yohannes,R.A.; DeMarcus,L.S.; Smith,J.P.; Fumia,K.F.; Zorich,S.C.; Macias,E.A.; Olsen,E.T.; Sjoberg,P.A.
EPI532100	HA	United States	2014-Mar-25	A/Delaware/3729/2014		Other Database Import	Connors,B.C.; Jones,S.L.; Bisaha,S.A.; Canas,L.C.; Baker,J.A.; Couch,M.R.; Garrett,C.M.; Powell,M.L.; Hanson,J.F.; Yohannes,R.A.; DeMarcus,L.S.; Smith,J.P.; Fumia,K.F.; Zorich,S.C.; Macias,E.A.; Olsen,E.T.; Sjoberg,P.A.
EPI531945	NA	Italy	2014-Feb-03	A/Roma/08/2014	Università Cattolica del Sacro Cuore	Istituto Superiore di Sanità (ISS)
EPI531944	HA	Italy	2014-Feb-03	A/Roma/08/2014	Università Cattolica del Sacro Cuore	Istituto Superiore di Sanità (ISS)
EPI531943	NA	Italy	2014-Feb-06	A/Firenze/08/2014	University of Florence	Istituto Superiore di Sanità (ISS)
EPI531942	HA	Italy	2014-Feb-06	A/Firenze/08/2014	University of Florence	Istituto Superiore di Sanità (ISS)
EPI531939	NA	Italy	2014-Feb-07	A/Parma/32/2014	University of Parma	Istituto Superiore di Sanità (ISS)
EPI531938	HA	Italy	2014-Feb-07	A/Parma/32/2014	University of Parma	Istituto Superiore di Sanità (ISS)
EPI531758	MP	United States	2014-Apr-26	A/New Hampshire/11/2014	New Hampshire Public Health Laboratories	Centers for Disease Control and Prevention
EPI531759	NA	United States	2014-Apr-26	A/New Hampshire/11/2014	New Hampshire Public Health Laboratories	Centers for Disease Control and Prevention
EPI531760	HA	United States	2014-Apr-26	A/New Hampshire/11/2014	New Hampshire Public Health Laboratories	Centers for Disease Control and Prevention
EPI531752	MP	United States	2014-Apr-10	A/Vermont/03/2014	Vermont Department of Health Laboratory	Centers for Disease Control and Prevention
EPI531753	NA	United States	2014-Apr-10	A/Vermont/03/2014	Vermont Department of Health Laboratory	Centers for Disease Control and Prevention
EPI531754	HA	United States	2014-Apr-10	A/Vermont/03/2014	Vermont Department of Health Laboratory	Centers for Disease Control and Prevention
EPI531749	MP	United States	2014-Apr-05	A/Nevada/09/2014	Nevada State Health Laboratory	Centers for Disease Control and Prevention
EPI531750	NA	United States	2014-Apr-05	A/Nevada/09/2014	Nevada State Health Laboratory	Centers for Disease Control and Prevention
EPI531751	HA	United States	2014-Apr-05	A/Nevada/09/2014	Nevada State Health Laboratory	Centers for Disease Control and Prevention
EPI531745	MP	United States	2014-Apr-17	A/Alaska/06/2014	Alaska State Virology Lab	Centers for Disease Control and Prevention
EPI531746	NA	United States	2014-Apr-17	A/Alaska/06/2014	Alaska State Virology Lab	Centers for Disease Control and Prevention
EPI531747	HA	United States	2014-Apr-17	A/Alaska/06/2014	Alaska State Virology Lab	Centers for Disease Control and Prevention
EPI531742	MP	United States	2014-Mar-15	A/Alaska/05/2014	Alaska State Virology Lab	Centers for Disease Control and Prevention
EPI531743	NA	United States	2014-Mar-15	A/Alaska/05/2014	Alaska State Virology Lab	Centers for Disease Control and Prevention
EPI531744	HA	United States	2014-Mar-15	A/Alaska/05/2014	Alaska State Virology Lab	Centers for Disease Control and Prevention
EPI531728	NA	United States	2014-Apr-13	A/Vermont/02/2014	Vermont Department of Health Laboratory	Centers for Disease Control and Prevention
EPI531729	HA	United States	2014-Apr-13	A/Vermont/02/2014	Vermont Department of Health Laboratory	Centers for Disease Control and Prevention
EPI531727	MP	United States	2014-Apr-13	A/Vermont/02/2014	Vermont Department of Health Laboratory	Centers for Disease Control and Prevention
EPI531711	MP	Palau	2014-Mar-26	A/Palau/6759/2014	State of Hawaii Department of Health	Centers for Disease Control and Prevention
EPI531712	NA	Palau	2014-Mar-26	A/Palau/6759/2014	State of Hawaii Department of Health	Centers for Disease Control and Prevention
EPI531713	HA	Palau	2014-Mar-26	A/Palau/6759/2014	State of Hawaii Department of Health	Centers for Disease Control and Prevention
EPI531697	MP	United States	2014-Mar-30	A/New Mexico/06/2014	New Mexico Department of Health	Centers for Disease Control and Prevention
EPI531698	NA	United States	2014-Mar-30	A/New Mexico/06/2014	New Mexico Department of Health	Centers for Disease Control and Prevention
EPI532623	HA	United States	2014-Mar-30	A/New Mexico/06/2014	New Mexico Department of Health	Centers for Disease Control and Prevention
EPI531181	HA	Brazil	2014-Apr-16	A/Sao Paulo/34136/2014	Instituto Adolfo Lutz	Instituto Adolfo Lutz	Santos,Katia;Silva,Daniela;Benega,Margarete;Paulino,Renato;Santos,Cecilia;Paiva,Terezinha
EPI531178	HA	Brazil	2014-Mar-31	A/Sao Paulo/23803/2014	Instituto Adolfo Lutz	Instituto Adolfo Lutz	Santos,Katia;Silva,Daniela;Benega,Margarete;Paulino,Renato;Santos,Cecilia;Paiva,Terezinha
EPI531133	HA	Brazil	2014-May-07	A/Goias/42119/2014	Instituto Adolfo Lutz	Instituto Adolfo Lutz	Santos,Katia;Silva,Daniela;Benega,Margarete;Paulino,Renato;Santos,Cecilia;Paiva,Terezinha
EPI531132	HA	Brazil	2014-May-07	A/Goias/42035/2014	Instituto Adolfo Lutz	Instituto Adolfo Lutz	Santos,Katia;Silva,Daniela;Benega,Margarete;Paulino,Renato;Santos,Cecilia;Paiva,Terezinha
EPI531131	HA	Brazil	2014-Apr-22	A/Mato Grosso do Sul/41977/2014	Instituto Adolfo Lutz	Instituto Adolfo Lutz	Santos,Katia;Silva,Daniela;Benega,Margarete;Paulino,Renato;Santos,Cecilia;Paiva,Terezinha
EPI531130	HA	Brazil	2014-May-08	A/Mato Grosso do Sul/45230/2014	Instituto Adolfo Lutz	Instituto Adolfo Lutz	Santos,Katia;Silva,Daniela;Benega,Margarete;Paulino,Renato;Santos,Cecilia;Paiva,Terezinha
EPI530693	HA	Ukraine	2014-Mar-21	A/Ukraine/218/2014	Institute of Epidemiology and Infectious Diseases AMS of Ukraine	National Institute for Medical Research
EPI530694	NA	Ukraine	2014-Mar-21	A/Ukraine/218/2014	Institute of Epidemiology and Infectious Diseases AMS of Ukraine	National Institute for Medical Research
EPI530685	HA	Switzerland	2014-Mar-27	A/Switzerland/10295858/2014	Hopital Cantonal Universitaire de Geneves	National Institute for Medical Research
EPI530686	NA	Switzerland	2014-Mar-27	A/Switzerland/10295858/2014	Hopital Cantonal Universitaire de Geneves	National Institute for Medical Research
EPI530683	HA	Switzerland	2014-Mar-28	A/Switzerland/10295823/2014	Hopital Cantonal Universitaire de Geneves	National Institute for Medical Research
EPI530684	NA	Switzerland	2014-Mar-28	A/Switzerland/10295823/2014	Hopital Cantonal Universitaire de Geneves	National Institute for Medical Research
EPI530671	HA	Poland	2014-Feb-26	A/Poland/39/2014	National Institute of Public Health - National Institute of Hygiene	National Institute for Medical Research
EPI530672	NA	Poland	2014-Feb-26	A/Poland/39/2014	National Institute of Public Health - National Institute of Hygiene	National Institute for Medical Research
EPI530667	HA	Poland	2014-Mar-12	A/Poland/1899/2014	National Institute of Public Health - National Institute of Hygiene	National Institute for Medical Research
EPI530668	NA	Poland	2014-Mar-12	A/Poland/1899/2014	National Institute of Public Health - National Institute of Hygiene	National Institute for Medical Research
EPI530661	HA	Poland	2014-Apr-08	A/Poland/1702/2014	National Institute of Public Health - National Institute of Hygiene	National Institute for Medical Research
EPI530662	NA	Poland	2014-Apr-08	A/Poland/1702/2014	National Institute of Public Health - National Institute of Hygiene	National Institute for Medical Research
EPI530659	HA	Poland	2014-Jan-01	A/Poland/160/2014	National Institute of Public Health - National Institute of Hygiene	National Institute for Medical Research
EPI530660	NA	Poland	2014-Jan-01	A/Poland/160/2014	National Institute of Public Health - National Institute of Hygiene	National Institute for Medical Research
EPI530655	HA	Poland	2014-Jan-01	A/Poland/148/2014	National Institute of Public Health - National Institute of Hygiene	National Institute for Medical Research
EPI530656	NA	Poland	2014-Jan-01	A/Poland/148/2014	National Institute of Public Health - National Institute of Hygiene	National Institute for Medical Research
EPI530651	HA	Poland	2014-Mar-10	A/Poland/1111/2014	National Institute of Public Health - National Institute of Hygiene	National Institute for Medical Research
EPI530652	NA	Poland	2014-Mar-10	A/Poland/1111/2014	National Institute of Public Health - National Institute of Hygiene	National Institute for Medical Research
EPI530649	HA	Norway	2014-Jan-08	A/Norway/86/2014	WHO National Influenza Centre	National Institute for Medical Research
EPI530650	NA	Norway	2014-Jan-08	A/Norway/86/2014	WHO National Influenza Centre	National Institute for Medical Research
EPI530645	HA	Norway	2014-Jan-30	A/Norway/409/2014	WHO National Influenza Centre	National Institute for Medical Research
EPI530646	NA	Norway	2014-Jan-30	A/Norway/409/2014	WHO National Influenza Centre	National Institute for Medical Research
EPI530633	HA	Norway	2014-Jan-14	A/Norway/226/2014	WHO National Influenza Centre	National Institute for Medical Research
EPI530634	NA	Norway	2014-Jan-14	A/Norway/226/2014	WHO National Influenza Centre	National Institute for Medical Research
EPI530627	HA	Norway	2014-Jan-08	A/Norway/184/2014	WHO National Influenza Centre	National Institute for Medical Research
EPI530628	NA	Norway	2014-Jan-08	A/Norway/184/2014	WHO National Influenza Centre	National Institute for Medical Research
EPI530619	HA	Norway	2014-Mar-07	A/Norway/1020/2014	WHO National Influenza Centre	National Institute for Medical Research
EPI530620	NA	Norway	2014-Mar-07	A/Norway/1020/2014	WHO National Influenza Centre	National Institute for Medical Research
EPI530615	HA	Ukraine	2014-Feb-26	A/Kharkov/203/2014	Institute of Epidemiology and Infectious Diseases AMS of Ukraine	National Institute for Medical Research
EPI530616	NA	Ukraine	2014-Feb-26	A/Kharkov/203/2014	Institute of Epidemiology and Infectious Diseases AMS of Ukraine	National Institute for Medical Research
EPI530605	HA	Ukraine	2014-Mar-11	A/Dnipro/234/2014	Institute of Epidemiology and Infectious Diseases AMS of Ukraine	National Institute for Medical Research
EPI530606	NA	Ukraine	2014-Mar-11	A/Dnipro/234/2014	Institute of Epidemiology and Infectious Diseases AMS of Ukraine	National Institute for Medical Research
EPI530601	HA	Ukraine	2014-Feb-28	A/Dnipro/229/2014	Institute of Epidemiology and Infectious Diseases AMS of Ukraine	National Institute for Medical Research
EPI530602	NA	Ukraine	2014-Feb-28	A/Dnipro/229/2014	Institute of Epidemiology and Infectious Diseases AMS of Ukraine	National Institute for Medical Research
EPI530594	HA	Bulgaria	2014-Feb-12	A/Bulgaria/827/2014	National Centre of Infectious and	National Institute for Medical Research
EPI530595	NA	Bulgaria	2014-Feb-12	A/Bulgaria/827/2014	National Centre of Infectious and	National Institute for Medical Research
EPI530590	HA	Bulgaria	2014-Feb-14	A/Bulgaria/800/2014	National Centre of Infectious and	National Institute for Medical Research
EPI530591	NA	Bulgaria	2014-Feb-14	A/Bulgaria/800/2014	National Centre of Infectious and	National Institute for Medical Research
EPI530588	HA	Bulgaria	2014-Feb-11	A/Bulgaria/725/2014	National Centre of Infectious and	National Institute for Medical Research
EPI530589	NA	Bulgaria	2014-Feb-11	A/Bulgaria/725/2014	National Centre of Infectious and	National Institute for Medical Research
EPI530584	HA	Bulgaria	2014-Jan-21	A/Bulgaria/283/2014	National Centre of Infectious and	National Institute for Medical Research
EPI530585	NA	Bulgaria	2014-Jan-21	A/Bulgaria/283/2014	National Centre of Infectious and	National Institute for Medical Research
EPI530580	HA	Bulgaria	2014-Jan-14	A/Bulgaria/127/2014	National Centre of Infectious and	National Institute for Medical Research
EPI530581	NA	Bulgaria	2014-Jan-14	A/Bulgaria/127/2014	National Centre of Infectious and	National Institute for Medical Research
EPI529594	MP	New Zealand	2014-Jan-30	A/CAPITAL & COAST/004/2014	Institute of Environmental Science and Research	WHO Collaborating Centre for Reference and Research on Influenza	Deng,Y-M.; Iannello,P.; Spirason,N.; Jelley,L.; Lau,H.; Komadina,N.
EPI529595	NA	New Zealand	2014-Jan-30	A/CAPITAL & COAST/004/2014	Institute of Environmental Science and Research	WHO Collaborating Centre for Reference and Research on Influenza	Deng,Y-M.; Iannello,P.; Spirason,N.; Jelley,L.; Lau,H.; Komadina,N.
EPI529596	HA	New Zealand	2014-Jan-30	A/CAPITAL & COAST/004/2014	Institute of Environmental Science and Research	WHO Collaborating Centre for Reference and Research on Influenza	Deng,Y-M.; Iannello,P.; Spirason,N.; Jelley,L.; Lau,H.; Komadina,N.
EPI529307	NA	Japan	2014-Jan-26	A/Hokkaido/M1/2014		Other Database Import	Kida,H.; Sakoda,Y.; Okamatsu,M.; Hatamachi,J.
EPI529306	HA	Japan	2014-Jan-26	A/Hokkaido/M1/2014		Other Database Import	Kida,H.; Sakoda,Y.; Okamatsu,M.; Hatamachi,J.
EPI527229	HA	United States	2014-Feb-10	A/California/NHRC421092/2014		Other Database Import	Thammavong,H.; Balansay-Ames,M.; Hawksworth,A.; Myers,C.A.; Connors,B.; de Mattos,C.; Brice,G.
EPI527228	HA	United States	2014-Feb-10	A/California/NHRC421080/2014		Other Database Import	Thammavong,H.; Balansay-Ames,M.; Hawksworth,A.; Myers,C.A.; Connors,B.; de Mattos,C.; Brice,G.
EPI526050	HA	United States	2014-Apr-06	A/Minnesota/07/2014	Minnesota Department of Health	Centers for Disease Control and Prevention
EPI526048	MP	United States	2014-Apr-06	A/Minnesota/07/2014	Minnesota Department of Health	Centers for Disease Control and Prevention
EPI526049	NA	United States	2014-Apr-06	A/Minnesota/07/2014	Minnesota Department of Health	Centers for Disease Control and Prevention
EPI526045	MP	United States	2014-Mar-12	A/California/12/2014	California Department of Health Services	Centers for Disease Control and Prevention
EPI526046	NA	United States	2014-Mar-12	A/California/12/2014	California Department of Health Services	Centers for Disease Control and Prevention
EPI526047	HA	United States	2014-Mar-12	A/California/12/2014	California Department of Health Services	Centers for Disease Control and Prevention
EPI526042	MP	United States	2014-Apr-14	A/New Jersey/04/2014	New Jersey Department of Health & Senior Services	Centers for Disease Control and Prevention
EPI526043	NA	United States	2014-Apr-14	A/New Jersey/04/2014	New Jersey Department of Health & Senior Services	Centers for Disease Control and Prevention
EPI526044	HA	United States	2014-Apr-14	A/New Jersey/04/2014	New Jersey Department of Health & Senior Services	Centers for Disease Control and Prevention
EPI526036	MP	United States	2014-Apr-01	A/New Jersey/02/2014	New Jersey Department of Health & Senior Services	Centers for Disease Control and Prevention
EPI526037	NA	United States	2014-Apr-01	A/New Jersey/02/2014	New Jersey Department of Health & Senior Services	Centers for Disease Control and Prevention
EPI526038	HA	United States	2014-Apr-01	A/New Jersey/02/2014	New Jersey Department of Health & Senior Services	Centers for Disease Control and Prevention
EPI526027	MP	United States	2014-Apr-03	A/Delaware/07/2014	Delaware Public Health Lab	Centers for Disease Control and Prevention
EPI526028	NA	United States	2014-Apr-03	A/Delaware/07/2014	Delaware Public Health Lab	Centers for Disease Control and Prevention
EPI526029	HA	United States	2014-Apr-03	A/Delaware/07/2014	Delaware Public Health Lab	Centers for Disease Control and Prevention
EPI526024	MP	United States	2014-Apr-08	A/New York/10/2014	New York State Department of Health	Centers for Disease Control and Prevention
EPI526025	NA	United States	2014-Apr-08	A/New York/10/2014	New York State Department of Health	Centers for Disease Control and Prevention
EPI526026	HA	United States	2014-Apr-08	A/New York/10/2014	New York State Department of Health	Centers for Disease Control and Prevention
EPI526021	MP	United States	2014-Apr-15	A/Pennsylvania/28/2014	Pennsylvania Department of Health	Centers for Disease Control and Prevention
EPI526022	NA	United States	2014-Apr-15	A/Pennsylvania/28/2014	Pennsylvania Department of Health	Centers for Disease Control and Prevention
EPI526023	HA	United States	2014-Apr-15	A/Pennsylvania/28/2014	Pennsylvania Department of Health	Centers for Disease Control and Prevention
EPI526018	MP	United States	2014-Mar-29	A/New Mexico/07/2014	New Mexico Department of Health	Centers for Disease Control and Prevention
EPI526019	NA	United States	2014-Mar-29	A/New Mexico/07/2014	New Mexico Department of Health	Centers for Disease Control and Prevention
EPI526020	HA	United States	2014-Mar-29	A/New Mexico/07/2014	New Mexico Department of Health	Centers for Disease Control and Prevention
EPI525441	HA	Greece	2014-Jan-28	A/Alexandroupolis/68/2014	National Influenza Centre for Northern Greece	National Influenza Centre for Northern Greece	Melidou, A
EPI525167	HA	Greece	2014-Feb-10	A/Thessaloniki/150/2014	National Influenza Centre for Northern Greece	National Influenza Centre for Northern Greece	Melidou, A
EPI525118	HA	Greece	2014-Feb-05	A/Kavala/109/2014	National Influenza Centre for Northern Greece	National Influenza Centre for Northern Greece	Melidou, A
EPI524720	HA	Austria	2014-Apr-06	A/Austria/92/2014	Department of Virology, Medical University Vienna	Medical University Vienna
EPI524721	NA	Austria	2014-Apr-06	A/Austria/92/2014	Department of Virology, Medical University Vienna	Medical University Vienna
EPI524718	HA	Austria	2014-Apr-01	A/Austria/91/2014	Department of Virology, Medical University Vienna	Medical University Vienna
EPI524719	NA	Austria	2014-Apr-01	A/Austria/91/2014	Department of Virology, Medical University Vienna	Medical University Vienna
EPI531705	HA	United States	2014-Feb-10	A/New York/07/2014	New York State Department of Health	Centers for Disease Control and Prevention
EPI524317	MP	United States	2014-Feb-10	A/New York/07/2014	New York State Department of Health	Centers for Disease Control and Prevention
EPI524318	NA	United States	2014-Feb-10	A/New York/07/2014	New York State Department of Health	Centers for Disease Control and Prevention
EPI531710	HA	United States	2014-Mar-02	A/Texas/14/2014	Texas Department of State Health Services-Laboratory Services	Centers for Disease Control and Prevention
EPI524315	MP	United States	2014-Mar-02	A/Texas/14/2014	Texas Department of State Health Services-Laboratory Services	Centers for Disease Control and Prevention
EPI524316	NA	United States	2014-Mar-02	A/Texas/14/2014	Texas Department of State Health Services-Laboratory Services	Centers for Disease Control and Prevention
EPI531723	HA	United States	2014-Mar-10	A/Minnesota/04/2014	Minnesota Department of Health	Centers for Disease Control and Prevention
EPI524313	MP	United States	2014-Mar-10	A/Minnesota/04/2014	Minnesota Department of Health	Centers for Disease Control and Prevention
EPI524314	NA	United States	2014-Mar-10	A/Minnesota/04/2014	Minnesota Department of Health	Centers for Disease Control and Prevention
EPI531707	MP	United States	2014-Mar-27	A/Utah/06/2014	Utah Department of Health	Centers for Disease Control and Prevention
EPI531708	HA	United States	2014-Mar-27	A/Utah/06/2014	Utah Department of Health	Centers for Disease Control and Prevention
EPI524312	NA	United States	2014-Mar-27	A/Utah/06/2014	Utah Department of Health	Centers for Disease Control and Prevention
EPI531706	HA	United States	2014-Mar-23	A/New Hampshire/09/2014	New Hampshire Public Health Laboratories	Centers for Disease Control and Prevention
EPI524306	MP	United States	2014-Mar-23	A/New Hampshire/09/2014	New Hampshire Public Health Laboratories	Centers for Disease Control and Prevention
EPI524307	NA	United States	2014-Mar-23	A/New Hampshire/09/2014	New Hampshire Public Health Laboratories	Centers for Disease Control and Prevention
EPI524303	MP	United States	2014-Mar-26	A/California/11/2014	Los Angeles Quarantine Station, CDC Quarantine Epidemiology and Surveillance Team	Centers for Disease Control and Prevention
EPI524304	NA	United States	2014-Mar-26	A/California/11/2014	Los Angeles Quarantine Station, CDC Quarantine Epidemiology and Surveillance Team	Centers for Disease Control and Prevention
EPI524305	HA	United States	2014-Mar-26	A/California/11/2014	Los Angeles Quarantine Station, CDC Quarantine Epidemiology and Surveillance Team	Centers for Disease Control and Prevention
EPI531709	HA	United States	2014-Mar-20	A/Texas/15/2014	Texas Department of State Health Services-Laboratory Services	Centers for Disease Control and Prevention
EPI524294	MP	United States	2014-Mar-20	A/Texas/15/2014	Texas Department of State Health Services-Laboratory Services	Centers for Disease Control and Prevention
EPI524295	NA	United States	2014-Mar-20	A/Texas/15/2014	Texas Department of State Health Services-Laboratory Services	Centers for Disease Control and Prevention
EPI521953	NA	Austria	2014-Apr-01	A/Austria/87/2014	Department of Virology, Medical University Vienna	Medical University Vienna
EPI521952	HA	Austria	2014-Apr-01	A/Austria/87/2014	Department of Virology, Medical University Vienna	Medical University Vienna
EPI521937	NA	Austria	2014-Mar-14	A/Austria/83/2014	Department of Virology, Medical University Vienna	Medical University Vienna
EPI521936	HA	Austria	2014-Mar-14	A/Austria/83/2014	Department of Virology, Medical University Vienna	Medical University Vienna
EPI521905	MP	United States	2014-Apr-15	A/North Carolina/13/2014	North Carolina State Laboratory of Public Health	Centers for Disease Control and Prevention
EPI521906	NA	United States	2014-Apr-15	A/North Carolina/13/2014	North Carolina State Laboratory of Public Health	Centers for Disease Control and Prevention
EPI521907	HA	United States	2014-Apr-15	A/North Carolina/13/2014	North Carolina State Laboratory of Public Health	Centers for Disease Control and Prevention
EPI521902	MP	United States	2014-Apr-14	A/New Jersey/05/2014	New Jersey Department of Health & Senior Services	Centers for Disease Control and Prevention
EPI521903	NA	United States	2014-Apr-14	A/New Jersey/05/2014	New Jersey Department of Health & Senior Services	Centers for Disease Control and Prevention
EPI521904	HA	United States	2014-Apr-14	A/New Jersey/05/2014	New Jersey Department of Health & Senior Services	Centers for Disease Control and Prevention
EPI521900	HA	United States	2014-Apr-14	A/New Jersey/03/2014	New Jersey Department of Health & Senior Services	Centers for Disease Control and Prevention
EPI521898	MP	United States	2014-Apr-14	A/New Jersey/03/2014	New Jersey Department of Health & Senior Services	Centers for Disease Control and Prevention
EPI521899	NA	United States	2014-Apr-14	A/New Jersey/03/2014	New Jersey Department of Health & Senior Services	Centers for Disease Control and Prevention
EPI521895	MP	United States	2014-Mar-31	A/Kentucky/06/2014	Kentucky Division of Laboratory Services	Centers for Disease Control and Prevention
EPI521896	NA	United States	2014-Mar-31	A/Kentucky/06/2014	Kentucky Division of Laboratory Services	Centers for Disease Control and Prevention
EPI521897	HA	United States	2014-Mar-31	A/Kentucky/06/2014	Kentucky Division of Laboratory Services	Centers for Disease Control and Prevention
EPI521888	MP	United States	2014-Apr-13	A/Utah/07/2014	Utah Department of Health	Centers for Disease Control and Prevention
EPI521889	NA	United States	2014-Apr-13	A/Utah/07/2014	Utah Department of Health	Centers for Disease Control and Prevention
EPI521890	HA	United States	2014-Apr-13	A/Utah/07/2014	Utah Department of Health	Centers for Disease Control and Prevention
EPI521883	MP	United States	2014-Apr-13	A/Colorado/11/2014	Colorado Department of Health Lab	Centers for Disease Control and Prevention
EPI521884	NA	United States	2014-Apr-13	A/Colorado/11/2014	Colorado Department of Health Lab	Centers for Disease Control and Prevention
EPI521885	HA	United States	2014-Apr-13	A/Colorado/11/2014	Colorado Department of Health Lab	Centers for Disease Control and Prevention
EPI520698	HA	Austria	2014-Mar-11	A/Austria/82/2014	Department of Virology, Medical University Vienna	Medical University Vienna
EPI520699	NA	Austria	2014-Mar-11	A/Austria/82/2014	Department of Virology, Medical University Vienna	Medical University Vienna
EPI520510	NA	Japan	2014-Feb-07	A/NIIGATA/296/2014	Niigata Prefectural Institute of Public Health and Environmental Sciences	National Institute of Infectious Diseases (NIID)	Takashita,Emi; Fujisaki,Seiichiro; Ejima,Miho; Odagiri,Takato; Tashiro,Masato
EPI520511	HA	Japan	2014-Feb-07	A/NIIGATA/296/2014	Niigata Prefectural Institute of Public Health and Environmental Sciences	National Institute of Infectious Diseases (NIID)	Takashita,Emi; Fujisaki,Seiichiro; Ejima,Miho; Odagiri,Takato; Tashiro,Masato
EPI520422	MP	United States	2014-Apr-07	A/Virginia/08/2014	University of Virginia, Medical Labs/Microbiology	Centers for Disease Control and Prevention
EPI520423	NA	United States	2014-Apr-07	A/Virginia/08/2014	University of Virginia, Medical Labs/Microbiology	Centers for Disease Control and Prevention
EPI520424	HA	United States	2014-Apr-07	A/Virginia/08/2014	University of Virginia, Medical Labs/Microbiology	Centers for Disease Control and Prevention
EPI520417	MP	United States	2014-Mar-27	A/Delaware/06/2014	Delaware Public Health Lab	Centers for Disease Control and Prevention
EPI520418	NA	United States	2014-Mar-27	A/Delaware/06/2014	Delaware Public Health Lab	Centers for Disease Control and Prevention
EPI520419	HA	United States	2014-Mar-27	A/Delaware/06/2014	Delaware Public Health Lab	Centers for Disease Control and Prevention
EPI520403	MP	Palau	2014-Mar-28	A/Palau/6727/2014	State of Hawaii Department of Health	Centers for Disease Control and Prevention
EPI520404	HA	Palau	2014-Mar-28	A/Palau/6727/2014	State of Hawaii Department of Health	Centers for Disease Control and Prevention
EPI521901	NA	Palau	2014-Mar-28	A/Palau/6727/2014	State of Hawaii Department of Health	Centers for Disease Control and Prevention
EPI520398	MP	United States	2014-Mar-16	A/Colorado/09/2014	Colorado Department of Health Lab	Centers for Disease Control and Prevention
EPI520399	HA	United States	2014-Mar-16	A/Colorado/09/2014	Colorado Department of Health Lab	Centers for Disease Control and Prevention
EPI521912	NA	United States	2014-Mar-16	A/Colorado/09/2014	Colorado Department of Health Lab	Centers for Disease Control and Prevention
EPI520395	MP	Thailand	2014-Feb-25	A/Prachuapkhirikhan/137/2014	WHO National Influenza Centre, National Institute of Medical Research (NIMR)	Centers for Disease Control and Prevention
EPI520396	NA	Thailand	2014-Feb-25	A/Prachuapkhirikhan/137/2014	WHO National Influenza Centre, National Institute of Medical Research (NIMR)	Centers for Disease Control and Prevention
EPI520397	HA	Thailand	2014-Feb-25	A/Prachuapkhirikhan/137/2014	WHO National Influenza Centre, National Institute of Medical Research (NIMR)	Centers for Disease Control and Prevention
EPI520386	MP	United States	2014-Mar-06	A/Colorado/08/2014	Colorado Department of Health Lab	Centers for Disease Control and Prevention
EPI520387	NA	United States	2014-Mar-06	A/Colorado/08/2014	Colorado Department of Health Lab	Centers for Disease Control and Prevention
EPI520388	HA	United States	2014-Mar-06	A/Colorado/08/2014	Colorado Department of Health Lab	Centers for Disease Control and Prevention
EPI520382	MP	Palau	2014-Mar-30	A/Palau/6726/2014	State of Hawaii Department of Health	Centers for Disease Control and Prevention
EPI520383	HA	Palau	2014-Mar-30	A/Palau/6726/2014	State of Hawaii Department of Health	Centers for Disease Control and Prevention
EPI521886	NA	Palau	2014-Mar-30	A/Palau/6726/2014	State of Hawaii Department of Health	Centers for Disease Control and Prevention
EPI520357	MP	Thailand	2014-Feb-28	A/Prachuapkhirikhan/163/2014	WHO National Influenza Centre, National Institute of Medical Research (NIMR)	Centers for Disease Control and Prevention
EPI520358	NA	Thailand	2014-Feb-28	A/Prachuapkhirikhan/163/2014	WHO National Influenza Centre, National Institute of Medical Research (NIMR)	Centers for Disease Control and Prevention
EPI520359	HA	Thailand	2014-Feb-28	A/Prachuapkhirikhan/163/2014	WHO National Influenza Centre, National Institute of Medical Research (NIMR)	Centers for Disease Control and Prevention
EPI520354	MP	United States	2014-Mar-11	A/Nebraska/04/2014	Nebraska Public Health Lab	Centers for Disease Control and Prevention
EPI520355	NA	United States	2014-Mar-11	A/Nebraska/04/2014	Nebraska Public Health Lab	Centers for Disease Control and Prevention
EPI520356	HA	United States	2014-Mar-11	A/Nebraska/04/2014	Nebraska Public Health Lab	Centers for Disease Control and Prevention
EPI520351	MP	United States	2014-Apr-03	A/Nebraska/03/2014	Nebraska Public Health Lab	Centers for Disease Control and Prevention
EPI520352	NA	United States	2014-Apr-03	A/Nebraska/03/2014	Nebraska Public Health Lab	Centers for Disease Control and Prevention
EPI520353	HA	United States	2014-Apr-03	A/Nebraska/03/2014	Nebraska Public Health Lab	Centers for Disease Control and Prevention
EPI520349	MP	Canada	2014-Feb-08	A/Ontario/RV1131/2014	National Microbiology Laboratory, Health Canada	Centers for Disease Control and Prevention
EPI520350	HA	Canada	2014-Feb-08	A/Ontario/RV1131/2014	National Microbiology Laboratory, Health Canada	Centers for Disease Control and Prevention
EPI521875	NA	Canada	2014-Feb-08	A/Ontario/RV1131/2014	National Microbiology Laboratory, Health Canada	Centers for Disease Control and Prevention
EPI520329	NA	Japan	2014-Jan-27	A/MIYAGI/11/2014	Miyagi Prefectural Institute of Public Health and Environment	National Institute of Infectious Diseases (NIID)	Takashita,Emi; Fujisaki,Seiichiro; Shirakura,Masayuki; Ejima,Miho; Tashiro,Masato; Odagiri,Takato
EPI520330	HA	Japan	2014-Jan-27	A/MIYAGI/11/2014	Miyagi Prefectural Institute of Public Health and Environment	National Institute of Infectious Diseases (NIID)	Takashita,Emi; Fujisaki,Seiichiro; Shirakura,Masayuki; Ejima,Miho; Tashiro,Masato; Odagiri,Takato
EPI520327	NA	Japan	2014-Jan-29	A/GIFU/25/2014	Gifu Prefectural Institute of Health and Environmental Sciences	National Institute of Infectious Diseases (NIID)	Takashita,Emi; Fujisaki,Seiichiro; Shirakura,Masayuki; Ejima,Miho; Tashiro,Masato; Odagiri,Takato
EPI520328	HA	Japan	2014-Jan-29	A/GIFU/25/2014	Gifu Prefectural Institute of Health and Environmental Sciences	National Institute of Infectious Diseases (NIID)	Takashita,Emi; Fujisaki,Seiichiro; Shirakura,Masayuki; Ejima,Miho; Tashiro,Masato; Odagiri,Takato
EPI520325	NA	Japan	2014-Jan-31	A/GIFU/24/2014	Gifu Prefectural Institute of Health and Environmental Sciences	National Institute of Infectious Diseases (NIID)	Takashita,Emi; Fujisaki,Seiichiro; Shirakura,Masayuki; Ejima,Miho; Tashiro,Masato; Odagiri,Takato
EPI520326	HA	Japan	2014-Jan-31	A/GIFU/24/2014	Gifu Prefectural Institute of Health and Environmental Sciences	National Institute of Infectious Diseases (NIID)	Takashita,Emi; Fujisaki,Seiichiro; Shirakura,Masayuki; Ejima,Miho; Tashiro,Masato; Odagiri,Takato
EPI520323	NA	Japan	2014-Jan-27	A/GIFU/19/2014	Gifu Prefectural Institute of Health and Environmental Sciences	National Institute of Infectious Diseases (NIID)	Takashita,Emi; Fujisaki,Seiichiro; Shirakura,Masayuki; Ejima,Miho; Tashiro,Masato; Odagiri,Takato
EPI520324	HA	Japan	2014-Jan-27	A/GIFU/19/2014	Gifu Prefectural Institute of Health and Environmental Sciences	National Institute of Infectious Diseases (NIID)	Takashita,Emi; Fujisaki,Seiichiro; Shirakura,Masayuki; Ejima,Miho; Tashiro,Masato; Odagiri,Takato
EPI520311	NA	Japan	2014-Feb-05	A/GIFU-C/28/2014	Gifu Municipal Institute of Public Health	National Institute of Infectious Diseases (NIID)	Takashita,Emi; Fujisaki,Seiichiro; Shirakura,Masayuki; Ejima,Miho; Tashiro,Masato; Odagiri,Takato
EPI520312	HA	Japan	2014-Feb-05	A/GIFU-C/28/2014	Gifu Municipal Institute of Public Health	National Institute of Infectious Diseases (NIID)	Takashita,Emi; Fujisaki,Seiichiro; Shirakura,Masayuki; Ejima,Miho; Tashiro,Masato; Odagiri,Takato
EPI520309	NA	Japan	2014-Jan-20	A/GUNMA/39/2014	Gunma Prefectural Institute of Public Health and Environmental Sciences	National Institute of Infectious Diseases (NIID)	Takashita,Emi; Fujisaki,Seiichiro; Shirakura,Masayuki; Ejima,Miho; Tashiro,Masato; Odagiri,Takato
EPI520310	HA	Japan	2014-Jan-20	A/GUNMA/39/2014	Gunma Prefectural Institute of Public Health and Environmental Sciences	National Institute of Infectious Diseases (NIID)	Takashita,Emi; Fujisaki,Seiichiro; Shirakura,Masayuki; Ejima,Miho; Tashiro,Masato; Odagiri,Takato
EPI520301	NA	Japan	2014-Jan-06	A/EHIME/4/2014	Ehime Prefecture Institute of Public Health and Environmental Science	National Institute of Infectious Diseases (NIID)	Takashita,Emi; Fujisaki,Seiichiro; Shirakura,Masayuki; Ejima,Miho; Tashiro,Masato; Odagiri,Takato
EPI520302	HA	Japan	2014-Jan-06	A/EHIME/4/2014	Ehime Prefecture Institute of Public Health and Environmental Science	National Institute of Infectious Diseases (NIID)	Takashita,Emi; Fujisaki,Seiichiro; Shirakura,Masayuki; Ejima,Miho; Tashiro,Masato; Odagiri,Takato
EPI518220	HA	Spain	2014-Apr-07	A/Melilla/1605/2014	Instituto de Salud Carlos III	Instituto de Salud Carlos III	Pozo,F; Perez-Sautu,U.; Calderon,A.; Gonzalez -Esguevillas,M.; Molinero,M.; Casas,I.
EPI518214	HA	Spain	2014-Mar-19	A/CastillaLaMancha/1517/2014	Instituto de Salud Carlos III	Instituto de Salud Carlos III	Pozo,F; Perez-Sautu,U.; Calderon,A.; Gonzalez -Esguevillas,M.; Molinero,M.; Casas,I.
EPI517115	HA	Spain	2014-Jan-09	A/Catalonia/2148225NS/2014	Hospital Clínic	Hospital Clínic de Barcelona	Mosquera, MM.; Isanta, R.; Vendrell, R. ; Marcos, MA.; Vila, J.
EPI517116	NA	Spain	2014-Jan-09	A/Catalonia/2148225NS/2014	Hospital Clínic	Hospital Clínic de Barcelona	Mosquera, MM.; Isanta, R.; Vendrell, R. ; Marcos, MA.; Vila, J.
EPI516933	HA	Slovenia	2014-Jan-09	A/Slovenia/87/2014	Laboratory for Virology, National Institute of Public Health	National Institute for Medical Research
EPI516934	NA	Slovenia	2014-Jan-09	A/Slovenia/87/2014	Laboratory for Virology, National Institute of Public Health	National Institute for Medical Research
EPI516918	NA	Jordan	2014-Jan-19	A/Jordan/30062/2014	Laboratory Directorate	National Institute for Medical Research
EPI516917	HA	Jordan	2014-Jan-19	A/Jordan/30062/2014	Laboratory Directorate	National Institute for Medical Research
EPI516915	HA	Jordan	2014-Jan-02	A/Jordan/30022/2014	Laboratory Directorate	National Institute for Medical Research
EPI516916	NA	Jordan	2014-Jan-02	A/Jordan/30022/2014	Laboratory Directorate	National Institute for Medical Research
EPI516913	HA	Jordan	2014-Jan-21	A/Jordan/20053/2014	Laboratory Directorate	National Institute for Medical Research
EPI516914	NA	Jordan	2014-Jan-21	A/Jordan/20053/2014	Laboratory Directorate	National Institute for Medical Research
EPI516905	HA	Cyprus	2014-Jan-28	A/Cyprus/F30/2014	Nicosia General Hospital	National Institute for Medical Research
EPI516906	NA	Cyprus	2014-Jan-28	A/Cyprus/F30/2014	Nicosia General Hospital	National Institute for Medical Research
EPI516893	HA	Spain	2014-Jan-17	A/Valencia/0624383NS/2014	Subdireccion General de Epidemiologia y Vigilancia de la Salud	Hospital Clínic de Barcelona	Mosquera, MM.; Isanta, R.; Vendrell, R. ; Marcos, MA.; Vila, J.
EPI516894	NA	Spain	2014-Jan-17	A/Valencia/0624383NS/2014	Subdireccion General de Epidemiologia y Vigilancia de la Salud	Hospital Clínic de Barcelona	Mosquera, MM.; Isanta, R.; Vendrell, R. ; Marcos, MA.; Vila, J.
EPI516826	NA	Austria	2014-Mar-17	A/Austria/77/2014	Department of Virology, Medical University Vienna	Medical University Vienna
EPI516827	HA	Austria	2014-Mar-17	A/Austria/77/2014	Department of Virology, Medical University Vienna	Medical University Vienna
EPI516810	NA	Austria	2014-Mar-26	A/Austria/68/2014	Department of Virology, Medical University Vienna	Medical University Vienna
EPI516809	HA	Austria	2014-Mar-26	A/Austria/68/2014	Department of Virology, Medical University Vienna	Medical University Vienna
EPI516699	NA	United States	2014-Mar-15	A/Connecticut/04/2014	Connecticut Department. of Public Health	Centers for Disease Control and Prevention
EPI516700	HA	United States	2014-Mar-15	A/Connecticut/04/2014	Connecticut Department. of Public Health	Centers for Disease Control and Prevention
EPI516993	MP	United States	2014-Mar-15	A/Connecticut/04/2014	Connecticut Department. of Public Health	Centers for Disease Control and Prevention
EPI516697	NA	United States	2014-Feb-12	A/Florida/15/2014	Florida Department of Health-Jacksonville	Centers for Disease Control and Prevention
EPI516698	HA	United States	2014-Feb-12	A/Florida/15/2014	Florida Department of Health-Jacksonville	Centers for Disease Control and Prevention
EPI516994	MP	United States	2014-Feb-12	A/Florida/15/2014	Florida Department of Health-Jacksonville	Centers for Disease Control and Prevention
EPI516695	NA	United States	2014-Jan-05	A/Texas/06/2014	Texas Department of State Health Services-Laboratory Services	Centers for Disease Control and Prevention
EPI516696	HA	United States	2014-Jan-05	A/Texas/06/2014	Texas Department of State Health Services-Laboratory Services	Centers for Disease Control and Prevention
EPI516751	MP	United States	2014-Jan-05	A/Texas/06/2014	Texas Department of State Health Services-Laboratory Services	Centers for Disease Control and Prevention
EPI516687	NA	United States	2014-Mar-05	A/New Hampshire/08/2014	New Hampshire Public Health Laboratories	Centers for Disease Control and Prevention
EPI516688	HA	United States	2014-Mar-05	A/New Hampshire/08/2014	New Hampshire Public Health Laboratories	Centers for Disease Control and Prevention
EPI516995	MP	United States	2014-Mar-05	A/New Hampshire/08/2014	New Hampshire Public Health Laboratories	Centers for Disease Control and Prevention
EPI516684	HA	United States	2014-Mar-02	A/Oklahoma/05/2014	Oklahoma State Department of Health	Centers for Disease Control and Prevention
EPI516987	MP	United States	2014-Mar-02	A/Oklahoma/05/2014	Oklahoma State Department of Health	Centers for Disease Control and Prevention
EPI516683	NA	United States	2014-Mar-02	A/Oklahoma/05/2014	Oklahoma State Department of Health	Centers for Disease Control and Prevention
EPI516986	MP	United States	2014-Feb-26	A/Pennsylvania/22/2014	UPMC-CLB Dept of Microbiology	Centers for Disease Control and Prevention
EPI516681	NA	United States	2014-Feb-26	A/Pennsylvania/22/2014	UPMC-CLB Dept of Microbiology	Centers for Disease Control and Prevention
EPI516682	HA	United States	2014-Feb-26	A/Pennsylvania/22/2014	UPMC-CLB Dept of Microbiology	Centers for Disease Control and Prevention
EPI516590	HA	Spain	2014-Feb-10	A/Aragon/1602/2014	Servicio de Microbiología Hospital Miguel Servet	Instituto de Salud Carlos III	Pozo,F; Perez-Sautu,U.; Calderon,A.; Gonzalez -Esguevillas,M.; Molinero,M.; Casas,I.
EPI516589	HA	Spain	2014-Feb-20	A/Aragon/1601/2014	Servicio de Microbiología Hospital Miguel Servet	Instituto de Salud Carlos III	Pozo,F; Perez-Sautu,U.; Calderon,A.; Gonzalez -Esguevillas,M.; Molinero,M.; Casas,I.
EPI516587	HA	Spain	2014-Mar-25	A/Aragon/1599/2014	Servicio de Microbiología Hospital Miguel Servet	Instituto de Salud Carlos III	Pozo,F; Perez-Sautu,U.; Calderon,A.; Gonzalez -Esguevillas,M.; Molinero,M.; Casas,I.
EPI516582	HA	Spain	2014-Feb-23	A/Extremadura/1586/2014	Servicio de Microbiología Hospital San Pedro de Alcántara	Instituto de Salud Carlos III	Pozo,F; Perez-Sautu,U.; Calderon,A.; Gonzalez -Esguevillas,M.; Molinero,M.; Casas,I.
EPI516574	HA	Spain	2014-Mar-09	A/Extremadura/1558/2014	Servicio de Microbiología Hospital San Pedro de Alcántara	Instituto de Salud Carlos III	Pozo,F; Perez-Sautu,U.; Calderon,A.; Gonzalez -Esguevillas,M.; Molinero,M.; Casas,I.
EPI516573	HA	Spain	2014-Feb-25	A/Extremadura/1555/2014	Servicio de Microbiología Hospital San Pedro de Alcántara	Instituto de Salud Carlos III	Pozo,F; Perez-Sautu,U.; Calderon,A.; Gonzalez -Esguevillas,M.; Molinero,M.; Casas,I.
EPI516571	HA	Spain	2014-Mar-04	A/Murcia/1522/2014	Servicio de Microbiología Hospital Virgen de la Arrixaca	Instituto de Salud Carlos III	Pozo,F; Perez-Sautu,U.; Calderon,A.; Gonzalez -Esguevillas,M.; Molinero,M.; Casas,I.
EPI516562	HA	Brazil	2014-Mar-20	A/Distrito Federal/21817/2014	Instituto Adolfo Lutz	Instituto Adolfo Lutz	Santos,Katia;Silva,Daniela;Benega,Margarete;Paulino,Renato;Santos,Cecilia;Paiva,Terezinha
EPI516561	HA	Brazil	2014-Mar-20	A/Sao Paulo/18819/2014	Instituto Adolfo Lutz	Instituto Adolfo Lutz	Santos,Katia;Silva,Daniela;Benega,Margarete;Paulino,Renato;Santos,Cecilia;Paiva,Terezinha
EPI516560	HA	Brazil	2014-Mar-14	A/Saop Paulo/17028/2014	Instituto Adolfo Lutz	Instituto Adolfo Lutz	Santos,Katia;Silva,Daniela;Benega,Margarete;Paulino,Renato;Santos,Cecilia;Paiva,Terezinha
EPI516558	HA	Brazil	2014-Mar-10	A/Sao Paulo/15169/2014	Instituto Adolfo Lutz	Instituto Adolfo Lutz	Santos,Katia;Silva,Daniela;Benega,Margarete;Paulino,Renato;Santos,Cecilia;Paiva,Terezinha
EPI516559	HA	Brazil	2014-Mar-10	A/Sao Paulo/15169/2014	Instituto Adolfo Lutz	Instituto Adolfo Lutz	Santos,Katia;Silva,Daniela;Benega,Margarete;Paulino,Renato;Santos,Cecilia;Paiva,Terezinha
EPI516544	HA	Romania	2014-Mar-06	A/Bucuresti/161525/2014		Cantacuzino Institute
EPI516543	HA	Romania	2014-Mar-21	A/Dambovita/162625/2014		Cantacuzino Institute
EPI516453	MP	Sweden	2014-Feb-24	A/Gothenburg/1/2014		Public Health Agency of Sweden
EPI516454	NA	Sweden	2014-Feb-24	A/Gothenburg/1/2014		Public Health Agency of Sweden
EPI516455	HA	Sweden	2014-Feb-24	A/Gothenburg/1/2014		Public Health Agency of Sweden
EPI543478	NP	Sweden	2014-Feb-24	A/Gothenburg/1/2014		Public Health Agency of Sweden
EPI543479	NS	Sweden	2014-Feb-24	A/Gothenburg/1/2014		Public Health Agency of Sweden
EPI516873	HA	Germany	2014-Feb-03	A/Bayern/13/2014	Labor Enders, Prof. Dr. med. Gisela Enders & Kollegen, MVZ, Medizinische Diagnostik	Robert Koch Institute	Wedde, M.; Hafemann, S.; Schweiger, B.
EPI516263	HA	United States	2014-Jan-13	A/South Carolina/3715/2014		Other Database Import	Connors,B.C.; Jones,S.L.; Sarria,S.H.; Bisaha,S.A.; Canas,L.C.; Baker,J.A.; Couch,M.R.; Garrett,C.M.; Powell,M.L.; Weghorst,K.L.; Davis,M.G.; Hanson,J.F.; Yohannes,R.A.; Abshire,J.P.; DeMarcus,L.S.; Smith,J.P.; Fumia,K.F.; Zorich,S.C.; Macias,E.A.; Noe,J.C.; Sjoberg,P.A.
EPI516262	HA	United States	2014-Jan-15	A/Kentucky/3714/2014		Other Database Import	Connors,B.C.; Jones,S.L.; Sarria,S.H.; Bisaha,S.A.; Canas,L.C.; Baker,J.A.; Couch,M.R.; Garrett,C.M.; Powell,M.L.; Weghorst,K.L.; Davis,M.G.; Hanson,J.F.; Yohannes,R.A.; Abshire,J.P.; DeMarcus,L.S.; Smith,J.P.; Fumia,K.F.; Zorich,S.C.; Macias,E.A.; Noe,J.C.; Sjoberg,P.A.
EPI516071	HA	Sweden	2014-Feb-13	A/Sweden/7/2014		Public Health Agency of Sweden
EPI543469	NP	Sweden	2014-Feb-13	A/Sweden/7/2014		Public Health Agency of Sweden
EPI543470	NS	Sweden	2014-Feb-13	A/Sweden/7/2014		Public Health Agency of Sweden
EPI543471	PA	Sweden	2014-Feb-13	A/Sweden/7/2014		Public Health Agency of Sweden
EPI543472	PB2	Sweden	2014-Feb-13	A/Sweden/7/2014		Public Health Agency of Sweden
EPI543473	PB1	Sweden	2014-Feb-13	A/Sweden/7/2014		Public Health Agency of Sweden
EPI543075	MP	Sweden	2014-Feb-13	A/Sweden/7/2014		Public Health Agency of Sweden
EPI543076	NA	Sweden	2014-Feb-13	A/Sweden/7/2014		Public Health Agency of Sweden
EPI516047	MP	Sweden	2014-Feb-23	A/Stockholm/8/2014		Public Health Agency of Sweden
EPI516048	NA	Sweden	2014-Feb-23	A/Stockholm/8/2014		Public Health Agency of Sweden
EPI516049	HA	Sweden	2014-Feb-23	A/Stockholm/8/2014		Public Health Agency of Sweden
EPI515985	NA	Austria	2014-Mar-06	A/Austria/57/2014	Department of Virology, Medical University Vienna	Medical University Vienna
EPI515984	HA	Austria	2014-Mar-06	A/Austria/57/2014	Department of Virology, Medical University Vienna	Medical University Vienna
EPI515982	HA	Austria	2014-Mar-02	A/Austria/56/2014	Department of Virology, Medical University Vienna	Medical University Vienna
EPI515983	NA	Austria	2014-Mar-02	A/Austria/56/2014	Department of Virology, Medical University Vienna	Medical University Vienna
EPI515632	HA	Austria	2014-Mar-04	A/Austria/50/2014	Department of Virology, Medical University Vienna	Medical University Vienna
EPI515633	NA	Austria	2014-Mar-04	A/Austria/50/2014	Department of Virology, Medical University Vienna	Medical University Vienna
EPI515628	HA	Spain	2014-Feb-12	A/PaisVasco/1210/2014	Servicio de Microbiología Hospital Donostia	Instituto de Salud Carlos III	Pozo,F; Perez-Sautu,U.; Calderon,A.; Gonzalez -Esguevillas,M.; Molinero,M.; Casas,I.
EPI515622	HA	United States	2014-Feb-04	A/Minnesota/02/2014	Minnesota Department of Health	Centers for Disease Control and Prevention
EPI515618	MP	United States	2014-Feb-04	A/Minnesota/02/2014	Minnesota Department of Health	Centers for Disease Control and Prevention
EPI515620	NA	United States	2014-Feb-04	A/Minnesota/02/2014	Minnesota Department of Health	Centers for Disease Control and Prevention
EPI515613	MP	United States	2014-Feb-08	A/Maryland/07/2014	Maryland Department of Health and Mental Hygiene	Centers for Disease Control and Prevention
EPI515615	NA	United States	2014-Feb-08	A/Maryland/07/2014	Maryland Department of Health and Mental Hygiene	Centers for Disease Control and Prevention
EPI515617	HA	United States	2014-Feb-08	A/Maryland/07/2014	Maryland Department of Health and Mental Hygiene	Centers for Disease Control and Prevention
EPI515607	MP	United States	2014-Feb-22	A/Washington/08/2014	Washington State Public Health Laboratory	Centers for Disease Control and Prevention
EPI515609	NA	United States	2014-Feb-22	A/Washington/08/2014	Washington State Public Health Laboratory	Centers for Disease Control and Prevention
EPI515611	HA	United States	2014-Feb-22	A/Washington/08/2014	Washington State Public Health Laboratory	Centers for Disease Control and Prevention
EPI515578	HA	United States	2014-Feb-10	A/Kentucky/02/2014	Kentucky Division of Laboratory Services	Centers for Disease Control and Prevention
EPI515575	MP	United States	2014-Feb-10	A/Kentucky/02/2014	Kentucky Division of Laboratory Services	Centers for Disease Control and Prevention
EPI515576	NA	United States	2014-Feb-10	A/Kentucky/02/2014	Kentucky Division of Laboratory Services	Centers for Disease Control and Prevention
EPI515573	NA	United States	2014-Feb-06	A/Iowa/03/2014	Iowa State Hygienic Laboratory	Centers for Disease Control and Prevention
EPI515572	MP	United States	2014-Feb-06	A/Iowa/03/2014	Iowa State Hygienic Laboratory	Centers for Disease Control and Prevention
EPI515574	HA	United States	2014-Feb-06	A/Iowa/03/2014	Iowa State Hygienic Laboratory	Centers for Disease Control and Prevention
EPI515230	HA	Spain	2014-Jan-06	A/Valencia/624026S/2014	Barcelona, Facultad de Medicina	National Institute for Medical Research
EPI515231	NA	Spain	2014-Jan-06	A/Valencia/624026S/2014	Barcelona, Facultad de Medicina	National Institute for Medical Research
EPI515211	HA	Madagascar	2014-Jan-14	A/Madagascar/00153/2014	Institut Pasteur de Madagascar	National Institute for Medical Research
EPI515212	NA	Madagascar	2014-Jan-14	A/Madagascar/00153/2014	Institut Pasteur de Madagascar	National Institute for Medical Research
EPI515189	HA	Ireland	2014-Jan-02	A/Ireland/14M02879/2014	National Virus Reference Laboratory	National Institute for Medical Research
EPI515190	NA	Ireland	2014-Jan-02	A/Ireland/14M02879/2014	National Virus Reference Laboratory	National Institute for Medical Research
EPI515161	HA	Germany	2014-Feb-04	A/Berlin/20/2014	Robert Koch Institute	National Institute for Medical Research
EPI515162	NA	Germany	2014-Feb-04	A/Berlin/20/2014	Robert Koch Institute	National Institute for Medical Research
EPI515159	HA	Germany	2014-Feb-10	A/Baden-Wurttemberg/14/2014	Robert Koch Institute	National Institute for Medical Research
EPI515160	NA	Germany	2014-Feb-10	A/Baden-Wurttemberg/14/2014	Robert Koch Institute	National Institute for Medical Research
EPI514485	MP	Russian Federation	2014-Jan-30	A/Saint-Petersburg/RII391S/2014	WHO National Influenza Centre Russian Federation	WHO National Influenza Centre Russian Federation	Komissarov,A.B.; Kosheleva,A.A.; Fadeev, A.V.; Pisareva,M.M.; Stukova,M.A.; Buzitskaya,J.V.; Grudinin,M.P.
EPI514484	HA	Russian Federation	2014-Jan-30	A/Saint-Petersburg/RII391S/2014	WHO National Influenza Centre Russian Federation	WHO National Influenza Centre Russian Federation	Komissarov,A.B.; Kosheleva,A.A.; Fadeev, A.V.; Pisareva,M.M.; Stukova,M.A.; Buzitskaya,J.V.; Grudinin,M.P.
EPI514481	NA	Russian Federation	2014-Jan-22	A/Saint-Petersburg/RII02/2014	WHO National Influenza Centre Russian Federation	WHO National Influenza Centre Russian Federation
EPI514480	HA	Russian Federation	2014-Jan-22	A/Saint-Petersburg/RII02/2014	WHO National Influenza Centre Russian Federation	WHO National Influenza Centre Russian Federation
EPI511071	NA	Japan	2014-Jan-17	A/NAGANO-C/5/2014	Nagano City Health Center	National Institute of Infectious Diseases (NIID)	Takashita,Emi; Fujisaki,Seiichiro; Ejima,Miho; Odagiri,Takato; Tashiro,Masato
EPI511072	HA	Japan	2014-Jan-17	A/NAGANO-C/5/2014	Nagano City Health Center	National Institute of Infectious Diseases (NIID)	Takashita,Emi; Fujisaki,Seiichiro; Ejima,Miho; Odagiri,Takato; Tashiro,Masato
EPI511069	NA	Japan	2014-Jan-07	A/OITA/1/2014	Oita Prefectural Institute of Health and Environment	National Institute of Infectious Diseases (NIID)	Takashita,Emi; Fujisaki,Seiichiro; Ejima,Miho; Odagiri,Takato; Tashiro,Masato
EPI511070	HA	Japan	2014-Jan-07	A/OITA/1/2014	Oita Prefectural Institute of Health and Environment	National Institute of Infectious Diseases (NIID)	Takashita,Emi; Fujisaki,Seiichiro; Ejima,Miho; Odagiri,Takato; Tashiro,Masato
EPI511061	NA	Japan	2014-Jan-08	A/OKINAWA/4/2014	Okinawa Prefectural Institute of Health and Environment	National Institute of Infectious Diseases (NIID)	Takashita,Emi; Fujisaki,Seiichiro; Ejima,Miho; Odagiri,Takato; Tashiro,Masato
EPI511062	HA	Japan	2014-Jan-08	A/OKINAWA/4/2014	Okinawa Prefectural Institute of Health and Environment	National Institute of Infectious Diseases (NIID)	Takashita,Emi; Fujisaki,Seiichiro; Ejima,Miho; Odagiri,Takato; Tashiro,Masato
EPI511049	NA	Japan	2014-Jan-22	A/KUMAMOTO/23/2014	Kumamoto Prefectural Institute of Public Health and Environmental Science	National Institute of Infectious Diseases (NIID)	Takashita,Emi; Fujisaki,Seiichiro; Ejima,Miho; Odagiri,Takato; Tashiro,Masato
EPI511050	HA	Japan	2014-Jan-22	A/KUMAMOTO/23/2014	Kumamoto Prefectural Institute of Public Health and Environmental Science	National Institute of Infectious Diseases (NIID)	Takashita,Emi; Fujisaki,Seiichiro; Ejima,Miho; Odagiri,Takato; Tashiro,Masato
EPI511047	NA	Japan	2014-Jan-09	A/SHIZUOKA-C/3/2014	Shizuoka City Institute of Environmental Sciences and Public Health	National Institute of Infectious Diseases (NIID)	Takashita,Emi; Fujisaki,Seiichiro; Ejima,Miho; Odagiri,Takato; Tashiro,Masato
EPI511048	HA	Japan	2014-Jan-09	A/SHIZUOKA-C/3/2014	Shizuoka City Institute of Environmental Sciences and Public Health	National Institute of Infectious Diseases (NIID)	Takashita,Emi; Fujisaki,Seiichiro; Ejima,Miho; Odagiri,Takato; Tashiro,Masato
EPI510965	HA	France	2014-Jan-25	A/Nord Pas de Calais/344/2014	Institut Pasteur	Institut Pasteur	V,ENOUF
EPI510967	MP	France	2014-Jan-25	A/Nord Pas de Calais/344/2014	Institut Pasteur	Institut Pasteur	V,ENOUF
EPI510966	NA	France	2014-Jan-25	A/Nord Pas de Calais/344/2014	Institut Pasteur	Institut Pasteur	V,ENOUF
EPI510962	HA	France	2014-Jan-13	A/Paris/213/2014	Institut Pasteur	Institut Pasteur	V,ENOUF
EPI510963	NA	France	2014-Jan-13	A/Paris/213/2014	Institut Pasteur	Institut Pasteur	V,ENOUF
EPI510964	MP	France	2014-Jan-13	A/Paris/213/2014	Institut Pasteur	Institut Pasteur	V,ENOUF
EPI510959	HA	France	2014-Jan-16	A/Lorraine/135/2014	Institut Pasteur	Institut Pasteur	V,ENOUF
EPI510961	MP	France	2014-Jan-16	A/Lorraine/135/2014	Institut Pasteur	Institut Pasteur	V,ENOUF
EPI510960	NA	France	2014-Jan-16	A/Lorraine/135/2014	Institut Pasteur	Institut Pasteur	V,ENOUF
EPI510951	NA	France	2014-Jan-02	A/Paris/023/2014	Institut Pasteur	Institut Pasteur	V,ENOUF
EPI510950	HA	France	2014-Jan-02	A/Paris/023/2014	Institut Pasteur	Institut Pasteur	V,ENOUF
EPI510952	MP	France	2014-Jan-02	A/Paris/023/2014	Institut Pasteur	Institut Pasteur	V,ENOUF
EPI510943	HA	Brazil	2014-Feb-19	A/São Paulo/10769/2014	Instituto Adolfo Lutz	Instituto Adolfo Lutz	Santos,Katia;Silva,Daniela;Benega,Margarete;Paulino,Renato;Santos,Cecilia;Paiva,Terezinha
EPI510942	HA	Brazil	2014-Feb-19	A/São Paulo/10770/2014	Instituto Adolfo Lutz	Instituto Adolfo Lutz	Santos,Katia;Silva,Daniela;Benega,Margarete;Paulino,Renato;Santos,Cecilia;Paiva,Terezinha
EPI510941	HA	Brazil	2014-Feb-19	A/São Paulo/10767/2014		Instituto Adolfo Lutz	Santos,Katia;Silva,Daniela;Benega,Margarete;Paulino,Renato;Santos,Cecilia;Paiva,Terezinha
EPI510940	HA	Brazil	2014-Feb-15	A/São Paulo/9879/2014	Instituto Adolfo Lutz	Instituto Adolfo Lutz	Santos,Katia;Silva,Daniela;Benega,Margarete;Paulino,Renato;Santos,Cecilia;Paiva,Terezinha
EPI510900	MP	United States	2014-Jan-21	A/New Hampshire/03/2014	New Hampshire Public Health Laboratories	Centers for Disease Control and Prevention
EPI510901	NA	United States	2014-Jan-21	A/New Hampshire/03/2014	New Hampshire Public Health Laboratories	Centers for Disease Control and Prevention
EPI510902	HA	United States	2014-Jan-21	A/New Hampshire/03/2014	New Hampshire Public Health Laboratories	Centers for Disease Control and Prevention
EPI510337	HA	Spain	2014-Feb-17	A/Galicia/1269/2014	Servicio de Microbiología Hospital Meixoeiro	Instituto de Salud Carlos III	Pozo,F; Perez-Sautu,U.; Calderon,A.; Gonzalez -Esguevillas,M.; Molinero,M.; Casas,I.
EPI510332	HA	Spain	2014-Feb-20	A/Navarra/1402/2014	Servicio de Microbiología Clínica Universidad de Navarra	Instituto de Salud Carlos III	Pozo,F; Perez-Sautu,U.; Calderon,A.; Gonzalez -Esguevillas,M.; Molinero,M.; Casas,I.
EPI510329	HA	Spain	2014-Feb-12	A/Navarra/1412/2014	Servicio de Microbiología Clínica Universidad de Navarra	Instituto de Salud Carlos III	Pozo,F; Perez-Sautu,U.; Calderon,A.; Gonzalez -Esguevillas,M.; Molinero,M.; Casas,I.
EPI510327	HA	Spain	2014-Mar-03	A/PaisVasco/1421/2014	Servicio de Microbiología Hospital Donostia	Instituto de Salud Carlos III	Pozo,F; Perez-Sautu,U.; Calderon,A.; Gonzalez -Esguevillas,M.; Molinero,M.; Casas,I.
EPI509995	MP	United States	2014-Jan-21	A/New York/05/2014	New York State Department of Health	Centers for Disease Control and Prevention
EPI509996	NA	United States	2014-Jan-21	A/New York/05/2014	New York State Department of Health	Centers for Disease Control and Prevention
EPI509997	HA	United States	2014-Jan-21	A/New York/05/2014	New York State Department of Health	Centers for Disease Control and Prevention
EPI510907	NA	United States	2014-Jan-19	A/Vermont/01/2014	Vermont Department of Health Laboratory	Centers for Disease Control and Prevention
EPI509991	HA	United States	2014-Jan-19	A/Vermont/01/2014	Vermont Department of Health Laboratory	Centers for Disease Control and Prevention
EPI509990	MP	United States	2014-Jan-19	A/Vermont/01/2014	Vermont Department of Health Laboratory	Centers for Disease Control and Prevention
EPI509987	MP	United States	2014-Jan-29	A/California/04/2014	California Department of Health Services	Centers for Disease Control and Prevention
EPI509988	NA	United States	2014-Jan-29	A/California/04/2014	California Department of Health Services	Centers for Disease Control and Prevention
EPI509989	HA	United States	2014-Jan-29	A/California/04/2014	California Department of Health Services	Centers for Disease Control and Prevention
EPI509979	MP	United States	2014-Jan-19	A/Colorado/04/2014	Colorado Department of Health Lab	Centers for Disease Control and Prevention
EPI509980	NA	United States	2014-Jan-19	A/Colorado/04/2014	Colorado Department of Health Lab	Centers for Disease Control and Prevention
EPI509981	HA	United States	2014-Jan-19	A/Colorado/04/2014	Colorado Department of Health Lab	Centers for Disease Control and Prevention
EPI510898	MP	United States	2014-Feb-05	A/California/05/2014	California Department of Health Services	Centers for Disease Control and Prevention
EPI509972	NA	United States	2014-Feb-05	A/California/05/2014	California Department of Health Services	Centers for Disease Control and Prevention
EPI509973	HA	United States	2014-Feb-05	A/California/05/2014	California Department of Health Services	Centers for Disease Control and Prevention
EPI509966	MP	United States	2014-Feb-06	A/Nevada/06/2014	Southern Nevada Public Health Lab	Centers for Disease Control and Prevention
EPI509967	NA	United States	2014-Feb-06	A/Nevada/06/2014	Southern Nevada Public Health Lab	Centers for Disease Control and Prevention
EPI509968	HA	United States	2014-Feb-06	A/Nevada/06/2014	Southern Nevada Public Health Lab	Centers for Disease Control and Prevention
EPI509961	MP	United States	2014-Jan-16	A/South Dakota/01/2014	Iowa State Hygienic Laboratory	Centers for Disease Control and Prevention
EPI509962	NA	United States	2014-Jan-16	A/South Dakota/01/2014	Iowa State Hygienic Laboratory	Centers for Disease Control and Prevention
EPI509963	HA	United States	2014-Jan-16	A/South Dakota/01/2014	Iowa State Hygienic Laboratory	Centers for Disease Control and Prevention
EPI509959	NA	United States	2014-Jan-18	A/California/03/2014	California Department of Health Services	Centers for Disease Control and Prevention
EPI509960	HA	United States	2014-Jan-18	A/California/03/2014	California Department of Health Services	Centers for Disease Control and Prevention
EPI509958	MP	United States	2014-Jan-18	A/California/03/2014	California Department of Health Services	Centers for Disease Control and Prevention
EPI509604	NA	Austria	2014-Feb-24	A/Austria/42/2014	Department of Virology, Medical University Vienna	Medical University Vienna
EPI509603	HA	Austria	2014-Feb-24	A/Austria/42/2014	Department of Virology, Medical University Vienna	Medical University Vienna
EPI509600	HA	Austria	2014-Feb-13	A/Austria/40/2014	Department of Virology, Medical University Vienna	Medical University Vienna
EPI509421	MP	United States	2014-Jan-19	A/Indiana/01/2014	Indiana State Department of Health Laboratories	Centers for Disease Control and Prevention
EPI509422	NA	United States	2014-Jan-19	A/Indiana/01/2014	Indiana State Department of Health Laboratories	Centers for Disease Control and Prevention
EPI509423	HA	United States	2014-Jan-19	A/Indiana/01/2014	Indiana State Department of Health Laboratories	Centers for Disease Control and Prevention
EPI509357	HA	Romania	2014-Feb-04	A/Iasi/159482/2014		Cantacuzino Institute
EPI509186	HA	Spain	2014-Jan-15	A/Andalucia/1184/2014	Servicio de Microbiología Hospital Virgen de las Nieves	Instituto de Salud Carlos III	Pozo,F; Perez-Sautu,U.; Calderon,A.; Gonzalez -Esguevillas,M.; Molinero,M.; Casas,I.
EPI509183	HA	Spain	2014-Jan-07	A/Andalucia/1193/2014	Servicio de Microbiología Hospital Virgen de las Nieves	Instituto de Salud Carlos III	Pozo,F; Perez-Sautu,U.; Calderon,A.; Gonzalez -Esguevillas,M.; Molinero,M.; Casas,I.
EPI509181	HA	Spain	2014-Jan-08	A/Navarra/805/2014	Servicio de Microbiología Complejo Hospitalario de Navarra	Instituto de Salud Carlos III	Pozo,F; Perez-Sautu,U.; Calderon,A.; Gonzalez -Esguevillas,M.; Molinero,M.; Casas,I.
EPI509180	HA	Spain	2014-Jan-03	A/Navarra/806/2014	Servicio de Microbiología Complejo Hospitalario de Navarra	Instituto de Salud Carlos III	Pozo,F; Perez-Sautu,U.; Calderon,A.; Gonzalez -Esguevillas,M.; Molinero,M.; Casas,I.
EPI509179	HA	Spain	2014-Jan-10	A/Navarra/808/2014	Servicio de Microbiología Complejo Hospitalario de Navarra	Instituto de Salud Carlos III	Pozo,F; Perez-Sautu,U.; Calderon,A.; Gonzalez -Esguevillas,M.; Molinero,M.; Casas,I.
EPI509173	HA	Spain	2014-Feb-05	A/PaisVasco/1057/2014	Servicio de Microbiología Hospital Donostia	Instituto de Salud Carlos III	Pozo,F; Perez-Sautu,U.; Calderon,A.; Gonzalez -Esguevillas,M.; Molinero,M.; Casas,I.
EPI509159	HA	Spain	2014-Jan-10	A/Navarra/958/2014	Servicio de Microbiología Clínica Universidad de Navarra	Instituto de Salud Carlos III	Pozo,F; Perez-Sautu,U.; Calderon,A.; Gonzalez -Esguevillas,M.; Molinero,M.; Casas,I.
EPI509158	HA	Spain	2014-Jan-20	A/Navarra/954/2014	Servicio de Microbiología Clínica Universidad de Navarra	Instituto de Salud Carlos III	Pozo,F; Perez-Sautu,U.; Calderon,A.; Gonzalez -Esguevillas,M.; Molinero,M.; Casas,I.
EPI509156	HA	Spain	2014-Jan-21	A/Navarra/951/2014	Servicio de Microbiología Clínica Universidad de Navarra	Instituto de Salud Carlos III	Pozo,F; Perez-Sautu,U.; Calderon,A.; Gonzalez -Esguevillas,M.; Molinero,M.; Casas,I.
EPI508734	HA	Brazil	2014-Jan-14	A/São Paulo/2933/2014	Instituto Adolfo Lutz	Instituto Adolfo Lutz	Santos,Katia;Silva,Daniela;Benega,Margarete;Paulino,Renato;Santos,Cecilia;Paiva,Terezinha
EPI508732	HA	Brazil	2014-Jan-10	A/São Paulo/1806/2014	Instituto Adolfo Lutz	Instituto Adolfo Lutz	Santos,Katia;Silva,Daniela;Benega,Margarete;Paulino,Renato;Santos,Cecilia;Paiva,Terezinha
EPI508697	MP	United States	2014-Jan-05	A/Wyoming/02/2014	Wyoming Public Health Laboratory	Centers for Disease Control and Prevention
EPI508698	NA	United States	2014-Jan-05	A/Wyoming/02/2014	Wyoming Public Health Laboratory	Centers for Disease Control and Prevention
EPI508699	HA	United States	2014-Jan-05	A/Wyoming/02/2014	Wyoming Public Health Laboratory	Centers for Disease Control and Prevention
EPI508694	MP	United States	2014-Jan-13	A/Massachusetts/01/2014	Massachusetts Department of Public Health	Centers for Disease Control and Prevention
EPI508695	NA	United States	2014-Jan-13	A/Massachusetts/01/2014	Massachusetts Department of Public Health	Centers for Disease Control and Prevention
EPI508696	HA	United States	2014-Jan-13	A/Massachusetts/01/2014	Massachusetts Department of Public Health	Centers for Disease Control and Prevention
EPI508360	HA	Austria	2014-Feb-13	A/Austria/37/2014	Department of Virology, Medical University Vienna	Medical University Vienna
EPI508361	NA	Austria	2014-Feb-13	A/Austria/37/2014	Department of Virology, Medical University Vienna	Medical University Vienna
EPI508324	HA	Austria	2014-Feb-04	A/Austria/32/2014	Department of Virology, Medical University Vienna	Medical University Vienna
EPI508325	NA	Austria	2014-Feb-04	A/Austria/32/2014	Department of Virology, Medical University Vienna	Medical University Vienna
EPI508271	MP	Sweden	2014-Feb-12	A/Sweden/1/2014		Public Health Agency of Sweden
EPI508272	NA	Sweden	2014-Feb-12	A/Sweden/1/2014		Public Health Agency of Sweden
EPI508273	HA	Sweden	2014-Feb-12	A/Sweden/1/2014		Public Health Agency of Sweden
EPI543411	NP	Sweden	2014-Feb-12	A/Sweden/1/2014		Public Health Agency of Sweden
EPI543412	NS	Sweden	2014-Feb-12	A/Sweden/1/2014		Public Health Agency of Sweden
EPI543413	PA	Sweden	2014-Feb-12	A/Sweden/1/2014		Public Health Agency of Sweden
EPI543414	PB2	Sweden	2014-Feb-12	A/Sweden/1/2014		Public Health Agency of Sweden
EPI543415	PB1	Sweden	2014-Feb-12	A/Sweden/1/2014		Public Health Agency of Sweden
EPI508246	MP	Sweden	2014-Feb-01	A/Stockholm/4/2014		Public Health Agency of Sweden
EPI508247	NA	Sweden	2014-Feb-01	A/Stockholm/4/2014		Public Health Agency of Sweden
EPI508248	HA	Sweden	2014-Feb-01	A/Stockholm/4/2014		Public Health Agency of Sweden
EPI543393	NP	Sweden	2014-Feb-01	A/Stockholm/4/2014		Public Health Agency of Sweden
EPI543394	NS	Sweden	2014-Feb-01	A/Stockholm/4/2014		Public Health Agency of Sweden
EPI543395	PA	Sweden	2014-Feb-01	A/Stockholm/4/2014		Public Health Agency of Sweden
EPI543396	PB2	Sweden	2014-Feb-01	A/Stockholm/4/2014		Public Health Agency of Sweden
EPI543397	PB1	Sweden	2014-Feb-01	A/Stockholm/4/2014		Public Health Agency of Sweden
EPI507887	HA	Switzerland	2014-Jan-06	A/Switzerland/9851671/2014	Hopital Cantonal Universitaire de Geneves	National Institute for Medical Research
EPI507888	NA	Switzerland	2014-Jan-06	A/Switzerland/9851671/2014	Hopital Cantonal Universitaire de Geneves	National Institute for Medical Research
EPI507793	HA	Spain	2014-Jan-03	A/Navarra/818/2014	Servicio de Microbiología Complejo Hospitalario de Navarra	Instituto de Salud Carlos III	Pozo,F; Perez-Sautu,U.; Calderon,A.; Gonzalez -Esguevillas,M.; Molinero,M.; Casas,I.
EPI516448	NA	Spain	2014-Jan-03	A/Navarra/818/2014	Servicio de Microbiología Complejo Hospitalario de Navarra	Instituto de Salud Carlos III	Pozo,F; Perez-Sautu,U.; Calderon,A.; Gonzalez -Esguevillas,M.; Molinero,M.; Casas,I.
EPI507791	HA	Spain	2014-Jan-07	A/Navarra/813/2014	Servicio de Microbiología Complejo Hospitalario de Navarra	Instituto de Salud Carlos III	Pozo,F; Perez-Sautu,U.; Calderon,A.; Gonzalez -Esguevillas,M.; Molinero,M.; Casas,I.
EPI507368	HA	Spain	2014-Jan-03	A/Pais Vasco/87/2014		Other Database Import	Pozo,F.; Perez-Sautu,U.; Calderon,A.; Gonzalez-Esguevillas,M.; Molinero,M.; Casas,I.
EPI507169	HA	Austria	2014-Feb-04	A/Austria/23/2014	Department of Virology, Medical University Vienna	Medical University Vienna
EPI507170	NA	Austria	2014-Feb-04	A/Austria/23/2014	Department of Virology, Medical University Vienna	Medical University Vienna
EPI507168	NA	Austria	2014-Feb-04	A/Austria/22/2014	Department of Virology, Medical University Vienna	Medical University Vienna
EPI507167	HA	Austria	2014-Feb-04	A/Austria/22/2014	Department of Virology, Medical University Vienna	Medical University Vienna
EPI507165	HA	Austria	2014-Feb-04	A/Austria/21/2014	Department of Virology, Medical University Vienna	Medical University Vienna
EPI507166	NA	Austria	2014-Feb-04	A/Austria/21/2014	Department of Virology, Medical University Vienna	Medical University Vienna
EPI507163	HA	Austria	2014-Jan-30	A/Austria/20/2014	Department of Virology, Medical University Vienna	Medical University Vienna
EPI507164	NA	Austria	2014-Jan-30	A/Austria/20/2014	Department of Virology, Medical University Vienna	Medical University Vienna
EPI507161	HA	Austria	2014-Jan-26	A/Austria/19/2014	Department of Virology, Medical University Vienna	Medical University Vienna
EPI507162	NA	Austria	2014-Jan-26	A/Austria/19/2014	Department of Virology, Medical University Vienna	Medical University Vienna
EPI507159	HA	Austria	2014-Jan-24	A/Austria/18/2014	Department of Virology, Medical University Vienna	Medical University Vienna
EPI507160	NA	Austria	2014-Jan-24	A/Austria/18/2014	Department of Virology, Medical University Vienna	Medical University Vienna
EPI507138	HA	Spain	2014-Jan-29	A/PaisVasco/774/2014	Servicio de Microbiología Hospital Donostia	Instituto de Salud Carlos III	Pozo,F; Perez-Sautu,U.; Calderon,A.; Gonzalez -Esguevillas,M.; Molinero,M.; Casas,I.
EPI507137	HA	Spain	2014-Jan-29	A/PaisVasco/773/2014	Servicio de Microbiología Hospital Donostia	Instituto de Salud Carlos III	Pozo,F; Perez-Sautu,U.; Calderon,A.; Gonzalez -Esguevillas,M.; Molinero,M.; Casas,I.
EPI507132	HA	Spain	2014-Jan-15	A/Navarra/657/2014	Servicio de Microbiología Clínica Universidad de Navarra	Instituto de Salud Carlos III	Pozo,F; Perez-Sautu,U.; Calderon,A.; Gonzalez -Esguevillas,M.; Molinero,M.; Casas,I.
EPI507131	HA	Spain	2014-Jan-14	A/Navarra/656/2014	Servicio de Microbiología Clínica Universidad de Navarra	Instituto de Salud Carlos III	Pozo,F; Perez-Sautu,U.; Calderon,A.; Gonzalez -Esguevillas,M.; Molinero,M.; Casas,I.
EPI507130	HA	Spain	2014-Jan-16	A/Navarra/655/2014	Servicio de Microbiología Clínica Universidad de Navarra	Instituto de Salud Carlos III	Pozo,F; Perez-Sautu,U.; Calderon,A.; Gonzalez -Esguevillas,M.; Molinero,M.; Casas,I.
EPI507124	HA	Spain	2014-Jan-20	A/Canarias/571/2014	Servicio de Microbiología Hospital Universitario de Gran Canaria Doctor Negrín	Instituto de Salud Carlos III	Pozo,F; Perez-Sautu,U.; Calderon,A.; Gonzalez -Esguevillas,M.; Molinero,M.; Casas,I.
EPI507123	HA	Spain	2014-Jan-08	A/LaRioja/575/2014	Servicio de Microbiología Hospital San Pedro	Instituto de Salud Carlos III	Pozo,F; Perez-Sautu,U.; Calderon,A.; Gonzalez -Esguevillas,M.; Molinero,M.; Casas,I.
EPI507121	HA	Spain	2014-Jan-16	A/Navarra/649/2014	Servicio de Microbiología Clínica Universidad de Navarra	Instituto de Salud Carlos III	Pozo,F; Perez-Sautu,U.; Calderon,A.; Gonzalez -Esguevillas,M.; Molinero,M.; Casas,I.
EPI505511	HA	Spain	2014-Jan-08	A/Navarra/454/2014	Servicio de Microbiología Clínica Universidad de Navarra	Instituto de Salud Carlos III	Pozo,F; Perez-Sautu,U.; Calderon,A.; Gonzalez -Esguevillas,M.; Molinero,M.; Casas,I.
EPI505510	HA	Spain	2014-Jan-09	A/Navarra/450/2014	Servicio de Microbiología Clínica Universidad de Navarra	Instituto de Salud Carlos III	Pozo,F; Perez-Sautu,U.; Calderon,A.; Gonzalez -Esguevillas,M.; Molinero,M.; Casas,I.
EPI505504	HA	Spain	2014-Jan-16	A/Baleares/409/2014	Servicio de Microbiología Hospital Universitario Son Espases	Instituto de Salud Carlos III	Pozo,F; Perez-Sautu,U.; Calderon,A.; Gonzalez -Esguevillas,M.; Molinero,M.; Casas,I.
EPI505503	HA	Spain	2014-Jan-16	A/Baleares/408/2014	Servicio de Microbiología Hospital Universitario Son Espases	Instituto de Salud Carlos III	Pozo,F; Perez-Sautu,U.; Calderon,A.; Gonzalez -Esguevillas,M.; Molinero,M.; Casas,I.
EPI505501	HA	Spain	2014-Jan-19	A/Baleares/421/2014	Servicio de Microbiología Hospital Universitario Son Espases	Instituto de Salud Carlos III	Pozo,F; Perez-Sautu,U.; Calderon,A.; Gonzalez -Esguevillas,M.; Molinero,M.; Casas,I.
EPI505500	HA	Spain	2014-Jan-17	A/Baleares/403/2014	Servicio de Microbiología Hospital Universitario Son Espases	Instituto de Salud Carlos III	Pozo,F; Perez-Sautu,U.; Calderon,A.; Gonzalez -Esguevillas,M.; Molinero,M.; Casas,I.
EPI505498	HA	Spain	2014-Jan-14	A/Galicia/141/2014	Servicio de Microbiología Hospital Santa María Nai	Instituto de Salud Carlos III	Pozo,F; Perez-Sautu,U.; Calderon,A.; Gonzalez -Esguevillas,M.; Molinero,M.; Casas,I.
EPI505493	HA	Spain	2014-Jan-13	A/Extremadura/344/2014	Servicio de Microbiología Hospital San Pedro de Alcántara	Instituto de Salud Carlos III	Pozo,F; Perez-Sautu,U.; Calderon,A.; Gonzalez -Esguevillas,M.; Molinero,M.; Casas,I.
EPI505492	HA	Spain	2014-Jan-13	A/Extremadura/341/2014	Servicio de Microbiología Hospital San Pedro de Alcántara	Instituto de Salud Carlos III	Pozo,F; Perez-Sautu,U.; Calderon,A.; Gonzalez -Esguevillas,M.; Molinero,M.; Casas,I.
EPI515845	NA	Spain	2014-Jan-13	A/Extremadura/341/2014	Servicio de Microbiología Hospital San Pedro de Alcántara	Instituto de Salud Carlos III	Pozo,F; Perez-Sautu,U.; Calderon,A.; Gonzalez -Esguevillas,M.; Molinero,M.; Casas,I.
EPI505490	HA	Spain	2014-Jan-02	A/Navarra/226/2014	Servicio de Microbiología Clínica Universidad de Navarra	Instituto de Salud Carlos III	Pozo,F; Perez-Sautu,U.; Calderon,A.; Gonzalez -Esguevillas,M.; Molinero,M.; Casas,I.
EPI505486	HA	Spain	2014-Jan-08	A/PaisVasco/262/2014	Servicio de Microbiología Hospital Donostia	Instituto de Salud Carlos III	Pozo,F; Perez-Sautu,U.; Calderon,A.; Gonzalez -Esguevillas,M.; Molinero,M.; Casas,I.
EPI505476	HA	Spain	2014-Jan-09	A/Navarra/218/2014	Servicio de Microbiología Clínica Universidad de Navarra	Instituto de Salud Carlos III	Pozo,F; Perez-Sautu,U.; Calderon,A.; Gonzalez -Esguevillas,M.; Molinero,M.; Casas,I.
EPI505475	HA	Spain	2014-Jan-02	A/CastillaLaMancha/55/2014	Instituto de Salud Carlos III	Instituto de Salud Carlos III	Pozo,F; Perez-Sautu,U.; Calderon,A.; Gonzalez -Esguevillas,M.; Molinero,M.; Casas,I.
EPI515843	NA	Spain	2014-Jan-02	A/CastillaLaMancha/55/2014	Instituto de Salud Carlos III	Instituto de Salud Carlos III	Pozo,F; Perez-Sautu,U.; Calderon,A.; Gonzalez -Esguevillas,M.; Molinero,M.; Casas,I.
EPI505429	HA	Austria	2014-Jan-29	A/Austria/16/2014	Department of Virology, Medical University Vienna	Medical University Vienna
EPI505430	NA	Austria	2014-Jan-29	A/Austria/16/2014	Department of Virology, Medical University Vienna	Medical University Vienna
EPI505263	HA	Slovenia	2014-Jan-03	A/Slovenia/17/2014	Laboratory for Virology, National Institute of Public Health	National Institute for Medical Research
EPI505264	NA	Slovenia	2014-Jan-03	A/Slovenia/17/2014	Laboratory for Virology, National Institute of Public Health	National Institute for Medical Research
EPI505259	HA	Turkey	2014-Jan-09	A/Samsun/177/2014	Refik Saydam National Public Health Agency	National Institute for Medical Research
EPI505260	NA	Turkey	2014-Jan-09	A/Samsun/177/2014	Refik Saydam National Public Health Agency	National Institute for Medical Research
EPI505247	HA	Germany	2014-Jan-10	A/Niedersachsen/1/2014	Robert Koch Institute	National Institute for Medical Research
EPI505248	NA	Germany	2014-Jan-10	A/Niedersachsen/1/2014	Robert Koch Institute	National Institute for Medical Research
EPI505223	HA	Turkey	2014-Jan-08	A/Erzurum/99/2014	Refik Saydam National Public Health Agency	National Institute for Medical Research
EPI505224	NA	Turkey	2014-Jan-08	A/Erzurum/99/2014	Refik Saydam National Public Health Agency	National Institute for Medical Research
EPI505221	HA	Turkey	2014-Jan-02	A/Erzurum/6/2014	Refik Saydam National Public Health Agency	National Institute for Medical Research
EPI505222	NA	Turkey	2014-Jan-02	A/Erzurum/6/2014	Refik Saydam National Public Health Agency	National Institute for Medical Research
EPI505213	HA	Germany	2014-Jan-20	A/Berlin/4/2014	Robert Koch Institute	National Institute for Medical Research
EPI505214	NA	Germany	2014-Jan-20	A/Berlin/4/2014	Robert Koch Institute	National Institute for Medical Research
EPI505203	HA	Spain	2014-Jan-09	A/Aragon/266/2014	Instituto de Salud Carlos III	National Institute for Medical Research
EPI505204	NA	Spain	2014-Jan-09	A/Aragon/266/2014	Instituto de Salud Carlos III	National Institute for Medical Research
EPI505198	NA	Turkey	2014-Jan-06	A/Adana/66/2014	Refik Saydam National Public Health Agency	National Institute for Medical Research
EPI505197	HA	Turkey	2014-Jan-06	A/Adana/66/2014	Refik Saydam National Public Health Agency	National Institute for Medical Research
EPI505187	HA	Turkey	2014-Jan-08	A/Adana/111/2014	Refik Saydam National Public Health Agency	National Institute for Medical Research
EPI505188	NA	Turkey	2014-Jan-08	A/Adana/111/2014	Refik Saydam National Public Health Agency	National Institute for Medical Research
EPI504747	MP	Sweden	2014-Jan-02	A/Stockholm/2/2014		Public Health Agency of Sweden
EPI504748	NA	Sweden	2014-Jan-02	A/Stockholm/2/2014		Public Health Agency of Sweden
EPI504749	HA	Sweden	2014-Jan-02	A/Stockholm/2/2014		Public Health Agency of Sweden
EPI543365	NP	Sweden	2014-Jan-02	A/Stockholm/2/2014		Public Health Agency of Sweden
EPI543366	NS	Sweden	2014-Jan-02	A/Stockholm/2/2014		Public Health Agency of Sweden
EPI543367	PA	Sweden	2014-Jan-02	A/Stockholm/2/2014		Public Health Agency of Sweden
EPI543368	PB2	Sweden	2014-Jan-02	A/Stockholm/2/2014		Public Health Agency of Sweden
EPI543369	PB1	Sweden	2014-Jan-02	A/Stockholm/2/2014		Public Health Agency of Sweden
EPI503914	NA	United States	2014-Jan-05	A/Texas/06/2014	Texas Department of State Health Services-Laboratory Services	Centers for Disease Control and Prevention
EPI503915	HA	United States	2014-Jan-05	A/Texas/06/2014	Texas Department of State Health Services-Laboratory Services	Centers for Disease Control and Prevention
EPI503913	MP	United States	2014-Jan-05	A/Texas/06/2014	Texas Department of State Health Services-Laboratory Services	Centers for Disease Control and Prevention
EPI503776	NA	Norway	2014-Jan-02	A/Norway/58/2014	Akershus University Hospital	Norwegian Institute of Public Health	Dudman SG, Waalen K, Hungnes O
EPI503777	HA	Norway	2014-Jan-02	A/Norway/58/2014	Akershus University Hospital	Norwegian Institute of Public Health	Dudman SG, Waalen K, Hungnes O
EPI503343	HA	Slovenia	2014-Jan-14	A/Slovenia/108/2014	Laboratory for Virology, National Institute of Public Health	National Institute for Medical Research
EPI503344	NA	Slovenia	2014-Jan-14	A/Slovenia/108/2014	Laboratory for Virology, National Institute of Public Health	National Institute for Medical Research
EPI503341	HA	Romania	2014-Jan-07	A/Romania/157360/2014	Cantacuzino Institute	National Institute for Medical Research
EPI503342	NA	Romania	2014-Jan-07	A/Romania/157360/2014	Cantacuzino Institute	National Institute for Medical Research
EPI503318	HA	Portugal	2014-Jan-06	A/Lisboa/2/2014	Instituto Nacional de Saude (INSA)	National Institute for Medical Research
EPI503319	NA	Portugal	2014-Jan-06	A/Lisboa/2/2014	Instituto Nacional de Saude (INSA)	National Institute for Medical Research
EPI503314	HA	Portugal	2014-Jan-04	A/Lisboa/1/2014	Instituto Nacional de Saude (INSA)	National Institute for Medical Research
EPI503315	NA	Portugal	2014-Jan-04	A/Lisboa/1/2014	Instituto Nacional de Saude (INSA)	National Institute for Medical Research
EPI503292	HA	Ireland	2014-Jan-06	A/Ireland/14M03520/2014	National Virus Reference Laboratory	National Institute for Medical Research
EPI503293	NA	Ireland	2014-Jan-06	A/Ireland/14M03520/2014	National Virus Reference Laboratory	National Institute for Medical Research
EPI503284	HA	United Kingdom	2014-Jan-03	A/England/2/2014	Microbiology Services Colindale, Public Health England	National Institute for Medical Research
EPI503285	NA	United Kingdom	2014-Jan-03	A/England/2/2014	Microbiology Services Colindale, Public Health England	National Institute for Medical Research
EPI503275	HA	Belgium	2014-Jan-03	A/Belgium/14G0001/2014	Scientific Institute of Public Health	National Institute for Medical Research
EPI503276	NA	Belgium	2014-Jan-03	A/Belgium/14G0001/2014	Scientific Institute of Public Health	National Institute for Medical Research
EPI503277	MP	Belgium	2014-Jan-03	A/Belgium/14G0001/2014	Scientific Institute of Public Health	National Institute for Medical Research
EPI501463	HA	Spain	2014-Jan-01	A/Baleares/78/2014	Servicio de Microbiología Hospital Universitario Son Espases	Instituto de Salud Carlos III	Pozo,F; P?rez-Sautu,U.; Calderon,A.; Gonz?lez -Esguevillas,M.; Molinero,M.; Casas,I.
EPI501436	HA	Spain	2014-Jan-08	A/Aragon/271/2014	Servicio de Microbiología Hospital Miguel Servet	Instituto de Salud Carlos III	Pozo,F; P?rez-Sautu,U.; Calderon,A.; Gonz?lez -Esguevillas,M.; Molinero,M.; Casas,I.
EPI500390	HA	Austria	2014-Jan-05	A/Austria/3/2014	Department of Virology, Medical University Vienna	Medical University Vienna
EPI500391	NA	Austria	2014-Jan-05	A/Austria/3/2014	Department of Virology, Medical University Vienna	Medical University Vienna
EPI500260	NA	Romania	2014-Jan-07	A/Mures/157328/2014	Cantacuzino Institute	Cantacuzino Institute	'Necula,Gheorghe; Ustea,Luize.; Dinu,Sorin; Lupulescu,Emilia'
EPI500259	HA	Romania	2014-Jan-07	A/Mures/157328/2014	Cantacuzino Institute	Cantacuzino Institute	'Necula,Gheorghe; Ustea,Luize.; Dinu,Sorin; Lupulescu,Emilia'
EPI901776	HA	Iran, Islamic Republic of	2014-Apr-09	A/Tehran/79283/2014		Other Database Import	Mokhtari-Azad,T.; Shafiei-Jandaghi,N.Z.; Yavarian,J.; Naseri,M.; Shadab,A.
EPI901813	NA	Iran, Islamic Republic of	2014-Apr-09	A/Tehran/79283/2014		Other Database Import	Mokhtari-Azad,T.; Shafiei-Jandaghi,N.Z.; Yavarian,J.; Naseri,M.; Shadab,A.
EPI843342	MP	Kuwait	2014-Feb-01	A/Kuwait/F124/2014		Other Database Import	Maljkovic Berry,I.; Melendrez,M.C.; Li,T.; Hawksworth,A.W.; Brice,G.T.; Blair,P.J.; Halsey,E.S.; Williams,M.; Fernandez,S.; Yoon,I.-K.; Edwards,L.D.; Kuschner,R.; Lin,X.; Thomas,S.J.; Jarman,R.G.
EPI842874	NP	Kuwait	2014-Feb-01	A/Kuwait/F124/2014		Other Database Import	Maljkovic Berry,I.; Melendrez,M.C.; Li,T.; Hawksworth,A.W.; Brice,G.T.; Blair,P.J.; Halsey,E.S.; Williams,M.; Fernandez,S.; Yoon,I.-K.; Edwards,L.D.; Kuschner,R.; Lin,X.; Thomas,S.J.; Jarman,R.G.
EPI843071	PB2	Kuwait	2014-Feb-01	A/Kuwait/F124/2014		Other Database Import	Maljkovic Berry,I.; Melendrez,M.C.; Li,T.; Hawksworth,A.W.; Brice,G.T.; Blair,P.J.; Halsey,E.S.; Williams,M.; Fernandez,S.; Yoon,I.-K.; Edwards,L.D.; Kuschner,R.; Lin,X.; Thomas,S.J.; Jarman,R.G.
EPI842302	NS	Kuwait	2014-Feb-01	A/Kuwait/F124/2014		Other Database Import	Maljkovic Berry,I.; Melendrez,M.C.; Li,T.; Hawksworth,A.W.; Brice,G.T.; Blair,P.J.; Halsey,E.S.; Williams,M.; Fernandez,S.; Yoon,I.-K.; Edwards,L.D.; Kuschner,R.; Lin,X.; Thomas,S.J.; Jarman,R.G.
EPI842439	NA	Kuwait	2014-Feb-01	A/Kuwait/F124/2014		Other Database Import	Maljkovic Berry,I.; Melendrez,M.C.; Li,T.; Hawksworth,A.W.; Brice,G.T.; Blair,P.J.; Halsey,E.S.; Williams,M.; Fernandez,S.; Yoon,I.-K.; Edwards,L.D.; Kuschner,R.; Lin,X.; Thomas,S.J.; Jarman,R.G.
EPI842729	PA	Kuwait	2014-Feb-01	A/Kuwait/F124/2014		Other Database Import	Maljkovic Berry,I.; Melendrez,M.C.; Li,T.; Hawksworth,A.W.; Brice,G.T.; Blair,P.J.; Halsey,E.S.; Williams,M.; Fernandez,S.; Yoon,I.-K.; Edwards,L.D.; Kuschner,R.; Lin,X.; Thomas,S.J.; Jarman,R.G.
EPI843372	HA	Kuwait	2014-Feb-01	A/Kuwait/F124/2014		Other Database Import	Maljkovic Berry,I.; Melendrez,M.C.; Li,T.; Hawksworth,A.W.; Brice,G.T.; Blair,P.J.; Halsey,E.S.; Williams,M.; Fernandez,S.; Yoon,I.-K.; Edwards,L.D.; Kuschner,R.; Lin,X.; Thomas,S.J.; Jarman,R.G.
EPI843080	PB1	Kuwait	2014-Feb-01	A/Kuwait/F124/2014		Other Database Import	Maljkovic Berry,I.; Melendrez,M.C.; Li,T.; Hawksworth,A.W.; Brice,G.T.; Blair,P.J.; Halsey,E.S.; Williams,M.; Fernandez,S.; Yoon,I.-K.; Edwards,L.D.; Kuschner,R.; Lin,X.; Thomas,S.J.; Jarman,R.G.
EPI842871	NP	Kuwait	2014-Jan-01	A/Kuwait/F099/2014		Other Database Import	Maljkovic Berry,I.; Melendrez,M.C.; Li,T.; Hawksworth,A.W.; Brice,G.T.; Blair,P.J.; Halsey,E.S.; Williams,M.; Fernandez,S.; Yoon,I.-K.; Edwards,L.D.; Kuschner,R.; Lin,X.; Thomas,S.J.; Jarman,R.G.
EPI843075	PB2	Kuwait	2014-Jan-01	A/Kuwait/F099/2014		Other Database Import	Maljkovic Berry,I.; Melendrez,M.C.; Li,T.; Hawksworth,A.W.; Brice,G.T.; Blair,P.J.; Halsey,E.S.; Williams,M.; Fernandez,S.; Yoon,I.-K.; Edwards,L.D.; Kuschner,R.; Lin,X.; Thomas,S.J.; Jarman,R.G.
EPI842299	NS	Kuwait	2014-Jan-01	A/Kuwait/F099/2014		Other Database Import	Maljkovic Berry,I.; Melendrez,M.C.; Li,T.; Hawksworth,A.W.; Brice,G.T.; Blair,P.J.; Halsey,E.S.; Williams,M.; Fernandez,S.; Yoon,I.-K.; Edwards,L.D.; Kuschner,R.; Lin,X.; Thomas,S.J.; Jarman,R.G.
EPI842436	NA	Kuwait	2014-Jan-01	A/Kuwait/F099/2014		Other Database Import	Maljkovic Berry,I.; Melendrez,M.C.; Li,T.; Hawksworth,A.W.; Brice,G.T.; Blair,P.J.; Halsey,E.S.; Williams,M.; Fernandez,S.; Yoon,I.-K.; Edwards,L.D.; Kuschner,R.; Lin,X.; Thomas,S.J.; Jarman,R.G.
EPI843339	MP	Kuwait	2014-Jan-01	A/Kuwait/F099/2014		Other Database Import	Maljkovic Berry,I.; Melendrez,M.C.; Li,T.; Hawksworth,A.W.; Brice,G.T.; Blair,P.J.; Halsey,E.S.; Williams,M.; Fernandez,S.; Yoon,I.-K.; Edwards,L.D.; Kuschner,R.; Lin,X.; Thomas,S.J.; Jarman,R.G.
EPI842726	PA	Kuwait	2014-Jan-01	A/Kuwait/F099/2014		Other Database Import	Maljkovic Berry,I.; Melendrez,M.C.; Li,T.; Hawksworth,A.W.; Brice,G.T.; Blair,P.J.; Halsey,E.S.; Williams,M.; Fernandez,S.; Yoon,I.-K.; Edwards,L.D.; Kuschner,R.; Lin,X.; Thomas,S.J.; Jarman,R.G.
EPI843369	HA	Kuwait	2014-Jan-01	A/Kuwait/F099/2014		Other Database Import	Maljkovic Berry,I.; Melendrez,M.C.; Li,T.; Hawksworth,A.W.; Brice,G.T.; Blair,P.J.; Halsey,E.S.; Williams,M.; Fernandez,S.; Yoon,I.-K.; Edwards,L.D.; Kuschner,R.; Lin,X.; Thomas,S.J.; Jarman,R.G.
EPI843077	PB1	Kuwait	2014-Jan-01	A/Kuwait/F099/2014		Other Database Import	Maljkovic Berry,I.; Melendrez,M.C.; Li,T.; Hawksworth,A.W.; Brice,G.T.; Blair,P.J.; Halsey,E.S.; Williams,M.; Fernandez,S.; Yoon,I.-K.; Edwards,L.D.; Kuschner,R.; Lin,X.; Thomas,S.J.; Jarman,R.G.
EPI843068	PB2	Kuwait	2014-Jan-01	A/Kuwait/F089/2014		Other Database Import	Maljkovic Berry,I.; Melendrez,M.C.; Li,T.; Hawksworth,A.W.; Brice,G.T.; Blair,P.J.; Halsey,E.S.; Williams,M.; Fernandez,S.; Yoon,I.-K.; Edwards,L.D.; Kuschner,R.; Lin,X.; Thomas,S.J.; Jarman,R.G.
EPI842297	NS	Kuwait	2014-Jan-01	A/Kuwait/F089/2014		Other Database Import	Maljkovic Berry,I.; Melendrez,M.C.; Li,T.; Hawksworth,A.W.; Brice,G.T.; Blair,P.J.; Halsey,E.S.; Williams,M.; Fernandez,S.; Yoon,I.-K.; Edwards,L.D.; Kuschner,R.; Lin,X.; Thomas,S.J.; Jarman,R.G.
EPI842434	NA	Kuwait	2014-Jan-01	A/Kuwait/F089/2014		Other Database Import	Maljkovic Berry,I.; Melendrez,M.C.; Li,T.; Hawksworth,A.W.; Brice,G.T.; Blair,P.J.; Halsey,E.S.; Williams,M.; Fernandez,S.; Yoon,I.-K.; Edwards,L.D.; Kuschner,R.; Lin,X.; Thomas,S.J.; Jarman,R.G.
EPI842856	PA	Kuwait	2014-Jan-01	A/Kuwait/F089/2014		Other Database Import	Maljkovic Berry,I.; Melendrez,M.C.; Li,T.; Hawksworth,A.W.; Brice,G.T.; Blair,P.J.; Halsey,E.S.; Williams,M.; Fernandez,S.; Yoon,I.-K.; Edwards,L.D.; Kuschner,R.; Lin,X.; Thomas,S.J.; Jarman,R.G.
EPI843337	MP	Kuwait	2014-Jan-01	A/Kuwait/F089/2014		Other Database Import	Maljkovic Berry,I.; Melendrez,M.C.; Li,T.; Hawksworth,A.W.; Brice,G.T.; Blair,P.J.; Halsey,E.S.; Williams,M.; Fernandez,S.; Yoon,I.-K.; Edwards,L.D.; Kuschner,R.; Lin,X.; Thomas,S.J.; Jarman,R.G.
EPI842869	NP	Kuwait	2014-Jan-01	A/Kuwait/F089/2014		Other Database Import	Maljkovic Berry,I.; Melendrez,M.C.; Li,T.; Hawksworth,A.W.; Brice,G.T.; Blair,P.J.; Halsey,E.S.; Williams,M.; Fernandez,S.; Yoon,I.-K.; Edwards,L.D.; Kuschner,R.; Lin,X.; Thomas,S.J.; Jarman,R.G.
EPI843367	HA	Kuwait	2014-Jan-01	A/Kuwait/F089/2014		Other Database Import	Maljkovic Berry,I.; Melendrez,M.C.; Li,T.; Hawksworth,A.W.; Brice,G.T.; Blair,P.J.; Halsey,E.S.; Williams,M.; Fernandez,S.; Yoon,I.-K.; Edwards,L.D.; Kuschner,R.; Lin,X.; Thomas,S.J.; Jarman,R.G.
EPI843156	PB1	Kuwait	2014-Jan-01	A/Kuwait/F089/2014		Other Database Import	Maljkovic Berry,I.; Melendrez,M.C.; Li,T.; Hawksworth,A.W.; Brice,G.T.; Blair,P.J.; Halsey,E.S.; Williams,M.; Fernandez,S.; Yoon,I.-K.; Edwards,L.D.; Kuschner,R.; Lin,X.; Thomas,S.J.; Jarman,R.G.
EPI843067	PB2	Kuwait	2014-Jan-01	A/Kuwait/F083/2014		Other Database Import	Maljkovic Berry,I.; Melendrez,M.C.; Li,T.; Hawksworth,A.W.; Brice,G.T.; Blair,P.J.; Halsey,E.S.; Williams,M.; Fernandez,S.; Yoon,I.-K.; Edwards,L.D.; Kuschner,R.; Lin,X.; Thomas,S.J.; Jarman,R.G.
EPI842296	NS	Kuwait	2014-Jan-01	A/Kuwait/F083/2014		Other Database Import	Maljkovic Berry,I.; Melendrez,M.C.; Li,T.; Hawksworth,A.W.; Brice,G.T.; Blair,P.J.; Halsey,E.S.; Williams,M.; Fernandez,S.; Yoon,I.-K.; Edwards,L.D.; Kuschner,R.; Lin,X.; Thomas,S.J.; Jarman,R.G.
EPI842433	NA	Kuwait	2014-Jan-01	A/Kuwait/F083/2014		Other Database Import	Maljkovic Berry,I.; Melendrez,M.C.; Li,T.; Hawksworth,A.W.; Brice,G.T.; Blair,P.J.; Halsey,E.S.; Williams,M.; Fernandez,S.; Yoon,I.-K.; Edwards,L.D.; Kuschner,R.; Lin,X.; Thomas,S.J.; Jarman,R.G.
EPI842855	PA	Kuwait	2014-Jan-01	A/Kuwait/F083/2014		Other Database Import	Maljkovic Berry,I.; Melendrez,M.C.; Li,T.; Hawksworth,A.W.; Brice,G.T.; Blair,P.J.; Halsey,E.S.; Williams,M.; Fernandez,S.; Yoon,I.-K.; Edwards,L.D.; Kuschner,R.; Lin,X.; Thomas,S.J.; Jarman,R.G.
EPI843336	MP	Kuwait	2014-Jan-01	A/Kuwait/F083/2014		Other Database Import	Maljkovic Berry,I.; Melendrez,M.C.; Li,T.; Hawksworth,A.W.; Brice,G.T.; Blair,P.J.; Halsey,E.S.; Williams,M.; Fernandez,S.; Yoon,I.-K.; Edwards,L.D.; Kuschner,R.; Lin,X.; Thomas,S.J.; Jarman,R.G.
EPI842868	NP	Kuwait	2014-Jan-01	A/Kuwait/F083/2014		Other Database Import	Maljkovic Berry,I.; Melendrez,M.C.; Li,T.; Hawksworth,A.W.; Brice,G.T.; Blair,P.J.; Halsey,E.S.; Williams,M.; Fernandez,S.; Yoon,I.-K.; Edwards,L.D.; Kuschner,R.; Lin,X.; Thomas,S.J.; Jarman,R.G.
EPI843366	HA	Kuwait	2014-Jan-01	A/Kuwait/F083/2014		Other Database Import	Maljkovic Berry,I.; Melendrez,M.C.; Li,T.; Hawksworth,A.W.; Brice,G.T.; Blair,P.J.; Halsey,E.S.; Williams,M.; Fernandez,S.; Yoon,I.-K.; Edwards,L.D.; Kuschner,R.; Lin,X.; Thomas,S.J.; Jarman,R.G.
EPI843155	PB1	Kuwait	2014-Jan-01	A/Kuwait/F083/2014		Other Database Import	Maljkovic Berry,I.; Melendrez,M.C.; Li,T.; Hawksworth,A.W.; Brice,G.T.; Blair,P.J.; Halsey,E.S.; Williams,M.; Fernandez,S.; Yoon,I.-K.; Edwards,L.D.; Kuschner,R.; Lin,X.; Thomas,S.J.; Jarman,R.G.
EPI838367	HA	Philippines	2014-May-01	A/BiliranTB9/0323/2014		Other Database Import	Lestari,D.N.; Okamoto,M.; Dapat,C.; Tamaki,R.; Saito,M.; Oshitani,H.
EPI788153	NP	United States	2014-Apr-15	A/North Carolina/13/2014		Other Database Import	Jernigan,D.; Wentworth,D.; Katz,J.; Barnes,J.; Garten,R.; Xu,X.
EPI788177	NS	United States	2014-Apr-15	A/North Carolina/13/2014		Other Database Import	Jernigan,D.; Wentworth,D.; Katz,J.; Barnes,J.; Garten,R.; Xu,X.
EPI788179	PB2	United States	2014-Apr-15	A/North Carolina/13/2014		Other Database Import	Jernigan,D.; Wentworth,D.; Katz,J.; Barnes,J.; Garten,R.; Xu,X.
EPI788194	PB1	United States	2014-Apr-15	A/North Carolina/13/2014		Other Database Import	Jernigan,D.; Wentworth,D.; Katz,J.; Barnes,J.; Garten,R.; Xu,X.
EPI788198	PA	United States	2014-Apr-15	A/North Carolina/13/2014		Other Database Import	Jernigan,D.; Wentworth,D.; Katz,J.; Barnes,J.; Garten,R.; Xu,X.
EPI788186	MP	United States	2014-Apr-15	A/North Carolina/13/2014		Other Database Import	Jernigan,D.; Wentworth,D.; Katz,J.; Barnes,J.; Garten,R.; Xu,X.
EPI788191	NA	United States	2014-Apr-15	A/North Carolina/13/2014		Other Database Import	Jernigan,D.; Wentworth,D.; Katz,J.; Barnes,J.; Garten,R.; Xu,X.
EPI788196	HA	United States	2014-Apr-15	A/North Carolina/13/2014		Other Database Import	Jernigan,D.; Wentworth,D.; Katz,J.; Barnes,J.; Garten,R.; Xu,X.
EPI802368	NA	United States	2014-Apr-15	A/North Carolina/13/2014		Other Database Import	Jernigan,D.; Wentworth,D.; Katz,J.; Barnes,J.; Garten,R.; Xu,X.
EPI802375	HA	United States	2014-Apr-15	A/North Carolina/13/2014		Other Database Import	Jernigan,D.; Wentworth,D.; Katz,J.; Barnes,J.; Garten,R.; Xu,X.
EPI769561	MP	China	2014-Jan-21	A/Hubei-Wuchang/192/2014	Hubei Provincial center for disease control and prevention	Hubei Provincial Center for Disease Control and Prevention
EPI769559	HA	China	2014-Jan-21	A/Hubei-Wuchang/192/2014	Hubei Provincial center for disease control and prevention	Hubei Provincial Center for Disease Control and Prevention
EPI769560	NA	China	2014-Jan-21	A/Hubei-Wuchang/192/2014	Hubei Provincial center for disease control and prevention	Hubei Provincial Center for Disease Control and Prevention
EPI769465	NA	China	2014-Jan-21	A/Hubei-Wuchang/191/2014	Hubei Provincial center for disease control and prevention	Hubei Provincial Center for Disease Control and Prevention	Bin,Fang
EPI769464	HA	China	2014-Jan-21	A/Hubei-Wuchang/191/2014	Hubei Provincial center for disease control and prevention	Hubei Provincial Center for Disease Control and Prevention	Bin,Fang
EPI769466	MP	China	2014-Jan-21	A/Hubei-Wuchang/191/2014	Hubei Provincial center for disease control and prevention	Hubei Provincial Center for Disease Control and Prevention	Bin,Fang
EPI752919	NA	Greece	2014-Jan-16	A/Lamia.GR/79/2014	Hellenic Pasteur Institute	Hellenic Pasteur Institute	Athanasios, Kossyvakis; Kyriaki, Tryfinopoulou; Vasiliki, Pogka; Antonios, Kalliaropoulos; Emmanouil, Antalis ; Theodoros, Lytras; Alexios-Fotios A, Mentis; Adam, Meijer; Sotirios, Tsiodras; Petros, Karakitsos; Andreas F, Mentis
EPI752918	HA	Greece	2014-Jan-16	A/Lamia.GR/79/2014	Hellenic Pasteur Institute	Hellenic Pasteur Institute	Athanasios, Kossyvakis; Kyriaki, Tryfinopoulou; Vasiliki, Pogka; Antonios, Kalliaropoulos; Emmanouil, Antalis ; Theodoros, Lytras; Alexios-Fotios A, Mentis; Adam, Meijer; Sotirios, Tsiodras; Petros, Karakitsos; Andreas F, Mentis
EPI748195	NA	Australia	2014-Jun-20	A/South Australia/40/2014	Institute of Medical and Veterinary Science (IMVS)	WHO Collaborating Centre for Reference and Research on Influenza	Deng,Y-M.; Iannello,P.; Spirason,N.; Lau,H.; Komadina,N
EPI748196	HA	Australia	2014-Jun-20	A/South Australia/40/2014	Institute of Medical and Veterinary Science (IMVS)	WHO Collaborating Centre for Reference and Research on Influenza	Deng,Y-M.; Iannello,P.; Spirason,N.; Lau,H.; Komadina,N
EPI748189	NA	Australia	2014-Jun-08	A/South Australia/24/2014	Institute of Medical and Veterinary Science (IMVS)	WHO Collaborating Centre for Reference and Research on Influenza	Deng,Y-M.; Iannello,P.; Spirason,N.; Lau,H.; Komadina,N
EPI748190	HA	Australia	2014-Jun-08	A/South Australia/24/2014	Institute of Medical and Veterinary Science (IMVS)	WHO Collaborating Centre for Reference and Research on Influenza	Deng,Y-M.; Iannello,P.; Spirason,N.; Lau,H.; Komadina,N
EPI748155	NA	Australia	2014-Jan-01	A/Perth/2/2014	Princess Margaret Hospital for Children	WHO Collaborating Centre for Reference and Research on Influenza	Deng,Y-M.; Iannello,P.; Spirason,N.; Lau,H.; Komadina,N
EPI748156	HA	Australia	2014-Jan-01	A/Perth/2/2014	Princess Margaret Hospital for Children	WHO Collaborating Centre for Reference and Research on Influenza	Deng,Y-M.; Iannello,P.; Spirason,N.; Lau,H.; Komadina,N
EPI748153	NA	Australia	2014-Jan-01	A/Perth/1/2014	Princess Margaret Hospital for Children	WHO Collaborating Centre for Reference and Research on Influenza	Deng,Y-M.; Iannello,P.; Spirason,N.; Lau,H.; Komadina,N
EPI748154	HA	Australia	2014-Jan-01	A/Perth/1/2014	Princess Margaret Hospital for Children	WHO Collaborating Centre for Reference and Research on Influenza	Deng,Y-M.; Iannello,P.; Spirason,N.; Lau,H.; Komadina,N
EPI748135	NA	Australia	2014-Jan-27	A/Canberra/3/2014	Canberra Hospital	WHO Collaborating Centre for Reference and Research on Influenza	Deng,Y-M.; Iannello,P.; Spirason,N.; Lau,H.; Komadina,N
EPI748136	HA	Australia	2014-Jan-27	A/Canberra/3/2014	Canberra Hospital	WHO Collaborating Centre for Reference and Research on Influenza	Deng,Y-M.; Iannello,P.; Spirason,N.; Lau,H.; Komadina,N
EPI715760	NA	Nepal	2014-Apr-10	A/Nepal/630/2014	National Public Health Laboratory	National Institute of Infectious Diseases (NIID)	Takashita,Emi; Fujisaki,Seiichiro; Shirakura,Masayuki; Watanabe,Shinji; Odagiri,Takato
EPI715761	HA	Nepal	2014-Apr-10	A/Nepal/630/2014	National Public Health Laboratory	National Institute of Infectious Diseases (NIID)	Takashita,Emi; Fujisaki,Seiichiro; Shirakura,Masayuki; Watanabe,Shinji; Odagiri,Takato
EPI715758	NA	Nepal	2014-Mar-28	A/Nepal/464/2014	National Public Health Laboratory	National Institute of Infectious Diseases (NIID)	Takashita,Emi; Fujisaki,Seiichiro; Shirakura,Masayuki; Watanabe,Shinji; Odagiri,Takato
EPI715759	HA	Nepal	2014-Mar-28	A/Nepal/464/2014	National Public Health Laboratory	National Institute of Infectious Diseases (NIID)	Takashita,Emi; Fujisaki,Seiichiro; Shirakura,Masayuki; Watanabe,Shinji; Odagiri,Takato
EPI715752	NA	Nepal	2014-Mar-14	A/Nepal/353/2014	National Public Health Laboratory	National Institute of Infectious Diseases (NIID)	Takashita,Emi; Fujisaki,Seiichiro; Shirakura,Masayuki; Watanabe,Shinji; Odagiri,Takato
EPI715753	HA	Nepal	2014-Mar-14	A/Nepal/353/2014	National Public Health Laboratory	National Institute of Infectious Diseases (NIID)	Takashita,Emi; Fujisaki,Seiichiro; Shirakura,Masayuki; Watanabe,Shinji; Odagiri,Takato
EPI715750	NA	Nepal	2014-Mar-14	A/Nepal/352/2014	National Public Health Laboratory	National Institute of Infectious Diseases (NIID)	Takashita,Emi; Fujisaki,Seiichiro; Shirakura,Masayuki; Watanabe,Shinji; Odagiri,Takato
EPI715751	HA	Nepal	2014-Mar-14	A/Nepal/352/2014	National Public Health Laboratory	National Institute of Infectious Diseases (NIID)	Takashita,Emi; Fujisaki,Seiichiro; Shirakura,Masayuki; Watanabe,Shinji; Odagiri,Takato
EPI689441	HA	Japan	2014-Feb-07	A/Tokyo/DS-497/2014		Other Database Import	Chong,Y.; Ikematsu,H.
EPI689439	HA	Japan	2014-Jan-24	A/Kumamoto/DS-354/2014		Other Database Import	Chong,Y.; Ikematsu,H.
EPI689427	HA	Japan	2014-Jan-21	A/Okinawa/JP-39/2014		Other Database Import	Chong,Y.; Ikematsu,H.
EPI689424	HA	Japan	2014-Jan-27	A/Tokyo/DS-359v/2014		Other Database Import	Chong,Y.; Ikematsu,H.
EPI689423	HA	Japan	2014-Jan-21	A/Fukuoka/DS-261v/2014		Other Database Import	Chong,Y.; Ikematsu,H.
EPI689421	HA	Japan	2014-Jan-20	A/Fukuoka/DS-189v/2014		Other Database Import	Chong,Y.; Ikematsu,H.
EPI689418	HA	Japan	2014-Jan-20	A/Ishikawa/DS-181v/2014		Other Database Import	Chong,Y.; Ikematsu,H.
EPI689416	HA	Japan	2014-Jan-27	A/Okinawa/JP-44v/2014		Other Database Import	Chong,Y.; Ikematsu,H.
EPI685014	NA	Thailand	2014-Apr-03	A/Thailand/CU-C4655/2014		Other Database Import	Tewawong,N.; Prachayangprecha,S.; Thongmee,T.; Vichiwattana,P.; Theamboonlers,A.; Poovorawan,Y.
EPI684839	HA	Thailand	2014-Apr-03	A/Thailand/CU-C4655/2014		Other Database Import	Tewawong,N.; Prachayangprecha,S.; Thongmee,T.; Vichiwattana,P.; Theamboonlers,A.; Poovorawan,Y.
EPI684836	HA	Thailand	2014-Mar-04	A/Thailand/CU-H3624/2014		Other Database Import	Tewawong,N.; Prachayangprecha,S.; Thongmee,T.; Vichiwattana,P.; Theamboonlers,A.; Poovorawan,Y.
EPI685011	NA	Thailand	2014-Mar-04	A/Thailand/CU-H3624/2014		Other Database Import	Tewawong,N.; Prachayangprecha,S.; Thongmee,T.; Vichiwattana,P.; Theamboonlers,A.; Poovorawan,Y.
EPI684835	HA	Thailand	2014-Feb-25	A/Thailand/CU-H3611/2014		Other Database Import	Tewawong,N.; Prachayangprecha,S.; Thongmee,T.; Vichiwattana,P.; Theamboonlers,A.; Poovorawan,Y.
EPI685010	NA	Thailand	2014-Feb-25	A/Thailand/CU-H3611/2014		Other Database Import	Tewawong,N.; Prachayangprecha,S.; Thongmee,T.; Vichiwattana,P.; Theamboonlers,A.; Poovorawan,Y.
EPI685003	NA	Thailand	2014-Jan-07	A/Thailand/CU-A598/2014		Other Database Import	Tewawong,N.; Prachayangprecha,S.; Thongmee,T.; Vichiwattana,P.; Theamboonlers,A.; Poovorawan,Y.
EPI684828	HA	Thailand	2014-Jan-07	A/Thailand/CU-A598/2014		Other Database Import	Tewawong,N.; Prachayangprecha,S.; Thongmee,T.; Vichiwattana,P.; Theamboonlers,A.; Poovorawan,Y.
EPI684682	PB2	Thailand	2014-Mar-07	A/Thailand/CU-H3626/2014		Other Database Import	Tewawong,N.; Prachayangprecha,S.; Thongmee,T.; Vichiwattana,P.; Theamboonlers,A.; Poovorawan,Y.
EPI684740	PB1	Thailand	2014-Mar-07	A/Thailand/CU-H3626/2014		Other Database Import	Tewawong,N.; Prachayangprecha,S.; Thongmee,T.; Vichiwattana,P.; Theamboonlers,A.; Poovorawan,Y.
EPI684837	HA	Thailand	2014-Mar-07	A/Thailand/CU-H3626/2014		Other Database Import	Tewawong,N.; Prachayangprecha,S.; Thongmee,T.; Vichiwattana,P.; Theamboonlers,A.; Poovorawan,Y.
EPI685090	MP	Thailand	2014-Mar-07	A/Thailand/CU-H3626/2014		Other Database Import	Tewawong,N.; Prachayangprecha,S.; Thongmee,T.; Vichiwattana,P.; Theamboonlers,A.; Poovorawan,Y.
EPI685012	NA	Thailand	2014-Mar-07	A/Thailand/CU-H3626/2014		Other Database Import	Tewawong,N.; Prachayangprecha,S.; Thongmee,T.; Vichiwattana,P.; Theamboonlers,A.; Poovorawan,Y.
EPI685148	NS	Thailand	2014-Mar-07	A/Thailand/CU-H3626/2014		Other Database Import	Tewawong,N.; Prachayangprecha,S.; Thongmee,T.; Vichiwattana,P.; Theamboonlers,A.; Poovorawan,Y.
EPI685206	PA	Thailand	2014-Mar-07	A/Thailand/CU-H3626/2014		Other Database Import	Tewawong,N.; Prachayangprecha,S.; Thongmee,T.; Vichiwattana,P.; Theamboonlers,A.; Poovorawan,Y.
EPI684915	NP	Thailand	2014-Mar-07	A/Thailand/CU-H3626/2014		Other Database Import	Tewawong,N.; Prachayangprecha,S.; Thongmee,T.; Vichiwattana,P.; Theamboonlers,A.; Poovorawan,Y.
EPI685204	PA	Thailand	2014-Apr-01	A/Thailand/CU-CB166/2014		Other Database Import	Tewawong,N.; Prachayangprecha,S.; Thongmee,T.; Vichiwattana,P.; Theamboonlers,A.; Poovorawan,Y.
EPI684680	PB2	Thailand	2014-Apr-01	A/Thailand/CU-CB166/2014		Other Database Import	Tewawong,N.; Prachayangprecha,S.; Thongmee,T.; Vichiwattana,P.; Theamboonlers,A.; Poovorawan,Y.
EPI684738	PB1	Thailand	2014-Apr-01	A/Thailand/CU-CB166/2014		Other Database Import	Tewawong,N.; Prachayangprecha,S.; Thongmee,T.; Vichiwattana,P.; Theamboonlers,A.; Poovorawan,Y.
EPI684838	HA	Thailand	2014-Apr-01	A/Thailand/CU-CB166/2014		Other Database Import	Tewawong,N.; Prachayangprecha,S.; Thongmee,T.; Vichiwattana,P.; Theamboonlers,A.; Poovorawan,Y.
EPI685088	MP	Thailand	2014-Apr-01	A/Thailand/CU-CB166/2014		Other Database Import	Tewawong,N.; Prachayangprecha,S.; Thongmee,T.; Vichiwattana,P.; Theamboonlers,A.; Poovorawan,Y.
EPI685013	NA	Thailand	2014-Apr-01	A/Thailand/CU-CB166/2014		Other Database Import	Tewawong,N.; Prachayangprecha,S.; Thongmee,T.; Vichiwattana,P.; Theamboonlers,A.; Poovorawan,Y.
EPI685146	NS	Thailand	2014-Apr-01	A/Thailand/CU-CB166/2014		Other Database Import	Tewawong,N.; Prachayangprecha,S.; Thongmee,T.; Vichiwattana,P.; Theamboonlers,A.; Poovorawan,Y.
EPI684913	NP	Thailand	2014-Apr-01	A/Thailand/CU-CB166/2014		Other Database Import	Tewawong,N.; Prachayangprecha,S.; Thongmee,T.; Vichiwattana,P.; Theamboonlers,A.; Poovorawan,Y.
EPI684679	PB2	Thailand	2014-Feb-12	A/Thailand/CU-C4546/2014		Other Database Import	Tewawong,N.; Prachayangprecha,S.; Thongmee,T.; Vichiwattana,P.; Theamboonlers,A.; Poovorawan,Y.
EPI685203	PA	Thailand	2014-Feb-12	A/Thailand/CU-C4546/2014		Other Database Import	Tewawong,N.; Prachayangprecha,S.; Thongmee,T.; Vichiwattana,P.; Theamboonlers,A.; Poovorawan,Y.
EPI684737	PB1	Thailand	2014-Feb-12	A/Thailand/CU-C4546/2014		Other Database Import	Tewawong,N.; Prachayangprecha,S.; Thongmee,T.; Vichiwattana,P.; Theamboonlers,A.; Poovorawan,Y.
EPI684834	HA	Thailand	2014-Feb-12	A/Thailand/CU-C4546/2014		Other Database Import	Tewawong,N.; Prachayangprecha,S.; Thongmee,T.; Vichiwattana,P.; Theamboonlers,A.; Poovorawan,Y.
EPI685087	MP	Thailand	2014-Feb-12	A/Thailand/CU-C4546/2014		Other Database Import	Tewawong,N.; Prachayangprecha,S.; Thongmee,T.; Vichiwattana,P.; Theamboonlers,A.; Poovorawan,Y.
EPI685009	NA	Thailand	2014-Feb-12	A/Thailand/CU-C4546/2014		Other Database Import	Tewawong,N.; Prachayangprecha,S.; Thongmee,T.; Vichiwattana,P.; Theamboonlers,A.; Poovorawan,Y.
EPI685145	NS	Thailand	2014-Feb-12	A/Thailand/CU-C4546/2014		Other Database Import	Tewawong,N.; Prachayangprecha,S.; Thongmee,T.; Vichiwattana,P.; Theamboonlers,A.; Poovorawan,Y.
EPI684912	NP	Thailand	2014-Feb-12	A/Thailand/CU-C4546/2014		Other Database Import	Tewawong,N.; Prachayangprecha,S.; Thongmee,T.; Vichiwattana,P.; Theamboonlers,A.; Poovorawan,Y.
EPI684672	PB2	Thailand	2014-Jan-07	A/Thailand/CU-B8849/2014		Other Database Import	Tewawong,N.; Prachayangprecha,S.; Thongmee,T.; Vichiwattana,P.; Theamboonlers,A.; Poovorawan,Y.
EPI685194	PA	Thailand	2014-Jan-07	A/Thailand/CU-B8849/2014		Other Database Import	Tewawong,N.; Prachayangprecha,S.; Thongmee,T.; Vichiwattana,P.; Theamboonlers,A.; Poovorawan,Y.
EPI684730	PB1	Thailand	2014-Jan-07	A/Thailand/CU-B8849/2014		Other Database Import	Tewawong,N.; Prachayangprecha,S.; Thongmee,T.; Vichiwattana,P.; Theamboonlers,A.; Poovorawan,Y.
EPI685080	MP	Thailand	2014-Jan-07	A/Thailand/CU-B8849/2014		Other Database Import	Tewawong,N.; Prachayangprecha,S.; Thongmee,T.; Vichiwattana,P.; Theamboonlers,A.; Poovorawan,Y.
EPI685004	NA	Thailand	2014-Jan-07	A/Thailand/CU-B8849/2014		Other Database Import	Tewawong,N.; Prachayangprecha,S.; Thongmee,T.; Vichiwattana,P.; Theamboonlers,A.; Poovorawan,Y.
EPI684829	HA	Thailand	2014-Jan-07	A/Thailand/CU-B8849/2014		Other Database Import	Tewawong,N.; Prachayangprecha,S.; Thongmee,T.; Vichiwattana,P.; Theamboonlers,A.; Poovorawan,Y.
EPI684905	NP	Thailand	2014-Jan-07	A/Thailand/CU-B8849/2014		Other Database Import	Tewawong,N.; Prachayangprecha,S.; Thongmee,T.; Vichiwattana,P.; Theamboonlers,A.; Poovorawan,Y.
EPI685138	NS	Thailand	2014-Jan-07	A/Thailand/CU-B8849/2014		Other Database Import	Tewawong,N.; Prachayangprecha,S.; Thongmee,T.; Vichiwattana,P.; Theamboonlers,A.; Poovorawan,Y.
EPI675793	NP	Hong Kong (SAR)	2014-Feb-26	A/Hong Kong/4801/2014	National Institute for Medical Research	Centers for Disease Control and Prevention
EPI675794	NS	Hong Kong (SAR)	2014-Feb-26	A/Hong Kong/4801/2014	National Institute for Medical Research	Centers for Disease Control and Prevention
EPI675795	MP	Hong Kong (SAR)	2014-Feb-26	A/Hong Kong/4801/2014	National Institute for Medical Research	Centers for Disease Control and Prevention
EPI675796	PB1	Hong Kong (SAR)	2014-Feb-26	A/Hong Kong/4801/2014	National Institute for Medical Research	Centers for Disease Control and Prevention
EPI675797	NA	Hong Kong (SAR)	2014-Feb-26	A/Hong Kong/4801/2014	National Institute for Medical Research	Centers for Disease Control and Prevention
EPI675798	HA	Hong Kong (SAR)	2014-Feb-26	A/Hong Kong/4801/2014	National Institute for Medical Research	Centers for Disease Control and Prevention
EPI696095	PA	Hong Kong (SAR)	2014-Feb-26	A/Hong Kong/4801/2014	National Institute for Medical Research	Centers for Disease Control and Prevention
EPI696096	PB2	Hong Kong (SAR)	2014-Feb-26	A/Hong Kong/4801/2014	National Institute for Medical Research	Centers for Disease Control and Prevention
EPI675740	PA	China	2014-Jan-07	A/Jiangsuqingpu/152/2014	Jiangsu Provincial Center for Disease Control and Prevention	Jiangsu Provincial Center for Disease Control & Prevention	Qi Xian, Guo Yan
EPI675736	PB1	China	2014-Jan-07	A/Jiangsuqingpu/152/2014	Jiangsu Provincial Center for Disease Control and Prevention	Jiangsu Provincial Center for Disease Control & Prevention	Qi Xian, Guo Yan
EPI675739	NP	China	2014-Jan-07	A/Jiangsuqingpu/152/2014	Jiangsu Provincial Center for Disease Control and Prevention	Jiangsu Provincial Center for Disease Control & Prevention	Qi Xian, Guo Yan
EPI675737	HA	China	2014-Jan-07	A/Jiangsuqingpu/152/2014	Jiangsu Provincial Center for Disease Control and Prevention	Jiangsu Provincial Center for Disease Control & Prevention	Qi Xian, Guo Yan
EPI675738	NA	China	2014-Jan-07	A/Jiangsuqingpu/152/2014	Jiangsu Provincial Center for Disease Control and Prevention	Jiangsu Provincial Center for Disease Control & Prevention	Qi Xian, Guo Yan
EPI672435	HA	Moldova, Republic of	2014-Feb-10	A/Moldova/138/2014	National Centre for Preventive Medicine	Crick Worldwide Influenza Centre
EPI672436	NA	Moldova, Republic of	2014-Feb-10	A/Moldova/138/2014	National Centre for Preventive Medicine	Crick Worldwide Influenza Centre
EPI641585	NA	Japan	2014-Mar-12	A/Japan/NHRC_BHR0211/2014		Other Database Import	Sitz,C.R.; Thammavong,H.L.; Balansay-Ames,M.S.; Hawksworth,A.W.; Myers,C.A.; Brice,G.T.
EPI641565	HA	Japan	2014-Mar-12	A/Japan/NHRC_BHR0211/2014		Other Database Import	Sitz,C.R.; Thammavong,H.L.; Balansay-Ames,M.S.; Hawksworth,A.W.; Myers,C.A.; Brice,G.T.
EPI641609	MP	Japan	2014-Mar-12	A/Japan/NHRC_BHR0211/2014		Other Database Import	Sitz,C.R.; Thammavong,H.L.; Balansay-Ames,M.S.; Hawksworth,A.W.; Myers,C.A.; Brice,G.T.
EPI641584	NA	Japan	2014-Mar-07	A/Japan/NHRC_BHR0207/2014		Other Database Import	Sitz,C.R.; Thammavong,H.L.; Balansay-Ames,M.S.; Hawksworth,A.W.; Myers,C.A.; Brice,G.T.
EPI641564	HA	Japan	2014-Mar-07	A/Japan/NHRC_BHR0207/2014		Other Database Import	Sitz,C.R.; Thammavong,H.L.; Balansay-Ames,M.S.; Hawksworth,A.W.; Myers,C.A.; Brice,G.T.
EPI641608	MP	Japan	2014-Mar-07	A/Japan/NHRC_BHR0207/2014		Other Database Import	Sitz,C.R.; Thammavong,H.L.; Balansay-Ames,M.S.; Hawksworth,A.W.; Myers,C.A.; Brice,G.T.
EPI630105	NP	Australia	2014-Jun-29	A/South Australia/55/2014	Institute of Medical and Veterinary Science (IMVS)	WHO Collaborating Centre for Reference and Research on Influenza	Deng, Y-M.; Iannello, P.; Spirason, N.; Jelly, L.; Lau, H.; Komadina, N.
EPI630106	NS	Australia	2014-Jun-29	A/South Australia/55/2014	Institute of Medical and Veterinary Science (IMVS)	WHO Collaborating Centre for Reference and Research on Influenza	Deng, Y-M.; Iannello, P.; Spirason, N.; Jelly, L.; Lau, H.; Komadina, N.
EPI630107	PA	Australia	2014-Jun-29	A/South Australia/55/2014	Institute of Medical and Veterinary Science (IMVS)	WHO Collaborating Centre for Reference and Research on Influenza	Deng, Y-M.; Iannello, P.; Spirason, N.; Jelly, L.; Lau, H.; Komadina, N.
EPI630108	PB2	Australia	2014-Jun-29	A/South Australia/55/2014	Institute of Medical and Veterinary Science (IMVS)	WHO Collaborating Centre for Reference and Research on Influenza	Deng, Y-M.; Iannello, P.; Spirason, N.; Jelly, L.; Lau, H.; Komadina, N.
EPI630109	PB1	Australia	2014-Jun-29	A/South Australia/55/2014	Institute of Medical and Veterinary Science (IMVS)	WHO Collaborating Centre for Reference and Research on Influenza	Deng, Y-M.; Iannello, P.; Spirason, N.; Jelly, L.; Lau, H.; Komadina, N.
EPI629994	MP	Vietnam	2014-May-20	A/Vietnam/2/2014	Pasteur Institute of Ho Chi Minh	WHO Collaborating Centre for Reference and Research on Influenza	Nguyen,TN; Nguyen,TL; Deng,Y-M; Komadina,N
EPI629995	NA	Vietnam	2014-May-20	A/Vietnam/2/2014	Pasteur Institute of Ho Chi Minh	WHO Collaborating Centre for Reference and Research on Influenza	Nguyen,TN; Nguyen,TL; Deng,Y-M; Komadina,N
EPI629996	HA	Vietnam	2014-May-20	A/Vietnam/2/2014	Pasteur Institute of Ho Chi Minh	WHO Collaborating Centre for Reference and Research on Influenza	Nguyen,TN; Nguyen,TL; Deng,Y-M; Komadina,N
EPI626555	PB1	Nigeria	2014-May-14	A/Nigeria/928/2014	National Influenza Reference Laboratory	Centers for Disease Control and Prevention
EPI626550	NP	Nigeria	2014-May-14	A/Nigeria/928/2014	National Influenza Reference Laboratory	Centers for Disease Control and Prevention
EPI626551	NS	Nigeria	2014-May-14	A/Nigeria/928/2014	National Influenza Reference Laboratory	Centers for Disease Control and Prevention
EPI626552	MP	Nigeria	2014-May-14	A/Nigeria/928/2014	National Influenza Reference Laboratory	Centers for Disease Control and Prevention
EPI626553	PA	Nigeria	2014-May-14	A/Nigeria/928/2014	National Influenza Reference Laboratory	Centers for Disease Control and Prevention
EPI626554	PB2	Nigeria	2014-May-14	A/Nigeria/928/2014	National Influenza Reference Laboratory	Centers for Disease Control and Prevention
EPI626556	NA	Nigeria	2014-May-14	A/Nigeria/928/2014	National Influenza Reference Laboratory	Centers for Disease Control and Prevention
EPI626557	HA	Nigeria	2014-May-14	A/Nigeria/928/2014	National Influenza Reference Laboratory	Centers for Disease Control and Prevention
EPI622674	HA	China	2014-Feb-28	A/Hangzhou/A187/2014	Hangzhou Center for Disease Control and Prevention	Hangzhou Center for Disease Control and Prevention	Li,J.; Zhou,Y.Y.; Kou,Y.; Zheng,Z.B.; Yu,X.F.
EPI764366	PB1	China	2014-Feb-28	A/Hangzhou/A187/2014	Hangzhou Center for Disease Control and Prevention	Hangzhou Center for Disease Control and Prevention	Li,J.; Zhou,Y.Y.; Kou,Y.; Zheng,Z.B.; Yu,X.F.
EPI917041	PA	China	2014-Feb-28	A/Hangzhou/A187/2014	Hangzhou Center for Disease Control and Prevention	Hangzhou Center for Disease Control and Prevention	Li,J.; Zhou,Y.Y.; Kou,Y.; Zheng,Z.B.; Yu,X.F.
EPI622673	HA	China	2014-Feb-18	A/Hangzhou/A155/2014	Hangzhou Center for Disease Control and Prevention	Hangzhou Center for Disease Control and Prevention	Li,J.; Zhou,Y.Y.; Kou,Y.; Zheng,Z.B.; Yu,X.F.
EPI764365	PB1	China	2014-Feb-18	A/Hangzhou/A155/2014	Hangzhou Center for Disease Control and Prevention	Hangzhou Center for Disease Control and Prevention	Li,J.; Zhou,Y.Y.; Kou,Y.; Zheng,Z.B.; Yu,X.F.
EPI917040	PA	China	2014-Feb-18	A/Hangzhou/A155/2014	Hangzhou Center for Disease Control and Prevention	Hangzhou Center for Disease Control and Prevention	Li,J.; Zhou,Y.Y.; Kou,Y.; Zheng,Z.B.; Yu,X.F.
EPI622672	HA	China	2014-Feb-13	A/Hangzhou/S70/2014	Hangzhou Center for Disease Control and Prevention	Hangzhou Center for Disease Control and Prevention	Li,J.; Zhou,Y.Y.; Kou,Y.; Zheng,Z.B.; Yu,X.F.
EPI622670	HA	China	2014-Jan-23	A/Hangzhou/S42/2014	Hangzhou Center for Disease Control and Prevention	Hangzhou Center for Disease Control and Prevention	Li,J.; Zhou,Y.Y.; Kou,Y.; Zheng,Z.B.; Yu,X.F.
EPI764363	PB1	China	2014-Jan-23	A/Hangzhou/S42/2014	Hangzhou Center for Disease Control and Prevention	Hangzhou Center for Disease Control and Prevention	Li,J.; Zhou,Y.Y.; Kou,Y.; Zheng,Z.B.; Yu,X.F.
EPI917038	PA	China	2014-Jan-23	A/Hangzhou/S42/2014	Hangzhou Center for Disease Control and Prevention	Hangzhou Center for Disease Control and Prevention	Li,J.; Zhou,Y.Y.; Kou,Y.; Zheng,Z.B.; Yu,X.F.
EPI622666	HA	China	2014-Jan-16	A/Hangzhou/A51/2014	Hangzhou Center for Disease Control and Prevention	Hangzhou Center for Disease Control and Prevention	Li,J.; Zhou,Y.Y.; Kou,Y.; Zheng,Z.B.; Yu,X.F.
EPI764359	PB1	China	2014-Jan-16	A/Hangzhou/A51/2014	Hangzhou Center for Disease Control and Prevention	Hangzhou Center for Disease Control and Prevention	Li,J.; Zhou,Y.Y.; Kou,Y.; Zheng,Z.B.; Yu,X.F.
EPI917035	PA	China	2014-Jan-16	A/Hangzhou/A51/2014	Hangzhou Center for Disease Control and Prevention	Hangzhou Center for Disease Control and Prevention	Li,J.; Zhou,Y.Y.; Kou,Y.; Zheng,Z.B.; Yu,X.F.
EPI622665	HA	China	2014-Jan-16	A/Hangzhou/A50/2014	Hangzhou Center for Disease Control and Prevention	Hangzhou Center for Disease Control and Prevention	Li,J.; Zhou,Y.Y.; Kou,Y.; Zheng,Z.B.; Yu,X.F.
EPI764358	PB1	China	2014-Jan-16	A/Hangzhou/A50/2014	Hangzhou Center for Disease Control and Prevention	Hangzhou Center for Disease Control and Prevention	Li,J.; Zhou,Y.Y.; Kou,Y.; Zheng,Z.B.; Yu,X.F.
EPI917034	PA	China	2014-Jan-16	A/Hangzhou/A50/2014	Hangzhou Center for Disease Control and Prevention	Hangzhou Center for Disease Control and Prevention	Li,J.; Zhou,Y.Y.; Kou,Y.; Zheng,Z.B.; Yu,X.F.
EPI622663	HA	China	2014-Jan-16	A/Hangzhou/15-3/2014	Hangzhou Center for Disease Control and Prevention	Hangzhou Center for Disease Control and Prevention	Li,J.; Zhou,Y.Y.; Kou,Y.; Zheng,Z.B.; Yu,X.F.
EPI622659	HA	China	2014-Jan-06	A/Hangzhou/A12/2014	Hangzhou Center for Disease Control and Prevention	Hangzhou Center for Disease Control and Prevention	Li,J.; Zhou,Y.Y.; Kou,Y.; Zheng,Z.B.; Yu,X.F.
EPI764353	PB1	China	2014-Jan-06	A/Hangzhou/A12/2014	Hangzhou Center for Disease Control and Prevention	Hangzhou Center for Disease Control and Prevention	Li,J.; Zhou,Y.Y.; Kou,Y.; Zheng,Z.B.; Yu,X.F.
EPI917029	PA	China	2014-Jan-06	A/Hangzhou/A12/2014	Hangzhou Center for Disease Control and Prevention	Hangzhou Center for Disease Control and Prevention	Li,J.; Zhou,Y.Y.; Kou,Y.; Zheng,Z.B.; Yu,X.F.
EPI598865	HA	China	2014-Jan-07	A/Beijing/51340/2014		Other Database Import	Zhu,R.; Qian,Y.; Sun,Y.; Wang,F.; Zhao,L.; Deng,J.
EPI620666	NA	China	2014-Jan-10	A/Beijing/51519/2014		Other Database Import	Zhu,R.; Qian,Y.; Sun,Y.; Wang,F.; Zhao,L.; Deng,J.
EPI598864	HA	China	2014-Jan-10	A/Beijing/51519/2014		Other Database Import	Zhu,R.; Qian,Y.; Sun,Y.; Wang,F.; Zhao,L.; Deng,J.
EPI620684	NA	China	2014-Apr-21	A/Beijing/54728/2014		Other Database Import	Zhu,R.; Qian,Y.; Sun,Y.; Wang,F.; Zhao,L.; Deng,J.
EPI598855	HA	China	2014-Apr-21	A/Beijing/54728/2014		Other Database Import	Zhu,R.; Qian,Y.; Sun,Y.; Wang,F.; Zhao,L.; Deng,J.
EPI620662	NA	China	2014-Mar-18	A/Beijing/53593/2014		Other Database Import	Zhu,R.; Qian,Y.; Sun,Y.; Wang,F.; Zhao,L.; Deng,J.
EPI598854	HA	China	2014-Mar-18	A/Beijing/53593/2014		Other Database Import	Zhu,R.; Qian,Y.; Sun,Y.; Wang,F.; Zhao,L.; Deng,J.
EPI598852	HA	China	2014-Apr-01	A/Beijing/54085/2014		Other Database Import	Zhu,R.; Qian,Y.; Sun,Y.; Wang,F.; Zhao,L.; Deng,J.
EPI589781	HA	Madagascar	2014-Jan-27	A/Madagascar/269/2014	Institut Pasteur de Madagascar	Crick Worldwide Influenza Centre
EPI589782	NA	Madagascar	2014-Jan-27	A/Madagascar/269/2014	Institut Pasteur de Madagascar	Crick Worldwide Influenza Centre
EPI584775	NP	United States	2014-Jan-16	A/California/02/2014		Other Database Import	Wentworth,D.; Katz,J.; Barnes,J.; Garten,R.; Xu,X.
EPI622389	PB2	Vietnam	2014-Jun-15	A/Vietnam/210/2014	National Institute of Hygiene and Epidemiology	Centers for Disease Control and Prevention
EPI584686	NP	Vietnam	2014-Jun-15	A/Vietnam/210/2014	National Institute of Hygiene and Epidemiology	Centers for Disease Control and Prevention
EPI584687	NS	Vietnam	2014-Jun-15	A/Vietnam/210/2014	National Institute of Hygiene and Epidemiology	Centers for Disease Control and Prevention
EPI584688	MP	Vietnam	2014-Jun-15	A/Vietnam/210/2014	National Institute of Hygiene and Epidemiology	Centers for Disease Control and Prevention
EPI584689	PB1	Vietnam	2014-Jun-15	A/Vietnam/210/2014	National Institute of Hygiene and Epidemiology	Centers for Disease Control and Prevention
EPI584690	NA	Vietnam	2014-Jun-15	A/Vietnam/210/2014	National Institute of Hygiene and Epidemiology	Centers for Disease Control and Prevention
EPI584691	HA	Vietnam	2014-Jun-15	A/Vietnam/210/2014	National Institute of Hygiene and Epidemiology	Centers for Disease Control and Prevention
EPI584648	PB1	Uganda	2014-Apr-17	A/Uganda/583/2014	Uganda Virus Research Institute (UVRI), National Influenza Center	Centers for Disease Control and Prevention
EPI584643	NP	Uganda	2014-Apr-17	A/Uganda/583/2014	Uganda Virus Research Institute (UVRI), National Influenza Center	Centers for Disease Control and Prevention
EPI584644	NS	Uganda	2014-Apr-17	A/Uganda/583/2014	Uganda Virus Research Institute (UVRI), National Influenza Center	Centers for Disease Control and Prevention
EPI584645	MP	Uganda	2014-Apr-17	A/Uganda/583/2014	Uganda Virus Research Institute (UVRI), National Influenza Center	Centers for Disease Control and Prevention
EPI584646	PA	Uganda	2014-Apr-17	A/Uganda/583/2014	Uganda Virus Research Institute (UVRI), National Influenza Center	Centers for Disease Control and Prevention
EPI584647	PB2	Uganda	2014-Apr-17	A/Uganda/583/2014	Uganda Virus Research Institute (UVRI), National Influenza Center	Centers for Disease Control and Prevention
EPI584649	NA	Uganda	2014-Apr-17	A/Uganda/583/2014	Uganda Virus Research Institute (UVRI), National Influenza Center	Centers for Disease Control and Prevention
EPI584650	HA	Uganda	2014-Apr-17	A/Uganda/583/2014	Uganda Virus Research Institute (UVRI), National Influenza Center	Centers for Disease Control and Prevention
EPI581468	NP	Japan	2014-Jan-24	A/Kyoto/13K012/2014		Other Database Import	Hibino,A.; Saito,R.; Shoubugawa,Y.; Kondo,H.; Saito,T.; Takemae,N.; Hibi,S.
EPI581493	PB2	Japan	2014-Jan-24	A/Kyoto/13K012/2014		Other Database Import	Hibino,A.; Saito,R.; Shoubugawa,Y.; Kondo,H.; Saito,T.; Takemae,N.; Hibi,S.
EPI581494	PB1	Japan	2014-Jan-24	A/Kyoto/13K012/2014		Other Database Import	Hibino,A.; Saito,R.; Shoubugawa,Y.; Kondo,H.; Saito,T.; Takemae,N.; Hibi,S.
EPI581495	PA	Japan	2014-Jan-24	A/Kyoto/13K012/2014		Other Database Import	Hibino,A.; Saito,R.; Shoubugawa,Y.; Kondo,H.; Saito,T.; Takemae,N.; Hibi,S.
EPI581496	HA	Japan	2014-Jan-24	A/Kyoto/13K012/2014		Other Database Import	Hibino,A.; Saito,R.; Shoubugawa,Y.; Kondo,H.; Saito,T.; Takemae,N.; Hibi,S.
EPI581497	NA	Japan	2014-Jan-24	A/Kyoto/13K012/2014		Other Database Import	Hibino,A.; Saito,R.; Shoubugawa,Y.; Kondo,H.; Saito,T.; Takemae,N.; Hibi,S.
EPI581498	MP	Japan	2014-Jan-24	A/Kyoto/13K012/2014		Other Database Import	Hibino,A.; Saito,R.; Shoubugawa,Y.; Kondo,H.; Saito,T.; Takemae,N.; Hibi,S.
EPI581499	NS	Japan	2014-Jan-24	A/Kyoto/13K012/2014		Other Database Import	Hibino,A.; Saito,R.; Shoubugawa,Y.; Kondo,H.; Saito,T.; Takemae,N.; Hibi,S.
EPI581467	PB2	Japan	2014-Feb-05	A/Kyoto/13K025/2014		Other Database Import	Hibino,A.; Saito,R.; Shoubugawa,Y.; Kondo,H.; Saito,T.; Takemae,N.; Hibi,S.
EPI581486	PB1	Japan	2014-Feb-05	A/Kyoto/13K025/2014		Other Database Import	Hibino,A.; Saito,R.; Shoubugawa,Y.; Kondo,H.; Saito,T.; Takemae,N.; Hibi,S.
EPI581487	PA	Japan	2014-Feb-05	A/Kyoto/13K025/2014		Other Database Import	Hibino,A.; Saito,R.; Shoubugawa,Y.; Kondo,H.; Saito,T.; Takemae,N.; Hibi,S.
EPI581488	HA	Japan	2014-Feb-05	A/Kyoto/13K025/2014		Other Database Import	Hibino,A.; Saito,R.; Shoubugawa,Y.; Kondo,H.; Saito,T.; Takemae,N.; Hibi,S.
EPI581489	NP	Japan	2014-Feb-05	A/Kyoto/13K025/2014		Other Database Import	Hibino,A.; Saito,R.; Shoubugawa,Y.; Kondo,H.; Saito,T.; Takemae,N.; Hibi,S.
EPI581490	NA	Japan	2014-Feb-05	A/Kyoto/13K025/2014		Other Database Import	Hibino,A.; Saito,R.; Shoubugawa,Y.; Kondo,H.; Saito,T.; Takemae,N.; Hibi,S.
EPI581491	MP	Japan	2014-Feb-05	A/Kyoto/13K025/2014		Other Database Import	Hibino,A.; Saito,R.; Shoubugawa,Y.; Kondo,H.; Saito,T.; Takemae,N.; Hibi,S.
EPI581492	NS	Japan	2014-Feb-05	A/Kyoto/13K025/2014		Other Database Import	Hibino,A.; Saito,R.; Shoubugawa,Y.; Kondo,H.; Saito,T.; Takemae,N.; Hibi,S.
EPI581311	PA	Japan	2014-Jan-22	A/Hokkaido/13H011/2014		Other Database Import	Hibino,A.; Saito,R.; Shoubugawa,Y.; Kondo,H.; Saito,T.; Takemae,N.; Kimura,S.
EPI581317	HA	Japan	2014-Jan-22	A/Hokkaido/13H011/2014		Other Database Import	Hibino,A.; Saito,R.; Shoubugawa,Y.; Kondo,H.; Saito,T.; Takemae,N.; Kimura,S.
EPI581318	NP	Japan	2014-Jan-22	A/Hokkaido/13H011/2014		Other Database Import	Hibino,A.; Saito,R.; Shoubugawa,Y.; Kondo,H.; Saito,T.; Takemae,N.; Kimura,S.
EPI581319	NA	Japan	2014-Jan-22	A/Hokkaido/13H011/2014		Other Database Import	Hibino,A.; Saito,R.; Shoubugawa,Y.; Kondo,H.; Saito,T.; Takemae,N.; Kimura,S.
EPI581320	MP	Japan	2014-Jan-22	A/Hokkaido/13H011/2014		Other Database Import	Hibino,A.; Saito,R.; Shoubugawa,Y.; Kondo,H.; Saito,T.; Takemae,N.; Kimura,S.
EPI581321	NS	Japan	2014-Jan-22	A/Hokkaido/13H011/2014		Other Database Import	Hibino,A.; Saito,R.; Shoubugawa,Y.; Kondo,H.; Saito,T.; Takemae,N.; Kimura,S.
EPI581357	PB2	Japan	2014-Jan-22	A/Hokkaido/13H011/2014		Other Database Import	Hibino,A.; Saito,R.; Shoubugawa,Y.; Kondo,H.; Saito,T.; Takemae,N.; Kimura,S.
EPI581358	PB1	Japan	2014-Jan-22	A/Hokkaido/13H011/2014		Other Database Import	Hibino,A.; Saito,R.; Shoubugawa,Y.; Kondo,H.; Saito,T.; Takemae,N.; Kimura,S.
EPI581251	PB1	Japan	2014-Mar-10	A/Niigata/13F416/2014		Other Database Import	Hibino,A.; Saito,R.; Shoubugawa,Y.; Kondo,H.; Saito,T.; Takemae,N.; Sato,I.
EPI581252	PA	Japan	2014-Mar-10	A/Niigata/13F416/2014		Other Database Import	Hibino,A.; Saito,R.; Shoubugawa,Y.; Kondo,H.; Saito,T.; Takemae,N.; Sato,I.
EPI581253	HA	Japan	2014-Mar-10	A/Niigata/13F416/2014		Other Database Import	Hibino,A.; Saito,R.; Shoubugawa,Y.; Kondo,H.; Saito,T.; Takemae,N.; Sato,I.
[truncated: 2,603 more rows]
