# Supplementary material for: Parallel evolution of influenza across multiple spatiotemporal scales
Source: eLife. 2017 Jun 27;6:e26875. doi: 10.7554/eLife.26875 (PMC5487208; doi:10.7554/eLife.26875)
Supplement: Supplementary file 1. — DOI: http://dx.doi.org/10.7554/eLife.26875.022 [file elife-26875-supp1.zip › acknowledgements/2014-07-09.xls]

## Sheet: Acknowledge Table
We acknowledge the authors, originating and submitting laboratories of the sequences from GISAID’s EpiFlu™ Database on which this research is based. The list is detailed below.
All submitters of data may be contacted directly via the GISAID website www.gisaid.org
Segment ID	Segment	Country	Collection date	Isolate name	Originating Lab	Submitting Lab	Authors
EPI975915	PB1	Hong Kong (SAR)	2014-Jul-29	A/Hong Kong/7127/2014	National Institute for Medical Research	Centers for Disease Control and Prevention
EPI975912	NP	Hong Kong (SAR)	2014-Jul-29	A/Hong Kong/7127/2014	National Institute for Medical Research	Centers for Disease Control and Prevention
EPI975913	NS	Hong Kong (SAR)	2014-Jul-29	A/Hong Kong/7127/2014	National Institute for Medical Research	Centers for Disease Control and Prevention
EPI975914	MP	Hong Kong (SAR)	2014-Jul-29	A/Hong Kong/7127/2014	National Institute for Medical Research	Centers for Disease Control and Prevention
EPI975916	NA	Hong Kong (SAR)	2014-Jul-29	A/Hong Kong/7127/2014	National Institute for Medical Research	Centers for Disease Control and Prevention
EPI975917	HA	Hong Kong (SAR)	2014-Jul-29	A/Hong Kong/7127/2014	National Institute for Medical Research	Centers for Disease Control and Prevention
EPI943329	HA	Mexico	2014-Aug-15	A/Yucatan/18984/2014	Centro de Investigaciones Regionales Dr. Hideyo Noguchi	Universidad Autonoma de Yucatan	Eb, M; Ayora, G; Canche, JR.
EPI942443	HA	Mexico	2014-Sep-25	A/Yucatan/2660/2014	Centro de Investigaciones Regionales Dr. Hideyo Noguchi	Universidad Autonoma de Yucatan	Eb, M; Ayora, G; Canche, JR.
EPI942442	HA	Mexico	2014-Jul-08	A/Yucatan/15731/2014	Centro de Investigaciones Regionales Dr. Hideyo Noguchi	Universidad Autonoma de Yucatan	Eb, M; Ayora, G; Canche, JR.
EPI923773	PA	United States	2014-Sep-29	A/Arkansas/07/2014		Other Database Import	Wentworth,D.; Katz,J.; Barnes,J.; Garten,R.; Xu,X.
EPI923801	PB2	United States	2014-Sep-29	A/Arkansas/07/2014		Other Database Import	Wentworth,D.; Katz,J.; Barnes,J.; Garten,R.; Xu,X.
EPI923813	NP	United States	2014-Sep-29	A/Arkansas/07/2014		Other Database Import	Wentworth,D.; Katz,J.; Barnes,J.; Garten,R.; Xu,X.
EPI923815	MP	United States	2014-Sep-29	A/Arkansas/07/2014		Other Database Import	Wentworth,D.; Katz,J.; Barnes,J.; Garten,R.; Xu,X.
EPI923817	HA	United States	2014-Sep-29	A/Arkansas/07/2014		Other Database Import	Wentworth,D.; Katz,J.; Barnes,J.; Garten,R.; Xu,X.
EPI923778	NA	United States	2014-Sep-29	A/Arkansas/07/2014		Other Database Import	Wentworth,D.; Katz,J.; Barnes,J.; Garten,R.; Xu,X.
EPI923809	NS	United States	2014-Sep-29	A/Arkansas/07/2014		Other Database Import	Wentworth,D.; Katz,J.; Barnes,J.; Garten,R.; Xu,X.
EPI923819	PB1	United States	2014-Sep-29	A/Arkansas/07/2014		Other Database Import	Wentworth,D.; Katz,J.; Barnes,J.; Garten,R.; Xu,X.
EPI923712	NA	United States	2014-Sep-24	A/Arkansas/06/2014		Other Database Import	Wentworth,D.; Katz,J.; Barnes,J.; Garten,R.; Xu,X.
EPI923777	NS	United States	2014-Sep-24	A/Arkansas/06/2014		Other Database Import	Wentworth,D.; Katz,J.; Barnes,J.; Garten,R.; Xu,X.
EPI923785	PA	United States	2014-Sep-24	A/Arkansas/06/2014		Other Database Import	Wentworth,D.; Katz,J.; Barnes,J.; Garten,R.; Xu,X.
EPI923790	PB1	United States	2014-Sep-24	A/Arkansas/06/2014		Other Database Import	Wentworth,D.; Katz,J.; Barnes,J.; Garten,R.; Xu,X.
EPI923799	PB2	United States	2014-Sep-24	A/Arkansas/06/2014		Other Database Import	Wentworth,D.; Katz,J.; Barnes,J.; Garten,R.; Xu,X.
EPI923787	HA	United States	2014-Sep-24	A/Arkansas/06/2014		Other Database Import	Wentworth,D.; Katz,J.; Barnes,J.; Garten,R.; Xu,X.
EPI923741	MP	United States	2014-Sep-24	A/Arkansas/06/2014		Other Database Import	Wentworth,D.; Katz,J.; Barnes,J.; Garten,R.; Xu,X.
EPI923767	NP	United States	2014-Sep-24	A/Arkansas/06/2014		Other Database Import	Wentworth,D.; Katz,J.; Barnes,J.; Garten,R.; Xu,X.
EPI923805	NP	United States	2014-Sep-24	A/Arkansas/05/2014		Other Database Import	Wentworth,D.; Katz,J.; Barnes,J.; Garten,R.; Xu,X.
EPI923775	PA	United States	2014-Sep-24	A/Arkansas/05/2014		Other Database Import	Wentworth,D.; Katz,J.; Barnes,J.; Garten,R.; Xu,X.
EPI923782	PB2	United States	2014-Sep-24	A/Arkansas/05/2014		Other Database Import	Wentworth,D.; Katz,J.; Barnes,J.; Garten,R.; Xu,X.
EPI923812	MP	United States	2014-Sep-24	A/Arkansas/05/2014		Other Database Import	Wentworth,D.; Katz,J.; Barnes,J.; Garten,R.; Xu,X.
EPI923772	HA	United States	2014-Sep-24	A/Arkansas/05/2014		Other Database Import	Wentworth,D.; Katz,J.; Barnes,J.; Garten,R.; Xu,X.
EPI923688	NS	United States	2014-Sep-24	A/Arkansas/05/2014		Other Database Import	Wentworth,D.; Katz,J.; Barnes,J.; Garten,R.; Xu,X.
EPI923798	NA	United States	2014-Sep-24	A/Arkansas/05/2014		Other Database Import	Wentworth,D.; Katz,J.; Barnes,J.; Garten,R.; Xu,X.
EPI923806	PB1	United States	2014-Sep-24	A/Arkansas/05/2014		Other Database Import	Wentworth,D.; Katz,J.; Barnes,J.; Garten,R.; Xu,X.
EPI923697	HA	United States	2014-Sep-18	A/New York/18/2014		Other Database Import	Wentworth,D.; Katz,J.; Barnes,J.; Garten,R.; Xu,X.
EPI923715	NP	United States	2014-Sep-18	A/New York/18/2014		Other Database Import	Wentworth,D.; Katz,J.; Barnes,J.; Garten,R.; Xu,X.
EPI923735	PA	United States	2014-Sep-18	A/New York/18/2014		Other Database Import	Wentworth,D.; Katz,J.; Barnes,J.; Garten,R.; Xu,X.
EPI923740	PB1	United States	2014-Sep-18	A/New York/18/2014		Other Database Import	Wentworth,D.; Katz,J.; Barnes,J.; Garten,R.; Xu,X.
EPI923756	PB2	United States	2014-Sep-18	A/New York/18/2014		Other Database Import	Wentworth,D.; Katz,J.; Barnes,J.; Garten,R.; Xu,X.
EPI923687	NS	United States	2014-Sep-18	A/New York/18/2014		Other Database Import	Wentworth,D.; Katz,J.; Barnes,J.; Garten,R.; Xu,X.
EPI923736	NA	United States	2014-Sep-18	A/New York/18/2014		Other Database Import	Wentworth,D.; Katz,J.; Barnes,J.; Garten,R.; Xu,X.
EPI923759	MP	United States	2014-Sep-18	A/New York/18/2014		Other Database Import	Wentworth,D.; Katz,J.; Barnes,J.; Garten,R.; Xu,X.
EPI923671	HA	United States	2014-Sep-24	A/North Carolina/24/2014		Other Database Import	Wentworth,D.; Katz,J.; Barnes,J.; Garten,R.; Xu,X.
EPI923675	MP	United States	2014-Sep-24	A/North Carolina/24/2014		Other Database Import	Wentworth,D.; Katz,J.; Barnes,J.; Garten,R.; Xu,X.
EPI923680	NA	United States	2014-Sep-24	A/North Carolina/24/2014		Other Database Import	Wentworth,D.; Katz,J.; Barnes,J.; Garten,R.; Xu,X.
EPI923761	PA	United States	2014-Sep-24	A/North Carolina/24/2014		Other Database Import	Wentworth,D.; Katz,J.; Barnes,J.; Garten,R.; Xu,X.
EPI923749	NP	United States	2014-Sep-24	A/North Carolina/24/2014		Other Database Import	Wentworth,D.; Katz,J.; Barnes,J.; Garten,R.; Xu,X.
EPI923703	PB1	United States	2014-Sep-24	A/North Carolina/24/2014		Other Database Import	Wentworth,D.; Katz,J.; Barnes,J.; Garten,R.; Xu,X.
EPI923705	PB2	United States	2014-Sep-24	A/North Carolina/24/2014		Other Database Import	Wentworth,D.; Katz,J.; Barnes,J.; Garten,R.; Xu,X.
EPI923708	NS	United States	2014-Sep-24	A/North Carolina/24/2014		Other Database Import	Wentworth,D.; Katz,J.; Barnes,J.; Garten,R.; Xu,X.
EPI923669	HA	United States	2014-Sep-22	A/Arkansas/04/2014		Other Database Import	Wentworth,D.; Katz,J.; Barnes,J.; Garten,R.; Xu,X.
EPI923677	NP	United States	2014-Sep-22	A/Arkansas/04/2014		Other Database Import	Wentworth,D.; Katz,J.; Barnes,J.; Garten,R.; Xu,X.
EPI923706	MP	United States	2014-Sep-22	A/Arkansas/04/2014		Other Database Import	Wentworth,D.; Katz,J.; Barnes,J.; Garten,R.; Xu,X.
EPI923752	PA	United States	2014-Sep-22	A/Arkansas/04/2014		Other Database Import	Wentworth,D.; Katz,J.; Barnes,J.; Garten,R.; Xu,X.
EPI923698	PB2	United States	2014-Sep-22	A/Arkansas/04/2014		Other Database Import	Wentworth,D.; Katz,J.; Barnes,J.; Garten,R.; Xu,X.
EPI923702	NS	United States	2014-Sep-22	A/Arkansas/04/2014		Other Database Import	Wentworth,D.; Katz,J.; Barnes,J.; Garten,R.; Xu,X.
EPI923737	NA	United States	2014-Sep-22	A/Arkansas/04/2014		Other Database Import	Wentworth,D.; Katz,J.; Barnes,J.; Garten,R.; Xu,X.
EPI923716	PB1	United States	2014-Sep-22	A/Arkansas/04/2014		Other Database Import	Wentworth,D.; Katz,J.; Barnes,J.; Garten,R.; Xu,X.
EPI923654	NP	United States	2014-Sep-25	A/New York/20/2014		Other Database Import	Wentworth,D.; Katz,J.; Barnes,J.; Garten,R.; Xu,X.
EPI923684	NA	United States	2014-Sep-25	A/New York/20/2014		Other Database Import	Wentworth,D.; Katz,J.; Barnes,J.; Garten,R.; Xu,X.
EPI923769	PB2	United States	2014-Sep-25	A/New York/20/2014		Other Database Import	Wentworth,D.; Katz,J.; Barnes,J.; Garten,R.; Xu,X.
EPI923774	NS	United States	2014-Sep-25	A/New York/20/2014		Other Database Import	Wentworth,D.; Katz,J.; Barnes,J.; Garten,R.; Xu,X.
EPI923780	PA	United States	2014-Sep-25	A/New York/20/2014		Other Database Import	Wentworth,D.; Katz,J.; Barnes,J.; Garten,R.; Xu,X.
EPI923755	HA	United States	2014-Sep-25	A/New York/20/2014		Other Database Import	Wentworth,D.; Katz,J.; Barnes,J.; Garten,R.; Xu,X.
EPI923699	PB1	United States	2014-Sep-25	A/New York/20/2014		Other Database Import	Wentworth,D.; Katz,J.; Barnes,J.; Garten,R.; Xu,X.
EPI923794	MP	United States	2014-Sep-25	A/New York/20/2014		Other Database Import	Wentworth,D.; Katz,J.; Barnes,J.; Garten,R.; Xu,X.
EPI923662	NA	United States	2014-Sep-17	A/Arkansas/02/2014		Other Database Import	Wentworth,D.; Katz,J.; Barnes,J.; Garten,R.; Xu,X.
EPI923667	HA	United States	2014-Sep-17	A/Arkansas/02/2014		Other Database Import	Wentworth,D.; Katz,J.; Barnes,J.; Garten,R.; Xu,X.
EPI923695	NP	United States	2014-Sep-17	A/Arkansas/02/2014		Other Database Import	Wentworth,D.; Katz,J.; Barnes,J.; Garten,R.; Xu,X.
EPI923742	PB1	United States	2014-Sep-17	A/Arkansas/02/2014		Other Database Import	Wentworth,D.; Katz,J.; Barnes,J.; Garten,R.; Xu,X.
EPI923771	NS	United States	2014-Sep-17	A/Arkansas/02/2014		Other Database Import	Wentworth,D.; Katz,J.; Barnes,J.; Garten,R.; Xu,X.
EPI923651	PB2	United States	2014-Sep-17	A/Arkansas/02/2014		Other Database Import	Wentworth,D.; Katz,J.; Barnes,J.; Garten,R.; Xu,X.
EPI923694	PA	United States	2014-Sep-17	A/Arkansas/02/2014		Other Database Import	Wentworth,D.; Katz,J.; Barnes,J.; Garten,R.; Xu,X.
EPI923743	MP	United States	2014-Sep-17	A/Arkansas/02/2014		Other Database Import	Wentworth,D.; Katz,J.; Barnes,J.; Garten,R.; Xu,X.
EPI923653	NP	United States	2014-Sep-23	A/New York/19/2014		Other Database Import	Wentworth,D.; Katz,J.; Barnes,J.; Garten,R.; Xu,X.
EPI923650	NA	United States	2014-Sep-23	A/New York/19/2014		Other Database Import	Wentworth,D.; Katz,J.; Barnes,J.; Garten,R.; Xu,X.
EPI923744	PB1	United States	2014-Sep-23	A/New York/19/2014		Other Database Import	Wentworth,D.; Katz,J.; Barnes,J.; Garten,R.; Xu,X.
EPI923754	PB2	United States	2014-Sep-23	A/New York/19/2014		Other Database Import	Wentworth,D.; Katz,J.; Barnes,J.; Garten,R.; Xu,X.
EPI923760	PA	United States	2014-Sep-23	A/New York/19/2014		Other Database Import	Wentworth,D.; Katz,J.; Barnes,J.; Garten,R.; Xu,X.
EPI923645	NS	United States	2014-Sep-23	A/New York/19/2014		Other Database Import	Wentworth,D.; Katz,J.; Barnes,J.; Garten,R.; Xu,X.
EPI923750	HA	United States	2014-Sep-23	A/New York/19/2014		Other Database Import	Wentworth,D.; Katz,J.; Barnes,J.; Garten,R.; Xu,X.
EPI923757	MP	United States	2014-Sep-23	A/New York/19/2014		Other Database Import	Wentworth,D.; Katz,J.; Barnes,J.; Garten,R.; Xu,X.
EPI923642	NP	United States	2014-Sep-09	A/North Carolina/23/2014		Other Database Import	Wentworth,D.; Katz,J.; Barnes,J.; Garten,R.; Xu,X.
EPI923649	MP	United States	2014-Sep-09	A/North Carolina/23/2014		Other Database Import	Wentworth,D.; Katz,J.; Barnes,J.; Garten,R.; Xu,X.
EPI923753	NS	United States	2014-Sep-09	A/North Carolina/23/2014		Other Database Import	Wentworth,D.; Katz,J.; Barnes,J.; Garten,R.; Xu,X.
EPI923762	PA	United States	2014-Sep-09	A/North Carolina/23/2014		Other Database Import	Wentworth,D.; Katz,J.; Barnes,J.; Garten,R.; Xu,X.
EPI923764	PB2	United States	2014-Sep-09	A/North Carolina/23/2014		Other Database Import	Wentworth,D.; Katz,J.; Barnes,J.; Garten,R.; Xu,X.
EPI923683	PB1	United States	2014-Sep-09	A/North Carolina/23/2014		Other Database Import	Wentworth,D.; Katz,J.; Barnes,J.; Garten,R.; Xu,X.
EPI923733	HA	United States	2014-Sep-09	A/North Carolina/23/2014		Other Database Import	Wentworth,D.; Katz,J.; Barnes,J.; Garten,R.; Xu,X.
EPI923751	NA	United States	2014-Sep-09	A/North Carolina/23/2014		Other Database Import	Wentworth,D.; Katz,J.; Barnes,J.; Garten,R.; Xu,X.
EPI923693	HA	United States	2014-Sep-30	A/Ohio/05/2014		Other Database Import	Wentworth,D.; Katz,J.; Barnes,J.; Garten,R.; Xu,X.
EPI923713	NA	United States	2014-Sep-30	A/Ohio/05/2014		Other Database Import	Wentworth,D.; Katz,J.; Barnes,J.; Garten,R.; Xu,X.
EPI923745	PB2	United States	2014-Sep-30	A/Ohio/05/2014		Other Database Import	Wentworth,D.; Katz,J.; Barnes,J.; Garten,R.; Xu,X.
EPI923559	PB1	United States	2014-Sep-30	A/Ohio/05/2014		Other Database Import	Wentworth,D.; Katz,J.; Barnes,J.; Garten,R.; Xu,X.
EPI923560	NP	United States	2014-Sep-30	A/Ohio/05/2014		Other Database Import	Wentworth,D.; Katz,J.; Barnes,J.; Garten,R.; Xu,X.
EPI923776	MP	United States	2014-Sep-30	A/Ohio/05/2014		Other Database Import	Wentworth,D.; Katz,J.; Barnes,J.; Garten,R.; Xu,X.
EPI923658	NS	United States	2014-Sep-30	A/Ohio/05/2014		Other Database Import	Wentworth,D.; Katz,J.; Barnes,J.; Garten,R.; Xu,X.
EPI923661	PA	United States	2014-Sep-30	A/Ohio/05/2014		Other Database Import	Wentworth,D.; Katz,J.; Barnes,J.; Garten,R.; Xu,X.
EPI923721	NP	United States	2014-Sep-07	A/Hawaii/40/2014		Other Database Import	Wentworth,D.; Katz,J.; Barnes,J.; Garten,R.; Xu,X.
EPI923659	MP	United States	2014-Sep-07	A/Hawaii/40/2014		Other Database Import	Wentworth,D.; Katz,J.; Barnes,J.; Garten,R.; Xu,X.
EPI923663	NA	United States	2014-Sep-07	A/Hawaii/40/2014		Other Database Import	Wentworth,D.; Katz,J.; Barnes,J.; Garten,R.; Xu,X.
EPI923692	HA	United States	2014-Sep-07	A/Hawaii/40/2014		Other Database Import	Wentworth,D.; Katz,J.; Barnes,J.; Garten,R.; Xu,X.
EPI923558	NS	United States	2014-Sep-07	A/Hawaii/40/2014		Other Database Import	Wentworth,D.; Katz,J.; Barnes,J.; Garten,R.; Xu,X.
EPI923678	PB2	United States	2014-Sep-07	A/Hawaii/40/2014		Other Database Import	Wentworth,D.; Katz,J.; Barnes,J.; Garten,R.; Xu,X.
EPI923686	PB1	United States	2014-Sep-07	A/Hawaii/40/2014		Other Database Import	Wentworth,D.; Katz,J.; Barnes,J.; Garten,R.; Xu,X.
EPI923691	PA	United States	2014-Sep-07	A/Hawaii/40/2014		Other Database Import	Wentworth,D.; Katz,J.; Barnes,J.; Garten,R.; Xu,X.
EPI923657	NA	United States	2014-Sep-17	A/Arkansas/01/2014		Other Database Import	Wentworth,D.; Katz,J.; Barnes,J.; Garten,R.; Xu,X.
EPI923711	MP	United States	2014-Sep-17	A/Arkansas/01/2014		Other Database Import	Wentworth,D.; Katz,J.; Barnes,J.; Garten,R.; Xu,X.
EPI923732	PB2	United States	2014-Sep-17	A/Arkansas/01/2014		Other Database Import	Wentworth,D.; Katz,J.; Barnes,J.; Garten,R.; Xu,X.
EPI923556	NP	United States	2014-Sep-17	A/Arkansas/01/2014		Other Database Import	Wentworth,D.; Katz,J.; Barnes,J.; Garten,R.; Xu,X.
EPI923557	PB1	United States	2014-Sep-17	A/Arkansas/01/2014		Other Database Import	Wentworth,D.; Katz,J.; Barnes,J.; Garten,R.; Xu,X.
EPI923564	PA	United States	2014-Sep-17	A/Arkansas/01/2014		Other Database Import	Wentworth,D.; Katz,J.; Barnes,J.; Garten,R.; Xu,X.
EPI923700	NS	United States	2014-Sep-17	A/Arkansas/01/2014		Other Database Import	Wentworth,D.; Katz,J.; Barnes,J.; Garten,R.; Xu,X.
EPI923758	HA	United States	2014-Sep-17	A/Arkansas/01/2014		Other Database Import	Wentworth,D.; Katz,J.; Barnes,J.; Garten,R.; Xu,X.
EPI923652	NP	United States	2014-Sep-30	A/Wisconsin/34/2014		Other Database Import	Wentworth,D.; Katz,J.; Barnes,J.; Garten,R.; Xu,X.
EPI923747	NS	United States	2014-Sep-30	A/Wisconsin/34/2014		Other Database Import	Wentworth,D.; Katz,J.; Barnes,J.; Garten,R.; Xu,X.
EPI923738	NA	United States	2014-Sep-30	A/Wisconsin/34/2014		Other Database Import	Wentworth,D.; Katz,J.; Barnes,J.; Garten,R.; Xu,X.
EPI923766	HA	United States	2014-Sep-30	A/Wisconsin/34/2014		Other Database Import	Wentworth,D.; Katz,J.; Barnes,J.; Garten,R.; Xu,X.
EPI923768	MP	United States	2014-Sep-30	A/Wisconsin/34/2014		Other Database Import	Wentworth,D.; Katz,J.; Barnes,J.; Garten,R.; Xu,X.
EPI923543	PB1	United States	2014-Sep-30	A/Wisconsin/34/2014		Other Database Import	Wentworth,D.; Katz,J.; Barnes,J.; Garten,R.; Xu,X.
EPI923544	PA	United States	2014-Sep-30	A/Wisconsin/34/2014		Other Database Import	Wentworth,D.; Katz,J.; Barnes,J.; Garten,R.; Xu,X.
EPI923545	PB2	United States	2014-Sep-30	A/Wisconsin/34/2014		Other Database Import	Wentworth,D.; Katz,J.; Barnes,J.; Garten,R.; Xu,X.
EPI923547	HA	United States	2014-Sep-03	A/Alaska/52/2014		Other Database Import	Wentworth,D.; Katz,J.; Barnes,J.; Garten,R.; Xu,X.
EPI923548	NS	United States	2014-Sep-03	A/Alaska/52/2014		Other Database Import	Wentworth,D.; Katz,J.; Barnes,J.; Garten,R.; Xu,X.
EPI923681	PB1	United States	2014-Sep-03	A/Alaska/52/2014		Other Database Import	Wentworth,D.; Katz,J.; Barnes,J.; Garten,R.; Xu,X.
EPI923522	NP	United States	2014-Sep-03	A/Alaska/52/2014		Other Database Import	Wentworth,D.; Katz,J.; Barnes,J.; Garten,R.; Xu,X.
EPI923524	PA	United States	2014-Sep-03	A/Alaska/52/2014		Other Database Import	Wentworth,D.; Katz,J.; Barnes,J.; Garten,R.; Xu,X.
EPI923536	PB2	United States	2014-Sep-03	A/Alaska/52/2014		Other Database Import	Wentworth,D.; Katz,J.; Barnes,J.; Garten,R.; Xu,X.
EPI923540	MP	United States	2014-Sep-03	A/Alaska/52/2014		Other Database Import	Wentworth,D.; Katz,J.; Barnes,J.; Garten,R.; Xu,X.
EPI923541	NA	United States	2014-Sep-03	A/Alaska/52/2014		Other Database Import	Wentworth,D.; Katz,J.; Barnes,J.; Garten,R.; Xu,X.
EPI923641	MP	United States	2014-Sep-10	A/Michigan/10/2014		Other Database Import	Wentworth,D.; Katz,J.; Barnes,J.; Garten,R.; Xu,X.
EPI923561	NA	United States	2014-Sep-10	A/Michigan/10/2014		Other Database Import	Wentworth,D.; Katz,J.; Barnes,J.; Garten,R.; Xu,X.
EPI923562	PB1	United States	2014-Sep-10	A/Michigan/10/2014		Other Database Import	Wentworth,D.; Katz,J.; Barnes,J.; Garten,R.; Xu,X.
EPI923519	HA	United States	2014-Sep-10	A/Michigan/10/2014		Other Database Import	Wentworth,D.; Katz,J.; Barnes,J.; Garten,R.; Xu,X.
EPI923644	PB2	United States	2014-Sep-10	A/Michigan/10/2014		Other Database Import	Wentworth,D.; Katz,J.; Barnes,J.; Garten,R.; Xu,X.
EPI923549	NP	United States	2014-Sep-10	A/Michigan/10/2014		Other Database Import	Wentworth,D.; Katz,J.; Barnes,J.; Garten,R.; Xu,X.
EPI923526	NS	United States	2014-Sep-10	A/Michigan/10/2014		Other Database Import	Wentworth,D.; Katz,J.; Barnes,J.; Garten,R.; Xu,X.
EPI923535	PA	United States	2014-Sep-10	A/Michigan/10/2014		Other Database Import	Wentworth,D.; Katz,J.; Barnes,J.; Garten,R.; Xu,X.
EPI923672	MP	United States	2014-Sep-04	A/California/19/2014		Other Database Import	Wentworth,D.; Katz,J.; Barnes,J.; Garten,R.; Xu,X.
EPI923640	HA	United States	2014-Sep-04	A/California/19/2014		Other Database Import	Wentworth,D.; Katz,J.; Barnes,J.; Garten,R.; Xu,X.
EPI923551	NA	United States	2014-Sep-04	A/California/19/2014		Other Database Import	Wentworth,D.; Katz,J.; Barnes,J.; Garten,R.; Xu,X.
EPI923520	NP	United States	2014-Sep-04	A/California/19/2014		Other Database Import	Wentworth,D.; Katz,J.; Barnes,J.; Garten,R.; Xu,X.
EPI923518	PA	United States	2014-Sep-04	A/California/19/2014		Other Database Import	Wentworth,D.; Katz,J.; Barnes,J.; Garten,R.; Xu,X.
EPI923527	NS	United States	2014-Sep-04	A/California/19/2014		Other Database Import	Wentworth,D.; Katz,J.; Barnes,J.; Garten,R.; Xu,X.
EPI923528	PB2	United States	2014-Sep-04	A/California/19/2014		Other Database Import	Wentworth,D.; Katz,J.; Barnes,J.; Garten,R.; Xu,X.
EPI923539	PB1	United States	2014-Sep-04	A/California/19/2014		Other Database Import	Wentworth,D.; Katz,J.; Barnes,J.; Garten,R.; Xu,X.
EPI923701	PB2	United States	2014-Sep-01	A/Michigan/09/2014		Other Database Import	Wentworth,D.; Katz,J.; Barnes,J.; Garten,R.; Xu,X.
EPI923521	PB1	United States	2014-Sep-01	A/Michigan/09/2014		Other Database Import	Wentworth,D.; Katz,J.; Barnes,J.; Garten,R.; Xu,X.
EPI923514	HA	United States	2014-Sep-01	A/Michigan/09/2014		Other Database Import	Wentworth,D.; Katz,J.; Barnes,J.; Garten,R.; Xu,X.
EPI923533	PA	United States	2014-Sep-01	A/Michigan/09/2014		Other Database Import	Wentworth,D.; Katz,J.; Barnes,J.; Garten,R.; Xu,X.
EPI923537	NS	United States	2014-Sep-01	A/Michigan/09/2014		Other Database Import	Wentworth,D.; Katz,J.; Barnes,J.; Garten,R.; Xu,X.
EPI923516	NA	United States	2014-Sep-01	A/Michigan/09/2014		Other Database Import	Wentworth,D.; Katz,J.; Barnes,J.; Garten,R.; Xu,X.
EPI923530	MP	United States	2014-Sep-01	A/Michigan/09/2014		Other Database Import	Wentworth,D.; Katz,J.; Barnes,J.; Garten,R.; Xu,X.
EPI923546	NP	United States	2014-Sep-01	A/Michigan/09/2014		Other Database Import	Wentworth,D.; Katz,J.; Barnes,J.; Garten,R.; Xu,X.
EPI923469	NS	United States	2014-Sep-25	A/Wisconsin/25/2014		Other Database Import	Wentworth,D.; Katz,J.; Barnes,J.; Garten,R.; Xu,X.
EPI923470	NP	United States	2014-Sep-25	A/Wisconsin/25/2014		Other Database Import	Wentworth,D.; Katz,J.; Barnes,J.; Garten,R.; Xu,X.
EPI923481	HA	United States	2014-Sep-25	A/Wisconsin/25/2014		Other Database Import	Wentworth,D.; Katz,J.; Barnes,J.; Garten,R.; Xu,X.
EPI923494	PB2	United States	2014-Sep-25	A/Wisconsin/25/2014		Other Database Import	Wentworth,D.; Katz,J.; Barnes,J.; Garten,R.; Xu,X.
EPI923502	PA	United States	2014-Sep-25	A/Wisconsin/25/2014		Other Database Import	Wentworth,D.; Katz,J.; Barnes,J.; Garten,R.; Xu,X.
EPI923509	PB1	United States	2014-Sep-25	A/Wisconsin/25/2014		Other Database Import	Wentworth,D.; Katz,J.; Barnes,J.; Garten,R.; Xu,X.
EPI923508	MP	United States	2014-Sep-25	A/Wisconsin/25/2014		Other Database Import	Wentworth,D.; Katz,J.; Barnes,J.; Garten,R.; Xu,X.
EPI923529	NA	United States	2014-Sep-25	A/Wisconsin/25/2014		Other Database Import	Wentworth,D.; Katz,J.; Barnes,J.; Garten,R.; Xu,X.
EPI923467	MP	United States	2014-Sep-08	A/North Carolina/20/2014		Other Database Import	Wentworth,D.; Katz,J.; Barnes,J.; Garten,R.; Xu,X.
EPI923473	PB2	United States	2014-Sep-08	A/North Carolina/20/2014		Other Database Import	Wentworth,D.; Katz,J.; Barnes,J.; Garten,R.; Xu,X.
EPI923475	HA	United States	2014-Sep-08	A/North Carolina/20/2014		Other Database Import	Wentworth,D.; Katz,J.; Barnes,J.; Garten,R.; Xu,X.
EPI923477	PB1	United States	2014-Sep-08	A/North Carolina/20/2014		Other Database Import	Wentworth,D.; Katz,J.; Barnes,J.; Garten,R.; Xu,X.
EPI923482	NP	United States	2014-Sep-08	A/North Carolina/20/2014		Other Database Import	Wentworth,D.; Katz,J.; Barnes,J.; Garten,R.; Xu,X.
EPI923490	NS	United States	2014-Sep-08	A/North Carolina/20/2014		Other Database Import	Wentworth,D.; Katz,J.; Barnes,J.; Garten,R.; Xu,X.
EPI923491	NA	United States	2014-Sep-08	A/North Carolina/20/2014		Other Database Import	Wentworth,D.; Katz,J.; Barnes,J.; Garten,R.; Xu,X.
EPI923496	PA	United States	2014-Sep-08	A/North Carolina/20/2014		Other Database Import	Wentworth,D.; Katz,J.; Barnes,J.; Garten,R.; Xu,X.
EPI923466	PB2	United States	2014-Sep-27	A/Pennsylvania/44/2014		Other Database Import	Wentworth,D.; Katz,J.; Barnes,J.; Garten,R.; Xu,X.
EPI923474	HA	United States	2014-Sep-27	A/Pennsylvania/44/2014		Other Database Import	Wentworth,D.; Katz,J.; Barnes,J.; Garten,R.; Xu,X.
EPI923486	PA	United States	2014-Sep-27	A/Pennsylvania/44/2014		Other Database Import	Wentworth,D.; Katz,J.; Barnes,J.; Garten,R.; Xu,X.
EPI923487	NA	United States	2014-Sep-27	A/Pennsylvania/44/2014		Other Database Import	Wentworth,D.; Katz,J.; Barnes,J.; Garten,R.; Xu,X.
EPI923488	NS	United States	2014-Sep-27	A/Pennsylvania/44/2014		Other Database Import	Wentworth,D.; Katz,J.; Barnes,J.; Garten,R.; Xu,X.
EPI923489	NP	United States	2014-Sep-27	A/Pennsylvania/44/2014		Other Database Import	Wentworth,D.; Katz,J.; Barnes,J.; Garten,R.; Xu,X.
EPI923499	PB1	United States	2014-Sep-27	A/Pennsylvania/44/2014		Other Database Import	Wentworth,D.; Katz,J.; Barnes,J.; Garten,R.; Xu,X.
EPI923500	MP	United States	2014-Sep-27	A/Pennsylvania/44/2014		Other Database Import	Wentworth,D.; Katz,J.; Barnes,J.; Garten,R.; Xu,X.
EPI923465	NS	United States	2014-Sep-25	A/Pennsylvania/45/2014		Other Database Import	Wentworth,D.; Katz,J.; Barnes,J.; Garten,R.; Xu,X.
EPI923471	PB2	United States	2014-Sep-25	A/Pennsylvania/45/2014		Other Database Import	Wentworth,D.; Katz,J.; Barnes,J.; Garten,R.; Xu,X.
EPI923472	PA	United States	2014-Sep-25	A/Pennsylvania/45/2014		Other Database Import	Wentworth,D.; Katz,J.; Barnes,J.; Garten,R.; Xu,X.
EPI923478	MP	United States	2014-Sep-25	A/Pennsylvania/45/2014		Other Database Import	Wentworth,D.; Katz,J.; Barnes,J.; Garten,R.; Xu,X.
EPI923493	NA	United States	2014-Sep-25	A/Pennsylvania/45/2014		Other Database Import	Wentworth,D.; Katz,J.; Barnes,J.; Garten,R.; Xu,X.
EPI923498	HA	United States	2014-Sep-25	A/Pennsylvania/45/2014		Other Database Import	Wentworth,D.; Katz,J.; Barnes,J.; Garten,R.; Xu,X.
EPI923510	PB1	United States	2014-Sep-25	A/Pennsylvania/45/2014		Other Database Import	Wentworth,D.; Katz,J.; Barnes,J.; Garten,R.; Xu,X.
EPI923504	NP	United States	2014-Sep-25	A/Pennsylvania/45/2014		Other Database Import	Wentworth,D.; Katz,J.; Barnes,J.; Garten,R.; Xu,X.
EPI923464	PA	United States	2014-Sep-30	A/Florida/34/2014		Other Database Import	Wentworth,D.; Katz,J.; Barnes,J.; Garten,R.; Xu,X.
EPI923468	PB1	United States	2014-Sep-30	A/Florida/34/2014		Other Database Import	Wentworth,D.; Katz,J.; Barnes,J.; Garten,R.; Xu,X.
EPI923479	HA	United States	2014-Sep-30	A/Florida/34/2014		Other Database Import	Wentworth,D.; Katz,J.; Barnes,J.; Garten,R.; Xu,X.
EPI923485	PB2	United States	2014-Sep-30	A/Florida/34/2014		Other Database Import	Wentworth,D.; Katz,J.; Barnes,J.; Garten,R.; Xu,X.
EPI923492	NS	United States	2014-Sep-30	A/Florida/34/2014		Other Database Import	Wentworth,D.; Katz,J.; Barnes,J.; Garten,R.; Xu,X.
EPI923497	NP	United States	2014-Sep-30	A/Florida/34/2014		Other Database Import	Wentworth,D.; Katz,J.; Barnes,J.; Garten,R.; Xu,X.
EPI923505	NA	United States	2014-Sep-30	A/Florida/34/2014		Other Database Import	Wentworth,D.; Katz,J.; Barnes,J.; Garten,R.; Xu,X.
EPI923507	MP	United States	2014-Sep-30	A/Florida/34/2014		Other Database Import	Wentworth,D.; Katz,J.; Barnes,J.; Garten,R.; Xu,X.
EPI923463	PB1	United States	2014-Sep-25	A/Wisconsin/26/2014		Other Database Import	Wentworth,D.; Katz,J.; Barnes,J.; Garten,R.; Xu,X.
EPI923476	NA	United States	2014-Sep-25	A/Wisconsin/26/2014		Other Database Import	Wentworth,D.; Katz,J.; Barnes,J.; Garten,R.; Xu,X.
EPI923480	NP	United States	2014-Sep-25	A/Wisconsin/26/2014		Other Database Import	Wentworth,D.; Katz,J.; Barnes,J.; Garten,R.; Xu,X.
EPI923484	NS	United States	2014-Sep-25	A/Wisconsin/26/2014		Other Database Import	Wentworth,D.; Katz,J.; Barnes,J.; Garten,R.; Xu,X.
EPI923495	PA	United States	2014-Sep-25	A/Wisconsin/26/2014		Other Database Import	Wentworth,D.; Katz,J.; Barnes,J.; Garten,R.; Xu,X.
EPI923503	PB2	United States	2014-Sep-25	A/Wisconsin/26/2014		Other Database Import	Wentworth,D.; Katz,J.; Barnes,J.; Garten,R.; Xu,X.
EPI923501	MP	United States	2014-Sep-25	A/Wisconsin/26/2014		Other Database Import	Wentworth,D.; Katz,J.; Barnes,J.; Garten,R.; Xu,X.
EPI923506	HA	United States	2014-Sep-25	A/Wisconsin/26/2014		Other Database Import	Wentworth,D.; Katz,J.; Barnes,J.; Garten,R.; Xu,X.
EPI923460	NA	United States	2014-Sep-18	A/New Mexico/27/2014		Other Database Import	Wentworth,D.; Katz,J.; Barnes,J.; Garten,R.; Xu,X.
EPI923461	NP	United States	2014-Sep-18	A/New Mexico/27/2014		Other Database Import	Wentworth,D.; Katz,J.; Barnes,J.; Garten,R.; Xu,X.
EPI923462	MP	United States	2014-Sep-18	A/New Mexico/27/2014		Other Database Import	Wentworth,D.; Katz,J.; Barnes,J.; Garten,R.; Xu,X.
EPI923455	PB2	United States	2014-Sep-18	A/New Mexico/27/2014		Other Database Import	Wentworth,D.; Katz,J.; Barnes,J.; Garten,R.; Xu,X.
EPI923456	PA	United States	2014-Sep-18	A/New Mexico/27/2014		Other Database Import	Wentworth,D.; Katz,J.; Barnes,J.; Garten,R.; Xu,X.
EPI923643	NA	United States	2014-Sep-18	A/New Mexico/27/2014		Other Database Import	Wentworth,D.; Katz,J.; Barnes,J.; Garten,R.; Xu,X.
EPI923648	NP	United States	2014-Sep-18	A/New Mexico/27/2014		Other Database Import	Wentworth,D.; Katz,J.; Barnes,J.; Garten,R.; Xu,X.
EPI923457	HA	United States	2014-Sep-18	A/New Mexico/27/2014		Other Database Import	Wentworth,D.; Katz,J.; Barnes,J.; Garten,R.; Xu,X.
EPI923458	PB1	United States	2014-Sep-18	A/New Mexico/27/2014		Other Database Import	Wentworth,D.; Katz,J.; Barnes,J.; Garten,R.; Xu,X.
EPI923459	NS	United States	2014-Sep-18	A/New Mexico/27/2014		Other Database Import	Wentworth,D.; Katz,J.; Barnes,J.; Garten,R.; Xu,X.
EPI923550	PB2	United States	2014-Sep-18	A/New Mexico/27/2014		Other Database Import	Wentworth,D.; Katz,J.; Barnes,J.; Garten,R.; Xu,X.
EPI923553	NS	United States	2014-Sep-18	A/New Mexico/27/2014		Other Database Import	Wentworth,D.; Katz,J.; Barnes,J.; Garten,R.; Xu,X.
EPI923554	PA	United States	2014-Sep-18	A/New Mexico/27/2014		Other Database Import	Wentworth,D.; Katz,J.; Barnes,J.; Garten,R.; Xu,X.
EPI923563	HA	United States	2014-Sep-18	A/New Mexico/27/2014		Other Database Import	Wentworth,D.; Katz,J.; Barnes,J.; Garten,R.; Xu,X.
EPI923517	MP	United States	2014-Sep-18	A/New Mexico/27/2014		Other Database Import	Wentworth,D.; Katz,J.; Barnes,J.; Garten,R.; Xu,X.
EPI923511	PB1	United States	2014-Sep-18	A/New Mexico/27/2014		Other Database Import	Wentworth,D.; Katz,J.; Barnes,J.; Garten,R.; Xu,X.
EPI923445	PA	United States	2014-Sep-19	A/Michigan/14/2014		Other Database Import	Wentworth,D.; Katz,J.; Barnes,J.; Garten,R.; Xu,X.
EPI923407	HA	United States	2014-Sep-19	A/Michigan/14/2014		Other Database Import	Wentworth,D.; Katz,J.; Barnes,J.; Garten,R.; Xu,X.
EPI923411	PB1	United States	2014-Sep-19	A/Michigan/14/2014		Other Database Import	Wentworth,D.; Katz,J.; Barnes,J.; Garten,R.; Xu,X.
EPI923420	NS	United States	2014-Sep-19	A/Michigan/14/2014		Other Database Import	Wentworth,D.; Katz,J.; Barnes,J.; Garten,R.; Xu,X.
EPI923421	MP	United States	2014-Sep-19	A/Michigan/14/2014		Other Database Import	Wentworth,D.; Katz,J.; Barnes,J.; Garten,R.; Xu,X.
EPI923422	PB2	United States	2014-Sep-19	A/Michigan/14/2014		Other Database Import	Wentworth,D.; Katz,J.; Barnes,J.; Garten,R.; Xu,X.
EPI923427	NP	United States	2014-Sep-19	A/Michigan/14/2014		Other Database Import	Wentworth,D.; Katz,J.; Barnes,J.; Garten,R.; Xu,X.
EPI923396	NA	United States	2014-Sep-19	A/Michigan/14/2014		Other Database Import	Wentworth,D.; Katz,J.; Barnes,J.; Garten,R.; Xu,X.
EPI923442	NA	United States	2014-Sep-17	A/Maryland/27/2014		Other Database Import	Wentworth,D.; Katz,J.; Barnes,J.; Garten,R.; Xu,X.
EPI923453	PB1	United States	2014-Sep-17	A/Maryland/27/2014		Other Database Import	Wentworth,D.; Katz,J.; Barnes,J.; Garten,R.; Xu,X.
EPI923410	NS	United States	2014-Sep-17	A/Maryland/27/2014		Other Database Import	Wentworth,D.; Katz,J.; Barnes,J.; Garten,R.; Xu,X.
EPI923413	HA	United States	2014-Sep-17	A/Maryland/27/2014		Other Database Import	Wentworth,D.; Katz,J.; Barnes,J.; Garten,R.; Xu,X.
EPI923419	NP	United States	2014-Sep-17	A/Maryland/27/2014		Other Database Import	Wentworth,D.; Katz,J.; Barnes,J.; Garten,R.; Xu,X.
EPI923430	PB2	United States	2014-Sep-17	A/Maryland/27/2014		Other Database Import	Wentworth,D.; Katz,J.; Barnes,J.; Garten,R.; Xu,X.
EPI923391	MP	United States	2014-Sep-17	A/Maryland/27/2014		Other Database Import	Wentworth,D.; Katz,J.; Barnes,J.; Garten,R.; Xu,X.
EPI923404	PA	United States	2014-Sep-17	A/Maryland/27/2014		Other Database Import	Wentworth,D.; Katz,J.; Barnes,J.; Garten,R.; Xu,X.
EPI923436	PA	United States	2014-Sep-18	A/Michigan/13/2014		Other Database Import	Wentworth,D.; Katz,J.; Barnes,J.; Garten,R.; Xu,X.
EPI923439	PB1	United States	2014-Sep-18	A/Michigan/13/2014		Other Database Import	Wentworth,D.; Katz,J.; Barnes,J.; Garten,R.; Xu,X.
EPI923443	NA	United States	2014-Sep-18	A/Michigan/13/2014		Other Database Import	Wentworth,D.; Katz,J.; Barnes,J.; Garten,R.; Xu,X.
EPI923412	NS	United States	2014-Sep-18	A/Michigan/13/2014		Other Database Import	Wentworth,D.; Katz,J.; Barnes,J.; Garten,R.; Xu,X.
EPI923389	PB2	United States	2014-Sep-18	A/Michigan/13/2014		Other Database Import	Wentworth,D.; Katz,J.; Barnes,J.; Garten,R.; Xu,X.
EPI923388	MP	United States	2014-Sep-18	A/Michigan/13/2014		Other Database Import	Wentworth,D.; Katz,J.; Barnes,J.; Garten,R.; Xu,X.
EPI923401	NP	United States	2014-Sep-18	A/Michigan/13/2014		Other Database Import	Wentworth,D.; Katz,J.; Barnes,J.; Garten,R.; Xu,X.
EPI923403	HA	United States	2014-Sep-18	A/Michigan/13/2014		Other Database Import	Wentworth,D.; Katz,J.; Barnes,J.; Garten,R.; Xu,X.
EPI923718	NA	United States	2014-Sep-17	A/Minnesota/21/2014		Other Database Import	Wentworth,D.; Katz,J.; Barnes,J.; Garten,R.; Xu,X.
EPI923656	NP	United States	2014-Sep-17	A/Minnesota/21/2014		Other Database Import	Wentworth,D.; Katz,J.; Barnes,J.; Garten,R.; Xu,X.
EPI923668	MP	United States	2014-Sep-17	A/Minnesota/21/2014		Other Database Import	Wentworth,D.; Katz,J.; Barnes,J.; Garten,R.; Xu,X.
EPI923441	NA	United States	2014-Sep-17	A/Minnesota/21/2014		Other Database Import	Wentworth,D.; Katz,J.; Barnes,J.; Garten,R.; Xu,X.
EPI923448	PB2	United States	2014-Sep-17	A/Minnesota/21/2014		Other Database Import	Wentworth,D.; Katz,J.; Barnes,J.; Garten,R.; Xu,X.
EPI923414	MP	United States	2014-Sep-17	A/Minnesota/21/2014		Other Database Import	Wentworth,D.; Katz,J.; Barnes,J.; Garten,R.; Xu,X.
EPI923731	NS	United States	2014-Sep-17	A/Minnesota/21/2014		Other Database Import	Wentworth,D.; Katz,J.; Barnes,J.; Garten,R.; Xu,X.
EPI923435	NP	United States	2014-Sep-17	A/Minnesota/21/2014		Other Database Import	Wentworth,D.; Katz,J.; Barnes,J.; Garten,R.; Xu,X.
EPI923386	NS	United States	2014-Sep-17	A/Minnesota/21/2014		Other Database Import	Wentworth,D.; Katz,J.; Barnes,J.; Garten,R.; Xu,X.
EPI923399	PB1	United States	2014-Sep-17	A/Minnesota/21/2014		Other Database Import	Wentworth,D.; Katz,J.; Barnes,J.; Garten,R.; Xu,X.
EPI923402	PA	United States	2014-Sep-17	A/Minnesota/21/2014		Other Database Import	Wentworth,D.; Katz,J.; Barnes,J.; Garten,R.; Xu,X.
EPI923397	HA	United States	2014-Sep-17	A/Minnesota/21/2014		Other Database Import	Wentworth,D.; Katz,J.; Barnes,J.; Garten,R.; Xu,X.
EPI923673	PA	United States	2014-Sep-17	A/Minnesota/21/2014		Other Database Import	Wentworth,D.; Katz,J.; Barnes,J.; Garten,R.; Xu,X.
EPI923676	PB2	United States	2014-Sep-17	A/Minnesota/21/2014		Other Database Import	Wentworth,D.; Katz,J.; Barnes,J.; Garten,R.; Xu,X.
EPI923720	PB1	United States	2014-Sep-17	A/Minnesota/21/2014		Other Database Import	Wentworth,D.; Katz,J.; Barnes,J.; Garten,R.; Xu,X.
EPI923739	HA	United States	2014-Sep-17	A/Minnesota/21/2014		Other Database Import	Wentworth,D.; Katz,J.; Barnes,J.; Garten,R.; Xu,X.
EPI923437	PB2	United States	2014-Sep-16	A/Michigan/12/2014		Other Database Import	Wentworth,D.; Katz,J.; Barnes,J.; Garten,R.; Xu,X.
EPI923406	HA	United States	2014-Sep-16	A/Michigan/12/2014		Other Database Import	Wentworth,D.; Katz,J.; Barnes,J.; Garten,R.; Xu,X.
EPI923409	PB1	United States	2014-Sep-16	A/Michigan/12/2014		Other Database Import	Wentworth,D.; Katz,J.; Barnes,J.; Garten,R.; Xu,X.
EPI923417	MP	United States	2014-Sep-16	A/Michigan/12/2014		Other Database Import	Wentworth,D.; Katz,J.; Barnes,J.; Garten,R.; Xu,X.
EPI923418	NS	United States	2014-Sep-16	A/Michigan/12/2014		Other Database Import	Wentworth,D.; Katz,J.; Barnes,J.; Garten,R.; Xu,X.
EPI923434	NA	United States	2014-Sep-16	A/Michigan/12/2014		Other Database Import	Wentworth,D.; Katz,J.; Barnes,J.; Garten,R.; Xu,X.
EPI923379	NP	United States	2014-Sep-16	A/Michigan/12/2014		Other Database Import	Wentworth,D.; Katz,J.; Barnes,J.; Garten,R.; Xu,X.
EPI923381	PA	United States	2014-Sep-16	A/Michigan/12/2014		Other Database Import	Wentworth,D.; Katz,J.; Barnes,J.; Garten,R.; Xu,X.
EPI923483	NP	United States	2014-Sep-13	A/Pennsylvania/40/2014		Other Database Import	Wentworth,D.; Katz,J.; Barnes,J.; Garten,R.; Xu,X.
EPI923452	HA	United States	2014-Sep-13	A/Pennsylvania/40/2014		Other Database Import	Wentworth,D.; Katz,J.; Barnes,J.; Garten,R.; Xu,X.
EPI923408	NS	United States	2014-Sep-13	A/Pennsylvania/40/2014		Other Database Import	Wentworth,D.; Katz,J.; Barnes,J.; Garten,R.; Xu,X.
EPI923423	PA	United States	2014-Sep-13	A/Pennsylvania/40/2014		Other Database Import	Wentworth,D.; Katz,J.; Barnes,J.; Garten,R.; Xu,X.
EPI923424	PB1	United States	2014-Sep-13	A/Pennsylvania/40/2014		Other Database Import	Wentworth,D.; Katz,J.; Barnes,J.; Garten,R.; Xu,X.
EPI923431	PB2	United States	2014-Sep-13	A/Pennsylvania/40/2014		Other Database Import	Wentworth,D.; Katz,J.; Barnes,J.; Garten,R.; Xu,X.
EPI923376	NP	United States	2014-Sep-13	A/Pennsylvania/40/2014		Other Database Import	Wentworth,D.; Katz,J.; Barnes,J.; Garten,R.; Xu,X.
EPI923565	PB2	United States	2014-Sep-13	A/Pennsylvania/40/2014		Other Database Import	Wentworth,D.; Katz,J.; Barnes,J.; Garten,R.; Xu,X.
EPI923392	MP	United States	2014-Sep-13	A/Pennsylvania/40/2014		Other Database Import	Wentworth,D.; Katz,J.; Barnes,J.; Garten,R.; Xu,X.
EPI923394	NA	United States	2014-Sep-13	A/Pennsylvania/40/2014		Other Database Import	Wentworth,D.; Katz,J.; Barnes,J.; Garten,R.; Xu,X.
EPI923717	PA	United States	2014-Sep-13	A/Pennsylvania/40/2014		Other Database Import	Wentworth,D.; Katz,J.; Barnes,J.; Garten,R.; Xu,X.
EPI923512	NS	United States	2014-Sep-13	A/Pennsylvania/40/2014		Other Database Import	Wentworth,D.; Katz,J.; Barnes,J.; Garten,R.; Xu,X.
EPI923525	MP	United States	2014-Sep-13	A/Pennsylvania/40/2014		Other Database Import	Wentworth,D.; Katz,J.; Barnes,J.; Garten,R.; Xu,X.
EPI923531	HA	United States	2014-Sep-13	A/Pennsylvania/40/2014		Other Database Import	Wentworth,D.; Katz,J.; Barnes,J.; Garten,R.; Xu,X.
EPI923534	PB1	United States	2014-Sep-13	A/Pennsylvania/40/2014		Other Database Import	Wentworth,D.; Katz,J.; Barnes,J.; Garten,R.; Xu,X.
EPI923515	NA	United States	2014-Sep-13	A/Pennsylvania/40/2014		Other Database Import	Wentworth,D.; Katz,J.; Barnes,J.; Garten,R.; Xu,X.
EPI923722	MP	United States	2014-Sep-20	A/Minnesota/22/2014		Other Database Import	Wentworth,D.; Katz,J.; Barnes,J.; Garten,R.; Xu,X.
EPI923674	NP	United States	2014-Sep-20	A/Minnesota/22/2014		Other Database Import	Wentworth,D.; Katz,J.; Barnes,J.; Garten,R.; Xu,X.
EPI923685	NA	United States	2014-Sep-20	A/Minnesota/22/2014		Other Database Import	Wentworth,D.; Katz,J.; Barnes,J.; Garten,R.; Xu,X.
EPI923447	NS	United States	2014-Sep-20	A/Minnesota/22/2014		Other Database Import	Wentworth,D.; Katz,J.; Barnes,J.; Garten,R.; Xu,X.
EPI923451	HA	United States	2014-Sep-20	A/Minnesota/22/2014		Other Database Import	Wentworth,D.; Katz,J.; Barnes,J.; Garten,R.; Xu,X.
EPI923432	PB1	United States	2014-Sep-20	A/Minnesota/22/2014		Other Database Import	Wentworth,D.; Katz,J.; Barnes,J.; Garten,R.; Xu,X.
EPI923428	NA	United States	2014-Sep-20	A/Minnesota/22/2014		Other Database Import	Wentworth,D.; Katz,J.; Barnes,J.; Garten,R.; Xu,X.
EPI923429	NP	United States	2014-Sep-20	A/Minnesota/22/2014		Other Database Import	Wentworth,D.; Katz,J.; Barnes,J.; Garten,R.; Xu,X.
EPI923375	MP	United States	2014-Sep-20	A/Minnesota/22/2014		Other Database Import	Wentworth,D.; Katz,J.; Barnes,J.; Garten,R.; Xu,X.
EPI923382	PA	United States	2014-Sep-20	A/Minnesota/22/2014		Other Database Import	Wentworth,D.; Katz,J.; Barnes,J.; Garten,R.; Xu,X.
EPI923387	PB2	United States	2014-Sep-20	A/Minnesota/22/2014		Other Database Import	Wentworth,D.; Katz,J.; Barnes,J.; Garten,R.; Xu,X.
EPI923664	NS	United States	2014-Sep-20	A/Minnesota/22/2014		Other Database Import	Wentworth,D.; Katz,J.; Barnes,J.; Garten,R.; Xu,X.
EPI923670	PB2	United States	2014-Sep-20	A/Minnesota/22/2014		Other Database Import	Wentworth,D.; Katz,J.; Barnes,J.; Garten,R.; Xu,X.
EPI923704	PB1	United States	2014-Sep-20	A/Minnesota/22/2014		Other Database Import	Wentworth,D.; Katz,J.; Barnes,J.; Garten,R.; Xu,X.
EPI923513	HA	United States	2014-Sep-20	A/Minnesota/22/2014		Other Database Import	Wentworth,D.; Katz,J.; Barnes,J.; Garten,R.; Xu,X.
EPI923824	PA	United States	2014-Sep-20	A/Minnesota/22/2014		Other Database Import	Wentworth,D.; Katz,J.; Barnes,J.; Garten,R.; Xu,X.
EPI923552	NA	United States	2014-Sep-08	A/Alaska/40/2014		Other Database Import	Wentworth,D.; Katz,J.; Barnes,J.; Garten,R.; Xu,X.
EPI923555	NP	United States	2014-Sep-08	A/Alaska/40/2014		Other Database Import	Wentworth,D.; Katz,J.; Barnes,J.; Garten,R.; Xu,X.
EPI923374	PA	United States	2014-Sep-08	A/Alaska/40/2014		Other Database Import	Wentworth,D.; Katz,J.; Barnes,J.; Garten,R.; Xu,X.
EPI923647	NS	United States	2014-Sep-08	A/Alaska/40/2014		Other Database Import	Wentworth,D.; Katz,J.; Barnes,J.; Garten,R.; Xu,X.
EPI923523	MP	United States	2014-Sep-08	A/Alaska/40/2014		Other Database Import	Wentworth,D.; Katz,J.; Barnes,J.; Garten,R.; Xu,X.
EPI923532	PB1	United States	2014-Sep-08	A/Alaska/40/2014		Other Database Import	Wentworth,D.; Katz,J.; Barnes,J.; Garten,R.; Xu,X.
EPI923538	HA	United States	2014-Sep-08	A/Alaska/40/2014		Other Database Import	Wentworth,D.; Katz,J.; Barnes,J.; Garten,R.; Xu,X.
EPI923542	PB2	United States	2014-Sep-08	A/Alaska/40/2014		Other Database Import	Wentworth,D.; Katz,J.; Barnes,J.; Garten,R.; Xu,X.
EPI923371	NA	United States	2014-Sep-10	A/Pennsylvania/41/2014		Other Database Import	Wentworth,D.; Katz,J.; Barnes,J.; Garten,R.; Xu,X.
EPI923372	HA	United States	2014-Sep-10	A/Pennsylvania/41/2014		Other Database Import	Wentworth,D.; Katz,J.; Barnes,J.; Garten,R.; Xu,X.
EPI923373	MP	United States	2014-Sep-10	A/Pennsylvania/41/2014		Other Database Import	Wentworth,D.; Katz,J.; Barnes,J.; Garten,R.; Xu,X.
EPI923370	NA	United States	2014-Sep-28	A/New Hampshire/19/2014		Other Database Import	Wentworth,D.; Katz,J.; Barnes,J.; Garten,R.; Xu,X.
EPI923784	PB1	United States	2014-Sep-28	A/New Hampshire/19/2014		Other Database Import	Wentworth,D.; Katz,J.; Barnes,J.; Garten,R.; Xu,X.
EPI923788	PB2	United States	2014-Sep-28	A/New Hampshire/19/2014		Other Database Import	Wentworth,D.; Katz,J.; Barnes,J.; Garten,R.; Xu,X.
EPI923795	PA	United States	2014-Sep-28	A/New Hampshire/19/2014		Other Database Import	Wentworth,D.; Katz,J.; Barnes,J.; Garten,R.; Xu,X.
EPI923796	NS	United States	2014-Sep-28	A/New Hampshire/19/2014		Other Database Import	Wentworth,D.; Katz,J.; Barnes,J.; Garten,R.; Xu,X.
EPI923810	HA	United States	2014-Sep-28	A/New Hampshire/19/2014		Other Database Import	Wentworth,D.; Katz,J.; Barnes,J.; Garten,R.; Xu,X.
EPI923820	NP	United States	2014-Sep-28	A/New Hampshire/19/2014		Other Database Import	Wentworth,D.; Katz,J.; Barnes,J.; Garten,R.; Xu,X.
EPI923791	MP	United States	2014-Sep-28	A/New Hampshire/19/2014		Other Database Import	Wentworth,D.; Katz,J.; Barnes,J.; Garten,R.; Xu,X.
EPI923360	PB1	United States	2014-Sep-22	A/Texas/40/2014		Other Database Import	Wentworth,D.; Katz,J.; Barnes,J.; Garten,R.; Xu,X.
EPI923357	NP	United States	2014-Sep-22	A/Texas/40/2014		Other Database Import	Wentworth,D.; Katz,J.; Barnes,J.; Garten,R.; Xu,X.
EPI923366	PA	United States	2014-Sep-22	A/Texas/40/2014		Other Database Import	Wentworth,D.; Katz,J.; Barnes,J.; Garten,R.; Xu,X.
EPI923368	PB2	United States	2014-Sep-22	A/Texas/40/2014		Other Database Import	Wentworth,D.; Katz,J.; Barnes,J.; Garten,R.; Xu,X.
EPI923364	HA	United States	2014-Sep-22	A/Texas/40/2014		Other Database Import	Wentworth,D.; Katz,J.; Barnes,J.; Garten,R.; Xu,X.
EPI923828	MP	United States	2014-Sep-22	A/Texas/40/2014		Other Database Import	Wentworth,D.; Katz,J.; Barnes,J.; Garten,R.; Xu,X.
EPI923829	NA	United States	2014-Sep-22	A/Texas/40/2014		Other Database Import	Wentworth,D.; Katz,J.; Barnes,J.; Garten,R.; Xu,X.
EPI923825	NS	United States	2014-Sep-22	A/Texas/40/2014		Other Database Import	Wentworth,D.; Katz,J.; Barnes,J.; Garten,R.; Xu,X.
EPI923660	NA	United States	2014-Sep-23	A/Florida/35/2014		Other Database Import	Wentworth,D.; Katz,J.; Barnes,J.; Garten,R.; Xu,X.
EPI923444	PB2	United States	2014-Sep-23	A/Florida/35/2014		Other Database Import	Wentworth,D.; Katz,J.; Barnes,J.; Garten,R.; Xu,X.
EPI923690	MP	United States	2014-Sep-23	A/Florida/35/2014		Other Database Import	Wentworth,D.; Katz,J.; Barnes,J.; Garten,R.; Xu,X.
EPI923449	NP	United States	2014-Sep-23	A/Florida/35/2014		Other Database Import	Wentworth,D.; Katz,J.; Barnes,J.; Garten,R.; Xu,X.
EPI923696	HA	United States	2014-Sep-23	A/Florida/35/2014		Other Database Import	Wentworth,D.; Katz,J.; Barnes,J.; Garten,R.; Xu,X.
EPI923454	HA	United States	2014-Sep-23	A/Florida/35/2014		Other Database Import	Wentworth,D.; Katz,J.; Barnes,J.; Garten,R.; Xu,X.
EPI923354	NP	United States	2014-Sep-23	A/Florida/35/2014		Other Database Import	Wentworth,D.; Katz,J.; Barnes,J.; Garten,R.; Xu,X.
EPI923359	PA	United States	2014-Sep-23	A/Florida/35/2014		Other Database Import	Wentworth,D.; Katz,J.; Barnes,J.; Garten,R.; Xu,X.
EPI923363	PB1	United States	2014-Sep-23	A/Florida/35/2014		Other Database Import	Wentworth,D.; Katz,J.; Barnes,J.; Garten,R.; Xu,X.
EPI923358	HA	United States	2014-Sep-23	A/Florida/35/2014		Other Database Import	Wentworth,D.; Katz,J.; Barnes,J.; Garten,R.; Xu,X.
EPI923362	NA	United States	2014-Sep-23	A/Florida/35/2014		Other Database Import	Wentworth,D.; Katz,J.; Barnes,J.; Garten,R.; Xu,X.
EPI923416	NA	United States	2014-Sep-23	A/Florida/35/2014		Other Database Import	Wentworth,D.; Katz,J.; Barnes,J.; Garten,R.; Xu,X.
EPI923365	MP	United States	2014-Sep-23	A/Florida/35/2014		Other Database Import	Wentworth,D.; Katz,J.; Barnes,J.; Garten,R.; Xu,X.
EPI923369	NS	United States	2014-Sep-23	A/Florida/35/2014		Other Database Import	Wentworth,D.; Katz,J.; Barnes,J.; Garten,R.; Xu,X.
EPI923746	NS	United States	2014-Sep-23	A/Florida/35/2014		Other Database Import	Wentworth,D.; Katz,J.; Barnes,J.; Garten,R.; Xu,X.
EPI923433	PB1	United States	2014-Sep-23	A/Florida/35/2014		Other Database Import	Wentworth,D.; Katz,J.; Barnes,J.; Garten,R.; Xu,X.
EPI923380	MP	United States	2014-Sep-23	A/Florida/35/2014		Other Database Import	Wentworth,D.; Katz,J.; Barnes,J.; Garten,R.; Xu,X.
EPI923393	PA	United States	2014-Sep-23	A/Florida/35/2014		Other Database Import	Wentworth,D.; Katz,J.; Barnes,J.; Garten,R.; Xu,X.
EPI923405	NS	United States	2014-Sep-23	A/Florida/35/2014		Other Database Import	Wentworth,D.; Katz,J.; Barnes,J.; Garten,R.; Xu,X.
EPI923730	NP	United States	2014-Sep-23	A/Florida/35/2014		Other Database Import	Wentworth,D.; Katz,J.; Barnes,J.; Garten,R.; Xu,X.
EPI923689	PA	United States	2014-Sep-23	A/Florida/35/2014		Other Database Import	Wentworth,D.; Katz,J.; Barnes,J.; Garten,R.; Xu,X.
EPI923707	PB1	United States	2014-Sep-23	A/Florida/35/2014		Other Database Import	Wentworth,D.; Katz,J.; Barnes,J.; Garten,R.; Xu,X.
EPI923710	PB2	United States	2014-Sep-23	A/Florida/35/2014		Other Database Import	Wentworth,D.; Katz,J.; Barnes,J.; Garten,R.; Xu,X.
EPI923826	PB2	United States	2014-Sep-23	A/Florida/35/2014		Other Database Import	Wentworth,D.; Katz,J.; Barnes,J.; Garten,R.; Xu,X.
EPI921103	NP	United States	2014-Sep-24	A/North Dakota/05/2014		Other Database Import	Wentworth,D.; Katz,J.; Barnes,J.; Garten,R.; Xu,X.
EPI921104	HA	United States	2014-Sep-24	A/North Dakota/05/2014		Other Database Import	Wentworth,D.; Katz,J.; Barnes,J.; Garten,R.; Xu,X.
EPI921117	PB1	United States	2014-Sep-24	A/North Dakota/05/2014		Other Database Import	Wentworth,D.; Katz,J.; Barnes,J.; Garten,R.; Xu,X.
EPI921120	MP	United States	2014-Sep-24	A/North Dakota/05/2014		Other Database Import	Wentworth,D.; Katz,J.; Barnes,J.; Garten,R.; Xu,X.
EPI921126	NS	United States	2014-Sep-24	A/North Dakota/05/2014		Other Database Import	Wentworth,D.; Katz,J.; Barnes,J.; Garten,R.; Xu,X.
EPI921134	NA	United States	2014-Sep-24	A/North Dakota/05/2014		Other Database Import	Wentworth,D.; Katz,J.; Barnes,J.; Garten,R.; Xu,X.
EPI921114	MP	United States	2014-Sep-19	A/Arkansas/03/2014		Other Database Import	Wentworth,D.; Katz,J.; Barnes,J.; Garten,R.; Xu,X.
EPI921116	NP	United States	2014-Sep-19	A/Arkansas/03/2014		Other Database Import	Wentworth,D.; Katz,J.; Barnes,J.; Garten,R.; Xu,X.
EPI921118	PA	United States	2014-Sep-19	A/Arkansas/03/2014		Other Database Import	Wentworth,D.; Katz,J.; Barnes,J.; Garten,R.; Xu,X.
EPI921129	NS	United States	2014-Sep-19	A/Arkansas/03/2014		Other Database Import	Wentworth,D.; Katz,J.; Barnes,J.; Garten,R.; Xu,X.
EPI921132	NA	United States	2014-Sep-19	A/Arkansas/03/2014		Other Database Import	Wentworth,D.; Katz,J.; Barnes,J.; Garten,R.; Xu,X.
EPI921098	PB1	United States	2014-Sep-19	A/Arkansas/03/2014		Other Database Import	Wentworth,D.; Katz,J.; Barnes,J.; Garten,R.; Xu,X.
EPI921100	HA	United States	2014-Sep-19	A/Arkansas/03/2014		Other Database Import	Wentworth,D.; Katz,J.; Barnes,J.; Garten,R.; Xu,X.
EPI923446	HA	United States	2014-Sep-13	A/Michigan/11/2014		Other Database Import	Wentworth,D.; Katz,J.; Barnes,J.; Garten,R.; Xu,X.
EPI923450	NS	United States	2014-Sep-13	A/Michigan/11/2014		Other Database Import	Wentworth,D.; Katz,J.; Barnes,J.; Garten,R.; Xu,X.
EPI923415	NP	United States	2014-Sep-13	A/Michigan/11/2014		Other Database Import	Wentworth,D.; Katz,J.; Barnes,J.; Garten,R.; Xu,X.
EPI923377	MP	United States	2014-Sep-13	A/Michigan/11/2014		Other Database Import	Wentworth,D.; Katz,J.; Barnes,J.; Garten,R.; Xu,X.
EPI923384	PA	United States	2014-Sep-13	A/Michigan/11/2014		Other Database Import	Wentworth,D.; Katz,J.; Barnes,J.; Garten,R.; Xu,X.
EPI923390	PB1	United States	2014-Sep-13	A/Michigan/11/2014		Other Database Import	Wentworth,D.; Katz,J.; Barnes,J.; Garten,R.; Xu,X.
EPI923398	PB2	United States	2014-Sep-13	A/Michigan/11/2014		Other Database Import	Wentworth,D.; Katz,J.; Barnes,J.; Garten,R.; Xu,X.
EPI923400	NA	United States	2014-Sep-13	A/Michigan/11/2014		Other Database Import	Wentworth,D.; Katz,J.; Barnes,J.; Garten,R.; Xu,X.
EPI921068	MP	United States	2014-Sep-13	A/Michigan/11/2014		Other Database Import	Wentworth,D.; Katz,J.; Barnes,J.; Garten,R.; Xu,X.
EPI921070	NS	United States	2014-Sep-13	A/Michigan/11/2014		Other Database Import	Wentworth,D.; Katz,J.; Barnes,J.; Garten,R.; Xu,X.
EPI921091	NP	United States	2014-Sep-13	A/Michigan/11/2014		Other Database Import	Wentworth,D.; Katz,J.; Barnes,J.; Garten,R.; Xu,X.
EPI921085	NA	United States	2014-Sep-13	A/Michigan/11/2014		Other Database Import	Wentworth,D.; Katz,J.; Barnes,J.; Garten,R.; Xu,X.
EPI921089	PB1	United States	2014-Sep-13	A/Michigan/11/2014		Other Database Import	Wentworth,D.; Katz,J.; Barnes,J.; Garten,R.; Xu,X.
EPI921088	HA	United States	2014-Sep-13	A/Michigan/11/2014		Other Database Import	Wentworth,D.; Katz,J.; Barnes,J.; Garten,R.; Xu,X.
EPI921065	NP	United States	2014-Sep-04	A/Alaska/51/2014		Other Database Import	Wentworth,D.; Katz,J.; Barnes,J.; Garten,R.; Xu,X.
EPI921066	NA	United States	2014-Sep-04	A/Alaska/51/2014		Other Database Import	Wentworth,D.; Katz,J.; Barnes,J.; Garten,R.; Xu,X.
EPI921069	PA	United States	2014-Sep-04	A/Alaska/51/2014		Other Database Import	Wentworth,D.; Katz,J.; Barnes,J.; Garten,R.; Xu,X.
EPI921072	NS	United States	2014-Sep-04	A/Alaska/51/2014		Other Database Import	Wentworth,D.; Katz,J.; Barnes,J.; Garten,R.; Xu,X.
EPI921077	PB1	United States	2014-Sep-04	A/Alaska/51/2014		Other Database Import	Wentworth,D.; Katz,J.; Barnes,J.; Garten,R.; Xu,X.
EPI921086	HA	United States	2014-Sep-04	A/Alaska/51/2014		Other Database Import	Wentworth,D.; Katz,J.; Barnes,J.; Garten,R.; Xu,X.
EPI921090	MP	United States	2014-Sep-04	A/Alaska/51/2014		Other Database Import	Wentworth,D.; Katz,J.; Barnes,J.; Garten,R.; Xu,X.
EPI920727	PB2	United States	2014-Sep-19	A/Pennsylvania/42/2014		Other Database Import	Wentworth,D.; Katz,J.; Barnes,J.; Garten,R.; Xu,X.
EPI920717	HA	United States	2014-Sep-19	A/Pennsylvania/42/2014		Other Database Import	Wentworth,D.; Katz,J.; Barnes,J.; Garten,R.; Xu,X.
EPI920718	NP	United States	2014-Sep-19	A/Pennsylvania/42/2014		Other Database Import	Wentworth,D.; Katz,J.; Barnes,J.; Garten,R.; Xu,X.
EPI920733	NA	United States	2014-Sep-19	A/Pennsylvania/42/2014		Other Database Import	Wentworth,D.; Katz,J.; Barnes,J.; Garten,R.; Xu,X.
EPI920739	PA	United States	2014-Sep-19	A/Pennsylvania/42/2014		Other Database Import	Wentworth,D.; Katz,J.; Barnes,J.; Garten,R.; Xu,X.
EPI920741	MP	United States	2014-Sep-19	A/Pennsylvania/42/2014		Other Database Import	Wentworth,D.; Katz,J.; Barnes,J.; Garten,R.; Xu,X.
EPI920742	PB1	United States	2014-Sep-19	A/Pennsylvania/42/2014		Other Database Import	Wentworth,D.; Katz,J.; Barnes,J.; Garten,R.; Xu,X.
EPI923808	HA	United States	2014-Sep-19	A/Pennsylvania/42/2014		Other Database Import	Wentworth,D.; Katz,J.; Barnes,J.; Garten,R.; Xu,X.
EPI923781	NS	United States	2014-Sep-19	A/Pennsylvania/42/2014		Other Database Import	Wentworth,D.; Katz,J.; Barnes,J.; Garten,R.; Xu,X.
EPI923789	PB1	United States	2014-Sep-19	A/Pennsylvania/42/2014		Other Database Import	Wentworth,D.; Katz,J.; Barnes,J.; Garten,R.; Xu,X.
EPI923816	MP	United States	2014-Sep-19	A/Pennsylvania/42/2014		Other Database Import	Wentworth,D.; Katz,J.; Barnes,J.; Garten,R.; Xu,X.
EPI923818	NP	United States	2014-Sep-19	A/Pennsylvania/42/2014		Other Database Import	Wentworth,D.; Katz,J.; Barnes,J.; Garten,R.; Xu,X.
EPI923770	NA	United States	2014-Sep-19	A/Pennsylvania/42/2014		Other Database Import	Wentworth,D.; Katz,J.; Barnes,J.; Garten,R.; Xu,X.
EPI923821	PA	United States	2014-Sep-19	A/Pennsylvania/42/2014		Other Database Import	Wentworth,D.; Katz,J.; Barnes,J.; Garten,R.; Xu,X.
EPI923822	PB2	United States	2014-Sep-19	A/Pennsylvania/42/2014		Other Database Import	Wentworth,D.; Katz,J.; Barnes,J.; Garten,R.; Xu,X.
EPI920723	PB1	United States	2014-Sep-24	A/Pennsylvania/43/2014		Other Database Import	Wentworth,D.; Katz,J.; Barnes,J.; Garten,R.; Xu,X.
EPI920716	NP	United States	2014-Sep-24	A/Pennsylvania/43/2014		Other Database Import	Wentworth,D.; Katz,J.; Barnes,J.; Garten,R.; Xu,X.
EPI920731	PB2	United States	2014-Sep-24	A/Pennsylvania/43/2014		Other Database Import	Wentworth,D.; Katz,J.; Barnes,J.; Garten,R.; Xu,X.
EPI920720	NA	United States	2014-Sep-24	A/Pennsylvania/43/2014		Other Database Import	Wentworth,D.; Katz,J.; Barnes,J.; Garten,R.; Xu,X.
EPI920722	MP	United States	2014-Sep-24	A/Pennsylvania/43/2014		Other Database Import	Wentworth,D.; Katz,J.; Barnes,J.; Garten,R.; Xu,X.
EPI920724	HA	United States	2014-Sep-24	A/Pennsylvania/43/2014		Other Database Import	Wentworth,D.; Katz,J.; Barnes,J.; Garten,R.; Xu,X.
EPI920737	NS	United States	2014-Sep-24	A/Pennsylvania/43/2014		Other Database Import	Wentworth,D.; Katz,J.; Barnes,J.; Garten,R.; Xu,X.
EPI923763	PA	United States	2014-Sep-24	A/Pennsylvania/43/2014		Other Database Import	Wentworth,D.; Katz,J.; Barnes,J.; Garten,R.; Xu,X.
EPI923783	PB2	United States	2014-Sep-24	A/Pennsylvania/43/2014		Other Database Import	Wentworth,D.; Katz,J.; Barnes,J.; Garten,R.; Xu,X.
EPI923793	PB1	United States	2014-Sep-24	A/Pennsylvania/43/2014		Other Database Import	Wentworth,D.; Katz,J.; Barnes,J.; Garten,R.; Xu,X.
EPI923797	MP	United States	2014-Sep-24	A/Pennsylvania/43/2014		Other Database Import	Wentworth,D.; Katz,J.; Barnes,J.; Garten,R.; Xu,X.
EPI923765	NP	United States	2014-Sep-24	A/Pennsylvania/43/2014		Other Database Import	Wentworth,D.; Katz,J.; Barnes,J.; Garten,R.; Xu,X.
EPI923802	HA	United States	2014-Sep-24	A/Pennsylvania/43/2014		Other Database Import	Wentworth,D.; Katz,J.; Barnes,J.; Garten,R.; Xu,X.
EPI923803	NA	United States	2014-Sep-24	A/Pennsylvania/43/2014		Other Database Import	Wentworth,D.; Katz,J.; Barnes,J.; Garten,R.; Xu,X.
EPI923811	NS	United States	2014-Sep-24	A/Pennsylvania/43/2014		Other Database Import	Wentworth,D.; Katz,J.; Barnes,J.; Garten,R.; Xu,X.
EPI920701	NA	United States	2014-Sep-16	A/New Jersey/22/2014		Other Database Import	Wentworth,D.; Katz,J.; Barnes,J.; Garten,R.; Xu,X.
EPI920705	NP	United States	2014-Sep-16	A/New Jersey/22/2014		Other Database Import	Wentworth,D.; Katz,J.; Barnes,J.; Garten,R.; Xu,X.
EPI920706	MP	United States	2014-Sep-16	A/New Jersey/22/2014		Other Database Import	Wentworth,D.; Katz,J.; Barnes,J.; Garten,R.; Xu,X.
EPI920714	HA	United States	2014-Sep-16	A/New Jersey/22/2014		Other Database Import	Wentworth,D.; Katz,J.; Barnes,J.; Garten,R.; Xu,X.
EPI923665	HA	United States	2014-Sep-16	A/New Jersey/22/2014		Other Database Import	Wentworth,D.; Katz,J.; Barnes,J.; Garten,R.; Xu,X.
EPI923682	NP	United States	2014-Sep-16	A/New Jersey/22/2014		Other Database Import	Wentworth,D.; Katz,J.; Barnes,J.; Garten,R.; Xu,X.
EPI920698	PB2	United States	2014-Sep-16	A/New Jersey/22/2014		Other Database Import	Wentworth,D.; Katz,J.; Barnes,J.; Garten,R.; Xu,X.
EPI920702	PA	United States	2014-Sep-16	A/New Jersey/22/2014		Other Database Import	Wentworth,D.; Katz,J.; Barnes,J.; Garten,R.; Xu,X.
EPI920704	PB1	United States	2014-Sep-16	A/New Jersey/22/2014		Other Database Import	Wentworth,D.; Katz,J.; Barnes,J.; Garten,R.; Xu,X.
EPI923666	PB1	United States	2014-Sep-16	A/New Jersey/22/2014		Other Database Import	Wentworth,D.; Katz,J.; Barnes,J.; Garten,R.; Xu,X.
EPI923679	PB2	United States	2014-Sep-16	A/New Jersey/22/2014		Other Database Import	Wentworth,D.; Katz,J.; Barnes,J.; Garten,R.; Xu,X.
EPI923734	MP	United States	2014-Sep-16	A/New Jersey/22/2014		Other Database Import	Wentworth,D.; Katz,J.; Barnes,J.; Garten,R.; Xu,X.
EPI923709	PA	United States	2014-Sep-16	A/New Jersey/22/2014		Other Database Import	Wentworth,D.; Katz,J.; Barnes,J.; Garten,R.; Xu,X.
EPI923714	NS	United States	2014-Sep-16	A/New Jersey/22/2014		Other Database Import	Wentworth,D.; Katz,J.; Barnes,J.; Garten,R.; Xu,X.
EPI923748	NA	United States	2014-Sep-16	A/New Jersey/22/2014		Other Database Import	Wentworth,D.; Katz,J.; Barnes,J.; Garten,R.; Xu,X.
EPI841435	NS	United States	2014-Sep-24	A/Michigan/15/2014	Michigan Department of Community Health	Centers for Disease Control and Prevention
EPI841434	NP	United States	2014-Sep-24	A/Michigan/15/2014	Michigan Department of Community Health	Centers for Disease Control and Prevention
EPI841436	MP	United States	2014-Sep-24	A/Michigan/15/2014	Michigan Department of Community Health	Centers for Disease Control and Prevention
EPI841437	PA	United States	2014-Sep-24	A/Michigan/15/2014	Michigan Department of Community Health	Centers for Disease Control and Prevention
EPI841438	PB2	United States	2014-Sep-24	A/Michigan/15/2014	Michigan Department of Community Health	Centers for Disease Control and Prevention
EPI841439	PB1	United States	2014-Sep-24	A/Michigan/15/2014	Michigan Department of Community Health	Centers for Disease Control and Prevention
EPI841440	NA	United States	2014-Sep-24	A/Michigan/15/2014	Michigan Department of Community Health	Centers for Disease Control and Prevention
EPI841441	HA	United States	2014-Sep-24	A/Michigan/15/2014	Michigan Department of Community Health	Centers for Disease Control and Prevention
EPI788268	NS	United States	2014-Sep-24	A/Michigan/15/2014		Other Database Import	Jernigan,D.; Wentworth,D.; Katz,J.; Barnes,J.; Garten,R.; Xu,X.
EPI788152	PB2	United States	2014-Sep-24	A/Michigan/15/2014		Other Database Import	Jernigan,D.; Wentworth,D.; Katz,J.; Barnes,J.; Garten,R.; Xu,X.
EPI788154	PA	United States	2014-Sep-24	A/Michigan/15/2014		Other Database Import	Jernigan,D.; Wentworth,D.; Katz,J.; Barnes,J.; Garten,R.; Xu,X.
EPI788274	HA	United States	2014-Sep-24	A/Michigan/15/2014		Other Database Import	Jernigan,D.; Wentworth,D.; Katz,J.; Barnes,J.; Garten,R.; Xu,X.
EPI788277	MP	United States	2014-Sep-24	A/Michigan/15/2014		Other Database Import	Jernigan,D.; Wentworth,D.; Katz,J.; Barnes,J.; Garten,R.; Xu,X.
EPI788226	NA	United States	2014-Sep-24	A/Michigan/15/2014		Other Database Import	Jernigan,D.; Wentworth,D.; Katz,J.; Barnes,J.; Garten,R.; Xu,X.
EPI788101	NP	United States	2014-Sep-24	A/Michigan/15/2014		Other Database Import	Jernigan,D.; Wentworth,D.; Katz,J.; Barnes,J.; Garten,R.; Xu,X.
EPI788129	PB1	United States	2014-Sep-24	A/Michigan/15/2014		Other Database Import	Jernigan,D.; Wentworth,D.; Katz,J.; Barnes,J.; Garten,R.; Xu,X.
EPI802360	PB2	United States	2014-Sep-24	A/Michigan/15/2014		Other Database Import	Jernigan,D.; Wentworth,D.; Katz,J.; Barnes,J.; Garten,R.; Xu,X.
EPI802363	MP	United States	2014-Sep-24	A/Michigan/15/2014		Other Database Import	Jernigan,D.; Wentworth,D.; Katz,J.; Barnes,J.; Garten,R.; Xu,X.
EPI802378	NS	United States	2014-Sep-24	A/Michigan/15/2014		Other Database Import	Jernigan,D.; Wentworth,D.; Katz,J.; Barnes,J.; Garten,R.; Xu,X.
EPI802382	NA	United States	2014-Sep-24	A/Michigan/15/2014		Other Database Import	Jernigan,D.; Wentworth,D.; Katz,J.; Barnes,J.; Garten,R.; Xu,X.
EPI802386	HA	United States	2014-Sep-24	A/Michigan/15/2014		Other Database Import	Jernigan,D.; Wentworth,D.; Katz,J.; Barnes,J.; Garten,R.; Xu,X.
EPI802391	PB1	United States	2014-Sep-24	A/Michigan/15/2014		Other Database Import	Jernigan,D.; Wentworth,D.; Katz,J.; Barnes,J.; Garten,R.; Xu,X.
EPI802389	NP	United States	2014-Sep-24	A/Michigan/15/2014		Other Database Import	Jernigan,D.; Wentworth,D.; Katz,J.; Barnes,J.; Garten,R.; Xu,X.
EPI923438	PB1	United States	2014-Sep-24	A/Michigan/15/2014		Other Database Import	Jernigan,D.; Wentworth,D.; Katz,J.; Barnes,J.; Garten,R.; Xu,X.
EPI923440	NS	United States	2014-Sep-24	A/Michigan/15/2014		Other Database Import	Jernigan,D.; Wentworth,D.; Katz,J.; Barnes,J.; Garten,R.; Xu,X.
EPI923425	NA	United States	2014-Sep-24	A/Michigan/15/2014		Other Database Import	Jernigan,D.; Wentworth,D.; Katz,J.; Barnes,J.; Garten,R.; Xu,X.
EPI923426	HA	United States	2014-Sep-24	A/Michigan/15/2014		Other Database Import	Jernigan,D.; Wentworth,D.; Katz,J.; Barnes,J.; Garten,R.; Xu,X.
EPI923378	PA	United States	2014-Sep-24	A/Michigan/15/2014		Other Database Import	Jernigan,D.; Wentworth,D.; Katz,J.; Barnes,J.; Garten,R.; Xu,X.
EPI923383	MP	United States	2014-Sep-24	A/Michigan/15/2014		Other Database Import	Jernigan,D.; Wentworth,D.; Katz,J.; Barnes,J.; Garten,R.; Xu,X.
EPI923385	PB2	United States	2014-Sep-24	A/Michigan/15/2014		Other Database Import	Jernigan,D.; Wentworth,D.; Katz,J.; Barnes,J.; Garten,R.; Xu,X.
EPI923395	NP	United States	2014-Sep-24	A/Michigan/15/2014		Other Database Import	Jernigan,D.; Wentworth,D.; Katz,J.; Barnes,J.; Garten,R.; Xu,X.
EPI923190	PB2	United States	2014-Sep-24	A/Michigan/15/2014		Other Database Import	Jernigan,D.; Wentworth,D.; Katz,J.; Barnes,J.; Garten,R.; Xu,X.
EPI923191	PB1	United States	2014-Sep-24	A/Michigan/15/2014		Other Database Import	Jernigan,D.; Wentworth,D.; Katz,J.; Barnes,J.; Garten,R.; Xu,X.
EPI923192	PA	United States	2014-Sep-24	A/Michigan/15/2014		Other Database Import	Jernigan,D.; Wentworth,D.; Katz,J.; Barnes,J.; Garten,R.; Xu,X.
EPI923194	HA	United States	2014-Sep-24	A/Michigan/15/2014		Other Database Import	Jernigan,D.; Wentworth,D.; Katz,J.; Barnes,J.; Garten,R.; Xu,X.
EPI923195	NP	United States	2014-Sep-24	A/Michigan/15/2014		Other Database Import	Jernigan,D.; Wentworth,D.; Katz,J.; Barnes,J.; Garten,R.; Xu,X.
EPI923196	NA	United States	2014-Sep-24	A/Michigan/15/2014		Other Database Import	Jernigan,D.; Wentworth,D.; Katz,J.; Barnes,J.; Garten,R.; Xu,X.
EPI923197	MP	United States	2014-Sep-24	A/Michigan/15/2014		Other Database Import	Jernigan,D.; Wentworth,D.; Katz,J.; Barnes,J.; Garten,R.; Xu,X.
EPI923198	NS	United States	2014-Sep-24	A/Michigan/15/2014		Other Database Import	Jernigan,D.; Wentworth,D.; Katz,J.; Barnes,J.; Garten,R.; Xu,X.
EPI788162	HA	United States	2014-Sep-16	A/Maryland/26/2014		Other Database Import	Jernigan,D.; Wentworth,D.; Katz,J.; Barnes,J.; Garten,R.; Xu,X.
EPI788166	NS	United States	2014-Sep-16	A/Maryland/26/2014		Other Database Import	Jernigan,D.; Wentworth,D.; Katz,J.; Barnes,J.; Garten,R.; Xu,X.
EPI788189	MP	United States	2014-Sep-16	A/Maryland/26/2014		Other Database Import	Jernigan,D.; Wentworth,D.; Katz,J.; Barnes,J.; Garten,R.; Xu,X.
EPI788211	PB1	United States	2014-Sep-16	A/Maryland/26/2014		Other Database Import	Jernigan,D.; Wentworth,D.; Katz,J.; Barnes,J.; Garten,R.; Xu,X.
EPI788216	PA	United States	2014-Sep-16	A/Maryland/26/2014		Other Database Import	Jernigan,D.; Wentworth,D.; Katz,J.; Barnes,J.; Garten,R.; Xu,X.
EPI788192	NP	United States	2014-Sep-16	A/Maryland/26/2014		Other Database Import	Jernigan,D.; Wentworth,D.; Katz,J.; Barnes,J.; Garten,R.; Xu,X.
EPI788096	NA	United States	2014-Sep-16	A/Maryland/26/2014		Other Database Import	Jernigan,D.; Wentworth,D.; Katz,J.; Barnes,J.; Garten,R.; Xu,X.
EPI788094	PB2	United States	2014-Sep-16	A/Maryland/26/2014		Other Database Import	Jernigan,D.; Wentworth,D.; Katz,J.; Barnes,J.; Garten,R.; Xu,X.
EPI923353	PB2	United States	2014-Sep-16	A/Maryland/26/2014		Other Database Import	Jernigan,D.; Wentworth,D.; Katz,J.; Barnes,J.; Garten,R.; Xu,X.
EPI923355	HA	United States	2014-Sep-16	A/Maryland/26/2014		Other Database Import	Jernigan,D.; Wentworth,D.; Katz,J.; Barnes,J.; Garten,R.; Xu,X.
EPI923361	PB1	United States	2014-Sep-16	A/Maryland/26/2014		Other Database Import	Jernigan,D.; Wentworth,D.; Katz,J.; Barnes,J.; Garten,R.; Xu,X.
EPI923356	NP	United States	2014-Sep-16	A/Maryland/26/2014		Other Database Import	Jernigan,D.; Wentworth,D.; Katz,J.; Barnes,J.; Garten,R.; Xu,X.
EPI923367	NA	United States	2014-Sep-16	A/Maryland/26/2014		Other Database Import	Jernigan,D.; Wentworth,D.; Katz,J.; Barnes,J.; Garten,R.; Xu,X.
EPI923830	MP	United States	2014-Sep-16	A/Maryland/26/2014		Other Database Import	Jernigan,D.; Wentworth,D.; Katz,J.; Barnes,J.; Garten,R.; Xu,X.
EPI923823	PA	United States	2014-Sep-16	A/Maryland/26/2014		Other Database Import	Jernigan,D.; Wentworth,D.; Katz,J.; Barnes,J.; Garten,R.; Xu,X.
EPI923827	NS	United States	2014-Sep-16	A/Maryland/26/2014		Other Database Import	Jernigan,D.; Wentworth,D.; Katz,J.; Barnes,J.; Garten,R.; Xu,X.
EPI770034	HA	China	2014-Sep-04	A/Hubei-Wujiagang/1806/2014	Hubei Provincial center for disease control and prevention	Hubei Provincial Center for Disease Control and Prevention
EPI770035	NA	China	2014-Sep-04	A/Hubei-Wujiagang/1806/2014	Hubei Provincial center for disease control and prevention	Hubei Provincial Center for Disease Control and Prevention
EPI770036	MP	China	2014-Sep-04	A/Hubei-Wujiagang/1806/2014	Hubei Provincial center for disease control and prevention	Hubei Provincial Center for Disease Control and Prevention
EPI770028	MP	China	2014-Aug-06	A/Hubei-Yunxi/35/2014	Hubei Provincial center for disease control and prevention	Hubei Provincial Center for Disease Control and Prevention
EPI770026	HA	China	2014-Aug-06	A/Hubei-Yunxi/35/2014	Hubei Provincial center for disease control and prevention	Hubei Provincial Center for Disease Control and Prevention
EPI770027	NA	China	2014-Aug-06	A/Hubei-Yunxi/35/2014	Hubei Provincial center for disease control and prevention	Hubei Provincial Center for Disease Control and Prevention
EPI750239	HA	China	2014-Sep-25	A/Huai'an-Qingpu/15/2014		Other Database Import	Yang,P.F.; Yan,Q.L.; Liu,C.C.; Xing,Y.D.; Yao,H.B.; He,N.J.
EPI750238	HA	China	2014-Sep-25	A/Huai'an-Qingpu/152/2014		Other Database Import	Yang,P.F.; Yan,Q.L.; Liu,C.C.; Xing,Y.D.; Yao,H.B.; He,N.J.
EPI750237	HA	China	2014-Sep-13	A/Huai'an-Qingpu/11498/2014		Other Database Import	Yang,P.F.; Yan,Q.L.; Liu,C.C.; Xing,Y.D.; Yao,H.B.; He,N.J.
EPI748167	NA	Singapore	2014-Jul-10	A/Singapore/GP1523/2014	Ministry of Health, Singapore	WHO Collaborating Centre for Reference and Research on Influenza	Deng,Y-M.; Iannello,P.; Spirason,N.; Lau,H.; Komadina,N
EPI748168	HA	Singapore	2014-Jul-10	A/Singapore/GP1523/2014	Ministry of Health, Singapore	WHO Collaborating Centre for Reference and Research on Influenza	Deng,Y-M.; Iannello,P.; Spirason,N.; Lau,H.; Komadina,N
EPI746415	NA	Australia	2014-Aug-25	A/Victoria/5006/2014	Victorian Infectious Diseases Reference Laboratory	WHO Collaborating Centre for Reference and Research on Influenza	Deng,Y-M.; Iannello,P.; Spirason,N.; Lau,H; Komadina,N.
EPI746416	HA	Australia	2014-Aug-25	A/Victoria/5006/2014	Victorian Infectious Diseases Reference Laboratory	WHO Collaborating Centre for Reference and Research on Influenza	Deng,Y-M.; Iannello,P.; Spirason,N.; Lau,H; Komadina,N.
EPI746413	NA	Australia	2014-Aug-11	A/Victoria/265/2014	Royal Chidrens Hospital	WHO Collaborating Centre for Reference and Research on Influenza	Deng,Y-M.; Iannello,P.; Spirason,N.; Lau,H; Komadina,N.
EPI746414	HA	Australia	2014-Aug-11	A/Victoria/265/2014	Royal Chidrens Hospital	WHO Collaborating Centre for Reference and Research on Influenza	Deng,Y-M.; Iannello,P.; Spirason,N.; Lau,H; Komadina,N.
EPI718976	PA	Hong Kong (SAR)	2014-Jul-29	A/Hong Kong/7127/2014	National Institute for Medical Research	Centers for Disease Control and Prevention
EPI718977	PB2	Hong Kong (SAR)	2014-Jul-29	A/Hong Kong/7127/2014	National Institute for Medical Research	Centers for Disease Control and Prevention
EPI718978	PB1	Hong Kong (SAR)	2014-Jul-29	A/Hong Kong/7127/2014	National Institute for Medical Research	Centers for Disease Control and Prevention
EPI718973	NP	Hong Kong (SAR)	2014-Jul-29	A/Hong Kong/7127/2014	National Institute for Medical Research	Centers for Disease Control and Prevention
EPI718974	NS	Hong Kong (SAR)	2014-Jul-29	A/Hong Kong/7127/2014	National Institute for Medical Research	Centers for Disease Control and Prevention
EPI718975	MP	Hong Kong (SAR)	2014-Jul-29	A/Hong Kong/7127/2014	National Institute for Medical Research	Centers for Disease Control and Prevention
EPI718979	NA	Hong Kong (SAR)	2014-Jul-29	A/Hong Kong/7127/2014	National Institute for Medical Research	Centers for Disease Control and Prevention
EPI718980	HA	Hong Kong (SAR)	2014-Jul-29	A/Hong Kong/7127/2014	National Institute for Medical Research	Centers for Disease Control and Prevention
EPI715768	NA	Nepal	2014-Aug-07	A/Nepal/1564/2014	National Public Health Laboratory	National Institute of Infectious Diseases (NIID)	Takashita,Emi; Fujisaki,Seiichiro; Shirakura,Masayuki; Watanabe,Shinji; Odagiri,Takato
EPI715769	HA	Nepal	2014-Aug-07	A/Nepal/1564/2014	National Public Health Laboratory	National Institute of Infectious Diseases (NIID)	Takashita,Emi; Fujisaki,Seiichiro; Shirakura,Masayuki; Watanabe,Shinji; Odagiri,Takato
EPI715766	NA	Nepal	2014-Aug-07	A/Nepal/1337/2014	National Public Health Laboratory	National Institute of Infectious Diseases (NIID)	Takashita,Emi; Fujisaki,Seiichiro; Shirakura,Masayuki; Watanabe,Shinji; Odagiri,Takato
EPI715767	HA	Nepal	2014-Aug-07	A/Nepal/1337/2014	National Public Health Laboratory	National Institute of Infectious Diseases (NIID)	Takashita,Emi; Fujisaki,Seiichiro; Shirakura,Masayuki; Watanabe,Shinji; Odagiri,Takato
EPI715764	NA	Nepal	2014-Aug-07	A/Nepal/1336/2014	National Public Health Laboratory	National Institute of Infectious Diseases (NIID)	Takashita,Emi; Fujisaki,Seiichiro; Shirakura,Masayuki; Watanabe,Shinji; Odagiri,Takato
EPI715765	HA	Nepal	2014-Aug-07	A/Nepal/1336/2014	National Public Health Laboratory	National Institute of Infectious Diseases (NIID)	Takashita,Emi; Fujisaki,Seiichiro; Shirakura,Masayuki; Watanabe,Shinji; Odagiri,Takato
EPI715762	NA	Nepal	2014-Jul-25	A/Nepal/1319/2014	National Public Health Laboratory	National Institute of Infectious Diseases (NIID)	Takashita,Emi; Fujisaki,Seiichiro; Shirakura,Masayuki; Watanabe,Shinji; Odagiri,Takato
EPI715763	HA	Nepal	2014-Jul-25	A/Nepal/1319/2014	National Public Health Laboratory	National Institute of Infectious Diseases (NIID)	Takashita,Emi; Fujisaki,Seiichiro; Shirakura,Masayuki; Watanabe,Shinji; Odagiri,Takato
EPI685092	MP	Thailand	2014-Sep-02	A/Thailand/CU-H3536/2014		Other Database Import	Tewawong,N.; Prachayangprecha,S.; Thongmee,T.; Vichiwattana,P.; Theamboonlers,A.; Poovorawan,Y.
EPI685026	NA	Thailand	2014-Sep-09	A/Thailand/CU-B10792/2014		Other Database Import	Tewawong,N.; Prachayangprecha,S.; Thongmee,T.; Vichiwattana,P.; Theamboonlers,A.; Poovorawan,Y.
EPI684852	HA	Thailand	2014-Sep-09	A/Thailand/CU-B10792/2014		Other Database Import	Tewawong,N.; Prachayangprecha,S.; Thongmee,T.; Vichiwattana,P.; Theamboonlers,A.; Poovorawan,Y.
EPI685025	NA	Thailand	2014-Sep-03	A/Thailand/CU-B10755/2014		Other Database Import	Tewawong,N.; Prachayangprecha,S.; Thongmee,T.; Vichiwattana,P.; Theamboonlers,A.; Poovorawan,Y.
EPI684851	HA	Thailand	2014-Sep-03	A/Thailand/CU-B10755/2014		Other Database Import	Tewawong,N.; Prachayangprecha,S.; Thongmee,T.; Vichiwattana,P.; Theamboonlers,A.; Poovorawan,Y.
EPI685023	NA	Thailand	2014-Aug-13	A/Thailand/CU-B10557/2014		Other Database Import	Tewawong,N.; Prachayangprecha,S.; Thongmee,T.; Vichiwattana,P.; Theamboonlers,A.; Poovorawan,Y.
EPI684849	HA	Thailand	2014-Aug-13	A/Thailand/CU-B10557/2014		Other Database Import	Tewawong,N.; Prachayangprecha,S.; Thongmee,T.; Vichiwattana,P.; Theamboonlers,A.; Poovorawan,Y.
EPI685022	NA	Thailand	2014-Aug-05	A/Thailand/CU-B10520/2014		Other Database Import	Tewawong,N.; Prachayangprecha,S.; Thongmee,T.; Vichiwattana,P.; Theamboonlers,A.; Poovorawan,Y.
EPI684848	HA	Thailand	2014-Aug-05	A/Thailand/CU-B10520/2014		Other Database Import	Tewawong,N.; Prachayangprecha,S.; Thongmee,T.; Vichiwattana,P.; Theamboonlers,A.; Poovorawan,Y.
EPI685019	NA	Thailand	2014-Jul-28	A/Thailand/CU-B10422/2014		Other Database Import	Tewawong,N.; Prachayangprecha,S.; Thongmee,T.; Vichiwattana,P.; Theamboonlers,A.; Poovorawan,Y.
EPI684845	HA	Thailand	2014-Jul-28	A/Thailand/CU-B10422/2014		Other Database Import	Tewawong,N.; Prachayangprecha,S.; Thongmee,T.; Vichiwattana,P.; Theamboonlers,A.; Poovorawan,Y.
EPI685018	NA	Thailand	2014-Jul-28	A/Thailand/CU-B10421/2014		Other Database Import	Tewawong,N.; Prachayangprecha,S.; Thongmee,T.; Vichiwattana,P.; Theamboonlers,A.; Poovorawan,Y.
EPI684844	HA	Thailand	2014-Jul-28	A/Thailand/CU-B10421/2014		Other Database Import	Tewawong,N.; Prachayangprecha,S.; Thongmee,T.; Vichiwattana,P.; Theamboonlers,A.; Poovorawan,Y.
EPI684684	PB2	Thailand	2014-Sep-02	A/Thailand/CU-H3656/2014		Other Database Import	Tewawong,N.; Prachayangprecha,S.; Thongmee,T.; Vichiwattana,P.; Theamboonlers,A.; Poovorawan,Y.
EPI685208	PA	Thailand	2014-Sep-02	A/Thailand/CU-H3656/2014		Other Database Import	Tewawong,N.; Prachayangprecha,S.; Thongmee,T.; Vichiwattana,P.; Theamboonlers,A.; Poovorawan,Y.
EPI685024	NA	Thailand	2014-Sep-02	A/Thailand/CU-H3656/2014		Other Database Import	Tewawong,N.; Prachayangprecha,S.; Thongmee,T.; Vichiwattana,P.; Theamboonlers,A.; Poovorawan,Y.
EPI684850	HA	Thailand	2014-Sep-02	A/Thailand/CU-H3656/2014		Other Database Import	Tewawong,N.; Prachayangprecha,S.; Thongmee,T.; Vichiwattana,P.; Theamboonlers,A.; Poovorawan,Y.
EPI684917	NP	Thailand	2014-Sep-02	A/Thailand/CU-H3656/2014		Other Database Import	Tewawong,N.; Prachayangprecha,S.; Thongmee,T.; Vichiwattana,P.; Theamboonlers,A.; Poovorawan,Y.
EPI685150	NS	Thailand	2014-Sep-02	A/Thailand/CU-H3656/2014		Other Database Import	Tewawong,N.; Prachayangprecha,S.; Thongmee,T.; Vichiwattana,P.; Theamboonlers,A.; Poovorawan,Y.
EPI684742	PB1	Thailand	2014-Sep-02	A/Thailand/CU-H3656/2014		Other Database Import	Tewawong,N.; Prachayangprecha,S.; Thongmee,T.; Vichiwattana,P.; Theamboonlers,A.; Poovorawan,Y.
EPI684683	PB2	Thailand	2014-Jul-09	A/Thailand/CU-H3649/2014		Other Database Import	Tewawong,N.; Prachayangprecha,S.; Thongmee,T.; Vichiwattana,P.; Theamboonlers,A.; Poovorawan,Y.
EPI685207	PA	Thailand	2014-Jul-09	A/Thailand/CU-H3649/2014		Other Database Import	Tewawong,N.; Prachayangprecha,S.; Thongmee,T.; Vichiwattana,P.; Theamboonlers,A.; Poovorawan,Y.
EPI684842	HA	Thailand	2014-Jul-09	A/Thailand/CU-H3649/2014		Other Database Import	Tewawong,N.; Prachayangprecha,S.; Thongmee,T.; Vichiwattana,P.; Theamboonlers,A.; Poovorawan,Y.
EPI685042	NA	Thailand	2014-Jul-09	A/Thailand/CU-H3649/2014		Other Database Import	Tewawong,N.; Prachayangprecha,S.; Thongmee,T.; Vichiwattana,P.; Theamboonlers,A.; Poovorawan,Y.
EPI685091	MP	Thailand	2014-Jul-09	A/Thailand/CU-H3649/2014		Other Database Import	Tewawong,N.; Prachayangprecha,S.; Thongmee,T.; Vichiwattana,P.; Theamboonlers,A.; Poovorawan,Y.
EPI685149	NS	Thailand	2014-Jul-09	A/Thailand/CU-H3649/2014		Other Database Import	Tewawong,N.; Prachayangprecha,S.; Thongmee,T.; Vichiwattana,P.; Theamboonlers,A.; Poovorawan,Y.
EPI684741	PB1	Thailand	2014-Jul-09	A/Thailand/CU-H3649/2014		Other Database Import	Tewawong,N.; Prachayangprecha,S.; Thongmee,T.; Vichiwattana,P.; Theamboonlers,A.; Poovorawan,Y.
EPI684916	NP	Thailand	2014-Jul-09	A/Thailand/CU-H3649/2014		Other Database Import	Tewawong,N.; Prachayangprecha,S.; Thongmee,T.; Vichiwattana,P.; Theamboonlers,A.; Poovorawan,Y.
EPI685201	PA	Thailand	2014-Sep-10	A/Thailand/CU-B10828/2014		Other Database Import	Tewawong,N.; Prachayangprecha,S.; Thongmee,T.; Vichiwattana,P.; Theamboonlers,A.; Poovorawan,Y.
EPI684677	PB2	Thailand	2014-Sep-10	A/Thailand/CU-B10828/2014		Other Database Import	Tewawong,N.; Prachayangprecha,S.; Thongmee,T.; Vichiwattana,P.; Theamboonlers,A.; Poovorawan,Y.
EPI684735	PB1	Thailand	2014-Sep-10	A/Thailand/CU-B10828/2014		Other Database Import	Tewawong,N.; Prachayangprecha,S.; Thongmee,T.; Vichiwattana,P.; Theamboonlers,A.; Poovorawan,Y.
EPI685027	NA	Thailand	2014-Sep-10	A/Thailand/CU-B10828/2014		Other Database Import	Tewawong,N.; Prachayangprecha,S.; Thongmee,T.; Vichiwattana,P.; Theamboonlers,A.; Poovorawan,Y.
EPI684853	HA	Thailand	2014-Sep-10	A/Thailand/CU-B10828/2014		Other Database Import	Tewawong,N.; Prachayangprecha,S.; Thongmee,T.; Vichiwattana,P.; Theamboonlers,A.; Poovorawan,Y.
EPI685085	MP	Thailand	2014-Sep-10	A/Thailand/CU-B10828/2014		Other Database Import	Tewawong,N.; Prachayangprecha,S.; Thongmee,T.; Vichiwattana,P.; Theamboonlers,A.; Poovorawan,Y.
EPI685143	NS	Thailand	2014-Sep-10	A/Thailand/CU-B10828/2014		Other Database Import	Tewawong,N.; Prachayangprecha,S.; Thongmee,T.; Vichiwattana,P.; Theamboonlers,A.; Poovorawan,Y.
EPI684910	NP	Thailand	2014-Sep-10	A/Thailand/CU-B10828/2014		Other Database Import	Tewawong,N.; Prachayangprecha,S.; Thongmee,T.; Vichiwattana,P.; Theamboonlers,A.; Poovorawan,Y.
EPI684676	PB2	Thailand	2014-Aug-05	A/Thailand/CU-B10521/2014		Other Database Import	Tewawong,N.; Prachayangprecha,S.; Thongmee,T.; Vichiwattana,P.; Theamboonlers,A.; Poovorawan,Y.
EPI684734	PB1	Thailand	2014-Aug-05	A/Thailand/CU-B10521/2014		Other Database Import	Tewawong,N.; Prachayangprecha,S.; Thongmee,T.; Vichiwattana,P.; Theamboonlers,A.; Poovorawan,Y.
EPI685021	NA	Thailand	2014-Aug-05	A/Thailand/CU-B10521/2014		Other Database Import	Tewawong,N.; Prachayangprecha,S.; Thongmee,T.; Vichiwattana,P.; Theamboonlers,A.; Poovorawan,Y.
EPI684847	HA	Thailand	2014-Aug-05	A/Thailand/CU-B10521/2014		Other Database Import	Tewawong,N.; Prachayangprecha,S.; Thongmee,T.; Vichiwattana,P.; Theamboonlers,A.; Poovorawan,Y.
EPI685084	MP	Thailand	2014-Aug-05	A/Thailand/CU-B10521/2014		Other Database Import	Tewawong,N.; Prachayangprecha,S.; Thongmee,T.; Vichiwattana,P.; Theamboonlers,A.; Poovorawan,Y.
EPI685142	NS	Thailand	2014-Aug-05	A/Thailand/CU-B10521/2014		Other Database Import	Tewawong,N.; Prachayangprecha,S.; Thongmee,T.; Vichiwattana,P.; Theamboonlers,A.; Poovorawan,Y.
EPI685200	PA	Thailand	2014-Aug-05	A/Thailand/CU-B10521/2014		Other Database Import	Tewawong,N.; Prachayangprecha,S.; Thongmee,T.; Vichiwattana,P.; Theamboonlers,A.; Poovorawan,Y.
EPI684909	NP	Thailand	2014-Aug-05	A/Thailand/CU-B10521/2014		Other Database Import	Tewawong,N.; Prachayangprecha,S.; Thongmee,T.; Vichiwattana,P.; Theamboonlers,A.; Poovorawan,Y.
EPI684675	PB2	Thailand	2014-Aug-04	A/Thailand/CU-B10509/2014		Other Database Import	Tewawong,N.; Prachayangprecha,S.; Thongmee,T.; Vichiwattana,P.; Theamboonlers,A.; Poovorawan,Y.
EPI685199	PA	Thailand	2014-Aug-04	A/Thailand/CU-B10509/2014		Other Database Import	Tewawong,N.; Prachayangprecha,S.; Thongmee,T.; Vichiwattana,P.; Theamboonlers,A.; Poovorawan,Y.
EPI684733	PB1	Thailand	2014-Aug-04	A/Thailand/CU-B10509/2014		Other Database Import	Tewawong,N.; Prachayangprecha,S.; Thongmee,T.; Vichiwattana,P.; Theamboonlers,A.; Poovorawan,Y.
EPI685020	NA	Thailand	2014-Aug-04	A/Thailand/CU-B10509/2014		Other Database Import	Tewawong,N.; Prachayangprecha,S.; Thongmee,T.; Vichiwattana,P.; Theamboonlers,A.; Poovorawan,Y.
EPI684846	HA	Thailand	2014-Aug-04	A/Thailand/CU-B10509/2014		Other Database Import	Tewawong,N.; Prachayangprecha,S.; Thongmee,T.; Vichiwattana,P.; Theamboonlers,A.; Poovorawan,Y.
EPI685083	MP	Thailand	2014-Aug-04	A/Thailand/CU-B10509/2014		Other Database Import	Tewawong,N.; Prachayangprecha,S.; Thongmee,T.; Vichiwattana,P.; Theamboonlers,A.; Poovorawan,Y.
EPI685141	NS	Thailand	2014-Aug-04	A/Thailand/CU-B10509/2014		Other Database Import	Tewawong,N.; Prachayangprecha,S.; Thongmee,T.; Vichiwattana,P.; Theamboonlers,A.; Poovorawan,Y.
EPI684908	NP	Thailand	2014-Aug-04	A/Thailand/CU-B10509/2014		Other Database Import	Tewawong,N.; Prachayangprecha,S.; Thongmee,T.; Vichiwattana,P.; Theamboonlers,A.; Poovorawan,Y.
EPI684674	PB2	Thailand	2014-Jul-09	A/Thailand/CU-B10345/2014		Other Database Import	Tewawong,N.; Prachayangprecha,S.; Thongmee,T.; Vichiwattana,P.; Theamboonlers,A.; Poovorawan,Y.
EPI685017	NA	Thailand	2014-Jul-09	A/Thailand/CU-B10345/2014		Other Database Import	Tewawong,N.; Prachayangprecha,S.; Thongmee,T.; Vichiwattana,P.; Theamboonlers,A.; Poovorawan,Y.
EPI685198	PA	Thailand	2014-Jul-09	A/Thailand/CU-B10345/2014		Other Database Import	Tewawong,N.; Prachayangprecha,S.; Thongmee,T.; Vichiwattana,P.; Theamboonlers,A.; Poovorawan,Y.
EPI684732	PB1	Thailand	2014-Jul-09	A/Thailand/CU-B10345/2014		Other Database Import	Tewawong,N.; Prachayangprecha,S.; Thongmee,T.; Vichiwattana,P.; Theamboonlers,A.; Poovorawan,Y.
EPI684843	HA	Thailand	2014-Jul-09	A/Thailand/CU-B10345/2014		Other Database Import	Tewawong,N.; Prachayangprecha,S.; Thongmee,T.; Vichiwattana,P.; Theamboonlers,A.; Poovorawan,Y.
EPI685082	MP	Thailand	2014-Jul-09	A/Thailand/CU-B10345/2014		Other Database Import	Tewawong,N.; Prachayangprecha,S.; Thongmee,T.; Vichiwattana,P.; Theamboonlers,A.; Poovorawan,Y.
EPI684907	NP	Thailand	2014-Jul-09	A/Thailand/CU-B10345/2014		Other Database Import	Tewawong,N.; Prachayangprecha,S.; Thongmee,T.; Vichiwattana,P.; Theamboonlers,A.; Poovorawan,Y.
EPI685140	NS	Thailand	2014-Jul-09	A/Thailand/CU-B10345/2014		Other Database Import	Tewawong,N.; Prachayangprecha,S.; Thongmee,T.; Vichiwattana,P.; Theamboonlers,A.; Poovorawan,Y.
EPI672409	NA	Japan	2014-Sep-09	A/Gifu/46/2014	National Institute of Infectious Diseases (NIID)	Crick Worldwide Influenza Centre
EPI672408	HA	Japan	2014-Sep-09	A/Gifu/46/2014	National Institute of Infectious Diseases (NIID)	Crick Worldwide Influenza Centre
EPI643111	NA	Australia	2014-Sep-07	A/VICTORIA/673/2014	WHO Collaborating Centre for Reference and Research on Influenza	National Institute of Infectious Diseases (NIID)	Takashita,Emi; Fujisaki,Seiichiro; Shirakura,Masayuki; Watanabe,Shinji; Odagiri,Takato
EPI643112	HA	Australia	2014-Sep-07	A/VICTORIA/673/2014	WHO Collaborating Centre for Reference and Research on Influenza	National Institute of Infectious Diseases (NIID)	Takashita,Emi; Fujisaki,Seiichiro; Shirakura,Masayuki; Watanabe,Shinji; Odagiri,Takato
EPI630745	HA	Australia	2014-Jul-10	A/Singapore/KK943/2014	WHO Collaborating Centre for Reference and Research on Influenza	Crick Worldwide Influenza Centre
EPI630746	NA	Australia	2014-Jul-10	A/Singapore/KK943/2014	WHO Collaborating Centre for Reference and Research on Influenza	Crick Worldwide Influenza Centre
EPI630012	NA	New Zealand	2014-Sep-16	A/Wellington/94/2014	Institute of Environmental Science & Research	WHO Collaborating Centre for Reference and Research on Influenza	Deng, Y-M.; Iannello, P.; Spirason, N.; Jelly, L.; Lau, H.; Komadina, N.
EPI630013	HA	New Zealand	2014-Sep-16	A/Wellington/94/2014	Institute of Environmental Science & Research	WHO Collaborating Centre for Reference and Research on Influenza	Deng, Y-M.; Iannello, P.; Spirason, N.; Jelly, L.; Lau, H.; Komadina, N.
EPI629989	NA	Australia	2014-Aug-04	A/Victoria/92/2014	Victorian Infectious Diseases Reference Laboratory	WHO Collaborating Centre for Reference and Research on Influenza	Chong, K.; Deng, Y-M.; Sullivan, S.; Komadina, N.
EPI629990	HA	Australia	2014-Aug-04	A/Victoria/92/2014	Victorian Infectious Diseases Reference Laboratory	WHO Collaborating Centre for Reference and Research on Influenza	Chong, K.; Deng, Y-M.; Sullivan, S.; Komadina, N.
EPI629985	HA	Australia	2014-Jul-30	A/Victoria/88/2014	Victorian Infectious Diseases Reference Laboratory	WHO Collaborating Centre for Reference and Research on Influenza	Chong, K.; Deng, Y-M.; Sullivan, S.; Komadina, N.
EPI629984	NA	Australia	2014-Jul-30	A/Victoria/88/2014	Victorian Infectious Diseases Reference Laboratory	WHO Collaborating Centre for Reference and Research on Influenza	Chong, K.; Deng, Y-M.; Sullivan, S.; Komadina, N.
EPI629980	NA	Australia	2014-Jul-16	A/Victoria/69/2014	Victorian Infectious Diseases Reference Laboratory	WHO Collaborating Centre for Reference and Research on Influenza	Chong, K.; Deng, Y-M.; Sullivan, S.; Komadina, N.
EPI629981	HA	Australia	2014-Jul-16	A/Victoria/69/2014	Victorian Infectious Diseases Reference Laboratory	WHO Collaborating Centre for Reference and Research on Influenza	Chong, K.; Deng, Y-M.; Sullivan, S.; Komadina, N.
EPI629972	NA	Australia	2014-Sep-24	A/Victoria/5065/2014	Victorian Infectious Diseases Reference Laboratory	WHO Collaborating Centre for Reference and Research on Influenza	Chong, K.; Deng, Y-M.; Sullivan, S.; Komadina, N.
EPI629973	HA	Australia	2014-Sep-24	A/Victoria/5065/2014	Victorian Infectious Diseases Reference Laboratory	WHO Collaborating Centre for Reference and Research on Influenza	Chong, K.; Deng, Y-M.; Sullivan, S.; Komadina, N.
EPI629970	NA	Australia	2014-Sep-22	A/Victoria/5064/2014	Victorian Infectious Diseases Reference Laboratory	WHO Collaborating Centre for Reference and Research on Influenza	Chong, K.; Deng, Y-M.; Sullivan, S.; Komadina, N.
EPI629971	HA	Australia	2014-Sep-22	A/Victoria/5064/2014	Victorian Infectious Diseases Reference Laboratory	WHO Collaborating Centre for Reference and Research on Influenza	Chong, K.; Deng, Y-M.; Sullivan, S.; Komadina, N.
EPI629968	NA	Australia	2014-Sep-22	A/Victoria/5063/2014	Victorian Infectious Diseases Reference Laboratory	WHO Collaborating Centre for Reference and Research on Influenza	Chong, K.; Deng, Y-M.; Sullivan, S.; Komadina, N.
EPI629969	HA	Australia	2014-Sep-22	A/Victoria/5063/2014	Victorian Infectious Diseases Reference Laboratory	WHO Collaborating Centre for Reference and Research on Influenza	Chong, K.; Deng, Y-M.; Sullivan, S.; Komadina, N.
EPI629966	NA	Australia	2014-Sep-23	A/Victoria/5062/2014	Victorian Infectious Diseases Reference Laboratory	WHO Collaborating Centre for Reference and Research on Influenza	Chong, K.; Deng, Y-M.; Sullivan, S.; Komadina, N.
EPI629967	HA	Australia	2014-Sep-23	A/Victoria/5062/2014	Victorian Infectious Diseases Reference Laboratory	WHO Collaborating Centre for Reference and Research on Influenza	Chong, K.; Deng, Y-M.; Sullivan, S.; Komadina, N.
EPI629964	NA	Australia	2014-Sep-18	A/Victoria/5059/2014	Victorian Infectious Diseases Reference Laboratory	WHO Collaborating Centre for Reference and Research on Influenza	Chong, K.; Deng, Y-M.; Sullivan, S.; Komadina, N.
EPI629965	HA	Australia	2014-Sep-18	A/Victoria/5059/2014	Victorian Infectious Diseases Reference Laboratory	WHO Collaborating Centre for Reference and Research on Influenza	Chong, K.; Deng, Y-M.; Sullivan, S.; Komadina, N.
EPI629962	NA	Australia	2014-Sep-18	A/Victoria/5057/2014	Victorian Infectious Diseases Reference Laboratory	WHO Collaborating Centre for Reference and Research on Influenza	Chong, K.; Deng, Y-M.; Sullivan, S.; Komadina, N.
EPI629963	HA	Australia	2014-Sep-18	A/Victoria/5057/2014	Victorian Infectious Diseases Reference Laboratory	WHO Collaborating Centre for Reference and Research on Influenza	Chong, K.; Deng, Y-M.; Sullivan, S.; Komadina, N.
EPI629960	NA	Australia	2014-Sep-16	A/Victoria/5054/2014	Victorian Infectious Diseases Reference Laboratory	WHO Collaborating Centre for Reference and Research on Influenza	Chong, K.; Deng, Y-M.; Sullivan, S.; Komadina, N.
EPI629961	HA	Australia	2014-Sep-16	A/Victoria/5054/2014	Victorian Infectious Diseases Reference Laboratory	WHO Collaborating Centre for Reference and Research on Influenza	Chong, K.; Deng, Y-M.; Sullivan, S.; Komadina, N.
EPI629958	NA	Australia	2014-Sep-15	A/Victoria/5053/2014	Victorian Infectious Diseases Reference Laboratory	WHO Collaborating Centre for Reference and Research on Influenza	Chong, K.; Deng, Y-M.; Sullivan, S.; Komadina, N.
EPI629959	HA	Australia	2014-Sep-15	A/Victoria/5053/2014	Victorian Infectious Diseases Reference Laboratory	WHO Collaborating Centre for Reference and Research on Influenza	Chong, K.; Deng, Y-M.; Sullivan, S.; Komadina, N.
EPI629956	NA	Australia	2014-Sep-11	A/Victoria/5049/2014	Victorian Infectious Diseases Reference Laboratory	WHO Collaborating Centre for Reference and Research on Influenza	Chong, K.; Deng, Y-M.; Sullivan, S.; Komadina, N.
EPI629957	HA	Australia	2014-Sep-11	A/Victoria/5049/2014	Victorian Infectious Diseases Reference Laboratory	WHO Collaborating Centre for Reference and Research on Influenza	Chong, K.; Deng, Y-M.; Sullivan, S.; Komadina, N.
EPI629954	NA	Australia	2014-Sep-09	A/Victoria/5043/2014	Victorian Infectious Diseases Reference Laboratory	WHO Collaborating Centre for Reference and Research on Influenza	Chong, K.; Deng, Y-M.; Sullivan, S.; Komadina, N.
EPI629955	HA	Australia	2014-Sep-09	A/Victoria/5043/2014	Victorian Infectious Diseases Reference Laboratory	WHO Collaborating Centre for Reference and Research on Influenza	Chong, K.; Deng, Y-M.; Sullivan, S.; Komadina, N.
EPI629949	NA	Australia	2014-Sep-01	A/Victoria/5025/2014	Victorian Infectious Diseases Reference Laboratory	WHO Collaborating Centre for Reference and Research on Influenza	Chong, K.; Deng, Y-M.; Sullivan, S.; Komadina, N.
EPI629950	HA	Australia	2014-Sep-01	A/Victoria/5025/2014	Victorian Infectious Diseases Reference Laboratory	WHO Collaborating Centre for Reference and Research on Influenza	Chong, K.; Deng, Y-M.; Sullivan, S.; Komadina, N.
EPI629947	NA	Australia	2014-Aug-29	A/Victoria/5021/2014	Victorian Infectious Diseases Reference Laboratory	WHO Collaborating Centre for Reference and Research on Influenza	Chong, K.; Deng, Y-M.; Sullivan, S.; Komadina, N.
EPI629948	HA	Australia	2014-Aug-29	A/Victoria/5021/2014	Victorian Infectious Diseases Reference Laboratory	WHO Collaborating Centre for Reference and Research on Influenza	Chong, K.; Deng, Y-M.; Sullivan, S.; Komadina, N.
EPI629945	NA	Australia	2014-Aug-29	A/Victoria/5018/2014	Victorian Infectious Diseases Reference Laboratory	WHO Collaborating Centre for Reference and Research on Influenza	Chong, K.; Deng, Y-M.; Sullivan, S.; Komadina, N.
EPI629946	HA	Australia	2014-Aug-29	A/Victoria/5018/2014	Victorian Infectious Diseases Reference Laboratory	WHO Collaborating Centre for Reference and Research on Influenza	Chong, K.; Deng, Y-M.; Sullivan, S.; Komadina, N.
EPI629943	NA	Australia	2014-Aug-25	A/Victoria/5003/2014	Victorian Infectious Diseases Reference Laboratory	WHO Collaborating Centre for Reference and Research on Influenza	Chong, K.; Deng, Y-M.; Sullivan, S.; Komadina, N.
EPI629944	HA	Australia	2014-Aug-25	A/Victoria/5003/2014	Victorian Infectious Diseases Reference Laboratory	WHO Collaborating Centre for Reference and Research on Influenza	Chong, K.; Deng, Y-M.; Sullivan, S.; Komadina, N.
EPI629896	NA	Australia	2014-Aug-12	A/Victoria/115/2014	Victorian Infectious Diseases Reference Laboratory	WHO Collaborating Centre for Reference and Research on Influenza	Chong, K.; Deng, Y-M.; Sullivan, S.; Komadina, N.
EPI629897	HA	Australia	2014-Aug-12	A/Victoria/115/2014	Victorian Infectious Diseases Reference Laboratory	WHO Collaborating Centre for Reference and Research on Influenza	Chong, K.; Deng, Y-M.; Sullivan, S.; Komadina, N.
EPI629870	NA	Australia	2014-Sep-01	A/Sydney/1065/2014	Institute of Medical and Veterinary Science (IMVS)	WHO Collaborating Centre for Reference and Research on Influenza	Chong, K.; Deng, Y-M.; Sullivan, S.; Komadina, N.
EPI629871	HA	Australia	2014-Sep-01	A/Sydney/1065/2014	Institute of Medical and Veterinary Science (IMVS)	WHO Collaborating Centre for Reference and Research on Influenza	Chong, K.; Deng, Y-M.; Sullivan, S.; Komadina, N.
EPI629868	NA	Australia	2014-Jul-28	A/Sydney/1005/2014	Institute of Medical and Veterinary Science (IMVS)	WHO Collaborating Centre for Reference and Research on Influenza	Chong, K.; Deng, Y-M.; Sullivan, S.; Komadina, N.
EPI629869	HA	Australia	2014-Jul-28	A/Sydney/1005/2014	Institute of Medical and Veterinary Science (IMVS)	WHO Collaborating Centre for Reference and Research on Influenza	Chong, K.; Deng, Y-M.; Sullivan, S.; Komadina, N.
EPI626579	PB1	United Kingdom	2014-Sep-24	A/ENG/44060047/2014	Microbiology Services Colindale, Public Health England	Microbiology Services Colindale, Public Health England	Galiano,M.
EPI626574	NP	United Kingdom	2014-Sep-24	A/ENG/44060047/2014	Microbiology Services Colindale, Public Health England	Microbiology Services Colindale, Public Health England	Galiano,M.
EPI626575	NS	United Kingdom	2014-Sep-24	A/ENG/44060047/2014	Microbiology Services Colindale, Public Health England	Microbiology Services Colindale, Public Health England	Galiano,M.
EPI626576	MP	United Kingdom	2014-Sep-24	A/ENG/44060047/2014	Microbiology Services Colindale, Public Health England	Microbiology Services Colindale, Public Health England	Galiano,M.
EPI626577	PA	United Kingdom	2014-Sep-24	A/ENG/44060047/2014	Microbiology Services Colindale, Public Health England	Microbiology Services Colindale, Public Health England	Galiano,M.
EPI626578	PB2	United Kingdom	2014-Sep-24	A/ENG/44060047/2014	Microbiology Services Colindale, Public Health England	Microbiology Services Colindale, Public Health England	Galiano,M.
EPI626580	NA	United Kingdom	2014-Sep-24	A/ENG/44060047/2014	Microbiology Services Colindale, Public Health England	Microbiology Services Colindale, Public Health England	Galiano,M.
EPI626581	HA	United Kingdom	2014-Sep-24	A/ENG/44060047/2014	Microbiology Services Colindale, Public Health England	Microbiology Services Colindale, Public Health England	Galiano,M.
EPI626566	NP	United Kingdom	2014-Aug-24	A/ENG/507/2014	Microbiology Services Colindale, Public Health England	Microbiology Services Colindale, Public Health England	Galiano,M.
EPI626567	NS	United Kingdom	2014-Aug-24	A/ENG/507/2014	Microbiology Services Colindale, Public Health England	Microbiology Services Colindale, Public Health England	Galiano,M.
EPI626568	MP	United Kingdom	2014-Aug-24	A/ENG/507/2014	Microbiology Services Colindale, Public Health England	Microbiology Services Colindale, Public Health England	Galiano,M.
EPI626569	PA	United Kingdom	2014-Aug-24	A/ENG/507/2014	Microbiology Services Colindale, Public Health England	Microbiology Services Colindale, Public Health England	Galiano,M.
EPI626570	PB2	United Kingdom	2014-Aug-24	A/ENG/507/2014	Microbiology Services Colindale, Public Health England	Microbiology Services Colindale, Public Health England	Galiano,M.
EPI626571	PB1	United Kingdom	2014-Aug-24	A/ENG/507/2014	Microbiology Services Colindale, Public Health England	Microbiology Services Colindale, Public Health England	Galiano,M.
EPI626572	NA	United Kingdom	2014-Aug-24	A/ENG/507/2014	Microbiology Services Colindale, Public Health England	Microbiology Services Colindale, Public Health England	Galiano,M.
EPI626573	HA	United Kingdom	2014-Aug-24	A/ENG/507/2014	Microbiology Services Colindale, Public Health England	Microbiology Services Colindale, Public Health England	Galiano,M.
EPI622694	HA	China	2014-Sep-15	A/Hangzhou/A762/2014	Hangzhou Center for Disease Control and Prevention	Hangzhou Center for Disease Control and Prevention	Li,J.; Zhou,Y.Y.; Kou,Y.; Zheng,Z.B.; Yu,X.F.
EPI764385	PB1	China	2014-Sep-15	A/Hangzhou/A762/2014	Hangzhou Center for Disease Control and Prevention	Hangzhou Center for Disease Control and Prevention	Li,J.; Zhou,Y.Y.; Kou,Y.; Zheng,Z.B.; Yu,X.F.
EPI917059	PA	China	2014-Sep-15	A/Hangzhou/A762/2014	Hangzhou Center for Disease Control and Prevention	Hangzhou Center for Disease Control and Prevention	Li,J.; Zhou,Y.Y.; Kou,Y.; Zheng,Z.B.; Yu,X.F.
EPI622693	HA	China	2014-Sep-04	A/Hangzhou/A728/2014	Hangzhou Center for Disease Control and Prevention	Hangzhou Center for Disease Control and Prevention	Li,J.; Zhou,Y.Y.; Kou,Y.; Zheng,Z.B.; Yu,X.F.
EPI764384	PB1	China	2014-Sep-04	A/Hangzhou/A728/2014	Hangzhou Center for Disease Control and Prevention	Hangzhou Center for Disease Control and Prevention	Li,J.; Zhou,Y.Y.; Kou,Y.; Zheng,Z.B.; Yu,X.F.
EPI917058	PA	China	2014-Sep-04	A/Hangzhou/A728/2014	Hangzhou Center for Disease Control and Prevention	Hangzhou Center for Disease Control and Prevention	Li,J.; Zhou,Y.Y.; Kou,Y.; Zheng,Z.B.; Yu,X.F.
EPI622692	HA	China	2014-Aug-27	A/Hangzhou/A709/2014	Hangzhou Center for Disease Control and Prevention	Hangzhou Center for Disease Control and Prevention	Li,J.; Zhou,Y.Y.; Kou,Y.; Zheng,Z.B.; Yu,X.F.
EPI764383	PB1	China	2014-Aug-27	A/Hangzhou/A709/2014	Hangzhou Center for Disease Control and Prevention	Hangzhou Center for Disease Control and Prevention	Li,J.; Zhou,Y.Y.; Kou,Y.; Zheng,Z.B.; Yu,X.F.
EPI917057	PA	China	2014-Aug-27	A/Hangzhou/A709/2014	Hangzhou Center for Disease Control and Prevention	Hangzhou Center for Disease Control and Prevention	Li,J.; Zhou,Y.Y.; Kou,Y.; Zheng,Z.B.; Yu,X.F.
EPI622691	HA	China	2014-Aug-27	A/Hangzhou/A710/2014	Hangzhou Center for Disease Control and Prevention	Hangzhou Center for Disease Control and Prevention	Li,J.; Zhou,Y.Y.; Kou,Y.; Zheng,Z.B.; Yu,X.F.
EPI764382	PB1	China	2014-Aug-27	A/Hangzhou/A710/2014	Hangzhou Center for Disease Control and Prevention	Hangzhou Center for Disease Control and Prevention	Li,J.; Zhou,Y.Y.; Kou,Y.; Zheng,Z.B.; Yu,X.F.
EPI917056	PA	China	2014-Aug-27	A/Hangzhou/A710/2014	Hangzhou Center for Disease Control and Prevention	Hangzhou Center for Disease Control and Prevention	Li,J.; Zhou,Y.Y.; Kou,Y.; Zheng,Z.B.; Yu,X.F.
EPI622690	HA	China	2014-Aug-18	A/Hangzhou/A673/2014	Hangzhou Center for Disease Control and Prevention	Hangzhou Center for Disease Control and Prevention	Li,J.; Zhou,Y.Y.; Kou,Y.; Zheng,Z.B.; Yu,X.F.
EPI764381	PB1	China	2014-Aug-18	A/Hangzhou/A673/2014	Hangzhou Center for Disease Control and Prevention	Hangzhou Center for Disease Control and Prevention	Li,J.; Zhou,Y.Y.; Kou,Y.; Zheng,Z.B.; Yu,X.F.
EPI917055	PA	China	2014-Aug-18	A/Hangzhou/A673/2014	Hangzhou Center for Disease Control and Prevention	Hangzhou Center for Disease Control and Prevention	Li,J.; Zhou,Y.Y.; Kou,Y.; Zheng,Z.B.; Yu,X.F.
EPI622689	HA	China	2014-Aug-11	A/Hangzhou/A660/2014	Hangzhou Center for Disease Control and Prevention	Hangzhou Center for Disease Control and Prevention	Li,J.; Zhou,Y.Y.; Kou,Y.; Zheng,Z.B.; Yu,X.F.
EPI764380	PB1	China	2014-Aug-11	A/Hangzhou/A660/2014	Hangzhou Center for Disease Control and Prevention	Hangzhou Center for Disease Control and Prevention	Li,J.; Zhou,Y.Y.; Kou,Y.; Zheng,Z.B.; Yu,X.F.
EPI622688	HA	China	2014-Aug-07	A/Hangzhou/A644/2014	Hangzhou Center for Disease Control and Prevention	Hangzhou Center for Disease Control and Prevention	Li,J.; Zhou,Y.Y.; Kou,Y.; Zheng,Z.B.; Yu,X.F.
EPI764379	PB1	China	2014-Aug-07	A/Hangzhou/A644/2014	Hangzhou Center for Disease Control and Prevention	Hangzhou Center for Disease Control and Prevention	Li,J.; Zhou,Y.Y.; Kou,Y.; Zheng,Z.B.; Yu,X.F.
EPI917054	PA	China	2014-Aug-07	A/Hangzhou/A644/2014	Hangzhou Center for Disease Control and Prevention	Hangzhou Center for Disease Control and Prevention	Li,J.; Zhou,Y.Y.; Kou,Y.; Zheng,Z.B.; Yu,X.F.
EPI622687	HA	China	2014-Aug-07	A/Hangzhou/A651/2014	Hangzhou Center for Disease Control and Prevention	Hangzhou Center for Disease Control and Prevention	Li,J.; Zhou,Y.Y.; Kou,Y.; Zheng,Z.B.; Yu,X.F.
EPI764378	PB1	China	2014-Aug-07	A/Hangzhou/A651/2014	Hangzhou Center for Disease Control and Prevention	Hangzhou Center for Disease Control and Prevention	Li,J.; Zhou,Y.Y.; Kou,Y.; Zheng,Z.B.; Yu,X.F.
EPI917053	PA	China	2014-Aug-07	A/Hangzhou/A651/2014	Hangzhou Center for Disease Control and Prevention	Hangzhou Center for Disease Control and Prevention	Li,J.; Zhou,Y.Y.; Kou,Y.; Zheng,Z.B.; Yu,X.F.
EPI622686	HA	China	2014-Aug-04	A/Hangzhou/A636/2014	Hangzhou Center for Disease Control and Prevention	Hangzhou Center for Disease Control and Prevention	Li,J.; Zhou,Y.Y.; Kou,Y.; Zheng,Z.B.; Yu,X.F.
EPI764377	PB1	China	2014-Aug-04	A/Hangzhou/A636/2014	Hangzhou Center for Disease Control and Prevention	Hangzhou Center for Disease Control and Prevention	Li,J.; Zhou,Y.Y.; Kou,Y.; Zheng,Z.B.; Yu,X.F.
EPI917052	PA	China	2014-Aug-04	A/Hangzhou/A636/2014	Hangzhou Center for Disease Control and Prevention	Hangzhou Center for Disease Control and Prevention	Li,J.; Zhou,Y.Y.; Kou,Y.; Zheng,Z.B.; Yu,X.F.
EPI622685	HA	China	2014-Jul-31	A/Hangzhou/A629/2014	Hangzhou Center for Disease Control and Prevention	Hangzhou Center for Disease Control and Prevention	Li,J.; Zhou,Y.Y.; Kou,Y.; Zheng,Z.B.; Yu,X.F.
EPI764376	PB1	China	2014-Jul-31	A/Hangzhou/A629/2014	Hangzhou Center for Disease Control and Prevention	Hangzhou Center for Disease Control and Prevention	Li,J.; Zhou,Y.Y.; Kou,Y.; Zheng,Z.B.; Yu,X.F.
EPI917051	PA	China	2014-Jul-31	A/Hangzhou/A629/2014	Hangzhou Center for Disease Control and Prevention	Hangzhou Center for Disease Control and Prevention	Li,J.; Zhou,Y.Y.; Kou,Y.; Zheng,Z.B.; Yu,X.F.
EPI622684	HA	China	2014-Jul-31	A/Hangzhou/A628/2014	Hangzhou Center for Disease Control and Prevention	Hangzhou Center for Disease Control and Prevention	Li,J.; Zhou,Y.Y.; Kou,Y.; Zheng,Z.B.; Yu,X.F.
EPI764375	PB1	China	2014-Jul-31	A/Hangzhou/A628/2014	Hangzhou Center for Disease Control and Prevention	Hangzhou Center for Disease Control and Prevention	Li,J.; Zhou,Y.Y.; Kou,Y.; Zheng,Z.B.; Yu,X.F.
EPI917050	PA	China	2014-Jul-31	A/Hangzhou/A628/2014	Hangzhou Center for Disease Control and Prevention	Hangzhou Center for Disease Control and Prevention	Li,J.; Zhou,Y.Y.; Kou,Y.; Zheng,Z.B.; Yu,X.F.
EPI622683	HA	China	2014-Jul-29	A/Hangzhou/A613/2014	Hangzhou Center for Disease Control and Prevention	Hangzhou Center for Disease Control and Prevention	Li,J.; Zhou,Y.Y.; Kou,Y.; Zheng,Z.B.; Yu,X.F.
EPI764374	PB1	China	2014-Jul-29	A/Hangzhou/A613/2014	Hangzhou Center for Disease Control and Prevention	Hangzhou Center for Disease Control and Prevention	Li,J.; Zhou,Y.Y.; Kou,Y.; Zheng,Z.B.; Yu,X.F.
EPI917049	PA	China	2014-Jul-29	A/Hangzhou/A613/2014	Hangzhou Center for Disease Control and Prevention	Hangzhou Center for Disease Control and Prevention	Li,J.; Zhou,Y.Y.; Kou,Y.; Zheng,Z.B.; Yu,X.F.
EPI622682	HA	China	2014-Jul-19	A/Hangzhou/A600/2014	Hangzhou Center for Disease Control and Prevention	Hangzhou Center for Disease Control and Prevention	Li,J.; Zhou,Y.Y.; Kou,Y.; Zheng,Z.B.; Yu,X.F.
EPI764373	PB1	China	2014-Jul-19	A/Hangzhou/A600/2014	Hangzhou Center for Disease Control and Prevention	Hangzhou Center for Disease Control and Prevention	Li,J.; Zhou,Y.Y.; Kou,Y.; Zheng,Z.B.; Yu,X.F.
EPI917048	PA	China	2014-Jul-19	A/Hangzhou/A600/2014	Hangzhou Center for Disease Control and Prevention	Hangzhou Center for Disease Control and Prevention	Li,J.; Zhou,Y.Y.; Kou,Y.; Zheng,Z.B.; Yu,X.F.
EPI622681	HA	China	2014-Jul-19	A/Hangzhou/A599/2014	Hangzhou Center for Disease Control and Prevention	Hangzhou Center for Disease Control and Prevention	Li,J.; Zhou,Y.Y.; Kou,Y.; Zheng,Z.B.; Yu,X.F.
EPI764372	PB1	China	2014-Jul-19	A/Hangzhou/A599/2014	Hangzhou Center for Disease Control and Prevention	Hangzhou Center for Disease Control and Prevention	Li,J.; Zhou,Y.Y.; Kou,Y.; Zheng,Z.B.; Yu,X.F.
EPI917047	PA	China	2014-Jul-19	A/Hangzhou/A599/2014	Hangzhou Center for Disease Control and Prevention	Hangzhou Center for Disease Control and Prevention	Li,J.; Zhou,Y.Y.; Kou,Y.; Zheng,Z.B.; Yu,X.F.
EPI622680	HA	China	2014-Jul-19	A/Hangzhou/A594/2014	Hangzhou Center for Disease Control and Prevention	Hangzhou Center for Disease Control and Prevention	Li,J.; Zhou,Y.Y.; Kou,Y.; Zheng,Z.B.; Yu,X.F.
EPI764371	PB1	China	2014-Jul-19	A/Hangzhou/A594/2014	Hangzhou Center for Disease Control and Prevention	Hangzhou Center for Disease Control and Prevention	Li,J.; Zhou,Y.Y.; Kou,Y.; Zheng,Z.B.; Yu,X.F.
EPI917046	PA	China	2014-Jul-19	A/Hangzhou/A594/2014	Hangzhou Center for Disease Control and Prevention	Hangzhou Center for Disease Control and Prevention	Li,J.; Zhou,Y.Y.; Kou,Y.; Zheng,Z.B.; Yu,X.F.
EPI622679	HA	China	2014-Jul-17	A/Hangzhou/A591/2014	Hangzhou Center for Disease Control and Prevention	Hangzhou Center for Disease Control and Prevention	Li,J.; Zhou,Y.Y.; Kou,Y.; Zheng,Z.B.; Yu,X.F.
EPI764370	PB1	China	2014-Jul-17	A/Hangzhou/A591/2014	Hangzhou Center for Disease Control and Prevention	Hangzhou Center for Disease Control and Prevention	Li,J.; Zhou,Y.Y.; Kou,Y.; Zheng,Z.B.; Yu,X.F.
EPI917045	PA	China	2014-Jul-17	A/Hangzhou/A591/2014	Hangzhou Center for Disease Control and Prevention	Hangzhou Center for Disease Control and Prevention	Li,J.; Zhou,Y.Y.; Kou,Y.; Zheng,Z.B.; Yu,X.F.
EPI622678	HA	China	2014-Jul-17	A/Hangzhou/A587/2014	Hangzhou Center for Disease Control and Prevention	Hangzhou Center for Disease Control and Prevention	Li,J.; Zhou,Y.Y.; Kou,Y.; Zheng,Z.B.; Yu,X.F.
EPI764369	PB1	China	2014-Jul-17	A/Hangzhou/A587/2014	Hangzhou Center for Disease Control and Prevention	Hangzhou Center for Disease Control and Prevention	Li,J.; Zhou,Y.Y.; Kou,Y.; Zheng,Z.B.; Yu,X.F.
EPI917044	PA	China	2014-Jul-17	A/Hangzhou/A587/2014	Hangzhou Center for Disease Control and Prevention	Hangzhou Center for Disease Control and Prevention	Li,J.; Zhou,Y.Y.; Kou,Y.; Zheng,Z.B.; Yu,X.F.
EPI622677	HA	China	2014-Jul-17	A/Hangzhou/A582/2014	Hangzhou Center for Disease Control and Prevention	Hangzhou Center for Disease Control and Prevention	Li,J.; Zhou,Y.Y.; Kou,Y.; Zheng,Z.B.; Yu,X.F.
EPI764368	PB1	China	2014-Jul-17	A/Hangzhou/A582/2014	Hangzhou Center for Disease Control and Prevention	Hangzhou Center for Disease Control and Prevention	Li,J.; Zhou,Y.Y.; Kou,Y.; Zheng,Z.B.; Yu,X.F.
EPI917043	PA	China	2014-Jul-17	A/Hangzhou/A582/2014	Hangzhou Center for Disease Control and Prevention	Hangzhou Center for Disease Control and Prevention	Li,J.; Zhou,Y.Y.; Kou,Y.; Zheng,Z.B.; Yu,X.F.
EPI622676	HA	China	2014-Jul-13	A/Hangzhou/A577/2014	Hangzhou Center for Disease Control and Prevention	Hangzhou Center for Disease Control and Prevention	Li,J.; Zhou,Y.Y.; Kou,Y.; Zheng,Z.B.; Yu,X.F.
EPI764367	PB1	China	2014-Jul-13	A/Hangzhou/A577/2014	Hangzhou Center for Disease Control and Prevention	Hangzhou Center for Disease Control and Prevention	Li,J.; Zhou,Y.Y.; Kou,Y.; Zheng,Z.B.; Yu,X.F.
EPI917042	PA	China	2014-Jul-13	A/Hangzhou/A577/2014	Hangzhou Center for Disease Control and Prevention	Hangzhou Center for Disease Control and Prevention	Li,J.; Zhou,Y.Y.; Kou,Y.; Zheng,Z.B.; Yu,X.F.
EPI622675	HA	China	2014-Jul-13	A/Hangzhou/A576/2014	Hangzhou Center for Disease Control and Prevention	Hangzhou Center for Disease Control and Prevention	Li,J.; Zhou,Y.Y.; Kou,Y.; Zheng,Z.B.; Yu,X.F.
EPI622051	NP	Paraguay	2014-Aug-29	A/Paraguay/0097/2014	Central Laboratory of Public Health	Centers for Disease Control and Prevention
EPI622052	NS	Paraguay	2014-Aug-29	A/Paraguay/0097/2014	Central Laboratory of Public Health	Centers for Disease Control and Prevention
EPI622053	MP	Paraguay	2014-Aug-29	A/Paraguay/0097/2014	Central Laboratory of Public Health	Centers for Disease Control and Prevention
EPI622054	PA	Paraguay	2014-Aug-29	A/Paraguay/0097/2014	Central Laboratory of Public Health	Centers for Disease Control and Prevention
EPI622055	PB2	Paraguay	2014-Aug-29	A/Paraguay/0097/2014	Central Laboratory of Public Health	Centers for Disease Control and Prevention
EPI622056	PB1	Paraguay	2014-Aug-29	A/Paraguay/0097/2014	Central Laboratory of Public Health	Centers for Disease Control and Prevention
EPI622057	NA	Paraguay	2014-Aug-29	A/Paraguay/0097/2014	Central Laboratory of Public Health	Centers for Disease Control and Prevention
EPI622058	HA	Paraguay	2014-Aug-29	A/Paraguay/0097/2014	Central Laboratory of Public Health	Centers for Disease Control and Prevention
EPI614445	NP	United States	2014-Sep-24	A/Michigan/15/2014	Michigan Department of Community Health	Centers for Disease Control and Prevention
EPI614446	NS	United States	2014-Sep-24	A/Michigan/15/2014	Michigan Department of Community Health	Centers for Disease Control and Prevention
EPI614447	MP	United States	2014-Sep-24	A/Michigan/15/2014	Michigan Department of Community Health	Centers for Disease Control and Prevention
EPI614448	PB2	United States	2014-Sep-24	A/Michigan/15/2014	Michigan Department of Community Health	Centers for Disease Control and Prevention
EPI614449	PB1	United States	2014-Sep-24	A/Michigan/15/2014	Michigan Department of Community Health	Centers for Disease Control and Prevention
EPI614450	NA	United States	2014-Sep-24	A/Michigan/15/2014	Michigan Department of Community Health	Centers for Disease Control and Prevention
EPI614451	HA	United States	2014-Sep-24	A/Michigan/15/2014	Michigan Department of Community Health	Centers for Disease Control and Prevention
EPI699814	PA	United States	2014-Sep-24	A/Michigan/15/2014	Michigan Department of Community Health	Centers for Disease Control and Prevention
EPI611264	NP	United Kingdom	2014-Aug-27	A/Scotland/2/2014	Microbiology Services Colindale, Public Health England	Microbiology Services Colindale, Public Health England	Galiano,M.
EPI611265	NS	United Kingdom	2014-Aug-27	A/Scotland/2/2014	Microbiology Services Colindale, Public Health England	Microbiology Services Colindale, Public Health England	Galiano,M.
EPI611266	MP	United Kingdom	2014-Aug-27	A/Scotland/2/2014	Microbiology Services Colindale, Public Health England	Microbiology Services Colindale, Public Health England	Galiano,M.
EPI611267	PA	United Kingdom	2014-Aug-27	A/Scotland/2/2014	Microbiology Services Colindale, Public Health England	Microbiology Services Colindale, Public Health England	Galiano,M.
EPI611268	PB2	United Kingdom	2014-Aug-27	A/Scotland/2/2014	Microbiology Services Colindale, Public Health England	Microbiology Services Colindale, Public Health England	Galiano,M.
EPI611269	PB1	United Kingdom	2014-Aug-27	A/Scotland/2/2014	Microbiology Services Colindale, Public Health England	Microbiology Services Colindale, Public Health England	Galiano,M.
EPI611270	NA	United Kingdom	2014-Aug-27	A/Scotland/2/2014	Microbiology Services Colindale, Public Health England	Microbiology Services Colindale, Public Health England	Galiano,M.
EPI611271	HA	United Kingdom	2014-Aug-27	A/Scotland/2/2014	Microbiology Services Colindale, Public Health England	Microbiology Services Colindale, Public Health England	Galiano,M.
EPI611251	NP	United Kingdom	2014-Sep-12	A/England/44080181/2014	Microbiology Services Colindale, Public Health England	Microbiology Services Colindale, Public Health England	Galiano,M.
EPI611254	NS	United Kingdom	2014-Sep-12	A/England/44080181/2014	Microbiology Services Colindale, Public Health England	Microbiology Services Colindale, Public Health England	Galiano,M.
EPI611255	MP	United Kingdom	2014-Sep-12	A/England/44080181/2014	Microbiology Services Colindale, Public Health England	Microbiology Services Colindale, Public Health England	Galiano,M.
EPI611257	PA	United Kingdom	2014-Sep-12	A/England/44080181/2014	Microbiology Services Colindale, Public Health England	Microbiology Services Colindale, Public Health England	Galiano,M.
EPI611259	PB2	United Kingdom	2014-Sep-12	A/England/44080181/2014	Microbiology Services Colindale, Public Health England	Microbiology Services Colindale, Public Health England	Galiano,M.
EPI611261	PB1	United Kingdom	2014-Sep-12	A/England/44080181/2014	Microbiology Services Colindale, Public Health England	Microbiology Services Colindale, Public Health England	Galiano,M.
EPI611262	NA	United Kingdom	2014-Sep-12	A/England/44080181/2014	Microbiology Services Colindale, Public Health England	Microbiology Services Colindale, Public Health England	Galiano,M.
EPI611263	HA	United Kingdom	2014-Sep-12	A/England/44080181/2014	Microbiology Services Colindale, Public Health England	Microbiology Services Colindale, Public Health England	Galiano,M.
EPI611228	NP	United Kingdom	2014-Sep-26	A/England/44020584/2014	Microbiology Services Colindale, Public Health England	Microbiology Services Colindale, Public Health England	Galiano,M.
EPI611230	NS	United Kingdom	2014-Sep-26	A/England/44020584/2014	Microbiology Services Colindale, Public Health England	Microbiology Services Colindale, Public Health England	Galiano,M.
EPI611232	MP	United Kingdom	2014-Sep-26	A/England/44020584/2014	Microbiology Services Colindale, Public Health England	Microbiology Services Colindale, Public Health England	Galiano,M.
EPI611233	PA	United Kingdom	2014-Sep-26	A/England/44020584/2014	Microbiology Services Colindale, Public Health England	Microbiology Services Colindale, Public Health England	Galiano,M.
EPI611235	PB2	United Kingdom	2014-Sep-26	A/England/44020584/2014	Microbiology Services Colindale, Public Health England	Microbiology Services Colindale, Public Health England	Galiano,M.
EPI611240	PB1	United Kingdom	2014-Sep-26	A/England/44020584/2014	Microbiology Services Colindale, Public Health England	Microbiology Services Colindale, Public Health England	Galiano,M.
EPI611241	NA	United Kingdom	2014-Sep-26	A/England/44020584/2014	Microbiology Services Colindale, Public Health England	Microbiology Services Colindale, Public Health England	Galiano,M.
EPI611249	HA	United Kingdom	2014-Sep-26	A/England/44020584/2014	Microbiology Services Colindale, Public Health England	Microbiology Services Colindale, Public Health England	Galiano,M.
EPI611225	HA	United Kingdom	2014-Sep-22	A/England/43960141/2014	Microbiology Services Colindale, Public Health England	Microbiology Services Colindale, Public Health England	Galiano,M.
EPI611207	NS	United Kingdom	2014-Sep-22	A/England/43960141/2014	Microbiology Services Colindale, Public Health England	Microbiology Services Colindale, Public Health England	Galiano,M.
EPI611208	MP	United Kingdom	2014-Sep-22	A/England/43960141/2014	Microbiology Services Colindale, Public Health England	Microbiology Services Colindale, Public Health England	Galiano,M.
EPI611209	PA	United Kingdom	2014-Sep-22	A/England/43960141/2014	Microbiology Services Colindale, Public Health England	Microbiology Services Colindale, Public Health England	Galiano,M.
EPI611211	PB2	United Kingdom	2014-Sep-22	A/England/43960141/2014	Microbiology Services Colindale, Public Health England	Microbiology Services Colindale, Public Health England	Galiano,M.
EPI611215	PB1	United Kingdom	2014-Sep-22	A/England/43960141/2014	Microbiology Services Colindale, Public Health England	Microbiology Services Colindale, Public Health England	Galiano,M.
EPI611220	NA	United Kingdom	2014-Sep-22	A/England/43960141/2014	Microbiology Services Colindale, Public Health England	Microbiology Services Colindale, Public Health England	Galiano,M.
EPI611205	NP	United Kingdom	2014-Sep-22	A/England/43960141/2014	Microbiology Services Colindale, Public Health England	Microbiology Services Colindale, Public Health England	Galiano,M.
EPI620658	NA	China	2014-Sep-23	A/Beijing/58592/2014		Other Database Import	Zhu,R.; Qian,Y.; Sun,Y.; Wang,F.; Zhao,L.; Deng,J.
EPI598849	HA	China	2014-Sep-23	A/Beijing/58592/2014		Other Database Import	Zhu,R.; Qian,Y.; Sun,Y.; Wang,F.; Zhao,L.; Deng,J.
EPI590404	MP	Aruba	2014-Aug-10	A/Netherlands/773/2014	National Institute for Public Health and the Environment (RIVM)	National Institute for Public Health and the Environment (RIVM)	A.Meijer, P.Overduin
EPI590405	NA	Aruba	2014-Aug-10	A/Netherlands/773/2014	National Institute for Public Health and the Environment (RIVM)	National Institute for Public Health and the Environment (RIVM)	A.Meijer, P.Overduin
EPI590406	HA	Aruba	2014-Aug-10	A/Netherlands/773/2014	National Institute for Public Health and the Environment (RIVM)	National Institute for Public Health and the Environment (RIVM)	A.Meijer, P.Overduin
EPI589779	HA	Madagascar	2014-Sep-15	A/Madagascar/2636/2014	Institut Pasteur de Madagascar	Crick Worldwide Influenza Centre
EPI589780	NA	Madagascar	2014-Sep-15	A/Madagascar/2636/2014	Institut Pasteur de Madagascar	Crick Worldwide Influenza Centre
EPI589777	HA	Madagascar	2014-Sep-17	A/Madagascar/2632/2014	Institut Pasteur de Madagascar	Crick Worldwide Influenza Centre
EPI589778	NA	Madagascar	2014-Sep-17	A/Madagascar/2632/2014	Institut Pasteur de Madagascar	Crick Worldwide Influenza Centre
EPI589775	HA	Madagascar	2014-Sep-08	A/Madagascar/2576/2014	Institut Pasteur de Madagascar	Crick Worldwide Influenza Centre
EPI589776	NA	Madagascar	2014-Sep-08	A/Madagascar/2576/2014	Institut Pasteur de Madagascar	Crick Worldwide Influenza Centre
EPI589773	HA	Madagascar	2014-Sep-11	A/Madagascar/2572/2014	Institut Pasteur de Madagascar	Crick Worldwide Influenza Centre
EPI589774	NA	Madagascar	2014-Sep-11	A/Madagascar/2572/2014	Institut Pasteur de Madagascar	Crick Worldwide Influenza Centre
EPI583987	NA	Japan	2014-Sep-03	A/MIE/29/2014	Mie Prefecture Health and Environment Research Institute	National Institute of Infectious Diseases (NIID)	Takashita,Emi; Fujisaki,Seiichiro; Shirakura,Masayuki; Watanabe,Shinji; Odagiri,Takato
EPI583988	HA	Japan	2014-Sep-03	A/MIE/29/2014	Mie Prefecture Health and Environment Research Institute	National Institute of Infectious Diseases (NIID)	Takashita,Emi; Fujisaki,Seiichiro; Shirakura,Masayuki; Watanabe,Shinji; Odagiri,Takato
EPI579352	NP	Australia	2014-Aug-25	A/Victoria/5006/2014	WHO Collaborating Centre for Reference and Research on Influenza	Centers for Disease Control and Prevention
EPI579353	NS	Australia	2014-Aug-25	A/Victoria/5006/2014	WHO Collaborating Centre for Reference and Research on Influenza	Centers for Disease Control and Prevention
EPI579354	MP	Australia	2014-Aug-25	A/Victoria/5006/2014	WHO Collaborating Centre for Reference and Research on Influenza	Centers for Disease Control and Prevention
EPI579355	PA	Australia	2014-Aug-25	A/Victoria/5006/2014	WHO Collaborating Centre for Reference and Research on Influenza	Centers for Disease Control and Prevention
EPI579356	PB2	Australia	2014-Aug-25	A/Victoria/5006/2014	WHO Collaborating Centre for Reference and Research on Influenza	Centers for Disease Control and Prevention
EPI579358	NA	Australia	2014-Aug-25	A/Victoria/5006/2014	WHO Collaborating Centre for Reference and Research on Influenza	Centers for Disease Control and Prevention
EPI579359	HA	Australia	2014-Aug-25	A/Victoria/5006/2014	WHO Collaborating Centre for Reference and Research on Influenza	Centers for Disease Control and Prevention
EPI579357	PB1	Australia	2014-Aug-25	A/Victoria/5006/2014	WHO Collaborating Centre for Reference and Research on Influenza	Centers for Disease Control and Prevention
EPI578993	NA	Japan	2014-Aug-30	A/MIE/31/2014	Mie Prefecture Health and Environment Research Institute	National Institute of Infectious Diseases (NIID)	Takashita,Emi; Fujisaki,Seiichiro; Shirakura,Masayuki; Watanabe,Shinji; Odagiri,Takato
EPI578994	HA	Japan	2014-Aug-30	A/MIE/31/2014	Mie Prefecture Health and Environment Research Institute	National Institute of Infectious Diseases (NIID)	Takashita,Emi; Fujisaki,Seiichiro; Shirakura,Masayuki; Watanabe,Shinji; Odagiri,Takato
EPI578991	NA	Japan	2014-Aug-19	A/MIE/30/2014	Mie Prefecture Health and Environment Research Institute	National Institute of Infectious Diseases (NIID)	Takashita,Emi; Fujisaki,Seiichiro; Shirakura,Masayuki; Watanabe,Shinji; Odagiri,Takato
EPI578992	HA	Japan	2014-Aug-19	A/MIE/30/2014	Mie Prefecture Health and Environment Research Institute	National Institute of Infectious Diseases (NIID)	Takashita,Emi; Fujisaki,Seiichiro; Shirakura,Masayuki; Watanabe,Shinji; Odagiri,Takato
EPI578963	NA	Lao, People's Democratic Republic	2014-Sep-30	A/Laos/I1018/2014	Ministry of Health Laos	National Institute of Infectious Diseases (NIID)	Takashita,Emi; Fujisaki,Seiichiro; Shirakura,Masayuki; Watanabe,Shinji; Odagiri,Takato
EPI578964	HA	Lao, People's Democratic Republic	2014-Sep-30	A/Laos/I1018/2014	Ministry of Health Laos	National Institute of Infectious Diseases (NIID)	Takashita,Emi; Fujisaki,Seiichiro; Shirakura,Masayuki; Watanabe,Shinji; Odagiri,Takato
EPI578961	NA	Nepal	2014-Sep-03	A/Nepal/1642A/2014	National Public Health Laboratory	National Institute of Infectious Diseases (NIID)	Takashita,Emi; Fujisaki,Seiichiro; Shirakura,Masayuki; Watanabe,Shinji; Odagiri,Takato
EPI578962	HA	Nepal	2014-Sep-03	A/Nepal/1642A/2014	National Public Health Laboratory	National Institute of Infectious Diseases (NIID)	Takashita,Emi; Fujisaki,Seiichiro; Shirakura,Masayuki; Watanabe,Shinji; Odagiri,Takato
EPI578959	NA	Nepal	2014-Sep-03	A/Nepal/1640A/2014	National Public Health Laboratory	National Institute of Infectious Diseases (NIID)	Takashita,Emi; Fujisaki,Seiichiro; Shirakura,Masayuki; Watanabe,Shinji; Odagiri,Takato
EPI578960	HA	Nepal	2014-Sep-03	A/Nepal/1640A/2014	National Public Health Laboratory	National Institute of Infectious Diseases (NIID)	Takashita,Emi; Fujisaki,Seiichiro; Shirakura,Masayuki; Watanabe,Shinji; Odagiri,Takato
EPI578957	NA	Nepal	2014-Sep-03	A/Nepal/1639A/2014	National Public Health Laboratory	National Institute of Infectious Diseases (NIID)	Takashita,Emi; Fujisaki,Seiichiro; Shirakura,Masayuki; Watanabe,Shinji; Odagiri,Takato
EPI578958	HA	Nepal	2014-Sep-03	A/Nepal/1639A/2014	National Public Health Laboratory	National Institute of Infectious Diseases (NIID)	Takashita,Emi; Fujisaki,Seiichiro; Shirakura,Masayuki; Watanabe,Shinji; Odagiri,Takato
EPI578955	NA	Nepal	2014-Sep-03	A/Nepal/1638C/2014	National Public Health Laboratory	National Institute of Infectious Diseases (NIID)	Takashita,Emi; Fujisaki,Seiichiro; Shirakura,Masayuki; Watanabe,Shinji; Odagiri,Takato
EPI578956	HA	Nepal	2014-Sep-03	A/Nepal/1638C/2014	National Public Health Laboratory	National Institute of Infectious Diseases (NIID)	Takashita,Emi; Fujisaki,Seiichiro; Shirakura,Masayuki; Watanabe,Shinji; Odagiri,Takato
EPI578953	NA	Nepal	2014-Sep-03	A/Nepal/1637A/2014	National Public Health Laboratory	National Institute of Infectious Diseases (NIID)	Takashita,Emi; Fujisaki,Seiichiro; Shirakura,Masayuki; Watanabe,Shinji; Odagiri,Takato
EPI578954	HA	Nepal	2014-Sep-03	A/Nepal/1637A/2014	National Public Health Laboratory	National Institute of Infectious Diseases (NIID)	Takashita,Emi; Fujisaki,Seiichiro; Shirakura,Masayuki; Watanabe,Shinji; Odagiri,Takato
EPI578951	NA	Nepal	2014-Jul-31	A/Nepal/1530B/2014	National Public Health Laboratory	National Institute of Infectious Diseases (NIID)	Takashita,Emi; Fujisaki,Seiichiro; Shirakura,Masayuki; Watanabe,Shinji; Odagiri,Takato
EPI578952	HA	Nepal	2014-Jul-31	A/Nepal/1530B/2014	National Public Health Laboratory	National Institute of Infectious Diseases (NIID)	Takashita,Emi; Fujisaki,Seiichiro; Shirakura,Masayuki; Watanabe,Shinji; Odagiri,Takato
EPI578950	HA	Nepal	2014-Jul-19	A/Nepal/1261B/2014	National Public Health Laboratory	National Institute of Infectious Diseases (NIID)	Takashita,Emi; Fujisaki,Seiichiro; Shirakura,Masayuki; Watanabe,Shinji; Odagiri,Takato
EPI578949	NA	Nepal	2014-Jul-19	A/Nepal/1261B/2014	National Public Health Laboratory	National Institute of Infectious Diseases (NIID)	Takashita,Emi; Fujisaki,Seiichiro; Shirakura,Masayuki; Watanabe,Shinji; Odagiri,Takato
EPI578851	NP	Cambodia	2014-Aug-05	A/Cambodia/870/2014	National Public Health Laboratory	Centers for Disease Control and Prevention
EPI578852	NS	Cambodia	2014-Aug-05	A/Cambodia/870/2014	National Public Health Laboratory	Centers for Disease Control and Prevention
EPI578853	MP	Cambodia	2014-Aug-05	A/Cambodia/870/2014	National Public Health Laboratory	Centers for Disease Control and Prevention
EPI578854	PA	Cambodia	2014-Aug-05	A/Cambodia/870/2014	National Public Health Laboratory	Centers for Disease Control and Prevention
EPI578855	PB2	Cambodia	2014-Aug-05	A/Cambodia/870/2014	National Public Health Laboratory	Centers for Disease Control and Prevention
EPI578857	NA	Cambodia	2014-Aug-05	A/Cambodia/870/2014	National Public Health Laboratory	Centers for Disease Control and Prevention
EPI578858	HA	Cambodia	2014-Aug-05	A/Cambodia/870/2014	National Public Health Laboratory	Centers for Disease Control and Prevention
EPI578856	PB1	Cambodia	2014-Aug-05	A/Cambodia/870/2014	National Public Health Laboratory	Centers for Disease Control and Prevention
EPI574676	HA	Zambia	2014-Sep-15	A/Zambia/06-024/2014	University Teaching Hospital	National Institute for Medical Research
EPI574677	NA	Zambia	2014-Sep-15	A/Zambia/06-024/2014	University Teaching Hospital	National Institute for Medical Research
EPI574674	HA	Zambia	2014-Sep-24	A/Zambia/06-020/2014	University Teaching Hospital	National Institute for Medical Research
EPI574675	NA	Zambia	2014-Sep-24	A/Zambia/06-020/2014	University Teaching Hospital	National Institute for Medical Research
EPI574672	HA	Zambia	2014-Sep-26	A/Zambia/06-013/2014	University Teaching Hospital	National Institute for Medical Research
EPI574673	NA	Zambia	2014-Sep-26	A/Zambia/06-013/2014	University Teaching Hospital	National Institute for Medical Research
EPI574670	HA	Zambia	2014-Sep-30	A/Zambia/04-252/2014	University Teaching Hospital	National Institute for Medical Research
EPI574671	NA	Zambia	2014-Sep-30	A/Zambia/04-252/2014	University Teaching Hospital	National Institute for Medical Research
EPI574629	HA	Mauritius	2014-Sep-15	A/Mauritius/766/2014	Central Health Laboratory	National Institute for Medical Research
EPI574630	NA	Mauritius	2014-Sep-15	A/Mauritius/766/2014	Central Health Laboratory	National Institute for Medical Research
EPI574621	HA	Madagascar	2014-Aug-25	A/Madagascar/2395/2014	Institut Pasteur de Madagascar	National Institute for Medical Research
EPI574622	NA	Madagascar	2014-Aug-25	A/Madagascar/2395/2014	Institut Pasteur de Madagascar	National Institute for Medical Research
EPI574589	HA	Ghana	2014-Jul-22	A/Ghana/DILI-14-0659/2014	University of Ghana	National Institute for Medical Research
EPI574590	NA	Ghana	2014-Jul-22	A/Ghana/DILI-14-0659/2014	University of Ghana	National Institute for Medical Research
EPI574559	HA	Senegal	2014-Aug-08	A/DAKAR/32/2014	Institut Pasteur de Dakar	National Institute for Medical Research
EPI574560	NA	Senegal	2014-Aug-08	A/DAKAR/32/2014	Institut Pasteur de Dakar	National Institute for Medical Research
EPI574557	HA	Senegal	2014-Sep-23	A/DAKAR/27/2014	Institut Pasteur de Dakar	National Institute for Medical Research
EPI574558	NA	Senegal	2014-Sep-23	A/DAKAR/27/2014	Institut Pasteur de Dakar	National Institute for Medical Research
EPI574555	HA	Senegal	2014-Sep-18	A/DAKAR/26/2014	Institut Pasteur de Dakar	National Institute for Medical Research
EPI574556	NA	Senegal	2014-Sep-18	A/DAKAR/26/2014	Institut Pasteur de Dakar	National Institute for Medical Research
EPI574553	HA	Senegal	2014-Aug-25	A/DAKAR/24/2014	Institut Pasteur de Dakar	National Institute for Medical Research
EPI574554	NA	Senegal	2014-Aug-25	A/DAKAR/24/2014	Institut Pasteur de Dakar	National Institute for Medical Research
EPI574551	HA	Senegal	2014-Jul-17	A/DAKAR/18/2014	Institut Pasteur de Dakar	National Institute for Medical Research
EPI574552	NA	Senegal	2014-Jul-17	A/DAKAR/18/2014	Institut Pasteur de Dakar	National Institute for Medical Research
EPI574549	HA	Senegal	2014-Aug-23	A/DAKAR/01/2014	Institut Pasteur de Dakar	National Institute for Medical Research
EPI574550	NA	Senegal	2014-Aug-23	A/DAKAR/01/2014	Institut Pasteur de Dakar	National Institute for Medical Research
EPI572276	NP	Australia	2014-Jul-31	A/Canberra/82/2014	WHO Collaborating Centre for Reference and Research on Influenza	Centers for Disease Control and Prevention
EPI572277	NS	Australia	2014-Jul-31	A/Canberra/82/2014	WHO Collaborating Centre for Reference and Research on Influenza	Centers for Disease Control and Prevention
EPI572278	MP	Australia	2014-Jul-31	A/Canberra/82/2014	WHO Collaborating Centre for Reference and Research on Influenza	Centers for Disease Control and Prevention
EPI572279	PA	Australia	2014-Jul-31	A/Canberra/82/2014	WHO Collaborating Centre for Reference and Research on Influenza	Centers for Disease Control and Prevention
EPI572280	PB2	Australia	2014-Jul-31	A/Canberra/82/2014	WHO Collaborating Centre for Reference and Research on Influenza	Centers for Disease Control and Prevention
EPI572281	PB1	Australia	2014-Jul-31	A/Canberra/82/2014	WHO Collaborating Centre for Reference and Research on Influenza	Centers for Disease Control and Prevention
EPI572282	NA	Australia	2014-Jul-31	A/Canberra/82/2014	WHO Collaborating Centre for Reference and Research on Influenza	Centers for Disease Control and Prevention
EPI577029	HA	Australia	2014-Jul-31	A/Canberra/82/2014	WHO Collaborating Centre for Reference and Research on Influenza	Centers for Disease Control and Prevention
EPI569762	NA	Australia	2014-Aug-13	A/NEW CALEDONIA/71/2014	WHO Collaborating Centre for Reference and Research on Influenza	National Institute of Infectious Diseases (NIID)	Takashita,Emi; Fujisaki,Seiichiro; Shirakura,Masayuki; Watanabe,Shinji; Odagiri,Takato
EPI569763	HA	Australia	2014-Aug-13	A/NEW CALEDONIA/71/2014	WHO Collaborating Centre for Reference and Research on Influenza	National Institute of Infectious Diseases (NIID)	Takashita,Emi; Fujisaki,Seiichiro; Shirakura,Masayuki; Watanabe,Shinji; Odagiri,Takato
EPI569760	NA	Australia	2014-Jul-31	A/CANBERRA/82/2014	WHO Collaborating Centre for Reference and Research on Influenza	National Institute of Infectious Diseases (NIID)	Takashita,Emi; Fujisaki,Seiichiro; Shirakura,Masayuki; Watanabe,Shinji; Odagiri,Takato
EPI569761	HA	Australia	2014-Jul-31	A/CANBERRA/82/2014	WHO Collaborating Centre for Reference and Research on Influenza	National Institute of Infectious Diseases (NIID)	Takashita,Emi; Fujisaki,Seiichiro; Shirakura,Masayuki; Watanabe,Shinji; Odagiri,Takato
EPI569759	HA	Australia	2014-Jul-31	A/CANBERRA/82/2014	WHO Collaborating Centre for Reference and Research on Influenza	National Institute of Infectious Diseases (NIID)	Takashita,Emi; Fujisaki,Seiichiro; Shirakura,Masayuki; Watanabe,Shinji; Odagiri,Takato
EPI569758	NA	Australia	2014-Jul-31	A/CANBERRA/82/2014	WHO Collaborating Centre for Reference and Research on Influenza	National Institute of Infectious Diseases (NIID)	Takashita,Emi; Fujisaki,Seiichiro; Shirakura,Masayuki; Watanabe,Shinji; Odagiri,Takato
EPI569324	MP	United States	2014-Sep-16	A/Maryland/26/2014	Maryland Department of Health and Mental Hygiene	Centers for Disease Control and Prevention
EPI569325	NA	United States	2014-Sep-16	A/Maryland/26/2014	Maryland Department of Health and Mental Hygiene	Centers for Disease Control and Prevention
EPI569326	HA	United States	2014-Sep-16	A/Maryland/26/2014	Maryland Department of Health and Mental Hygiene	Centers for Disease Control and Prevention
EPI569285	NA	United States	2014-Sep-18	A/New York/18/2014	New York State Department of Health	Centers for Disease Control and Prevention
EPI569286	HA	United States	2014-Sep-18	A/New York/18/2014	New York State Department of Health	Centers for Disease Control and Prevention
EPI568099	MP	Myanmar	2014-Sep-08	A/Myanmar/14M465/2014		Niigata University	Saito, Reiko; Takemae, Nobuhiro; Saito, Takehiko; Shobugawa, Yugo; Kondo, Hiroki; Hibino, Akinobu; Yadanar, Kyaw; Yi Yi, Myint; Khin Yi, Oo; Htay Htay, Tin
EPI568101	NA	Myanmar	2014-Sep-08	A/Myanmar/14M465/2014		Niigata University	Saito, Reiko; Takemae, Nobuhiro; Saito, Takehiko; Shobugawa, Yugo; Kondo, Hiroki; Hibino, Akinobu; Yadanar, Kyaw; Yi Yi, Myint; Khin Yi, Oo; Htay Htay, Tin
EPI568103	PB2	Myanmar	2014-Sep-08	A/Myanmar/14M465/2014		Niigata University	Saito, Reiko; Takemae, Nobuhiro; Saito, Takehiko; Shobugawa, Yugo; Kondo, Hiroki; Hibino, Akinobu; Yadanar, Kyaw; Yi Yi, Myint; Khin Yi, Oo; Htay Htay, Tin
EPI568104	NP	Myanmar	2014-Sep-08	A/Myanmar/14M465/2014		Niigata University	Saito, Reiko; Takemae, Nobuhiro; Saito, Takehiko; Shobugawa, Yugo; Kondo, Hiroki; Hibino, Akinobu; Yadanar, Kyaw; Yi Yi, Myint; Khin Yi, Oo; Htay Htay, Tin
EPI568102	PA	Myanmar	2014-Sep-08	A/Myanmar/14M465/2014		Niigata University	Saito, Reiko; Takemae, Nobuhiro; Saito, Takehiko; Shobugawa, Yugo; Kondo, Hiroki; Hibino, Akinobu; Yadanar, Kyaw; Yi Yi, Myint; Khin Yi, Oo; Htay Htay, Tin
EPI568098	HA	Myanmar	2014-Sep-08	A/Myanmar/14M465/2014		Niigata University	Saito, Reiko; Takemae, Nobuhiro; Saito, Takehiko; Shobugawa, Yugo; Kondo, Hiroki; Hibino, Akinobu; Yadanar, Kyaw; Yi Yi, Myint; Khin Yi, Oo; Htay Htay, Tin
EPI568105	PB1	Myanmar	2014-Sep-08	A/Myanmar/14M465/2014		Niigata University	Saito, Reiko; Takemae, Nobuhiro; Saito, Takehiko; Shobugawa, Yugo; Kondo, Hiroki; Hibino, Akinobu; Yadanar, Kyaw; Yi Yi, Myint; Khin Yi, Oo; Htay Htay, Tin
EPI568100	NS	Myanmar	2014-Sep-08	A/Myanmar/14M465/2014		Niigata University	Saito, Reiko; Takemae, Nobuhiro; Saito, Takehiko; Shobugawa, Yugo; Kondo, Hiroki; Hibino, Akinobu; Yadanar, Kyaw; Yi Yi, Myint; Khin Yi, Oo; Htay Htay, Tin
EPI568090	HA	Myanmar	2014-Aug-22	A/Myanmar/14M391/2014		Niigata University	Saito, Reiko; Takemae, Nobuhiro; Saito, Takehiko; Shobugawa, Yugo; Kondo, Hiroki; Hibino, Akinobu; Yadanar, Kyaw; Yi Yi, Myint; Khin Yi, Oo; Htay Htay, Tin
EPI568091	MP	Myanmar	2014-Aug-22	A/Myanmar/14M391/2014		Niigata University	Saito, Reiko; Takemae, Nobuhiro; Saito, Takehiko; Shobugawa, Yugo; Kondo, Hiroki; Hibino, Akinobu; Yadanar, Kyaw; Yi Yi, Myint; Khin Yi, Oo; Htay Htay, Tin
EPI568092	NS	Myanmar	2014-Aug-22	A/Myanmar/14M391/2014		Niigata University	Saito, Reiko; Takemae, Nobuhiro; Saito, Takehiko; Shobugawa, Yugo; Kondo, Hiroki; Hibino, Akinobu; Yadanar, Kyaw; Yi Yi, Myint; Khin Yi, Oo; Htay Htay, Tin
EPI568093	NA	Myanmar	2014-Aug-22	A/Myanmar/14M391/2014		Niigata University	Saito, Reiko; Takemae, Nobuhiro; Saito, Takehiko; Shobugawa, Yugo; Kondo, Hiroki; Hibino, Akinobu; Yadanar, Kyaw; Yi Yi, Myint; Khin Yi, Oo; Htay Htay, Tin
EPI568094	PA	Myanmar	2014-Aug-22	A/Myanmar/14M391/2014		Niigata University	Saito, Reiko; Takemae, Nobuhiro; Saito, Takehiko; Shobugawa, Yugo; Kondo, Hiroki; Hibino, Akinobu; Yadanar, Kyaw; Yi Yi, Myint; Khin Yi, Oo; Htay Htay, Tin
EPI568095	PB2	Myanmar	2014-Aug-22	A/Myanmar/14M391/2014		Niigata University	Saito, Reiko; Takemae, Nobuhiro; Saito, Takehiko; Shobugawa, Yugo; Kondo, Hiroki; Hibino, Akinobu; Yadanar, Kyaw; Yi Yi, Myint; Khin Yi, Oo; Htay Htay, Tin
EPI568096	NP	Myanmar	2014-Aug-22	A/Myanmar/14M391/2014		Niigata University	Saito, Reiko; Takemae, Nobuhiro; Saito, Takehiko; Shobugawa, Yugo; Kondo, Hiroki; Hibino, Akinobu; Yadanar, Kyaw; Yi Yi, Myint; Khin Yi, Oo; Htay Htay, Tin
EPI568097	PB1	Myanmar	2014-Aug-22	A/Myanmar/14M391/2014		Niigata University	Saito, Reiko; Takemae, Nobuhiro; Saito, Takehiko; Shobugawa, Yugo; Kondo, Hiroki; Hibino, Akinobu; Yadanar, Kyaw; Yi Yi, Myint; Khin Yi, Oo; Htay Htay, Tin
EPI568083	MP	Myanmar	2014-Aug-04	A/Myanmar/14M240/2014		Niigata University	Saito, Reiko; Takemae, Nobuhiro; Saito, Takehiko; Shobugawa, Yugo; Kondo, Hiroki; Hibino, Akinobu; Yadanar, Kyaw; Yi Yi, Myint; Khin Yi, Oo; Htay Htay, Tin
EPI568084	NS	Myanmar	2014-Aug-04	A/Myanmar/14M240/2014		Niigata University	Saito, Reiko; Takemae, Nobuhiro; Saito, Takehiko; Shobugawa, Yugo; Kondo, Hiroki; Hibino, Akinobu; Yadanar, Kyaw; Yi Yi, Myint; Khin Yi, Oo; Htay Htay, Tin
EPI568085	NA	Myanmar	2014-Aug-04	A/Myanmar/14M240/2014		Niigata University	Saito, Reiko; Takemae, Nobuhiro; Saito, Takehiko; Shobugawa, Yugo; Kondo, Hiroki; Hibino, Akinobu; Yadanar, Kyaw; Yi Yi, Myint; Khin Yi, Oo; Htay Htay, Tin
EPI568086	PA	Myanmar	2014-Aug-04	A/Myanmar/14M240/2014		Niigata University	Saito, Reiko; Takemae, Nobuhiro; Saito, Takehiko; Shobugawa, Yugo; Kondo, Hiroki; Hibino, Akinobu; Yadanar, Kyaw; Yi Yi, Myint; Khin Yi, Oo; Htay Htay, Tin
EPI568087	PB2	Myanmar	2014-Aug-04	A/Myanmar/14M240/2014		Niigata University	Saito, Reiko; Takemae, Nobuhiro; Saito, Takehiko; Shobugawa, Yugo; Kondo, Hiroki; Hibino, Akinobu; Yadanar, Kyaw; Yi Yi, Myint; Khin Yi, Oo; Htay Htay, Tin
EPI568089	PB1	Myanmar	2014-Aug-04	A/Myanmar/14M240/2014		Niigata University	Saito, Reiko; Takemae, Nobuhiro; Saito, Takehiko; Shobugawa, Yugo; Kondo, Hiroki; Hibino, Akinobu; Yadanar, Kyaw; Yi Yi, Myint; Khin Yi, Oo; Htay Htay, Tin
EPI568082	HA	Myanmar	2014-Aug-04	A/Myanmar/14M240/2014		Niigata University	Saito, Reiko; Takemae, Nobuhiro; Saito, Takehiko; Shobugawa, Yugo; Kondo, Hiroki; Hibino, Akinobu; Yadanar, Kyaw; Yi Yi, Myint; Khin Yi, Oo; Htay Htay, Tin
EPI568088	NP	Myanmar	2014-Aug-04	A/Myanmar/14M240/2014		Niigata University	Saito, Reiko; Takemae, Nobuhiro; Saito, Takehiko; Shobugawa, Yugo; Kondo, Hiroki; Hibino, Akinobu; Yadanar, Kyaw; Yi Yi, Myint; Khin Yi, Oo; Htay Htay, Tin
EPI568081	PB1	Myanmar	2014-Jul-02	A/Myanmar/14M187/2014		Niigata University	Saito, Reiko; Takemae, Nobuhiro; Saito, Takehiko; Shobugawa, Yugo; Kondo, Hiroki; Hibino, Akinobu; Yadanar, Kyaw; Yi Yi, Myint; Khin Yi, Oo; Htay Htay, Tin
EPI568077	NA	Myanmar	2014-Jul-02	A/Myanmar/14M187/2014		Niigata University	Saito, Reiko; Takemae, Nobuhiro; Saito, Takehiko; Shobugawa, Yugo; Kondo, Hiroki; Hibino, Akinobu; Yadanar, Kyaw; Yi Yi, Myint; Khin Yi, Oo; Htay Htay, Tin
EPI568075	MP	Myanmar	2014-Jul-02	A/Myanmar/14M187/2014		Niigata University	Saito, Reiko; Takemae, Nobuhiro; Saito, Takehiko; Shobugawa, Yugo; Kondo, Hiroki; Hibino, Akinobu; Yadanar, Kyaw; Yi Yi, Myint; Khin Yi, Oo; Htay Htay, Tin
EPI568074	HA	Myanmar	2014-Jul-02	A/Myanmar/14M187/2014		Niigata University	Saito, Reiko; Takemae, Nobuhiro; Saito, Takehiko; Shobugawa, Yugo; Kondo, Hiroki; Hibino, Akinobu; Yadanar, Kyaw; Yi Yi, Myint; Khin Yi, Oo; Htay Htay, Tin
EPI568078	PA	Myanmar	2014-Jul-02	A/Myanmar/14M187/2014		Niigata University	Saito, Reiko; Takemae, Nobuhiro; Saito, Takehiko; Shobugawa, Yugo; Kondo, Hiroki; Hibino, Akinobu; Yadanar, Kyaw; Yi Yi, Myint; Khin Yi, Oo; Htay Htay, Tin
EPI568076	NS	Myanmar	2014-Jul-02	A/Myanmar/14M187/2014		Niigata University	Saito, Reiko; Takemae, Nobuhiro; Saito, Takehiko; Shobugawa, Yugo; Kondo, Hiroki; Hibino, Akinobu; Yadanar, Kyaw; Yi Yi, Myint; Khin Yi, Oo; Htay Htay, Tin
EPI568079	PB2	Myanmar	2014-Jul-02	A/Myanmar/14M187/2014		Niigata University	Saito, Reiko; Takemae, Nobuhiro; Saito, Takehiko; Shobugawa, Yugo; Kondo, Hiroki; Hibino, Akinobu; Yadanar, Kyaw; Yi Yi, Myint; Khin Yi, Oo; Htay Htay, Tin
EPI568080	NP	Myanmar	2014-Jul-02	A/Myanmar/14M187/2014		Niigata University	Saito, Reiko; Takemae, Nobuhiro; Saito, Takehiko; Shobugawa, Yugo; Kondo, Hiroki; Hibino, Akinobu; Yadanar, Kyaw; Yi Yi, Myint; Khin Yi, Oo; Htay Htay, Tin
EPI568073	PB1	Myanmar	2014-Jul-08	A/Myanmar/14M122/2014		Niigata University	Saito, Reiko; Takemae, Nobuhiro; Saito, Takehiko; Shobugawa, Yugo; Kondo, Hiroki; Hibino, Akinobu; Yadanar, Kyaw; Yi Yi, Myint; Khin Yi, Oo; Htay Htay, Tin
EPI568068	NS	Myanmar	2014-Jul-08	A/Myanmar/14M122/2014		Niigata University	Saito, Reiko; Takemae, Nobuhiro; Saito, Takehiko; Shobugawa, Yugo; Kondo, Hiroki; Hibino, Akinobu; Yadanar, Kyaw; Yi Yi, Myint; Khin Yi, Oo; Htay Htay, Tin
EPI568072	NP	Myanmar	2014-Jul-08	A/Myanmar/14M122/2014		Niigata University	Saito, Reiko; Takemae, Nobuhiro; Saito, Takehiko; Shobugawa, Yugo; Kondo, Hiroki; Hibino, Akinobu; Yadanar, Kyaw; Yi Yi, Myint; Khin Yi, Oo; Htay Htay, Tin
EPI568070	PA	Myanmar	2014-Jul-08	A/Myanmar/14M122/2014		Niigata University	Saito, Reiko; Takemae, Nobuhiro; Saito, Takehiko; Shobugawa, Yugo; Kondo, Hiroki; Hibino, Akinobu; Yadanar, Kyaw; Yi Yi, Myint; Khin Yi, Oo; Htay Htay, Tin
EPI568071	PB2	Myanmar	2014-Jul-08	A/Myanmar/14M122/2014		Niigata University	Saito, Reiko; Takemae, Nobuhiro; Saito, Takehiko; Shobugawa, Yugo; Kondo, Hiroki; Hibino, Akinobu; Yadanar, Kyaw; Yi Yi, Myint; Khin Yi, Oo; Htay Htay, Tin
EPI568066	HA	Myanmar	2014-Jul-08	A/Myanmar/14M122/2014		Niigata University	Saito, Reiko; Takemae, Nobuhiro; Saito, Takehiko; Shobugawa, Yugo; Kondo, Hiroki; Hibino, Akinobu; Yadanar, Kyaw; Yi Yi, Myint; Khin Yi, Oo; Htay Htay, Tin
EPI568067	MP	Myanmar	2014-Jul-08	A/Myanmar/14M122/2014		Niigata University	Saito, Reiko; Takemae, Nobuhiro; Saito, Takehiko; Shobugawa, Yugo; Kondo, Hiroki; Hibino, Akinobu; Yadanar, Kyaw; Yi Yi, Myint; Khin Yi, Oo; Htay Htay, Tin
EPI568069	NA	Myanmar	2014-Jul-08	A/Myanmar/14M122/2014		Niigata University	Saito, Reiko; Takemae, Nobuhiro; Saito, Takehiko; Shobugawa, Yugo; Kondo, Hiroki; Hibino, Akinobu; Yadanar, Kyaw; Yi Yi, Myint; Khin Yi, Oo; Htay Htay, Tin
EPI568058	HA	Myanmar	2014-Jul-14	A/Myanmar/14M059/2014		Niigata University	Saito, Reiko; Takemae, Nobuhiro; Saito, Takehiko; Shobugawa, Yugo; Kondo, Hiroki; Hibino, Akinobu; Yadanar, Kyaw; Yi Yi, Myint; Khin Yi, Oo; Htay Htay, Tin
EPI568063	PB2	Myanmar	2014-Jul-14	A/Myanmar/14M059/2014		Niigata University	Saito, Reiko; Takemae, Nobuhiro; Saito, Takehiko; Shobugawa, Yugo; Kondo, Hiroki; Hibino, Akinobu; Yadanar, Kyaw; Yi Yi, Myint; Khin Yi, Oo; Htay Htay, Tin
EPI568059	MP	Myanmar	2014-Jul-14	A/Myanmar/14M059/2014		Niigata University	Saito, Reiko; Takemae, Nobuhiro; Saito, Takehiko; Shobugawa, Yugo; Kondo, Hiroki; Hibino, Akinobu; Yadanar, Kyaw; Yi Yi, Myint; Khin Yi, Oo; Htay Htay, Tin
EPI568064	NP	Myanmar	2014-Jul-14	A/Myanmar/14M059/2014		Niigata University	Saito, Reiko; Takemae, Nobuhiro; Saito, Takehiko; Shobugawa, Yugo; Kondo, Hiroki; Hibino, Akinobu; Yadanar, Kyaw; Yi Yi, Myint; Khin Yi, Oo; Htay Htay, Tin
EPI568065	PB1	Myanmar	2014-Jul-14	A/Myanmar/14M059/2014		Niigata University	Saito, Reiko; Takemae, Nobuhiro; Saito, Takehiko; Shobugawa, Yugo; Kondo, Hiroki; Hibino, Akinobu; Yadanar, Kyaw; Yi Yi, Myint; Khin Yi, Oo; Htay Htay, Tin
EPI568060	NS	Myanmar	2014-Jul-14	A/Myanmar/14M059/2014		Niigata University	Saito, Reiko; Takemae, Nobuhiro; Saito, Takehiko; Shobugawa, Yugo; Kondo, Hiroki; Hibino, Akinobu; Yadanar, Kyaw; Yi Yi, Myint; Khin Yi, Oo; Htay Htay, Tin
EPI568062	PA	Myanmar	2014-Jul-14	A/Myanmar/14M059/2014		Niigata University	Saito, Reiko; Takemae, Nobuhiro; Saito, Takehiko; Shobugawa, Yugo; Kondo, Hiroki; Hibino, Akinobu; Yadanar, Kyaw; Yi Yi, Myint; Khin Yi, Oo; Htay Htay, Tin
EPI568061	NA	Myanmar	2014-Jul-14	A/Myanmar/14M059/2014		Niigata University	Saito, Reiko; Takemae, Nobuhiro; Saito, Takehiko; Shobugawa, Yugo; Kondo, Hiroki; Hibino, Akinobu; Yadanar, Kyaw; Yi Yi, Myint; Khin Yi, Oo; Htay Htay, Tin
EPI566945	PB2	Japan	2014-Sep-22	A/Nagasaki/14N005/2014		Niigata University	Saito, Reiko; Takemae, Nobuhiro; Saito, Takehiko; Shobugawa, Yugo; Kondo, Hiroki; Hibino, Akinobu; Asou, Norichika; Kita, Yoshiko
EPI566943	NA	Japan	2014-Sep-22	A/Nagasaki/14N005/2014		Niigata University	Saito, Reiko; Takemae, Nobuhiro; Saito, Takehiko; Shobugawa, Yugo; Kondo, Hiroki; Hibino, Akinobu; Asou, Norichika; Kita, Yoshiko
EPI566941	MP	Japan	2014-Sep-22	A/Nagasaki/14N005/2014		Niigata University	Saito, Reiko; Takemae, Nobuhiro; Saito, Takehiko; Shobugawa, Yugo; Kondo, Hiroki; Hibino, Akinobu; Asou, Norichika; Kita, Yoshiko
EPI566942	NS	Japan	2014-Sep-22	A/Nagasaki/14N005/2014		Niigata University	Saito, Reiko; Takemae, Nobuhiro; Saito, Takehiko; Shobugawa, Yugo; Kondo, Hiroki; Hibino, Akinobu; Asou, Norichika; Kita, Yoshiko
EPI566944	PA	Japan	2014-Sep-22	A/Nagasaki/14N005/2014		Niigata University	Saito, Reiko; Takemae, Nobuhiro; Saito, Takehiko; Shobugawa, Yugo; Kondo, Hiroki; Hibino, Akinobu; Asou, Norichika; Kita, Yoshiko
EPI566946	NP	Japan	2014-Sep-22	A/Nagasaki/14N005/2014		Niigata University	Saito, Reiko; Takemae, Nobuhiro; Saito, Takehiko; Shobugawa, Yugo; Kondo, Hiroki; Hibino, Akinobu; Asou, Norichika; Kita, Yoshiko
EPI566947	PB1	Japan	2014-Sep-22	A/Nagasaki/14N005/2014		Niigata University	Saito, Reiko; Takemae, Nobuhiro; Saito, Takehiko; Shobugawa, Yugo; Kondo, Hiroki; Hibino, Akinobu; Asou, Norichika; Kita, Yoshiko
EPI566940	HA	Japan	2014-Sep-22	A/Nagasaki/14N005/2014		Niigata University	Saito, Reiko; Takemae, Nobuhiro; Saito, Takehiko; Shobugawa, Yugo; Kondo, Hiroki; Hibino, Akinobu; Asou, Norichika; Kita, Yoshiko
EPI566937	PB2	Japan	2014-Jul-29	A/Nagasaki/13N101/2014		Niigata University	Saito, Reiko; Takemae, Nobuhiro; Saito, Takehiko; Shobugawa, Yugo; Kondo, Hiroki; Hibino, Akinobu; Masaki, Hironori
EPI566935	NA	Japan	2014-Jul-29	A/Nagasaki/13N101/2014		Niigata University	Saito, Reiko; Takemae, Nobuhiro; Saito, Takehiko; Shobugawa, Yugo; Kondo, Hiroki; Hibino, Akinobu; Masaki, Hironori
EPI566933	MP	Japan	2014-Jul-29	A/Nagasaki/13N101/2014		Niigata University	Saito, Reiko; Takemae, Nobuhiro; Saito, Takehiko; Shobugawa, Yugo; Kondo, Hiroki; Hibino, Akinobu; Masaki, Hironori
EPI566934	NS	Japan	2014-Jul-29	A/Nagasaki/13N101/2014		Niigata University	Saito, Reiko; Takemae, Nobuhiro; Saito, Takehiko; Shobugawa, Yugo; Kondo, Hiroki; Hibino, Akinobu; Masaki, Hironori
EPI566936	PA	Japan	2014-Jul-29	A/Nagasaki/13N101/2014		Niigata University	Saito, Reiko; Takemae, Nobuhiro; Saito, Takehiko; Shobugawa, Yugo; Kondo, Hiroki; Hibino, Akinobu; Masaki, Hironori
EPI566939	PB1	Japan	2014-Jul-29	A/Nagasaki/13N101/2014		Niigata University	Saito, Reiko; Takemae, Nobuhiro; Saito, Takehiko; Shobugawa, Yugo; Kondo, Hiroki; Hibino, Akinobu; Masaki, Hironori
EPI566938	NP	Japan	2014-Jul-29	A/Nagasaki/13N101/2014		Niigata University	Saito, Reiko; Takemae, Nobuhiro; Saito, Takehiko; Shobugawa, Yugo; Kondo, Hiroki; Hibino, Akinobu; Masaki, Hironori
EPI566932	HA	Japan	2014-Jul-29	A/Nagasaki/13N101/2014		Niigata University	Saito, Reiko; Takemae, Nobuhiro; Saito, Takehiko; Shobugawa, Yugo; Kondo, Hiroki; Hibino, Akinobu; Masaki, Hironori
EPI566196	NS	Myanmar	2014-Jul-04	A/Myanmar/13M006/2013		Niigata University	Saito, Reiko; Takemae, Nobuhiro; Saito, Takehiko; Shobugawa, Yugo; Kondo, Hiroki; Hibino, Akinobu; Yadanar, Kyaw; Yi Yi, Myint; Khin Yi, Oo; Htay Htay, Tin
EPI566198	PA	Myanmar	2014-Jul-04	A/Myanmar/13M006/2013		Niigata University	Saito, Reiko; Takemae, Nobuhiro; Saito, Takehiko; Shobugawa, Yugo; Kondo, Hiroki; Hibino, Akinobu; Yadanar, Kyaw; Yi Yi, Myint; Khin Yi, Oo; Htay Htay, Tin
EPI566201	PB1	Myanmar	2014-Jul-04	A/Myanmar/13M006/2013		Niigata University	Saito, Reiko; Takemae, Nobuhiro; Saito, Takehiko; Shobugawa, Yugo; Kondo, Hiroki; Hibino, Akinobu; Yadanar, Kyaw; Yi Yi, Myint; Khin Yi, Oo; Htay Htay, Tin
EPI566195	MP	Myanmar	2014-Jul-04	A/Myanmar/13M006/2013		Niigata University	Saito, Reiko; Takemae, Nobuhiro; Saito, Takehiko; Shobugawa, Yugo; Kondo, Hiroki; Hibino, Akinobu; Yadanar, Kyaw; Yi Yi, Myint; Khin Yi, Oo; Htay Htay, Tin
EPI566200	NP	Myanmar	2014-Jul-04	A/Myanmar/13M006/2013		Niigata University	Saito, Reiko; Takemae, Nobuhiro; Saito, Takehiko; Shobugawa, Yugo; Kondo, Hiroki; Hibino, Akinobu; Yadanar, Kyaw; Yi Yi, Myint; Khin Yi, Oo; Htay Htay, Tin
EPI566194	HA	Myanmar	2014-Jul-04	A/Myanmar/13M006/2013		Niigata University	Saito, Reiko; Takemae, Nobuhiro; Saito, Takehiko; Shobugawa, Yugo; Kondo, Hiroki; Hibino, Akinobu; Yadanar, Kyaw; Yi Yi, Myint; Khin Yi, Oo; Htay Htay, Tin
EPI566199	PB2	Myanmar	2014-Jul-04	A/Myanmar/13M006/2013		Niigata University	Saito, Reiko; Takemae, Nobuhiro; Saito, Takehiko; Shobugawa, Yugo; Kondo, Hiroki; Hibino, Akinobu; Yadanar, Kyaw; Yi Yi, Myint; Khin Yi, Oo; Htay Htay, Tin
EPI566197	NA	Myanmar	2014-Jul-04	A/Myanmar/13M006/2013		Niigata University	Saito, Reiko; Takemae, Nobuhiro; Saito, Takehiko; Shobugawa, Yugo; Kondo, Hiroki; Hibino, Akinobu; Yadanar, Kyaw; Yi Yi, Myint; Khin Yi, Oo; Htay Htay, Tin
EPI565892	NP	Vietnam	2014-Aug-15	A/Vietnam/593/2014	National Institute of Hygiene and Epidemiology	Centers for Disease Control and Prevention
EPI565893	NS	Vietnam	2014-Aug-15	A/Vietnam/593/2014	National Institute of Hygiene and Epidemiology	Centers for Disease Control and Prevention
EPI565894	MP	Vietnam	2014-Aug-15	A/Vietnam/593/2014	National Institute of Hygiene and Epidemiology	Centers for Disease Control and Prevention
EPI565895	NA	Vietnam	2014-Aug-15	A/Vietnam/593/2014	National Institute of Hygiene and Epidemiology	Centers for Disease Control and Prevention
EPI565896	HA	Vietnam	2014-Aug-15	A/Vietnam/593/2014	National Institute of Hygiene and Epidemiology	Centers for Disease Control and Prevention
EPI565868	NP	Vietnam	2014-Aug-15	A/Vietnam/594/2014	National Institute of Hygiene and Epidemiology	Centers for Disease Control and Prevention
EPI565869	NS	Vietnam	2014-Aug-15	A/Vietnam/594/2014	National Institute of Hygiene and Epidemiology	Centers for Disease Control and Prevention
EPI565870	MP	Vietnam	2014-Aug-15	A/Vietnam/594/2014	National Institute of Hygiene and Epidemiology	Centers for Disease Control and Prevention
EPI565871	PA	Vietnam	2014-Aug-15	A/Vietnam/594/2014	National Institute of Hygiene and Epidemiology	Centers for Disease Control and Prevention
EPI565872	PB2	Vietnam	2014-Aug-15	A/Vietnam/594/2014	National Institute of Hygiene and Epidemiology	Centers for Disease Control and Prevention
EPI565874	NA	Vietnam	2014-Aug-15	A/Vietnam/594/2014	National Institute of Hygiene and Epidemiology	Centers for Disease Control and Prevention
EPI565875	HA	Vietnam	2014-Aug-15	A/Vietnam/594/2014	National Institute of Hygiene and Epidemiology	Centers for Disease Control and Prevention
EPI565873	PB1	Vietnam	2014-Aug-15	A/Vietnam/594/2014	National Institute of Hygiene and Epidemiology	Centers for Disease Control and Prevention
EPI565748	NP	Ethiopia	2014-Sep-04	A/Ethiopia/159/2014	Ethiopian Health and Nutrition Research Institute (EHNRI)	Centers for Disease Control and Prevention
EPI565749	NS	Ethiopia	2014-Sep-04	A/Ethiopia/159/2014	Ethiopian Health and Nutrition Research Institute (EHNRI)	Centers for Disease Control and Prevention
EPI565750	MP	Ethiopia	2014-Sep-04	A/Ethiopia/159/2014	Ethiopian Health and Nutrition Research Institute (EHNRI)	Centers for Disease Control and Prevention
EPI565751	PA	Ethiopia	2014-Sep-04	A/Ethiopia/159/2014	Ethiopian Health and Nutrition Research Institute (EHNRI)	Centers for Disease Control and Prevention
EPI565752	PB2	Ethiopia	2014-Sep-04	A/Ethiopia/159/2014	Ethiopian Health and Nutrition Research Institute (EHNRI)	Centers for Disease Control and Prevention
EPI565754	NA	Ethiopia	2014-Sep-04	A/Ethiopia/159/2014	Ethiopian Health and Nutrition Research Institute (EHNRI)	Centers for Disease Control and Prevention
EPI565755	HA	Ethiopia	2014-Sep-04	A/Ethiopia/159/2014	Ethiopian Health and Nutrition Research Institute (EHNRI)	Centers for Disease Control and Prevention
EPI565753	PB1	Ethiopia	2014-Sep-04	A/Ethiopia/159/2014	Ethiopian Health and Nutrition Research Institute (EHNRI)	Centers for Disease Control and Prevention
EPI565391	PB1	Venezuela, Bolivarian Republic of	2014-Aug-04	A/Venezuela/07/2014	Instituto Nacional de Higiene "Rafael Rangel"	Centers for Disease Control and Prevention
EPI565386	NP	Venezuela, Bolivarian Republic of	2014-Aug-04	A/Venezuela/07/2014	Instituto Nacional de Higiene "Rafael Rangel"	Centers for Disease Control and Prevention
EPI565387	NS	Venezuela, Bolivarian Republic of	2014-Aug-04	A/Venezuela/07/2014	Instituto Nacional de Higiene "Rafael Rangel"	Centers for Disease Control and Prevention
EPI565388	MP	Venezuela, Bolivarian Republic of	2014-Aug-04	A/Venezuela/07/2014	Instituto Nacional de Higiene "Rafael Rangel"	Centers for Disease Control and Prevention
EPI565389	PA	Venezuela, Bolivarian Republic of	2014-Aug-04	A/Venezuela/07/2014	Instituto Nacional de Higiene "Rafael Rangel"	Centers for Disease Control and Prevention
EPI565390	PB2	Venezuela, Bolivarian Republic of	2014-Aug-04	A/Venezuela/07/2014	Instituto Nacional de Higiene "Rafael Rangel"	Centers for Disease Control and Prevention
EPI565392	NA	Venezuela, Bolivarian Republic of	2014-Aug-04	A/Venezuela/07/2014	Instituto Nacional de Higiene "Rafael Rangel"	Centers for Disease Control and Prevention
EPI565393	HA	Venezuela, Bolivarian Republic of	2014-Aug-04	A/Venezuela/07/2014	Instituto Nacional de Higiene "Rafael Rangel"	Centers for Disease Control and Prevention
EPI565266	NA	Argentina	2014-Sep-15	A/Tucumán/I2296/2014	Servicio de Virosis Respiratorias INEI-ANLIS "Carlos G. Malbran"	Malbran, Instituto Nacional de Enfermedades Infecciosas ANLIS C.G.	Andrea, Pontoriero
EPI564885	HA	Argentina	2014-Sep-25	A/Tucumán/I2377/2014	Servicio de Virosis Respiratorias INEI ANLIS Carlos G. Malbran	Malbran, Instituto Nacional de Enfermedades Infecciosas ANLIS C.G.	Andrea, Pontoriero
EPI565267	NA	Argentina	2014-Sep-25	A/Tucumán/I2377/2014	Servicio de Virosis Respiratorias INEI ANLIS Carlos G. Malbran	Malbran, Instituto Nacional de Enfermedades Infecciosas ANLIS C.G.	Andrea, Pontoriero
EPI563382	HA	Australia	2014-Sep-19	A/Victoria/5060/2014	WHO Collaborating Centre for Reference and Research on Influenza	National Institute for Medical Research
EPI563385	NA	Australia	2014-Sep-19	A/Victoria/5060/2014	WHO Collaborating Centre for Reference and Research on Influenza	National Institute for Medical Research
EPI563212	HA	Australia	2014-Aug-13	A/New Caledonia/71/2014	WHO Collaborating Centre for Reference and Research on Influenza	National Institute for Medical Research
EPI563214	NA	Australia	2014-Aug-13	A/New Caledonia/71/2014	WHO Collaborating Centre for Reference and Research on Influenza	National Institute for Medical Research
EPI563040	HA	Senegal	2014-Aug-21	A/DAKAR/23/2014	Institut Pasteur de Dakar	National Institute for Medical Research
EPI563043	NA	Senegal	2014-Aug-21	A/DAKAR/23/2014	Institut Pasteur de Dakar	National Institute for Medical Research
EPI563035	HA	Senegal	2014-Aug-21	A/DAKAR/20/2014	Institut Pasteur de Dakar	National Institute for Medical Research
EPI563037	NA	Senegal	2014-Aug-21	A/DAKAR/20/2014	Institut Pasteur de Dakar	National Institute for Medical Research
EPI563000	HA	Australia	2014-Jul-31	A/Canberra/82/2014	WHO Collaborating Centre for Reference and Research on Influenza	National Institute for Medical Research
EPI563003	NA	Australia	2014-Jul-31	A/Canberra/82/2014	WHO Collaborating Centre for Reference and Research on Influenza	National Institute for Medical Research
EPI562717	NA	New Caledonia	2014-Aug-13	A/New Caledonia/71/2014	WHO Collaborating Centre for Reference and Research on Influenza	Centers for Disease Control and Prevention
EPI569275	PB1	New Caledonia	2014-Aug-13	A/New Caledonia/71/2014	WHO Collaborating Centre for Reference and Research on Influenza	Centers for Disease Control and Prevention
EPI569270	NP	New Caledonia	2014-Aug-13	A/New Caledonia/71/2014	WHO Collaborating Centre for Reference and Research on Influenza	Centers for Disease Control and Prevention
EPI569271	NS	New Caledonia	2014-Aug-13	A/New Caledonia/71/2014	WHO Collaborating Centre for Reference and Research on Influenza	Centers for Disease Control and Prevention
EPI569272	MP	New Caledonia	2014-Aug-13	A/New Caledonia/71/2014	WHO Collaborating Centre for Reference and Research on Influenza	Centers for Disease Control and Prevention
EPI569273	PA	New Caledonia	2014-Aug-13	A/New Caledonia/71/2014	WHO Collaborating Centre for Reference and Research on Influenza	Centers for Disease Control and Prevention
EPI569274	PB2	New Caledonia	2014-Aug-13	A/New Caledonia/71/2014	WHO Collaborating Centre for Reference and Research on Influenza	Centers for Disease Control and Prevention
EPI569276	HA	New Caledonia	2014-Aug-13	A/New Caledonia/71/2014	WHO Collaborating Centre for Reference and Research on Influenza	Centers for Disease Control and Prevention
EPI562285	MP	New Caledonia	2014-Sep-04	A/New Caledonia/93/2014	Institut Pasteur New Caledonia	WHO Collaborating Centre for Reference and Research on Influenza	Deng,Y-M.; Iannello,P.; Spirason,N; Jelley,L.;Lau,H.; Komadina,N.
EPI562286	NA	New Caledonia	2014-Sep-04	A/New Caledonia/93/2014	Institut Pasteur New Caledonia	WHO Collaborating Centre for Reference and Research on Influenza	Deng,Y-M.; Iannello,P.; Spirason,N; Jelley,L.;Lau,H.; Komadina,N.
EPI562287	HA	New Caledonia	2014-Sep-04	A/New Caledonia/93/2014	Institut Pasteur New Caledonia	WHO Collaborating Centre for Reference and Research on Influenza	Deng,Y-M.; Iannello,P.; Spirason,N; Jelley,L.;Lau,H.; Komadina,N.
EPI562037	HA	Australia	2014-Sep-07	A/VIctoria/673/2014	Monash Medical Centre	WHO Collaborating Centre for Reference and Research on Influenza	Deng,Y-M.;Iannello,P.; Spirason,N.; Jelley,L.; Lau,H.; Komadina,N.
EPI562038	NA	Australia	2014-Sep-07	A/VIctoria/673/2014	Monash Medical Centre	WHO Collaborating Centre for Reference and Research on Influenza	Deng,Y-M.;Iannello,P.; Spirason,N.; Jelley,L.; Lau,H.; Komadina,N.
EPI562035	NA	Australia	2014-Sep-07	A/Victoria/673/2014	Monash Medical Centre	WHO Collaborating Centre for Reference and Research on Influenza	Deng,Y-M.; Iannello,P.; Spirason,N.; Jelley,L.; Lau,H.; Komadina,N.
EPI562036	MP	Australia	2014-Sep-07	A/Victoria/673/2014	Monash Medical Centre	WHO Collaborating Centre for Reference and Research on Influenza	Deng,Y-M.; Iannello,P.; Spirason,N.; Jelley,L.; Lau,H.; Komadina,N.
EPI562034	HA	Australia	2014-Sep-07	A/Victoria/673/2014	Monash Medical Centre	WHO Collaborating Centre for Reference and Research on Influenza	Deng,Y-M.; Iannello,P.; Spirason,N.; Jelley,L.; Lau,H.; Komadina,N.
EPI562007	MP	Australia	2014-Aug-11	A/Sydney/306/2014	Childrens Hospital Westmead	WHO Collaborating Centre for Reference and Research on Influenza	Deng,Y-M.; Iannello,P.; Spirason,N; Jelley,L.;Lau,H.; Komadina,N.
EPI562008	NA	Australia	2014-Aug-11	A/Sydney/306/2014	Childrens Hospital Westmead	WHO Collaborating Centre for Reference and Research on Influenza	Deng,Y-M.; Iannello,P.; Spirason,N; Jelley,L.;Lau,H.; Komadina,N.
EPI562009	HA	Australia	2014-Aug-11	A/Sydney/306/2014	Childrens Hospital Westmead	WHO Collaborating Centre for Reference and Research on Influenza	Deng,Y-M.; Iannello,P.; Spirason,N; Jelley,L.;Lau,H.; Komadina,N.
EPI562005	NA	Sri Lanka	2014-Jul-16	A/Sri Lanka/48/2014	Medical Research Institute	WHO Collaborating Centre for Reference and Research on Influenza	Deng,Y-M.; Iannello,P.; Spirason,N; Jelley,L.;Lau,H.; Komadina,N.
EPI562006	HA	Sri Lanka	2014-Jul-16	A/Sri Lanka/48/2014	Medical Research Institute	WHO Collaborating Centre for Reference and Research on Influenza	Deng,Y-M.; Iannello,P.; Spirason,N; Jelley,L.;Lau,H.; Komadina,N.
EPI562004	MP	Sri Lanka	2014-Jul-16	A/Sri Lanka/48/2014	Medical Research Institute	WHO Collaborating Centre for Reference and Research on Influenza	Deng,Y-M.; Iannello,P.; Spirason,N; Jelley,L.;Lau,H.; Komadina,N.
EPI561990	MP	New Caledonia	2014-Sep-17	A/New Caledonia/104/2014	Institut Pasteur New Caledonia	WHO Collaborating Centre for Reference and Research on Influenza	Deng,Y-M.; Iannello,P.; Spirason,N; Jelley,L.;Lau,H.; Komadina,N.
EPI561991	NA	New Caledonia	2014-Sep-17	A/New Caledonia/104/2014	Institut Pasteur New Caledonia	WHO Collaborating Centre for Reference and Research on Influenza	Deng,Y-M.; Iannello,P.; Spirason,N; Jelley,L.;Lau,H.; Komadina,N.
EPI561992	HA	New Caledonia	2014-Sep-17	A/New Caledonia/104/2014	Institut Pasteur New Caledonia	WHO Collaborating Centre for Reference and Research on Influenza	Deng,Y-M.; Iannello,P.; Spirason,N; Jelley,L.;Lau,H.; Komadina,N.
EPI561842	NA	Australia	2014-Aug-21	A/Sydney/236/2014	Childrens Hospital Westmead	WHO Collaborating Centre for Reference and Research on Influenza	Leang, S-K.; Tilmanis,D.; Hurt, A.; Komadina,N.
EPI561843	HA	Australia	2014-Aug-21	A/Sydney/236/2014	Childrens Hospital Westmead	WHO Collaborating Centre for Reference and Research on Influenza	Leang, S-K.; Tilmanis,D.; Hurt, A.; Komadina,N.
EPI561829	MP	New Caledonia	2014-Sep-04	A/New Caledonia/89/2014	Institut Pasteur New Caledonia	WHO Collaborating Centre for Reference and Research on Influenza	Deng,Y-M.; Iannello,P.; Spirason,N; Jelley,L.;Lau,H.; Komadina,N.
EPI561830	NA	New Caledonia	2014-Sep-04	A/New Caledonia/89/2014	Institut Pasteur New Caledonia	WHO Collaborating Centre for Reference and Research on Influenza	Deng,Y-M.; Iannello,P.; Spirason,N; Jelley,L.;Lau,H.; Komadina,N.
EPI561831	HA	New Caledonia	2014-Sep-04	A/New Caledonia/89/2014	Institut Pasteur New Caledonia	WHO Collaborating Centre for Reference and Research on Influenza	Deng,Y-M.; Iannello,P.; Spirason,N; Jelley,L.;Lau,H.; Komadina,N.
EPI561791	HA	United States	2014-Sep-24	A/Michigan/15/2014	Centers for Disease Control and Prevention	National Institute for Medical Research
EPI561792	NA	United States	2014-Sep-24	A/Michigan/15/2014	Centers for Disease Control and Prevention	National Institute for Medical Research
EPI561787	HA	Madagascar	2014-Sep-30	A/Madagascar/2739/2014	Institut Pasteur de Madagascar	National Institute for Medical Research
EPI561788	NA	Madagascar	2014-Sep-30	A/Madagascar/2739/2014	Institut Pasteur de Madagascar	National Institute for Medical Research
EPI561785	HA	Madagascar	2014-Sep-29	A/Madagascar/2735/2014	Institut Pasteur de Madagascar	National Institute for Medical Research
EPI561786	NA	Madagascar	2014-Sep-29	A/Madagascar/2735/2014	Institut Pasteur de Madagascar	National Institute for Medical Research
EPI561783	HA	Madagascar	2014-Sep-23	A/Madagascar/2714/2014	Institut Pasteur de Madagascar	National Institute for Medical Research
EPI561784	NA	Madagascar	2014-Sep-23	A/Madagascar/2714/2014	Institut Pasteur de Madagascar	National Institute for Medical Research
EPI561781	HA	Madagascar	2014-Sep-23	A/Madagascar/2676/2014	Institut Pasteur de Madagascar	National Institute for Medical Research
EPI561782	NA	Madagascar	2014-Sep-23	A/Madagascar/2676/2014	Institut Pasteur de Madagascar	National Institute for Medical Research
EPI560776	NP	Kenya	2014-Aug-27	A/Kenya/127/2014	CDC-Kenya	Centers for Disease Control and Prevention
EPI560777	NS	Kenya	2014-Aug-27	A/Kenya/127/2014	CDC-Kenya	Centers for Disease Control and Prevention
EPI560778	MP	Kenya	2014-Aug-27	A/Kenya/127/2014	CDC-Kenya	Centers for Disease Control and Prevention
EPI560779	PA	Kenya	2014-Aug-27	A/Kenya/127/2014	CDC-Kenya	Centers for Disease Control and Prevention
EPI560780	PB2	Kenya	2014-Aug-27	A/Kenya/127/2014	CDC-Kenya	Centers for Disease Control and Prevention
EPI560781	PB1	Kenya	2014-Aug-27	A/Kenya/127/2014	CDC-Kenya	Centers for Disease Control and Prevention
EPI560782	NA	Kenya	2014-Aug-27	A/Kenya/127/2014	CDC-Kenya	Centers for Disease Control and Prevention
EPI560783	HA	Kenya	2014-Aug-27	A/Kenya/127/2014	CDC-Kenya	Centers for Disease Control and Prevention
EPI560761	NP	Lao, People's Democratic Republic	2014-Aug-18	A/Laos/820/2014	National Center for Laboratory and Epidemiology	Centers for Disease Control and Prevention
EPI560762	NS	Lao, People's Democratic Republic	2014-Aug-18	A/Laos/820/2014	National Center for Laboratory and Epidemiology	Centers for Disease Control and Prevention
EPI560763	MP	Lao, People's Democratic Republic	2014-Aug-18	A/Laos/820/2014	National Center for Laboratory and Epidemiology	Centers for Disease Control and Prevention
EPI560764	PA	Lao, People's Democratic Republic	2014-Aug-18	A/Laos/820/2014	National Center for Laboratory and Epidemiology	Centers for Disease Control and Prevention
EPI560765	PB2	Lao, People's Democratic Republic	2014-Aug-18	A/Laos/820/2014	National Center for Laboratory and Epidemiology	Centers for Disease Control and Prevention
EPI560766	PB1	Lao, People's Democratic Republic	2014-Aug-18	A/Laos/820/2014	National Center for Laboratory and Epidemiology	Centers for Disease Control and Prevention
EPI560767	NA	Lao, People's Democratic Republic	2014-Aug-18	A/Laos/820/2014	National Center for Laboratory and Epidemiology	Centers for Disease Control and Prevention
EPI560768	HA	Lao, People's Democratic Republic	2014-Aug-18	A/Laos/820/2014	National Center for Laboratory and Epidemiology	Centers for Disease Control and Prevention
EPI560748	NP	Kenya	2014-Aug-25	A/Kenya/122/2014	CDC-Kenya	Centers for Disease Control and Prevention
EPI560749	NS	Kenya	2014-Aug-25	A/Kenya/122/2014	CDC-Kenya	Centers for Disease Control and Prevention
EPI560750	MP	Kenya	2014-Aug-25	A/Kenya/122/2014	CDC-Kenya	Centers for Disease Control and Prevention
EPI560751	PA	Kenya	2014-Aug-25	A/Kenya/122/2014	CDC-Kenya	Centers for Disease Control and Prevention
EPI560752	PB2	Kenya	2014-Aug-25	A/Kenya/122/2014	CDC-Kenya	Centers for Disease Control and Prevention
EPI560753	PB1	Kenya	2014-Aug-25	A/Kenya/122/2014	CDC-Kenya	Centers for Disease Control and Prevention
EPI560754	NA	Kenya	2014-Aug-25	A/Kenya/122/2014	CDC-Kenya	Centers for Disease Control and Prevention
EPI560755	HA	Kenya	2014-Aug-25	A/Kenya/122/2014	CDC-Kenya	Centers for Disease Control and Prevention
EPI560713	PB1	Paraguay	2014-Aug-01	A/Paraguay/0094/2014	Central Laboratory of Public Health	Centers for Disease Control and Prevention
EPI560708	NP	Paraguay	2014-Aug-01	A/Paraguay/0094/2014	Central Laboratory of Public Health	Centers for Disease Control and Prevention
EPI560709	NS	Paraguay	2014-Aug-01	A/Paraguay/0094/2014	Central Laboratory of Public Health	Centers for Disease Control and Prevention
EPI560710	MP	Paraguay	2014-Aug-01	A/Paraguay/0094/2014	Central Laboratory of Public Health	Centers for Disease Control and Prevention
EPI560711	PA	Paraguay	2014-Aug-01	A/Paraguay/0094/2014	Central Laboratory of Public Health	Centers for Disease Control and Prevention
EPI560712	PB2	Paraguay	2014-Aug-01	A/Paraguay/0094/2014	Central Laboratory of Public Health	Centers for Disease Control and Prevention
EPI560714	NA	Paraguay	2014-Aug-01	A/Paraguay/0094/2014	Central Laboratory of Public Health	Centers for Disease Control and Prevention
EPI560715	HA	Paraguay	2014-Aug-01	A/Paraguay/0094/2014	Central Laboratory of Public Health	Centers for Disease Control and Prevention
EPI560662	PB1	Kenya	2014-Aug-19	A/Kenya/123/2014	CDC-Kenya	Centers for Disease Control and Prevention
EPI560657	NP	Kenya	2014-Aug-19	A/Kenya/123/2014	CDC-Kenya	Centers for Disease Control and Prevention
EPI560658	NS	Kenya	2014-Aug-19	A/Kenya/123/2014	CDC-Kenya	Centers for Disease Control and Prevention
EPI560659	MP	Kenya	2014-Aug-19	A/Kenya/123/2014	CDC-Kenya	Centers for Disease Control and Prevention
EPI560660	PA	Kenya	2014-Aug-19	A/Kenya/123/2014	CDC-Kenya	Centers for Disease Control and Prevention
EPI560661	PB2	Kenya	2014-Aug-19	A/Kenya/123/2014	CDC-Kenya	Centers for Disease Control and Prevention
EPI560663	NA	Kenya	2014-Aug-19	A/Kenya/123/2014	CDC-Kenya	Centers for Disease Control and Prevention
EPI560664	HA	Kenya	2014-Aug-19	A/Kenya/123/2014	CDC-Kenya	Centers for Disease Control and Prevention
EPI560637	NP	Kenya	2014-Aug-26	A/Kenya/128/2014	CDC-Kenya	Centers for Disease Control and Prevention
EPI560638	NS	Kenya	2014-Aug-26	A/Kenya/128/2014	CDC-Kenya	Centers for Disease Control and Prevention
EPI560639	MP	Kenya	2014-Aug-26	A/Kenya/128/2014	CDC-Kenya	Centers for Disease Control and Prevention
EPI560640	PA	Kenya	2014-Aug-26	A/Kenya/128/2014	CDC-Kenya	Centers for Disease Control and Prevention
EPI560641	PB2	Kenya	2014-Aug-26	A/Kenya/128/2014	CDC-Kenya	Centers for Disease Control and Prevention
EPI560642	PB1	Kenya	2014-Aug-26	A/Kenya/128/2014	CDC-Kenya	Centers for Disease Control and Prevention
EPI560643	NA	Kenya	2014-Aug-26	A/Kenya/128/2014	CDC-Kenya	Centers for Disease Control and Prevention
EPI560644	HA	Kenya	2014-Aug-26	A/Kenya/128/2014	CDC-Kenya	Centers for Disease Control and Prevention
EPI560629	NP	Kenya	2014-Aug-21	A/Kenya/125/2014	CDC-Kenya	Centers for Disease Control and Prevention
EPI560630	NS	Kenya	2014-Aug-21	A/Kenya/125/2014	CDC-Kenya	Centers for Disease Control and Prevention
EPI560631	MP	Kenya	2014-Aug-21	A/Kenya/125/2014	CDC-Kenya	Centers for Disease Control and Prevention
EPI560632	PA	Kenya	2014-Aug-21	A/Kenya/125/2014	CDC-Kenya	Centers for Disease Control and Prevention
EPI560633	PB2	Kenya	2014-Aug-21	A/Kenya/125/2014	CDC-Kenya	Centers for Disease Control and Prevention
EPI560634	PB1	Kenya	2014-Aug-21	A/Kenya/125/2014	CDC-Kenya	Centers for Disease Control and Prevention
EPI560635	NA	Kenya	2014-Aug-21	A/Kenya/125/2014	CDC-Kenya	Centers for Disease Control and Prevention
EPI560636	HA	Kenya	2014-Aug-21	A/Kenya/125/2014	CDC-Kenya	Centers for Disease Control and Prevention
EPI560628	HA	Kenya	2014-Aug-27	A/Kenya/124/2014	CDC-Kenya	Centers for Disease Control and Prevention
EPI560621	NP	Kenya	2014-Aug-27	A/Kenya/124/2014	CDC-Kenya	Centers for Disease Control and Prevention
EPI560622	NS	Kenya	2014-Aug-27	A/Kenya/124/2014	CDC-Kenya	Centers for Disease Control and Prevention
EPI560623	MP	Kenya	2014-Aug-27	A/Kenya/124/2014	CDC-Kenya	Centers for Disease Control and Prevention
EPI560624	PA	Kenya	2014-Aug-27	A/Kenya/124/2014	CDC-Kenya	Centers for Disease Control and Prevention
EPI560625	PB2	Kenya	2014-Aug-27	A/Kenya/124/2014	CDC-Kenya	Centers for Disease Control and Prevention
EPI560626	PB1	Kenya	2014-Aug-27	A/Kenya/124/2014	CDC-Kenya	Centers for Disease Control and Prevention
EPI560627	NA	Kenya	2014-Aug-27	A/Kenya/124/2014	CDC-Kenya	Centers for Disease Control and Prevention
EPI560554	NP	Lao, People's Democratic Republic	2014-Sep-08	A/Laos/899/2014	National Center for Laboratory and Epidemiology	Centers for Disease Control and Prevention
EPI560555	NS	Lao, People's Democratic Republic	2014-Sep-08	A/Laos/899/2014	National Center for Laboratory and Epidemiology	Centers for Disease Control and Prevention
EPI560556	MP	Lao, People's Democratic Republic	2014-Sep-08	A/Laos/899/2014	National Center for Laboratory and Epidemiology	Centers for Disease Control and Prevention
EPI560557	PA	Lao, People's Democratic Republic	2014-Sep-08	A/Laos/899/2014	National Center for Laboratory and Epidemiology	Centers for Disease Control and Prevention
EPI560558	PB2	Lao, People's Democratic Republic	2014-Sep-08	A/Laos/899/2014	National Center for Laboratory and Epidemiology	Centers for Disease Control and Prevention
EPI560559	PB1	Lao, People's Democratic Republic	2014-Sep-08	A/Laos/899/2014	National Center for Laboratory and Epidemiology	Centers for Disease Control and Prevention
EPI560560	NA	Lao, People's Democratic Republic	2014-Sep-08	A/Laos/899/2014	National Center for Laboratory and Epidemiology	Centers for Disease Control and Prevention
EPI560561	HA	Lao, People's Democratic Republic	2014-Sep-08	A/Laos/899/2014	National Center for Laboratory and Epidemiology	Centers for Disease Control and Prevention
EPI560546	NP	Lao, People's Democratic Republic	2014-Aug-26	A/Laos/859/2014	National Center for Laboratory and Epidemiology	Centers for Disease Control and Prevention
EPI560547	NS	Lao, People's Democratic Republic	2014-Aug-26	A/Laos/859/2014	National Center for Laboratory and Epidemiology	Centers for Disease Control and Prevention
EPI560548	MP	Lao, People's Democratic Republic	2014-Aug-26	A/Laos/859/2014	National Center for Laboratory and Epidemiology	Centers for Disease Control and Prevention
EPI560549	PA	Lao, People's Democratic Republic	2014-Aug-26	A/Laos/859/2014	National Center for Laboratory and Epidemiology	Centers for Disease Control and Prevention
EPI560550	PB2	Lao, People's Democratic Republic	2014-Aug-26	A/Laos/859/2014	National Center for Laboratory and Epidemiology	Centers for Disease Control and Prevention
EPI560551	PB1	Lao, People's Democratic Republic	2014-Aug-26	A/Laos/859/2014	National Center for Laboratory and Epidemiology	Centers for Disease Control and Prevention
EPI560552	NA	Lao, People's Democratic Republic	2014-Aug-26	A/Laos/859/2014	National Center for Laboratory and Epidemiology	Centers for Disease Control and Prevention
EPI560553	HA	Lao, People's Democratic Republic	2014-Aug-26	A/Laos/859/2014	National Center for Laboratory and Epidemiology	Centers for Disease Control and Prevention
EPI560539	NP	Kenya	2014-Aug-25	A/Kenya/121/2014	CDC-Kenya	Centers for Disease Control and Prevention
EPI560540	NS	Kenya	2014-Aug-25	A/Kenya/121/2014	CDC-Kenya	Centers for Disease Control and Prevention
EPI560541	MP	Kenya	2014-Aug-25	A/Kenya/121/2014	CDC-Kenya	Centers for Disease Control and Prevention
EPI560542	PA	Kenya	2014-Aug-25	A/Kenya/121/2014	CDC-Kenya	Centers for Disease Control and Prevention
EPI560543	PB2	Kenya	2014-Aug-25	A/Kenya/121/2014	CDC-Kenya	Centers for Disease Control and Prevention
EPI560544	PB1	Kenya	2014-Aug-25	A/Kenya/121/2014	CDC-Kenya	Centers for Disease Control and Prevention
EPI560545	HA	Kenya	2014-Aug-25	A/Kenya/121/2014	CDC-Kenya	Centers for Disease Control and Prevention
EPI560515	NP	Lao, People's Democratic Republic	2014-Aug-26	A/Laos/864/2014	National Center for Laboratory and Epidemiology	Centers for Disease Control and Prevention
EPI560516	NS	Lao, People's Democratic Republic	2014-Aug-26	A/Laos/864/2014	National Center for Laboratory and Epidemiology	Centers for Disease Control and Prevention
EPI560517	MP	Lao, People's Democratic Republic	2014-Aug-26	A/Laos/864/2014	National Center for Laboratory and Epidemiology	Centers for Disease Control and Prevention
EPI560518	PA	Lao, People's Democratic Republic	2014-Aug-26	A/Laos/864/2014	National Center for Laboratory and Epidemiology	Centers for Disease Control and Prevention
EPI560519	PB2	Lao, People's Democratic Republic	2014-Aug-26	A/Laos/864/2014	National Center for Laboratory and Epidemiology	Centers for Disease Control and Prevention
EPI560520	PB1	Lao, People's Democratic Republic	2014-Aug-26	A/Laos/864/2014	National Center for Laboratory and Epidemiology	Centers for Disease Control and Prevention
EPI560521	NA	Lao, People's Democratic Republic	2014-Aug-26	A/Laos/864/2014	National Center for Laboratory and Epidemiology	Centers for Disease Control and Prevention
EPI560522	HA	Lao, People's Democratic Republic	2014-Aug-26	A/Laos/864/2014	National Center for Laboratory and Epidemiology	Centers for Disease Control and Prevention
EPI560512	PB1	Kenya	2014-Aug-27	A/Kenya/126/2014	CDC-Kenya	Centers for Disease Control and Prevention
EPI560513	NA	Kenya	2014-Aug-27	A/Kenya/126/2014	CDC-Kenya	Centers for Disease Control and Prevention
EPI560514	HA	Kenya	2014-Aug-27	A/Kenya/126/2014	CDC-Kenya	Centers for Disease Control and Prevention
EPI560507	NP	Kenya	2014-Aug-27	A/Kenya/126/2014	CDC-Kenya	Centers for Disease Control and Prevention
EPI560508	NS	Kenya	2014-Aug-27	A/Kenya/126/2014	CDC-Kenya	Centers for Disease Control and Prevention
EPI560509	MP	Kenya	2014-Aug-27	A/Kenya/126/2014	CDC-Kenya	Centers for Disease Control and Prevention
EPI560510	PA	Kenya	2014-Aug-27	A/Kenya/126/2014	CDC-Kenya	Centers for Disease Control and Prevention
EPI560511	PB2	Kenya	2014-Aug-27	A/Kenya/126/2014	CDC-Kenya	Centers for Disease Control and Prevention
EPI560499	NP	Lao, People's Democratic Republic	2014-Aug-25	A/Laos/842/2014	National Center for Laboratory and Epidemiology	Centers for Disease Control and Prevention
EPI560500	NS	Lao, People's Democratic Republic	2014-Aug-25	A/Laos/842/2014	National Center for Laboratory and Epidemiology	Centers for Disease Control and Prevention
EPI560501	MP	Lao, People's Democratic Republic	2014-Aug-25	A/Laos/842/2014	National Center for Laboratory and Epidemiology	Centers for Disease Control and Prevention
EPI560502	PA	Lao, People's Democratic Republic	2014-Aug-25	A/Laos/842/2014	National Center for Laboratory and Epidemiology	Centers for Disease Control and Prevention
EPI560503	PB2	Lao, People's Democratic Republic	2014-Aug-25	A/Laos/842/2014	National Center for Laboratory and Epidemiology	Centers for Disease Control and Prevention
EPI560504	PB1	Lao, People's Democratic Republic	2014-Aug-25	A/Laos/842/2014	National Center for Laboratory and Epidemiology	Centers for Disease Control and Prevention
EPI560505	NA	Lao, People's Democratic Republic	2014-Aug-25	A/Laos/842/2014	National Center for Laboratory and Epidemiology	Centers for Disease Control and Prevention
EPI560506	HA	Lao, People's Democratic Republic	2014-Aug-25	A/Laos/842/2014	National Center for Laboratory and Epidemiology	Centers for Disease Control and Prevention
EPI560491	NP	Lao, People's Democratic Republic	2014-Aug-06	A/Laos/768/2014	National Center for Laboratory and Epidemiology	Centers for Disease Control and Prevention
EPI560492	NS	Lao, People's Democratic Republic	2014-Aug-06	A/Laos/768/2014	National Center for Laboratory and Epidemiology	Centers for Disease Control and Prevention
EPI560493	MP	Lao, People's Democratic Republic	2014-Aug-06	A/Laos/768/2014	National Center for Laboratory and Epidemiology	Centers for Disease Control and Prevention
EPI560494	PA	Lao, People's Democratic Republic	2014-Aug-06	A/Laos/768/2014	National Center for Laboratory and Epidemiology	Centers for Disease Control and Prevention
EPI560495	PB2	Lao, People's Democratic Republic	2014-Aug-06	A/Laos/768/2014	National Center for Laboratory and Epidemiology	Centers for Disease Control and Prevention
EPI560496	PB1	Lao, People's Democratic Republic	2014-Aug-06	A/Laos/768/2014	National Center for Laboratory and Epidemiology	Centers for Disease Control and Prevention
EPI560497	NA	Lao, People's Democratic Republic	2014-Aug-06	A/Laos/768/2014	National Center for Laboratory and Epidemiology	Centers for Disease Control and Prevention
EPI560498	HA	Lao, People's Democratic Republic	2014-Aug-06	A/Laos/768/2014	National Center for Laboratory and Epidemiology	Centers for Disease Control and Prevention
EPI622101	NA	Lao, People's Democratic Republic	2014-Aug-06	A/Laos/767/2014	National Center for Laboratory and Epidemiology	Centers for Disease Control and Prevention
EPI560485	NP	Lao, People's Democratic Republic	2014-Aug-06	A/Laos/767/2014	National Center for Laboratory and Epidemiology	Centers for Disease Control and Prevention
EPI560486	MP	Lao, People's Democratic Republic	2014-Aug-06	A/Laos/767/2014	National Center for Laboratory and Epidemiology	Centers for Disease Control and Prevention
EPI560487	PA	Lao, People's Democratic Republic	2014-Aug-06	A/Laos/767/2014	National Center for Laboratory and Epidemiology	Centers for Disease Control and Prevention
EPI560488	PB2	Lao, People's Democratic Republic	2014-Aug-06	A/Laos/767/2014	National Center for Laboratory and Epidemiology	Centers for Disease Control and Prevention
EPI560489	PB1	Lao, People's Democratic Republic	2014-Aug-06	A/Laos/767/2014	National Center for Laboratory and Epidemiology	Centers for Disease Control and Prevention
EPI560490	HA	Lao, People's Democratic Republic	2014-Aug-06	A/Laos/767/2014	National Center for Laboratory and Epidemiology	Centers for Disease Control and Prevention
EPI560464	NP	Chile	2014-Sep-16	A/Iquique/62331/2014	Instituto de Salud Publica de Chile	Centers for Disease Control and Prevention
EPI560465	NS	Chile	2014-Sep-16	A/Iquique/62331/2014	Instituto de Salud Publica de Chile	Centers for Disease Control and Prevention
EPI560466	MP	Chile	2014-Sep-16	A/Iquique/62331/2014	Instituto de Salud Publica de Chile	Centers for Disease Control and Prevention
EPI560467	PA	Chile	2014-Sep-16	A/Iquique/62331/2014	Instituto de Salud Publica de Chile	Centers for Disease Control and Prevention
EPI560468	PB2	Chile	2014-Sep-16	A/Iquique/62331/2014	Instituto de Salud Publica de Chile	Centers for Disease Control and Prevention
EPI560469	PB1	Chile	2014-Sep-16	A/Iquique/62331/2014	Instituto de Salud Publica de Chile	Centers for Disease Control and Prevention
EPI560470	NA	Chile	2014-Sep-16	A/Iquique/62331/2014	Instituto de Salud Publica de Chile	Centers for Disease Control and Prevention
EPI560471	HA	Chile	2014-Sep-16	A/Iquique/62331/2014	Instituto de Salud Publica de Chile	Centers for Disease Control and Prevention
EPI560434	NP	China	2014-Aug-04	A/Beijing-Xicheng/13100/2014	WHO Chinese National Influenza Center	Centers for Disease Control and Prevention
EPI560435	NS	China	2014-Aug-04	A/Beijing-Xicheng/13100/2014	WHO Chinese National Influenza Center	Centers for Disease Control and Prevention
EPI560436	MP	China	2014-Aug-04	A/Beijing-Xicheng/13100/2014	WHO Chinese National Influenza Center	Centers for Disease Control and Prevention
EPI560437	PB1	China	2014-Aug-04	A/Beijing-Xicheng/13100/2014	WHO Chinese National Influenza Center	Centers for Disease Control and Prevention
EPI560438	NA	China	2014-Aug-04	A/Beijing-Xicheng/13100/2014	WHO Chinese National Influenza Center	Centers for Disease Control and Prevention
EPI560439	HA	China	2014-Aug-04	A/Beijing-Xicheng/13100/2014	WHO Chinese National Influenza Center	Centers for Disease Control and Prevention
EPI575635	PB2	China	2014-Aug-04	A/Beijing-Xicheng/13100/2014	WHO Chinese National Influenza Center	Centers for Disease Control and Prevention
EPI575634	PA	China	2014-Aug-04	A/Beijing-Xicheng/13100/2014	WHO Chinese National Influenza Center	Centers for Disease Control and Prevention
EPI560428	NP	China	2014-Aug-12	A/Shanxi-Xinghualing/1663/2014	WHO Chinese National Influenza Center	Centers for Disease Control and Prevention
EPI560429	NS	China	2014-Aug-12	A/Shanxi-Xinghualing/1663/2014	WHO Chinese National Influenza Center	Centers for Disease Control and Prevention
EPI560430	MP	China	2014-Aug-12	A/Shanxi-Xinghualing/1663/2014	WHO Chinese National Influenza Center	Centers for Disease Control and Prevention
EPI560431	PB1	China	2014-Aug-12	A/Shanxi-Xinghualing/1663/2014	WHO Chinese National Influenza Center	Centers for Disease Control and Prevention
EPI560432	NA	China	2014-Aug-12	A/Shanxi-Xinghualing/1663/2014	WHO Chinese National Influenza Center	Centers for Disease Control and Prevention
EPI560433	HA	China	2014-Aug-12	A/Shanxi-Xinghualing/1663/2014	WHO Chinese National Influenza Center	Centers for Disease Control and Prevention
EPI575633	PA	China	2014-Aug-12	A/Shanxi-Xinghualing/1663/2014	WHO Chinese National Influenza Center	Centers for Disease Control and Prevention
EPI559690	HA	India	2014-Jul-04	A/India/4986/2014		Other Database Import	Biswas,D.; Yadav,K.; Dutta,M.; Sarmah,K.; Borkakoty,B.; Mahanta,J.
EPI559689	HA	India	2014-Jul-04	A/India/4976/2014		Other Database Import	Biswas,D.; Yadav,K.; Dutta,M.; Sarmah,K.; Borkakoty,B.; Mahanta,J.
EPI559688	HA	India	2014-Jul-04	A/India/4974/2014		Other Database Import	Biswas,D.; Yadav,K.; Dutta,M.; Sarmah,K.; Borkakoty,B.; Mahanta,J.
EPI557358	HA	Sweden	2014-Sep-26	A/Stockholm/24/2014	Public Health Agency of Sweden	National Institute for Medical Research
EPI557359	NA	Sweden	2014-Sep-26	A/Stockholm/24/2014	Public Health Agency of Sweden	National Institute for Medical Research
EPI557356	HA	Sweden	2014-Sep-28	A/Stockholm/20/2014	Public Health Agency of Sweden	National Institute for Medical Research
EPI557357	NA	Sweden	2014-Sep-28	A/Stockholm/20/2014	Public Health Agency of Sweden	National Institute for Medical Research
EPI557344	HA	Norway	2014-Aug-07	A/Norway/2178/2014	WHO National Influenza Centre	National Institute for Medical Research
EPI557345	NA	Norway	2014-Aug-07	A/Norway/2178/2014	WHO National Influenza Centre	National Institute for Medical Research
EPI557316	HA	France	2014-Sep-11	A/Marseille/2180/2014	CRR virus Influenza region Sud	National Institute for Medical Research
EPI557317	NA	France	2014-Sep-11	A/Marseille/2180/2014	CRR virus Influenza region Sud	National Institute for Medical Research
EPI557249	HA	Belgium	2014-Sep-29	A/Belgium/H80/2014	Scientific Institute of Public Health	National Institute for Medical Research
EPI557250	NA	Belgium	2014-Sep-29	A/Belgium/H80/2014	Scientific Institute of Public Health	National Institute for Medical Research
EPI556777	NS	United States	2014-Sep-16	A/Maryland/26/2014	Maryland Department of Health and Mental Hygiene	Centers for Disease Control and Prevention
EPI556778	MP	United States	2014-Sep-16	A/Maryland/26/2014	Maryland Department of Health and Mental Hygiene	Centers for Disease Control and Prevention
EPI556779	PA	United States	2014-Sep-16	A/Maryland/26/2014	Maryland Department of Health and Mental Hygiene	Centers for Disease Control and Prevention
EPI556780	PB2	United States	2014-Sep-16	A/Maryland/26/2014	Maryland Department of Health and Mental Hygiene	Centers for Disease Control and Prevention
EPI556781	PB1	United States	2014-Sep-16	A/Maryland/26/2014	Maryland Department of Health and Mental Hygiene	Centers for Disease Control and Prevention
EPI556782	NA	United States	2014-Sep-16	A/Maryland/26/2014	Maryland Department of Health and Mental Hygiene	Centers for Disease Control and Prevention
EPI556783	HA	United States	2014-Sep-16	A/Maryland/26/2014	Maryland Department of Health and Mental Hygiene	Centers for Disease Control and Prevention
EPI556776	NP	United States	2014-Sep-16	A/Maryland/26/2014	Maryland Department of Health and Mental Hygiene	Centers for Disease Control and Prevention
EPI566603	NA	Chile	2014-Jul-20	A/Antofagasta/47365/2014	Instituto de Salud Publica de Chile	Instituto de Salud Publica de Chile
EPI555138	HA	Chile	2014-Jul-20	A/Antofagasta/47365/2014	Instituto de Salud Publica de Chile	Instituto de Salud Publica de Chile
EPI566602	NA	Chile	2014-Jul-21	A/Linares/47374/2014	Instituto de Salud Publica de Chile	Instituto de Salud Publica de Chile
EPI555137	HA	Chile	2014-Jul-21	A/Linares/47374/2014	Instituto de Salud Publica de Chile	Instituto de Salud Publica de Chile
EPI555136	HA	Chile	2014-Jul-24	A/Rancagua/47380/2014	Instituto de Salud Publica de Chile	Instituto de Salud Publica de Chile
EPI566600	NA	Chile	2014-Jul-24	A/Rancagua/47380/2014	Instituto de Salud Publica de Chile	Instituto de Salud Publica de Chile
EPI555135	HA	Chile	2014-Jul-20	A/Copiapo/47381/2014	Instituto de Salud Publica de Chile	Instituto de Salud Publica de Chile
EPI566601	NA	Chile	2014-Jul-20	A/Copiapo/47381/2014	Instituto de Salud Publica de Chile	Instituto de Salud Publica de Chile
EPI555134	HA	Chile	2014-Jul-23	A/Talca/47758/2014	Instituto de Salud Publica de Chile	Instituto de Salud Publica de Chile
EPI566599	NA	Chile	2014-Jul-23	A/Talca/47758/2014	Instituto de Salud Publica de Chile	Instituto de Salud Publica de Chile
EPI555133	HA	Chile	2014-Jul-23	A/LaSerena/47768/2014	Instituto de Salud Publica de Chile	Instituto de Salud Publica de Chile
EPI566598	NA	Chile	2014-Jul-23	A/LaSerena/47768/2014	Instituto de Salud Publica de Chile	Instituto de Salud Publica de Chile
EPI566597	NA	Chile	2014-Jul-21	A/Melipilla/47882/2014	Instituto de Salud Publica de Chile	Instituto de Salud Publica de Chile
EPI555132	HA	Chile	2014-Jul-21	A/Melipilla/47882/2014	Instituto de Salud Publica de Chile	Instituto de Salud Publica de Chile
EPI555131	HA	Chile	2014-Jul-23	A/IslaPascua/47896/2014	Instituto de Salud Publica de Chile	Instituto de Salud Publica de Chile
EPI566596	NA	Chile	2014-Jul-23	A/IslaPascua/47896/2014	Instituto de Salud Publica de Chile	Instituto de Salud Publica de Chile
EPI555070	HA	Chile	2014-Jul-28	A/Valparaiso/47927/2014	Instituto de Salud Publica de Chile	Instituto de Salud Publica de Chile
EPI566595	NA	Chile	2014-Jul-28	A/Valparaiso/47927/2014	Instituto de Salud Publica de Chile	Instituto de Salud Publica de Chile
EPI555069	HA	Chile	2014-Jul-28	A/Coyhaique/48056/2014	Instituto de Salud Publica de Chile	Instituto de Salud Publica de Chile
EPI566594	NA	Chile	2014-Jul-28	A/Coyhaique/48056/2014	Instituto de Salud Publica de Chile	Instituto de Salud Publica de Chile
EPI566593	NA	Chile	2014-Jul-10	A/Concepcion/48058/2014	Instituto de Salud Publica de Chile	Instituto de Salud Publica de Chile
EPI555067	HA	Chile	2014-Jul-10	A/Concepcion/48058/2014	Instituto de Salud Publica de Chile	Instituto de Salud Publica de Chile
EPI566592	NA	Chile	2014-Jul-15	A/Chillan/48162/2014	Instituto de Salud Publica de Chile	Instituto de Salud Publica de Chile
EPI555066	HA	Chile	2014-Jul-15	A/Chillan/48162/2014	Instituto de Salud Publica de Chile	Instituto de Salud Publica de Chile
EPI566591	NA	Chile	2014-Jul-02	A/Lota/48166/2014	Instituto de Salud Publica de Chile	Instituto de Salud Publica de Chile
EPI555065	HA	Chile	2014-Jul-02	A/Lota/48166/2014	Instituto de Salud Publica de Chile	Instituto de Salud Publica de Chile
EPI566590	NA	Chile	2014-Jul-24	A/Coronel/54789/2014	Instituto de Salud Publica de Chile	Instituto de Salud Publica de Chile
EPI555064	HA	Chile	2014-Jul-24	A/Coronel/54789/2014	Instituto de Salud Publica de Chile	Instituto de Salud Publica de Chile
EPI566589	NA	Chile	2014-Aug-24	A/Antofagasta/56016/2014	Instituto de Salud Publica de Chile	Instituto de Salud Publica de Chile
EPI555063	HA	Chile	2014-Aug-24	A/Antofagasta/56016/2014	Instituto de Salud Publica de Chile	Instituto de Salud Publica de Chile
EPI566588	NA	Chile	2014-Aug-25	A/SanAntonio/56022/2014	Instituto de Salud Publica de Chile	Instituto de Salud Publica de Chile
EPI555061	HA	Chile	2014-Aug-25	A/SanAntonio/56022/2014	Instituto de Salud Publica de Chile	Instituto de Salud Publica de Chile
EPI566587	NA	Chile	2014-Sep-02	A/LaSerena/56499/2014	Instituto de Salud Publica de Chile	Instituto de Salud Publica de Chile
EPI555060	HA	Chile	2014-Sep-02	A/LaSerena/56499/2014	Instituto de Salud Publica de Chile	Instituto de Salud Publica de Chile
EPI566586	NA	Chile	2014-Sep-05	A/IslaPascua/58097/2014	Instituto de Salud Publica de Chile	Instituto de Salud Publica de Chile
EPI555059	HA	Chile	2014-Sep-05	A/IslaPascua/58097/2014	Instituto de Salud Publica de Chile	Instituto de Salud Publica de Chile
EPI555058	HA	Chile	2014-Sep-09	A/Talca/58195/2014	Instituto de Salud Publica de Chile	Instituto de Salud Publica de Chile
EPI566585	NA	Chile	2014-Sep-09	A/Talca/58195/2014	Instituto de Salud Publica de Chile	Instituto de Salud Publica de Chile
EPI566584	NA	Chile	2014-Sep-11	A/Coquimbo/58657/2014	Instituto de Salud Publica de Chile	Instituto de Salud Publica de Chile
EPI555057	HA	Chile	2014-Sep-11	A/Coquimbo/58657/2014	Instituto de Salud Publica de Chile	Instituto de Salud Publica de Chile
EPI566583	NA	Chile	2014-Sep-11	A/Osorno/60004/2014	Instituto de Salud Publica de Chile	Instituto de Salud Publica de Chile
EPI555056	HA	Chile	2014-Sep-11	A/Osorno/60004/2014	Instituto de Salud Publica de Chile	Instituto de Salud Publica de Chile
EPI555055	HA	Chile	2014-Sep-22	A/Linares/60983/2014	Instituto de Salud Publica de Chile	Instituto de Salud Publica de Chile
EPI566582	NA	Chile	2014-Sep-05	A/Concepcion/61700/2014	Instituto de Salud Publica de Chile	Instituto de Salud Publica de Chile
EPI555054	HA	Chile	2014-Sep-05	A/Concepcion/61700/2014	Instituto de Salud Publica de Chile	Instituto de Salud Publica de Chile
EPI566581	NA	Chile	2014-Sep-29	A/Iquique/64794/2014	Instituto de Salud Publica de Chile	Instituto de Salud Publica de Chile
EPI555053	HA	Chile	2014-Sep-29	A/Iquique/64794/2014	Instituto de Salud Publica de Chile	Instituto de Salud Publica de Chile
EPI555025	NA	Japan	2014-Sep-21	A/SHIGA/39/2014	Shiga Prefectural Institute of Public Health	National Institute of Infectious Diseases (NIID)	Takashita,Emi; Fujisaki,Seiichiro; Shirakura,Masayuki; Watanabe,Shinji; Odagiri,Takato
EPI555026	HA	Japan	2014-Sep-21	A/SHIGA/39/2014	Shiga Prefectural Institute of Public Health	National Institute of Infectious Diseases (NIID)	Takashita,Emi; Fujisaki,Seiichiro; Shirakura,Masayuki; Watanabe,Shinji; Odagiri,Takato
EPI554932	MP	China	2014-Sep-11	A/Hubei-Hongshan/1670/2014	WHO Chinese National Influenza Center	WHO Chinese National Influenza Center	Xiaoxu Zeng,Xiyan Li,Xiang Zhao,Yanhui Cheng,minju Tan,Weijuan Huang,Dayan Wang,Dexin Li,Yuelong Shu
EPI554933	NA	China	2014-Sep-11	A/Hubei-Hongshan/1670/2014	WHO Chinese National Influenza Center	WHO Chinese National Influenza Center	Xiaoxu Zeng,Xiyan Li,Xiang Zhao,Yanhui Cheng,minju Tan,Weijuan Huang,Dayan Wang,Dexin Li,Yuelong Shu
EPI554934	HA	China	2014-Sep-11	A/Hubei-Hongshan/1670/2014	WHO Chinese National Influenza Center	WHO Chinese National Influenza Center	Xiaoxu Zeng,Xiyan Li,Xiang Zhao,Yanhui Cheng,minju Tan,Weijuan Huang,Dayan Wang,Dexin Li,Yuelong Shu
EPI554917	MP	China	2014-Aug-19	A/HK/7368/2014	WHO Chinese National Influenza Center	WHO Chinese National Influenza Center	Xiaoxu Zeng,Xiyan Li,Xiang Zhao,Yanhui Cheng,minju Tan,Weijuan Huang,Dayan Wang,Dexin Li,Yuelong Shu
EPI554918	NA	China	2014-Aug-19	A/HK/7368/2014	WHO Chinese National Influenza Center	WHO Chinese National Influenza Center	Xiaoxu Zeng,Xiyan Li,Xiang Zhao,Yanhui Cheng,minju Tan,Weijuan Huang,Dayan Wang,Dexin Li,Yuelong Shu
EPI554919	HA	China	2014-Aug-19	A/HK/7368/2014	WHO Chinese National Influenza Center	WHO Chinese National Influenza Center	Xiaoxu Zeng,Xiyan Li,Xiang Zhao,Yanhui Cheng,minju Tan,Weijuan Huang,Dayan Wang,Dexin Li,Yuelong Shu
EPI554914	MP	China	2014-Aug-22	A/Guangxi-Xiangshan/1704/2014	WHO Chinese National Influenza Center	WHO Chinese National Influenza Center	Xiaoxu Zeng,Xiyan Li,Xiang Zhao,Yanhui Cheng,minju Tan,Weijuan Huang,Dayan Wang,Dexin Li,Yuelong Shu
EPI554915	NA	China	2014-Aug-22	A/Guangxi-Xiangshan/1704/2014	WHO Chinese National Influenza Center	WHO Chinese National Influenza Center	Xiaoxu Zeng,Xiyan Li,Xiang Zhao,Yanhui Cheng,minju Tan,Weijuan Huang,Dayan Wang,Dexin Li,Yuelong Shu
EPI554916	HA	China	2014-Aug-22	A/Guangxi-Xiangshan/1704/2014	WHO Chinese National Influenza Center	WHO Chinese National Influenza Center	Xiaoxu Zeng,Xiyan Li,Xiang Zhao,Yanhui Cheng,minju Tan,Weijuan Huang,Dayan Wang,Dexin Li,Yuelong Shu
EPI554911	MP	China	2014-Sep-01	A/Sichuan-Gaoxin/1192/2014	WHO Chinese National Influenza Center	WHO Chinese National Influenza Center	Xiaoxu Zeng,Xiyan Li,Xiang Zhao,Yanhui Cheng,minju Tan,Weijuan Huang,Dayan Wang,Dexin Li,Yuelong Shu
EPI554912	NA	China	2014-Sep-01	A/Sichuan-Gaoxin/1192/2014	WHO Chinese National Influenza Center	WHO Chinese National Influenza Center	Xiaoxu Zeng,Xiyan Li,Xiang Zhao,Yanhui Cheng,minju Tan,Weijuan Huang,Dayan Wang,Dexin Li,Yuelong Shu
EPI554913	HA	China	2014-Sep-01	A/Sichuan-Gaoxin/1192/2014	WHO Chinese National Influenza Center	WHO Chinese National Influenza Center	Xiaoxu Zeng,Xiyan Li,Xiang Zhao,Yanhui Cheng,minju Tan,Weijuan Huang,Dayan Wang,Dexin Li,Yuelong Shu
EPI554908	MP	China	2014-Sep-01	A/Jiangsu-Nanjinggulou/13151/2014	WHO Chinese National Influenza Center	WHO Chinese National Influenza Center	Xiaoxu Zeng,Xiyan Li,Xiang Zhao,Yanhui Cheng,minju Tan,Weijuan Huang,Dayan Wang,Dexin Li,Yuelong Shu
EPI554909	NA	China	2014-Sep-01	A/Jiangsu-Nanjinggulou/13151/2014	WHO Chinese National Influenza Center	WHO Chinese National Influenza Center	Xiaoxu Zeng,Xiyan Li,Xiang Zhao,Yanhui Cheng,minju Tan,Weijuan Huang,Dayan Wang,Dexin Li,Yuelong Shu
EPI554910	HA	China	2014-Sep-01	A/Jiangsu-Nanjinggulou/13151/2014	WHO Chinese National Influenza Center	WHO Chinese National Influenza Center	Xiaoxu Zeng,Xiyan Li,Xiang Zhao,Yanhui Cheng,minju Tan,Weijuan Huang,Dayan Wang,Dexin Li,Yuelong Shu
EPI554905	MP	China	2014-Aug-23	A/HK/7409/2014	WHO Chinese National Influenza Center	WHO Chinese National Influenza Center	Xiaoxu Zeng,Xiyan Li,Xiang Zhao,Yanhui Cheng,minju Tan,Weijuan Huang,Dayan Wang,Dexin Li,Yuelong Shu
EPI554906	NA	China	2014-Aug-23	A/HK/7409/2014	WHO Chinese National Influenza Center	WHO Chinese National Influenza Center	Xiaoxu Zeng,Xiyan Li,Xiang Zhao,Yanhui Cheng,minju Tan,Weijuan Huang,Dayan Wang,Dexin Li,Yuelong Shu
EPI554907	HA	China	2014-Aug-23	A/HK/7409/2014	WHO Chinese National Influenza Center	WHO Chinese National Influenza Center	Xiaoxu Zeng,Xiyan Li,Xiang Zhao,Yanhui Cheng,minju Tan,Weijuan Huang,Dayan Wang,Dexin Li,Yuelong Shu
EPI554899	MP	China	2014-Sep-02	A/Guizhou-Zhongshan/1722/2014	WHO Chinese National Influenza Center	WHO Chinese National Influenza Center	Xiaoxu Zeng,Xiyan Li,Xiang Zhao,Yanhui Cheng,minju Tan,Weijuan Huang,Dayan Wang,Dexin Li,Yuelong Shu
EPI554900	NA	China	2014-Sep-02	A/Guizhou-Zhongshan/1722/2014	WHO Chinese National Influenza Center	WHO Chinese National Influenza Center	Xiaoxu Zeng,Xiyan Li,Xiang Zhao,Yanhui Cheng,minju Tan,Weijuan Huang,Dayan Wang,Dexin Li,Yuelong Shu
EPI554901	HA	China	2014-Sep-02	A/Guizhou-Zhongshan/1722/2014	WHO Chinese National Influenza Center	WHO Chinese National Influenza Center	Xiaoxu Zeng,Xiyan Li,Xiang Zhao,Yanhui Cheng,minju Tan,Weijuan Huang,Dayan Wang,Dexin Li,Yuelong Shu
EPI554896	MP	China	2014-Aug-04	A/Beijing-Xicheng/13100/2014	WHO Chinese National Influenza Center	WHO Chinese National Influenza Center	Xiaoxu Zeng,Xiyan Li,Xiang Zhao,Yanhui Cheng,minju Tan,Weijuan Huang,Dayan Wang,Dexin Li,Yuelong Shu
EPI554897	NA	China	2014-Aug-04	A/Beijing-Xicheng/13100/2014	WHO Chinese National Influenza Center	WHO Chinese National Influenza Center	Xiaoxu Zeng,Xiyan Li,Xiang Zhao,Yanhui Cheng,minju Tan,Weijuan Huang,Dayan Wang,Dexin Li,Yuelong Shu
EPI554898	HA	China	2014-Aug-04	A/Beijing-Xicheng/13100/2014	WHO Chinese National Influenza Center	WHO Chinese National Influenza Center	Xiaoxu Zeng,Xiyan Li,Xiang Zhao,Yanhui Cheng,minju Tan,Weijuan Huang,Dayan Wang,Dexin Li,Yuelong Shu
EPI554893	MP	China	2014-Aug-25	A/Sichuan-Fucheng/1804/2014	WHO Chinese National Influenza Center	WHO Chinese National Influenza Center	Xiaoxu Zeng,Xiyan Li,Xiang Zhao,Yanhui Cheng,minju Tan,Weijuan Huang,Dayan Wang,Dexin Li,Yuelong Shu
EPI554894	NA	China	2014-Aug-25	A/Sichuan-Fucheng/1804/2014	WHO Chinese National Influenza Center	WHO Chinese National Influenza Center	Xiaoxu Zeng,Xiyan Li,Xiang Zhao,Yanhui Cheng,minju Tan,Weijuan Huang,Dayan Wang,Dexin Li,Yuelong Shu
EPI554895	HA	China	2014-Aug-25	A/Sichuan-Fucheng/1804/2014	WHO Chinese National Influenza Center	WHO Chinese National Influenza Center	Xiaoxu Zeng,Xiyan Li,Xiang Zhao,Yanhui Cheng,minju Tan,Weijuan Huang,Dayan Wang,Dexin Li,Yuelong Shu
EPI554890	MP	China	2014-Aug-04	A/Zhejiang-Nanxun/1614/2014	WHO Chinese National Influenza Center	WHO Chinese National Influenza Center	Xiaoxu Zeng,Xiyan Li,Xiang Zhao,Yanhui Cheng,minju Tan,Weijuan Huang,Dayan Wang,Dexin Li,Yuelong Shu
EPI554891	NA	China	2014-Aug-04	A/Zhejiang-Nanxun/1614/2014	WHO Chinese National Influenza Center	WHO Chinese National Influenza Center	Xiaoxu Zeng,Xiyan Li,Xiang Zhao,Yanhui Cheng,minju Tan,Weijuan Huang,Dayan Wang,Dexin Li,Yuelong Shu
EPI554892	HA	China	2014-Aug-04	A/Zhejiang-Nanxun/1614/2014	WHO Chinese National Influenza Center	WHO Chinese National Influenza Center	Xiaoxu Zeng,Xiyan Li,Xiang Zhao,Yanhui Cheng,minju Tan,Weijuan Huang,Dayan Wang,Dexin Li,Yuelong Shu
EPI554887	MP	China	2014-Sep-01	A/Beijing-Huairou/11787/2014	WHO Chinese National Influenza Center	WHO Chinese National Influenza Center	Xiaoxu Zeng,Xiyan Li,Xiang Zhao,Yanhui Cheng,minju Tan,Weijuan Huang,Dayan Wang,Dexin Li,Yuelong Shu
EPI554888	NA	China	2014-Sep-01	A/Beijing-Huairou/11787/2014	WHO Chinese National Influenza Center	WHO Chinese National Influenza Center	Xiaoxu Zeng,Xiyan Li,Xiang Zhao,Yanhui Cheng,minju Tan,Weijuan Huang,Dayan Wang,Dexin Li,Yuelong Shu
EPI554889	HA	China	2014-Sep-01	A/Beijing-Huairou/11787/2014	WHO Chinese National Influenza Center	WHO Chinese National Influenza Center	Xiaoxu Zeng,Xiyan Li,Xiang Zhao,Yanhui Cheng,minju Tan,Weijuan Huang,Dayan Wang,Dexin Li,Yuelong Shu
EPI554884	MP	China	2014-Sep-01	A/Anhui-Tianjiaan/1736/2014	WHO Chinese National Influenza Center	WHO Chinese National Influenza Center	Xiaoxu Zeng,Xiyan Li,Xiang Zhao,Yanhui Cheng,minju Tan,Weijuan Huang,Dayan Wang,Dexin Li,Yuelong Shu
EPI554885	NA	China	2014-Sep-01	A/Anhui-Tianjiaan/1736/2014	WHO Chinese National Influenza Center	WHO Chinese National Influenza Center	Xiaoxu Zeng,Xiyan Li,Xiang Zhao,Yanhui Cheng,minju Tan,Weijuan Huang,Dayan Wang,Dexin Li,Yuelong Shu
EPI554886	HA	China	2014-Sep-01	A/Anhui-Tianjiaan/1736/2014	WHO Chinese National Influenza Center	WHO Chinese National Influenza Center	Xiaoxu Zeng,Xiyan Li,Xiang Zhao,Yanhui Cheng,minju Tan,Weijuan Huang,Dayan Wang,Dexin Li,Yuelong Shu
EPI554881	MP	China	2014-Sep-01	A/Fujian-Gulou/11944/2014	WHO Chinese National Influenza Center	WHO Chinese National Influenza Center	Xiaoxu Zeng,Xiyan Li,Xiang Zhao,Yanhui Cheng,minju Tan,Weijuan Huang,Dayan Wang,Dexin Li,Yuelong Shu
EPI554882	NA	China	2014-Sep-01	A/Fujian-Gulou/11944/2014	WHO Chinese National Influenza Center	WHO Chinese National Influenza Center	Xiaoxu Zeng,Xiyan Li,Xiang Zhao,Yanhui Cheng,minju Tan,Weijuan Huang,Dayan Wang,Dexin Li,Yuelong Shu
EPI554883	HA	China	2014-Sep-01	A/Fujian-Gulou/11944/2014	WHO Chinese National Influenza Center	WHO Chinese National Influenza Center	Xiaoxu Zeng,Xiyan Li,Xiang Zhao,Yanhui Cheng,minju Tan,Weijuan Huang,Dayan Wang,Dexin Li,Yuelong Shu
EPI554878	MP	China	2014-Aug-12	A/Shanxi-Xinghualing/1663/2014	WHO Chinese National Influenza Center	WHO Chinese National Influenza Center	Xiaoxu Zeng,Xiyan Li,Xiang Zhao,Yanhui Cheng,minju Tan,Weijuan Huang,Dayan Wang,Dexin Li,Yuelong Shu
EPI554879	NA	China	2014-Aug-12	A/Shanxi-Xinghualing/1663/2014	WHO Chinese National Influenza Center	WHO Chinese National Influenza Center	Xiaoxu Zeng,Xiyan Li,Xiang Zhao,Yanhui Cheng,minju Tan,Weijuan Huang,Dayan Wang,Dexin Li,Yuelong Shu
EPI554880	HA	China	2014-Aug-12	A/Shanxi-Xinghualing/1663/2014	WHO Chinese National Influenza Center	WHO Chinese National Influenza Center	Xiaoxu Zeng,Xiyan Li,Xiang Zhao,Yanhui Cheng,minju Tan,Weijuan Huang,Dayan Wang,Dexin Li,Yuelong Shu
EPI554875	MP	China	2014-Aug-02	A/Shanghai-Zhabei/1559/2014	WHO Chinese National Influenza Center	WHO Chinese National Influenza Center	Xiaoxu Zeng,Xiyan Li,Xiang Zhao,Yanhui Cheng,minju Tan,Weijuan Huang,Dayan Wang,Dexin Li,Yuelong Shu
EPI554876	NA	China	2014-Aug-02	A/Shanghai-Zhabei/1559/2014	WHO Chinese National Influenza Center	WHO Chinese National Influenza Center	Xiaoxu Zeng,Xiyan Li,Xiang Zhao,Yanhui Cheng,minju Tan,Weijuan Huang,Dayan Wang,Dexin Li,Yuelong Shu
EPI554877	HA	China	2014-Aug-02	A/Shanghai-Zhabei/1559/2014	WHO Chinese National Influenza Center	WHO Chinese National Influenza Center	Xiaoxu Zeng,Xiyan Li,Xiang Zhao,Yanhui Cheng,minju Tan,Weijuan Huang,Dayan Wang,Dexin Li,Yuelong Shu
EPI554873	NA	China	2014-Aug-04	A/Yunnan-Wenshan/1566/2014	WHO Chinese National Influenza Center	WHO Chinese National Influenza Center	Xiaoxu Zeng,Xiyan Li,Xiang Zhao,Yanhui Cheng,minju Tan,Weijuan Huang,Dayan Wang,Dexin Li,Yuelong Shu
EPI554874	HA	China	2014-Aug-04	A/Yunnan-Wenshan/1566/2014	WHO Chinese National Influenza Center	WHO Chinese National Influenza Center	Xiaoxu Zeng,Xiyan Li,Xiang Zhao,Yanhui Cheng,minju Tan,Weijuan Huang,Dayan Wang,Dexin Li,Yuelong Shu
EPI554872	MP	China	2014-Aug-04	A/Yunnan-Wenshan/1566/2014	WHO Chinese National Influenza Center	WHO Chinese National Influenza Center	Xiaoxu Zeng,Xiyan Li,Xiang Zhao,Yanhui Cheng,minju Tan,Weijuan Huang,Dayan Wang,Dexin Li,Yuelong Shu
EPI554869	MP	China	2014-Aug-06	A/Anhui-Tianjiaan/1669/2014	WHO Chinese National Influenza Center	WHO Chinese National Influenza Center	Xiaoxu Zeng,Xiyan Li,Xiang Zhao,Yanhui Cheng,minju Tan,Weijuan Huang,Dayan Wang,Dexin Li,Yuelong Shu
EPI554870	NA	China	2014-Aug-06	A/Anhui-Tianjiaan/1669/2014	WHO Chinese National Influenza Center	WHO Chinese National Influenza Center	Xiaoxu Zeng,Xiyan Li,Xiang Zhao,Yanhui Cheng,minju Tan,Weijuan Huang,Dayan Wang,Dexin Li,Yuelong Shu
EPI554871	HA	China	2014-Aug-06	A/Anhui-Tianjiaan/1669/2014	WHO Chinese National Influenza Center	WHO Chinese National Influenza Center	Xiaoxu Zeng,Xiyan Li,Xiang Zhao,Yanhui Cheng,minju Tan,Weijuan Huang,Dayan Wang,Dexin Li,Yuelong Shu
EPI554866	MP	China	2014-Jul-23	A/Guangxi-Qingxiu/1569/2014	WHO Chinese National Influenza Center	WHO Chinese National Influenza Center	Xiaoxu Zeng,Xiyan Li,Xiang Zhao,Yanhui Cheng,minju Tan,Weijuan Huang,Dayan Wang,Dexin Li,Yuelong Shu
EPI554867	NA	China	2014-Jul-23	A/Guangxi-Qingxiu/1569/2014	WHO Chinese National Influenza Center	WHO Chinese National Influenza Center	Xiaoxu Zeng,Xiyan Li,Xiang Zhao,Yanhui Cheng,minju Tan,Weijuan Huang,Dayan Wang,Dexin Li,Yuelong Shu
EPI554868	HA	China	2014-Jul-23	A/Guangxi-Qingxiu/1569/2014	WHO Chinese National Influenza Center	WHO Chinese National Influenza Center	Xiaoxu Zeng,Xiyan Li,Xiang Zhao,Yanhui Cheng,minju Tan,Weijuan Huang,Dayan Wang,Dexin Li,Yuelong Shu
EPI554863	MP	China	2014-Aug-05	A/Hubei-Wujiagang/1702/2014	WHO Chinese National Influenza Center	WHO Chinese National Influenza Center	Xiaoxu Zeng,Xiyan Li,Xiang Zhao,Yanhui Cheng,minju Tan,Weijuan Huang,Dayan Wang,Dexin Li,Yuelong Shu
EPI554864	NA	China	2014-Aug-05	A/Hubei-Wujiagang/1702/2014	WHO Chinese National Influenza Center	WHO Chinese National Influenza Center	Xiaoxu Zeng,Xiyan Li,Xiang Zhao,Yanhui Cheng,minju Tan,Weijuan Huang,Dayan Wang,Dexin Li,Yuelong Shu
EPI554865	HA	China	2014-Aug-05	A/Hubei-Wujiagang/1702/2014	WHO Chinese National Influenza Center	WHO Chinese National Influenza Center	Xiaoxu Zeng,Xiyan Li,Xiang Zhao,Yanhui Cheng,minju Tan,Weijuan Huang,Dayan Wang,Dexin Li,Yuelong Shu
EPI554860	MP	China	2014-Aug-01	A/Chongqing-Banan/1457/2014	WHO Chinese National Influenza Center	WHO Chinese National Influenza Center	Xiaoxu Zeng,Xiyan Li,Xiang Zhao,Yanhui Cheng,minju Tan,Weijuan Huang,Dayan Wang,Dexin Li,Yuelong Shu
EPI554861	NA	China	2014-Aug-01	A/Chongqing-Banan/1457/2014	WHO Chinese National Influenza Center	WHO Chinese National Influenza Center	Xiaoxu Zeng,Xiyan Li,Xiang Zhao,Yanhui Cheng,minju Tan,Weijuan Huang,Dayan Wang,Dexin Li,Yuelong Shu
EPI554862	HA	China	2014-Aug-01	A/Chongqing-Banan/1457/2014	WHO Chinese National Influenza Center	WHO Chinese National Influenza Center	Xiaoxu Zeng,Xiyan Li,Xiang Zhao,Yanhui Cheng,minju Tan,Weijuan Huang,Dayan Wang,Dexin Li,Yuelong Shu
EPI554857	MP	China	2014-Aug-04	A/Jiangxi-Zhushan/1614/2014	WHO Chinese National Influenza Center	WHO Chinese National Influenza Center	Xiaoxu Zeng,Xiyan Li,Xiang Zhao,Yanhui Cheng,minju Tan,Weijuan Huang,Dayan Wang,Dexin Li,Yuelong Shu
EPI554858	NA	China	2014-Aug-04	A/Jiangxi-Zhushan/1614/2014	WHO Chinese National Influenza Center	WHO Chinese National Influenza Center	Xiaoxu Zeng,Xiyan Li,Xiang Zhao,Yanhui Cheng,minju Tan,Weijuan Huang,Dayan Wang,Dexin Li,Yuelong Shu
EPI554859	HA	China	2014-Aug-04	A/Jiangxi-Zhushan/1614/2014	WHO Chinese National Influenza Center	WHO Chinese National Influenza Center	Xiaoxu Zeng,Xiyan Li,Xiang Zhao,Yanhui Cheng,minju Tan,Weijuan Huang,Dayan Wang,Dexin Li,Yuelong Shu
EPI554573	NA	Japan	2014-Aug-22	A/NIIGATA/1109/2014	Niigata Prefectural Institute of Public Health and Environmental Sciences	National Institute of Infectious Diseases (NIID)	Takashita,Emi; Fujisaki,Seiichiro; Shirakura,Masayuki; Watanabe,Shinji; Odagiri,Takato
EPI554574	HA	Japan	2014-Aug-22	A/NIIGATA/1109/2014	Niigata Prefectural Institute of Public Health and Environmental Sciences	National Institute of Infectious Diseases (NIID)	Takashita,Emi; Fujisaki,Seiichiro; Shirakura,Masayuki; Watanabe,Shinji; Odagiri,Takato
EPI554002	NA	Australia	2014-Sep-19	A/Victoria/5060/2014	Victorian Infectious Diseases Reference Laboratory	WHO Collaborating Centre for Reference and Research on Influenza	Deng,Y-M.; Iannello,P.; Spirason,N.; Jelley,L.; Lau,H.; Komadina,N.
EPI554003	HA	Australia	2014-Sep-19	A/Victoria/5060/2014	Victorian Infectious Diseases Reference Laboratory	WHO Collaborating Centre for Reference and Research on Influenza	Deng,Y-M.; Iannello,P.; Spirason,N.; Jelley,L.; Lau,H.; Komadina,N.
EPI554000	NA	Australia	2014-Jul-31	A/Canberra/82/2014	Canberra Hospital	WHO Collaborating Centre for Reference and Research on Influenza	Deng,Y-M.; Iannello,P.; Spirason,N.; Jelley,L.; Lau,H.; Komadina,N.
EPI554001	HA	Australia	2014-Jul-31	A/Canberra/82/2014	Canberra Hospital	WHO Collaborating Centre for Reference and Research on Influenza	Deng,Y-M.; Iannello,P.; Spirason,N.; Jelley,L.; Lau,H.; Komadina,N.
EPI553998	NA	New Caledonia	2014-Aug-13	A/New Caledonia/71/2014	Institut Pasteur New Caledonia	WHO Collaborating Centre for Reference and Research on Influenza	Deng,Y-M.; Iannello,P.; Spirason,N.; Jelley,L.; Lau,H.; Komadina,N.
EPI553999	HA	New Caledonia	2014-Aug-13	A/New Caledonia/71/2014	Institut Pasteur New Caledonia	WHO Collaborating Centre for Reference and Research on Influenza	Deng,Y-M.; Iannello,P.; Spirason,N.; Jelley,L.; Lau,H.; Komadina,N.
EPI553960	NP	United States	2014-Aug-08	A/Hawaii/36/2014	State of Hawaii Department of Health	Centers for Disease Control and Prevention
EPI553961	NS	United States	2014-Aug-08	A/Hawaii/36/2014	State of Hawaii Department of Health	Centers for Disease Control and Prevention
EPI553962	MP	United States	2014-Aug-08	A/Hawaii/36/2014	State of Hawaii Department of Health	Centers for Disease Control and Prevention
EPI553963	PA	United States	2014-Aug-08	A/Hawaii/36/2014	State of Hawaii Department of Health	Centers for Disease Control and Prevention
EPI553964	PB2	United States	2014-Aug-08	A/Hawaii/36/2014	State of Hawaii Department of Health	Centers for Disease Control and Prevention
EPI553965	PB1	United States	2014-Aug-08	A/Hawaii/36/2014	State of Hawaii Department of Health	Centers for Disease Control and Prevention
EPI553966	NA	United States	2014-Aug-08	A/Hawaii/36/2014	State of Hawaii Department of Health	Centers for Disease Control and Prevention
EPI553967	HA	United States	2014-Aug-08	A/Hawaii/36/2014	State of Hawaii Department of Health	Centers for Disease Control and Prevention
EPI553917	PB1	United States	2014-Sep-09	A/North Carolina/23/2014	North Carolina State Laboratory of Public Health	Centers for Disease Control and Prevention
EPI553912	NP	United States	2014-Sep-09	A/North Carolina/23/2014	North Carolina State Laboratory of Public Health	Centers for Disease Control and Prevention
EPI553913	NS	United States	2014-Sep-09	A/North Carolina/23/2014	North Carolina State Laboratory of Public Health	Centers for Disease Control and Prevention
EPI553914	MP	United States	2014-Sep-09	A/North Carolina/23/2014	North Carolina State Laboratory of Public Health	Centers for Disease Control and Prevention
EPI553915	PA	United States	2014-Sep-09	A/North Carolina/23/2014	North Carolina State Laboratory of Public Health	Centers for Disease Control and Prevention
EPI553916	PB2	United States	2014-Sep-09	A/North Carolina/23/2014	North Carolina State Laboratory of Public Health	Centers for Disease Control and Prevention
EPI553918	NA	United States	2014-Sep-09	A/North Carolina/23/2014	North Carolina State Laboratory of Public Health	Centers for Disease Control and Prevention
EPI553919	HA	United States	2014-Sep-09	A/North Carolina/23/2014	North Carolina State Laboratory of Public Health	Centers for Disease Control and Prevention
EPI553889	NA	United States	2014-Sep-18	A/New York/18/2014	New York State Department of Health	Centers for Disease Control and Prevention
EPI553890	HA	United States	2014-Sep-18	A/New York/18/2014	New York State Department of Health	Centers for Disease Control and Prevention
EPI553888	PB1	United States	2014-Sep-18	A/New York/18/2014	New York State Department of Health	Centers for Disease Control and Prevention
EPI553883	NP	United States	2014-Sep-18	A/New York/18/2014	New York State Department of Health	Centers for Disease Control and Prevention
EPI553884	NS	United States	2014-Sep-18	A/New York/18/2014	New York State Department of Health	Centers for Disease Control and Prevention
EPI553885	MP	United States	2014-Sep-18	A/New York/18/2014	New York State Department of Health	Centers for Disease Control and Prevention
EPI553886	PA	United States	2014-Sep-18	A/New York/18/2014	New York State Department of Health	Centers for Disease Control and Prevention
EPI553887	PB2	United States	2014-Sep-18	A/New York/18/2014	New York State Department of Health	Centers for Disease Control and Prevention
EPI553880	PB1	United States	2014-Sep-07	A/Hawaii/40/2014	State of Hawaii Department of Health	Centers for Disease Control and Prevention
EPI553875	NP	United States	2014-Sep-07	A/Hawaii/40/2014	State of Hawaii Department of Health	Centers for Disease Control and Prevention
EPI553876	NS	United States	2014-Sep-07	A/Hawaii/40/2014	State of Hawaii Department of Health	Centers for Disease Control and Prevention
EPI553877	MP	United States	2014-Sep-07	A/Hawaii/40/2014	State of Hawaii Department of Health	Centers for Disease Control and Prevention
EPI553878	PA	United States	2014-Sep-07	A/Hawaii/40/2014	State of Hawaii Department of Health	Centers for Disease Control and Prevention
EPI553879	PB2	United States	2014-Sep-07	A/Hawaii/40/2014	State of Hawaii Department of Health	Centers for Disease Control and Prevention
EPI553881	NA	United States	2014-Sep-07	A/Hawaii/40/2014	State of Hawaii Department of Health	Centers for Disease Control and Prevention
EPI553882	HA	United States	2014-Sep-07	A/Hawaii/40/2014	State of Hawaii Department of Health	Centers for Disease Control and Prevention
EPI553864	PB1	United States	2014-Sep-25	A/New York/20/2014	New York State Department of Health	Centers for Disease Control and Prevention
EPI553859	NP	United States	2014-Sep-25	A/New York/20/2014	New York State Department of Health	Centers for Disease Control and Prevention
EPI553860	NS	United States	2014-Sep-25	A/New York/20/2014	New York State Department of Health	Centers for Disease Control and Prevention
EPI553861	MP	United States	2014-Sep-25	A/New York/20/2014	New York State Department of Health	Centers for Disease Control and Prevention
EPI553862	PA	United States	2014-Sep-25	A/New York/20/2014	New York State Department of Health	Centers for Disease Control and Prevention
EPI553863	PB2	United States	2014-Sep-25	A/New York/20/2014	New York State Department of Health	Centers for Disease Control and Prevention
EPI553865	NA	United States	2014-Sep-25	A/New York/20/2014	New York State Department of Health	Centers for Disease Control and Prevention
EPI553866	HA	United States	2014-Sep-25	A/New York/20/2014	New York State Department of Health	Centers for Disease Control and Prevention
EPI553856	PB1	United States	2014-Sep-23	A/New York/19/2014	New York State Department of Health	Centers for Disease Control and Prevention
EPI553851	NP	United States	2014-Sep-23	A/New York/19/2014	New York State Department of Health	Centers for Disease Control and Prevention
EPI553852	NS	United States	2014-Sep-23	A/New York/19/2014	New York State Department of Health	Centers for Disease Control and Prevention
EPI553853	MP	United States	2014-Sep-23	A/New York/19/2014	New York State Department of Health	Centers for Disease Control and Prevention
EPI553854	PA	United States	2014-Sep-23	A/New York/19/2014	New York State Department of Health	Centers for Disease Control and Prevention
EPI553855	PB2	United States	2014-Sep-23	A/New York/19/2014	New York State Department of Health	Centers for Disease Control and Prevention
EPI553857	NA	United States	2014-Sep-23	A/New York/19/2014	New York State Department of Health	Centers for Disease Control and Prevention
EPI553858	HA	United States	2014-Sep-23	A/New York/19/2014	New York State Department of Health	Centers for Disease Control and Prevention
EPI553825	NA	United States	2014-Sep-03	A/Alaska/52/2014	Alaska State Virology Lab	Centers for Disease Control and Prevention
EPI553826	HA	United States	2014-Sep-03	A/Alaska/52/2014	Alaska State Virology Lab	Centers for Disease Control and Prevention
EPI553824	PB1	United States	2014-Sep-03	A/Alaska/52/2014	Alaska State Virology Lab	Centers for Disease Control and Prevention
EPI553819	NP	United States	2014-Sep-03	A/Alaska/52/2014	Alaska State Virology Lab	Centers for Disease Control and Prevention
EPI553820	NS	United States	2014-Sep-03	A/Alaska/52/2014	Alaska State Virology Lab	Centers for Disease Control and Prevention
EPI553821	MP	United States	2014-Sep-03	A/Alaska/52/2014	Alaska State Virology Lab	Centers for Disease Control and Prevention
EPI553822	PA	United States	2014-Sep-03	A/Alaska/52/2014	Alaska State Virology Lab	Centers for Disease Control and Prevention
EPI553823	PB2	United States	2014-Sep-03	A/Alaska/52/2014	Alaska State Virology Lab	Centers for Disease Control and Prevention
EPI553787	NP	United States	2014-Sep-30	A/Ohio/05/2014	Ohio Department of Health Laboratories	Centers for Disease Control and Prevention
EPI553788	NS	United States	2014-Sep-30	A/Ohio/05/2014	Ohio Department of Health Laboratories	Centers for Disease Control and Prevention
EPI553789	MP	United States	2014-Sep-30	A/Ohio/05/2014	Ohio Department of Health Laboratories	Centers for Disease Control and Prevention
EPI553790	PA	United States	2014-Sep-30	A/Ohio/05/2014	Ohio Department of Health Laboratories	Centers for Disease Control and Prevention
EPI553791	PB2	United States	2014-Sep-30	A/Ohio/05/2014	Ohio Department of Health Laboratories	Centers for Disease Control and Prevention
EPI553792	PB1	United States	2014-Sep-30	A/Ohio/05/2014	Ohio Department of Health Laboratories	Centers for Disease Control and Prevention
EPI553793	NA	United States	2014-Sep-30	A/Ohio/05/2014	Ohio Department of Health Laboratories	Centers for Disease Control and Prevention
EPI553794	HA	United States	2014-Sep-30	A/Ohio/05/2014	Ohio Department of Health Laboratories	Centers for Disease Control and Prevention
EPI553723	NP	United States	2014-Sep-30	A/Wisconsin/34/2014	Wisconsin State Laboratory of Hygiene	Centers for Disease Control and Prevention
EPI553724	NS	United States	2014-Sep-30	A/Wisconsin/34/2014	Wisconsin State Laboratory of Hygiene	Centers for Disease Control and Prevention
EPI553725	MP	United States	2014-Sep-30	A/Wisconsin/34/2014	Wisconsin State Laboratory of Hygiene	Centers for Disease Control and Prevention
EPI553726	PA	United States	2014-Sep-30	A/Wisconsin/34/2014	Wisconsin State Laboratory of Hygiene	Centers for Disease Control and Prevention
EPI553727	PB2	United States	2014-Sep-30	A/Wisconsin/34/2014	Wisconsin State Laboratory of Hygiene	Centers for Disease Control and Prevention
EPI553728	PB1	United States	2014-Sep-30	A/Wisconsin/34/2014	Wisconsin State Laboratory of Hygiene	Centers for Disease Control and Prevention
EPI553729	NA	United States	2014-Sep-30	A/Wisconsin/34/2014	Wisconsin State Laboratory of Hygiene	Centers for Disease Control and Prevention
EPI553730	HA	United States	2014-Sep-30	A/Wisconsin/34/2014	Wisconsin State Laboratory of Hygiene	Centers for Disease Control and Prevention
EPI553665	NP	United States	2014-Sep-24	A/North Carolina/24/2014	North Carolina State Laboratory of Public Health	Centers for Disease Control and Prevention
EPI553666	NS	United States	2014-Sep-24	A/North Carolina/24/2014	North Carolina State Laboratory of Public Health	Centers for Disease Control and Prevention
EPI553667	MP	United States	2014-Sep-24	A/North Carolina/24/2014	North Carolina State Laboratory of Public Health	Centers for Disease Control and Prevention
EPI553668	PA	United States	2014-Sep-24	A/North Carolina/24/2014	North Carolina State Laboratory of Public Health	Centers for Disease Control and Prevention
EPI553669	PB2	United States	2014-Sep-24	A/North Carolina/24/2014	North Carolina State Laboratory of Public Health	Centers for Disease Control and Prevention
EPI553670	PB1	United States	2014-Sep-24	A/North Carolina/24/2014	North Carolina State Laboratory of Public Health	Centers for Disease Control and Prevention
EPI553671	NA	United States	2014-Sep-24	A/North Carolina/24/2014	North Carolina State Laboratory of Public Health	Centers for Disease Control and Prevention
EPI553672	HA	United States	2014-Sep-24	A/North Carolina/24/2014	North Carolina State Laboratory of Public Health	Centers for Disease Control and Prevention
EPI553653	NP	United States	2014-Sep-08	A/Alaska/40/2014	Alaska State Virology Lab	Centers for Disease Control and Prevention
EPI553654	NS	United States	2014-Sep-08	A/Alaska/40/2014	Alaska State Virology Lab	Centers for Disease Control and Prevention
EPI553655	MP	United States	2014-Sep-08	A/Alaska/40/2014	Alaska State Virology Lab	Centers for Disease Control and Prevention
EPI553656	PA	United States	2014-Sep-08	A/Alaska/40/2014	Alaska State Virology Lab	Centers for Disease Control and Prevention
EPI553657	PB2	United States	2014-Sep-08	A/Alaska/40/2014	Alaska State Virology Lab	Centers for Disease Control and Prevention
EPI553658	PB1	United States	2014-Sep-08	A/Alaska/40/2014	Alaska State Virology Lab	Centers for Disease Control and Prevention
EPI553659	NA	United States	2014-Sep-08	A/Alaska/40/2014	Alaska State Virology Lab	Centers for Disease Control and Prevention
EPI553660	HA	United States	2014-Sep-08	A/Alaska/40/2014	Alaska State Virology Lab	Centers for Disease Control and Prevention
EPI553588	NP	United States	2014-Sep-04	A/Alaska/51/2014	Alaska State Virology Lab	Centers for Disease Control and Prevention
EPI553589	NS	United States	2014-Sep-04	A/Alaska/51/2014	Alaska State Virology Lab	Centers for Disease Control and Prevention
EPI553590	MP	United States	2014-Sep-04	A/Alaska/51/2014	Alaska State Virology Lab	Centers for Disease Control and Prevention
EPI553591	PA	United States	2014-Sep-04	A/Alaska/51/2014	Alaska State Virology Lab	Centers for Disease Control and Prevention
EPI553592	PB1	United States	2014-Sep-04	A/Alaska/51/2014	Alaska State Virology Lab	Centers for Disease Control and Prevention
EPI553593	NA	United States	2014-Sep-04	A/Alaska/51/2014	Alaska State Virology Lab	Centers for Disease Control and Prevention
EPI553594	HA	United States	2014-Sep-04	A/Alaska/51/2014	Alaska State Virology Lab	Centers for Disease Control and Prevention
EPI553573	PB1	United States	2014-Sep-22	A/Arkansas/04/2014	Arkansas Department of Health	Centers for Disease Control and Prevention
EPI553568	NP	United States	2014-Sep-22	A/Arkansas/04/2014	Arkansas Department of Health	Centers for Disease Control and Prevention
EPI553569	NS	United States	2014-Sep-22	A/Arkansas/04/2014	Arkansas Department of Health	Centers for Disease Control and Prevention
EPI553570	MP	United States	2014-Sep-22	A/Arkansas/04/2014	Arkansas Department of Health	Centers for Disease Control and Prevention
EPI553571	PA	United States	2014-Sep-22	A/Arkansas/04/2014	Arkansas Department of Health	Centers for Disease Control and Prevention
EPI553572	PB2	United States	2014-Sep-22	A/Arkansas/04/2014	Arkansas Department of Health	Centers for Disease Control and Prevention
EPI553574	NA	United States	2014-Sep-22	A/Arkansas/04/2014	Arkansas Department of Health	Centers for Disease Control and Prevention
EPI553575	HA	United States	2014-Sep-22	A/Arkansas/04/2014	Arkansas Department of Health	Centers for Disease Control and Prevention
EPI553561	NP	United States	2014-Sep-19	A/Arkansas/03/2014	Arkansas Department of Health	Centers for Disease Control and Prevention
EPI553562	NS	United States	2014-Sep-19	A/Arkansas/03/2014	Arkansas Department of Health	Centers for Disease Control and Prevention
EPI553563	MP	United States	2014-Sep-19	A/Arkansas/03/2014	Arkansas Department of Health	Centers for Disease Control and Prevention
EPI553564	PA	United States	2014-Sep-19	A/Arkansas/03/2014	Arkansas Department of Health	Centers for Disease Control and Prevention
EPI553565	PB1	United States	2014-Sep-19	A/Arkansas/03/2014	Arkansas Department of Health	Centers for Disease Control and Prevention
EPI553566	NA	United States	2014-Sep-19	A/Arkansas/03/2014	Arkansas Department of Health	Centers for Disease Control and Prevention
EPI553567	HA	United States	2014-Sep-19	A/Arkansas/03/2014	Arkansas Department of Health	Centers for Disease Control and Prevention
EPI553550	PB1	United States	2014-Sep-17	A/Arkansas/02/2014	Arkansas Department of Health	Centers for Disease Control and Prevention
EPI553545	NP	United States	2014-Sep-17	A/Arkansas/02/2014	Arkansas Department of Health	Centers for Disease Control and Prevention
EPI553546	NS	United States	2014-Sep-17	A/Arkansas/02/2014	Arkansas Department of Health	Centers for Disease Control and Prevention
EPI553547	MP	United States	2014-Sep-17	A/Arkansas/02/2014	Arkansas Department of Health	Centers for Disease Control and Prevention
EPI553548	PA	United States	2014-Sep-17	A/Arkansas/02/2014	Arkansas Department of Health	Centers for Disease Control and Prevention
EPI553549	PB2	United States	2014-Sep-17	A/Arkansas/02/2014	Arkansas Department of Health	Centers for Disease Control and Prevention
EPI553551	NA	United States	2014-Sep-17	A/Arkansas/02/2014	Arkansas Department of Health	Centers for Disease Control and Prevention
EPI553552	HA	United States	2014-Sep-17	A/Arkansas/02/2014	Arkansas Department of Health	Centers for Disease Control and Prevention
EPI553534	PB1	United States	2014-Sep-17	A/Arkansas/01/2014	Arkansas Department of Health	Centers for Disease Control and Prevention
EPI553529	NP	United States	2014-Sep-17	A/Arkansas/01/2014	Arkansas Department of Health	Centers for Disease Control and Prevention
EPI553530	NS	United States	2014-Sep-17	A/Arkansas/01/2014	Arkansas Department of Health	Centers for Disease Control and Prevention
EPI553531	MP	United States	2014-Sep-17	A/Arkansas/01/2014	Arkansas Department of Health	Centers for Disease Control and Prevention
EPI553532	PA	United States	2014-Sep-17	A/Arkansas/01/2014	Arkansas Department of Health	Centers for Disease Control and Prevention
EPI553533	PB2	United States	2014-Sep-17	A/Arkansas/01/2014	Arkansas Department of Health	Centers for Disease Control and Prevention
EPI553535	NA	United States	2014-Sep-17	A/Arkansas/01/2014	Arkansas Department of Health	Centers for Disease Control and Prevention
EPI553536	HA	United States	2014-Sep-17	A/Arkansas/01/2014	Arkansas Department of Health	Centers for Disease Control and Prevention
EPI553514	NP	United States	2014-Sep-24	A/North Dakota/05/2014	North Dakota Department of Health	Centers for Disease Control and Prevention
EPI553515	NS	United States	2014-Sep-24	A/North Dakota/05/2014	North Dakota Department of Health	Centers for Disease Control and Prevention
EPI553516	MP	United States	2014-Sep-24	A/North Dakota/05/2014	North Dakota Department of Health	Centers for Disease Control and Prevention
EPI553517	PB1	United States	2014-Sep-24	A/North Dakota/05/2014	North Dakota Department of Health	Centers for Disease Control and Prevention
EPI553518	NA	United States	2014-Sep-24	A/North Dakota/05/2014	North Dakota Department of Health	Centers for Disease Control and Prevention
EPI553519	HA	United States	2014-Sep-24	A/North Dakota/05/2014	North Dakota Department of Health	Centers for Disease Control and Prevention
EPI553508	NP	United States	2014-Sep-13	A/Michigan/11/2014	Michigan Department of Community Health	Centers for Disease Control and Prevention
EPI553509	NS	United States	2014-Sep-13	A/Michigan/11/2014	Michigan Department of Community Health	Centers for Disease Control and Prevention
EPI553510	MP	United States	2014-Sep-13	A/Michigan/11/2014	Michigan Department of Community Health	Centers for Disease Control and Prevention
EPI553511	PB1	United States	2014-Sep-13	A/Michigan/11/2014	Michigan Department of Community Health	Centers for Disease Control and Prevention
EPI553512	NA	United States	2014-Sep-13	A/Michigan/11/2014	Michigan Department of Community Health	Centers for Disease Control and Prevention
EPI553513	HA	United States	2014-Sep-13	A/Michigan/11/2014	Michigan Department of Community Health	Centers for Disease Control and Prevention
EPI553274	NA	Japan	2014-Aug-21	A/MIYAZAKI/62/2014	Miyazaki Prefectural Institute for Public Health and Environment	National Institute of Infectious Diseases (NIID)	Takashita,Emi; Fujisaki,Seiichiro; Shirakura,Masayuki; Watanabe,Shinji; Odagiri,Takato
EPI553275	HA	Japan	2014-Aug-21	A/MIYAZAKI/62/2014	Miyazaki Prefectural Institute for Public Health and Environment	National Institute of Infectious Diseases (NIID)	Takashita,Emi; Fujisaki,Seiichiro; Shirakura,Masayuki; Watanabe,Shinji; Odagiri,Takato
EPI553272	NA	Japan	2014-Aug-11	A/NIIGATA/1086/2014	Niigata Prefectural Institute of Public Health and Environmental Sciences	National Institute of Infectious Diseases (NIID)	Takashita,Emi; Fujisaki,Seiichiro; Shirakura,Masayuki; Watanabe,Shinji; Odagiri,Takato
EPI553273	HA	Japan	2014-Aug-11	A/NIIGATA/1086/2014	Niigata Prefectural Institute of Public Health and Environmental Sciences	National Institute of Infectious Diseases (NIID)	Takashita,Emi; Fujisaki,Seiichiro; Shirakura,Masayuki; Watanabe,Shinji; Odagiri,Takato
EPI553270	NA	Japan	2014-Jul-23	A/SAITAMA-C/32/2014	Saitama City Institute of Health Science and Research	National Institute of Infectious Diseases (NIID)	Takashita,Emi; Fujisaki,Seiichiro; Shirakura,Masayuki; Watanabe,Shinji; Odagiri,Takato
EPI553271	HA	Japan	2014-Jul-23	A/SAITAMA-C/32/2014	Saitama City Institute of Health Science and Research	National Institute of Infectious Diseases (NIID)	Takashita,Emi; Fujisaki,Seiichiro; Shirakura,Masayuki; Watanabe,Shinji; Odagiri,Takato
EPI553268	NA	Japan	2014-Aug-30	A/SHIMANE/94/2014	Shimane Prefectural Institute of Public Health and Environmental Science	National Institute of Infectious Diseases (NIID)	Takashita,Emi; Fujisaki,Seiichiro; Shirakura,Masayuki; Watanabe,Shinji; Odagiri,Takato
EPI553269	HA	Japan	2014-Aug-30	A/SHIMANE/94/2014	Shimane Prefectural Institute of Public Health and Environmental Science	National Institute of Infectious Diseases (NIID)	Takashita,Emi; Fujisaki,Seiichiro; Shirakura,Masayuki; Watanabe,Shinji; Odagiri,Takato
EPI553142	NA	Spain	2014-Sep-29	A/Asturias/1949/2014	Servicio de Microbiología Hospital Central Universitario de Asturias	Instituto de Salud Carlos III	Pozo,F; Calderon,A.; Gonzalez -Esguevillas,M.; Molinero,M.; Casas,I.
EPI552651	HA	Spain	2014-Sep-29	A/Asturias/1949/2014	Servicio de Microbiología Hospital Central Universitario de Asturias	Instituto de Salud Carlos III	Pozo,F; Calderon,A.; Gonzalez -Esguevillas,M.; Molinero,M.; Casas,I.
EPI552635	NA	Japan	2014-Aug-26	A/TOKYO/34254/2014	Tokyo Metropolitan Institute of Public Health	National Institute of Infectious Diseases (NIID)	Takashita,Emi; Fujisaki,Seiichiro; Shirakura,Masayuki; Watanabe,Shinji; Odagiri,Takato
EPI552636	HA	Japan	2014-Aug-26	A/TOKYO/34254/2014	Tokyo Metropolitan Institute of Public Health	National Institute of Infectious Diseases (NIID)	Takashita,Emi; Fujisaki,Seiichiro; Shirakura,Masayuki; Watanabe,Shinji; Odagiri,Takato
EPI552605	NA	Lao, People's Democratic Republic	2014-Sep-16	A/Laos/I941/2014	Ministry of Health Laos	National Institute of Infectious Diseases (NIID)	Takashita,Emi; Fujisaki,Seiichiro; Shirakura,Masayuki; Watanabe,Shinji; Odagiri,Takato
EPI552606	HA	Lao, People's Democratic Republic	2014-Sep-16	A/Laos/I941/2014	Ministry of Health Laos	National Institute of Infectious Diseases (NIID)	Takashita,Emi; Fujisaki,Seiichiro; Shirakura,Masayuki; Watanabe,Shinji; Odagiri,Takato
EPI552603	NA	Lao, People's Democratic Republic	2014-Sep-01	A/Laos/I878/2014	Ministry of Health Laos	National Institute of Infectious Diseases (NIID)	Takashita,Emi; Fujisaki,Seiichiro; Shirakura,Masayuki; Watanabe,Shinji; Odagiri,Takato
EPI552604	HA	Lao, People's Democratic Republic	2014-Sep-01	A/Laos/I878/2014	Ministry of Health Laos	National Institute of Infectious Diseases (NIID)	Takashita,Emi; Fujisaki,Seiichiro; Shirakura,Masayuki; Watanabe,Shinji; Odagiri,Takato
EPI552601	NA	Lao, People's Democratic Republic	2014-Aug-27	A/Laos/I863/2014	Ministry of Health Laos	National Institute of Infectious Diseases (NIID)	Takashita,Emi; Fujisaki,Seiichiro; Shirakura,Masayuki; Watanabe,Shinji; Odagiri,Takato
EPI552602	HA	Lao, People's Democratic Republic	2014-Aug-27	A/Laos/I863/2014	Ministry of Health Laos	National Institute of Infectious Diseases (NIID)	Takashita,Emi; Fujisaki,Seiichiro; Shirakura,Masayuki; Watanabe,Shinji; Odagiri,Takato
EPI552599	NA	Lao, People's Democratic Republic	2014-Aug-19	A/Laos/I819/2014	Ministry of Health Laos	National Institute of Infectious Diseases (NIID)	Takashita,Emi; Fujisaki,Seiichiro; Shirakura,Masayuki; Watanabe,Shinji; Odagiri,Takato
EPI552600	HA	Lao, People's Democratic Republic	2014-Aug-19	A/Laos/I819/2014	Ministry of Health Laos	National Institute of Infectious Diseases (NIID)	Takashita,Emi; Fujisaki,Seiichiro; Shirakura,Masayuki; Watanabe,Shinji; Odagiri,Takato
EPI552597	NA	Lao, People's Democratic Republic	2014-Aug-11	A/Laos/I800/2014	Ministry of Health Laos	National Institute of Infectious Diseases (NIID)	Takashita,Emi; Fujisaki,Seiichiro; Shirakura,Masayuki; Watanabe,Shinji; Odagiri,Takato
EPI552598	HA	Lao, People's Democratic Republic	2014-Aug-11	A/Laos/I800/2014	Ministry of Health Laos	National Institute of Infectious Diseases (NIID)	Takashita,Emi; Fujisaki,Seiichiro; Shirakura,Masayuki; Watanabe,Shinji; Odagiri,Takato
EPI552596	HA	Lao, People's Democratic Republic	2014-Jul-29	A/Laos/I740/2014	Ministry of Health Laos	National Institute of Infectious Diseases (NIID)	Takashita,Emi; Fujisaki,Seiichiro; Shirakura,Masayuki; Watanabe,Shinji; Odagiri,Takato
EPI552595	NA	Lao, People's Democratic Republic	2014-Jul-29	A/Laos/I740/2014	Ministry of Health Laos	National Institute of Infectious Diseases (NIID)	Takashita,Emi; Fujisaki,Seiichiro; Shirakura,Masayuki; Watanabe,Shinji; Odagiri,Takato
EPI552593	NA	Lao, People's Democratic Republic	2014-Jul-23	A/Laos/I710/2014	Ministry of Health Laos	National Institute of Infectious Diseases (NIID)	Takashita,Emi; Fujisaki,Seiichiro; Shirakura,Masayuki; Watanabe,Shinji; Odagiri,Takato
EPI552594	HA	Lao, People's Democratic Republic	2014-Jul-23	A/Laos/I710/2014	Ministry of Health Laos	National Institute of Infectious Diseases (NIID)	Takashita,Emi; Fujisaki,Seiichiro; Shirakura,Masayuki; Watanabe,Shinji; Odagiri,Takato
EPI552591	NA	Lao, People's Democratic Republic	2014-Jul-14	A/Laos/I694/2014	Ministry of Health Laos	National Institute of Infectious Diseases (NIID)	Takashita,Emi; Fujisaki,Seiichiro; Shirakura,Masayuki; Watanabe,Shinji; Odagiri,Takato
EPI552592	HA	Lao, People's Democratic Republic	2014-Jul-14	A/Laos/I694/2014	Ministry of Health Laos	National Institute of Infectious Diseases (NIID)	Takashita,Emi; Fujisaki,Seiichiro; Shirakura,Masayuki; Watanabe,Shinji; Odagiri,Takato
EPI552589	NA	Lao, People's Democratic Republic	2014-Jul-08	A/Laos/I666/2014	Ministry of Health Laos	National Institute of Infectious Diseases (NIID)	Takashita,Emi; Fujisaki,Seiichiro; Shirakura,Masayuki; Watanabe,Shinji; Odagiri,Takato
EPI552590	HA	Lao, People's Democratic Republic	2014-Jul-08	A/Laos/I666/2014	Ministry of Health Laos	National Institute of Infectious Diseases (NIID)	Takashita,Emi; Fujisaki,Seiichiro; Shirakura,Masayuki; Watanabe,Shinji; Odagiri,Takato
EPI552587	NA	Lao, People's Democratic Republic	2014-Jul-25	A/Laos/SA376/2014	Ministry of Health Laos	National Institute of Infectious Diseases (NIID)	Takashita,Emi; Fujisaki,Seiichiro; Shirakura,Masayuki; Watanabe,Shinji; Odagiri,Takato
EPI552588	HA	Lao, People's Democratic Republic	2014-Jul-25	A/Laos/SA376/2014	Ministry of Health Laos	National Institute of Infectious Diseases (NIID)	Takashita,Emi; Fujisaki,Seiichiro; Shirakura,Masayuki; Watanabe,Shinji; Odagiri,Takato
EPI552579	NA	Japan	2014-Sep-19	A/SAITAMA/97/2014	Saitama Institute of Public Health	National Institute of Infectious Diseases (NIID)	Takashita,Emi; Fujisaki,Seiichiro; Shirakura,Masayuki; Watanabe,Shinji; Odagiri,Takato
EPI552580	HA	Japan	2014-Sep-19	A/SAITAMA/97/2014	Saitama Institute of Public Health	National Institute of Infectious Diseases (NIID)	Takashita,Emi; Fujisaki,Seiichiro; Shirakura,Masayuki; Watanabe,Shinji; Odagiri,Takato
EPI552577	NA	Japan	2014-Sep-06	A/TOKYO/34284/2014	Tokyo Metropolitan Institute of Public Health	National Institute of Infectious Diseases (NIID)	Takashita,Emi; Fujisaki,Seiichiro; Shirakura,Masayuki; Watanabe,Shinji; Odagiri,Takato
EPI552578	HA	Japan	2014-Sep-06	A/TOKYO/34284/2014	Tokyo Metropolitan Institute of Public Health	National Institute of Infectious Diseases (NIID)	Takashita,Emi; Fujisaki,Seiichiro; Shirakura,Masayuki; Watanabe,Shinji; Odagiri,Takato
EPI552575	NA	Japan	2014-Sep-19	A/KANAGAWA/166/2014	Kanagawa Prefectural Institute of Public Health	National Institute of Infectious Diseases (NIID)	Takashita,Emi; Fujisaki,Seiichiro; Shirakura,Masayuki; Watanabe,Shinji; Odagiri,Takato
EPI552576	HA	Japan	2014-Sep-19	A/KANAGAWA/166/2014	Kanagawa Prefectural Institute of Public Health	National Institute of Infectious Diseases (NIID)	Takashita,Emi; Fujisaki,Seiichiro; Shirakura,Masayuki; Watanabe,Shinji; Odagiri,Takato
EPI552573	NA	Japan	2014-Sep-18	A/HYOGO/3049/2014	Hyogo Prefectural Institute of Public Health and Consumer Sciences	National Institute of Infectious Diseases (NIID)	Takashita,Emi; Fujisaki,Seiichiro; Shirakura,Masayuki; Watanabe,Shinji; Odagiri,Takato
EPI552574	HA	Japan	2014-Sep-18	A/HYOGO/3049/2014	Hyogo Prefectural Institute of Public Health and Consumer Sciences	National Institute of Infectious Diseases (NIID)	Takashita,Emi; Fujisaki,Seiichiro; Shirakura,Masayuki; Watanabe,Shinji; Odagiri,Takato
EPI552569	NA	Japan	2014-Sep-27	A/YOKOHAMA/89/2014	Yokohama City Institute of Public Health.	National Institute of Infectious Diseases (NIID)	Takashita,Emi; Fujisaki,Seiichiro; Shirakura,Masayuki; Watanabe,Shinji; Odagiri,Takato
EPI552570	HA	Japan	2014-Sep-27	A/YOKOHAMA/89/2014	Yokohama City Institute of Public Health.	National Institute of Infectious Diseases (NIID)	Takashita,Emi; Fujisaki,Seiichiro; Shirakura,Masayuki; Watanabe,Shinji; Odagiri,Takato
EPI621013	NP	Japan	2014-Sep-11	A/SAITAMA/96/2014	Saitama Institute of Public Health	National Institute of Infectious Diseases (NIID)	Takashita,Emi; Fujisaki,Seiichiro; Shirakura,Masayuki; Watanabe,Shinji; Odagiri,Takato
EPI621014	NS	Japan	2014-Sep-11	A/SAITAMA/96/2014	Saitama Institute of Public Health	National Institute of Infectious Diseases (NIID)	Takashita,Emi; Fujisaki,Seiichiro; Shirakura,Masayuki; Watanabe,Shinji; Odagiri,Takato
EPI621015	MP	Japan	2014-Sep-11	A/SAITAMA/96/2014	Saitama Institute of Public Health	National Institute of Infectious Diseases (NIID)	Takashita,Emi; Fujisaki,Seiichiro; Shirakura,Masayuki; Watanabe,Shinji; Odagiri,Takato
EPI621016	PA	Japan	2014-Sep-11	A/SAITAMA/96/2014	Saitama Institute of Public Health	National Institute of Infectious Diseases (NIID)	Takashita,Emi; Fujisaki,Seiichiro; Shirakura,Masayuki; Watanabe,Shinji; Odagiri,Takato
EPI621017	PB2	Japan	2014-Sep-11	A/SAITAMA/96/2014	Saitama Institute of Public Health	National Institute of Infectious Diseases (NIID)	Takashita,Emi; Fujisaki,Seiichiro; Shirakura,Masayuki; Watanabe,Shinji; Odagiri,Takato
EPI621018	PB1	Japan	2014-Sep-11	A/SAITAMA/96/2014	Saitama Institute of Public Health	National Institute of Infectious Diseases (NIID)	Takashita,Emi; Fujisaki,Seiichiro; Shirakura,Masayuki; Watanabe,Shinji; Odagiri,Takato
EPI552567	NA	Japan	2014-Sep-11	A/SAITAMA/96/2014	Saitama Institute of Public Health	National Institute of Infectious Diseases (NIID)	Takashita,Emi; Fujisaki,Seiichiro; Shirakura,Masayuki; Watanabe,Shinji; Odagiri,Takato
EPI552568	HA	Japan	2014-Sep-11	A/SAITAMA/96/2014	Saitama Institute of Public Health	National Institute of Infectious Diseases (NIID)	Takashita,Emi; Fujisaki,Seiichiro; Shirakura,Masayuki; Watanabe,Shinji; Odagiri,Takato
EPI552564	HA	Japan	2014-Sep-29	A/YAMAGUCHI/37/2014	Yamaguchi Prefectural Institute of Public Health and Environment	National Institute of Infectious Diseases (NIID)	Takashita,Emi; Fujisaki,Seiichiro; Shirakura,Masayuki; Watanabe,Shinji; Odagiri,Takato
EPI552563	NA	Japan	2014-Sep-29	A/YAMAGUCHI/37/2014	Yamaguchi Prefectural Institute of Public Health and Environment	National Institute of Infectious Diseases (NIID)	Takashita,Emi; Fujisaki,Seiichiro; Shirakura,Masayuki; Watanabe,Shinji; Odagiri,Takato
EPI552561	NA	Japan	2014-Sep-04	A/SHIMANE/98/2014	Shimane Prefectural Institute of Public Health and Environmental Science	National Institute of Infectious Diseases (NIID)	Takashita,Emi; Fujisaki,Seiichiro; Shirakura,Masayuki; Watanabe,Shinji; Odagiri,Takato
EPI552562	HA	Japan	2014-Sep-04	A/SHIMANE/98/2014	Shimane Prefectural Institute of Public Health and Environmental Science	National Institute of Infectious Diseases (NIID)	Takashita,Emi; Fujisaki,Seiichiro; Shirakura,Masayuki; Watanabe,Shinji; Odagiri,Takato
EPI621007	NP	Japan	2014-Sep-09	A/SHIMANE/96/2014	Shimane Prefectural Institute of Public Health and Environmental Science	National Institute of Infectious Diseases (NIID)	Takashita,Emi; Fujisaki,Seiichiro; Shirakura,Masayuki; Watanabe,Shinji; Odagiri,Takato
EPI621008	NS	Japan	2014-Sep-09	A/SHIMANE/96/2014	Shimane Prefectural Institute of Public Health and Environmental Science	National Institute of Infectious Diseases (NIID)	Takashita,Emi; Fujisaki,Seiichiro; Shirakura,Masayuki; Watanabe,Shinji; Odagiri,Takato
EPI621009	MP	Japan	2014-Sep-09	A/SHIMANE/96/2014	Shimane Prefectural Institute of Public Health and Environmental Science	National Institute of Infectious Diseases (NIID)	Takashita,Emi; Fujisaki,Seiichiro; Shirakura,Masayuki; Watanabe,Shinji; Odagiri,Takato
EPI621010	PA	Japan	2014-Sep-09	A/SHIMANE/96/2014	Shimane Prefectural Institute of Public Health and Environmental Science	National Institute of Infectious Diseases (NIID)	Takashita,Emi; Fujisaki,Seiichiro; Shirakura,Masayuki; Watanabe,Shinji; Odagiri,Takato
EPI621011	PB2	Japan	2014-Sep-09	A/SHIMANE/96/2014	Shimane Prefectural Institute of Public Health and Environmental Science	National Institute of Infectious Diseases (NIID)	Takashita,Emi; Fujisaki,Seiichiro; Shirakura,Masayuki; Watanabe,Shinji; Odagiri,Takato
EPI621012	PB1	Japan	2014-Sep-09	A/SHIMANE/96/2014	Shimane Prefectural Institute of Public Health and Environmental Science	National Institute of Infectious Diseases (NIID)	Takashita,Emi; Fujisaki,Seiichiro; Shirakura,Masayuki; Watanabe,Shinji; Odagiri,Takato
EPI552559	NA	Japan	2014-Sep-09	A/SHIMANE/96/2014	Shimane Prefectural Institute of Public Health and Environmental Science	National Institute of Infectious Diseases (NIID)	Takashita,Emi; Fujisaki,Seiichiro; Shirakura,Masayuki; Watanabe,Shinji; Odagiri,Takato
EPI552560	HA	Japan	2014-Sep-09	A/SHIMANE/96/2014	Shimane Prefectural Institute of Public Health and Environmental Science	National Institute of Infectious Diseases (NIID)	Takashita,Emi; Fujisaki,Seiichiro; Shirakura,Masayuki; Watanabe,Shinji; Odagiri,Takato
EPI552557	NA	Japan	2014-Sep-09	A/GIFU/47/2014	Gifu Prefectural Institute of Health and Environmental Sciences	National Institute of Infectious Diseases (NIID)	Takashita,Emi; Fujisaki,Seiichiro; Shirakura,Masayuki; Watanabe,Shinji; Odagiri,Takato
EPI552558	HA	Japan	2014-Sep-09	A/GIFU/47/2014	Gifu Prefectural Institute of Health and Environmental Sciences	National Institute of Infectious Diseases (NIID)	Takashita,Emi; Fujisaki,Seiichiro; Shirakura,Masayuki; Watanabe,Shinji; Odagiri,Takato
EPI552555	NA	Japan	2014-Sep-09	A/GIFU/46/2014	Gifu Prefectural Institute of Health and Environmental Sciences	National Institute of Infectious Diseases (NIID)	Takashita,Emi; Fujisaki,Seiichiro; Shirakura,Masayuki; Watanabe,Shinji; Odagiri,Takato
EPI552556	HA	Japan	2014-Sep-09	A/GIFU/46/2014	Gifu Prefectural Institute of Health and Environmental Sciences	National Institute of Infectious Diseases (NIID)	Takashita,Emi; Fujisaki,Seiichiro; Shirakura,Masayuki; Watanabe,Shinji; Odagiri,Takato
EPI552529	NS	United States	2014-Sep-24	A/Michigan/15/2014	Michigan Department of Community Health	Centers for Disease Control and Prevention
EPI552530	MP	United States	2014-Sep-24	A/Michigan/15/2014	Michigan Department of Community Health	Centers for Disease Control and Prevention
EPI552531	PA	United States	2014-Sep-24	A/Michigan/15/2014	Michigan Department of Community Health	Centers for Disease Control and Prevention
EPI552532	PB2	United States	2014-Sep-24	A/Michigan/15/2014	Michigan Department of Community Health	Centers for Disease Control and Prevention
EPI552533	PB1	United States	2014-Sep-24	A/Michigan/15/2014	Michigan Department of Community Health	Centers for Disease Control and Prevention
EPI552534	NA	United States	2014-Sep-24	A/Michigan/15/2014	Michigan Department of Community Health	Centers for Disease Control and Prevention
EPI552535	HA	United States	2014-Sep-24	A/Michigan/15/2014	Michigan Department of Community Health	Centers for Disease Control and Prevention
EPI554624	NP	United States	2014-Sep-24	A/Michigan/15/2014	Michigan Department of Community Health	Centers for Disease Control and Prevention
EPI551900	HA	Oman	2014-Jul-28	A/Oman/4289/2014	Ministry of Health Sultanate of Oman	National Institute for Medical Research
EPI551901	NA	Oman	2014-Jul-28	A/Oman/4289/2014	Ministry of Health Sultanate of Oman	National Institute for Medical Research
EPI551898	HA	Oman	2014-Jul-28	A/Oman/4289/2014	Ministry of Health Sultanate of Oman	National Institute for Medical Research
EPI551899	NA	Oman	2014-Jul-28	A/Oman/4289/2014	Ministry of Health Sultanate of Oman	National Institute for Medical Research
EPI551890	HA	Hong Kong (SAR)	2014-Aug-18	A/Hong Kong/7364/2014	Government Virus Unit	National Institute for Medical Research
EPI551891	NA	Hong Kong (SAR)	2014-Aug-18	A/Hong Kong/7364/2014	Government Virus Unit	National Institute for Medical Research
EPI551888	HA	Hong Kong (SAR)	2014-Aug-14	A/Hong Kong/7347/2014	Government Virus Unit	National Institute for Medical Research
EPI551889	NA	Hong Kong (SAR)	2014-Aug-14	A/Hong Kong/7347/2014	Government Virus Unit	National Institute for Medical Research
EPI551886	HA	Hong Kong (SAR)	2014-Aug-11	A/Hong Kong/7329/2014	Government Virus Unit	National Institute for Medical Research
EPI551887	NA	Hong Kong (SAR)	2014-Aug-11	A/Hong Kong/7329/2014	Government Virus Unit	National Institute for Medical Research
EPI551884	HA	Hong Kong (SAR)	2014-Aug-07	A/Hong Kong/7313/2014	Government Virus Unit	National Institute for Medical Research
EPI551885	NA	Hong Kong (SAR)	2014-Aug-07	A/Hong Kong/7313/2014	Government Virus Unit	National Institute for Medical Research
EPI551882	HA	Hong Kong (SAR)	2014-Aug-07	A/Hong Kong/7295/2014	Government Virus Unit	National Institute for Medical Research
EPI551883	NA	Hong Kong (SAR)	2014-Aug-07	A/Hong Kong/7295/2014	Government Virus Unit	National Institute for Medical Research
EPI551880	HA	Hong Kong (SAR)	2014-Aug-01	A/Hong Kong/7278/2014	Government Virus Unit	National Institute for Medical Research
EPI551881	NA	Hong Kong (SAR)	2014-Aug-01	A/Hong Kong/7278/2014	Government Virus Unit	National Institute for Medical Research
EPI551878	HA	Hong Kong (SAR)	2014-Aug-02	A/Hong Kong/7276/2014	Government Virus Unit	National Institute for Medical Research
EPI551879	NA	Hong Kong (SAR)	2014-Aug-02	A/Hong Kong/7276/2014	Government Virus Unit	National Institute for Medical Research
EPI551876	HA	Hong Kong (SAR)	2014-Aug-04	A/Hong Kong/7272/2014	Government Virus Unit	National Institute for Medical Research
EPI551877	NA	Hong Kong (SAR)	2014-Aug-04	A/Hong Kong/7272/2014	Government Virus Unit	National Institute for Medical Research
EPI551874	HA	Hong Kong (SAR)	2014-Aug-02	A/Hong Kong/7243/2014	Government Virus Unit	National Institute for Medical Research
EPI551875	NA	Hong Kong (SAR)	2014-Aug-02	A/Hong Kong/7243/2014	Government Virus Unit	National Institute for Medical Research
EPI551873	NA	Hong Kong (SAR)	2014-Jul-31	A/Hong Kong/7229/2014	Government Virus Unit	National Institute for Medical Research
EPI551872	HA	Hong Kong (SAR)	2014-Jul-31	A/Hong Kong/7229/2014	Government Virus Unit	National Institute for Medical Research
EPI551870	HA	Hong Kong (SAR)	2014-Jul-29	A/Hong Kong/7127/2014	Government Virus Unit	National Institute for Medical Research
EPI551871	NA	Hong Kong (SAR)	2014-Jul-29	A/Hong Kong/7127/2014	Government Virus Unit	National Institute for Medical Research
EPI551850	MP	New Zealand	2014-Aug-21	A/WELLINGTON/81/2014	Institute of Environmental Science & Research	WHO Collaborating Centre for Reference and Research on Influenza	Deng,Y-M.; Iannello,P.; Spirason,N.; Jelley,L.; Lau,H.; Komadina,N.
EPI551851	NA	New Zealand	2014-Aug-21	A/WELLINGTON/81/2014	Institute of Environmental Science & Research	WHO Collaborating Centre for Reference and Research on Influenza	Deng,Y-M.; Iannello,P.; Spirason,N.; Jelley,L.; Lau,H.; Komadina,N.
EPI551852	HA	New Zealand	2014-Aug-21	A/WELLINGTON/81/2014	Institute of Environmental Science & Research	WHO Collaborating Centre for Reference and Research on Influenza	Deng,Y-M.; Iannello,P.; Spirason,N.; Jelley,L.; Lau,H.; Komadina,N.
EPI746566	NP	New Zealand	2014-Aug-21	A/WELLINGTON/81/2014	Institute of Environmental Science & Research	WHO Collaborating Centre for Reference and Research on Influenza	Deng,Y-M.; Iannello,P.; Spirason,N.; Jelley,L.; Lau,H.; Komadina,N.
EPI746567	NS	New Zealand	2014-Aug-21	A/WELLINGTON/81/2014	Institute of Environmental Science & Research	WHO Collaborating Centre for Reference and Research on Influenza	Deng,Y-M.; Iannello,P.; Spirason,N.; Jelley,L.; Lau,H.; Komadina,N.
EPI746568	PA	New Zealand	2014-Aug-21	A/WELLINGTON/81/2014	Institute of Environmental Science & Research	WHO Collaborating Centre for Reference and Research on Influenza	Deng,Y-M.; Iannello,P.; Spirason,N.; Jelley,L.; Lau,H.; Komadina,N.
EPI746569	PB2	New Zealand	2014-Aug-21	A/WELLINGTON/81/2014	Institute of Environmental Science & Research	WHO Collaborating Centre for Reference and Research on Influenza	Deng,Y-M.; Iannello,P.; Spirason,N.; Jelley,L.; Lau,H.; Komadina,N.
EPI746570	PB1	New Zealand	2014-Aug-21	A/WELLINGTON/81/2014	Institute of Environmental Science & Research	WHO Collaborating Centre for Reference and Research on Influenza	Deng,Y-M.; Iannello,P.; Spirason,N.; Jelley,L.; Lau,H.; Komadina,N.
EPI630115	NP	Australia	2014-Sep-19	A/VICTORIA/5060/2014	Victorian Infectious Diseases Reference Laboratory	WHO Collaborating Centre for Reference and Research on Influenza	Deng,Y-M.; Iannello,P.; Spirason,N.; Jelley,L.; Lau,H.; Komadina,N.
EPI630116	NS	Australia	2014-Sep-19	A/VICTORIA/5060/2014	Victorian Infectious Diseases Reference Laboratory	WHO Collaborating Centre for Reference and Research on Influenza	Deng,Y-M.; Iannello,P.; Spirason,N.; Jelley,L.; Lau,H.; Komadina,N.
EPI630117	PA	Australia	2014-Sep-19	A/VICTORIA/5060/2014	Victorian Infectious Diseases Reference Laboratory	WHO Collaborating Centre for Reference and Research on Influenza	Deng,Y-M.; Iannello,P.; Spirason,N.; Jelley,L.; Lau,H.; Komadina,N.
EPI630118	PB2	Australia	2014-Sep-19	A/VICTORIA/5060/2014	Victorian Infectious Diseases Reference Laboratory	WHO Collaborating Centre for Reference and Research on Influenza	Deng,Y-M.; Iannello,P.; Spirason,N.; Jelley,L.; Lau,H.; Komadina,N.
EPI630119	PB1	Australia	2014-Sep-19	A/VICTORIA/5060/2014	Victorian Infectious Diseases Reference Laboratory	WHO Collaborating Centre for Reference and Research on Influenza	Deng,Y-M.; Iannello,P.; Spirason,N.; Jelley,L.; Lau,H.; Komadina,N.
EPI551847	MP	Australia	2014-Sep-19	A/VICTORIA/5060/2014	Victorian Infectious Diseases Reference Laboratory	WHO Collaborating Centre for Reference and Research on Influenza	Deng,Y-M.; Iannello,P.; Spirason,N.; Jelley,L.; Lau,H.; Komadina,N.
EPI551848	NA	Australia	2014-Sep-19	A/VICTORIA/5060/2014	Victorian Infectious Diseases Reference Laboratory	WHO Collaborating Centre for Reference and Research on Influenza	Deng,Y-M.; Iannello,P.; Spirason,N.; Jelley,L.; Lau,H.; Komadina,N.
EPI551849	HA	Australia	2014-Sep-19	A/VICTORIA/5060/2014	Victorian Infectious Diseases Reference Laboratory	WHO Collaborating Centre for Reference and Research on Influenza	Deng,Y-M.; Iannello,P.; Spirason,N.; Jelley,L.; Lau,H.; Komadina,N.
EPI551844	MP	Australia	2014-Sep-11	A/VICTORIA/5048/2014	Victorian Infectious Diseases Reference Laboratory	WHO Collaborating Centre for Reference and Research on Influenza	Deng,Y-M.; Iannello,P.; Spirason,N.; Jelley,L.; Lau,H.; Komadina,N.
EPI551845	NA	Australia	2014-Sep-11	A/VICTORIA/5048/2014	Victorian Infectious Diseases Reference Laboratory	WHO Collaborating Centre for Reference and Research on Influenza	Deng,Y-M.; Iannello,P.; Spirason,N.; Jelley,L.; Lau,H.; Komadina,N.
EPI551846	HA	Australia	2014-Sep-11	A/VICTORIA/5048/2014	Victorian Infectious Diseases Reference Laboratory	WHO Collaborating Centre for Reference and Research on Influenza	Deng,Y-M.; Iannello,P.; Spirason,N.; Jelley,L.; Lau,H.; Komadina,N.
EPI551841	MP	Australia	2014-Sep-10	A/VICTORIA/2082/2014	Austin Health	WHO Collaborating Centre for Reference and Research on Influenza	Deng,Y-M.; Iannello,P.; Spirason,N.; Jelley,L.; Lau,H.; Komadina,N.
EPI551842	NA	Australia	2014-Sep-10	A/VICTORIA/2082/2014	Austin Health	WHO Collaborating Centre for Reference and Research on Influenza	Deng,Y-M.; Iannello,P.; Spirason,N.; Jelley,L.; Lau,H.; Komadina,N.
EPI551843	HA	Australia	2014-Sep-10	A/VICTORIA/2082/2014	Austin Health	WHO Collaborating Centre for Reference and Research on Influenza	Deng,Y-M.; Iannello,P.; Spirason,N.; Jelley,L.; Lau,H.; Komadina,N.
EPI551838	MP	Australia	2014-Sep-10	A/VICTORIA/2078/2014	Austin Health	WHO Collaborating Centre for Reference and Research on Influenza	Deng,Y-M.; Iannello,P.; Spirason,N.; Jelley,L.; Lau,H.; Komadina,N.
EPI551839	NA	Australia	2014-Sep-10	A/VICTORIA/2078/2014	Austin Health	WHO Collaborating Centre for Reference and Research on Influenza	Deng,Y-M.; Iannello,P.; Spirason,N.; Jelley,L.; Lau,H.; Komadina,N.
EPI551840	HA	Australia	2014-Sep-10	A/VICTORIA/2078/2014	Austin Health	WHO Collaborating Centre for Reference and Research on Influenza	Deng,Y-M.; Iannello,P.; Spirason,N.; Jelley,L.; Lau,H.; Komadina,N.
EPI551836	MP	Australia	2014-Aug-05	A/NEWCASTLE/53/2014	John Hunter Hospital	WHO Collaborating Centre for Reference and Research on Influenza	Deng,Y-M.; Iannello,P.; Spirason,N.; Jelley,L.; Lau,H.; Komadina,N.
EPI551837	NA	Australia	2014-Aug-05	A/NEWCASTLE/53/2014	John Hunter Hospital	WHO Collaborating Centre for Reference and Research on Influenza	Deng,Y-M.; Iannello,P.; Spirason,N.; Jelley,L.; Lau,H.; Komadina,N.
EPI551833	MP	New Zealand	2014-Sep-09	A/AUCKLAND/6/2014	Auckland Hospital	WHO Collaborating Centre for Reference and Research on Influenza	Deng,Y-M.; Iannello,P.; Spirason,N.; Jelley,L.; Lau,H.; Komadina,N.
EPI551834	NA	New Zealand	2014-Sep-09	A/AUCKLAND/6/2014	Auckland Hospital	WHO Collaborating Centre for Reference and Research on Influenza	Deng,Y-M.; Iannello,P.; Spirason,N.; Jelley,L.; Lau,H.; Komadina,N.
EPI551835	HA	New Zealand	2014-Sep-09	A/AUCKLAND/6/2014	Auckland Hospital	WHO Collaborating Centre for Reference and Research on Influenza	Deng,Y-M.; Iannello,P.; Spirason,N.; Jelley,L.; Lau,H.; Komadina,N.
EPI551798	MP	New Zealand	2014-Jul-07	A/WELLINGTON/024/2014	Institute of Environmental Science & Research	WHO Collaborating Centre for Reference and Research on Influenza	Deng,Y-M.; Iannello,P.; Spirason,N.; Jelley,L.; Lau,H.; Komadina,N.
EPI551801	NA	New Zealand	2014-Jul-07	A/WELLINGTON/024/2014	Institute of Environmental Science & Research	WHO Collaborating Centre for Reference and Research on Influenza	Deng,Y-M.; Iannello,P.; Spirason,N.; Jelley,L.; Lau,H.; Komadina,N.
EPI551803	HA	New Zealand	2014-Jul-07	A/WELLINGTON/024/2014	Institute of Environmental Science & Research	WHO Collaborating Centre for Reference and Research on Influenza	Deng,Y-M.; Iannello,P.; Spirason,N.; Jelley,L.; Lau,H.; Komadina,N.
EPI551787	MP	Australia	2014-Jul-17	A/VICTORIA/528/2014	Monash Medical Centre	WHO Collaborating Centre for Reference and Research on Influenza	Deng,Y-M.; Iannello,P.; Spirason,N.; Jelley,L.; Lau,H.; Komadina,N.
EPI551790	NA	Australia	2014-Jul-17	A/VICTORIA/528/2014	Monash Medical Centre	WHO Collaborating Centre for Reference and Research on Influenza	Deng,Y-M.; Iannello,P.; Spirason,N.; Jelley,L.; Lau,H.; Komadina,N.
EPI551792	HA	Australia	2014-Jul-17	A/VICTORIA/528/2014	Monash Medical Centre	WHO Collaborating Centre for Reference and Research on Influenza	Deng,Y-M.; Iannello,P.; Spirason,N.; Jelley,L.; Lau,H.; Komadina,N.
EPI551777	MP	Australia	2014-Aug-25	A/VICTORIA/5006/2014	Victorian Infectious Diseases Reference Laboratory	WHO Collaborating Centre for Reference and Research on Influenza	Deng,Y-M.; Iannello,P.; Spirason,N.; Jelley,L.; Lau,H.; Komadina,N.
EPI551779	NA	Australia	2014-Aug-25	A/VICTORIA/5006/2014	Victorian Infectious Diseases Reference Laboratory	WHO Collaborating Centre for Reference and Research on Influenza	Deng,Y-M.; Iannello,P.; Spirason,N.; Jelley,L.; Lau,H.; Komadina,N.
EPI551781	HA	Australia	2014-Aug-25	A/VICTORIA/5006/2014	Victorian Infectious Diseases Reference Laboratory	WHO Collaborating Centre for Reference and Research on Influenza	Deng,Y-M.; Iannello,P.; Spirason,N.; Jelley,L.; Lau,H.; Komadina,N.
EPI551770	MP	Australia	2014-Sep-10	A/VICTORIA/3044/2014	Royal Chidrens Hospital	WHO Collaborating Centre for Reference and Research on Influenza	Deng,Y-M.; Iannello,P.; Spirason,N.; Jelley,L.; Lau,H.; Komadina,N.
EPI551773	NA	Australia	2014-Sep-10	A/VICTORIA/3044/2014	Royal Chidrens Hospital	WHO Collaborating Centre for Reference and Research on Influenza	Deng,Y-M.; Iannello,P.; Spirason,N.; Jelley,L.; Lau,H.; Komadina,N.
EPI551775	HA	Australia	2014-Sep-10	A/VICTORIA/3044/2014	Royal Chidrens Hospital	WHO Collaborating Centre for Reference and Research on Influenza	Deng,Y-M.; Iannello,P.; Spirason,N.; Jelley,L.; Lau,H.; Komadina,N.
EPI551766	NA	Australia	2014-Aug-10	A/VICTORIA/285/2014	Royal Chidrens Hospital	WHO Collaborating Centre for Reference and Research on Influenza	Deng,Y-M.; Iannello,P.; Spirason,N.; Jelley,L.; Lau,H.; Komadina,N.
EPI551768	HA	Australia	2014-Aug-10	A/VICTORIA/285/2014	Royal Chidrens Hospital	WHO Collaborating Centre for Reference and Research on Influenza	Deng,Y-M.; Iannello,P.; Spirason,N.; Jelley,L.; Lau,H.; Komadina,N.
EPI551764	MP	Australia	2014-Aug-10	A/VICTORIA/285/2014	Royal Chidrens Hospital	WHO Collaborating Centre for Reference and Research on Influenza	Deng,Y-M.; Iannello,P.; Spirason,N.; Jelley,L.; Lau,H.; Komadina,N.
EPI551759	MP	Australia	2014-Aug-12	A/VICTORIA/268/2014	Royal Chidrens Hospital	WHO Collaborating Centre for Reference and Research on Influenza	Deng,Y-M.; Iannello,P.; Spirason,N.; Jelley,L.; Lau,H.; Komadina,N.
EPI551760	NA	Australia	2014-Aug-12	A/VICTORIA/268/2014	Royal Chidrens Hospital	WHO Collaborating Centre for Reference and Research on Influenza	Deng,Y-M.; Iannello,P.; Spirason,N.; Jelley,L.; Lau,H.; Komadina,N.
EPI551762	HA	Australia	2014-Aug-12	A/VICTORIA/268/2014	Royal Chidrens Hospital	WHO Collaborating Centre for Reference and Research on Influenza	Deng,Y-M.; Iannello,P.; Spirason,N.; Jelley,L.; Lau,H.; Komadina,N.
EPI551754	MP	Australia	2014-Aug-11	A/VICTORIA/265/2014	Royal Chidrens Hospital	WHO Collaborating Centre for Reference and Research on Influenza	Deng,Y-M.; Iannello,P.; Spirason,N.; Jelley,L.; Lau,H.; Komadina,N.
EPI551755	NA	Australia	2014-Aug-11	A/VICTORIA/265/2014	Royal Chidrens Hospital	WHO Collaborating Centre for Reference and Research on Influenza	Deng,Y-M.; Iannello,P.; Spirason,N.; Jelley,L.; Lau,H.; Komadina,N.
EPI551758	HA	Australia	2014-Aug-11	A/VICTORIA/265/2014	Royal Chidrens Hospital	WHO Collaborating Centre for Reference and Research on Influenza	Deng,Y-M.; Iannello,P.; Spirason,N.; Jelley,L.; Lau,H.; Komadina,N.
EPI551750	NA	Australia	2014-Sep-12	A/VICTORIA/1012/2014	Institute of Medical and Veterinary Science (IMVS)	WHO Collaborating Centre for Reference and Research on Influenza	Deng,Y-M.; Iannello,P.; Spirason,N.; Jelley,L.; Lau,H.; Komadina,N.
EPI551752	HA	Australia	2014-Sep-12	A/VICTORIA/1012/2014	Institute of Medical and Veterinary Science (IMVS)	WHO Collaborating Centre for Reference and Research on Influenza	Deng,Y-M.; Iannello,P.; Spirason,N.; Jelley,L.; Lau,H.; Komadina,N.
EPI551748	MP	Australia	2014-Sep-12	A/VICTORIA/1012/2014	Institute of Medical and Veterinary Science (IMVS)	WHO Collaborating Centre for Reference and Research on Influenza	Deng,Y-M.; Iannello,P.; Spirason,N.; Jelley,L.; Lau,H.; Komadina,N.
EPI551744	MP	Australia	2014-Aug-16	A/TASMANIA/54/2014	Royal Hobart Hospital	WHO Collaborating Centre for Reference and Research on Influenza	Deng,Y-M.; Iannello,P.; Spirason,N.; Jelley,L.; Lau,H.; Komadina,N.
EPI551745	NA	Australia	2014-Aug-16	A/TASMANIA/54/2014	Royal Hobart Hospital	WHO Collaborating Centre for Reference and Research on Influenza	Deng,Y-M.; Iannello,P.; Spirason,N.; Jelley,L.; Lau,H.; Komadina,N.
EPI551747	HA	Australia	2014-Aug-16	A/TASMANIA/54/2014	Royal Hobart Hospital	WHO Collaborating Centre for Reference and Research on Influenza	Deng,Y-M.; Iannello,P.; Spirason,N.; Jelley,L.; Lau,H.; Komadina,N.
EPI551738	MP	Australia	2014-Aug-11	A/TASMANIA/45/2014	Royal Hobart Hospital	WHO Collaborating Centre for Reference and Research on Influenza	Deng,Y-M.; Iannello,P.; Spirason,N.; Jelley,L.; Lau,H.; Komadina,N.
EPI551740	NA	Australia	2014-Aug-11	A/TASMANIA/45/2014	Royal Hobart Hospital	WHO Collaborating Centre for Reference and Research on Influenza	Deng,Y-M.; Iannello,P.; Spirason,N.; Jelley,L.; Lau,H.; Komadina,N.
EPI551742	HA	Australia	2014-Aug-11	A/TASMANIA/45/2014	Royal Hobart Hospital	WHO Collaborating Centre for Reference and Research on Influenza	Deng,Y-M.; Iannello,P.; Spirason,N.; Jelley,L.; Lau,H.; Komadina,N.
EPI551732	MP	Australia	2014-Aug-06	A/TASMANIA/37/2014	Royal Hobart Hospital	WHO Collaborating Centre for Reference and Research on Influenza	Deng,Y-M.; Iannello,P.; Spirason,N.; Jelley,L.; Lau,H.; Komadina,N.
EPI551734	NA	Australia	2014-Aug-06	A/TASMANIA/37/2014	Royal Hobart Hospital	WHO Collaborating Centre for Reference and Research on Influenza	Deng,Y-M.; Iannello,P.; Spirason,N.; Jelley,L.; Lau,H.; Komadina,N.
EPI551736	HA	Australia	2014-Aug-06	A/TASMANIA/37/2014	Royal Hobart Hospital	WHO Collaborating Centre for Reference and Research on Influenza	Deng,Y-M.; Iannello,P.; Spirason,N.; Jelley,L.; Lau,H.; Komadina,N.
EPI551726	MP	Australia	2014-Sep-05	A/TASMANIA/122/2014	Royal Hobart Hospital	WHO Collaborating Centre for Reference and Research on Influenza	Deng,Y-M.; Iannello,P.; Spirason,N.; Jelley,L.; Lau,H.; Komadina,N.
EPI551727	NA	Australia	2014-Sep-05	A/TASMANIA/122/2014	Royal Hobart Hospital	WHO Collaborating Centre for Reference and Research on Influenza	Deng,Y-M.; Iannello,P.; Spirason,N.; Jelley,L.; Lau,H.; Komadina,N.
EPI551729	HA	Australia	2014-Sep-05	A/TASMANIA/122/2014	Royal Hobart Hospital	WHO Collaborating Centre for Reference and Research on Influenza	Deng,Y-M.; Iannello,P.; Spirason,N.; Jelley,L.; Lau,H.; Komadina,N.
EPI551721	MP	Australia	2014-Jul-16	A/SYDNEY/156/2014	Clinical Virology Unit, CDIM	WHO Collaborating Centre for Reference and Research on Influenza	Deng,Y-M.; Iannello,P.; Spirason,N.; Jelley,L.; Lau,H.; Komadina,N.
EPI551723	NA	Australia	2014-Jul-16	A/SYDNEY/156/2014	Clinical Virology Unit, CDIM	WHO Collaborating Centre for Reference and Research on Influenza	Deng,Y-M.; Iannello,P.; Spirason,N.; Jelley,L.; Lau,H.; Komadina,N.
EPI551725	HA	Australia	2014-Jul-16	A/SYDNEY/156/2014	Clinical Virology Unit, CDIM	WHO Collaborating Centre for Reference and Research on Influenza	Deng,Y-M.; Iannello,P.; Spirason,N.; Jelley,L.; Lau,H.; Komadina,N.
EPI551714	MP	Australia	2014-Jul-26	A/SYDNEY/128/2014	Clinical Virology Unit, CDIM	WHO Collaborating Centre for Reference and Research on Influenza	Deng,Y-M.; Iannello,P.; Spirason,N.; Jelley,L.; Lau,H.; Komadina,N.
EPI551716	NA	Australia	2014-Jul-26	A/SYDNEY/128/2014	Clinical Virology Unit, CDIM	WHO Collaborating Centre for Reference and Research on Influenza	Deng,Y-M.; Iannello,P.; Spirason,N.; Jelley,L.; Lau,H.; Komadina,N.
EPI551718	HA	Australia	2014-Jul-26	A/SYDNEY/128/2014	Clinical Virology Unit, CDIM	WHO Collaborating Centre for Reference and Research on Influenza	Deng,Y-M.; Iannello,P.; Spirason,N.; Jelley,L.; Lau,H.; Komadina,N.
EPI551708	MP	Australia	2014-Jul-19	A/SYDNEY/120/2014	Clinical Virology Unit, CDIM	WHO Collaborating Centre for Reference and Research on Influenza	Deng,Y-M.; Iannello,P.; Spirason,N.; Jelley,L.; Lau,H.; Komadina,N.
EPI551711	NA	Australia	2014-Jul-19	A/SYDNEY/120/2014	Clinical Virology Unit, CDIM	WHO Collaborating Centre for Reference and Research on Influenza	Deng,Y-M.; Iannello,P.; Spirason,N.; Jelley,L.; Lau,H.; Komadina,N.
EPI551712	HA	Australia	2014-Jul-19	A/SYDNEY/120/2014	Clinical Virology Unit, CDIM	WHO Collaborating Centre for Reference and Research on Influenza	Deng,Y-M.; Iannello,P.; Spirason,N.; Jelley,L.; Lau,H.; Komadina,N.
EPI551704	MP	Australia	2014-Jul-24	A/SYDNEY/117/2014	Clinical Virology Unit, CDIM	WHO Collaborating Centre for Reference and Research on Influenza	Deng,Y-M.; Iannello,P.; Spirason,N.; Jelley,L.; Lau,H.; Komadina,N.
EPI551706	NA	Australia	2014-Jul-24	A/SYDNEY/117/2014	Clinical Virology Unit, CDIM	WHO Collaborating Centre for Reference and Research on Influenza	Deng,Y-M.; Iannello,P.; Spirason,N.; Jelley,L.; Lau,H.; Komadina,N.
EPI551709	HA	Australia	2014-Jul-24	A/SYDNEY/117/2014	Clinical Virology Unit, CDIM	WHO Collaborating Centre for Reference and Research on Influenza	Deng,Y-M.; Iannello,P.; Spirason,N.; Jelley,L.; Lau,H.; Komadina,N.
EPI551697	MP	Australia	2014-Jul-02	A/SYDNEY/108/2014	Clinical Virology Unit, CDIM	WHO Collaborating Centre for Reference and Research on Influenza	Deng,Y-M.; Iannello,P.; Spirason,N.; Jelley,L.; Lau,H.; Komadina,N.
EPI551699	NA	Australia	2014-Jul-02	A/SYDNEY/108/2014	Clinical Virology Unit, CDIM	WHO Collaborating Centre for Reference and Research on Influenza	Deng,Y-M.; Iannello,P.; Spirason,N.; Jelley,L.; Lau,H.; Komadina,N.
EPI551701	HA	Australia	2014-Jul-02	A/SYDNEY/108/2014	Clinical Virology Unit, CDIM	WHO Collaborating Centre for Reference and Research on Influenza	Deng,Y-M.; Iannello,P.; Spirason,N.; Jelley,L.; Lau,H.; Komadina,N.
EPI551686	MP	Australia	2014-Aug-07	A/SYDNEY/1016/2014	Institute of Medical and Veterinary Science (IMVS)	WHO Collaborating Centre for Reference and Research on Influenza	Deng,Y-M.; Iannello,P.; Spirason,N.; Jelley,L.; Lau,H.; Komadina,N.
EPI551687	NA	Australia	2014-Aug-07	A/SYDNEY/1016/2014	Institute of Medical and Veterinary Science (IMVS)	WHO Collaborating Centre for Reference and Research on Influenza	Deng,Y-M.; Iannello,P.; Spirason,N.; Jelley,L.; Lau,H.; Komadina,N.
EPI551690	HA	Australia	2014-Aug-07	A/SYDNEY/1016/2014	Institute of Medical and Veterinary Science (IMVS)	WHO Collaborating Centre for Reference and Research on Influenza	Deng,Y-M.; Iannello,P.; Spirason,N.; Jelley,L.; Lau,H.; Komadina,N.
EPI551679	MP	Australia	2014-Jul-30	A/Sydney/1007/2014	Institute of Medical and Veterinary Science (IMVS)	WHO Collaborating Centre for Reference and Research on Influenza	Deng,Y-M.; Iannello,P.; Spirason,N.; Jelley,L.; Lau,H.; Komadina,N.
EPI551681	NA	Australia	2014-Jul-30	A/Sydney/1007/2014	Institute of Medical and Veterinary Science (IMVS)	WHO Collaborating Centre for Reference and Research on Influenza	Deng,Y-M.; Iannello,P.; Spirason,N.; Jelley,L.; Lau,H.; Komadina,N.
EPI551683	HA	Australia	2014-Jul-30	A/Sydney/1007/2014	Institute of Medical and Veterinary Science (IMVS)	WHO Collaborating Centre for Reference and Research on Influenza	Deng,Y-M.; Iannello,P.; Spirason,N.; Jelley,L.; Lau,H.; Komadina,N.
EPI551675	MP	Australia	2014-Jul-25	A/SYDNEY/1004/2014	Institute of Medical and Veterinary Science (IMVS)	WHO Collaborating Centre for Reference and Research on Influenza	Deng,Y-M.; Iannello,P.; Spirason,N.; Jelley,L.; Lau,H.; Komadina,N.
EPI551676	NA	Australia	2014-Jul-25	A/SYDNEY/1004/2014	Institute of Medical and Veterinary Science (IMVS)	WHO Collaborating Centre for Reference and Research on Influenza	Deng,Y-M.; Iannello,P.; Spirason,N.; Jelley,L.; Lau,H.; Komadina,N.
EPI551678	HA	Australia	2014-Jul-25	A/SYDNEY/1004/2014	Institute of Medical and Veterinary Science (IMVS)	WHO Collaborating Centre for Reference and Research on Influenza	Deng,Y-M.; Iannello,P.; Spirason,N.; Jelley,L.; Lau,H.; Komadina,N.
EPI551670	MP	Australia	2014-Jul-25	A/SYDNEY/1001/2014	Institute of Medical and Veterinary Science (IMVS)	WHO Collaborating Centre for Reference and Research on Influenza	Deng,Y-M.; Iannello,P.; Spirason,N.; Jelley,L.; Lau,H.; Komadina,N.
EPI551671	NA	Australia	2014-Jul-25	A/SYDNEY/1001/2014	Institute of Medical and Veterinary Science (IMVS)	WHO Collaborating Centre for Reference and Research on Influenza	Deng,Y-M.; Iannello,P.; Spirason,N.; Jelley,L.; Lau,H.; Komadina,N.
EPI551674	HA	Australia	2014-Jul-25	A/SYDNEY/1001/2014	Institute of Medical and Veterinary Science (IMVS)	WHO Collaborating Centre for Reference and Research on Influenza	Deng,Y-M.; Iannello,P.; Spirason,N.; Jelley,L.; Lau,H.; Komadina,N.
EPI551653	MP	Australia	2014-Jul-18	A/SOUTH AUSTRALIA/91/2014	Institute of Medical and Veterinary Science (IMVS)	WHO Collaborating Centre for Reference and Research on Influenza	Deng,Y-M.; Iannello,P.; Spirason,N.; Jelley,L.; Lau,H.; Komadina,N.
EPI551654	NA	Australia	2014-Jul-18	A/SOUTH AUSTRALIA/91/2014	Institute of Medical and Veterinary Science (IMVS)	WHO Collaborating Centre for Reference and Research on Influenza	Deng,Y-M.; Iannello,P.; Spirason,N.; Jelley,L.; Lau,H.; Komadina,N.
EPI551656	HA	Australia	2014-Jul-18	A/SOUTH AUSTRALIA/91/2014	Institute of Medical and Veterinary Science (IMVS)	WHO Collaborating Centre for Reference and Research on Influenza	Deng,Y-M.; Iannello,P.; Spirason,N.; Jelley,L.; Lau,H.; Komadina,N.
EPI551652	MP	Australia	2014-Jul-18	A/SOUTH AUSTRALIA/91/2014	Institute of Medical and Veterinary Science (IMVS)	WHO Collaborating Centre for Reference and Research on Influenza	Deng,Y-M.; Iannello,P.; Spirason,N.; Jelley,L.; Lau,H.; Komadina,N.
EPI551655	NA	Australia	2014-Jul-18	A/SOUTH AUSTRALIA/91/2014	Institute of Medical and Veterinary Science (IMVS)	WHO Collaborating Centre for Reference and Research on Influenza	Deng,Y-M.; Iannello,P.; Spirason,N.; Jelley,L.; Lau,H.; Komadina,N.
EPI551657	HA	Australia	2014-Jul-18	A/SOUTH AUSTRALIA/91/2014	Institute of Medical and Veterinary Science (IMVS)	WHO Collaborating Centre for Reference and Research on Influenza	Deng,Y-M.; Iannello,P.; Spirason,N.; Jelley,L.; Lau,H.; Komadina,N.
EPI551647	MP	Australia	2014-Sep-08	A/SOUTH AUSTRALIA/1032/2014	Institute of Medical and Veterinary Science (IMVS)	WHO Collaborating Centre for Reference and Research on Influenza	Deng,Y-M.; Iannello,P.; Spirason,N.; Jelley,L.; Lau,H.; Komadina,N.
EPI551648	NA	Australia	2014-Sep-08	A/SOUTH AUSTRALIA/1032/2014	Institute of Medical and Veterinary Science (IMVS)	WHO Collaborating Centre for Reference and Research on Influenza	Deng,Y-M.; Iannello,P.; Spirason,N.; Jelley,L.; Lau,H.; Komadina,N.
EPI551650	HA	Australia	2014-Sep-08	A/SOUTH AUSTRALIA/1032/2014	Institute of Medical and Veterinary Science (IMVS)	WHO Collaborating Centre for Reference and Research on Influenza	Deng,Y-M.; Iannello,P.; Spirason,N.; Jelley,L.; Lau,H.; Komadina,N.
EPI551643	NA	Australia	2014-Jul-09	A/SOUTH AUSTRALIA/1007/2014	Institute of Medical and Veterinary Science (IMVS)	WHO Collaborating Centre for Reference and Research on Influenza	Deng,Y-M.; Iannello,P.; Spirason,N.; Jelley,L.; Lau,H.; Komadina,N.
EPI551645	HA	Australia	2014-Jul-09	A/SOUTH AUSTRALIA/1007/2014	Institute of Medical and Veterinary Science (IMVS)	WHO Collaborating Centre for Reference and Research on Influenza	Deng,Y-M.; Iannello,P.; Spirason,N.; Jelley,L.; Lau,H.; Komadina,N.
EPI551641	MP	Australia	2014-Jul-09	A/SOUTH AUSTRALIA/1007/2014	Institute of Medical and Veterinary Science (IMVS)	WHO Collaborating Centre for Reference and Research on Influenza	Deng,Y-M.; Iannello,P.; Spirason,N.; Jelley,L.; Lau,H.; Komadina,N.
EPI551644	HA	Australia	2014-Jul-09	A/SOUTH AUSTRALIA/1007/2014	Institute of Medical and Veterinary Science (IMVS)	WHO Collaborating Centre for Reference and Research on Influenza	Deng,Y-M.; Iannello,P.; Spirason,N.; Jelley,L.; Lau,H.; Komadina,N.
EPI551640	MP	Australia	2014-Jul-09	A/SOUTH AUSTRALIA/1007/2014	Institute of Medical and Veterinary Science (IMVS)	WHO Collaborating Centre for Reference and Research on Influenza	Deng,Y-M.; Iannello,P.; Spirason,N.; Jelley,L.; Lau,H.; Komadina,N.
EPI551642	NA	Australia	2014-Jul-09	A/SOUTH AUSTRALIA/1007/2014	Institute of Medical and Veterinary Science (IMVS)	WHO Collaborating Centre for Reference and Research on Influenza	Deng,Y-M.; Iannello,P.; Spirason,N.; Jelley,L.; Lau,H.; Komadina,N.
EPI551634	MP	New Zealand	2014-Jul-21	A/SOUTH AUCKLAND/023/2014	Institute of Environmental Science & Research	WHO Collaborating Centre for Reference and Research on Influenza	Deng,Y-M.; Iannello,P.; Spirason,N.; Jelley,L.; Lau,H.; Komadina,N.
EPI551636	NA	New Zealand	2014-Jul-21	A/SOUTH AUCKLAND/023/2014	Institute of Environmental Science & Research	WHO Collaborating Centre for Reference and Research on Influenza	Deng,Y-M.; Iannello,P.; Spirason,N.; Jelley,L.; Lau,H.; Komadina,N.
EPI551639	HA	New Zealand	2014-Jul-21	A/SOUTH AUCKLAND/023/2014	Institute of Environmental Science & Research	WHO Collaborating Centre for Reference and Research on Influenza	Deng,Y-M.; Iannello,P.; Spirason,N.; Jelley,L.; Lau,H.; Komadina,N.
EPI551629	MP	New Zealand	2014-Jul-18	A/SOUTH AUCKLAND/021/2014	Institute of Environmental Science & Research	WHO Collaborating Centre for Reference and Research on Influenza	Deng,Y-M.; Iannello,P.; Spirason,N.; Jelley,L.; Lau,H.; Komadina,N.
EPI551632	NA	New Zealand	2014-Jul-18	A/SOUTH AUCKLAND/021/2014	Institute of Environmental Science & Research	WHO Collaborating Centre for Reference and Research on Influenza	Deng,Y-M.; Iannello,P.; Spirason,N.; Jelley,L.; Lau,H.; Komadina,N.
EPI551635	HA	New Zealand	2014-Jul-18	A/SOUTH AUCKLAND/021/2014	Institute of Environmental Science & Research	WHO Collaborating Centre for Reference and Research on Influenza	Deng,Y-M.; Iannello,P.; Spirason,N.; Jelley,L.; Lau,H.; Komadina,N.
EPI551609	MP	Australia	2014-Aug-18	A/NEWCASTLE/79/2014	John Hunter Hospital	WHO Collaborating Centre for Reference and Research on Influenza	Deng,Y-M.; Iannello,P.; Spirason,N.; Jelley,L.; Lau,H.; Komadina,N.
EPI551611	NA	Australia	2014-Aug-18	A/NEWCASTLE/79/2014	John Hunter Hospital	WHO Collaborating Centre for Reference and Research on Influenza	Deng,Y-M.; Iannello,P.; Spirason,N.; Jelley,L.; Lau,H.; Komadina,N.
EPI551613	HA	Australia	2014-Aug-18	A/NEWCASTLE/79/2014	John Hunter Hospital	WHO Collaborating Centre for Reference and Research on Influenza	Deng,Y-M.; Iannello,P.; Spirason,N.; Jelley,L.; Lau,H.; Komadina,N.
EPI551604	MP	Australia	2014-Aug-06	A/NEWCASTLE/63/2014	John Hunter Hospital	WHO Collaborating Centre for Reference and Research on Influenza	Deng,Y-M.; Iannello,P.; Spirason,N.; Jelley,L.; Lau,H.; Komadina,N.
EPI551605	NA	Australia	2014-Aug-06	A/NEWCASTLE/63/2014	John Hunter Hospital	WHO Collaborating Centre for Reference and Research on Influenza	Deng,Y-M.; Iannello,P.; Spirason,N.; Jelley,L.; Lau,H.; Komadina,N.
EPI551608	HA	Australia	2014-Aug-06	A/NEWCASTLE/63/2014	John Hunter Hospital	WHO Collaborating Centre for Reference and Research on Influenza	Deng,Y-M.; Iannello,P.; Spirason,N.; Jelley,L.; Lau,H.; Komadina,N.
EPI630095	NP	Australia	2014-Aug-05	A/NEWCASTLE/54/2014	John Hunter Hospital	WHO Collaborating Centre for Reference and Research on Influenza	Deng,Y-M.; Iannello,P.; Spirason,N.; Jelley,L.; Lau,H.; Komadina,N.
EPI630096	NS	Australia	2014-Aug-05	A/NEWCASTLE/54/2014	John Hunter Hospital	WHO Collaborating Centre for Reference and Research on Influenza	Deng,Y-M.; Iannello,P.; Spirason,N.; Jelley,L.; Lau,H.; Komadina,N.
EPI630097	PA	Australia	2014-Aug-05	A/NEWCASTLE/54/2014	John Hunter Hospital	WHO Collaborating Centre for Reference and Research on Influenza	Deng,Y-M.; Iannello,P.; Spirason,N.; Jelley,L.; Lau,H.; Komadina,N.
EPI630098	PB2	Australia	2014-Aug-05	A/NEWCASTLE/54/2014	John Hunter Hospital	WHO Collaborating Centre for Reference and Research on Influenza	Deng,Y-M.; Iannello,P.; Spirason,N.; Jelley,L.; Lau,H.; Komadina,N.
EPI630099	PB1	Australia	2014-Aug-05	A/NEWCASTLE/54/2014	John Hunter Hospital	WHO Collaborating Centre for Reference and Research on Influenza	Deng,Y-M.; Iannello,P.; Spirason,N.; Jelley,L.; Lau,H.; Komadina,N.
EPI551598	MP	Australia	2014-Aug-05	A/NEWCASTLE/54/2014	John Hunter Hospital	WHO Collaborating Centre for Reference and Research on Influenza	Deng,Y-M.; Iannello,P.; Spirason,N.; Jelley,L.; Lau,H.; Komadina,N.
EPI551601	NA	Australia	2014-Aug-05	A/NEWCASTLE/54/2014	John Hunter Hospital	WHO Collaborating Centre for Reference and Research on Influenza	Deng,Y-M.; Iannello,P.; Spirason,N.; Jelley,L.; Lau,H.; Komadina,N.
EPI551603	HA	Australia	2014-Aug-05	A/NEWCASTLE/54/2014	John Hunter Hospital	WHO Collaborating Centre for Reference and Research on Influenza	Deng,Y-M.; Iannello,P.; Spirason,N.; Jelley,L.; Lau,H.; Komadina,N.
EPI551586	MP	Australia	2014-Aug-21	A/NEWCASTLE/107/2014	John Hunter Hospital	WHO Collaborating Centre for Reference and Research on Influenza	Deng,Y-M.; Iannello,P.; Spirason,N.; Jelley,L.; Lau,H.; Komadina,N.
EPI551589	NA	Australia	2014-Aug-21	A/NEWCASTLE/107/2014	John Hunter Hospital	WHO Collaborating Centre for Reference and Research on Influenza	Deng,Y-M.; Iannello,P.; Spirason,N.; Jelley,L.; Lau,H.; Komadina,N.
EPI551591	HA	Australia	2014-Aug-21	A/NEWCASTLE/107/2014	John Hunter Hospital	WHO Collaborating Centre for Reference and Research on Influenza	Deng,Y-M.; Iannello,P.; Spirason,N.; Jelley,L.; Lau,H.; Komadina,N.
EPI551582	MP	Australia	2014-Aug-06	A/NEWCASTLE/1016/2014	Institute of Medical and Veterinary Science (IMVS)	WHO Collaborating Centre for Reference and Research on Influenza	Deng,Y-M.; Iannello,P.; Spirason,N.; Jelley,L.; Lau,H.; Komadina,N.
EPI551584	NA	Australia	2014-Aug-06	A/NEWCASTLE/1016/2014	Institute of Medical and Veterinary Science (IMVS)	WHO Collaborating Centre for Reference and Research on Influenza	Deng,Y-M.; Iannello,P.; Spirason,N.; Jelley,L.; Lau,H.; Komadina,N.
EPI551587	HA	Australia	2014-Aug-06	A/NEWCASTLE/1016/2014	Institute of Medical and Veterinary Science (IMVS)	WHO Collaborating Centre for Reference and Research on Influenza	Deng,Y-M.; Iannello,P.; Spirason,N.; Jelley,L.; Lau,H.; Komadina,N.
EPI551578	NA	New Caledonia	2014-Aug-20	A/NEW CALEDONIA/78/2014	Institut Pasteur New Caledonia	WHO Collaborating Centre for Reference and Research on Influenza	Deng,Y-M.; Iannello,P.; Spirason,N.; Jelley,L.; Lau,H.; Komadina,N.
EPI551575	MP	New Caledonia	2014-Aug-20	A/NEW CALEDONIA/78/2014	Institut Pasteur New Caledonia	WHO Collaborating Centre for Reference and Research on Influenza	Deng,Y-M.; Iannello,P.; Spirason,N.; Jelley,L.; Lau,H.; Komadina,N.
EPI551580	HA	New Caledonia	2014-Aug-20	A/NEW CALEDONIA/78/2014	Institut Pasteur New Caledonia	WHO Collaborating Centre for Reference and Research on Influenza	Deng,Y-M.; Iannello,P.; Spirason,N.; Jelley,L.; Lau,H.; Komadina,N.
EPI551574	HA	New Caledonia	2014-Aug-20	A/NEW CALEDONIA/76/2014	Institut Pasteur New Caledonia	WHO Collaborating Centre for Reference and Research on Influenza	Deng,Y-M.; Iannello,P.; Spirason,N.; Jelley,L.; Lau,H.; Komadina,N.
EPI551571	MP	New Caledonia	2014-Aug-20	A/NEW CALEDONIA/76/2014	Institut Pasteur New Caledonia	WHO Collaborating Centre for Reference and Research on Influenza	Deng,Y-M.; Iannello,P.; Spirason,N.; Jelley,L.; Lau,H.; Komadina,N.
EPI551572	NA	New Caledonia	2014-Aug-20	A/NEW CALEDONIA/76/2014	Institut Pasteur New Caledonia	WHO Collaborating Centre for Reference and Research on Influenza	Deng,Y-M.; Iannello,P.; Spirason,N.; Jelley,L.; Lau,H.; Komadina,N.
EPI551566	MP	New Caledonia	2014-Aug-13	A/NEW CALEDONIA/71/2014	Institut Pasteur New Caledonia	WHO Collaborating Centre for Reference and Research on Influenza	Deng,Y-M.; Iannello,P.; Spirason,N.; Jelley,L.; Lau,H.; Komadina,N.
EPI551568	NA	New Caledonia	2014-Aug-13	A/NEW CALEDONIA/71/2014	Institut Pasteur New Caledonia	WHO Collaborating Centre for Reference and Research on Influenza	Deng,Y-M.; Iannello,P.; Spirason,N.; Jelley,L.; Lau,H.; Komadina,N.
EPI551570	HA	New Caledonia	2014-Aug-13	A/NEW CALEDONIA/71/2014	Institut Pasteur New Caledonia	WHO Collaborating Centre for Reference and Research on Influenza	Deng,Y-M.; Iannello,P.; Spirason,N.; Jelley,L.; Lau,H.; Komadina,N.
EPI746561	NP	New Caledonia	2014-Aug-13	A/NEW CALEDONIA/71/2014	Institut Pasteur New Caledonia	WHO Collaborating Centre for Reference and Research on Influenza	Deng,Y-M.; Iannello,P.; Spirason,N.; Jelley,L.; Lau,H.; Komadina,N.
EPI746562	NS	New Caledonia	2014-Aug-13	A/NEW CALEDONIA/71/2014	Institut Pasteur New Caledonia	WHO Collaborating Centre for Reference and Research on Influenza	Deng,Y-M.; Iannello,P.; Spirason,N.; Jelley,L.; Lau,H.; Komadina,N.
EPI746563	PA	New Caledonia	2014-Aug-13	A/NEW CALEDONIA/71/2014	Institut Pasteur New Caledonia	WHO Collaborating Centre for Reference and Research on Influenza	Deng,Y-M.; Iannello,P.; Spirason,N.; Jelley,L.; Lau,H.; Komadina,N.
EPI746564	PB2	New Caledonia	2014-Aug-13	A/NEW CALEDONIA/71/2014	Institut Pasteur New Caledonia	WHO Collaborating Centre for Reference and Research on Influenza	Deng,Y-M.; Iannello,P.; Spirason,N.; Jelley,L.; Lau,H.; Komadina,N.
EPI746565	PB1	New Caledonia	2014-Aug-13	A/NEW CALEDONIA/71/2014	Institut Pasteur New Caledonia	WHO Collaborating Centre for Reference and Research on Influenza	Deng,Y-M.; Iannello,P.; Spirason,N.; Jelley,L.; Lau,H.; Komadina,N.
EPI551561	MP	New Caledonia	2014-Aug-04	A/NEW CALEDONIA/68/2014	Institut Pasteur New Caledonia	WHO Collaborating Centre for Reference and Research on Influenza	Deng,Y-M.; Iannello,P.; Spirason,N.; Jelley,L.; Lau,H.; Komadina,N.
EPI551563	NA	New Caledonia	2014-Aug-04	A/NEW CALEDONIA/68/2014	Institut Pasteur New Caledonia	WHO Collaborating Centre for Reference and Research on Influenza	Deng,Y-M.; Iannello,P.; Spirason,N.; Jelley,L.; Lau,H.; Komadina,N.
EPI551565	HA	New Caledonia	2014-Aug-04	A/NEW CALEDONIA/68/2014	Institut Pasteur New Caledonia	WHO Collaborating Centre for Reference and Research on Influenza	Deng,Y-M.; Iannello,P.; Spirason,N.; Jelley,L.; Lau,H.; Komadina,N.
EPI630085	NP	Australia	2014-Jul-31	A/CANBERRA/82/2014	Canberra Hospital	WHO Collaborating Centre for Reference and Research on Influenza	Deng,Y-M.; Iannello,P.; Spirason,N.; Jelley,L.; Lau,H.; Komadina,N.
EPI630086	NS	Australia	2014-Jul-31	A/CANBERRA/82/2014	Canberra Hospital	WHO Collaborating Centre for Reference and Research on Influenza	Deng,Y-M.; Iannello,P.; Spirason,N.; Jelley,L.; Lau,H.; Komadina,N.
EPI630087	PA	Australia	2014-Jul-31	A/CANBERRA/82/2014	Canberra Hospital	WHO Collaborating Centre for Reference and Research on Influenza	Deng,Y-M.; Iannello,P.; Spirason,N.; Jelley,L.; Lau,H.; Komadina,N.
EPI630088	PB2	Australia	2014-Jul-31	A/CANBERRA/82/2014	Canberra Hospital	WHO Collaborating Centre for Reference and Research on Influenza	Deng,Y-M.; Iannello,P.; Spirason,N.; Jelley,L.; Lau,H.; Komadina,N.
EPI630089	PB1	Australia	2014-Jul-31	A/CANBERRA/82/2014	Canberra Hospital	WHO Collaborating Centre for Reference and Research on Influenza	Deng,Y-M.; Iannello,P.; Spirason,N.; Jelley,L.; Lau,H.; Komadina,N.
EPI551557	MP	Australia	2014-Jul-31	A/CANBERRA/82/2014	Canberra Hospital	WHO Collaborating Centre for Reference and Research on Influenza	Deng,Y-M.; Iannello,P.; Spirason,N.; Jelley,L.; Lau,H.; Komadina,N.
EPI551559	NA	Australia	2014-Jul-31	A/CANBERRA/82/2014	Canberra Hospital	WHO Collaborating Centre for Reference and Research on Influenza	Deng,Y-M.; Iannello,P.; Spirason,N.; Jelley,L.; Lau,H.; Komadina,N.
EPI551562	HA	Australia	2014-Jul-31	A/CANBERRA/82/2014	Canberra Hospital	WHO Collaborating Centre for Reference and Research on Influenza	Deng,Y-M.; Iannello,P.; Spirason,N.; Jelley,L.; Lau,H.; Komadina,N.
EPI551550	MP	Australia	2014-Jul-24	A/CANBERRA/44/2014	Canberra Hospital	WHO Collaborating Centre for Reference and Research on Influenza	Deng,Y-M.; Iannello,P.; Spirason,N.; Jelley,L.; Lau,H.; Komadina,N.
EPI551552	NA	Australia	2014-Jul-24	A/CANBERRA/44/2014	Canberra Hospital	WHO Collaborating Centre for Reference and Research on Influenza	Deng,Y-M.; Iannello,P.; Spirason,N.; Jelley,L.; Lau,H.; Komadina,N.
EPI551554	HA	Australia	2014-Jul-24	A/CANBERRA/44/2014	Canberra Hospital	WHO Collaborating Centre for Reference and Research on Influenza	Deng,Y-M.; Iannello,P.; Spirason,N.; Jelley,L.; Lau,H.; Komadina,N.
EPI551545	MP	Australia	2014-Jul-13	A/CANBERRA/31/2014	Canberra Hospital	WHO Collaborating Centre for Reference and Research on Influenza	Deng,Y-M.; Iannello,P.; Spirason,N.; Jelley,L.; Lau,H.; Komadina,N.
EPI551548	NA	Australia	2014-Jul-13	A/CANBERRA/31/2014	Canberra Hospital	WHO Collaborating Centre for Reference and Research on Influenza	Deng,Y-M.; Iannello,P.; Spirason,N.; Jelley,L.; Lau,H.; Komadina,N.
EPI551551	HA	Australia	2014-Jul-13	A/CANBERRA/31/2014	Canberra Hospital	WHO Collaborating Centre for Reference and Research on Influenza	Deng,Y-M.; Iannello,P.; Spirason,N.; Jelley,L.; Lau,H.; Komadina,N.
EPI551541	MP	Australia	2014-Jul-13	A/CANBERRA/29/2014	Canberra Hospital	WHO Collaborating Centre for Reference and Research on Influenza	Deng,Y-M.; Iannello,P.; Spirason,N.; Jelley,L.; Lau,H.; Komadina,N.
EPI551542	NA	Australia	2014-Jul-13	A/CANBERRA/29/2014	Canberra Hospital	WHO Collaborating Centre for Reference and Research on Influenza	Deng,Y-M.; Iannello,P.; Spirason,N.; Jelley,L.; Lau,H.; Komadina,N.
EPI551544	HA	Australia	2014-Jul-13	A/CANBERRA/29/2014	Canberra Hospital	WHO Collaborating Centre for Reference and Research on Influenza	Deng,Y-M.; Iannello,P.; Spirason,N.; Jelley,L.; Lau,H.; Komadina,N.
EPI551537	MP	Australia	2014-Aug-06	A/CANBERRA/101/2014	Canberra Hospital	WHO Collaborating Centre for Reference and Research on Influenza	Deng,Y-M.; Iannello,P.; Spirason,N.; Jelley,L.; Lau,H.; Komadina,N.
EPI551538	NA	Australia	2014-Aug-06	A/CANBERRA/101/2014	Canberra Hospital	WHO Collaborating Centre for Reference and Research on Influenza	Deng,Y-M.; Iannello,P.; Spirason,N.; Jelley,L.; Lau,H.; Komadina,N.
EPI551540	HA	Australia	2014-Aug-06	A/CANBERRA/101/2014	Canberra Hospital	WHO Collaborating Centre for Reference and Research on Influenza	Deng,Y-M.; Iannello,P.; Spirason,N.; Jelley,L.; Lau,H.; Komadina,N.
EPI551513	HA	Australia	2014-Aug-01	A/BRISBANE/262/2014	Queensland Health Scientific Services	WHO Collaborating Centre for Reference and Research on Influenza	Deng,Y-M.; Iannello,P.; Spirason,N.; Jelley,L.; Lau,H.; Komadina,N.
EPI551510	MP	Australia	2014-Aug-01	A/BRISBANE/262/2014	Queensland Health Scientific Services	WHO Collaborating Centre for Reference and Research on Influenza	Deng,Y-M.; Iannello,P.; Spirason,N.; Jelley,L.; Lau,H.; Komadina,N.
EPI551511	NA	Australia	2014-Aug-01	A/BRISBANE/262/2014	Queensland Health Scientific Services	WHO Collaborating Centre for Reference and Research on Influenza	Deng,Y-M.; Iannello,P.; Spirason,N.; Jelley,L.; Lau,H.; Komadina,N.
EPI551227	NA	United Kingdom	2014-Sep-10	A/Northern Ireland/43860188/2014	Microbiology Services Colindale, Public Health England	Microbiology Services Colindale, Public Health England	Galiano,M
EPI551228	HA	United Kingdom	2014-Sep-10	A/Northern Ireland/43860188/2014	Microbiology Services Colindale, Public Health England	Microbiology Services Colindale, Public Health England	Galiano,M
EPI551223	NA	United Kingdom	2014-Sep-11	A/ENG/43920370/2014	Microbiology Services Colindale, Public Health England	Microbiology Services Colindale, Public Health England	Galiano,M
EPI551224	HA	United Kingdom	2014-Sep-11	A/ENG/43920370/2014	Microbiology Services Colindale, Public Health England	Microbiology Services Colindale, Public Health England	Galiano,M
EPI551221	NA	United Kingdom	2014-Sep-15	A/ENG/43860187/2014	Microbiology Services Colindale, Public Health England	Microbiology Services Colindale, Public Health England	Galiano,M
EPI551222	HA	United Kingdom	2014-Sep-15	A/ENG/43860187/2014	Microbiology Services Colindale, Public Health England	Microbiology Services Colindale, Public Health England	Galiano,M
EPI551176	HA	Brazil	2014-Sep-25	A/Goias/82117/2014	Instituto Adolfo Lutz	Instituto Adolfo Lutz	Santos,Katia;Silva,Daniela;Benega,Margarete;Paulino,Renato;Santos,Cecilia;Paiva,Terezinha
EPI551175	HA	Brazil	2014-Jul-24	A/Goias/67636/2014	Instituto Adolfo Lutz	Instituto Adolfo Lutz	Santos,Katia;Silva,Daniela;Benega,Margarete;Paulino,Renato;Santos,Cecilia;Paiva,Terezinha
EPI551102	MP	China	2014-Sep-06	A/Jiangxi-Zhushan/1713/2014	WHO Chinese National Influenza Center	WHO Chinese National Influenza Center	Xiaoxu Zeng, Xiyan Li
EPI551103	NA	China	2014-Sep-06	A/Jiangxi-Zhushan/1713/2014	WHO Chinese National Influenza Center	WHO Chinese National Influenza Center	Xiaoxu Zeng, Xiyan Li
EPI551104	HA	China	2014-Sep-06	A/Jiangxi-Zhushan/1713/2014	WHO Chinese National Influenza Center	WHO Chinese National Influenza Center	Xiaoxu Zeng, Xiyan Li
EPI551096	MP	China	2014-Sep-06	A/Shanghai-Pudongxin/11396/2014	WHO Chinese National Influenza Center	WHO Chinese National Influenza Center	Xiaoxu Zeng, Xiyan Li
EPI551097	NA	China	2014-Sep-06	A/Shanghai-Pudongxin/11396/2014	WHO Chinese National Influenza Center	WHO Chinese National Influenza Center	Xiaoxu Zeng, Xiyan Li
EPI551098	HA	China	2014-Sep-06	A/Shanghai-Pudongxin/11396/2014	WHO Chinese National Influenza Center	WHO Chinese National Influenza Center	Xiaoxu Zeng, Xiyan Li
EPI551094	NA	China	2014-Sep-11	A/Jiangsu-Chongchuan/12179/2014	WHO Chinese National Influenza Center	WHO Chinese National Influenza Center	Xiaoxu Zeng, Xiyan Li
EPI551095	HA	China	2014-Sep-11	A/Jiangsu-Chongchuan/12179/2014	WHO Chinese National Influenza Center	WHO Chinese National Influenza Center	Xiaoxu Zeng, Xiyan Li
EPI551093	MP	China	2014-Sep-11	A/Jiangsu-Chongchuan/12179/2014	WHO Chinese National Influenza Center	WHO Chinese National Influenza Center	Xiaoxu Zeng, Xiyan Li
EPI551057	PB1	United States	2014-Sep-22	A/Texas/40/2014	Texas Department of State Health Services-Laboratory Services	Centers for Disease Control and Prevention
EPI551052	NP	United States	2014-Sep-22	A/Texas/40/2014	Texas Department of State Health Services-Laboratory Services	Centers for Disease Control and Prevention
EPI551053	NS	United States	2014-Sep-22	A/Texas/40/2014	Texas Department of State Health Services-Laboratory Services	Centers for Disease Control and Prevention
EPI551054	MP	United States	2014-Sep-22	A/Texas/40/2014	Texas Department of State Health Services-Laboratory Services	Centers for Disease Control and Prevention
EPI551055	PA	United States	2014-Sep-22	A/Texas/40/2014	Texas Department of State Health Services-Laboratory Services	Centers for Disease Control and Prevention
EPI551056	PB2	United States	2014-Sep-22	A/Texas/40/2014	Texas Department of State Health Services-Laboratory Services	Centers for Disease Control and Prevention
EPI551058	NA	United States	2014-Sep-22	A/Texas/40/2014	Texas Department of State Health Services-Laboratory Services	Centers for Disease Control and Prevention
EPI551059	HA	United States	2014-Sep-22	A/Texas/40/2014	Texas Department of State Health Services-Laboratory Services	Centers for Disease Control and Prevention
EPI550976	NP	United States	2014-Sep-16	A/Maryland/26/2014	Maryland Department of Health and Mental Hygiene	Centers for Disease Control and Prevention
EPI550977	NS	United States	2014-Sep-16	A/Maryland/26/2014	Maryland Department of Health and Mental Hygiene	Centers for Disease Control and Prevention
EPI550978	MP	United States	2014-Sep-16	A/Maryland/26/2014	Maryland Department of Health and Mental Hygiene	Centers for Disease Control and Prevention
EPI550979	PA	United States	2014-Sep-16	A/Maryland/26/2014	Maryland Department of Health and Mental Hygiene	Centers for Disease Control and Prevention
EPI550982	NA	United States	2014-Sep-16	A/Maryland/26/2014	Maryland Department of Health and Mental Hygiene	Centers for Disease Control and Prevention
EPI550983	HA	United States	2014-Sep-16	A/Maryland/26/2014	Maryland Department of Health and Mental Hygiene	Centers for Disease Control and Prevention
EPI550980	PB2	United States	2014-Sep-16	A/Maryland/26/2014	Maryland Department of Health and Mental Hygiene	Centers for Disease Control and Prevention
EPI550981	PB1	United States	2014-Sep-16	A/Maryland/26/2014	Maryland Department of Health and Mental Hygiene	Centers for Disease Control and Prevention
EPI550896	NP	United States	2014-Sep-23	A/Florida/35/2014	Florida Department of Health-Tampa	Centers for Disease Control and Prevention
EPI550897	NS	United States	2014-Sep-23	A/Florida/35/2014	Florida Department of Health-Tampa	Centers for Disease Control and Prevention
EPI550898	MP	United States	2014-Sep-23	A/Florida/35/2014	Florida Department of Health-Tampa	Centers for Disease Control and Prevention
EPI550899	PA	United States	2014-Sep-23	A/Florida/35/2014	Florida Department of Health-Tampa	Centers for Disease Control and Prevention
EPI550900	PB2	United States	2014-Sep-23	A/Florida/35/2014	Florida Department of Health-Tampa	Centers for Disease Control and Prevention
EPI550902	NA	United States	2014-Sep-23	A/Florida/35/2014	Florida Department of Health-Tampa	Centers for Disease Control and Prevention
EPI550903	HA	United States	2014-Sep-23	A/Florida/35/2014	Florida Department of Health-Tampa	Centers for Disease Control and Prevention
EPI550901	PB1	United States	2014-Sep-23	A/Florida/35/2014	Florida Department of Health-Tampa	Centers for Disease Control and Prevention
EPI550675	HA	Brazil	2014-Jul-14	A/Pernambuco/131204-IEC/2014		Other Database Import	Mello,W.A.; Santos,M.C.; Barbagelata,L.S.; Almeida,J.F.; Junior,E.C.S.
EPI550680	HA	Brazil	2014-Jul-07	A/Paraiba/130978-IEC/2014		Other Database Import	Mello,W.A.; Santos,M.C.; Barbagelata,L.S.; Almeida,J.F.; Junior,E.C.S.
EPI550561	NA	Brazil	2014-Jul-07	A/Paraiba/130978-IEC/2014		Other Database Import	Mello,W.A.; Santos,M.C.; Barbagelata,L.S.; Almeida,J.F.; Junior,E.C.S.
EPI550679	HA	Brazil	2014-Jul-07	A/Paraiba/130979-IEC/2014		Other Database Import	Mello,W.A.; Santos,M.C.; Barbagelata,L.S.; Almeida,J.F.; Junior,E.C.S.
EPI550560	NA	Brazil	2014-Jul-07	A/Paraiba/130979-IEC/2014		Other Database Import	Mello,W.A.; Santos,M.C.; Barbagelata,L.S.; Almeida,J.F.; Junior,E.C.S.
EPI550677	HA	Brazil	2014-Jul-15	A/Pernambuco/131201-IEC/2014		Other Database Import	Mello,W.A.; Santos,M.C.; Barbagelata,L.S.; Almeida,J.F.; Junior,E.C.S.
EPI550558	NA	Brazil	2014-Jul-15	A/Pernambuco/131201-IEC/2014		Other Database Import	Mello,W.A.; Santos,M.C.; Barbagelata,L.S.; Almeida,J.F.; Junior,E.C.S.
EPI550676	HA	Brazil	2014-Jul-14	A/Pernambuco/131203-IEC/2014		Other Database Import	Mello,W.A.; Santos,M.C.; Barbagelata,L.S.; Almeida,J.F.; Junior,E.C.S.
EPI550557	NA	Brazil	2014-Jul-14	A/Pernambuco/131203-IEC/2014		Other Database Import	Mello,W.A.; Santos,M.C.; Barbagelata,L.S.; Almeida,J.F.; Junior,E.C.S.
EPI550674	HA	Brazil	2014-Jul-07	A/Pernambuco/131205-IEC/2014		Other Database Import	Mello,W.A.; Santos,M.C.; Barbagelata,L.S.; Almeida,J.F.; Junior,E.C.S.
EPI550556	NA	Brazil	2014-Jul-07	A/Pernambuco/131205-IEC/2014		Other Database Import	Mello,W.A.; Santos,M.C.; Barbagelata,L.S.; Almeida,J.F.; Junior,E.C.S.
EPI550673	HA	Brazil	2014-Jul-17	A/Paraiba/131214-IEC/2014		Other Database Import	Mello,W.A.; Santos,M.C.; Barbagelata,L.S.; Almeida,J.F.; Junior,E.C.S.
EPI550555	NA	Brazil	2014-Jul-17	A/Paraiba/131214-IEC/2014		Other Database Import	Mello,W.A.; Santos,M.C.; Barbagelata,L.S.; Almeida,J.F.; Junior,E.C.S.
EPI550672	HA	Brazil	2014-Jul-11	A/Paraiba/131217-IEC/2014		Other Database Import	Mello,W.A.; Santos,M.C.; Barbagelata,L.S.; Almeida,J.F.; Junior,E.C.S.
EPI550554	NA	Brazil	2014-Jul-11	A/Paraiba/131217-IEC/2014		Other Database Import	Mello,W.A.; Santos,M.C.; Barbagelata,L.S.; Almeida,J.F.; Junior,E.C.S.
EPI550671	HA	Brazil	2014-Jul-10	A/Paraiba/131218-IEC/2014		Other Database Import	Mello,W.A.; Santos,M.C.; Barbagelata,L.S.; Almeida,J.F.; Junior,E.C.S.
EPI550553	NA	Brazil	2014-Jul-10	A/Paraiba/131218-IEC/2014		Other Database Import	Mello,W.A.; Santos,M.C.; Barbagelata,L.S.; Almeida,J.F.; Junior,E.C.S.
EPI550670	HA	Brazil	2014-Jul-25	A/Paraiba/131270-IEC/2014		Other Database Import	Mello,W.A.; Santos,M.C.; Barbagelata,L.S.; Almeida,J.F.; Junior,E.C.S.
EPI550552	NA	Brazil	2014-Jul-25	A/Paraiba/131270-IEC/2014		Other Database Import	Mello,W.A.; Santos,M.C.; Barbagelata,L.S.; Almeida,J.F.; Junior,E.C.S.
EPI549535	HA	China	2014-Jul-02	A/Sichuan-Jiangyang/1686/2014	WHO Chinese National Influenza Center	National Institute for Medical Research
EPI549537	NA	China	2014-Jul-02	A/Sichuan-Jiangyang/1686/2014	WHO Chinese National Influenza Center	National Institute for Medical Research
EPI549133	NP	United States	2014-Sep-24	A/Pennsylvania/43/2014	Pennsylvania Department of Health	Centers for Disease Control and Prevention
EPI549134	NS	United States	2014-Sep-24	A/Pennsylvania/43/2014	Pennsylvania Department of Health	Centers for Disease Control and Prevention
EPI549135	MP	United States	2014-Sep-24	A/Pennsylvania/43/2014	Pennsylvania Department of Health	Centers for Disease Control and Prevention
EPI549136	PA	United States	2014-Sep-24	A/Pennsylvania/43/2014	Pennsylvania Department of Health	Centers for Disease Control and Prevention
EPI549137	PB2	United States	2014-Sep-24	A/Pennsylvania/43/2014	Pennsylvania Department of Health	Centers for Disease Control and Prevention
EPI549138	PB1	United States	2014-Sep-24	A/Pennsylvania/43/2014	Pennsylvania Department of Health	Centers for Disease Control and Prevention
EPI549139	NA	United States	2014-Sep-24	A/Pennsylvania/43/2014	Pennsylvania Department of Health	Centers for Disease Control and Prevention
EPI549140	HA	United States	2014-Sep-24	A/Pennsylvania/43/2014	Pennsylvania Department of Health	Centers for Disease Control and Prevention
EPI549125	NP	United States	2014-Sep-24	A/Arkansas/05/2014	Arkansas Department of Health	Centers for Disease Control and Prevention
EPI549126	NS	United States	2014-Sep-24	A/Arkansas/05/2014	Arkansas Department of Health	Centers for Disease Control and Prevention
EPI549127	MP	United States	2014-Sep-24	A/Arkansas/05/2014	Arkansas Department of Health	Centers for Disease Control and Prevention
EPI549128	PA	United States	2014-Sep-24	A/Arkansas/05/2014	Arkansas Department of Health	Centers for Disease Control and Prevention
EPI549129	PB2	United States	2014-Sep-24	A/Arkansas/05/2014	Arkansas Department of Health	Centers for Disease Control and Prevention
EPI549130	PB1	United States	2014-Sep-24	A/Arkansas/05/2014	Arkansas Department of Health	Centers for Disease Control and Prevention
EPI549131	NA	United States	2014-Sep-24	A/Arkansas/05/2014	Arkansas Department of Health	Centers for Disease Control and Prevention
EPI549132	HA	United States	2014-Sep-24	A/Arkansas/05/2014	Arkansas Department of Health	Centers for Disease Control and Prevention
EPI549117	NP	United States	2014-Sep-29	A/Arkansas/07/2014	Arkansas Department of Health	Centers for Disease Control and Prevention
EPI549118	NS	United States	2014-Sep-29	A/Arkansas/07/2014	Arkansas Department of Health	Centers for Disease Control and Prevention
EPI549119	MP	United States	2014-Sep-29	A/Arkansas/07/2014	Arkansas Department of Health	Centers for Disease Control and Prevention
EPI549120	PA	United States	2014-Sep-29	A/Arkansas/07/2014	Arkansas Department of Health	Centers for Disease Control and Prevention
EPI549121	PB2	United States	2014-Sep-29	A/Arkansas/07/2014	Arkansas Department of Health	Centers for Disease Control and Prevention
EPI549122	PB1	United States	2014-Sep-29	A/Arkansas/07/2014	Arkansas Department of Health	Centers for Disease Control and Prevention
EPI549123	NA	United States	2014-Sep-29	A/Arkansas/07/2014	Arkansas Department of Health	Centers for Disease Control and Prevention
EPI549124	HA	United States	2014-Sep-29	A/Arkansas/07/2014	Arkansas Department of Health	Centers for Disease Control and Prevention
EPI549110	NS	United States	2014-Sep-24	A/Arkansas/06/2014	Arkansas Department of Health	Centers for Disease Control and Prevention
EPI549111	MP	United States	2014-Sep-24	A/Arkansas/06/2014	Arkansas Department of Health	Centers for Disease Control and Prevention
EPI549112	PA	United States	2014-Sep-24	A/Arkansas/06/2014	Arkansas Department of Health	Centers for Disease Control and Prevention
EPI549113	PB2	United States	2014-Sep-24	A/Arkansas/06/2014	Arkansas Department of Health	Centers for Disease Control and Prevention
EPI549114	PB1	United States	2014-Sep-24	A/Arkansas/06/2014	Arkansas Department of Health	Centers for Disease Control and Prevention
EPI549115	NA	United States	2014-Sep-24	A/Arkansas/06/2014	Arkansas Department of Health	Centers for Disease Control and Prevention
EPI549116	HA	United States	2014-Sep-24	A/Arkansas/06/2014	Arkansas Department of Health	Centers for Disease Control and Prevention
EPI549109	NP	United States	2014-Sep-24	A/Arkansas/06/2014	Arkansas Department of Health	Centers for Disease Control and Prevention
EPI549054	NP	United States	2014-Sep-28	A/New Hampshire/19/2014	New Hampshire Public Health Laboratories	Centers for Disease Control and Prevention
EPI549055	NS	United States	2014-Sep-28	A/New Hampshire/19/2014	New Hampshire Public Health Laboratories	Centers for Disease Control and Prevention
EPI549056	MP	United States	2014-Sep-28	A/New Hampshire/19/2014	New Hampshire Public Health Laboratories	Centers for Disease Control and Prevention
EPI549057	PA	United States	2014-Sep-28	A/New Hampshire/19/2014	New Hampshire Public Health Laboratories	Centers for Disease Control and Prevention
EPI549058	PB2	United States	2014-Sep-28	A/New Hampshire/19/2014	New Hampshire Public Health Laboratories	Centers for Disease Control and Prevention
EPI549059	PB1	United States	2014-Sep-28	A/New Hampshire/19/2014	New Hampshire Public Health Laboratories	Centers for Disease Control and Prevention
EPI549060	NA	United States	2014-Sep-28	A/New Hampshire/19/2014	New Hampshire Public Health Laboratories	Centers for Disease Control and Prevention
EPI549061	HA	United States	2014-Sep-28	A/New Hampshire/19/2014	New Hampshire Public Health Laboratories	Centers for Disease Control and Prevention
EPI556614	NS	United States	2014-Jul-18	A/Hawaii/47/2014	State of Hawaii Department of Health	Centers for Disease Control and Prevention
EPI549053	HA	United States	2014-Jul-18	A/Hawaii/47/2014	State of Hawaii Department of Health	Centers for Disease Control and Prevention
EPI549047	NP	United States	2014-Jul-18	A/Hawaii/47/2014	State of Hawaii Department of Health	Centers for Disease Control and Prevention
EPI549048	MP	United States	2014-Jul-18	A/Hawaii/47/2014	State of Hawaii Department of Health	Centers for Disease Control and Prevention
EPI549049	PA	United States	2014-Jul-18	A/Hawaii/47/2014	State of Hawaii Department of Health	Centers for Disease Control and Prevention
EPI549050	PB2	United States	2014-Jul-18	A/Hawaii/47/2014	State of Hawaii Department of Health	Centers for Disease Control and Prevention
EPI549051	PB1	United States	2014-Jul-18	A/Hawaii/47/2014	State of Hawaii Department of Health	Centers for Disease Control and Prevention
EPI549052	NA	United States	2014-Jul-18	A/Hawaii/47/2014	State of Hawaii Department of Health	Centers for Disease Control and Prevention
EPI549039	NP	United States	2014-Jul-18	A/Hawaii/44/2014	State of Hawaii Department of Health	Centers for Disease Control and Prevention
EPI549040	NS	United States	2014-Jul-18	A/Hawaii/44/2014	State of Hawaii Department of Health	Centers for Disease Control and Prevention
EPI549041	MP	United States	2014-Jul-18	A/Hawaii/44/2014	State of Hawaii Department of Health	Centers for Disease Control and Prevention
EPI549042	PA	United States	2014-Jul-18	A/Hawaii/44/2014	State of Hawaii Department of Health	Centers for Disease Control and Prevention
EPI549043	PB2	United States	2014-Jul-18	A/Hawaii/44/2014	State of Hawaii Department of Health	Centers for Disease Control and Prevention
EPI549044	PB1	United States	2014-Jul-18	A/Hawaii/44/2014	State of Hawaii Department of Health	Centers for Disease Control and Prevention
EPI549045	NA	United States	2014-Jul-18	A/Hawaii/44/2014	State of Hawaii Department of Health	Centers for Disease Control and Prevention
EPI549046	HA	United States	2014-Jul-18	A/Hawaii/44/2014	State of Hawaii Department of Health	Centers for Disease Control and Prevention
EPI549015	NP	United States	2014-Sep-19	A/Pennsylvania/42/2014	Pennsylvania Department of Health	Centers for Disease Control and Prevention
EPI549016	NS	United States	2014-Sep-19	A/Pennsylvania/42/2014	Pennsylvania Department of Health	Centers for Disease Control and Prevention
EPI549017	MP	United States	2014-Sep-19	A/Pennsylvania/42/2014	Pennsylvania Department of Health	Centers for Disease Control and Prevention
EPI549018	PA	United States	2014-Sep-19	A/Pennsylvania/42/2014	Pennsylvania Department of Health	Centers for Disease Control and Prevention
EPI549019	PB2	United States	2014-Sep-19	A/Pennsylvania/42/2014	Pennsylvania Department of Health	Centers for Disease Control and Prevention
EPI549020	PB1	United States	2014-Sep-19	A/Pennsylvania/42/2014	Pennsylvania Department of Health	Centers for Disease Control and Prevention
EPI549021	NA	United States	2014-Sep-19	A/Pennsylvania/42/2014	Pennsylvania Department of Health	Centers for Disease Control and Prevention
EPI549022	HA	United States	2014-Sep-19	A/Pennsylvania/42/2014	Pennsylvania Department of Health	Centers for Disease Control and Prevention
EPI549007	NP	Brazil	2014-Jul-21	A/Brazil/367/2014	Instituto Adolfo Lutz	Centers for Disease Control and Prevention
EPI549008	NS	Brazil	2014-Jul-21	A/Brazil/367/2014	Instituto Adolfo Lutz	Centers for Disease Control and Prevention
EPI549009	MP	Brazil	2014-Jul-21	A/Brazil/367/2014	Instituto Adolfo Lutz	Centers for Disease Control and Prevention
EPI549010	PA	Brazil	2014-Jul-21	A/Brazil/367/2014	Instituto Adolfo Lutz	Centers for Disease Control and Prevention
EPI549011	PB2	Brazil	2014-Jul-21	A/Brazil/367/2014	Instituto Adolfo Lutz	Centers for Disease Control and Prevention
EPI549012	PB1	Brazil	2014-Jul-21	A/Brazil/367/2014	Instituto Adolfo Lutz	Centers for Disease Control and Prevention
EPI549013	NA	Brazil	2014-Jul-21	A/Brazil/367/2014	Instituto Adolfo Lutz	Centers for Disease Control and Prevention
EPI549014	HA	Brazil	2014-Jul-21	A/Brazil/367/2014	Instituto Adolfo Lutz	Centers for Disease Control and Prevention
EPI548999	NP	Brazil	2014-Jul-07	A/Brazil/623/2014	Instituto Adolfo Lutz	Centers for Disease Control and Prevention
EPI549000	NS	Brazil	2014-Jul-07	A/Brazil/623/2014	Instituto Adolfo Lutz	Centers for Disease Control and Prevention
EPI549001	MP	Brazil	2014-Jul-07	A/Brazil/623/2014	Instituto Adolfo Lutz	Centers for Disease Control and Prevention
EPI549002	PA	Brazil	2014-Jul-07	A/Brazil/623/2014	Instituto Adolfo Lutz	Centers for Disease Control and Prevention
EPI549003	PB2	Brazil	2014-Jul-07	A/Brazil/623/2014	Instituto Adolfo Lutz	Centers for Disease Control and Prevention
EPI549004	PB1	Brazil	2014-Jul-07	A/Brazil/623/2014	Instituto Adolfo Lutz	Centers for Disease Control and Prevention
EPI549005	NA	Brazil	2014-Jul-07	A/Brazil/623/2014	Instituto Adolfo Lutz	Centers for Disease Control and Prevention
EPI549006	HA	Brazil	2014-Jul-07	A/Brazil/623/2014	Instituto Adolfo Lutz	Centers for Disease Control and Prevention
EPI548909	NP	United States	2014-Jul-26	A/Hawaii/45/2014	State of Hawaii Department of Health	Centers for Disease Control and Prevention
EPI548910	NS	United States	2014-Jul-26	A/Hawaii/45/2014	State of Hawaii Department of Health	Centers for Disease Control and Prevention
EPI548911	MP	United States	2014-Jul-26	A/Hawaii/45/2014	State of Hawaii Department of Health	Centers for Disease Control and Prevention
EPI548912	PA	United States	2014-Jul-26	A/Hawaii/45/2014	State of Hawaii Department of Health	Centers for Disease Control and Prevention
EPI548913	PB2	United States	2014-Jul-26	A/Hawaii/45/2014	State of Hawaii Department of Health	Centers for Disease Control and Prevention
EPI548914	PB1	United States	2014-Jul-26	A/Hawaii/45/2014	State of Hawaii Department of Health	Centers for Disease Control and Prevention
EPI548915	NA	United States	2014-Jul-26	A/Hawaii/45/2014	State of Hawaii Department of Health	Centers for Disease Control and Prevention
EPI548916	HA	United States	2014-Jul-26	A/Hawaii/45/2014	State of Hawaii Department of Health	Centers for Disease Control and Prevention
EPI548901	NP	United States	2014-Jul-20	A/Hawaii/46/2014	State of Hawaii Department of Health	Centers for Disease Control and Prevention
EPI548902	NS	United States	2014-Jul-20	A/Hawaii/46/2014	State of Hawaii Department of Health	Centers for Disease Control and Prevention
EPI548903	MP	United States	2014-Jul-20	A/Hawaii/46/2014	State of Hawaii Department of Health	Centers for Disease Control and Prevention
EPI548904	PA	United States	2014-Jul-20	A/Hawaii/46/2014	State of Hawaii Department of Health	Centers for Disease Control and Prevention
EPI548905	PB2	United States	2014-Jul-20	A/Hawaii/46/2014	State of Hawaii Department of Health	Centers for Disease Control and Prevention
EPI548906	PB1	United States	2014-Jul-20	A/Hawaii/46/2014	State of Hawaii Department of Health	Centers for Disease Control and Prevention
EPI548907	NA	United States	2014-Jul-20	A/Hawaii/46/2014	State of Hawaii Department of Health	Centers for Disease Control and Prevention
EPI548908	HA	United States	2014-Jul-20	A/Hawaii/46/2014	State of Hawaii Department of Health	Centers for Disease Control and Prevention
EPI548892	HA	Brazil	2014-Jul-06	A/Brazil/3972/2014	Instituto Adolfo Lutz	Centers for Disease Control and Prevention
EPI548885	NP	Brazil	2014-Jul-06	A/Brazil/3972/2014	Instituto Adolfo Lutz	Centers for Disease Control and Prevention
EPI548886	NS	Brazil	2014-Jul-06	A/Brazil/3972/2014	Instituto Adolfo Lutz	Centers for Disease Control and Prevention
EPI548887	MP	Brazil	2014-Jul-06	A/Brazil/3972/2014	Instituto Adolfo Lutz	Centers for Disease Control and Prevention
EPI548888	PA	Brazil	2014-Jul-06	A/Brazil/3972/2014	Instituto Adolfo Lutz	Centers for Disease Control and Prevention
EPI548889	PB2	Brazil	2014-Jul-06	A/Brazil/3972/2014	Instituto Adolfo Lutz	Centers for Disease Control and Prevention
EPI548890	PB1	Brazil	2014-Jul-06	A/Brazil/3972/2014	Instituto Adolfo Lutz	Centers for Disease Control and Prevention
EPI548891	NA	Brazil	2014-Jul-06	A/Brazil/3972/2014	Instituto Adolfo Lutz	Centers for Disease Control and Prevention
EPI548126	PA	Sweden	2014-Sep-26	A/Stockholm/24/2014		Public Health Agency of Sweden
EPI548127	NP	Sweden	2014-Sep-26	A/Stockholm/24/2014		Public Health Agency of Sweden
EPI548128	PB1	Sweden	2014-Sep-26	A/Stockholm/24/2014		Public Health Agency of Sweden
EPI548129	PB2	Sweden	2014-Sep-26	A/Stockholm/24/2014		Public Health Agency of Sweden
EPI548130	NS	Sweden	2014-Sep-26	A/Stockholm/24/2014		Public Health Agency of Sweden
EPI548131	MP	Sweden	2014-Sep-26	A/Stockholm/24/2014		Public Health Agency of Sweden
EPI548132	NA	Sweden	2014-Sep-26	A/Stockholm/24/2014		Public Health Agency of Sweden
EPI548133	HA	Sweden	2014-Sep-26	A/Stockholm/24/2014		Public Health Agency of Sweden
EPI548076	PB1	United States	2014-Aug-05	A/Wisconsin/27/2014	Wisconsin State Laboratory of Hygiene	Centers for Disease Control and Prevention
EPI548071	NP	United States	2014-Aug-05	A/Wisconsin/27/2014	Wisconsin State Laboratory of Hygiene	Centers for Disease Control and Prevention
EPI548072	NS	United States	2014-Aug-05	A/Wisconsin/27/2014	Wisconsin State Laboratory of Hygiene	Centers for Disease Control and Prevention
EPI548073	MP	United States	2014-Aug-05	A/Wisconsin/27/2014	Wisconsin State Laboratory of Hygiene	Centers for Disease Control and Prevention
EPI548074	PA	United States	2014-Aug-05	A/Wisconsin/27/2014	Wisconsin State Laboratory of Hygiene	Centers for Disease Control and Prevention
EPI548075	PB2	United States	2014-Aug-05	A/Wisconsin/27/2014	Wisconsin State Laboratory of Hygiene	Centers for Disease Control and Prevention
EPI548077	NA	United States	2014-Aug-05	A/Wisconsin/27/2014	Wisconsin State Laboratory of Hygiene	Centers for Disease Control and Prevention
EPI548078	HA	United States	2014-Aug-05	A/Wisconsin/27/2014	Wisconsin State Laboratory of Hygiene	Centers for Disease Control and Prevention
EPI548052	PB1	United States	2014-Aug-20	A/Texas/39/2014	Texas Department of State Health Services-Laboratory Services	Centers for Disease Control and Prevention
EPI548047	NP	United States	2014-Aug-20	A/Texas/39/2014	Texas Department of State Health Services-Laboratory Services	Centers for Disease Control and Prevention
EPI548048	NS	United States	2014-Aug-20	A/Texas/39/2014	Texas Department of State Health Services-Laboratory Services	Centers for Disease Control and Prevention
EPI548049	MP	United States	2014-Aug-20	A/Texas/39/2014	Texas Department of State Health Services-Laboratory Services	Centers for Disease Control and Prevention
EPI548050	PA	United States	2014-Aug-20	A/Texas/39/2014	Texas Department of State Health Services-Laboratory Services	Centers for Disease Control and Prevention
EPI548051	PB2	United States	2014-Aug-20	A/Texas/39/2014	Texas Department of State Health Services-Laboratory Services	Centers for Disease Control and Prevention
EPI548053	NA	United States	2014-Aug-20	A/Texas/39/2014	Texas Department of State Health Services-Laboratory Services	Centers for Disease Control and Prevention
EPI548054	HA	United States	2014-Aug-20	A/Texas/39/2014	Texas Department of State Health Services-Laboratory Services	Centers for Disease Control and Prevention
EPI548031	PB1	United States	2014-Sep-13	A/Pennsylvania/40/2014	Pennsylvania Department of Health	Centers for Disease Control and Prevention
EPI548026	NP	United States	2014-Sep-13	A/Pennsylvania/40/2014	Pennsylvania Department of Health	Centers for Disease Control and Prevention
EPI548027	NS	United States	2014-Sep-13	A/Pennsylvania/40/2014	Pennsylvania Department of Health	Centers for Disease Control and Prevention
EPI548028	MP	United States	2014-Sep-13	A/Pennsylvania/40/2014	Pennsylvania Department of Health	Centers for Disease Control and Prevention
EPI548029	PA	United States	2014-Sep-13	A/Pennsylvania/40/2014	Pennsylvania Department of Health	Centers for Disease Control and Prevention
EPI548030	PB2	United States	2014-Sep-13	A/Pennsylvania/40/2014	Pennsylvania Department of Health	Centers for Disease Control and Prevention
EPI548032	NA	United States	2014-Sep-13	A/Pennsylvania/40/2014	Pennsylvania Department of Health	Centers for Disease Control and Prevention
EPI548033	HA	United States	2014-Sep-13	A/Pennsylvania/40/2014	Pennsylvania Department of Health	Centers for Disease Control and Prevention
EPI548023	PB1	Paraguay	2014-Jul-16	A/Paraguay/0095/2014	Central Laboratory of Public Health	Centers for Disease Control and Prevention
EPI548018	NP	Paraguay	2014-Jul-16	A/Paraguay/0095/2014	Central Laboratory of Public Health	Centers for Disease Control and Prevention
EPI548019	NS	Paraguay	2014-Jul-16	A/Paraguay/0095/2014	Central Laboratory of Public Health	Centers for Disease Control and Prevention
EPI548020	MP	Paraguay	2014-Jul-16	A/Paraguay/0095/2014	Central Laboratory of Public Health	Centers for Disease Control and Prevention
EPI548021	PA	Paraguay	2014-Jul-16	A/Paraguay/0095/2014	Central Laboratory of Public Health	Centers for Disease Control and Prevention
EPI548022	PB2	Paraguay	2014-Jul-16	A/Paraguay/0095/2014	Central Laboratory of Public Health	Centers for Disease Control and Prevention
EPI548024	NA	Paraguay	2014-Jul-16	A/Paraguay/0095/2014	Central Laboratory of Public Health	Centers for Disease Control and Prevention
EPI548025	HA	Paraguay	2014-Jul-16	A/Paraguay/0095/2014	Central Laboratory of Public Health	Centers for Disease Control and Prevention
EPI548015	PB1	Paraguay	2014-Jul-03	A/Paraguay/0049/2014	Central Laboratory of Public Health	Centers for Disease Control and Prevention
EPI548010	NP	Paraguay	2014-Jul-03	A/Paraguay/0049/2014	Central Laboratory of Public Health	Centers for Disease Control and Prevention
EPI548011	NS	Paraguay	2014-Jul-03	A/Paraguay/0049/2014	Central Laboratory of Public Health	Centers for Disease Control and Prevention
EPI548012	MP	Paraguay	2014-Jul-03	A/Paraguay/0049/2014	Central Laboratory of Public Health	Centers for Disease Control and Prevention
EPI548013	PA	Paraguay	2014-Jul-03	A/Paraguay/0049/2014	Central Laboratory of Public Health	Centers for Disease Control and Prevention
EPI548014	PB2	Paraguay	2014-Jul-03	A/Paraguay/0049/2014	Central Laboratory of Public Health	Centers for Disease Control and Prevention
EPI548016	NA	Paraguay	2014-Jul-03	A/Paraguay/0049/2014	Central Laboratory of Public Health	Centers for Disease Control and Prevention
EPI548017	HA	Paraguay	2014-Jul-03	A/Paraguay/0049/2014	Central Laboratory of Public Health	Centers for Disease Control and Prevention
EPI547983	PB1	United States	2014-Sep-18	A/New Mexico/27/2014	New Mexico Department of Health	Centers for Disease Control and Prevention
EPI547978	NP	United States	2014-Sep-18	A/New Mexico/27/2014	New Mexico Department of Health	Centers for Disease Control and Prevention
EPI547979	NS	United States	2014-Sep-18	A/New Mexico/27/2014	New Mexico Department of Health	Centers for Disease Control and Prevention
EPI547980	MP	United States	2014-Sep-18	A/New Mexico/27/2014	New Mexico Department of Health	Centers for Disease Control and Prevention
EPI547981	PA	United States	2014-Sep-18	A/New Mexico/27/2014	New Mexico Department of Health	Centers for Disease Control and Prevention
EPI547982	PB2	United States	2014-Sep-18	A/New Mexico/27/2014	New Mexico Department of Health	Centers for Disease Control and Prevention
EPI547984	NA	United States	2014-Sep-18	A/New Mexico/27/2014	New Mexico Department of Health	Centers for Disease Control and Prevention
EPI547985	HA	United States	2014-Sep-18	A/New Mexico/27/2014	New Mexico Department of Health	Centers for Disease Control and Prevention
EPI547975	PB1	United States	2014-Sep-16	A/New Jersey/22/2014	New Jersey Department of Health & Senior Services	Centers for Disease Control and Prevention
EPI547970	NP	United States	2014-Sep-16	A/New Jersey/22/2014	New Jersey Department of Health & Senior Services	Centers for Disease Control and Prevention
EPI547971	NS	United States	2014-Sep-16	A/New Jersey/22/2014	New Jersey Department of Health & Senior Services	Centers for Disease Control and Prevention
EPI547972	MP	United States	2014-Sep-16	A/New Jersey/22/2014	New Jersey Department of Health & Senior Services	Centers for Disease Control and Prevention
EPI547973	PA	United States	2014-Sep-16	A/New Jersey/22/2014	New Jersey Department of Health & Senior Services	Centers for Disease Control and Prevention
EPI547974	PB2	United States	2014-Sep-16	A/New Jersey/22/2014	New Jersey Department of Health & Senior Services	Centers for Disease Control and Prevention
EPI547976	NA	United States	2014-Sep-16	A/New Jersey/22/2014	New Jersey Department of Health & Senior Services	Centers for Disease Control and Prevention
EPI547977	HA	United States	2014-Sep-16	A/New Jersey/22/2014	New Jersey Department of Health & Senior Services	Centers for Disease Control and Prevention
EPI547962	NP	United States	2014-Aug-28	A/New Hampshire/18/2014	New Hampshire Public Health Laboratories	Centers for Disease Control and Prevention
EPI547963	NS	United States	2014-Aug-28	A/New Hampshire/18/2014	New Hampshire Public Health Laboratories	Centers for Disease Control and Prevention
EPI547964	MP	United States	2014-Aug-28	A/New Hampshire/18/2014	New Hampshire Public Health Laboratories	Centers for Disease Control and Prevention
EPI547965	PA	United States	2014-Aug-28	A/New Hampshire/18/2014	New Hampshire Public Health Laboratories	Centers for Disease Control and Prevention
EPI547966	PB2	United States	2014-Aug-28	A/New Hampshire/18/2014	New Hampshire Public Health Laboratories	Centers for Disease Control and Prevention
EPI547967	PB1	United States	2014-Aug-28	A/New Hampshire/18/2014	New Hampshire Public Health Laboratories	Centers for Disease Control and Prevention
EPI547968	NA	United States	2014-Aug-28	A/New Hampshire/18/2014	New Hampshire Public Health Laboratories	Centers for Disease Control and Prevention
EPI547969	HA	United States	2014-Aug-28	A/New Hampshire/18/2014	New Hampshire Public Health Laboratories	Centers for Disease Control and Prevention
EPI547950	NP	United States	2014-Sep-20	A/Minnesota/22/2014	Minnesota Department of Health	Centers for Disease Control and Prevention
EPI547951	NS	United States	2014-Sep-20	A/Minnesota/22/2014	Minnesota Department of Health	Centers for Disease Control and Prevention
EPI547952	MP	United States	2014-Sep-20	A/Minnesota/22/2014	Minnesota Department of Health	Centers for Disease Control and Prevention
EPI547953	PA	United States	2014-Sep-20	A/Minnesota/22/2014	Minnesota Department of Health	Centers for Disease Control and Prevention
EPI547954	PB2	United States	2014-Sep-20	A/Minnesota/22/2014	Minnesota Department of Health	Centers for Disease Control and Prevention
EPI547955	PB1	United States	2014-Sep-20	A/Minnesota/22/2014	Minnesota Department of Health	Centers for Disease Control and Prevention
EPI547956	NA	United States	2014-Sep-20	A/Minnesota/22/2014	Minnesota Department of Health	Centers for Disease Control and Prevention
EPI547957	HA	United States	2014-Sep-20	A/Minnesota/22/2014	Minnesota Department of Health	Centers for Disease Control and Prevention
EPI547942	NP	United States	2014-Sep-17	A/Minnesota/21/2014	Minnesota Department of Health	Centers for Disease Control and Prevention
EPI547943	NS	United States	2014-Sep-17	A/Minnesota/21/2014	Minnesota Department of Health	Centers for Disease Control and Prevention
EPI547944	MP	United States	2014-Sep-17	A/Minnesota/21/2014	Minnesota Department of Health	Centers for Disease Control and Prevention
EPI547945	PA	United States	2014-Sep-17	A/Minnesota/21/2014	Minnesota Department of Health	Centers for Disease Control and Prevention
EPI547946	PB2	United States	2014-Sep-17	A/Minnesota/21/2014	Minnesota Department of Health	Centers for Disease Control and Prevention
EPI547947	PB1	United States	2014-Sep-17	A/Minnesota/21/2014	Minnesota Department of Health	Centers for Disease Control and Prevention
EPI547948	NA	United States	2014-Sep-17	A/Minnesota/21/2014	Minnesota Department of Health	Centers for Disease Control and Prevention
EPI547949	HA	United States	2014-Sep-17	A/Minnesota/21/2014	Minnesota Department of Health	Centers for Disease Control and Prevention
EPI547934	NP	United States	2014-Sep-10	A/Michigan/10/2014	Michigan Department of Community Health	Centers for Disease Control and Prevention
EPI547935	NS	United States	2014-Sep-10	A/Michigan/10/2014	Michigan Department of Community Health	Centers for Disease Control and Prevention
EPI547936	MP	United States	2014-Sep-10	A/Michigan/10/2014	Michigan Department of Community Health	Centers for Disease Control and Prevention
EPI547937	PA	United States	2014-Sep-10	A/Michigan/10/2014	Michigan Department of Community Health	Centers for Disease Control and Prevention
EPI547938	PB2	United States	2014-Sep-10	A/Michigan/10/2014	Michigan Department of Community Health	Centers for Disease Control and Prevention
EPI547939	PB1	United States	2014-Sep-10	A/Michigan/10/2014	Michigan Department of Community Health	Centers for Disease Control and Prevention
EPI547940	NA	United States	2014-Sep-10	A/Michigan/10/2014	Michigan Department of Community Health	Centers for Disease Control and Prevention
EPI547941	HA	United States	2014-Sep-10	A/Michigan/10/2014	Michigan Department of Community Health	Centers for Disease Control and Prevention
EPI547933	HA	United States	2014-Sep-01	A/Michigan/09/2014	Michigan Department of Community Health	Centers for Disease Control and Prevention
EPI547926	NP	United States	2014-Sep-01	A/Michigan/09/2014	Michigan Department of Community Health	Centers for Disease Control and Prevention
EPI547927	NS	United States	2014-Sep-01	A/Michigan/09/2014	Michigan Department of Community Health	Centers for Disease Control and Prevention
EPI547928	MP	United States	2014-Sep-01	A/Michigan/09/2014	Michigan Department of Community Health	Centers for Disease Control and Prevention
EPI547929	PA	United States	2014-Sep-01	A/Michigan/09/2014	Michigan Department of Community Health	Centers for Disease Control and Prevention
EPI547930	PB2	United States	2014-Sep-01	A/Michigan/09/2014	Michigan Department of Community Health	Centers for Disease Control and Prevention
EPI547931	PB1	United States	2014-Sep-01	A/Michigan/09/2014	Michigan Department of Community Health	Centers for Disease Control and Prevention
EPI547932	NA	United States	2014-Sep-01	A/Michigan/09/2014	Michigan Department of Community Health	Centers for Disease Control and Prevention
EPI547918	NP	United States	2014-Aug-14	A/Michigan/08/2014	Michigan Department of Community Health	Centers for Disease Control and Prevention
EPI547919	NS	United States	2014-Aug-14	A/Michigan/08/2014	Michigan Department of Community Health	Centers for Disease Control and Prevention
EPI547920	MP	United States	2014-Aug-14	A/Michigan/08/2014	Michigan Department of Community Health	Centers for Disease Control and Prevention
EPI547921	PA	United States	2014-Aug-14	A/Michigan/08/2014	Michigan Department of Community Health	Centers for Disease Control and Prevention
EPI547922	PB2	United States	2014-Aug-14	A/Michigan/08/2014	Michigan Department of Community Health	Centers for Disease Control and Prevention
EPI547923	PB1	United States	2014-Aug-14	A/Michigan/08/2014	Michigan Department of Community Health	Centers for Disease Control and Prevention
EPI547924	NA	United States	2014-Aug-14	A/Michigan/08/2014	Michigan Department of Community Health	Centers for Disease Control and Prevention
EPI547925	HA	United States	2014-Aug-14	A/Michigan/08/2014	Michigan Department of Community Health	Centers for Disease Control and Prevention
EPI547894	NP	United States	2014-Aug-13	A/Hawaii/39/2014	State of Hawaii Department of Health	Centers for Disease Control and Prevention
EPI547895	NS	United States	2014-Aug-13	A/Hawaii/39/2014	State of Hawaii Department of Health	Centers for Disease Control and Prevention
EPI547896	MP	United States	2014-Aug-13	A/Hawaii/39/2014	State of Hawaii Department of Health	Centers for Disease Control and Prevention
EPI547897	PA	United States	2014-Aug-13	A/Hawaii/39/2014	State of Hawaii Department of Health	Centers for Disease Control and Prevention
EPI547898	PB2	United States	2014-Aug-13	A/Hawaii/39/2014	State of Hawaii Department of Health	Centers for Disease Control and Prevention
EPI547899	PB1	United States	2014-Aug-13	A/Hawaii/39/2014	State of Hawaii Department of Health	Centers for Disease Control and Prevention
EPI547900	NA	United States	2014-Aug-13	A/Hawaii/39/2014	State of Hawaii Department of Health	Centers for Disease Control and Prevention
EPI547901	HA	United States	2014-Aug-13	A/Hawaii/39/2014	State of Hawaii Department of Health	Centers for Disease Control and Prevention
EPI547886	NP	United States	2014-Aug-11	A/Hawaii/38/2014	State of Hawaii Department of Health	Centers for Disease Control and Prevention
EPI547887	NS	United States	2014-Aug-11	A/Hawaii/38/2014	State of Hawaii Department of Health	Centers for Disease Control and Prevention
EPI547888	MP	United States	2014-Aug-11	A/Hawaii/38/2014	State of Hawaii Department of Health	Centers for Disease Control and Prevention
EPI547889	PA	United States	2014-Aug-11	A/Hawaii/38/2014	State of Hawaii Department of Health	Centers for Disease Control and Prevention
EPI547890	PB2	United States	2014-Aug-11	A/Hawaii/38/2014	State of Hawaii Department of Health	Centers for Disease Control and Prevention
EPI547891	PB1	United States	2014-Aug-11	A/Hawaii/38/2014	State of Hawaii Department of Health	Centers for Disease Control and Prevention
EPI547892	NA	United States	2014-Aug-11	A/Hawaii/38/2014	State of Hawaii Department of Health	Centers for Disease Control and Prevention
EPI547893	HA	United States	2014-Aug-11	A/Hawaii/38/2014	State of Hawaii Department of Health	Centers for Disease Control and Prevention
EPI547878	NP	United States	2014-Aug-13	A/Hawaii/37/2014	State of Hawaii Department of Health	Centers for Disease Control and Prevention
EPI547879	NS	United States	2014-Aug-13	A/Hawaii/37/2014	State of Hawaii Department of Health	Centers for Disease Control and Prevention
EPI547880	MP	United States	2014-Aug-13	A/Hawaii/37/2014	State of Hawaii Department of Health	Centers for Disease Control and Prevention
EPI547881	PA	United States	2014-Aug-13	A/Hawaii/37/2014	State of Hawaii Department of Health	Centers for Disease Control and Prevention
EPI547882	PB2	United States	2014-Aug-13	A/Hawaii/37/2014	State of Hawaii Department of Health	Centers for Disease Control and Prevention
EPI547883	PB1	United States	2014-Aug-13	A/Hawaii/37/2014	State of Hawaii Department of Health	Centers for Disease Control and Prevention
EPI547884	NA	United States	2014-Aug-13	A/Hawaii/37/2014	State of Hawaii Department of Health	Centers for Disease Control and Prevention
EPI547885	HA	United States	2014-Aug-13	A/Hawaii/37/2014	State of Hawaii Department of Health	Centers for Disease Control and Prevention
EPI547870	NP	United States	2014-Aug-08	A/Hawaii/36/2014	State of Hawaii Department of Health	Centers for Disease Control and Prevention
[truncated: 512 more rows]
