# Supplementary material for: Parallel evolution of influenza across multiple spatiotemporal scales
Source: eLife. 2017 Jun 27;6:e26875. doi: 10.7554/eLife.26875 (PMC5487208; doi:10.7554/eLife.26875)
Supplement: Supplementary file 1. — DOI: http://dx.doi.org/10.7554/eLife.26875.022 [file elife-26875-supp1.zip › acknowledgements/2014-10-11.xls]

## Sheet: Acknowledge Table
We acknowledge the authors, originating and submitting laboratories of the sequences from GISAID’s EpiFlu™ Database on which this research is based. The list is detailed below.
All submitters of data may be contacted directly via the GISAID website www.gisaid.org
Segment ID	Segment	Country	Collection date	Isolate name	Originating Lab	Submitting Lab	Authors
EPI966136	HA	Saudi Arabia	2014-Oct-02	A/Saudi Arabia/06/2014		Other Database Import	Cobbin,J.C.A.; Alfelali,M.; Barasheed,O.; Taylor,J.; Dwyer,D.E.; Booy,R.; Holmes,E.C.; Rashid,H.
EPI966210	MP	Saudi Arabia	2014-Oct-02	A/Saudi Arabia/06/2014		Other Database Import	Cobbin,J.C.A.; Alfelali,M.; Barasheed,O.; Taylor,J.; Dwyer,D.E.; Booy,R.; Holmes,E.C.; Rashid,H.
EPI966185	NA	Saudi Arabia	2014-Oct-02	A/Saudi Arabia/06/2014		Other Database Import	Cobbin,J.C.A.; Alfelali,M.; Barasheed,O.; Taylor,J.; Dwyer,D.E.; Booy,R.; Holmes,E.C.; Rashid,H.
EPI966111	PA	Saudi Arabia	2014-Oct-02	A/Saudi Arabia/06/2014		Other Database Import	Cobbin,J.C.A.; Alfelali,M.; Barasheed,O.; Taylor,J.; Dwyer,D.E.; Booy,R.; Holmes,E.C.; Rashid,H.
EPI966161	NP	Saudi Arabia	2014-Oct-02	A/Saudi Arabia/06/2014		Other Database Import	Cobbin,J.C.A.; Alfelali,M.; Barasheed,O.; Taylor,J.; Dwyer,D.E.; Booy,R.; Holmes,E.C.; Rashid,H.
EPI966235	NS	Saudi Arabia	2014-Oct-02	A/Saudi Arabia/06/2014		Other Database Import	Cobbin,J.C.A.; Alfelali,M.; Barasheed,O.; Taylor,J.; Dwyer,D.E.; Booy,R.; Holmes,E.C.; Rashid,H.
EPI966086	PB1	Saudi Arabia	2014-Oct-02	A/Saudi Arabia/06/2014		Other Database Import	Cobbin,J.C.A.; Alfelali,M.; Barasheed,O.; Taylor,J.; Dwyer,D.E.; Booy,R.; Holmes,E.C.; Rashid,H.
EPI966061	PB2	Saudi Arabia	2014-Oct-02	A/Saudi Arabia/06/2014		Other Database Import	Cobbin,J.C.A.; Alfelali,M.; Barasheed,O.; Taylor,J.; Dwyer,D.E.; Booy,R.; Holmes,E.C.; Rashid,H.
EPI942445	HA	Mexico	2014-Oct-31	A/Yucatan/2674/2014	Centro de Investigaciones Regionales Dr. Hideyo Noguchi	Universidad Autonoma de Yucatan	Eb, M; Ayora, G; Canche, JR.
EPI940682	MP	Iran, Islamic Republic of	2014-Nov-25	A/Iran/91244/2014		Other Database Import	Moasser,E.; Behzadian,F.; Moattari,A.; Fotouhi,F.
EPI940686	HA	Iran, Islamic Republic of	2014-Nov-25	A/Iran/91244/2014		Other Database Import	Moasser,E.; Behzadian,F.; Moattari,A.; Fotouhi,F.
EPI931566	NA	United States	2014-Nov-26	A/Kentucky/14/2014		Other Database Import	Wentworth,D.; Katz,J.; Barnes,J.; Garten,R.; Xu,X.
EPI931573	HA	United States	2014-Nov-26	A/Kentucky/14/2014		Other Database Import	Wentworth,D.; Katz,J.; Barnes,J.; Garten,R.; Xu,X.
EPI931522	NS	United States	2014-Nov-26	A/Kentucky/14/2014		Other Database Import	Wentworth,D.; Katz,J.; Barnes,J.; Garten,R.; Xu,X.
EPI931578	PB1	United States	2014-Nov-26	A/Kentucky/14/2014		Other Database Import	Wentworth,D.; Katz,J.; Barnes,J.; Garten,R.; Xu,X.
EPI931586	PA	United States	2014-Nov-26	A/Kentucky/14/2014		Other Database Import	Wentworth,D.; Katz,J.; Barnes,J.; Garten,R.; Xu,X.
EPI931599	PB2	United States	2014-Nov-26	A/Kentucky/14/2014		Other Database Import	Wentworth,D.; Katz,J.; Barnes,J.; Garten,R.; Xu,X.
EPI931544	NP	United States	2014-Nov-26	A/Kentucky/14/2014		Other Database Import	Wentworth,D.; Katz,J.; Barnes,J.; Garten,R.; Xu,X.
EPI931620	MP	United States	2014-Nov-26	A/Kentucky/14/2014		Other Database Import	Wentworth,D.; Katz,J.; Barnes,J.; Garten,R.; Xu,X.
EPI931486	PB1	United States	2014-Nov-28	A/Pennsylvania/49/2014		Other Database Import	Wentworth,D.; Katz,J.; Barnes,J.; Garten,R.; Xu,X.
EPI931471	PA	United States	2014-Nov-28	A/Pennsylvania/49/2014		Other Database Import	Wentworth,D.; Katz,J.; Barnes,J.; Garten,R.; Xu,X.
EPI931582	NP	United States	2014-Nov-28	A/Pennsylvania/49/2014		Other Database Import	Wentworth,D.; Katz,J.; Barnes,J.; Garten,R.; Xu,X.
EPI931603	MP	United States	2014-Nov-28	A/Pennsylvania/49/2014		Other Database Import	Wentworth,D.; Katz,J.; Barnes,J.; Garten,R.; Xu,X.
EPI931555	HA	United States	2014-Nov-28	A/Pennsylvania/49/2014		Other Database Import	Wentworth,D.; Katz,J.; Barnes,J.; Garten,R.; Xu,X.
EPI931503	NS	United States	2014-Nov-28	A/Pennsylvania/49/2014		Other Database Import	Wentworth,D.; Katz,J.; Barnes,J.; Garten,R.; Xu,X.
EPI931625	NA	United States	2014-Nov-28	A/Pennsylvania/49/2014		Other Database Import	Wentworth,D.; Katz,J.; Barnes,J.; Garten,R.; Xu,X.
EPI931627	PB2	United States	2014-Nov-28	A/Pennsylvania/49/2014		Other Database Import	Wentworth,D.; Katz,J.; Barnes,J.; Garten,R.; Xu,X.
EPI931435	NA	United States	2014-Nov-27	A/Georgia/16/2014		Other Database Import	Wentworth,D.; Katz,J.; Barnes,J.; Garten,R.; Xu,X.
EPI931355	NP	United States	2014-Nov-27	A/Georgia/16/2014		Other Database Import	Wentworth,D.; Katz,J.; Barnes,J.; Garten,R.; Xu,X.
EPI931304	HA	United States	2014-Nov-27	A/Georgia/16/2014		Other Database Import	Wentworth,D.; Katz,J.; Barnes,J.; Garten,R.; Xu,X.
EPI931409	NS	United States	2014-Nov-27	A/Georgia/16/2014		Other Database Import	Wentworth,D.; Katz,J.; Barnes,J.; Garten,R.; Xu,X.
EPI931297	PA	United States	2014-Nov-27	A/Georgia/16/2014		Other Database Import	Wentworth,D.; Katz,J.; Barnes,J.; Garten,R.; Xu,X.
EPI931299	PB1	United States	2014-Nov-27	A/Georgia/16/2014		Other Database Import	Wentworth,D.; Katz,J.; Barnes,J.; Garten,R.; Xu,X.
EPI931413	PB2	United States	2014-Nov-27	A/Georgia/16/2014		Other Database Import	Wentworth,D.; Katz,J.; Barnes,J.; Garten,R.; Xu,X.
EPI931282	MP	United States	2014-Nov-27	A/Georgia/16/2014		Other Database Import	Wentworth,D.; Katz,J.; Barnes,J.; Garten,R.; Xu,X.
EPI931340	HA	United States	2014-Nov-26	A/Georgia/23/2014		Other Database Import	Wentworth,D.; Katz,J.; Barnes,J.; Garten,R.; Xu,X.
EPI931350	MP	United States	2014-Nov-26	A/Georgia/23/2014		Other Database Import	Wentworth,D.; Katz,J.; Barnes,J.; Garten,R.; Xu,X.
EPI931405	PB1	United States	2014-Nov-26	A/Georgia/23/2014		Other Database Import	Wentworth,D.; Katz,J.; Barnes,J.; Garten,R.; Xu,X.
EPI931551	PA	United States	2014-Nov-26	A/Georgia/23/2014		Other Database Import	Wentworth,D.; Katz,J.; Barnes,J.; Garten,R.; Xu,X.
EPI931314	NP	United States	2014-Nov-26	A/Georgia/23/2014		Other Database Import	Wentworth,D.; Katz,J.; Barnes,J.; Garten,R.; Xu,X.
EPI931323	NA	United States	2014-Nov-26	A/Georgia/23/2014		Other Database Import	Wentworth,D.; Katz,J.; Barnes,J.; Garten,R.; Xu,X.
EPI931285	NS	United States	2014-Nov-26	A/Georgia/23/2014		Other Database Import	Wentworth,D.; Katz,J.; Barnes,J.; Garten,R.; Xu,X.
EPI931269	PB2	United States	2014-Nov-26	A/Georgia/23/2014		Other Database Import	Wentworth,D.; Katz,J.; Barnes,J.; Garten,R.; Xu,X.
EPI931348	PA	United States	2014-Nov-08	A/Wisconsin/48/2014		Other Database Import	Wentworth,D.; Katz,J.; Barnes,J.; Garten,R.; Xu,X.
EPI931359	MP	United States	2014-Nov-08	A/Wisconsin/48/2014		Other Database Import	Wentworth,D.; Katz,J.; Barnes,J.; Garten,R.; Xu,X.
EPI931312	HA	United States	2014-Nov-08	A/Wisconsin/48/2014		Other Database Import	Wentworth,D.; Katz,J.; Barnes,J.; Garten,R.; Xu,X.
EPI931290	PB1	United States	2014-Nov-08	A/Wisconsin/48/2014		Other Database Import	Wentworth,D.; Katz,J.; Barnes,J.; Garten,R.; Xu,X.
EPI931317	NP	United States	2014-Nov-08	A/Wisconsin/48/2014		Other Database Import	Wentworth,D.; Katz,J.; Barnes,J.; Garten,R.; Xu,X.
EPI931422	PB2	United States	2014-Nov-08	A/Wisconsin/48/2014		Other Database Import	Wentworth,D.; Katz,J.; Barnes,J.; Garten,R.; Xu,X.
EPI931255	NS	United States	2014-Nov-08	A/Wisconsin/48/2014		Other Database Import	Wentworth,D.; Katz,J.; Barnes,J.; Garten,R.; Xu,X.
EPI931256	NA	United States	2014-Nov-08	A/Wisconsin/48/2014		Other Database Import	Wentworth,D.; Katz,J.; Barnes,J.; Garten,R.; Xu,X.
EPI931343	PA	United States	2014-Nov-07	A/Colorado/24/2014		Other Database Import	Wentworth,D.; Katz,J.; Barnes,J.; Garten,R.; Xu,X.
EPI931354	HA	United States	2014-Nov-07	A/Colorado/24/2014		Other Database Import	Wentworth,D.; Katz,J.; Barnes,J.; Garten,R.; Xu,X.
EPI931363	NP	United States	2014-Nov-07	A/Colorado/24/2014		Other Database Import	Wentworth,D.; Katz,J.; Barnes,J.; Garten,R.; Xu,X.
EPI931367	MP	United States	2014-Nov-07	A/Colorado/24/2014		Other Database Import	Wentworth,D.; Katz,J.; Barnes,J.; Garten,R.; Xu,X.
EPI931313	NS	United States	2014-Nov-07	A/Colorado/24/2014		Other Database Import	Wentworth,D.; Katz,J.; Barnes,J.; Garten,R.; Xu,X.
EPI931252	PB1	United States	2014-Nov-07	A/Colorado/24/2014		Other Database Import	Wentworth,D.; Katz,J.; Barnes,J.; Garten,R.; Xu,X.
EPI931254	NA	United States	2014-Nov-07	A/Colorado/24/2014		Other Database Import	Wentworth,D.; Katz,J.; Barnes,J.; Garten,R.; Xu,X.
EPI931267	PB2	United States	2014-Nov-07	A/Colorado/24/2014		Other Database Import	Wentworth,D.; Katz,J.; Barnes,J.; Garten,R.; Xu,X.
EPI931342	NA	United States	2014-Nov-12	A/Indiana/19/2014		Other Database Import	Wentworth,D.; Katz,J.; Barnes,J.; Garten,R.; Xu,X.
EPI931305	HA	United States	2014-Nov-12	A/Indiana/19/2014		Other Database Import	Wentworth,D.; Katz,J.; Barnes,J.; Garten,R.; Xu,X.
EPI931316	MP	United States	2014-Nov-12	A/Indiana/19/2014		Other Database Import	Wentworth,D.; Katz,J.; Barnes,J.; Garten,R.; Xu,X.
EPI931417	NS	United States	2014-Nov-12	A/Indiana/19/2014		Other Database Import	Wentworth,D.; Katz,J.; Barnes,J.; Garten,R.; Xu,X.
EPI931288	NP	United States	2014-Nov-12	A/Indiana/19/2014		Other Database Import	Wentworth,D.; Katz,J.; Barnes,J.; Garten,R.; Xu,X.
EPI931251	PB2	United States	2014-Nov-12	A/Indiana/19/2014		Other Database Import	Wentworth,D.; Katz,J.; Barnes,J.; Garten,R.; Xu,X.
EPI931273	PA	United States	2014-Nov-12	A/Indiana/19/2014		Other Database Import	Wentworth,D.; Katz,J.; Barnes,J.; Garten,R.; Xu,X.
EPI931277	PB1	United States	2014-Nov-12	A/Indiana/19/2014		Other Database Import	Wentworth,D.; Katz,J.; Barnes,J.; Garten,R.; Xu,X.
EPI931333	NP	United States	2014-Nov-03	A/Texas/62/2014		Other Database Import	Wentworth,D.; Katz,J.; Barnes,J.; Garten,R.; Xu,X.
EPI931336	PA	United States	2014-Nov-03	A/Texas/62/2014		Other Database Import	Wentworth,D.; Katz,J.; Barnes,J.; Garten,R.; Xu,X.
EPI931406	PB1	United States	2014-Nov-03	A/Texas/62/2014		Other Database Import	Wentworth,D.; Katz,J.; Barnes,J.; Garten,R.; Xu,X.
EPI931411	NA	United States	2014-Nov-03	A/Texas/62/2014		Other Database Import	Wentworth,D.; Katz,J.; Barnes,J.; Garten,R.; Xu,X.
EPI931325	MP	United States	2014-Nov-03	A/Texas/62/2014		Other Database Import	Wentworth,D.; Katz,J.; Barnes,J.; Garten,R.; Xu,X.
EPI931419	HA	United States	2014-Nov-03	A/Texas/62/2014		Other Database Import	Wentworth,D.; Katz,J.; Barnes,J.; Garten,R.; Xu,X.
EPI931250	PB2	United States	2014-Nov-03	A/Texas/62/2014		Other Database Import	Wentworth,D.; Katz,J.; Barnes,J.; Garten,R.; Xu,X.
EPI931266	NS	United States	2014-Nov-03	A/Texas/62/2014		Other Database Import	Wentworth,D.; Katz,J.; Barnes,J.; Garten,R.; Xu,X.
EPI931337	MP	United States	2014-Nov-09	A/Wisconsin/49/2014		Other Database Import	Wentworth,D.; Katz,J.; Barnes,J.; Garten,R.; Xu,X.
EPI931356	PB2	United States	2014-Nov-09	A/Wisconsin/49/2014		Other Database Import	Wentworth,D.; Katz,J.; Barnes,J.; Garten,R.; Xu,X.
EPI931303	NS	United States	2014-Nov-09	A/Wisconsin/49/2014		Other Database Import	Wentworth,D.; Katz,J.; Barnes,J.; Garten,R.; Xu,X.
EPI931307	NA	United States	2014-Nov-09	A/Wisconsin/49/2014		Other Database Import	Wentworth,D.; Katz,J.; Barnes,J.; Garten,R.; Xu,X.
EPI931311	NP	United States	2014-Nov-09	A/Wisconsin/49/2014		Other Database Import	Wentworth,D.; Katz,J.; Barnes,J.; Garten,R.; Xu,X.
EPI931321	PA	United States	2014-Nov-09	A/Wisconsin/49/2014		Other Database Import	Wentworth,D.; Katz,J.; Barnes,J.; Garten,R.; Xu,X.
EPI931324	PB1	United States	2014-Nov-09	A/Wisconsin/49/2014		Other Database Import	Wentworth,D.; Katz,J.; Barnes,J.; Garten,R.; Xu,X.
EPI931249	HA	United States	2014-Nov-09	A/Wisconsin/49/2014		Other Database Import	Wentworth,D.; Katz,J.; Barnes,J.; Garten,R.; Xu,X.
EPI931430	NS	United States	2014-Nov-29	A/Georgia/18/2014		Other Database Import	Wentworth,D.; Katz,J.; Barnes,J.; Garten,R.; Xu,X.
EPI931432	NP	United States	2014-Nov-29	A/Georgia/18/2014		Other Database Import	Wentworth,D.; Katz,J.; Barnes,J.; Garten,R.; Xu,X.
EPI931434	NA	United States	2014-Nov-29	A/Georgia/18/2014		Other Database Import	Wentworth,D.; Katz,J.; Barnes,J.; Garten,R.; Xu,X.
EPI931293	MP	United States	2014-Nov-29	A/Georgia/18/2014		Other Database Import	Wentworth,D.; Katz,J.; Barnes,J.; Garten,R.; Xu,X.
EPI931450	PB1	United States	2014-Nov-29	A/Georgia/18/2014		Other Database Import	Wentworth,D.; Katz,J.; Barnes,J.; Garten,R.; Xu,X.
EPI931296	HA	United States	2014-Nov-29	A/Georgia/18/2014		Other Database Import	Wentworth,D.; Katz,J.; Barnes,J.; Garten,R.; Xu,X.
EPI931329	PA	United States	2014-Nov-29	A/Georgia/18/2014		Other Database Import	Wentworth,D.; Katz,J.; Barnes,J.; Garten,R.; Xu,X.
EPI931243	PB2	United States	2014-Nov-29	A/Georgia/18/2014		Other Database Import	Wentworth,D.; Katz,J.; Barnes,J.; Garten,R.; Xu,X.
EPI931487	NS	United States	2014-Nov-25	A/Texas/56/2014		Other Database Import	Wentworth,D.; Katz,J.; Barnes,J.; Garten,R.; Xu,X.
EPI931483	NA	United States	2014-Nov-25	A/Texas/56/2014		Other Database Import	Wentworth,D.; Katz,J.; Barnes,J.; Garten,R.; Xu,X.
EPI931506	PB1	United States	2014-Nov-25	A/Texas/56/2014		Other Database Import	Wentworth,D.; Katz,J.; Barnes,J.; Garten,R.; Xu,X.
EPI931464	MP	United States	2014-Nov-25	A/Texas/56/2014		Other Database Import	Wentworth,D.; Katz,J.; Barnes,J.; Garten,R.; Xu,X.
EPI931600	PA	United States	2014-Nov-25	A/Texas/56/2014		Other Database Import	Wentworth,D.; Katz,J.; Barnes,J.; Garten,R.; Xu,X.
EPI931602	HA	United States	2014-Nov-25	A/Texas/56/2014		Other Database Import	Wentworth,D.; Katz,J.; Barnes,J.; Garten,R.; Xu,X.
EPI931557	NP	United States	2014-Nov-25	A/Texas/56/2014		Other Database Import	Wentworth,D.; Katz,J.; Barnes,J.; Garten,R.; Xu,X.
EPI931239	PB2	United States	2014-Nov-25	A/Texas/56/2014		Other Database Import	Wentworth,D.; Katz,J.; Barnes,J.; Garten,R.; Xu,X.
EPI931485	NA	United States	2014-Nov-24	A/Texas/98/2014		Other Database Import	Wentworth,D.; Katz,J.; Barnes,J.; Garten,R.; Xu,X.
EPI931213	HA	United States	2014-Nov-24	A/Texas/98/2014		Other Database Import	Wentworth,D.; Katz,J.; Barnes,J.; Garten,R.; Xu,X.
EPI931230	NP	United States	2014-Nov-24	A/Texas/98/2014		Other Database Import	Wentworth,D.; Katz,J.; Barnes,J.; Garten,R.; Xu,X.
EPI931231	PB2	United States	2014-Nov-24	A/Texas/98/2014		Other Database Import	Wentworth,D.; Katz,J.; Barnes,J.; Garten,R.; Xu,X.
EPI931237	PB1	United States	2014-Nov-24	A/Texas/98/2014		Other Database Import	Wentworth,D.; Katz,J.; Barnes,J.; Garten,R.; Xu,X.
EPI931489	PB1	United States	2014-Nov-20	A/Georgia/05/2014		Other Database Import	Wentworth,D.; Katz,J.; Barnes,J.; Garten,R.; Xu,X.
EPI931075	MP	United States	2014-Nov-20	A/Georgia/05/2014		Other Database Import	Wentworth,D.; Katz,J.; Barnes,J.; Garten,R.; Xu,X.
EPI931087	PA	United States	2014-Nov-20	A/Georgia/05/2014		Other Database Import	Wentworth,D.; Katz,J.; Barnes,J.; Garten,R.; Xu,X.
EPI931152	NS	United States	2014-Nov-20	A/Georgia/05/2014		Other Database Import	Wentworth,D.; Katz,J.; Barnes,J.; Garten,R.; Xu,X.
EPI931096	PB2	United States	2014-Nov-20	A/Georgia/05/2014		Other Database Import	Wentworth,D.; Katz,J.; Barnes,J.; Garten,R.; Xu,X.
EPI931156	NP	United States	2014-Nov-20	A/Georgia/05/2014		Other Database Import	Wentworth,D.; Katz,J.; Barnes,J.; Garten,R.; Xu,X.
EPI931103	HA	United States	2014-Nov-20	A/Georgia/05/2014		Other Database Import	Wentworth,D.; Katz,J.; Barnes,J.; Garten,R.; Xu,X.
EPI931211	NA	United States	2014-Nov-20	A/Georgia/05/2014		Other Database Import	Wentworth,D.; Katz,J.; Barnes,J.; Garten,R.; Xu,X.
EPI931070	PB2	United States	2014-Nov-20	A/Georgia/07/2014		Other Database Import	Wentworth,D.; Katz,J.; Barnes,J.; Garten,R.; Xu,X.
EPI931076	PB1	United States	2014-Nov-20	A/Georgia/07/2014		Other Database Import	Wentworth,D.; Katz,J.; Barnes,J.; Garten,R.; Xu,X.
EPI931124	NS	United States	2014-Nov-20	A/Georgia/07/2014		Other Database Import	Wentworth,D.; Katz,J.; Barnes,J.; Garten,R.; Xu,X.
EPI931074	NA	United States	2014-Nov-20	A/Georgia/07/2014		Other Database Import	Wentworth,D.; Katz,J.; Barnes,J.; Garten,R.; Xu,X.
EPI931159	PA	United States	2014-Nov-20	A/Georgia/07/2014		Other Database Import	Wentworth,D.; Katz,J.; Barnes,J.; Garten,R.; Xu,X.
EPI931102	NP	United States	2014-Nov-20	A/Georgia/07/2014		Other Database Import	Wentworth,D.; Katz,J.; Barnes,J.; Garten,R.; Xu,X.
EPI931173	HA	United States	2014-Nov-20	A/Georgia/07/2014		Other Database Import	Wentworth,D.; Katz,J.; Barnes,J.; Garten,R.; Xu,X.
EPI931118	MP	United States	2014-Nov-20	A/Georgia/07/2014		Other Database Import	Wentworth,D.; Katz,J.; Barnes,J.; Garten,R.; Xu,X.
EPI931128	MP	United States	2014-Nov-19	A/New Jersey/27/2014		Other Database Import	Wentworth,D.; Katz,J.; Barnes,J.; Garten,R.; Xu,X.
EPI931079	PB2	United States	2014-Nov-19	A/New Jersey/27/2014		Other Database Import	Wentworth,D.; Katz,J.; Barnes,J.; Garten,R.; Xu,X.
EPI931135	NA	United States	2014-Nov-19	A/New Jersey/27/2014		Other Database Import	Wentworth,D.; Katz,J.; Barnes,J.; Garten,R.; Xu,X.
EPI931086	PA	United States	2014-Nov-19	A/New Jersey/27/2014		Other Database Import	Wentworth,D.; Katz,J.; Barnes,J.; Garten,R.; Xu,X.
EPI931144	PB1	United States	2014-Nov-19	A/New Jersey/27/2014		Other Database Import	Wentworth,D.; Katz,J.; Barnes,J.; Garten,R.; Xu,X.
EPI931165	NP	United States	2014-Nov-19	A/New Jersey/27/2014		Other Database Import	Wentworth,D.; Katz,J.; Barnes,J.; Garten,R.; Xu,X.
EPI931064	NS	United States	2014-Nov-19	A/New Jersey/27/2014		Other Database Import	Wentworth,D.; Katz,J.; Barnes,J.; Garten,R.; Xu,X.
EPI931278	HA	United States	2014-Nov-19	A/New Jersey/27/2014		Other Database Import	Wentworth,D.; Katz,J.; Barnes,J.; Garten,R.; Xu,X.
EPI931072	MP	United States	2014-Nov-17	A/New Jersey/26/2014		Other Database Import	Wentworth,D.; Katz,J.; Barnes,J.; Garten,R.; Xu,X.
EPI931148	NP	United States	2014-Nov-17	A/New Jersey/26/2014		Other Database Import	Wentworth,D.; Katz,J.; Barnes,J.; Garten,R.; Xu,X.
EPI931155	PA	United States	2014-Nov-17	A/New Jersey/26/2014		Other Database Import	Wentworth,D.; Katz,J.; Barnes,J.; Garten,R.; Xu,X.
EPI931167	NA	United States	2014-Nov-17	A/New Jersey/26/2014		Other Database Import	Wentworth,D.; Katz,J.; Barnes,J.; Garten,R.; Xu,X.
EPI931189	PB1	United States	2014-Nov-17	A/New Jersey/26/2014		Other Database Import	Wentworth,D.; Katz,J.; Barnes,J.; Garten,R.; Xu,X.
EPI931415	PB2	United States	2014-Nov-17	A/New Jersey/26/2014		Other Database Import	Wentworth,D.; Katz,J.; Barnes,J.; Garten,R.; Xu,X.
EPI931058	NS	United States	2014-Nov-17	A/New Jersey/26/2014		Other Database Import	Wentworth,D.; Katz,J.; Barnes,J.; Garten,R.; Xu,X.
EPI931179	HA	United States	2014-Nov-17	A/New Jersey/26/2014		Other Database Import	Wentworth,D.; Katz,J.; Barnes,J.; Garten,R.; Xu,X.
EPI931123	NA	United States	2014-Nov-25	A/Texas/57/2014		Other Database Import	Wentworth,D.; Katz,J.; Barnes,J.; Garten,R.; Xu,X.
EPI931126	NS	United States	2014-Nov-25	A/Texas/57/2014		Other Database Import	Wentworth,D.; Katz,J.; Barnes,J.; Garten,R.; Xu,X.
EPI931130	PB2	United States	2014-Nov-25	A/Texas/57/2014		Other Database Import	Wentworth,D.; Katz,J.; Barnes,J.; Garten,R.; Xu,X.
EPI931084	PA	United States	2014-Nov-25	A/Texas/57/2014		Other Database Import	Wentworth,D.; Katz,J.; Barnes,J.; Garten,R.; Xu,X.
EPI931090	HA	United States	2014-Nov-25	A/Texas/57/2014		Other Database Import	Wentworth,D.; Katz,J.; Barnes,J.; Garten,R.; Xu,X.
EPI931163	MP	United States	2014-Nov-25	A/Texas/57/2014		Other Database Import	Wentworth,D.; Katz,J.; Barnes,J.; Garten,R.; Xu,X.
EPI931168	NP	United States	2014-Nov-25	A/Texas/57/2014		Other Database Import	Wentworth,D.; Katz,J.; Barnes,J.; Garten,R.; Xu,X.
EPI931057	PB1	United States	2014-Nov-25	A/Texas/57/2014		Other Database Import	Wentworth,D.; Katz,J.; Barnes,J.; Garten,R.; Xu,X.
EPI931132	NA	United States	2014-Nov-19	A/Kansas/10/2014		Other Database Import	Wentworth,D.; Katz,J.; Barnes,J.; Garten,R.; Xu,X.
EPI931191	NP	United States	2014-Nov-19	A/Kansas/10/2014		Other Database Import	Wentworth,D.; Katz,J.; Barnes,J.; Garten,R.; Xu,X.
EPI931444	PA	United States	2014-Nov-19	A/Kansas/10/2014		Other Database Import	Wentworth,D.; Katz,J.; Barnes,J.; Garten,R.; Xu,X.
EPI931091	MP	United States	2014-Nov-19	A/Kansas/10/2014		Other Database Import	Wentworth,D.; Katz,J.; Barnes,J.; Garten,R.; Xu,X.
EPI931164	HA	United States	2014-Nov-19	A/Kansas/10/2014		Other Database Import	Wentworth,D.; Katz,J.; Barnes,J.; Garten,R.; Xu,X.
EPI931315	PB1	United States	2014-Nov-19	A/Kansas/10/2014		Other Database Import	Wentworth,D.; Katz,J.; Barnes,J.; Garten,R.; Xu,X.
EPI931055	NS	United States	2014-Nov-19	A/Kansas/10/2014		Other Database Import	Wentworth,D.; Katz,J.; Barnes,J.; Garten,R.; Xu,X.
EPI931281	PB2	United States	2014-Nov-19	A/Kansas/10/2014		Other Database Import	Wentworth,D.; Katz,J.; Barnes,J.; Garten,R.; Xu,X.
EPI931069	NA	United States	2014-Nov-20	A/Georgia/04/2014		Other Database Import	Wentworth,D.; Katz,J.; Barnes,J.; Garten,R.; Xu,X.
EPI931083	PB1	United States	2014-Nov-20	A/Georgia/04/2014		Other Database Import	Wentworth,D.; Katz,J.; Barnes,J.; Garten,R.; Xu,X.
EPI931097	MP	United States	2014-Nov-20	A/Georgia/04/2014		Other Database Import	Wentworth,D.; Katz,J.; Barnes,J.; Garten,R.; Xu,X.
EPI931157	HA	United States	2014-Nov-20	A/Georgia/04/2014		Other Database Import	Wentworth,D.; Katz,J.; Barnes,J.; Garten,R.; Xu,X.
EPI931174	PA	United States	2014-Nov-20	A/Georgia/04/2014		Other Database Import	Wentworth,D.; Katz,J.; Barnes,J.; Garten,R.; Xu,X.
EPI931053	NS	United States	2014-Nov-20	A/Georgia/04/2014		Other Database Import	Wentworth,D.; Katz,J.; Barnes,J.; Garten,R.; Xu,X.
EPI931060	PB2	United States	2014-Nov-20	A/Georgia/04/2014		Other Database Import	Wentworth,D.; Katz,J.; Barnes,J.; Garten,R.; Xu,X.
EPI931248	NP	United States	2014-Nov-20	A/Georgia/04/2014		Other Database Import	Wentworth,D.; Katz,J.; Barnes,J.; Garten,R.; Xu,X.
EPI931066	NP	United States	2014-Nov-08	A/North Carolina/29/2014		Other Database Import	Wentworth,D.; Katz,J.; Barnes,J.; Garten,R.; Xu,X.
EPI931184	HA	United States	2014-Nov-08	A/North Carolina/29/2014		Other Database Import	Wentworth,D.; Katz,J.; Barnes,J.; Garten,R.; Xu,X.
EPI931139	MP	United States	2014-Nov-08	A/North Carolina/29/2014		Other Database Import	Wentworth,D.; Katz,J.; Barnes,J.; Garten,R.; Xu,X.
EPI931188	PB1	United States	2014-Nov-08	A/North Carolina/29/2014		Other Database Import	Wentworth,D.; Katz,J.; Barnes,J.; Garten,R.; Xu,X.
EPI931045	NA	United States	2014-Nov-08	A/North Carolina/29/2014		Other Database Import	Wentworth,D.; Katz,J.; Barnes,J.; Garten,R.; Xu,X.
EPI931105	NS	United States	2014-Nov-08	A/North Carolina/29/2014		Other Database Import	Wentworth,D.; Katz,J.; Barnes,J.; Garten,R.; Xu,X.
EPI931192	PB2	United States	2014-Nov-08	A/North Carolina/29/2014		Other Database Import	Wentworth,D.; Katz,J.; Barnes,J.; Garten,R.; Xu,X.
EPI931056	PA	United States	2014-Nov-08	A/North Carolina/29/2014		Other Database Import	Wentworth,D.; Katz,J.; Barnes,J.; Garten,R.; Xu,X.
EPI931122	MP	United States	2014-Nov-13	A/North Carolina/34/2014		Other Database Import	Wentworth,D.; Katz,J.; Barnes,J.; Garten,R.; Xu,X.
EPI931190	HA	United States	2014-Nov-13	A/North Carolina/34/2014		Other Database Import	Wentworth,D.; Katz,J.; Barnes,J.; Garten,R.; Xu,X.
EPI931077	NA	United States	2014-Nov-13	A/North Carolina/34/2014		Other Database Import	Wentworth,D.; Katz,J.; Barnes,J.; Garten,R.; Xu,X.
EPI931078	NS	United States	2014-Nov-13	A/North Carolina/34/2014		Other Database Import	Wentworth,D.; Katz,J.; Barnes,J.; Garten,R.; Xu,X.
EPI931026	PB1	United States	2014-Nov-13	A/North Carolina/34/2014		Other Database Import	Wentworth,D.; Katz,J.; Barnes,J.; Garten,R.; Xu,X.
EPI931158	PA	United States	2014-Nov-13	A/North Carolina/34/2014		Other Database Import	Wentworth,D.; Katz,J.; Barnes,J.; Garten,R.; Xu,X.
EPI931034	PB2	United States	2014-Nov-13	A/North Carolina/34/2014		Other Database Import	Wentworth,D.; Katz,J.; Barnes,J.; Garten,R.; Xu,X.
EPI931046	NP	United States	2014-Nov-13	A/North Carolina/34/2014		Other Database Import	Wentworth,D.; Katz,J.; Barnes,J.; Garten,R.; Xu,X.
EPI931125	MP	United States	2014-Nov-08	A/Florida/58/2014		Other Database Import	Wentworth,D.; Katz,J.; Barnes,J.; Garten,R.; Xu,X.
EPI931023	PB1	United States	2014-Nov-08	A/Florida/58/2014		Other Database Import	Wentworth,D.; Katz,J.; Barnes,J.; Garten,R.; Xu,X.
EPI931028	NS	United States	2014-Nov-08	A/Florida/58/2014		Other Database Import	Wentworth,D.; Katz,J.; Barnes,J.; Garten,R.; Xu,X.
EPI931042	PB2	United States	2014-Nov-08	A/Florida/58/2014		Other Database Import	Wentworth,D.; Katz,J.; Barnes,J.; Garten,R.; Xu,X.
EPI931052	PA	United States	2014-Nov-08	A/Florida/58/2014		Other Database Import	Wentworth,D.; Katz,J.; Barnes,J.; Garten,R.; Xu,X.
EPI931107	NP	United States	2014-Nov-08	A/Florida/58/2014		Other Database Import	Wentworth,D.; Katz,J.; Barnes,J.; Garten,R.; Xu,X.
EPI931108	HA	United States	2014-Nov-08	A/Florida/58/2014		Other Database Import	Wentworth,D.; Katz,J.; Barnes,J.; Garten,R.; Xu,X.
EPI931220	NA	United States	2014-Nov-08	A/Florida/58/2014		Other Database Import	Wentworth,D.; Katz,J.; Barnes,J.; Garten,R.; Xu,X.
EPI931011	NP	United States	2014-Nov-09	A/Ohio/14/2014		Other Database Import	Wentworth,D.; Katz,J.; Barnes,J.; Garten,R.; Xu,X.
EPI931019	PB2	United States	2014-Nov-09	A/Ohio/14/2014		Other Database Import	Wentworth,D.; Katz,J.; Barnes,J.; Garten,R.; Xu,X.
EPI931408	NA	United States	2014-Nov-09	A/Ohio/14/2014		Other Database Import	Wentworth,D.; Katz,J.; Barnes,J.; Garten,R.; Xu,X.
EPI931051	PB1	United States	2014-Nov-09	A/Ohio/14/2014		Other Database Import	Wentworth,D.; Katz,J.; Barnes,J.; Garten,R.; Xu,X.
EPI931176	MP	United States	2014-Nov-09	A/Ohio/14/2014		Other Database Import	Wentworth,D.; Katz,J.; Barnes,J.; Garten,R.; Xu,X.
EPI931233	NS	United States	2014-Nov-09	A/Ohio/14/2014		Other Database Import	Wentworth,D.; Katz,J.; Barnes,J.; Garten,R.; Xu,X.
EPI931241	PA	United States	2014-Nov-09	A/Ohio/14/2014		Other Database Import	Wentworth,D.; Katz,J.; Barnes,J.; Garten,R.; Xu,X.
EPI931258	HA	United States	2014-Nov-09	A/Ohio/14/2014		Other Database Import	Wentworth,D.; Katz,J.; Barnes,J.; Garten,R.; Xu,X.
EPI930969	PB2	United States	2014-Nov-09	A/Colorado/25/2014		Other Database Import	Wentworth,D.; Katz,J.; Barnes,J.; Garten,R.; Xu,X.
EPI931171	NA	United States	2014-Nov-09	A/Colorado/25/2014		Other Database Import	Wentworth,D.; Katz,J.; Barnes,J.; Garten,R.; Xu,X.
EPI930991	PA	United States	2014-Nov-09	A/Colorado/25/2014		Other Database Import	Wentworth,D.; Katz,J.; Barnes,J.; Garten,R.; Xu,X.
EPI930996	PB1	United States	2014-Nov-09	A/Colorado/25/2014		Other Database Import	Wentworth,D.; Katz,J.; Barnes,J.; Garten,R.; Xu,X.
EPI931223	NS	United States	2014-Nov-09	A/Colorado/25/2014		Other Database Import	Wentworth,D.; Katz,J.; Barnes,J.; Garten,R.; Xu,X.
EPI931227	MP	United States	2014-Nov-09	A/Colorado/25/2014		Other Database Import	Wentworth,D.; Katz,J.; Barnes,J.; Garten,R.; Xu,X.
EPI931261	NP	United States	2014-Nov-09	A/Colorado/25/2014		Other Database Import	Wentworth,D.; Katz,J.; Barnes,J.; Garten,R.; Xu,X.
EPI931209	HA	United States	2014-Nov-09	A/Colorado/25/2014		Other Database Import	Wentworth,D.; Katz,J.; Barnes,J.; Garten,R.; Xu,X.
EPI931022	PB2	United States	2014-Nov-14	A/North Carolina/35/2014		Other Database Import	Wentworth,D.; Katz,J.; Barnes,J.; Garten,R.; Xu,X.
EPI930972	NP	United States	2014-Nov-14	A/North Carolina/35/2014		Other Database Import	Wentworth,D.; Katz,J.; Barnes,J.; Garten,R.; Xu,X.
EPI931043	PB1	United States	2014-Nov-14	A/North Carolina/35/2014		Other Database Import	Wentworth,D.; Katz,J.; Barnes,J.; Garten,R.; Xu,X.
EPI930984	NA	United States	2014-Nov-14	A/North Carolina/35/2014		Other Database Import	Wentworth,D.; Katz,J.; Barnes,J.; Garten,R.; Xu,X.
EPI930990	MP	United States	2014-Nov-14	A/North Carolina/35/2014		Other Database Import	Wentworth,D.; Katz,J.; Barnes,J.; Garten,R.; Xu,X.
EPI930997	NS	United States	2014-Nov-14	A/North Carolina/35/2014		Other Database Import	Wentworth,D.; Katz,J.; Barnes,J.; Garten,R.; Xu,X.
EPI931280	PA	United States	2014-Nov-14	A/North Carolina/35/2014		Other Database Import	Wentworth,D.; Katz,J.; Barnes,J.; Garten,R.; Xu,X.
EPI930931	HA	United States	2014-Nov-14	A/North Carolina/35/2014		Other Database Import	Wentworth,D.; Katz,J.; Barnes,J.; Garten,R.; Xu,X.
EPI931431	PA	United States	2014-Nov-07	A/Wyoming/11/2014		Other Database Import	Wentworth,D.; Katz,J.; Barnes,J.; Garten,R.; Xu,X.
EPI931005	NS	United States	2014-Nov-07	A/Wyoming/11/2014		Other Database Import	Wentworth,D.; Katz,J.; Barnes,J.; Garten,R.; Xu,X.
EPI931024	NA	United States	2014-Nov-07	A/Wyoming/11/2014		Other Database Import	Wentworth,D.; Katz,J.; Barnes,J.; Garten,R.; Xu,X.
EPI931362	PB2	United States	2014-Nov-07	A/Wyoming/11/2014		Other Database Import	Wentworth,D.; Katz,J.; Barnes,J.; Garten,R.; Xu,X.
EPI931330	PB1	United States	2014-Nov-07	A/Wyoming/11/2014		Other Database Import	Wentworth,D.; Katz,J.; Barnes,J.; Garten,R.; Xu,X.
EPI930957	MP	United States	2014-Nov-07	A/Wyoming/11/2014		Other Database Import	Wentworth,D.; Katz,J.; Barnes,J.; Garten,R.; Xu,X.
EPI930917	NP	United States	2014-Nov-07	A/Wyoming/11/2014		Other Database Import	Wentworth,D.; Katz,J.; Barnes,J.; Garten,R.; Xu,X.
EPI930922	HA	United States	2014-Nov-07	A/Wyoming/11/2014		Other Database Import	Wentworth,D.; Katz,J.; Barnes,J.; Garten,R.; Xu,X.
EPI927202	MP	United States	2014-Nov-21	A/Washington/36/2014		Other Database Import	Wentworth,D.; Katz,J.; Barnes,J.; Garten,R.; Xu,X.
EPI930976	NS	United States	2014-Nov-21	A/Washington/36/2014		Other Database Import	Wentworth,D.; Katz,J.; Barnes,J.; Garten,R.; Xu,X.
EPI931418	PB1	United States	2014-Nov-21	A/Washington/36/2014		Other Database Import	Wentworth,D.; Katz,J.; Barnes,J.; Garten,R.; Xu,X.
EPI930885	NP	United States	2014-Nov-21	A/Washington/36/2014		Other Database Import	Wentworth,D.; Katz,J.; Barnes,J.; Garten,R.; Xu,X.
EPI930953	HA	United States	2014-Nov-21	A/Washington/36/2014		Other Database Import	Wentworth,D.; Katz,J.; Barnes,J.; Garten,R.; Xu,X.
EPI930909	PB2	United States	2014-Nov-21	A/Washington/36/2014		Other Database Import	Wentworth,D.; Katz,J.; Barnes,J.; Garten,R.; Xu,X.
EPI930962	NA	United States	2014-Nov-21	A/Washington/36/2014		Other Database Import	Wentworth,D.; Katz,J.; Barnes,J.; Garten,R.; Xu,X.
EPI931262	PA	United States	2014-Nov-21	A/Washington/36/2014		Other Database Import	Wentworth,D.; Katz,J.; Barnes,J.; Garten,R.; Xu,X.
EPI927201	NA	United States	2014-Nov-22	A/Wisconsin/64/2014		Other Database Import	Wentworth,D.; Katz,J.; Barnes,J.; Garten,R.; Xu,X.
EPI931344	NS	United States	2014-Nov-22	A/Wisconsin/64/2014		Other Database Import	Wentworth,D.; Katz,J.; Barnes,J.; Garten,R.; Xu,X.
EPI931081	MP	United States	2014-Nov-22	A/Wisconsin/64/2014		Other Database Import	Wentworth,D.; Katz,J.; Barnes,J.; Garten,R.; Xu,X.
EPI931449	HA	United States	2014-Nov-22	A/Wisconsin/64/2014		Other Database Import	Wentworth,D.; Katz,J.; Barnes,J.; Garten,R.; Xu,X.
EPI930978	PB2	United States	2014-Nov-22	A/Wisconsin/64/2014		Other Database Import	Wentworth,D.; Katz,J.; Barnes,J.; Garten,R.; Xu,X.
EPI931320	PA	United States	2014-Nov-22	A/Wisconsin/64/2014		Other Database Import	Wentworth,D.; Katz,J.; Barnes,J.; Garten,R.; Xu,X.
EPI931221	PB1	United States	2014-Nov-22	A/Wisconsin/64/2014		Other Database Import	Wentworth,D.; Katz,J.; Barnes,J.; Garten,R.; Xu,X.
EPI930964	NP	United States	2014-Nov-22	A/Wisconsin/64/2014		Other Database Import	Wentworth,D.; Katz,J.; Barnes,J.; Garten,R.; Xu,X.
EPI927183	MP	United States	2014-Nov-13	A/Hawaii/59/2014		Other Database Import	Wentworth,D.; Katz,J.; Barnes,J.; Garten,R.; Xu,X.
EPI931002	PB2	United States	2014-Nov-13	A/Hawaii/59/2014		Other Database Import	Wentworth,D.; Katz,J.; Barnes,J.; Garten,R.; Xu,X.
EPI931421	PA	United States	2014-Nov-13	A/Hawaii/59/2014		Other Database Import	Wentworth,D.; Katz,J.; Barnes,J.; Garten,R.; Xu,X.
EPI930881	PB1	United States	2014-Nov-13	A/Hawaii/59/2014		Other Database Import	Wentworth,D.; Katz,J.; Barnes,J.; Garten,R.; Xu,X.
EPI930955	NA	United States	2014-Nov-13	A/Hawaii/59/2014		Other Database Import	Wentworth,D.; Katz,J.; Barnes,J.; Garten,R.; Xu,X.
EPI930913	NP	United States	2014-Nov-13	A/Hawaii/59/2014		Other Database Import	Wentworth,D.; Katz,J.; Barnes,J.; Garten,R.; Xu,X.
EPI930916	NS	United States	2014-Nov-13	A/Hawaii/59/2014		Other Database Import	Wentworth,D.; Katz,J.; Barnes,J.; Garten,R.; Xu,X.
EPI930855	HA	United States	2014-Nov-13	A/Hawaii/59/2014		Other Database Import	Wentworth,D.; Katz,J.; Barnes,J.; Garten,R.; Xu,X.
EPI927174	PB1	United States	2014-Nov-21	A/Washington/33/2014		Other Database Import	Wentworth,D.; Katz,J.; Barnes,J.; Garten,R.; Xu,X.
EPI931537	NP	United States	2014-Nov-21	A/Washington/33/2014		Other Database Import	Wentworth,D.; Katz,J.; Barnes,J.; Garten,R.; Xu,X.
EPI930936	NA	United States	2014-Nov-21	A/Washington/33/2014		Other Database Import	Wentworth,D.; Katz,J.; Barnes,J.; Garten,R.; Xu,X.
EPI930947	NS	United States	2014-Nov-21	A/Washington/33/2014		Other Database Import	Wentworth,D.; Katz,J.; Barnes,J.; Garten,R.; Xu,X.
EPI931228	HA	United States	2014-Nov-21	A/Washington/33/2014		Other Database Import	Wentworth,D.; Katz,J.; Barnes,J.; Garten,R.; Xu,X.
EPI930915	PB2	United States	2014-Nov-21	A/Washington/33/2014		Other Database Import	Wentworth,D.; Katz,J.; Barnes,J.; Garten,R.; Xu,X.
EPI931276	PA	United States	2014-Nov-21	A/Washington/33/2014		Other Database Import	Wentworth,D.; Katz,J.; Barnes,J.; Garten,R.; Xu,X.
EPI930852	MP	United States	2014-Nov-21	A/Washington/33/2014		Other Database Import	Wentworth,D.; Katz,J.; Barnes,J.; Garten,R.; Xu,X.
EPI927170	PB1	United States	2014-Nov-16	A/Minnesota/37/2014		Other Database Import	Wentworth,D.; Katz,J.; Barnes,J.; Garten,R.; Xu,X.
EPI931014	PA	United States	2014-Nov-16	A/Minnesota/37/2014		Other Database Import	Wentworth,D.; Katz,J.; Barnes,J.; Garten,R.; Xu,X.
EPI930967	NP	United States	2014-Nov-16	A/Minnesota/37/2014		Other Database Import	Wentworth,D.; Katz,J.; Barnes,J.; Garten,R.; Xu,X.
EPI931412	NA	United States	2014-Nov-16	A/Minnesota/37/2014		Other Database Import	Wentworth,D.; Katz,J.; Barnes,J.; Garten,R.; Xu,X.
EPI931061	PB2	United States	2014-Nov-16	A/Minnesota/37/2014		Other Database Import	Wentworth,D.; Katz,J.; Barnes,J.; Garten,R.; Xu,X.
EPI930934	HA	United States	2014-Nov-16	A/Minnesota/37/2014		Other Database Import	Wentworth,D.; Katz,J.; Barnes,J.; Garten,R.; Xu,X.
EPI930920	NS	United States	2014-Nov-16	A/Minnesota/37/2014		Other Database Import	Wentworth,D.; Katz,J.; Barnes,J.; Garten,R.; Xu,X.
EPI930875	MP	United States	2014-Nov-16	A/Minnesota/37/2014		Other Database Import	Wentworth,D.; Katz,J.; Barnes,J.; Garten,R.; Xu,X.
EPI927168	NP	United States	2014-Nov-25	A/Michigan/26/2014		Other Database Import	Wentworth,D.; Katz,J.; Barnes,J.; Garten,R.; Xu,X.
EPI931035	PB2	United States	2014-Nov-25	A/Michigan/26/2014		Other Database Import	Wentworth,D.; Katz,J.; Barnes,J.; Garten,R.; Xu,X.
EPI931044	PA	United States	2014-Nov-25	A/Michigan/26/2014		Other Database Import	Wentworth,D.; Katz,J.; Barnes,J.; Garten,R.; Xu,X.
EPI930889	NA	United States	2014-Nov-25	A/Michigan/26/2014		Other Database Import	Wentworth,D.; Katz,J.; Barnes,J.; Garten,R.; Xu,X.
EPI930897	HA	United States	2014-Nov-25	A/Michigan/26/2014		Other Database Import	Wentworth,D.; Katz,J.; Barnes,J.; Garten,R.; Xu,X.
EPI930907	NS	United States	2014-Nov-25	A/Michigan/26/2014		Other Database Import	Wentworth,D.; Katz,J.; Barnes,J.; Garten,R.; Xu,X.
EPI930910	PB1	United States	2014-Nov-25	A/Michigan/26/2014		Other Database Import	Wentworth,D.; Katz,J.; Barnes,J.; Garten,R.; Xu,X.
EPI930919	MP	United States	2014-Nov-25	A/Michigan/26/2014		Other Database Import	Wentworth,D.; Katz,J.; Barnes,J.; Garten,R.; Xu,X.
EPI927163	PB2	United States	2014-Nov-21	A/Oregon/11/2014		Other Database Import	Wentworth,D.; Katz,J.; Barnes,J.; Garten,R.; Xu,X.
EPI927206	NP	United States	2014-Nov-21	A/Oregon/11/2014		Other Database Import	Wentworth,D.; Katz,J.; Barnes,J.; Garten,R.; Xu,X.
EPI931300	NA	United States	2014-Nov-21	A/Oregon/11/2014		Other Database Import	Wentworth,D.; Katz,J.; Barnes,J.; Garten,R.; Xu,X.
EPI931361	MP	United States	2014-Nov-21	A/Oregon/11/2014		Other Database Import	Wentworth,D.; Katz,J.; Barnes,J.; Garten,R.; Xu,X.
EPI930948	HA	United States	2014-Nov-21	A/Oregon/11/2014		Other Database Import	Wentworth,D.; Katz,J.; Barnes,J.; Garten,R.; Xu,X.
EPI930906	PB1	United States	2014-Nov-21	A/Oregon/11/2014		Other Database Import	Wentworth,D.; Katz,J.; Barnes,J.; Garten,R.; Xu,X.
EPI930873	NS	United States	2014-Nov-21	A/Oregon/11/2014		Other Database Import	Wentworth,D.; Katz,J.; Barnes,J.; Garten,R.; Xu,X.
EPI930928	PA	United States	2014-Nov-21	A/Oregon/11/2014		Other Database Import	Wentworth,D.; Katz,J.; Barnes,J.; Garten,R.; Xu,X.
EPI927195	NP	United States	2014-Nov-19	A/Louisiana/21/2014		Other Database Import	Wentworth,D.; Katz,J.; Barnes,J.; Garten,R.; Xu,X.
EPI927161	PB1	United States	2014-Nov-19	A/Louisiana/21/2014		Other Database Import	Wentworth,D.; Katz,J.; Barnes,J.; Garten,R.; Xu,X.
EPI930999	PB2	United States	2014-Nov-19	A/Louisiana/21/2014		Other Database Import	Wentworth,D.; Katz,J.; Barnes,J.; Garten,R.; Xu,X.
EPI930970	NS	United States	2014-Nov-19	A/Louisiana/21/2014		Other Database Import	Wentworth,D.; Katz,J.; Barnes,J.; Garten,R.; Xu,X.
EPI931561	NA	United States	2014-Nov-19	A/Louisiana/21/2014		Other Database Import	Wentworth,D.; Katz,J.; Barnes,J.; Garten,R.; Xu,X.
EPI930932	MP	United States	2014-Nov-19	A/Louisiana/21/2014		Other Database Import	Wentworth,D.; Katz,J.; Barnes,J.; Garten,R.; Xu,X.
EPI930952	PA	United States	2014-Nov-19	A/Louisiana/21/2014		Other Database Import	Wentworth,D.; Katz,J.; Barnes,J.; Garten,R.; Xu,X.
EPI930918	HA	United States	2014-Nov-19	A/Louisiana/21/2014		Other Database Import	Wentworth,D.; Katz,J.; Barnes,J.; Garten,R.; Xu,X.
EPI927189	PA	United States	2014-Nov-05	A/Indiana/12/2014		Other Database Import	Wentworth,D.; Katz,J.; Barnes,J.; Garten,R.; Xu,X.
EPI927200	HA	United States	2014-Nov-05	A/Indiana/12/2014		Other Database Import	Wentworth,D.; Katz,J.; Barnes,J.; Garten,R.; Xu,X.
EPI927154	NA	United States	2014-Nov-05	A/Indiana/12/2014		Other Database Import	Wentworth,D.; Katz,J.; Barnes,J.; Garten,R.; Xu,X.
EPI927208	MP	United States	2014-Nov-05	A/Indiana/12/2014		Other Database Import	Wentworth,D.; Katz,J.; Barnes,J.; Garten,R.; Xu,X.
EPI927157	NP	United States	2014-Nov-05	A/Indiana/12/2014		Other Database Import	Wentworth,D.; Katz,J.; Barnes,J.; Garten,R.; Xu,X.
EPI930867	PB2	United States	2014-Nov-05	A/Indiana/12/2014		Other Database Import	Wentworth,D.; Katz,J.; Barnes,J.; Garten,R.; Xu,X.
EPI930854	PB1	United States	2014-Nov-05	A/Indiana/12/2014		Other Database Import	Wentworth,D.; Katz,J.; Barnes,J.; Garten,R.; Xu,X.
EPI930860	NS	United States	2014-Nov-05	A/Indiana/12/2014		Other Database Import	Wentworth,D.; Katz,J.; Barnes,J.; Garten,R.; Xu,X.
EPI927193	NP	United States	2014-Nov-18	A/Massachusetts/20/2014		Other Database Import	Wentworth,D.; Katz,J.; Barnes,J.; Garten,R.; Xu,X.
EPI927147	NS	United States	2014-Nov-18	A/Massachusetts/20/2014		Other Database Import	Wentworth,D.; Katz,J.; Barnes,J.; Garten,R.; Xu,X.
EPI930975	MP	United States	2014-Nov-18	A/Massachusetts/20/2014		Other Database Import	Wentworth,D.; Katz,J.; Barnes,J.; Garten,R.; Xu,X.
EPI930981	HA	United States	2014-Nov-18	A/Massachusetts/20/2014		Other Database Import	Wentworth,D.; Katz,J.; Barnes,J.; Garten,R.; Xu,X.
EPI930892	PB1	United States	2014-Nov-18	A/Massachusetts/20/2014		Other Database Import	Wentworth,D.; Katz,J.; Barnes,J.; Garten,R.; Xu,X.
EPI930956	NA	United States	2014-Nov-18	A/Massachusetts/20/2014		Other Database Import	Wentworth,D.; Katz,J.; Barnes,J.; Garten,R.; Xu,X.
EPI930868	PB2	United States	2014-Nov-18	A/Massachusetts/20/2014		Other Database Import	Wentworth,D.; Katz,J.; Barnes,J.; Garten,R.; Xu,X.
EPI930849	PA	United States	2014-Nov-18	A/Massachusetts/20/2014		Other Database Import	Wentworth,D.; Katz,J.; Barnes,J.; Garten,R.; Xu,X.
EPI927132	NA	United States	2014-Nov-06	A/Utah/21/2014		Other Database Import	Wentworth,D.; Katz,J.; Barnes,J.; Garten,R.; Xu,X.
EPI927144	PB1	United States	2014-Nov-06	A/Utah/21/2014		Other Database Import	Wentworth,D.; Katz,J.; Barnes,J.; Garten,R.; Xu,X.
EPI931027	NP	United States	2014-Nov-06	A/Utah/21/2014		Other Database Import	Wentworth,D.; Katz,J.; Barnes,J.; Garten,R.; Xu,X.
EPI931319	NS	United States	2014-Nov-06	A/Utah/21/2014		Other Database Import	Wentworth,D.; Katz,J.; Barnes,J.; Garten,R.; Xu,X.
EPI931263	PA	United States	2014-Nov-06	A/Utah/21/2014		Other Database Import	Wentworth,D.; Katz,J.; Barnes,J.; Garten,R.; Xu,X.
EPI927101	HA	United States	2014-Nov-06	A/Utah/21/2014		Other Database Import	Wentworth,D.; Katz,J.; Barnes,J.; Garten,R.; Xu,X.
EPI927076	MP	United States	2014-Nov-06	A/Utah/21/2014		Other Database Import	Wentworth,D.; Katz,J.; Barnes,J.; Garten,R.; Xu,X.
EPI927077	PB2	United States	2014-Nov-06	A/Utah/21/2014		Other Database Import	Wentworth,D.; Katz,J.; Barnes,J.; Garten,R.; Xu,X.
EPI927187	PA	United States	2014-Nov-05	A/Idaho/04/2014		Other Database Import	Wentworth,D.; Katz,J.; Barnes,J.; Garten,R.; Xu,X.
EPI927204	PB2	United States	2014-Nov-05	A/Idaho/04/2014		Other Database Import	Wentworth,D.; Katz,J.; Barnes,J.; Garten,R.; Xu,X.
EPI927136	MP	United States	2014-Nov-05	A/Idaho/04/2014		Other Database Import	Wentworth,D.; Katz,J.; Barnes,J.; Garten,R.; Xu,X.
EPI927169	NS	United States	2014-Nov-05	A/Idaho/04/2014		Other Database Import	Wentworth,D.; Katz,J.; Barnes,J.; Garten,R.; Xu,X.
EPI927090	HA	United States	2014-Nov-05	A/Idaho/04/2014		Other Database Import	Wentworth,D.; Katz,J.; Barnes,J.; Garten,R.; Xu,X.
EPI927071	NA	United States	2014-Nov-05	A/Idaho/04/2014		Other Database Import	Wentworth,D.; Katz,J.; Barnes,J.; Garten,R.; Xu,X.
EPI927084	NP	United States	2014-Nov-05	A/Idaho/04/2014		Other Database Import	Wentworth,D.; Katz,J.; Barnes,J.; Garten,R.; Xu,X.
EPI930856	PB1	United States	2014-Nov-05	A/Idaho/04/2014		Other Database Import	Wentworth,D.; Katz,J.; Barnes,J.; Garten,R.; Xu,X.
EPI927181	HA	United States	2014-Nov-03	A/Missouri/09/2014		Other Database Import	Wentworth,D.; Katz,J.; Barnes,J.; Garten,R.; Xu,X.
EPI927148	NA	United States	2014-Nov-03	A/Missouri/09/2014		Other Database Import	Wentworth,D.; Katz,J.; Barnes,J.; Garten,R.; Xu,X.
EPI927210	NP	United States	2014-Nov-03	A/Missouri/09/2014		Other Database Import	Wentworth,D.; Katz,J.; Barnes,J.; Garten,R.; Xu,X.
EPI930883	NS	United States	2014-Nov-03	A/Missouri/09/2014		Other Database Import	Wentworth,D.; Katz,J.; Barnes,J.; Garten,R.; Xu,X.
EPI931224	PB1	United States	2014-Nov-03	A/Missouri/09/2014		Other Database Import	Wentworth,D.; Katz,J.; Barnes,J.; Garten,R.; Xu,X.
EPI931226	MP	United States	2014-Nov-03	A/Missouri/09/2014		Other Database Import	Wentworth,D.; Katz,J.; Barnes,J.; Garten,R.; Xu,X.
EPI931268	PB2	United States	2014-Nov-03	A/Missouri/09/2014		Other Database Import	Wentworth,D.; Katz,J.; Barnes,J.; Garten,R.; Xu,X.
EPI927065	PA	United States	2014-Nov-03	A/Missouri/09/2014		Other Database Import	Wentworth,D.; Katz,J.; Barnes,J.; Garten,R.; Xu,X.
EPI927199	PB2	United States	2014-Nov-02	A/Utah/18/2014		Other Database Import	Wentworth,D.; Katz,J.; Barnes,J.; Garten,R.; Xu,X.
EPI927150	MP	United States	2014-Nov-02	A/Utah/18/2014		Other Database Import	Wentworth,D.; Katz,J.; Barnes,J.; Garten,R.; Xu,X.
EPI927151	NA	United States	2014-Nov-02	A/Utah/18/2014		Other Database Import	Wentworth,D.; Katz,J.; Barnes,J.; Garten,R.; Xu,X.
EPI930877	NS	United States	2014-Nov-02	A/Utah/18/2014		Other Database Import	Wentworth,D.; Katz,J.; Barnes,J.; Garten,R.; Xu,X.
EPI930898	NP	United States	2014-Nov-02	A/Utah/18/2014		Other Database Import	Wentworth,D.; Katz,J.; Barnes,J.; Garten,R.; Xu,X.
EPI927051	PB1	United States	2014-Nov-02	A/Utah/18/2014		Other Database Import	Wentworth,D.; Katz,J.; Barnes,J.; Garten,R.; Xu,X.
EPI927104	HA	United States	2014-Nov-02	A/Utah/18/2014		Other Database Import	Wentworth,D.; Katz,J.; Barnes,J.; Garten,R.; Xu,X.
EPI927054	PA	United States	2014-Nov-02	A/Utah/18/2014		Other Database Import	Wentworth,D.; Katz,J.; Barnes,J.; Garten,R.; Xu,X.
EPI927137	PB1	United States	2014-Nov-05	A/Indiana/11/2014		Other Database Import	Wentworth,D.; Katz,J.; Barnes,J.; Garten,R.; Xu,X.
EPI927171	NP	United States	2014-Nov-05	A/Indiana/11/2014		Other Database Import	Wentworth,D.; Katz,J.; Barnes,J.; Garten,R.; Xu,X.
EPI930899	NS	United States	2014-Nov-05	A/Indiana/11/2014		Other Database Import	Wentworth,D.; Katz,J.; Barnes,J.; Garten,R.; Xu,X.
EPI930900	PA	United States	2014-Nov-05	A/Indiana/11/2014		Other Database Import	Wentworth,D.; Katz,J.; Barnes,J.; Garten,R.; Xu,X.
EPI927047	PB2	United States	2014-Nov-05	A/Indiana/11/2014		Other Database Import	Wentworth,D.; Katz,J.; Barnes,J.; Garten,R.; Xu,X.
EPI927046	MP	United States	2014-Nov-05	A/Indiana/11/2014		Other Database Import	Wentworth,D.; Katz,J.; Barnes,J.; Garten,R.; Xu,X.
EPI927050	HA	United States	2014-Nov-05	A/Indiana/11/2014		Other Database Import	Wentworth,D.; Katz,J.; Barnes,J.; Garten,R.; Xu,X.
EPI930861	NA	United States	2014-Nov-05	A/Indiana/11/2014		Other Database Import	Wentworth,D.; Katz,J.; Barnes,J.; Garten,R.; Xu,X.
EPI927145	MP	United States	2014-Nov-04	A/Mississippi/11/2014		Other Database Import	Wentworth,D.; Katz,J.; Barnes,J.; Garten,R.; Xu,X.
EPI927097	NP	United States	2014-Nov-04	A/Mississippi/11/2014		Other Database Import	Wentworth,D.; Katz,J.; Barnes,J.; Garten,R.; Xu,X.
EPI927044	HA	United States	2014-Nov-04	A/Mississippi/11/2014		Other Database Import	Wentworth,D.; Katz,J.; Barnes,J.; Garten,R.; Xu,X.
EPI927052	NS	United States	2014-Nov-04	A/Mississippi/11/2014		Other Database Import	Wentworth,D.; Katz,J.; Barnes,J.; Garten,R.; Xu,X.
EPI927053	PB1	United States	2014-Nov-04	A/Mississippi/11/2014		Other Database Import	Wentworth,D.; Katz,J.; Barnes,J.; Garten,R.; Xu,X.
EPI930851	PB2	United States	2014-Nov-04	A/Mississippi/11/2014		Other Database Import	Wentworth,D.; Katz,J.; Barnes,J.; Garten,R.; Xu,X.
EPI930853	PA	United States	2014-Nov-04	A/Mississippi/11/2014		Other Database Import	Wentworth,D.; Katz,J.; Barnes,J.; Garten,R.; Xu,X.
EPI930846	NA	United States	2014-Nov-04	A/Mississippi/11/2014		Other Database Import	Wentworth,D.; Katz,J.; Barnes,J.; Garten,R.; Xu,X.
EPI927179	NS	United States	2014-Nov-13	A/North Carolina/32/2014		Other Database Import	Wentworth,D.; Katz,J.; Barnes,J.; Garten,R.; Xu,X.
EPI931217	PB1	United States	2014-Nov-13	A/North Carolina/32/2014		Other Database Import	Wentworth,D.; Katz,J.; Barnes,J.; Garten,R.; Xu,X.
EPI930940	MP	United States	2014-Nov-13	A/North Carolina/32/2014		Other Database Import	Wentworth,D.; Katz,J.; Barnes,J.; Garten,R.; Xu,X.
EPI931225	HA	United States	2014-Nov-13	A/North Carolina/32/2014		Other Database Import	Wentworth,D.; Katz,J.; Barnes,J.; Garten,R.; Xu,X.
EPI931242	NP	United States	2014-Nov-13	A/North Carolina/32/2014		Other Database Import	Wentworth,D.; Katz,J.; Barnes,J.; Garten,R.; Xu,X.
EPI930965	NA	United States	2014-Nov-13	A/North Carolina/32/2014		Other Database Import	Wentworth,D.; Katz,J.; Barnes,J.; Garten,R.; Xu,X.
EPI931264	PB2	United States	2014-Nov-13	A/North Carolina/32/2014		Other Database Import	Wentworth,D.; Katz,J.; Barnes,J.; Garten,R.; Xu,X.
EPI927043	PA	United States	2014-Nov-13	A/North Carolina/32/2014		Other Database Import	Wentworth,D.; Katz,J.; Barnes,J.; Garten,R.; Xu,X.
EPI927166	PA	United States	2014-Nov-07	A/Utah/19/2014		Other Database Import	Wentworth,D.; Katz,J.; Barnes,J.; Garten,R.; Xu,X.
EPI930880	PB1	United States	2014-Nov-07	A/Utah/19/2014		Other Database Import	Wentworth,D.; Katz,J.; Barnes,J.; Garten,R.; Xu,X.
EPI930886	NP	United States	2014-Nov-07	A/Utah/19/2014		Other Database Import	Wentworth,D.; Katz,J.; Barnes,J.; Garten,R.; Xu,X.
EPI931235	HA	United States	2014-Nov-07	A/Utah/19/2014		Other Database Import	Wentworth,D.; Katz,J.; Barnes,J.; Garten,R.; Xu,X.
EPI927042	MP	United States	2014-Nov-07	A/Utah/19/2014		Other Database Import	Wentworth,D.; Katz,J.; Barnes,J.; Garten,R.; Xu,X.
EPI927057	NS	United States	2014-Nov-07	A/Utah/19/2014		Other Database Import	Wentworth,D.; Katz,J.; Barnes,J.; Garten,R.; Xu,X.
EPI927062	NA	United States	2014-Nov-07	A/Utah/19/2014		Other Database Import	Wentworth,D.; Katz,J.; Barnes,J.; Garten,R.; Xu,X.
EPI927041	PB2	United States	2014-Nov-07	A/Utah/19/2014		Other Database Import	Wentworth,D.; Katz,J.; Barnes,J.; Garten,R.; Xu,X.
EPI927182	MP	United States	2014-Nov-05	A/Mississippi/12/2014		Other Database Import	Wentworth,D.; Katz,J.; Barnes,J.; Garten,R.; Xu,X.
EPI927198	NP	United States	2014-Nov-05	A/Mississippi/12/2014		Other Database Import	Wentworth,D.; Katz,J.; Barnes,J.; Garten,R.; Xu,X.
EPI927165	PB2	United States	2014-Nov-05	A/Mississippi/12/2014		Other Database Import	Wentworth,D.; Katz,J.; Barnes,J.; Garten,R.; Xu,X.
EPI930888	PB1	United States	2014-Nov-05	A/Mississippi/12/2014		Other Database Import	Wentworth,D.; Katz,J.; Barnes,J.; Garten,R.; Xu,X.
EPI927040	HA	United States	2014-Nov-05	A/Mississippi/12/2014		Other Database Import	Wentworth,D.; Katz,J.; Barnes,J.; Garten,R.; Xu,X.
EPI927091	NS	United States	2014-Nov-05	A/Mississippi/12/2014		Other Database Import	Wentworth,D.; Katz,J.; Barnes,J.; Garten,R.; Xu,X.
EPI927066	NA	United States	2014-Nov-05	A/Mississippi/12/2014		Other Database Import	Wentworth,D.; Katz,J.; Barnes,J.; Garten,R.; Xu,X.
EPI930847	PA	United States	2014-Nov-05	A/Mississippi/12/2014		Other Database Import	Wentworth,D.; Katz,J.; Barnes,J.; Garten,R.; Xu,X.
EPI927138	PB2	United States	2014-Nov-10	A/Nevada/17/2014		Other Database Import	Wentworth,D.; Katz,J.; Barnes,J.; Garten,R.; Xu,X.
EPI927196	HA	United States	2014-Nov-10	A/Nevada/17/2014		Other Database Import	Wentworth,D.; Katz,J.; Barnes,J.; Garten,R.; Xu,X.
EPI927197	NP	United States	2014-Nov-10	A/Nevada/17/2014		Other Database Import	Wentworth,D.; Katz,J.; Barnes,J.; Garten,R.; Xu,X.
EPI927162	MP	United States	2014-Nov-10	A/Nevada/17/2014		Other Database Import	Wentworth,D.; Katz,J.; Barnes,J.; Garten,R.; Xu,X.
EPI931429	PA	United States	2014-Nov-10	A/Nevada/17/2014		Other Database Import	Wentworth,D.; Katz,J.; Barnes,J.; Garten,R.; Xu,X.
EPI931229	NA	United States	2014-Nov-10	A/Nevada/17/2014		Other Database Import	Wentworth,D.; Katz,J.; Barnes,J.; Garten,R.; Xu,X.
EPI927080	NS	United States	2014-Nov-10	A/Nevada/17/2014		Other Database Import	Wentworth,D.; Katz,J.; Barnes,J.; Garten,R.; Xu,X.
EPI927028	PB1	United States	2014-Nov-10	A/Nevada/17/2014		Other Database Import	Wentworth,D.; Katz,J.; Barnes,J.; Garten,R.; Xu,X.
EPI927152	HA	United States	2014-Nov-18	A/Louisiana/17/2014		Other Database Import	Wentworth,D.; Katz,J.; Barnes,J.; Garten,R.; Xu,X.
EPI927156	NA	United States	2014-Nov-18	A/Louisiana/17/2014		Other Database Import	Wentworth,D.; Katz,J.; Barnes,J.; Garten,R.; Xu,X.
EPI931020	PB2	United States	2014-Nov-18	A/Louisiana/17/2014		Other Database Import	Wentworth,D.; Katz,J.; Barnes,J.; Garten,R.; Xu,X.
EPI931015	NP	United States	2014-Nov-18	A/Louisiana/17/2014		Other Database Import	Wentworth,D.; Katz,J.; Barnes,J.; Garten,R.; Xu,X.
EPI931442	NS	United States	2014-Nov-18	A/Louisiana/17/2014		Other Database Import	Wentworth,D.; Katz,J.; Barnes,J.; Garten,R.; Xu,X.
EPI931357	NS	United States	2014-Nov-18	A/Louisiana/17/2014		Other Database Import	Wentworth,D.; Katz,J.; Barnes,J.; Garten,R.; Xu,X.
EPI931021	HA	United States	2014-Nov-18	A/Louisiana/17/2014		Other Database Import	Wentworth,D.; Katz,J.; Barnes,J.; Garten,R.; Xu,X.
EPI931029	PA	United States	2014-Nov-18	A/Louisiana/17/2014		Other Database Import	Wentworth,D.; Katz,J.; Barnes,J.; Garten,R.; Xu,X.
EPI931116	PB1	United States	2014-Nov-18	A/Louisiana/17/2014		Other Database Import	Wentworth,D.; Katz,J.; Barnes,J.; Garten,R.; Xu,X.
EPI931294	PA	United States	2014-Nov-18	A/Louisiana/17/2014		Other Database Import	Wentworth,D.; Katz,J.; Barnes,J.; Garten,R.; Xu,X.
EPI930912	MP	United States	2014-Nov-18	A/Louisiana/17/2014		Other Database Import	Wentworth,D.; Katz,J.; Barnes,J.; Garten,R.; Xu,X.
EPI931247	NP	United States	2014-Nov-18	A/Louisiana/17/2014		Other Database Import	Wentworth,D.; Katz,J.; Barnes,J.; Garten,R.; Xu,X.
EPI931260	PB1	United States	2014-Nov-18	A/Louisiana/17/2014		Other Database Import	Wentworth,D.; Katz,J.; Barnes,J.; Garten,R.; Xu,X.
EPI930929	NA	United States	2014-Nov-18	A/Louisiana/17/2014		Other Database Import	Wentworth,D.; Katz,J.; Barnes,J.; Garten,R.; Xu,X.
EPI927064	MP	United States	2014-Nov-18	A/Louisiana/17/2014		Other Database Import	Wentworth,D.; Katz,J.; Barnes,J.; Garten,R.; Xu,X.
EPI927026	PB2	United States	2014-Nov-18	A/Louisiana/17/2014		Other Database Import	Wentworth,D.; Katz,J.; Barnes,J.; Garten,R.; Xu,X.
EPI927177	HA	United States	2014-Nov-03	A/Mississippi/10/2014		Other Database Import	Wentworth,D.; Katz,J.; Barnes,J.; Garten,R.; Xu,X.
EPI927143	NA	United States	2014-Nov-03	A/Mississippi/10/2014		Other Database Import	Wentworth,D.; Katz,J.; Barnes,J.; Garten,R.; Xu,X.
EPI927173	NP	United States	2014-Nov-03	A/Mississippi/10/2014		Other Database Import	Wentworth,D.; Katz,J.; Barnes,J.; Garten,R.; Xu,X.
EPI931219	NS	United States	2014-Nov-03	A/Mississippi/10/2014		Other Database Import	Wentworth,D.; Katz,J.; Barnes,J.; Garten,R.; Xu,X.
EPI930904	PA	United States	2014-Nov-03	A/Mississippi/10/2014		Other Database Import	Wentworth,D.; Katz,J.; Barnes,J.; Garten,R.; Xu,X.
EPI931246	PB2	United States	2014-Nov-03	A/Mississippi/10/2014		Other Database Import	Wentworth,D.; Katz,J.; Barnes,J.; Garten,R.; Xu,X.
EPI927030	PB1	United States	2014-Nov-03	A/Mississippi/10/2014		Other Database Import	Wentworth,D.; Katz,J.; Barnes,J.; Garten,R.; Xu,X.
EPI926985	MP	United States	2014-Nov-03	A/Mississippi/10/2014		Other Database Import	Wentworth,D.; Katz,J.; Barnes,J.; Garten,R.; Xu,X.
EPI931366	PA	United States	2014-Nov-13	A/North Carolina/33/2014		Other Database Import	Wentworth,D.; Katz,J.; Barnes,J.; Garten,R.; Xu,X.
EPI931275	NP	United States	2014-Nov-13	A/North Carolina/33/2014		Other Database Import	Wentworth,D.; Katz,J.; Barnes,J.; Garten,R.; Xu,X.
EPI930891	PB1	United States	2014-Nov-13	A/North Carolina/33/2014		Other Database Import	Wentworth,D.; Katz,J.; Barnes,J.; Garten,R.; Xu,X.
EPI930945	NS	United States	2014-Nov-13	A/North Carolina/33/2014		Other Database Import	Wentworth,D.; Katz,J.; Barnes,J.; Garten,R.; Xu,X.
EPI930950	NA	United States	2014-Nov-13	A/North Carolina/33/2014		Other Database Import	Wentworth,D.; Katz,J.; Barnes,J.; Garten,R.; Xu,X.
EPI930914	HA	United States	2014-Nov-13	A/North Carolina/33/2014		Other Database Import	Wentworth,D.; Katz,J.; Barnes,J.; Garten,R.; Xu,X.
EPI931265	MP	United States	2014-Nov-13	A/North Carolina/33/2014		Other Database Import	Wentworth,D.; Katz,J.; Barnes,J.; Garten,R.; Xu,X.
EPI926958	PB2	United States	2014-Nov-13	A/North Carolina/33/2014		Other Database Import	Wentworth,D.; Katz,J.; Barnes,J.; Garten,R.; Xu,X.
EPI927191	NP	United States	2014-Nov-12	A/Minnesota/34/2014		Other Database Import	Wentworth,D.; Katz,J.; Barnes,J.; Garten,R.; Xu,X.
EPI927205	PB1	United States	2014-Nov-12	A/Minnesota/34/2014		Other Database Import	Wentworth,D.; Katz,J.; Barnes,J.; Garten,R.; Xu,X.
EPI927167	PA	United States	2014-Nov-12	A/Minnesota/34/2014		Other Database Import	Wentworth,D.; Katz,J.; Barnes,J.; Garten,R.; Xu,X.
EPI931347	HA	United States	2014-Nov-12	A/Minnesota/34/2014		Other Database Import	Wentworth,D.; Katz,J.; Barnes,J.; Garten,R.; Xu,X.
EPI930954	MP	United States	2014-Nov-12	A/Minnesota/34/2014		Other Database Import	Wentworth,D.; Katz,J.; Barnes,J.; Garten,R.; Xu,X.
EPI931238	PB2	United States	2014-Nov-12	A/Minnesota/34/2014		Other Database Import	Wentworth,D.; Katz,J.; Barnes,J.; Garten,R.; Xu,X.
EPI930963	NS	United States	2014-Nov-12	A/Minnesota/34/2014		Other Database Import	Wentworth,D.; Katz,J.; Barnes,J.; Garten,R.; Xu,X.
EPI926955	NA	United States	2014-Nov-12	A/Minnesota/34/2014		Other Database Import	Wentworth,D.; Katz,J.; Barnes,J.; Garten,R.; Xu,X.
EPI931364	NA	United States	2014-Nov-13	A/Georgia/15/2014		Other Database Import	Wentworth,D.; Katz,J.; Barnes,J.; Garten,R.; Xu,X.
EPI931308	NS	United States	2014-Nov-13	A/Georgia/15/2014		Other Database Import	Wentworth,D.; Katz,J.; Barnes,J.; Garten,R.; Xu,X.
EPI931302	PB1	United States	2014-Nov-13	A/Georgia/15/2014		Other Database Import	Wentworth,D.; Katz,J.; Barnes,J.; Garten,R.; Xu,X.
EPI931327	NP	United States	2014-Nov-13	A/Georgia/15/2014		Other Database Import	Wentworth,D.; Katz,J.; Barnes,J.; Garten,R.; Xu,X.
EPI931328	MP	United States	2014-Nov-13	A/Georgia/15/2014		Other Database Import	Wentworth,D.; Katz,J.; Barnes,J.; Garten,R.; Xu,X.
EPI931424	HA	United States	2014-Nov-13	A/Georgia/15/2014		Other Database Import	Wentworth,D.; Katz,J.; Barnes,J.; Garten,R.; Xu,X.
EPI930946	PB2	United States	2014-Nov-13	A/Georgia/15/2014		Other Database Import	Wentworth,D.; Katz,J.; Barnes,J.; Garten,R.; Xu,X.
EPI926945	PA	United States	2014-Nov-13	A/Georgia/15/2014		Other Database Import	Wentworth,D.; Katz,J.; Barnes,J.; Garten,R.; Xu,X.
EPI931426	NA	United States	2014-Nov-11	A/Ohio/15/2014		Other Database Import	Wentworth,D.; Katz,J.; Barnes,J.; Garten,R.; Xu,X.
EPI931446	MP	United States	2014-Nov-11	A/Ohio/15/2014		Other Database Import	Wentworth,D.; Katz,J.; Barnes,J.; Garten,R.; Xu,X.
EPI931447	HA	United States	2014-Nov-11	A/Ohio/15/2014		Other Database Import	Wentworth,D.; Katz,J.; Barnes,J.; Garten,R.; Xu,X.
EPI931456	NS	United States	2014-Nov-11	A/Ohio/15/2014		Other Database Import	Wentworth,D.; Katz,J.; Barnes,J.; Garten,R.; Xu,X.
EPI931425	PB2	United States	2014-Nov-11	A/Ohio/15/2014		Other Database Import	Wentworth,D.; Katz,J.; Barnes,J.; Garten,R.; Xu,X.
EPI931236	PA	United States	2014-Nov-11	A/Ohio/15/2014		Other Database Import	Wentworth,D.; Katz,J.; Barnes,J.; Garten,R.; Xu,X.
EPI931259	NP	United States	2014-Nov-11	A/Ohio/15/2014		Other Database Import	Wentworth,D.; Katz,J.; Barnes,J.; Garten,R.; Xu,X.
EPI926941	PB1	United States	2014-Nov-11	A/Ohio/15/2014		Other Database Import	Wentworth,D.; Katz,J.; Barnes,J.; Garten,R.; Xu,X.
EPI927160	NP	United States	2014-Nov-03	A/Illinois/05/2014		Other Database Import	Wentworth,D.; Katz,J.; Barnes,J.; Garten,R.; Xu,X.
EPI931338	NA	United States	2014-Nov-03	A/Illinois/05/2014		Other Database Import	Wentworth,D.; Katz,J.; Barnes,J.; Garten,R.; Xu,X.
EPI931345	PA	United States	2014-Nov-03	A/Illinois/05/2014		Other Database Import	Wentworth,D.; Katz,J.; Barnes,J.; Garten,R.; Xu,X.
EPI931352	PA	United States	2014-Nov-03	A/Illinois/05/2014		Other Database Import	Wentworth,D.; Katz,J.; Barnes,J.; Garten,R.; Xu,X.
EPI931453	HA	United States	2014-Nov-03	A/Illinois/05/2014		Other Database Import	Wentworth,D.; Katz,J.; Barnes,J.; Garten,R.; Xu,X.
EPI930974	HA	United States	2014-Nov-03	A/Illinois/05/2014		Other Database Import	Wentworth,D.; Katz,J.; Barnes,J.; Garten,R.; Xu,X.
EPI931032	MP	United States	2014-Nov-03	A/Illinois/05/2014		Other Database Import	Wentworth,D.; Katz,J.; Barnes,J.; Garten,R.; Xu,X.
EPI930941	NS	United States	2014-Nov-03	A/Illinois/05/2014		Other Database Import	Wentworth,D.; Katz,J.; Barnes,J.; Garten,R.; Xu,X.
EPI931286	PB2	United States	2014-Nov-03	A/Illinois/05/2014		Other Database Import	Wentworth,D.; Katz,J.; Barnes,J.; Garten,R.; Xu,X.
EPI930949	MP	United States	2014-Nov-03	A/Illinois/05/2014		Other Database Import	Wentworth,D.; Katz,J.; Barnes,J.; Garten,R.; Xu,X.
EPI930902	PB2	United States	2014-Nov-03	A/Illinois/05/2014		Other Database Import	Wentworth,D.; Katz,J.; Barnes,J.; Garten,R.; Xu,X.
EPI930908	NA	United States	2014-Nov-03	A/Illinois/05/2014		Other Database Import	Wentworth,D.; Katz,J.; Barnes,J.; Garten,R.; Xu,X.
EPI931240	PB1	United States	2014-Nov-03	A/Illinois/05/2014		Other Database Import	Wentworth,D.; Katz,J.; Barnes,J.; Garten,R.; Xu,X.
EPI931274	PB1	United States	2014-Nov-03	A/Illinois/05/2014		Other Database Import	Wentworth,D.; Katz,J.; Barnes,J.; Garten,R.; Xu,X.
EPI927017	NP	United States	2014-Nov-03	A/Illinois/05/2014		Other Database Import	Wentworth,D.; Katz,J.; Barnes,J.; Garten,R.; Xu,X.
EPI926940	NS	United States	2014-Nov-03	A/Illinois/05/2014		Other Database Import	Wentworth,D.; Katz,J.; Barnes,J.; Garten,R.; Xu,X.
EPI927008	PB1	United States	2014-Nov-30	A/Massachusetts/18/2014		Other Database Import	Wentworth,D.; Katz,J.; Barnes,J.; Garten,R.; Xu,X.
EPI926996	NP	United States	2014-Nov-30	A/Massachusetts/18/2014		Other Database Import	Wentworth,D.; Katz,J.; Barnes,J.; Garten,R.; Xu,X.
EPI927006	NA	United States	2014-Nov-30	A/Massachusetts/18/2014		Other Database Import	Wentworth,D.; Katz,J.; Barnes,J.; Garten,R.; Xu,X.
EPI926935	PB2	United States	2014-Nov-30	A/Massachusetts/18/2014		Other Database Import	Wentworth,D.; Katz,J.; Barnes,J.; Garten,R.; Xu,X.
EPI927032	PA	United States	2014-Nov-30	A/Massachusetts/18/2014		Other Database Import	Wentworth,D.; Katz,J.; Barnes,J.; Garten,R.; Xu,X.
EPI926976	MP	United States	2014-Nov-30	A/Massachusetts/18/2014		Other Database Import	Wentworth,D.; Katz,J.; Barnes,J.; Garten,R.; Xu,X.
EPI926937	NS	United States	2014-Nov-30	A/Massachusetts/18/2014		Other Database Import	Wentworth,D.; Katz,J.; Barnes,J.; Garten,R.; Xu,X.
EPI926965	HA	United States	2014-Nov-30	A/Massachusetts/18/2014		Other Database Import	Wentworth,D.; Katz,J.; Barnes,J.; Garten,R.; Xu,X.
EPI927131	MP	United States	2014-Nov-10	A/Nevada/18/2014		Other Database Import	Wentworth,D.; Katz,J.; Barnes,J.; Garten,R.; Xu,X.
EPI930887	PB2	United States	2014-Nov-10	A/Nevada/18/2014		Other Database Import	Wentworth,D.; Katz,J.; Barnes,J.; Garten,R.; Xu,X.
EPI927055	NP	United States	2014-Nov-10	A/Nevada/18/2014		Other Database Import	Wentworth,D.; Katz,J.; Barnes,J.; Garten,R.; Xu,X.
EPI927058	NA	United States	2014-Nov-10	A/Nevada/18/2014		Other Database Import	Wentworth,D.; Katz,J.; Barnes,J.; Garten,R.; Xu,X.
EPI926930	HA	United States	2014-Nov-10	A/Nevada/18/2014		Other Database Import	Wentworth,D.; Katz,J.; Barnes,J.; Garten,R.; Xu,X.
EPI927075	NS	United States	2014-Nov-10	A/Nevada/18/2014		Other Database Import	Wentworth,D.; Katz,J.; Barnes,J.; Garten,R.; Xu,X.
EPI927085	PB1	United States	2014-Nov-10	A/Nevada/18/2014		Other Database Import	Wentworth,D.; Katz,J.; Barnes,J.; Garten,R.; Xu,X.
EPI930862	PA	United States	2014-Nov-10	A/Nevada/18/2014		Other Database Import	Wentworth,D.; Katz,J.; Barnes,J.; Garten,R.; Xu,X.
EPI931428	HA	United States	2014-Nov-05	A/Texas/52/2014		Other Database Import	Wentworth,D.; Katz,J.; Barnes,J.; Garten,R.; Xu,X.
EPI931006	MP	United States	2014-Nov-05	A/Texas/52/2014		Other Database Import	Wentworth,D.; Katz,J.; Barnes,J.; Garten,R.; Xu,X.
EPI931007	PB1	United States	2014-Nov-05	A/Texas/52/2014		Other Database Import	Wentworth,D.; Katz,J.; Barnes,J.; Garten,R.; Xu,X.
EPI931016	NA	United States	2014-Nov-05	A/Texas/52/2014		Other Database Import	Wentworth,D.; Katz,J.; Barnes,J.; Garten,R.; Xu,X.
EPI931212	PA	United States	2014-Nov-05	A/Texas/52/2014		Other Database Import	Wentworth,D.; Katz,J.; Barnes,J.; Garten,R.; Xu,X.
EPI926928	PB2	United States	2014-Nov-05	A/Texas/52/2014		Other Database Import	Wentworth,D.; Katz,J.; Barnes,J.; Garten,R.; Xu,X.
EPI927031	NS	United States	2014-Nov-05	A/Texas/52/2014		Other Database Import	Wentworth,D.; Katz,J.; Barnes,J.; Garten,R.; Xu,X.
EPI926991	NP	United States	2014-Nov-05	A/Texas/52/2014		Other Database Import	Wentworth,D.; Katz,J.; Barnes,J.; Garten,R.; Xu,X.
EPI931182	PB2	United States	2014-Nov-25	A/Maryland/40/2014		Other Database Import	Wentworth,D.; Katz,J.; Barnes,J.; Garten,R.; Xu,X.
EPI926916	NS	United States	2014-Nov-25	A/Maryland/40/2014		Other Database Import	Wentworth,D.; Katz,J.; Barnes,J.; Garten,R.; Xu,X.
EPI926919	NP	United States	2014-Nov-25	A/Maryland/40/2014		Other Database Import	Wentworth,D.; Katz,J.; Barnes,J.; Garten,R.; Xu,X.
EPI927037	PA	United States	2014-Nov-25	A/Maryland/40/2014		Other Database Import	Wentworth,D.; Katz,J.; Barnes,J.; Garten,R.; Xu,X.
EPI926978	NA	United States	2014-Nov-25	A/Maryland/40/2014		Other Database Import	Wentworth,D.; Katz,J.; Barnes,J.; Garten,R.; Xu,X.
EPI926947	MP	United States	2014-Nov-25	A/Maryland/40/2014		Other Database Import	Wentworth,D.; Katz,J.; Barnes,J.; Garten,R.; Xu,X.
EPI926993	HA	United States	2014-Nov-25	A/Maryland/40/2014		Other Database Import	Wentworth,D.; Katz,J.; Barnes,J.; Garten,R.; Xu,X.
EPI927002	PB1	United States	2014-Nov-25	A/Maryland/40/2014		Other Database Import	Wentworth,D.; Katz,J.; Barnes,J.; Garten,R.; Xu,X.
EPI927000	HA	United States	2014-Nov-03	A/Hawaii/60/2014		Other Database Import	Wentworth,D.; Katz,J.; Barnes,J.; Garten,R.; Xu,X.
EPI931215	NS	United States	2014-Nov-03	A/Hawaii/60/2014		Other Database Import	Wentworth,D.; Katz,J.; Barnes,J.; Garten,R.; Xu,X.
EPI926915	NA	United States	2014-Nov-03	A/Hawaii/60/2014		Other Database Import	Wentworth,D.; Katz,J.; Barnes,J.; Garten,R.; Xu,X.
EPI927060	MP	United States	2014-Nov-03	A/Hawaii/60/2014		Other Database Import	Wentworth,D.; Katz,J.; Barnes,J.; Garten,R.; Xu,X.
EPI927016	PB1	United States	2014-Nov-03	A/Hawaii/60/2014		Other Database Import	Wentworth,D.; Katz,J.; Barnes,J.; Garten,R.; Xu,X.
EPI927024	PA	United States	2014-Nov-03	A/Hawaii/60/2014		Other Database Import	Wentworth,D.; Katz,J.; Barnes,J.; Garten,R.; Xu,X.
EPI927035	NP	United States	2014-Nov-03	A/Hawaii/60/2014		Other Database Import	Wentworth,D.; Katz,J.; Barnes,J.; Garten,R.; Xu,X.
EPI926977	PB2	United States	2014-Nov-03	A/Hawaii/60/2014		Other Database Import	Wentworth,D.; Katz,J.; Barnes,J.; Garten,R.; Xu,X.
EPI931291	MP	United States	2014-Nov-11	A/Montana/20/2014		Other Database Import	Wentworth,D.; Katz,J.; Barnes,J.; Garten,R.; Xu,X.
EPI931351	PA	United States	2014-Nov-11	A/Montana/20/2014		Other Database Import	Wentworth,D.; Katz,J.; Barnes,J.; Garten,R.; Xu,X.
EPI931298	HA	United States	2014-Nov-11	A/Montana/20/2014		Other Database Import	Wentworth,D.; Katz,J.; Barnes,J.; Garten,R.; Xu,X.
EPI931292	PB1	United States	2014-Nov-11	A/Montana/20/2014		Other Database Import	Wentworth,D.; Katz,J.; Barnes,J.; Garten,R.; Xu,X.
EPI931326	PB2	United States	2014-Nov-11	A/Montana/20/2014		Other Database Import	Wentworth,D.; Katz,J.; Barnes,J.; Garten,R.; Xu,X.
EPI931283	NS	United States	2014-Nov-11	A/Montana/20/2014		Other Database Import	Wentworth,D.; Katz,J.; Barnes,J.; Garten,R.; Xu,X.
EPI931271	NP	United States	2014-Nov-11	A/Montana/20/2014		Other Database Import	Wentworth,D.; Katz,J.; Barnes,J.; Garten,R.; Xu,X.
EPI926911	NA	United States	2014-Nov-11	A/Montana/20/2014		Other Database Import	Wentworth,D.; Katz,J.; Barnes,J.; Garten,R.; Xu,X.
EPI926910	PB2	United States	2014-Nov-03	A/Texas/49/2014		Other Database Import	Wentworth,D.; Katz,J.; Barnes,J.; Garten,R.; Xu,X.
EPI926921	PA	United States	2014-Nov-03	A/Texas/49/2014		Other Database Import	Wentworth,D.; Katz,J.; Barnes,J.; Garten,R.; Xu,X.
EPI926923	NA	United States	2014-Nov-03	A/Texas/49/2014		Other Database Import	Wentworth,D.; Katz,J.; Barnes,J.; Garten,R.; Xu,X.
EPI926943	PB1	United States	2014-Nov-03	A/Texas/49/2014		Other Database Import	Wentworth,D.; Katz,J.; Barnes,J.; Garten,R.; Xu,X.
EPI926954	HA	United States	2014-Nov-03	A/Texas/49/2014		Other Database Import	Wentworth,D.; Katz,J.; Barnes,J.; Garten,R.; Xu,X.
EPI927004	NA	United States	2014-Nov-19	A/Ohio/07/2014		Other Database Import	Wentworth,D.; Katz,J.; Barnes,J.; Garten,R.; Xu,X.
EPI926904	MP	United States	2014-Nov-19	A/Ohio/07/2014		Other Database Import	Wentworth,D.; Katz,J.; Barnes,J.; Garten,R.; Xu,X.
EPI927019	PB1	United States	2014-Nov-19	A/Ohio/07/2014		Other Database Import	Wentworth,D.; Katz,J.; Barnes,J.; Garten,R.; Xu,X.
EPI927034	NS	United States	2014-Nov-19	A/Ohio/07/2014		Other Database Import	Wentworth,D.; Katz,J.; Barnes,J.; Garten,R.; Xu,X.
EPI926946	PA	United States	2014-Nov-19	A/Ohio/07/2014		Other Database Import	Wentworth,D.; Katz,J.; Barnes,J.; Garten,R.; Xu,X.
EPI926949	PB2	United States	2014-Nov-19	A/Ohio/07/2014		Other Database Import	Wentworth,D.; Katz,J.; Barnes,J.; Garten,R.; Xu,X.
EPI926957	HA	United States	2014-Nov-19	A/Ohio/07/2014		Other Database Import	Wentworth,D.; Katz,J.; Barnes,J.; Garten,R.; Xu,X.
EPI926994	NP	United States	2014-Nov-19	A/Ohio/07/2014		Other Database Import	Wentworth,D.; Katz,J.; Barnes,J.; Garten,R.; Xu,X.
EPI927013	PA	United States	2014-Nov-27	A/Indiana/21/2014		Other Database Import	Wentworth,D.; Katz,J.; Barnes,J.; Garten,R.; Xu,X.
EPI926902	PB1	United States	2014-Nov-27	A/Indiana/21/2014		Other Database Import	Wentworth,D.; Katz,J.; Barnes,J.; Garten,R.; Xu,X.
EPI926909	HA	United States	2014-Nov-27	A/Indiana/21/2014		Other Database Import	Wentworth,D.; Katz,J.; Barnes,J.; Garten,R.; Xu,X.
EPI926912	NP	United States	2014-Nov-27	A/Indiana/21/2014		Other Database Import	Wentworth,D.; Katz,J.; Barnes,J.; Garten,R.; Xu,X.
EPI926917	MP	United States	2014-Nov-27	A/Indiana/21/2014		Other Database Import	Wentworth,D.; Katz,J.; Barnes,J.; Garten,R.; Xu,X.
EPI926967	PB2	United States	2014-Nov-27	A/Indiana/21/2014		Other Database Import	Wentworth,D.; Katz,J.; Barnes,J.; Garten,R.; Xu,X.
EPI926983	NA	United States	2014-Nov-27	A/Indiana/21/2014		Other Database Import	Wentworth,D.; Katz,J.; Barnes,J.; Garten,R.; Xu,X.
EPI926984	NS	United States	2014-Nov-27	A/Indiana/21/2014		Other Database Import	Wentworth,D.; Katz,J.; Barnes,J.; Garten,R.; Xu,X.
EPI931257	PA	United States	2014-Nov-25	A/Mississippi/15/2014		Other Database Import	Wentworth,D.; Katz,J.; Barnes,J.; Garten,R.; Xu,X.
EPI926901	HA	United States	2014-Nov-25	A/Mississippi/15/2014		Other Database Import	Wentworth,D.; Katz,J.; Barnes,J.; Garten,R.; Xu,X.
EPI926907	NA	United States	2014-Nov-25	A/Mississippi/15/2014		Other Database Import	Wentworth,D.; Katz,J.; Barnes,J.; Garten,R.; Xu,X.
EPI926914	PB2	United States	2014-Nov-25	A/Mississippi/15/2014		Other Database Import	Wentworth,D.; Katz,J.; Barnes,J.; Garten,R.; Xu,X.
EPI926929	NP	United States	2014-Nov-25	A/Mississippi/15/2014		Other Database Import	Wentworth,D.; Katz,J.; Barnes,J.; Garten,R.; Xu,X.
EPI926933	NS	United States	2014-Nov-25	A/Mississippi/15/2014		Other Database Import	Wentworth,D.; Katz,J.; Barnes,J.; Garten,R.; Xu,X.
EPI926989	PB1	United States	2014-Nov-25	A/Mississippi/15/2014		Other Database Import	Wentworth,D.; Katz,J.; Barnes,J.; Garten,R.; Xu,X.
EPI926952	MP	United States	2014-Nov-25	A/Mississippi/15/2014		Other Database Import	Wentworth,D.; Katz,J.; Barnes,J.; Garten,R.; Xu,X.
EPI931577	NP	United States	2014-Nov-10	A/Michigan/17/2014		Other Database Import	Wentworth,D.; Katz,J.; Barnes,J.; Garten,R.; Xu,X.
EPI931553	PB1	United States	2014-Nov-10	A/Michigan/17/2014		Other Database Import	Wentworth,D.; Katz,J.; Barnes,J.; Garten,R.; Xu,X.
EPI931593	NA	United States	2014-Nov-10	A/Michigan/17/2014		Other Database Import	Wentworth,D.; Katz,J.; Barnes,J.; Garten,R.; Xu,X.
EPI931542	MP	United States	2014-Nov-10	A/Michigan/17/2014		Other Database Import	Wentworth,D.; Katz,J.; Barnes,J.; Garten,R.; Xu,X.
EPI931608	HA	United States	2014-Nov-10	A/Michigan/17/2014		Other Database Import	Wentworth,D.; Katz,J.; Barnes,J.; Garten,R.; Xu,X.
EPI931270	NS	United States	2014-Nov-10	A/Michigan/17/2014		Other Database Import	Wentworth,D.; Katz,J.; Barnes,J.; Garten,R.; Xu,X.
EPI926889	PA	United States	2014-Nov-10	A/Michigan/17/2014		Other Database Import	Wentworth,D.; Katz,J.; Barnes,J.; Garten,R.; Xu,X.
EPI926890	PB2	United States	2014-Nov-10	A/Michigan/17/2014		Other Database Import	Wentworth,D.; Katz,J.; Barnes,J.; Garten,R.; Xu,X.
EPI931504	HA	United States	2014-Nov-25	A/Idaho/07/2014		Other Database Import	Wentworth,D.; Katz,J.; Barnes,J.; Garten,R.; Xu,X.
EPI931512	PA	United States	2014-Nov-25	A/Idaho/07/2014		Other Database Import	Wentworth,D.; Katz,J.; Barnes,J.; Garten,R.; Xu,X.
EPI931459	NS	United States	2014-Nov-25	A/Idaho/07/2014		Other Database Import	Wentworth,D.; Katz,J.; Barnes,J.; Garten,R.; Xu,X.
EPI931465	PB2	United States	2014-Nov-25	A/Idaho/07/2014		Other Database Import	Wentworth,D.; Katz,J.; Barnes,J.; Garten,R.; Xu,X.
EPI931538	NA	United States	2014-Nov-25	A/Idaho/07/2014		Other Database Import	Wentworth,D.; Katz,J.; Barnes,J.; Garten,R.; Xu,X.
EPI931587	MP	United States	2014-Nov-25	A/Idaho/07/2014		Other Database Import	Wentworth,D.; Katz,J.; Barnes,J.; Garten,R.; Xu,X.
EPI931607	NP	United States	2014-Nov-25	A/Idaho/07/2014		Other Database Import	Wentworth,D.; Katz,J.; Barnes,J.; Garten,R.; Xu,X.
EPI926878	PB1	United States	2014-Nov-25	A/Idaho/07/2014		Other Database Import	Wentworth,D.; Katz,J.; Barnes,J.; Garten,R.; Xu,X.
EPI931572	PB1	United States	2014-Nov-13	A/North Carolina/31/2014		Other Database Import	Wentworth,D.; Katz,J.; Barnes,J.; Garten,R.; Xu,X.
EPI930966	MP	United States	2014-Nov-13	A/North Carolina/31/2014		Other Database Import	Wentworth,D.; Katz,J.; Barnes,J.; Garten,R.; Xu,X.
EPI930968	NA	United States	2014-Nov-13	A/North Carolina/31/2014		Other Database Import	Wentworth,D.; Katz,J.; Barnes,J.; Garten,R.; Xu,X.
EPI931030	HA	United States	2014-Nov-13	A/North Carolina/31/2014		Other Database Import	Wentworth,D.; Katz,J.; Barnes,J.; Garten,R.; Xu,X.
EPI931031	NS	United States	2014-Nov-13	A/North Carolina/31/2014		Other Database Import	Wentworth,D.; Katz,J.; Barnes,J.; Garten,R.; Xu,X.
EPI931040	PA	United States	2014-Nov-13	A/North Carolina/31/2014		Other Database Import	Wentworth,D.; Katz,J.; Barnes,J.; Garten,R.; Xu,X.
EPI931594	HA	United States	2014-Nov-13	A/North Carolina/31/2014		Other Database Import	Wentworth,D.; Katz,J.; Barnes,J.; Garten,R.; Xu,X.
EPI931502	MP	United States	2014-Nov-13	A/North Carolina/31/2014		Other Database Import	Wentworth,D.; Katz,J.; Barnes,J.; Garten,R.; Xu,X.
EPI931560	PA	United States	2014-Nov-13	A/North Carolina/31/2014		Other Database Import	Wentworth,D.; Katz,J.; Barnes,J.; Garten,R.; Xu,X.
EPI930939	PB1	United States	2014-Nov-13	A/North Carolina/31/2014		Other Database Import	Wentworth,D.; Katz,J.; Barnes,J.; Garten,R.; Xu,X.
EPI930942	NP	United States	2014-Nov-13	A/North Carolina/31/2014		Other Database Import	Wentworth,D.; Katz,J.; Barnes,J.; Garten,R.; Xu,X.
EPI931624	NP	United States	2014-Nov-13	A/North Carolina/31/2014		Other Database Import	Wentworth,D.; Katz,J.; Barnes,J.; Garten,R.; Xu,X.
EPI930923	PB2	United States	2014-Nov-13	A/North Carolina/31/2014		Other Database Import	Wentworth,D.; Katz,J.; Barnes,J.; Garten,R.; Xu,X.
EPI926875	NA	United States	2014-Nov-13	A/North Carolina/31/2014		Other Database Import	Wentworth,D.; Katz,J.; Barnes,J.; Garten,R.; Xu,X.
EPI926891	PB2	United States	2014-Nov-13	A/North Carolina/31/2014		Other Database Import	Wentworth,D.; Katz,J.; Barnes,J.; Garten,R.; Xu,X.
EPI926892	NS	United States	2014-Nov-13	A/North Carolina/31/2014		Other Database Import	Wentworth,D.; Katz,J.; Barnes,J.; Garten,R.; Xu,X.
EPI931494	MP	United States	2014-Nov-18	A/New Mexico/29/2014		Other Database Import	Wentworth,D.; Katz,J.; Barnes,J.; Garten,R.; Xu,X.
EPI931488	PB2	United States	2014-Nov-18	A/New Mexico/29/2014		Other Database Import	Wentworth,D.; Katz,J.; Barnes,J.; Garten,R.; Xu,X.
EPI931562	HA	United States	2014-Nov-18	A/New Mexico/29/2014		Other Database Import	Wentworth,D.; Katz,J.; Barnes,J.; Garten,R.; Xu,X.
EPI931552	PA	United States	2014-Nov-18	A/New Mexico/29/2014		Other Database Import	Wentworth,D.; Katz,J.; Barnes,J.; Garten,R.; Xu,X.
EPI931554	NS	United States	2014-Nov-18	A/New Mexico/29/2014		Other Database Import	Wentworth,D.; Katz,J.; Barnes,J.; Garten,R.; Xu,X.
EPI931556	PB1	United States	2014-Nov-18	A/New Mexico/29/2014		Other Database Import	Wentworth,D.; Katz,J.; Barnes,J.; Garten,R.; Xu,X.
EPI926872	NP	United States	2014-Nov-18	A/New Mexico/29/2014		Other Database Import	Wentworth,D.; Katz,J.; Barnes,J.; Garten,R.; Xu,X.
EPI926873	NA	United States	2014-Nov-18	A/New Mexico/29/2014		Other Database Import	Wentworth,D.; Katz,J.; Barnes,J.; Garten,R.; Xu,X.
EPI931510	PA	United States	2014-Nov-20	A/New Jersey/29/2014		Other Database Import	Wentworth,D.; Katz,J.; Barnes,J.; Garten,R.; Xu,X.
EPI931532	NP	United States	2014-Nov-20	A/New Jersey/29/2014		Other Database Import	Wentworth,D.; Katz,J.; Barnes,J.; Garten,R.; Xu,X.
EPI931583	HA	United States	2014-Nov-20	A/New Jersey/29/2014		Other Database Import	Wentworth,D.; Katz,J.; Barnes,J.; Garten,R.; Xu,X.
EPI931588	PB1	United States	2014-Nov-20	A/New Jersey/29/2014		Other Database Import	Wentworth,D.; Katz,J.; Barnes,J.; Garten,R.; Xu,X.
EPI931546	NA	United States	2014-Nov-20	A/New Jersey/29/2014		Other Database Import	Wentworth,D.; Katz,J.; Barnes,J.; Garten,R.; Xu,X.
EPI931500	MP	United States	2014-Nov-20	A/New Jersey/29/2014		Other Database Import	Wentworth,D.; Katz,J.; Barnes,J.; Garten,R.; Xu,X.
EPI931617	NS	United States	2014-Nov-20	A/New Jersey/29/2014		Other Database Import	Wentworth,D.; Katz,J.; Barnes,J.; Garten,R.; Xu,X.
EPI926871	PB2	United States	2014-Nov-20	A/New Jersey/29/2014		Other Database Import	Wentworth,D.; Katz,J.; Barnes,J.; Garten,R.; Xu,X.
EPI931574	PA	United States	2014-Nov-24	A/Texas/70/2014		Other Database Import	Wentworth,D.; Katz,J.; Barnes,J.; Garten,R.; Xu,X.
EPI931508	NA	United States	2014-Nov-24	A/Texas/70/2014		Other Database Import	Wentworth,D.; Katz,J.; Barnes,J.; Garten,R.; Xu,X.
EPI931301	MP	United States	2014-Nov-24	A/Texas/70/2014		Other Database Import	Wentworth,D.; Katz,J.; Barnes,J.; Garten,R.; Xu,X.
EPI931545	PB1	United States	2014-Nov-24	A/Texas/70/2014		Other Database Import	Wentworth,D.; Katz,J.; Barnes,J.; Garten,R.; Xu,X.
EPI931460	PB2	United States	2014-Nov-24	A/Texas/70/2014		Other Database Import	Wentworth,D.; Katz,J.; Barnes,J.; Garten,R.; Xu,X.
EPI926869	NP	United States	2014-Nov-24	A/Texas/70/2014		Other Database Import	Wentworth,D.; Katz,J.; Barnes,J.; Garten,R.; Xu,X.
EPI926882	NS	United States	2014-Nov-24	A/Texas/70/2014		Other Database Import	Wentworth,D.; Katz,J.; Barnes,J.; Garten,R.; Xu,X.
EPI926884	HA	United States	2014-Nov-24	A/Texas/70/2014		Other Database Import	Wentworth,D.; Katz,J.; Barnes,J.; Garten,R.; Xu,X.
EPI926888	NS	United States	2014-Nov-06	A/Utah/17/2014		Other Database Import	Wentworth,D.; Katz,J.; Barnes,J.; Garten,R.; Xu,X.
EPI927186	NP	United States	2014-Nov-06	A/Utah/17/2014		Other Database Import	Wentworth,D.; Katz,J.; Barnes,J.; Garten,R.; Xu,X.
EPI927141	PB2	United States	2014-Nov-06	A/Utah/17/2014		Other Database Import	Wentworth,D.; Katz,J.; Barnes,J.; Garten,R.; Xu,X.
EPI927159	PB1	United States	2014-Nov-06	A/Utah/17/2014		Other Database Import	Wentworth,D.; Katz,J.; Barnes,J.; Garten,R.; Xu,X.
EPI931511	NP	United States	2014-Nov-06	A/Utah/17/2014		Other Database Import	Wentworth,D.; Katz,J.; Barnes,J.; Garten,R.; Xu,X.
EPI931519	PB1	United States	2014-Nov-06	A/Utah/17/2014		Other Database Import	Wentworth,D.; Katz,J.; Barnes,J.; Garten,R.; Xu,X.
EPI931536	HA	United States	2014-Nov-06	A/Utah/17/2014		Other Database Import	Wentworth,D.; Katz,J.; Barnes,J.; Garten,R.; Xu,X.
EPI931601	PA	United States	2014-Nov-06	A/Utah/17/2014		Other Database Import	Wentworth,D.; Katz,J.; Barnes,J.; Garten,R.; Xu,X.
EPI931605	MP	United States	2014-Nov-06	A/Utah/17/2014		Other Database Import	Wentworth,D.; Katz,J.; Barnes,J.; Garten,R.; Xu,X.
EPI931612	PB2	United States	2014-Nov-06	A/Utah/17/2014		Other Database Import	Wentworth,D.; Katz,J.; Barnes,J.; Garten,R.; Xu,X.
EPI930905	MP	United States	2014-Nov-06	A/Utah/17/2014		Other Database Import	Wentworth,D.; Katz,J.; Barnes,J.; Garten,R.; Xu,X.
EPI927048	NA	United States	2014-Nov-06	A/Utah/17/2014		Other Database Import	Wentworth,D.; Katz,J.; Barnes,J.; Garten,R.; Xu,X.
EPI926868	NA	United States	2014-Nov-06	A/Utah/17/2014		Other Database Import	Wentworth,D.; Katz,J.; Barnes,J.; Garten,R.; Xu,X.
EPI927079	NS	United States	2014-Nov-06	A/Utah/17/2014		Other Database Import	Wentworth,D.; Katz,J.; Barnes,J.; Garten,R.; Xu,X.
EPI927083	HA	United States	2014-Nov-06	A/Utah/17/2014		Other Database Import	Wentworth,D.; Katz,J.; Barnes,J.; Garten,R.; Xu,X.
EPI930857	PA	United States	2014-Nov-06	A/Utah/17/2014		Other Database Import	Wentworth,D.; Katz,J.; Barnes,J.; Garten,R.; Xu,X.
EPI931568	NS	United States	2014-Nov-28	A/Pennsylvania/47/2014		Other Database Import	Wentworth,D.; Katz,J.; Barnes,J.; Garten,R.; Xu,X.
EPI931521	NA	United States	2014-Nov-28	A/Pennsylvania/47/2014		Other Database Import	Wentworth,D.; Katz,J.; Barnes,J.; Garten,R.; Xu,X.
EPI931548	PB2	United States	2014-Nov-28	A/Pennsylvania/47/2014		Other Database Import	Wentworth,D.; Katz,J.; Barnes,J.; Garten,R.; Xu,X.
EPI931470	NP	United States	2014-Nov-28	A/Pennsylvania/47/2014		Other Database Import	Wentworth,D.; Katz,J.; Barnes,J.; Garten,R.; Xu,X.
EPI926808	PA	United States	2014-Nov-28	A/Pennsylvania/47/2014		Other Database Import	Wentworth,D.; Katz,J.; Barnes,J.; Garten,R.; Xu,X.
EPI926880	PB1	United States	2014-Nov-28	A/Pennsylvania/47/2014		Other Database Import	Wentworth,D.; Katz,J.; Barnes,J.; Garten,R.; Xu,X.
EPI926870	HA	United States	2014-Nov-28	A/Pennsylvania/47/2014		Other Database Import	Wentworth,D.; Katz,J.; Barnes,J.; Garten,R.; Xu,X.
EPI926883	MP	United States	2014-Nov-28	A/Pennsylvania/47/2014		Other Database Import	Wentworth,D.; Katz,J.; Barnes,J.; Garten,R.; Xu,X.
EPI926885	NS	United States	2014-Nov-28	A/New Hampshire/28/2014		Other Database Import	Wentworth,D.; Katz,J.; Barnes,J.; Garten,R.; Xu,X.
EPI931575	MP	United States	2014-Nov-28	A/New Hampshire/28/2014		Other Database Import	Wentworth,D.; Katz,J.; Barnes,J.; Garten,R.; Xu,X.
EPI931507	HA	United States	2014-Nov-28	A/New Hampshire/28/2014		Other Database Import	Wentworth,D.; Katz,J.; Barnes,J.; Garten,R.; Xu,X.
EPI931524	NP	United States	2014-Nov-28	A/New Hampshire/28/2014		Other Database Import	Wentworth,D.; Katz,J.; Barnes,J.; Garten,R.; Xu,X.
EPI931529	PB2	United States	2014-Nov-28	A/New Hampshire/28/2014		Other Database Import	Wentworth,D.; Katz,J.; Barnes,J.; Garten,R.; Xu,X.
EPI931592	PA	United States	2014-Nov-28	A/New Hampshire/28/2014		Other Database Import	Wentworth,D.; Katz,J.; Barnes,J.; Garten,R.; Xu,X.
EPI931616	PB1	United States	2014-Nov-28	A/New Hampshire/28/2014		Other Database Import	Wentworth,D.; Katz,J.; Barnes,J.; Garten,R.; Xu,X.
EPI926806	NA	United States	2014-Nov-28	A/New Hampshire/28/2014		Other Database Import	Wentworth,D.; Katz,J.; Barnes,J.; Garten,R.; Xu,X.
EPI927190	NS	United States	2014-Nov-05	A/Alabama/09/2014		Other Database Import	Wentworth,D.; Katz,J.; Barnes,J.; Garten,R.; Xu,X.
EPI927135	NA	United States	2014-Nov-05	A/Alabama/09/2014		Other Database Import	Wentworth,D.; Katz,J.; Barnes,J.; Garten,R.; Xu,X.
EPI931509	NP	United States	2014-Nov-05	A/Alabama/09/2014		Other Database Import	Wentworth,D.; Katz,J.; Barnes,J.; Garten,R.; Xu,X.
EPI931517	PA	United States	2014-Nov-05	A/Alabama/09/2014		Other Database Import	Wentworth,D.; Katz,J.; Barnes,J.; Garten,R.; Xu,X.
EPI931525	HA	United States	2014-Nov-05	A/Alabama/09/2014		Other Database Import	Wentworth,D.; Katz,J.; Barnes,J.; Garten,R.; Xu,X.
EPI931527	MP	United States	2014-Nov-05	A/Alabama/09/2014		Other Database Import	Wentworth,D.; Katz,J.; Barnes,J.; Garten,R.; Xu,X.
EPI931534	NS	United States	2014-Nov-05	A/Alabama/09/2014		Other Database Import	Wentworth,D.; Katz,J.; Barnes,J.; Garten,R.; Xu,X.
EPI931550	PB1	United States	2014-Nov-05	A/Alabama/09/2014		Other Database Import	Wentworth,D.; Katz,J.; Barnes,J.; Garten,R.; Xu,X.
EPI931580	PB2	United States	2014-Nov-05	A/Alabama/09/2014		Other Database Import	Wentworth,D.; Katz,J.; Barnes,J.; Garten,R.; Xu,X.
EPI930882	PA	United States	2014-Nov-05	A/Alabama/09/2014		Other Database Import	Wentworth,D.; Katz,J.; Barnes,J.; Garten,R.; Xu,X.
EPI930903	PB1	United States	2014-Nov-05	A/Alabama/09/2014		Other Database Import	Wentworth,D.; Katz,J.; Barnes,J.; Garten,R.; Xu,X.
EPI930869	NP	United States	2014-Nov-05	A/Alabama/09/2014		Other Database Import	Wentworth,D.; Katz,J.; Barnes,J.; Garten,R.; Xu,X.
EPI927087	MP	United States	2014-Nov-05	A/Alabama/09/2014		Other Database Import	Wentworth,D.; Katz,J.; Barnes,J.; Garten,R.; Xu,X.
EPI926804	NA	United States	2014-Nov-05	A/Alabama/09/2014		Other Database Import	Wentworth,D.; Katz,J.; Barnes,J.; Garten,R.; Xu,X.
EPI930848	PB2	United States	2014-Nov-05	A/Alabama/09/2014		Other Database Import	Wentworth,D.; Katz,J.; Barnes,J.; Garten,R.; Xu,X.
EPI930863	HA	United States	2014-Nov-05	A/Alabama/09/2014		Other Database Import	Wentworth,D.; Katz,J.; Barnes,J.; Garten,R.; Xu,X.
EPI931498	PB1	United States	2014-Nov-28	A/Pennsylvania/48/2014		Other Database Import	Wentworth,D.; Katz,J.; Barnes,J.; Garten,R.; Xu,X.
EPI931495	NA	United States	2014-Nov-28	A/Pennsylvania/48/2014		Other Database Import	Wentworth,D.; Katz,J.; Barnes,J.; Garten,R.; Xu,X.
EPI931518	HA	United States	2014-Nov-28	A/Pennsylvania/48/2014		Other Database Import	Wentworth,D.; Katz,J.; Barnes,J.; Garten,R.; Xu,X.
EPI931528	PA	United States	2014-Nov-28	A/Pennsylvania/48/2014		Other Database Import	Wentworth,D.; Katz,J.; Barnes,J.; Garten,R.; Xu,X.
EPI931458	NP	United States	2014-Nov-28	A/Pennsylvania/48/2014		Other Database Import	Wentworth,D.; Katz,J.; Barnes,J.; Garten,R.; Xu,X.
EPI931591	PB2	United States	2014-Nov-28	A/Pennsylvania/48/2014		Other Database Import	Wentworth,D.; Katz,J.; Barnes,J.; Garten,R.; Xu,X.
EPI926803	NS	United States	2014-Nov-28	A/Pennsylvania/48/2014		Other Database Import	Wentworth,D.; Katz,J.; Barnes,J.; Garten,R.; Xu,X.
EPI926874	MP	United States	2014-Nov-28	A/Pennsylvania/48/2014		Other Database Import	Wentworth,D.; Katz,J.; Barnes,J.; Garten,R.; Xu,X.
EPI931080	NA	United States	2014-Nov-18	A/Missouri/11/2014		Other Database Import	Wentworth,D.; Katz,J.; Barnes,J.; Garten,R.; Xu,X.
EPI931098	NS	United States	2014-Nov-18	A/Missouri/11/2014		Other Database Import	Wentworth,D.; Katz,J.; Barnes,J.; Garten,R.; Xu,X.
EPI931161	PA	United States	2014-Nov-18	A/Missouri/11/2014		Other Database Import	Wentworth,D.; Katz,J.; Barnes,J.; Garten,R.; Xu,X.
EPI931166	PB2	United States	2014-Nov-18	A/Missouri/11/2014		Other Database Import	Wentworth,D.; Katz,J.; Barnes,J.; Garten,R.; Xu,X.
EPI931193	PB1	United States	2014-Nov-18	A/Missouri/11/2014		Other Database Import	Wentworth,D.; Katz,J.; Barnes,J.; Garten,R.; Xu,X.
EPI931047	HA	United States	2014-Nov-18	A/Missouri/11/2014		Other Database Import	Wentworth,D.; Katz,J.; Barnes,J.; Garten,R.; Xu,X.
EPI931054	MP	United States	2014-Nov-18	A/Missouri/11/2014		Other Database Import	Wentworth,D.; Katz,J.; Barnes,J.; Garten,R.; Xu,X.
EPI926802	NP	United States	2014-Nov-18	A/Missouri/11/2014		Other Database Import	Wentworth,D.; Katz,J.; Barnes,J.; Garten,R.; Xu,X.
EPI931531	PB1	United States	2014-Nov-24	A/Oklahoma/09/2014		Other Database Import	Wentworth,D.; Katz,J.; Barnes,J.; Garten,R.; Xu,X.
EPI931543	PA	United States	2014-Nov-24	A/Oklahoma/09/2014		Other Database Import	Wentworth,D.; Katz,J.; Barnes,J.; Garten,R.; Xu,X.
EPI931466	NS	United States	2014-Nov-24	A/Oklahoma/09/2014		Other Database Import	Wentworth,D.; Katz,J.; Barnes,J.; Garten,R.; Xu,X.
EPI931584	PB2	United States	2014-Nov-24	A/Oklahoma/09/2014		Other Database Import	Wentworth,D.; Katz,J.; Barnes,J.; Garten,R.; Xu,X.
EPI931626	NA	United States	2014-Nov-24	A/Oklahoma/09/2014		Other Database Import	Wentworth,D.; Katz,J.; Barnes,J.; Garten,R.; Xu,X.
EPI926801	MP	United States	2014-Nov-24	A/Oklahoma/09/2014		Other Database Import	Wentworth,D.; Katz,J.; Barnes,J.; Garten,R.; Xu,X.
EPI926879	HA	United States	2014-Nov-24	A/Oklahoma/09/2014		Other Database Import	Wentworth,D.; Katz,J.; Barnes,J.; Garten,R.; Xu,X.
EPI926887	NP	United States	2014-Nov-24	A/Oklahoma/09/2014		Other Database Import	Wentworth,D.; Katz,J.; Barnes,J.; Garten,R.; Xu,X.
EPI926886	PB1	United States	2014-Nov-24	A/Texas/69/2014		Other Database Import	Wentworth,D.; Katz,J.; Barnes,J.; Garten,R.; Xu,X.
EPI931565	NS	United States	2014-Nov-24	A/Texas/69/2014		Other Database Import	Wentworth,D.; Katz,J.; Barnes,J.; Garten,R.; Xu,X.
EPI931547	PB2	United States	2014-Nov-24	A/Texas/69/2014		Other Database Import	Wentworth,D.; Katz,J.; Barnes,J.; Garten,R.; Xu,X.
EPI931472	NP	United States	2014-Nov-24	A/Texas/69/2014		Other Database Import	Wentworth,D.; Katz,J.; Barnes,J.; Garten,R.; Xu,X.
EPI931606	PA	United States	2014-Nov-24	A/Texas/69/2014		Other Database Import	Wentworth,D.; Katz,J.; Barnes,J.; Garten,R.; Xu,X.
EPI931549	NA	United States	2014-Nov-24	A/Texas/69/2014		Other Database Import	Wentworth,D.; Katz,J.; Barnes,J.; Garten,R.; Xu,X.
EPI931621	MP	United States	2014-Nov-24	A/Texas/69/2014		Other Database Import	Wentworth,D.; Katz,J.; Barnes,J.; Garten,R.; Xu,X.
EPI926796	HA	United States	2014-Nov-24	A/Texas/69/2014		Other Database Import	Wentworth,D.; Katz,J.; Barnes,J.; Garten,R.; Xu,X.
EPI931493	PB1	United States	2014-Nov-10	A/Illinois/07/2014		Other Database Import	Wentworth,D.; Katz,J.; Barnes,J.; Garten,R.; Xu,X.
EPI931530	NP	United States	2014-Nov-10	A/Illinois/07/2014		Other Database Import	Wentworth,D.; Katz,J.; Barnes,J.; Garten,R.; Xu,X.
EPI931457	NS	United States	2014-Nov-10	A/Illinois/07/2014		Other Database Import	Wentworth,D.; Katz,J.; Barnes,J.; Garten,R.; Xu,X.
EPI931596	PB2	United States	2014-Nov-10	A/Illinois/07/2014		Other Database Import	Wentworth,D.; Katz,J.; Barnes,J.; Garten,R.; Xu,X.
EPI931615	NA	United States	2014-Nov-10	A/Illinois/07/2014		Other Database Import	Wentworth,D.; Katz,J.; Barnes,J.; Garten,R.; Xu,X.
EPI931618	HA	United States	2014-Nov-10	A/Illinois/07/2014		Other Database Import	Wentworth,D.; Katz,J.; Barnes,J.; Garten,R.; Xu,X.
EPI926894	MP	United States	2014-Nov-10	A/Illinois/07/2014		Other Database Import	Wentworth,D.; Katz,J.; Barnes,J.; Garten,R.; Xu,X.
EPI926790	PA	United States	2014-Nov-10	A/Illinois/07/2014		Other Database Import	Wentworth,D.; Katz,J.; Barnes,J.; Garten,R.; Xu,X.
EPI931598	HA	United States	2014-Nov-24	A/Louisiana/28/2014		Other Database Import	Wentworth,D.; Katz,J.; Barnes,J.; Garten,R.; Xu,X.
EPI931609	NS	United States	2014-Nov-24	A/Louisiana/28/2014		Other Database Import	Wentworth,D.; Katz,J.; Barnes,J.; Garten,R.; Xu,X.
EPI931622	NA	United States	2014-Nov-24	A/Louisiana/28/2014		Other Database Import	Wentworth,D.; Katz,J.; Barnes,J.; Garten,R.; Xu,X.
EPI926797	NP	United States	2014-Nov-24	A/Louisiana/28/2014		Other Database Import	Wentworth,D.; Katz,J.; Barnes,J.; Garten,R.; Xu,X.
EPI926799	PA	United States	2014-Nov-24	A/Louisiana/28/2014		Other Database Import	Wentworth,D.; Katz,J.; Barnes,J.; Garten,R.; Xu,X.
EPI926807	MP	United States	2014-Nov-24	A/Louisiana/28/2014		Other Database Import	Wentworth,D.; Katz,J.; Barnes,J.; Garten,R.; Xu,X.
EPI926877	PB2	United States	2014-Nov-24	A/Louisiana/28/2014		Other Database Import	Wentworth,D.; Katz,J.; Barnes,J.; Garten,R.; Xu,X.
EPI926788	PB1	United States	2014-Nov-24	A/Louisiana/28/2014		Other Database Import	Wentworth,D.; Katz,J.; Barnes,J.; Garten,R.; Xu,X.
EPI931505	NS	United States	2014-Nov-14	A/Michigan/19/2014		Other Database Import	Wentworth,D.; Katz,J.; Barnes,J.; Garten,R.; Xu,X.
EPI931349	PB2	United States	2014-Nov-14	A/Michigan/19/2014		Other Database Import	Wentworth,D.; Katz,J.; Barnes,J.; Garten,R.; Xu,X.
EPI931590	PB1	United States	2014-Nov-14	A/Michigan/19/2014		Other Database Import	Wentworth,D.; Katz,J.; Barnes,J.; Garten,R.; Xu,X.
EPI931595	NA	United States	2014-Nov-14	A/Michigan/19/2014		Other Database Import	Wentworth,D.; Katz,J.; Barnes,J.; Garten,R.; Xu,X.
EPI931497	HA	United States	2014-Nov-14	A/Michigan/19/2014		Other Database Import	Wentworth,D.; Katz,J.; Barnes,J.; Garten,R.; Xu,X.
EPI931614	NP	United States	2014-Nov-14	A/Michigan/19/2014		Other Database Import	Wentworth,D.; Katz,J.; Barnes,J.; Garten,R.; Xu,X.
EPI926794	PA	United States	2014-Nov-14	A/Michigan/19/2014		Other Database Import	Wentworth,D.; Katz,J.; Barnes,J.; Garten,R.; Xu,X.
EPI926787	MP	United States	2014-Nov-14	A/Michigan/19/2014		Other Database Import	Wentworth,D.; Katz,J.; Barnes,J.; Garten,R.; Xu,X.
EPI926632	HA	United States	2014-Oct-15	A/New Mexico/28/2014		Other Database Import	Wentworth,D.; Katz,J.; Barnes,J.; Garten,R.; Xu,X.
EPI926690	PB2	United States	2014-Oct-15	A/New Mexico/28/2014		Other Database Import	Wentworth,D.; Katz,J.; Barnes,J.; Garten,R.; Xu,X.
EPI926693	NA	United States	2014-Oct-15	A/New Mexico/28/2014		Other Database Import	Wentworth,D.; Katz,J.; Barnes,J.; Garten,R.; Xu,X.
EPI926643	NP	United States	2014-Oct-15	A/New Mexico/28/2014		Other Database Import	Wentworth,D.; Katz,J.; Barnes,J.; Garten,R.; Xu,X.
EPI926658	PB1	United States	2014-Oct-15	A/New Mexico/28/2014		Other Database Import	Wentworth,D.; Katz,J.; Barnes,J.; Garten,R.; Xu,X.
EPI926681	NS	United States	2014-Oct-15	A/New Mexico/28/2014		Other Database Import	Wentworth,D.; Katz,J.; Barnes,J.; Garten,R.; Xu,X.
EPI926727	PA	United States	2014-Oct-15	A/New Mexico/28/2014		Other Database Import	Wentworth,D.; Katz,J.; Barnes,J.; Garten,R.; Xu,X.
EPI926741	MP	United States	2014-Oct-15	A/New Mexico/28/2014		Other Database Import	Wentworth,D.; Katz,J.; Barnes,J.; Garten,R.; Xu,X.
EPI926649	PA	United States	2014-Oct-18	A/Minnesota/28/2014		Other Database Import	Wentworth,D.; Katz,J.; Barnes,J.; Garten,R.; Xu,X.
EPI926665	NA	United States	2014-Oct-18	A/Minnesota/28/2014		Other Database Import	Wentworth,D.; Katz,J.; Barnes,J.; Garten,R.; Xu,X.
EPI926725	PB2	United States	2014-Oct-18	A/Minnesota/28/2014		Other Database Import	Wentworth,D.; Katz,J.; Barnes,J.; Garten,R.; Xu,X.
EPI926548	HA	United States	2014-Oct-18	A/Minnesota/28/2014		Other Database Import	Wentworth,D.; Katz,J.; Barnes,J.; Garten,R.; Xu,X.
EPI926589	NS	United States	2014-Oct-18	A/Minnesota/28/2014		Other Database Import	Wentworth,D.; Katz,J.; Barnes,J.; Garten,R.; Xu,X.
EPI926593	MP	United States	2014-Oct-18	A/Minnesota/28/2014		Other Database Import	Wentworth,D.; Katz,J.; Barnes,J.; Garten,R.; Xu,X.
EPI926598	NP	United States	2014-Oct-18	A/Minnesota/28/2014		Other Database Import	Wentworth,D.; Katz,J.; Barnes,J.; Garten,R.; Xu,X.
EPI926570	PB1	United States	2014-Oct-18	A/Minnesota/28/2014		Other Database Import	Wentworth,D.; Katz,J.; Barnes,J.; Garten,R.; Xu,X.
EPI926699	NA	United States	2014-Oct-17	A/Montana/11/2014		Other Database Import	Wentworth,D.; Katz,J.; Barnes,J.; Garten,R.; Xu,X.
EPI926707	PB1	United States	2014-Oct-17	A/Montana/11/2014		Other Database Import	Wentworth,D.; Katz,J.; Barnes,J.; Garten,R.; Xu,X.
EPI926708	PA	United States	2014-Oct-17	A/Montana/11/2014		Other Database Import	Wentworth,D.; Katz,J.; Barnes,J.; Garten,R.; Xu,X.
EPI926676	NP	United States	2014-Oct-17	A/Montana/11/2014		Other Database Import	Wentworth,D.; Katz,J.; Barnes,J.; Garten,R.; Xu,X.
EPI926730	MP	United States	2014-Oct-17	A/Montana/11/2014		Other Database Import	Wentworth,D.; Katz,J.; Barnes,J.; Garten,R.; Xu,X.
EPI926732	NS	United States	2014-Oct-17	A/Montana/11/2014		Other Database Import	Wentworth,D.; Katz,J.; Barnes,J.; Garten,R.; Xu,X.
EPI926543	HA	United States	2014-Oct-17	A/Montana/11/2014		Other Database Import	Wentworth,D.; Katz,J.; Barnes,J.; Garten,R.; Xu,X.
EPI926584	PB2	United States	2014-Oct-17	A/Montana/11/2014		Other Database Import	Wentworth,D.; Katz,J.; Barnes,J.; Garten,R.; Xu,X.
EPI926716	HA	United States	2014-Oct-06	A/Mississippi/07/2014		Other Database Import	Wentworth,D.; Katz,J.; Barnes,J.; Garten,R.; Xu,X.
EPI926633	MP	United States	2014-Oct-06	A/Mississippi/07/2014		Other Database Import	Wentworth,D.; Katz,J.; Barnes,J.; Garten,R.; Xu,X.
EPI926660	NS	United States	2014-Oct-06	A/Mississippi/07/2014		Other Database Import	Wentworth,D.; Katz,J.; Barnes,J.; Garten,R.; Xu,X.
EPI926637	PB1	United States	2014-Oct-06	A/Mississippi/07/2014		Other Database Import	Wentworth,D.; Katz,J.; Barnes,J.; Garten,R.; Xu,X.
EPI926689	PB2	United States	2014-Oct-06	A/Mississippi/07/2014		Other Database Import	Wentworth,D.; Katz,J.; Barnes,J.; Garten,R.; Xu,X.
EPI926737	NA	United States	2014-Oct-06	A/Mississippi/07/2014		Other Database Import	Wentworth,D.; Katz,J.; Barnes,J.; Garten,R.; Xu,X.
EPI926537	PA	United States	2014-Oct-06	A/Mississippi/07/2014		Other Database Import	Wentworth,D.; Katz,J.; Barnes,J.; Garten,R.; Xu,X.
EPI926565	NP	United States	2014-Oct-06	A/Mississippi/07/2014		Other Database Import	Wentworth,D.; Katz,J.; Barnes,J.; Garten,R.; Xu,X.
EPI926429	NP	United States	2014-Oct-21	A/New York/35/2014		Other Database Import	Wentworth,D.; Katz,J.; Barnes,J.; Garten,R.; Xu,X.
EPI926383	HA	United States	2014-Oct-21	A/New York/35/2014		Other Database Import	Wentworth,D.; Katz,J.; Barnes,J.; Garten,R.; Xu,X.
EPI926659	NA	United States	2014-Oct-21	A/New York/35/2014		Other Database Import	Wentworth,D.; Katz,J.; Barnes,J.; Garten,R.; Xu,X.
EPI926364	NS	United States	2014-Oct-21	A/New York/35/2014		Other Database Import	Wentworth,D.; Katz,J.; Barnes,J.; Garten,R.; Xu,X.
EPI926326	PB1	United States	2014-Oct-21	A/New York/35/2014		Other Database Import	Wentworth,D.; Katz,J.; Barnes,J.; Garten,R.; Xu,X.
EPI926338	PB2	United States	2014-Oct-21	A/New York/35/2014		Other Database Import	Wentworth,D.; Katz,J.; Barnes,J.; Garten,R.; Xu,X.
EPI926546	MP	United States	2014-Oct-21	A/New York/35/2014		Other Database Import	Wentworth,D.; Katz,J.; Barnes,J.; Garten,R.; Xu,X.
EPI926562	PA	United States	2014-Oct-21	A/New York/35/2014		Other Database Import	Wentworth,D.; Katz,J.; Barnes,J.; Garten,R.; Xu,X.
EPI926496	NS	United States	2014-Oct-14	A/Maryland/28/2014		Other Database Import	Wentworth,D.; Katz,J.; Barnes,J.; Garten,R.; Xu,X.
EPI926489	PB2	United States	2014-Oct-14	A/Maryland/28/2014		Other Database Import	Wentworth,D.; Katz,J.; Barnes,J.; Garten,R.; Xu,X.
EPI926385	HA	United States	2014-Oct-14	A/Maryland/28/2014		Other Database Import	Wentworth,D.; Katz,J.; Barnes,J.; Garten,R.; Xu,X.
EPI926380	PA	United States	2014-Oct-14	A/Maryland/28/2014		Other Database Import	Wentworth,D.; Katz,J.; Barnes,J.; Garten,R.; Xu,X.
EPI926318	MP	United States	2014-Oct-14	A/Maryland/28/2014		Other Database Import	Wentworth,D.; Katz,J.; Barnes,J.; Garten,R.; Xu,X.
EPI926330	NP	United States	2014-Oct-14	A/Maryland/28/2014		Other Database Import	Wentworth,D.; Katz,J.; Barnes,J.; Garten,R.; Xu,X.
EPI926339	NA	United States	2014-Oct-14	A/Maryland/28/2014		Other Database Import	Wentworth,D.; Katz,J.; Barnes,J.; Garten,R.; Xu,X.
EPI926595	PB1	United States	2014-Oct-14	A/Maryland/28/2014		Other Database Import	Wentworth,D.; Katz,J.; Barnes,J.; Garten,R.; Xu,X.
EPI926453	NA	United States	2014-Oct-18	A/Colorado/19/2014		Other Database Import	Wentworth,D.; Katz,J.; Barnes,J.; Garten,R.; Xu,X.
EPI926677	MP	United States	2014-Oct-18	A/Colorado/19/2014		Other Database Import	Wentworth,D.; Katz,J.; Barnes,J.; Garten,R.; Xu,X.
EPI926683	PA	United States	2014-Oct-18	A/Colorado/19/2014		Other Database Import	Wentworth,D.; Katz,J.; Barnes,J.; Garten,R.; Xu,X.
EPI926312	NP	United States	2014-Oct-18	A/Colorado/19/2014		Other Database Import	Wentworth,D.; Katz,J.; Barnes,J.; Garten,R.; Xu,X.
EPI926323	PB2	United States	2014-Oct-18	A/Colorado/19/2014		Other Database Import	Wentworth,D.; Katz,J.; Barnes,J.; Garten,R.; Xu,X.
EPI926545	PB1	United States	2014-Oct-18	A/Colorado/19/2014		Other Database Import	Wentworth,D.; Katz,J.; Barnes,J.; Garten,R.; Xu,X.
EPI926551	NS	United States	2014-Oct-18	A/Colorado/19/2014		Other Database Import	Wentworth,D.; Katz,J.; Barnes,J.; Garten,R.; Xu,X.
EPI926561	HA	United States	2014-Oct-18	A/Colorado/19/2014		Other Database Import	Wentworth,D.; Katz,J.; Barnes,J.; Garten,R.; Xu,X.
EPI926470	PB2	United States	2014-Oct-15	A/Maryland/32/2014		Other Database Import	Wentworth,D.; Katz,J.; Barnes,J.; Garten,R.; Xu,X.
EPI926405	PA	United States	2014-Oct-15	A/Maryland/32/2014		Other Database Import	Wentworth,D.; Katz,J.; Barnes,J.; Garten,R.; Xu,X.
EPI926367	NS	United States	2014-Oct-15	A/Maryland/32/2014		Other Database Import	Wentworth,D.; Katz,J.; Barnes,J.; Garten,R.; Xu,X.
EPI926631	NA	United States	2014-Oct-15	A/Maryland/32/2014		Other Database Import	Wentworth,D.; Katz,J.; Barnes,J.; Garten,R.; Xu,X.
EPI926310	NP	United States	2014-Oct-15	A/Maryland/32/2014		Other Database Import	Wentworth,D.; Katz,J.; Barnes,J.; Garten,R.; Xu,X.
EPI926319	HA	United States	2014-Oct-15	A/Maryland/32/2014		Other Database Import	Wentworth,D.; Katz,J.; Barnes,J.; Garten,R.; Xu,X.
EPI926336	MP	United States	2014-Oct-15	A/Maryland/32/2014		Other Database Import	Wentworth,D.; Katz,J.; Barnes,J.; Garten,R.; Xu,X.
EPI926557	PB1	United States	2014-Oct-15	A/Maryland/32/2014		Other Database Import	Wentworth,D.; Katz,J.; Barnes,J.; Garten,R.; Xu,X.
EPI926440	NP	United States	2014-Oct-21	A/Arkansas/12/2014		Other Database Import	Wentworth,D.; Katz,J.; Barnes,J.; Garten,R.; Xu,X.
EPI926488	MP	United States	2014-Oct-21	A/Arkansas/12/2014		Other Database Import	Wentworth,D.; Katz,J.; Barnes,J.; Garten,R.; Xu,X.
EPI926379	HA	United States	2014-Oct-21	A/Arkansas/12/2014		Other Database Import	Wentworth,D.; Katz,J.; Barnes,J.; Garten,R.; Xu,X.
EPI926309	PA	United States	2014-Oct-21	A/Arkansas/12/2014		Other Database Import	Wentworth,D.; Katz,J.; Barnes,J.; Garten,R.; Xu,X.
EPI926307	NA	United States	2014-Oct-21	A/Arkansas/12/2014		Other Database Import	Wentworth,D.; Katz,J.; Barnes,J.; Garten,R.; Xu,X.
EPI926335	NS	United States	2014-Oct-21	A/Arkansas/12/2014		Other Database Import	Wentworth,D.; Katz,J.; Barnes,J.; Garten,R.; Xu,X.
EPI926549	PB1	United States	2014-Oct-21	A/Arkansas/12/2014		Other Database Import	Wentworth,D.; Katz,J.; Barnes,J.; Garten,R.; Xu,X.
EPI926597	PB2	United States	2014-Oct-21	A/Arkansas/12/2014		Other Database Import	Wentworth,D.; Katz,J.; Barnes,J.; Garten,R.; Xu,X.
EPI926433	HA	United States	2014-Oct-18	A/Maine/06/2014		Other Database Import	Wentworth,D.; Katz,J.; Barnes,J.; Garten,R.; Xu,X.
EPI926494	PB2	United States	2014-Oct-18	A/Maine/06/2014		Other Database Import	Wentworth,D.; Katz,J.; Barnes,J.; Garten,R.; Xu,X.
EPI926378	NA	United States	2014-Oct-18	A/Maine/06/2014		Other Database Import	Wentworth,D.; Katz,J.; Barnes,J.; Garten,R.; Xu,X.
EPI926371	MP	United States	2014-Oct-18	A/Maine/06/2014		Other Database Import	Wentworth,D.; Katz,J.; Barnes,J.; Garten,R.; Xu,X.
EPI926305	NP	United States	2014-Oct-18	A/Maine/06/2014		Other Database Import	Wentworth,D.; Katz,J.; Barnes,J.; Garten,R.; Xu,X.
EPI926308	PA	United States	2014-Oct-18	A/Maine/06/2014		Other Database Import	Wentworth,D.; Katz,J.; Barnes,J.; Garten,R.; Xu,X.
EPI926547	PB1	United States	2014-Oct-18	A/Maine/06/2014		Other Database Import	Wentworth,D.; Katz,J.; Barnes,J.; Garten,R.; Xu,X.
EPI926575	NS	United States	2014-Oct-18	A/Maine/06/2014		Other Database Import	Wentworth,D.; Katz,J.; Barnes,J.; Garten,R.; Xu,X.
EPI926499	NA	United States	2014-Oct-27	A/Illinois/04/2014		Other Database Import	Wentworth,D.; Katz,J.; Barnes,J.; Garten,R.; Xu,X.
EPI926461	PB1	United States	2014-Oct-27	A/Illinois/04/2014		Other Database Import	Wentworth,D.; Katz,J.; Barnes,J.; Garten,R.; Xu,X.
EPI926474	HA	United States	2014-Oct-27	A/Illinois/04/2014		Other Database Import	Wentworth,D.; Katz,J.; Barnes,J.; Garten,R.; Xu,X.
EPI926431	NP	United States	2014-Oct-27	A/Illinois/04/2014		Other Database Import	Wentworth,D.; Katz,J.; Barnes,J.; Garten,R.; Xu,X.
EPI926331	MP	United States	2014-Oct-27	A/Illinois/04/2014		Other Database Import	Wentworth,D.; Katz,J.; Barnes,J.; Garten,R.; Xu,X.
EPI926347	PB2	United States	2014-Oct-27	A/Illinois/04/2014		Other Database Import	Wentworth,D.; Katz,J.; Barnes,J.; Garten,R.; Xu,X.
EPI926302	PA	United States	2014-Oct-27	A/Illinois/04/2014		Other Database Import	Wentworth,D.; Katz,J.; Barnes,J.; Garten,R.; Xu,X.
EPI926523	NS	United States	2014-Oct-27	A/Illinois/04/2014		Other Database Import	Wentworth,D.; Katz,J.; Barnes,J.; Garten,R.; Xu,X.
EPI926447	HA	United States	2014-Oct-28	A/Wisconsin/46/2014		Other Database Import	Wentworth,D.; Katz,J.; Barnes,J.; Garten,R.; Xu,X.
EPI926386	NS	United States	2014-Oct-28	A/Wisconsin/46/2014		Other Database Import	Wentworth,D.; Katz,J.; Barnes,J.; Garten,R.; Xu,X.
EPI926421	MP	United States	2014-Oct-28	A/Wisconsin/46/2014		Other Database Import	Wentworth,D.; Katz,J.; Barnes,J.; Garten,R.; Xu,X.
EPI926634	PB2	United States	2014-Oct-28	A/Wisconsin/46/2014		Other Database Import	Wentworth,D.; Katz,J.; Barnes,J.; Garten,R.; Xu,X.
EPI926374	NA	United States	2014-Oct-28	A/Wisconsin/46/2014		Other Database Import	Wentworth,D.; Katz,J.; Barnes,J.; Garten,R.; Xu,X.
EPI926317	PA	United States	2014-Oct-28	A/Wisconsin/46/2014		Other Database Import	Wentworth,D.; Katz,J.; Barnes,J.; Garten,R.; Xu,X.
EPI926343	NP	United States	2014-Oct-28	A/Wisconsin/46/2014		Other Database Import	Wentworth,D.; Katz,J.; Barnes,J.; Garten,R.; Xu,X.
EPI926300	PB1	United States	2014-Oct-28	A/Wisconsin/46/2014		Other Database Import	Wentworth,D.; Katz,J.; Barnes,J.; Garten,R.; Xu,X.
EPI926710	NP	United States	2014-Oct-21	A/Colorado/21/2014		Other Database Import	Wentworth,D.; Katz,J.; Barnes,J.; Garten,R.; Xu,X.
EPI926700	PB1	United States	2014-Oct-21	A/Colorado/21/2014		Other Database Import	Wentworth,D.; Katz,J.; Barnes,J.; Garten,R.; Xu,X.
EPI926702	NA	United States	2014-Oct-21	A/Colorado/21/2014		Other Database Import	Wentworth,D.; Katz,J.; Barnes,J.; Garten,R.; Xu,X.
EPI926670	PA	United States	2014-Oct-21	A/Colorado/21/2014		Other Database Import	Wentworth,D.; Katz,J.; Barnes,J.; Garten,R.; Xu,X.
EPI926671	HA	United States	2014-Oct-21	A/Colorado/21/2014		Other Database Import	Wentworth,D.; Katz,J.; Barnes,J.; Garten,R.; Xu,X.
EPI926686	MP	United States	2014-Oct-21	A/Colorado/21/2014		Other Database Import	Wentworth,D.; Katz,J.; Barnes,J.; Garten,R.; Xu,X.
EPI926299	PB2	United States	2014-Oct-21	A/Colorado/21/2014		Other Database Import	Wentworth,D.; Katz,J.; Barnes,J.; Garten,R.; Xu,X.
EPI926594	NS	United States	2014-Oct-21	A/Colorado/21/2014		Other Database Import	Wentworth,D.; Katz,J.; Barnes,J.; Garten,R.; Xu,X.
EPI926459	NA	United States	2014-Oct-10	A/New York/24/2014		Other Database Import	Wentworth,D.; Katz,J.; Barnes,J.; Garten,R.; Xu,X.
EPI926473	PA	United States	2014-Oct-10	A/New York/24/2014		Other Database Import	Wentworth,D.; Katz,J.; Barnes,J.; Garten,R.; Xu,X.
EPI926430	NP	United States	2014-Oct-10	A/New York/24/2014		Other Database Import	Wentworth,D.; Katz,J.; Barnes,J.; Garten,R.; Xu,X.
EPI926387	HA	United States	2014-Oct-10	A/New York/24/2014		Other Database Import	Wentworth,D.; Katz,J.; Barnes,J.; Garten,R.; Xu,X.
EPI926412	NS	United States	2014-Oct-10	A/New York/24/2014		Other Database Import	Wentworth,D.; Katz,J.; Barnes,J.; Garten,R.; Xu,X.
EPI926296	MP	United States	2014-Oct-10	A/New York/24/2014		Other Database Import	Wentworth,D.; Katz,J.; Barnes,J.; Garten,R.; Xu,X.
EPI926592	PB2	United States	2014-Oct-10	A/New York/24/2014		Other Database Import	Wentworth,D.; Katz,J.; Barnes,J.; Garten,R.; Xu,X.
EPI926566	PB1	United States	2014-Oct-10	A/New York/24/2014		Other Database Import	Wentworth,D.; Katz,J.; Barnes,J.; Garten,R.; Xu,X.
EPI926452	PB1	United States	2014-Oct-25	A/Iowa/17/2014		Other Database Import	Wentworth,D.; Katz,J.; Barnes,J.; Garten,R.; Xu,X.
EPI926484	HA	United States	2014-Oct-25	A/Iowa/17/2014		Other Database Import	Wentworth,D.; Katz,J.; Barnes,J.; Garten,R.; Xu,X.
EPI926322	NA	United States	2014-Oct-25	A/Iowa/17/2014		Other Database Import	Wentworth,D.; Katz,J.; Barnes,J.; Garten,R.; Xu,X.
EPI926333	PB2	United States	2014-Oct-25	A/Iowa/17/2014		Other Database Import	Wentworth,D.; Katz,J.; Barnes,J.; Garten,R.; Xu,X.
EPI926349	MP	United States	2014-Oct-25	A/Iowa/17/2014		Other Database Import	Wentworth,D.; Katz,J.; Barnes,J.; Garten,R.; Xu,X.
EPI926294	NP	United States	2014-Oct-25	A/Iowa/17/2014		Other Database Import	Wentworth,D.; Katz,J.; Barnes,J.; Garten,R.; Xu,X.
EPI926355	PA	United States	2014-Oct-25	A/Iowa/17/2014		Other Database Import	Wentworth,D.; Katz,J.; Barnes,J.; Garten,R.; Xu,X.
EPI926578	NS	United States	2014-Oct-25	A/Iowa/17/2014		Other Database Import	Wentworth,D.; Katz,J.; Barnes,J.; Garten,R.; Xu,X.
EPI926502	HA	United States	2014-Oct-23	A/Wisconsin/44/2014		Other Database Import	Wentworth,D.; Katz,J.; Barnes,J.; Garten,R.; Xu,X.
EPI926483	MP	United States	2014-Oct-23	A/Wisconsin/44/2014		Other Database Import	Wentworth,D.; Katz,J.; Barnes,J.; Garten,R.; Xu,X.
EPI926434	NS	United States	2014-Oct-23	A/Wisconsin/44/2014		Other Database Import	Wentworth,D.; Katz,J.; Barnes,J.; Garten,R.; Xu,X.
EPI926694	PB1	United States	2014-Oct-23	A/Wisconsin/44/2014		Other Database Import	Wentworth,D.; Katz,J.; Barnes,J.; Garten,R.; Xu,X.
EPI926389	PB2	United States	2014-Oct-23	A/Wisconsin/44/2014		Other Database Import	Wentworth,D.; Katz,J.; Barnes,J.; Garten,R.; Xu,X.
EPI926284	NA	United States	2014-Oct-23	A/Wisconsin/44/2014		Other Database Import	Wentworth,D.; Katz,J.; Barnes,J.; Garten,R.; Xu,X.
EPI926306	PA	United States	2014-Oct-23	A/Wisconsin/44/2014		Other Database Import	Wentworth,D.; Katz,J.; Barnes,J.; Garten,R.; Xu,X.
EPI926538	NP	United States	2014-Oct-23	A/Wisconsin/44/2014		Other Database Import	Wentworth,D.; Katz,J.; Barnes,J.; Garten,R.; Xu,X.
EPI926398	NP	United States	2014-Oct-22	A/Washington/19/2014		Other Database Import	Wentworth,D.; Katz,J.; Barnes,J.; Garten,R.; Xu,X.
EPI926320	NS	United States	2014-Oct-22	A/Washington/19/2014		Other Database Import	Wentworth,D.; Katz,J.; Barnes,J.; Garten,R.; Xu,X.
EPI926328	PA	United States	2014-Oct-22	A/Washington/19/2014		Other Database Import	Wentworth,D.; Katz,J.; Barnes,J.; Garten,R.; Xu,X.
EPI926282	PB1	United States	2014-Oct-22	A/Washington/19/2014		Other Database Import	Wentworth,D.; Katz,J.; Barnes,J.; Garten,R.; Xu,X.
EPI926293	NA	United States	2014-Oct-22	A/Washington/19/2014		Other Database Import	Wentworth,D.; Katz,J.; Barnes,J.; Garten,R.; Xu,X.
EPI926353	MP	United States	2014-Oct-22	A/Washington/19/2014		Other Database Import	Wentworth,D.; Katz,J.; Barnes,J.; Garten,R.; Xu,X.
EPI926534	HA	United States	2014-Oct-22	A/Washington/19/2014		Other Database Import	Wentworth,D.; Katz,J.; Barnes,J.; Garten,R.; Xu,X.
EPI926588	PB2	United States	2014-Oct-22	A/Washington/19/2014		Other Database Import	Wentworth,D.; Katz,J.; Barnes,J.; Garten,R.; Xu,X.
EPI926450	PB2	United States	2014-Oct-14	A/New York/26/2014		Other Database Import	Wentworth,D.; Katz,J.; Barnes,J.; Garten,R.; Xu,X.
EPI926505	NA	United States	2014-Oct-14	A/New York/26/2014		Other Database Import	Wentworth,D.; Katz,J.; Barnes,J.; Garten,R.; Xu,X.
EPI926432	MP	United States	2014-Oct-14	A/New York/26/2014		Other Database Import	Wentworth,D.; Katz,J.; Barnes,J.; Garten,R.; Xu,X.
EPI926392	NS	United States	2014-Oct-14	A/New York/26/2014		Other Database Import	Wentworth,D.; Katz,J.; Barnes,J.; Garten,R.; Xu,X.
EPI926408	NP	United States	2014-Oct-14	A/New York/26/2014		Other Database Import	Wentworth,D.; Katz,J.; Barnes,J.; Garten,R.; Xu,X.
EPI926414	PB1	United States	2014-Oct-14	A/New York/26/2014		Other Database Import	Wentworth,D.; Katz,J.; Barnes,J.; Garten,R.; Xu,X.
EPI926182	HA	United States	2014-Oct-14	A/New York/26/2014		Other Database Import	Wentworth,D.; Katz,J.; Barnes,J.; Garten,R.; Xu,X.
EPI926354	PA	United States	2014-Oct-14	A/New York/26/2014		Other Database Import	Wentworth,D.; Katz,J.; Barnes,J.; Garten,R.; Xu,X.
EPI926163	NA	United States	2014-Oct-04	A/Kentucky/10/2014		Other Database Import	Wentworth,D.; Katz,J.; Barnes,J.; Garten,R.; Xu,X.
EPI926165	MP	United States	2014-Oct-04	A/Kentucky/10/2014		Other Database Import	Wentworth,D.; Katz,J.; Barnes,J.; Garten,R.; Xu,X.
EPI926172	NS	United States	2014-Oct-04	A/Kentucky/10/2014		Other Database Import	Wentworth,D.; Katz,J.; Barnes,J.; Garten,R.; Xu,X.
EPI926222	NP	United States	2014-Oct-04	A/Kentucky/10/2014		Other Database Import	Wentworth,D.; Katz,J.; Barnes,J.; Garten,R.; Xu,X.
EPI926226	PB1	United States	2014-Oct-04	A/Kentucky/10/2014		Other Database Import	Wentworth,D.; Katz,J.; Barnes,J.; Garten,R.; Xu,X.
EPI926237	PA	United States	2014-Oct-04	A/Kentucky/10/2014		Other Database Import	Wentworth,D.; Katz,J.; Barnes,J.; Garten,R.; Xu,X.
EPI926253	PB2	United States	2014-Oct-04	A/Kentucky/10/2014		Other Database Import	Wentworth,D.; Katz,J.; Barnes,J.; Garten,R.; Xu,X.
EPI926201	HA	United States	2014-Oct-04	A/Kentucky/10/2014		Other Database Import	Wentworth,D.; Katz,J.; Barnes,J.; Garten,R.; Xu,X.
EPI926647	PB1	United States	2014-Oct-14	A/Mississippi/06/2014		Other Database Import	Wentworth,D.; Katz,J.; Barnes,J.; Garten,R.; Xu,X.
EPI926164	PB2	United States	2014-Oct-14	A/Mississippi/06/2014		Other Database Import	Wentworth,D.; Katz,J.; Barnes,J.; Garten,R.; Xu,X.
EPI926150	NS	United States	2014-Oct-14	A/Mississippi/06/2014		Other Database Import	Wentworth,D.; Katz,J.; Barnes,J.; Garten,R.; Xu,X.
EPI926232	NP	United States	2014-Oct-14	A/Mississippi/06/2014		Other Database Import	Wentworth,D.; Katz,J.; Barnes,J.; Garten,R.; Xu,X.
EPI926197	HA	United States	2014-Oct-14	A/Mississippi/06/2014		Other Database Import	Wentworth,D.; Katz,J.; Barnes,J.; Garten,R.; Xu,X.
EPI926260	PA	United States	2014-Oct-14	A/Mississippi/06/2014		Other Database Import	Wentworth,D.; Katz,J.; Barnes,J.; Garten,R.; Xu,X.
EPI926211	MP	United States	2014-Oct-14	A/Mississippi/06/2014		Other Database Import	Wentworth,D.; Katz,J.; Barnes,J.; Garten,R.; Xu,X.
EPI926215	NA	United States	2014-Oct-14	A/Mississippi/06/2014		Other Database Import	Wentworth,D.; Katz,J.; Barnes,J.; Garten,R.; Xu,X.
EPI926648	NA	United States	2014-Oct-16	A/Mississippi/04/2014		Other Database Import	Wentworth,D.; Katz,J.; Barnes,J.; Garten,R.; Xu,X.
EPI926656	NP	United States	2014-Oct-16	A/Mississippi/04/2014		Other Database Import	Wentworth,D.; Katz,J.; Barnes,J.; Garten,R.; Xu,X.
EPI926158	NP	United States	2014-Oct-16	A/Mississippi/04/2014		Other Database Import	Wentworth,D.; Katz,J.; Barnes,J.; Garten,R.; Xu,X.
EPI926723	NS	United States	2014-Oct-16	A/Mississippi/04/2014		Other Database Import	Wentworth,D.; Katz,J.; Barnes,J.; Garten,R.; Xu,X.
EPI926726	PB2	United States	2014-Oct-16	A/Mississippi/04/2014		Other Database Import	Wentworth,D.; Katz,J.; Barnes,J.; Garten,R.; Xu,X.
EPI926734	PB1	United States	2014-Oct-16	A/Mississippi/04/2014		Other Database Import	Wentworth,D.; Katz,J.; Barnes,J.; Garten,R.; Xu,X.
EPI926181	HA	United States	2014-Oct-16	A/Mississippi/04/2014		Other Database Import	Wentworth,D.; Katz,J.; Barnes,J.; Garten,R.; Xu,X.
EPI926141	MP	United States	2014-Oct-16	A/Mississippi/04/2014		Other Database Import	Wentworth,D.; Katz,J.; Barnes,J.; Garten,R.; Xu,X.
EPI926722	PA	United States	2014-Oct-16	A/Mississippi/04/2014		Other Database Import	Wentworth,D.; Katz,J.; Barnes,J.; Garten,R.; Xu,X.
EPI926256	NS	United States	2014-Oct-16	A/Mississippi/04/2014		Other Database Import	Wentworth,D.; Katz,J.; Barnes,J.; Garten,R.; Xu,X.
EPI926257	PA	United States	2014-Oct-16	A/Mississippi/04/2014		Other Database Import	Wentworth,D.; Katz,J.; Barnes,J.; Garten,R.; Xu,X.
EPI926262	PB2	United States	2014-Oct-16	A/Mississippi/04/2014		Other Database Import	Wentworth,D.; Katz,J.; Barnes,J.; Garten,R.; Xu,X.
EPI926268	PB1	United States	2014-Oct-16	A/Mississippi/04/2014		Other Database Import	Wentworth,D.; Katz,J.; Barnes,J.; Garten,R.; Xu,X.
EPI926210	NA	United States	2014-Oct-16	A/Mississippi/04/2014		Other Database Import	Wentworth,D.; Katz,J.; Barnes,J.; Garten,R.; Xu,X.
EPI926572	MP	United States	2014-Oct-16	A/Mississippi/04/2014		Other Database Import	Wentworth,D.; Katz,J.; Barnes,J.; Garten,R.; Xu,X.
EPI926576	HA	United States	2014-Oct-16	A/Mississippi/04/2014		Other Database Import	Wentworth,D.; Katz,J.; Barnes,J.; Garten,R.; Xu,X.
EPI926442	PB1	United States	2014-Oct-04	A/Colorado/15/2014		Other Database Import	Wentworth,D.; Katz,J.; Barnes,J.; Garten,R.; Xu,X.
EPI926695	HA	United States	2014-Oct-04	A/Colorado/15/2014		Other Database Import	Wentworth,D.; Katz,J.; Barnes,J.; Garten,R.; Xu,X.
EPI926709	PA	United States	2014-Oct-04	A/Colorado/15/2014		Other Database Import	Wentworth,D.; Katz,J.; Barnes,J.; Garten,R.; Xu,X.
EPI926662	NP	United States	2014-Oct-04	A/Colorado/15/2014		Other Database Import	Wentworth,D.; Katz,J.; Barnes,J.; Garten,R.; Xu,X.
EPI926402	MP	United States	2014-Oct-04	A/Colorado/15/2014		Other Database Import	Wentworth,D.; Katz,J.; Barnes,J.; Garten,R.; Xu,X.
EPI926641	PB2	United States	2014-Oct-04	A/Colorado/15/2014		Other Database Import	Wentworth,D.; Katz,J.; Barnes,J.; Garten,R.; Xu,X.
EPI926682	NS	United States	2014-Oct-04	A/Colorado/15/2014		Other Database Import	Wentworth,D.; Katz,J.; Barnes,J.; Garten,R.; Xu,X.
EPI926630	NA	United States	2014-Oct-04	A/Colorado/15/2014		Other Database Import	Wentworth,D.; Katz,J.; Barnes,J.; Garten,R.; Xu,X.
EPI926178	NP	United States	2014-Oct-04	A/Colorado/15/2014		Other Database Import	Wentworth,D.; Katz,J.; Barnes,J.; Garten,R.; Xu,X.
EPI926139	MP	United States	2014-Oct-04	A/Colorado/15/2014		Other Database Import	Wentworth,D.; Katz,J.; Barnes,J.; Garten,R.; Xu,X.
EPI926143	HA	United States	2014-Oct-04	A/Colorado/15/2014		Other Database Import	Wentworth,D.; Katz,J.; Barnes,J.; Garten,R.; Xu,X.
EPI926148	NA	United States	2014-Oct-04	A/Colorado/15/2014		Other Database Import	Wentworth,D.; Katz,J.; Barnes,J.; Garten,R.; Xu,X.
EPI926230	PB2	United States	2014-Oct-04	A/Colorado/15/2014		Other Database Import	Wentworth,D.; Katz,J.; Barnes,J.; Garten,R.; Xu,X.
EPI926266	PB1	United States	2014-Oct-04	A/Colorado/15/2014		Other Database Import	Wentworth,D.; Katz,J.; Barnes,J.; Garten,R.; Xu,X.
EPI926269	NS	United States	2014-Oct-04	A/Colorado/15/2014		Other Database Import	Wentworth,D.; Katz,J.; Barnes,J.; Garten,R.; Xu,X.
EPI926214	PA	United States	2014-Oct-04	A/Colorado/15/2014		Other Database Import	Wentworth,D.; Katz,J.; Barnes,J.; Garten,R.; Xu,X.
EPI926108	NS	United States	2014-Oct-06	A/Texas/38/2014		Other Database Import	Wentworth,D.; Katz,J.; Barnes,J.; Garten,R.; Xu,X.
EPI926110	PB2	United States	2014-Oct-06	A/Texas/38/2014		Other Database Import	Wentworth,D.; Katz,J.; Barnes,J.; Garten,R.; Xu,X.
EPI926112	NP	United States	2014-Oct-06	A/Texas/38/2014		Other Database Import	Wentworth,D.; Katz,J.; Barnes,J.; Garten,R.; Xu,X.
EPI926083	PA	United States	2014-Oct-06	A/Texas/38/2014		Other Database Import	Wentworth,D.; Katz,J.; Barnes,J.; Garten,R.; Xu,X.
EPI926084	HA	United States	2014-Oct-06	A/Texas/38/2014		Other Database Import	Wentworth,D.; Katz,J.; Barnes,J.; Garten,R.; Xu,X.
EPI926093	NA	United States	2014-Oct-06	A/Texas/38/2014		Other Database Import	Wentworth,D.; Katz,J.; Barnes,J.; Garten,R.; Xu,X.
EPI926101	MP	United States	2014-Oct-06	A/Texas/38/2014		Other Database Import	Wentworth,D.; Katz,J.; Barnes,J.; Garten,R.; Xu,X.
EPI926068	PB1	United States	2014-Oct-06	A/Texas/38/2014		Other Database Import	Wentworth,D.; Katz,J.; Barnes,J.; Garten,R.; Xu,X.
EPI926445	PB1	United States	2014-Oct-18	A/Hawaii/49/2014		Other Database Import	Wentworth,D.; Katz,J.; Barnes,J.; Garten,R.; Xu,X.
EPI926455	MP	United States	2014-Oct-18	A/Hawaii/49/2014		Other Database Import	Wentworth,D.; Katz,J.; Barnes,J.; Garten,R.; Xu,X.
EPI926388	NA	United States	2014-Oct-18	A/Hawaii/49/2014		Other Database Import	Wentworth,D.; Katz,J.; Barnes,J.; Garten,R.; Xu,X.
EPI926370	NP	United States	2014-Oct-18	A/Hawaii/49/2014		Other Database Import	Wentworth,D.; Katz,J.; Barnes,J.; Garten,R.; Xu,X.
EPI926314	NS	United States	2014-Oct-18	A/Hawaii/49/2014		Other Database Import	Wentworth,D.; Katz,J.; Barnes,J.; Garten,R.; Xu,X.
EPI926316	HA	United States	2014-Oct-18	A/Hawaii/49/2014		Other Database Import	Wentworth,D.; Katz,J.; Barnes,J.; Garten,R.; Xu,X.
EPI926332	PA	United States	2014-Oct-18	A/Hawaii/49/2014		Other Database Import	Wentworth,D.; Katz,J.; Barnes,J.; Garten,R.; Xu,X.
EPI926067	PB2	United States	2014-Oct-18	A/Hawaii/49/2014		Other Database Import	Wentworth,D.; Katz,J.; Barnes,J.; Garten,R.; Xu,X.
EPI926497	HA	United States	2014-Oct-15	A/Mississippi/03/2014		Other Database Import	Wentworth,D.; Katz,J.; Barnes,J.; Garten,R.; Xu,X.
EPI926687	MP	United States	2014-Oct-15	A/Mississippi/03/2014		Other Database Import	Wentworth,D.; Katz,J.; Barnes,J.; Garten,R.; Xu,X.
EPI926688	NA	United States	2014-Oct-15	A/Mississippi/03/2014		Other Database Import	Wentworth,D.; Katz,J.; Barnes,J.; Garten,R.; Xu,X.
EPI926697	PB2	United States	2014-Oct-15	A/Mississippi/03/2014		Other Database Import	Wentworth,D.; Katz,J.; Barnes,J.; Garten,R.; Xu,X.
EPI926394	NA	United States	2014-Oct-15	A/Mississippi/03/2014		Other Database Import	Wentworth,D.; Katz,J.; Barnes,J.; Garten,R.; Xu,X.
EPI926636	PB1	United States	2014-Oct-15	A/Mississippi/03/2014		Other Database Import	Wentworth,D.; Katz,J.; Barnes,J.; Garten,R.; Xu,X.
EPI926684	NP	United States	2014-Oct-15	A/Mississippi/03/2014		Other Database Import	Wentworth,D.; Katz,J.; Barnes,J.; Garten,R.; Xu,X.
EPI926685	NS	United States	2014-Oct-15	A/Mississippi/03/2014		Other Database Import	Wentworth,D.; Katz,J.; Barnes,J.; Garten,R.; Xu,X.
EPI926321	NP	United States	2014-Oct-15	A/Mississippi/03/2014		Other Database Import	Wentworth,D.; Katz,J.; Barnes,J.; Garten,R.; Xu,X.
EPI926745	PA	United States	2014-Oct-15	A/Mississippi/03/2014		Other Database Import	Wentworth,D.; Katz,J.; Barnes,J.; Garten,R.; Xu,X.
EPI926223	HA	United States	2014-Oct-15	A/Mississippi/03/2014		Other Database Import	Wentworth,D.; Katz,J.; Barnes,J.; Garten,R.; Xu,X.
EPI926246	MP	United States	2014-Oct-15	A/Mississippi/03/2014		Other Database Import	Wentworth,D.; Katz,J.; Barnes,J.; Garten,R.; Xu,X.
EPI926196	PA	United States	2014-Oct-15	A/Mississippi/03/2014		Other Database Import	Wentworth,D.; Katz,J.; Barnes,J.; Garten,R.; Xu,X.
EPI926252	NS	United States	2014-Oct-15	A/Mississippi/03/2014		Other Database Import	Wentworth,D.; Katz,J.; Barnes,J.; Garten,R.; Xu,X.
EPI926263	PB2	United States	2014-Oct-15	A/Mississippi/03/2014		Other Database Import	Wentworth,D.; Katz,J.; Barnes,J.; Garten,R.; Xu,X.
EPI926057	PB1	United States	2014-Oct-15	A/Mississippi/03/2014		Other Database Import	Wentworth,D.; Katz,J.; Barnes,J.; Garten,R.; Xu,X.
EPI926136	MP	United States	2014-Oct-10	A/California/27/2014		Other Database Import	Wentworth,D.; Katz,J.; Barnes,J.; Garten,R.; Xu,X.
EPI926091	PA	United States	2014-Oct-10	A/California/27/2014		Other Database Import	Wentworth,D.; Katz,J.; Barnes,J.; Garten,R.; Xu,X.
EPI926089	NP	United States	2014-Oct-10	A/California/27/2014		Other Database Import	Wentworth,D.; Katz,J.; Barnes,J.; Garten,R.; Xu,X.
EPI926261	NS	United States	2014-Oct-10	A/California/27/2014		Other Database Import	Wentworth,D.; Katz,J.; Barnes,J.; Garten,R.; Xu,X.
EPI926212	HA	United States	2014-Oct-10	A/California/27/2014		Other Database Import	Wentworth,D.; Katz,J.; Barnes,J.; Garten,R.; Xu,X.
EPI926055	NA	United States	2014-Oct-10	A/California/27/2014		Other Database Import	Wentworth,D.; Katz,J.; Barnes,J.; Garten,R.; Xu,X.
EPI926065	PB1	United States	2014-Oct-10	A/California/27/2014		Other Database Import	Wentworth,D.; Katz,J.; Barnes,J.; Garten,R.; Xu,X.
EPI926071	PB2	United States	2014-Oct-10	A/California/27/2014		Other Database Import	Wentworth,D.; Katz,J.; Barnes,J.; Garten,R.; Xu,X.
EPI926492	PB1	United States	2014-Oct-07	A/Florida/40/2014		Other Database Import	Wentworth,D.; Katz,J.; Barnes,J.; Garten,R.; Xu,X.
EPI925944	MP	United States	2014-Oct-07	A/Florida/40/2014		Other Database Import	Wentworth,D.; Katz,J.; Barnes,J.; Garten,R.; Xu,X.
EPI926419	NP	United States	2014-Oct-07	A/Florida/40/2014		Other Database Import	Wentworth,D.; Katz,J.; Barnes,J.; Garten,R.; Xu,X.
EPI925926	NA	United States	2014-Oct-07	A/Florida/40/2014		Other Database Import	Wentworth,D.; Katz,J.; Barnes,J.; Garten,R.; Xu,X.
EPI926382	PB2	United States	2014-Oct-07	A/Florida/40/2014		Other Database Import	Wentworth,D.; Katz,J.; Barnes,J.; Garten,R.; Xu,X.
EPI925933	PA	United States	2014-Oct-07	A/Florida/40/2014		Other Database Import	Wentworth,D.; Katz,J.; Barnes,J.; Garten,R.; Xu,X.
EPI926103	NS	United States	2014-Oct-07	A/Florida/40/2014		Other Database Import	Wentworth,D.; Katz,J.; Barnes,J.; Garten,R.; Xu,X.
EPI926156	PB2	United States	2014-Oct-07	A/Florida/40/2014		Other Database Import	Wentworth,D.; Katz,J.; Barnes,J.; Garten,R.; Xu,X.
EPI926161	HA	United States	2014-Oct-07	A/Florida/40/2014		Other Database Import	Wentworth,D.; Katz,J.; Barnes,J.; Garten,R.; Xu,X.
EPI926166	PA	United States	2014-Oct-07	A/Florida/40/2014		Other Database Import	Wentworth,D.; Katz,J.; Barnes,J.; Garten,R.; Xu,X.
EPI926173	NP	United States	2014-Oct-07	A/Florida/40/2014		Other Database Import	Wentworth,D.; Katz,J.; Barnes,J.; Garten,R.; Xu,X.
EPI926351	HA	United States	2014-Oct-07	A/Florida/40/2014		Other Database Import	Wentworth,D.; Katz,J.; Barnes,J.; Garten,R.; Xu,X.
EPI926240	NS	United States	2014-Oct-07	A/Florida/40/2014		Other Database Import	Wentworth,D.; Katz,J.; Barnes,J.; Garten,R.; Xu,X.
EPI926244	PB1	United States	2014-Oct-07	A/Florida/40/2014		Other Database Import	Wentworth,D.; Katz,J.; Barnes,J.; Garten,R.; Xu,X.
EPI926249	MP	United States	2014-Oct-07	A/Florida/40/2014		Other Database Import	Wentworth,D.; Katz,J.; Barnes,J.; Garten,R.; Xu,X.
EPI926217	NA	United States	2014-Oct-07	A/Florida/40/2014		Other Database Import	Wentworth,D.; Katz,J.; Barnes,J.; Garten,R.; Xu,X.
EPI926465	PB2	United States	2014-Oct-06	A/Florida/43/2014		Other Database Import	Wentworth,D.; Katz,J.; Barnes,J.; Garten,R.; Xu,X.
EPI926480	NS	United States	2014-Oct-06	A/Florida/43/2014		Other Database Import	Wentworth,D.; Katz,J.; Barnes,J.; Garten,R.; Xu,X.
EPI926357	HA	United States	2014-Oct-06	A/Florida/43/2014		Other Database Import	Wentworth,D.; Katz,J.; Barnes,J.; Garten,R.; Xu,X.
EPI925923	NA	United States	2014-Oct-06	A/Florida/43/2014		Other Database Import	Wentworth,D.; Katz,J.; Barnes,J.; Garten,R.; Xu,X.
EPI926301	MP	United States	2014-Oct-06	A/Florida/43/2014		Other Database Import	Wentworth,D.; Katz,J.; Barnes,J.; Garten,R.; Xu,X.
EPI926116	PB1	United States	2014-Oct-06	A/Florida/43/2014		Other Database Import	Wentworth,D.; Katz,J.; Barnes,J.; Garten,R.; Xu,X.
EPI926350	PA	United States	2014-Oct-06	A/Florida/43/2014		Other Database Import	Wentworth,D.; Katz,J.; Barnes,J.; Garten,R.; Xu,X.
EPI926048	NP	United States	2014-Oct-06	A/Florida/43/2014		Other Database Import	Wentworth,D.; Katz,J.; Barnes,J.; Garten,R.; Xu,X.
EPI926504	MP	United States	2014-Oct-21	A/Louisiana/12/2014		Other Database Import	Wentworth,D.; Katz,J.; Barnes,J.; Garten,R.; Xu,X.
EPI925883	PB2	United States	2014-Oct-21	A/Louisiana/12/2014		Other Database Import	Wentworth,D.; Katz,J.; Barnes,J.; Garten,R.; Xu,X.
EPI925940	HA	United States	2014-Oct-21	A/Louisiana/12/2014		Other Database Import	Wentworth,D.; Katz,J.; Barnes,J.; Garten,R.; Xu,X.
EPI925908	NA	United States	2014-Oct-21	A/Louisiana/12/2014		Other Database Import	Wentworth,D.; Katz,J.; Barnes,J.; Garten,R.; Xu,X.
EPI926359	HA	United States	2014-Oct-21	A/Louisiana/12/2014		Other Database Import	Wentworth,D.; Katz,J.; Barnes,J.; Garten,R.; Xu,X.
EPI926361	NA	United States	2014-Oct-21	A/Louisiana/12/2014		Other Database Import	Wentworth,D.; Katz,J.; Barnes,J.; Garten,R.; Xu,X.
EPI925925	PB1	United States	2014-Oct-21	A/Louisiana/12/2014		Other Database Import	Wentworth,D.; Katz,J.; Barnes,J.; Garten,R.; Xu,X.
EPI925934	PA	United States	2014-Oct-21	A/Louisiana/12/2014		Other Database Import	Wentworth,D.; Katz,J.; Barnes,J.; Garten,R.; Xu,X.
EPI925860	NS	United States	2014-Oct-21	A/Louisiana/12/2014		Other Database Import	Wentworth,D.; Katz,J.; Barnes,J.; Garten,R.; Xu,X.
EPI925867	NP	United States	2014-Oct-21	A/Louisiana/12/2014		Other Database Import	Wentworth,D.; Katz,J.; Barnes,J.; Garten,R.; Xu,X.
EPI926288	PA	United States	2014-Oct-21	A/Louisiana/12/2014		Other Database Import	Wentworth,D.; Katz,J.; Barnes,J.; Garten,R.; Xu,X.
EPI925871	MP	United States	2014-Oct-21	A/Louisiana/12/2014		Other Database Import	Wentworth,D.; Katz,J.; Barnes,J.; Garten,R.; Xu,X.
EPI926718	PB1	United States	2014-Oct-21	A/Louisiana/12/2014		Other Database Import	Wentworth,D.; Katz,J.; Barnes,J.; Garten,R.; Xu,X.
EPI926072	NP	United States	2014-Oct-21	A/Louisiana/12/2014		Other Database Import	Wentworth,D.; Katz,J.; Barnes,J.; Garten,R.; Xu,X.
EPI926017	NS	United States	2014-Oct-21	A/Louisiana/12/2014		Other Database Import	Wentworth,D.; Katz,J.; Barnes,J.; Garten,R.; Xu,X.
EPI926585	PB2	United States	2014-Oct-21	A/Louisiana/12/2014		Other Database Import	Wentworth,D.; Katz,J.; Barnes,J.; Garten,R.; Xu,X.
EPI925946	NA	United States	2014-Oct-30	A/Texas/46/2014		Other Database Import	Wentworth,D.; Katz,J.; Barnes,J.; Garten,R.; Xu,X.
EPI925904	NP	United States	2014-Oct-30	A/Texas/46/2014		Other Database Import	Wentworth,D.; Katz,J.; Barnes,J.; Garten,R.; Xu,X.
EPI925912	PB2	United States	2014-Oct-30	A/Texas/46/2014		Other Database Import	Wentworth,D.; Katz,J.; Barnes,J.; Garten,R.; Xu,X.
EPI925913	PA	United States	2014-Oct-30	A/Texas/46/2014		Other Database Import	Wentworth,D.; Katz,J.; Barnes,J.; Garten,R.; Xu,X.
EPI925859	NS	United States	2014-Oct-30	A/Texas/46/2014		Other Database Import	Wentworth,D.; Katz,J.; Barnes,J.; Garten,R.; Xu,X.
EPI925862	MP	United States	2014-Oct-30	A/Texas/46/2014		Other Database Import	Wentworth,D.; Katz,J.; Barnes,J.; Garten,R.; Xu,X.
EPI926037	HA	United States	2014-Oct-30	A/Texas/46/2014		Other Database Import	Wentworth,D.; Katz,J.; Barnes,J.; Garten,R.; Xu,X.
EPI926047	PB1	United States	2014-Oct-30	A/Texas/46/2014		Other Database Import	Wentworth,D.; Katz,J.; Barnes,J.; Garten,R.; Xu,X.
EPI926696	PB2	United States	2014-Oct-09	A/Iowa/13/2014		Other Database Import	Wentworth,D.; Katz,J.; Barnes,J.; Garten,R.; Xu,X.
EPI926669	PB1	United States	2014-Oct-09	A/Iowa/13/2014		Other Database Import	Wentworth,D.; Katz,J.; Barnes,J.; Garten,R.; Xu,X.
EPI925858	HA	United States	2014-Oct-09	A/Iowa/13/2014		Other Database Import	Wentworth,D.; Katz,J.; Barnes,J.; Garten,R.; Xu,X.
EPI926286	PA	United States	2014-Oct-09	A/Iowa/13/2014		Other Database Import	Wentworth,D.; Katz,J.; Barnes,J.; Garten,R.; Xu,X.
EPI926102	NS	United States	2014-Oct-09	A/Iowa/13/2014		Other Database Import	Wentworth,D.; Katz,J.; Barnes,J.; Garten,R.; Xu,X.
EPI926080	NA	United States	2014-Oct-09	A/Iowa/13/2014		Other Database Import	Wentworth,D.; Katz,J.; Barnes,J.; Garten,R.; Xu,X.
EPI926095	MP	United States	2014-Oct-09	A/Iowa/13/2014		Other Database Import	Wentworth,D.; Katz,J.; Barnes,J.; Garten,R.; Xu,X.
EPI926099	NP	United States	2014-Oct-09	A/Iowa/13/2014		Other Database Import	Wentworth,D.; Katz,J.; Barnes,J.; Garten,R.; Xu,X.
EPI925897	MP	United States	2014-Oct-23	A/Alabama/07/2014		Other Database Import	Wentworth,D.; Katz,J.; Barnes,J.; Garten,R.; Xu,X.
EPI925914	NS	United States	2014-Oct-23	A/Alabama/07/2014		Other Database Import	Wentworth,D.; Katz,J.; Barnes,J.; Garten,R.; Xu,X.
EPI925920	PB1	United States	2014-Oct-23	A/Alabama/07/2014		Other Database Import	Wentworth,D.; Katz,J.; Barnes,J.; Garten,R.; Xu,X.
EPI925935	NA	United States	2014-Oct-23	A/Alabama/07/2014		Other Database Import	Wentworth,D.; Katz,J.; Barnes,J.; Garten,R.; Xu,X.
EPI925853	PA	United States	2014-Oct-23	A/Alabama/07/2014		Other Database Import	Wentworth,D.; Katz,J.; Barnes,J.; Garten,R.; Xu,X.
EPI926018	PB2	United States	2014-Oct-23	A/Alabama/07/2014		Other Database Import	Wentworth,D.; Katz,J.; Barnes,J.; Garten,R.; Xu,X.
EPI926020	NP	United States	2014-Oct-23	A/Alabama/07/2014		Other Database Import	Wentworth,D.; Katz,J.; Barnes,J.; Garten,R.; Xu,X.
EPI926026	HA	United States	2014-Oct-23	A/Alabama/07/2014		Other Database Import	Wentworth,D.; Katz,J.; Barnes,J.; Garten,R.; Xu,X.
EPI925937	NA	United States	2014-Oct-21	A/Iowa/16/2014		Other Database Import	Wentworth,D.; Katz,J.; Barnes,J.; Garten,R.; Xu,X.
EPI925884	MP	United States	2014-Oct-21	A/Iowa/16/2014		Other Database Import	Wentworth,D.; Katz,J.; Barnes,J.; Garten,R.; Xu,X.
EPI925890	PA	United States	2014-Oct-21	A/Iowa/16/2014		Other Database Import	Wentworth,D.; Katz,J.; Barnes,J.; Garten,R.; Xu,X.
EPI925891	PB2	United States	2014-Oct-21	A/Iowa/16/2014		Other Database Import	Wentworth,D.; Katz,J.; Barnes,J.; Garten,R.; Xu,X.
EPI925909	HA	United States	2014-Oct-21	A/Iowa/16/2014		Other Database Import	Wentworth,D.; Katz,J.; Barnes,J.; Garten,R.; Xu,X.
EPI925849	NS	United States	2014-Oct-21	A/Iowa/16/2014		Other Database Import	Wentworth,D.; Katz,J.; Barnes,J.; Garten,R.; Xu,X.
EPI925875	NP	United States	2014-Oct-21	A/Iowa/16/2014		Other Database Import	Wentworth,D.; Katz,J.; Barnes,J.; Garten,R.; Xu,X.
EPI926023	PB1	United States	2014-Oct-21	A/Iowa/16/2014		Other Database Import	Wentworth,D.; Katz,J.; Barnes,J.; Garten,R.; Xu,X.
EPI925887	NA	United States	2014-Oct-21	A/Louisiana/13/2014		Other Database Import	Wentworth,D.; Katz,J.; Barnes,J.; Garten,R.; Xu,X.
EPI925895	NP	United States	2014-Oct-21	A/Louisiana/13/2014		Other Database Import	Wentworth,D.; Katz,J.; Barnes,J.; Garten,R.; Xu,X.
EPI925901	PB2	United States	2014-Oct-21	A/Louisiana/13/2014		Other Database Import	Wentworth,D.; Katz,J.; Barnes,J.; Garten,R.; Xu,X.
EPI925903	PA	United States	2014-Oct-21	A/Louisiana/13/2014		Other Database Import	Wentworth,D.; Katz,J.; Barnes,J.; Garten,R.; Xu,X.
EPI925930	NS	United States	2014-Oct-21	A/Louisiana/13/2014		Other Database Import	Wentworth,D.; Katz,J.; Barnes,J.; Garten,R.; Xu,X.
EPI925840	PB1	United States	2014-Oct-21	A/Louisiana/13/2014		Other Database Import	Wentworth,D.; Katz,J.; Barnes,J.; Garten,R.; Xu,X.
EPI925844	MP	United States	2014-Oct-21	A/Louisiana/13/2014		Other Database Import	Wentworth,D.; Katz,J.; Barnes,J.; Garten,R.; Xu,X.
EPI925872	HA	United States	2014-Oct-21	A/Louisiana/13/2014		Other Database Import	Wentworth,D.; Katz,J.; Barnes,J.; Garten,R.; Xu,X.
EPI925886	PA	United States	2014-Oct-29	A/Kansas/08/2014		Other Database Import	Wentworth,D.; Katz,J.; Barnes,J.; Garten,R.; Xu,X.
EPI925894	NS	United States	2014-Oct-29	A/Kansas/08/2014		Other Database Import	Wentworth,D.; Katz,J.; Barnes,J.; Garten,R.; Xu,X.
EPI925931	NP	United States	2014-Oct-29	A/Kansas/08/2014		Other Database Import	Wentworth,D.; Katz,J.; Barnes,J.; Garten,R.; Xu,X.
EPI925932	PB1	United States	2014-Oct-29	A/Kansas/08/2014		Other Database Import	Wentworth,D.; Katz,J.; Barnes,J.; Garten,R.; Xu,X.
EPI925839	PB2	United States	2014-Oct-29	A/Kansas/08/2014		Other Database Import	Wentworth,D.; Katz,J.; Barnes,J.; Garten,R.; Xu,X.
EPI926279	NA	United States	2014-Oct-29	A/Kansas/08/2014		Other Database Import	Wentworth,D.; Katz,J.; Barnes,J.; Garten,R.; Xu,X.
EPI926021	MP	United States	2014-Oct-29	A/Kansas/08/2014		Other Database Import	Wentworth,D.; Katz,J.; Barnes,J.; Garten,R.; Xu,X.
EPI926034	HA	United States	2014-Oct-29	A/Kansas/08/2014		Other Database Import	Wentworth,D.; Katz,J.; Barnes,J.; Garten,R.; Xu,X.
EPI925905	NP	United States	2014-Oct-29	A/Ohio/04/2014		Other Database Import	Wentworth,D.; Katz,J.; Barnes,J.; Garten,R.; Xu,X.
EPI925907	MP	United States	2014-Oct-29	A/Ohio/04/2014		Other Database Import	Wentworth,D.; Katz,J.; Barnes,J.; Garten,R.; Xu,X.
EPI925916	NS	United States	2014-Oct-29	A/Ohio/04/2014		Other Database Import	Wentworth,D.; Katz,J.; Barnes,J.; Garten,R.; Xu,X.
EPI925924	HA	United States	2014-Oct-29	A/Ohio/04/2014		Other Database Import	Wentworth,D.; Katz,J.; Barnes,J.; Garten,R.; Xu,X.
EPI925835	PB2	United States	2014-Oct-29	A/Ohio/04/2014		Other Database Import	Wentworth,D.; Katz,J.; Barnes,J.; Garten,R.; Xu,X.
EPI925877	PB1	United States	2014-Oct-29	A/Ohio/04/2014		Other Database Import	Wentworth,D.; Katz,J.; Barnes,J.; Garten,R.; Xu,X.
EPI925878	NA	United States	2014-Oct-29	A/Ohio/04/2014		Other Database Import	Wentworth,D.; Katz,J.; Barnes,J.; Garten,R.; Xu,X.
EPI926039	PA	United States	2014-Oct-29	A/Ohio/04/2014		Other Database Import	Wentworth,D.; Katz,J.; Barnes,J.; Garten,R.; Xu,X.
EPI925943	NA	United States	2014-Oct-28	A/Montana/14/2014		Other Database Import	Wentworth,D.; Katz,J.; Barnes,J.; Garten,R.; Xu,X.
EPI925945	HA	United States	2014-Oct-28	A/Montana/14/2014		Other Database Import	Wentworth,D.; Katz,J.; Barnes,J.; Garten,R.; Xu,X.
EPI925899	PA	United States	2014-Oct-28	A/Montana/14/2014		Other Database Import	Wentworth,D.; Katz,J.; Barnes,J.; Garten,R.; Xu,X.
EPI925852	MP	United States	2014-Oct-28	A/Montana/14/2014		Other Database Import	Wentworth,D.; Katz,J.; Barnes,J.; Garten,R.; Xu,X.
EPI925869	NS	United States	2014-Oct-28	A/Montana/14/2014		Other Database Import	Wentworth,D.; Katz,J.; Barnes,J.; Garten,R.; Xu,X.
EPI925873	NP	United States	2014-Oct-28	A/Montana/14/2014		Other Database Import	Wentworth,D.; Katz,J.; Barnes,J.; Garten,R.; Xu,X.
EPI925829	PB1	United States	2014-Oct-28	A/Montana/14/2014		Other Database Import	Wentworth,D.; Katz,J.; Barnes,J.; Garten,R.; Xu,X.
EPI926038	PB2	United States	2014-Oct-28	A/Montana/14/2014		Other Database Import	Wentworth,D.; Katz,J.; Barnes,J.; Garten,R.; Xu,X.
EPI925898	PB1	United States	2014-Oct-20	A/Iowa/15/2014		Other Database Import	Wentworth,D.; Katz,J.; Barnes,J.; Garten,R.; Xu,X.
EPI925947	NP	United States	2014-Oct-20	A/Iowa/15/2014		Other Database Import	Wentworth,D.; Katz,J.; Barnes,J.; Garten,R.; Xu,X.
EPI925838	NS	United States	2014-Oct-20	A/Iowa/15/2014		Other Database Import	Wentworth,D.; Katz,J.; Barnes,J.; Garten,R.; Xu,X.
EPI925846	MP	United States	2014-Oct-20	A/Iowa/15/2014		Other Database Import	Wentworth,D.; Katz,J.; Barnes,J.; Garten,R.; Xu,X.
EPI925851	PA	United States	2014-Oct-20	A/Iowa/15/2014		Other Database Import	Wentworth,D.; Katz,J.; Barnes,J.; Garten,R.; Xu,X.
EPI925828	NA	United States	2014-Oct-20	A/Iowa/15/2014		Other Database Import	Wentworth,D.; Katz,J.; Barnes,J.; Garten,R.; Xu,X.
EPI926030	PB2	United States	2014-Oct-20	A/Iowa/15/2014		Other Database Import	Wentworth,D.; Katz,J.; Barnes,J.; Garten,R.; Xu,X.
EPI926051	HA	United States	2014-Oct-20	A/Iowa/15/2014		Other Database Import	Wentworth,D.; Katz,J.; Barnes,J.; Garten,R.; Xu,X.
EPI926506	NS	United States	2014-Oct-06	A/Washington/18/2014		Other Database Import	Wentworth,D.; Katz,J.; Barnes,J.; Garten,R.; Xu,X.
EPI926463	MP	United States	2014-Oct-06	A/Washington/18/2014		Other Database Import	Wentworth,D.; Katz,J.; Barnes,J.; Garten,R.; Xu,X.
EPI925896	HA	United States	2014-Oct-06	A/Washington/18/2014		Other Database Import	Wentworth,D.; Katz,J.; Barnes,J.; Garten,R.; Xu,X.
EPI926363	NP	United States	2014-Oct-06	A/Washington/18/2014		Other Database Import	Wentworth,D.; Katz,J.; Barnes,J.; Garten,R.; Xu,X.
EPI926375	PA	United States	2014-Oct-06	A/Washington/18/2014		Other Database Import	Wentworth,D.; Katz,J.; Barnes,J.; Garten,R.; Xu,X.
EPI925806	PB2	United States	2014-Oct-06	A/Washington/18/2014		Other Database Import	Wentworth,D.; Katz,J.; Barnes,J.; Garten,R.; Xu,X.
EPI926352	PB1	United States	2014-Oct-06	A/Washington/18/2014		Other Database Import	Wentworth,D.; Katz,J.; Barnes,J.; Garten,R.; Xu,X.
EPI926075	NA	United States	2014-Oct-06	A/Washington/18/2014		Other Database Import	Wentworth,D.; Katz,J.; Barnes,J.; Garten,R.; Xu,X.
EPI926121	NP	United States	2014-Oct-05	A/Alaska/47/2014		Other Database Import	Wentworth,D.; Katz,J.; Barnes,J.; Garten,R.; Xu,X.
EPI926123	MP	United States	2014-Oct-05	A/Alaska/47/2014		Other Database Import	Wentworth,D.; Katz,J.; Barnes,J.; Garten,R.; Xu,X.
EPI926128	PB1	United States	2014-Oct-05	A/Alaska/47/2014		Other Database Import	Wentworth,D.; Katz,J.; Barnes,J.; Garten,R.; Xu,X.
EPI926131	NA	United States	2014-Oct-05	A/Alaska/47/2014		Other Database Import	Wentworth,D.; Katz,J.; Barnes,J.; Garten,R.; Xu,X.
EPI925868	NS	United States	2014-Oct-05	A/Alaska/47/2014		Other Database Import	Wentworth,D.; Katz,J.; Barnes,J.; Garten,R.; Xu,X.
EPI925799	PA	United States	2014-Oct-05	A/Alaska/47/2014		Other Database Import	Wentworth,D.; Katz,J.; Barnes,J.; Garten,R.; Xu,X.
EPI925823	PB2	United States	2014-Oct-05	A/Alaska/47/2014		Other Database Import	Wentworth,D.; Katz,J.; Barnes,J.; Garten,R.; Xu,X.
EPI926092	HA	United States	2014-Oct-05	A/Alaska/47/2014		Other Database Import	Wentworth,D.; Katz,J.; Barnes,J.; Garten,R.; Xu,X.
EPI923975	NP	United States	2014-Oct-12	A/Iowa/14/2014		Other Database Import	Wentworth,D.; Katz,J.; Barnes,J.; Garten,R.; Xu,X.
EPI926490	PA	United States	2014-Oct-12	A/Iowa/14/2014		Other Database Import	Wentworth,D.; Katz,J.; Barnes,J.; Garten,R.; Xu,X.
EPI926129	NS	United States	2014-Oct-12	A/Iowa/14/2014		Other Database Import	Wentworth,D.; Katz,J.; Barnes,J.; Garten,R.; Xu,X.
EPI926134	HA	United States	2014-Oct-12	A/Iowa/14/2014		Other Database Import	Wentworth,D.; Katz,J.; Barnes,J.; Garten,R.; Xu,X.
EPI926100	MP	United States	2014-Oct-12	A/Iowa/14/2014		Other Database Import	Wentworth,D.; Katz,J.; Barnes,J.; Garten,R.; Xu,X.
EPI926045	PB2	United States	2014-Oct-12	A/Iowa/14/2014		Other Database Import	Wentworth,D.; Katz,J.; Barnes,J.; Garten,R.; Xu,X.
EPI926524	PB1	United States	2014-Oct-12	A/Iowa/14/2014		Other Database Import	Wentworth,D.; Katz,J.; Barnes,J.; Garten,R.; Xu,X.
EPI926531	NA	United States	2014-Oct-12	A/Iowa/14/2014		Other Database Import	Wentworth,D.; Katz,J.; Barnes,J.; Garten,R.; Xu,X.
EPI926498	PB2	United States	2014-Oct-21	A/Delaware/22/2014		Other Database Import	Wentworth,D.; Katz,J.; Barnes,J.; Garten,R.; Xu,X.
EPI923943	PB1	United States	2014-Oct-21	A/Delaware/22/2014		Other Database Import	Wentworth,D.; Katz,J.; Barnes,J.; Garten,R.; Xu,X.
EPI926369	PA	United States	2014-Oct-21	A/Delaware/22/2014		Other Database Import	Wentworth,D.; Katz,J.; Barnes,J.; Garten,R.; Xu,X.
EPI926120	NP	United States	2014-Oct-21	A/Delaware/22/2014		Other Database Import	Wentworth,D.; Katz,J.; Barnes,J.; Garten,R.; Xu,X.
EPI926132	NA	United States	2014-Oct-21	A/Delaware/22/2014		Other Database Import	Wentworth,D.; Katz,J.; Barnes,J.; Garten,R.; Xu,X.
EPI926082	HA	United States	2014-Oct-21	A/Delaware/22/2014		Other Database Import	Wentworth,D.; Katz,J.; Barnes,J.; Garten,R.; Xu,X.
EPI926098	NS	United States	2014-Oct-21	A/Delaware/22/2014		Other Database Import	Wentworth,D.; Katz,J.; Barnes,J.; Garten,R.; Xu,X.
EPI926064	MP	United States	2014-Oct-21	A/Delaware/22/2014		Other Database Import	Wentworth,D.; Katz,J.; Barnes,J.; Garten,R.; Xu,X.
EPI924002	MP	United States	2014-Oct-30	A/Texas/66/2014		Other Database Import	Wentworth,D.; Katz,J.; Barnes,J.; Garten,R.; Xu,X.
EPI923919	PB2	United States	2014-Oct-30	A/Texas/66/2014		Other Database Import	Wentworth,D.; Katz,J.; Barnes,J.; Garten,R.; Xu,X.
EPI923934	HA	United States	2014-Oct-30	A/Texas/66/2014		Other Database Import	Wentworth,D.; Katz,J.; Barnes,J.; Garten,R.; Xu,X.
EPI923942	NP	United States	2014-Oct-30	A/Texas/66/2014		Other Database Import	Wentworth,D.; Katz,J.; Barnes,J.; Garten,R.; Xu,X.
EPI925816	NA	United States	2014-Oct-30	A/Texas/66/2014		Other Database Import	Wentworth,D.; Katz,J.; Barnes,J.; Garten,R.; Xu,X.
EPI925803	PB1	United States	2014-Oct-30	A/Texas/66/2014		Other Database Import	Wentworth,D.; Katz,J.; Barnes,J.; Garten,R.; Xu,X.
EPI925809	PA	United States	2014-Oct-30	A/Texas/66/2014		Other Database Import	Wentworth,D.; Katz,J.; Barnes,J.; Garten,R.; Xu,X.
EPI926276	NS	United States	2014-Oct-30	A/Texas/66/2014		Other Database Import	Wentworth,D.; Katz,J.; Barnes,J.; Garten,R.; Xu,X.
EPI923991	PB1	United States	2014-Oct-28	A/Arkansas/13/2014		Other Database Import	Wentworth,D.; Katz,J.; Barnes,J.; Garten,R.; Xu,X.
EPI923963	NS	United States	2014-Oct-28	A/Arkansas/13/2014		Other Database Import	Wentworth,D.; Katz,J.; Barnes,J.; Garten,R.; Xu,X.
EPI923916	NA	United States	2014-Oct-28	A/Arkansas/13/2014		Other Database Import	Wentworth,D.; Katz,J.; Barnes,J.; Garten,R.; Xu,X.
EPI923936	HA	United States	2014-Oct-28	A/Arkansas/13/2014		Other Database Import	Wentworth,D.; Katz,J.; Barnes,J.; Garten,R.; Xu,X.
EPI925800	PA	United States	2014-Oct-28	A/Arkansas/13/2014		Other Database Import	Wentworth,D.; Katz,J.; Barnes,J.; Garten,R.; Xu,X.
EPI925818	MP	United States	2014-Oct-28	A/Arkansas/13/2014		Other Database Import	Wentworth,D.; Katz,J.; Barnes,J.; Garten,R.; Xu,X.
EPI925821	NP	United States	2014-Oct-28	A/Arkansas/13/2014		Other Database Import	Wentworth,D.; Katz,J.; Barnes,J.; Garten,R.; Xu,X.
EPI925807	PB2	United States	2014-Oct-28	A/Arkansas/13/2014		Other Database Import	Wentworth,D.; Katz,J.; Barnes,J.; Garten,R.; Xu,X.
EPI926437	PB2	United States	2014-Oct-01	A/Texas/37/2014		Other Database Import	Wentworth,D.; Katz,J.; Barnes,J.; Garten,R.; Xu,X.
EPI924017	NA	United States	2014-Oct-01	A/Texas/37/2014		Other Database Import	Wentworth,D.; Katz,J.; Barnes,J.; Garten,R.; Xu,X.
EPI926467	NA	United States	2014-Oct-01	A/Texas/37/2014		Other Database Import	Wentworth,D.; Katz,J.; Barnes,J.; Garten,R.; Xu,X.
EPI926475	NP	United States	2014-Oct-01	A/Texas/37/2014		Other Database Import	Wentworth,D.; Katz,J.; Barnes,J.; Garten,R.; Xu,X.
EPI924006	MP	United States	2014-Oct-01	A/Texas/37/2014		Other Database Import	Wentworth,D.; Katz,J.; Barnes,J.; Garten,R.; Xu,X.
EPI924010	PB2	United States	2014-Oct-01	A/Texas/37/2014		Other Database Import	Wentworth,D.; Katz,J.; Barnes,J.; Garten,R.; Xu,X.
EPI923914	HA	United States	2014-Oct-01	A/Texas/37/2014		Other Database Import	Wentworth,D.; Katz,J.; Barnes,J.; Garten,R.; Xu,X.
EPI923918	NP	United States	2014-Oct-01	A/Texas/37/2014		Other Database Import	Wentworth,D.; Katz,J.; Barnes,J.; Garten,R.; Xu,X.
EPI923923	PB1	United States	2014-Oct-01	A/Texas/37/2014		Other Database Import	Wentworth,D.; Katz,J.; Barnes,J.; Garten,R.; Xu,X.
EPI926406	PB1	United States	2014-Oct-01	A/Texas/37/2014		Other Database Import	Wentworth,D.; Katz,J.; Barnes,J.; Garten,R.; Xu,X.
EPI926418	PA	United States	2014-Oct-01	A/Texas/37/2014		Other Database Import	Wentworth,D.; Katz,J.; Barnes,J.; Garten,R.; Xu,X.
EPI926107	NS	United States	2014-Oct-01	A/Texas/37/2014		Other Database Import	Wentworth,D.; Katz,J.; Barnes,J.; Garten,R.; Xu,X.
EPI926115	PB1	United States	2014-Oct-01	A/Texas/37/2014		Other Database Import	Wentworth,D.; Katz,J.; Barnes,J.; Garten,R.; Xu,X.
EPI926118	PB2	United States	2014-Oct-01	A/Texas/37/2014		Other Database Import	Wentworth,D.; Katz,J.; Barnes,J.; Garten,R.; Xu,X.
EPI926117	HA	United States	2014-Oct-01	A/Texas/37/2014		Other Database Import	Wentworth,D.; Katz,J.; Barnes,J.; Garten,R.; Xu,X.
EPI926119	NP	United States	2014-Oct-01	A/Texas/37/2014		Other Database Import	Wentworth,D.; Katz,J.; Barnes,J.; Garten,R.; Xu,X.
EPI926130	NS	United States	2014-Oct-01	A/Texas/37/2014		Other Database Import	Wentworth,D.; Katz,J.; Barnes,J.; Garten,R.; Xu,X.
EPI926746	NS	United States	2014-Oct-01	A/Texas/37/2014		Other Database Import	Wentworth,D.; Katz,J.; Barnes,J.; Garten,R.; Xu,X.
EPI925824	HA	United States	2014-Oct-01	A/Texas/37/2014		Other Database Import	Wentworth,D.; Katz,J.; Barnes,J.; Garten,R.; Xu,X.
EPI926759	PA	United States	2014-Oct-01	A/Texas/37/2014		Other Database Import	Wentworth,D.; Katz,J.; Barnes,J.; Garten,R.; Xu,X.
EPI926073	NA	United States	2014-Oct-01	A/Texas/37/2014		Other Database Import	Wentworth,D.; Katz,J.; Barnes,J.; Garten,R.; Xu,X.
EPI926077	PA	United States	2014-Oct-01	A/Texas/37/2014		Other Database Import	Wentworth,D.; Katz,J.; Barnes,J.; Garten,R.; Xu,X.
EPI926081	MP	United States	2014-Oct-01	A/Texas/37/2014		Other Database Import	Wentworth,D.; Katz,J.; Barnes,J.; Garten,R.; Xu,X.
EPI926527	MP	United States	2014-Oct-01	A/Texas/37/2014		Other Database Import	Wentworth,D.; Katz,J.; Barnes,J.; Garten,R.; Xu,X.
EPI926441	NS	United States	2014-Oct-07	A/Florida/37/2014		Other Database Import	Wentworth,D.; Katz,J.; Barnes,J.; Garten,R.; Xu,X.
EPI924031	NS	United States	2014-Oct-07	A/Florida/37/2014		Other Database Import	Wentworth,D.; Katz,J.; Barnes,J.; Garten,R.; Xu,X.
EPI926472	HA	United States	2014-Oct-07	A/Florida/37/2014		Other Database Import	Wentworth,D.; Katz,J.; Barnes,J.; Garten,R.; Xu,X.
EPI926482	PA	United States	2014-Oct-07	A/Florida/37/2014		Other Database Import	Wentworth,D.; Katz,J.; Barnes,J.; Garten,R.; Xu,X.
EPI926491	NA	United States	2014-Oct-07	A/Florida/37/2014		Other Database Import	Wentworth,D.; Katz,J.; Barnes,J.; Garten,R.; Xu,X.
EPI926493	PB1	United States	2014-Oct-07	A/Florida/37/2014		Other Database Import	Wentworth,D.; Katz,J.; Barnes,J.; Garten,R.; Xu,X.
EPI926362	MP	United States	2014-Oct-07	A/Florida/37/2014		Other Database Import	Wentworth,D.; Katz,J.; Barnes,J.; Garten,R.; Xu,X.
EPI923903	PB2	United States	2014-Oct-07	A/Florida/37/2014		Other Database Import	Wentworth,D.; Katz,J.; Barnes,J.; Garten,R.; Xu,X.
EPI926154	PB2	United States	2014-Oct-07	A/Florida/37/2014		Other Database Import	Wentworth,D.; Katz,J.; Barnes,J.; Garten,R.; Xu,X.
EPI926157	MP	United States	2014-Oct-07	A/Florida/37/2014		Other Database Import	Wentworth,D.; Katz,J.; Barnes,J.; Garten,R.; Xu,X.
EPI926169	NP	United States	2014-Oct-07	A/Florida/37/2014		Other Database Import	Wentworth,D.; Katz,J.; Barnes,J.; Garten,R.; Xu,X.
EPI926751	NP	United States	2014-Oct-07	A/Florida/37/2014		Other Database Import	Wentworth,D.; Katz,J.; Barnes,J.; Garten,R.; Xu,X.
EPI925876	NA	United States	2014-Oct-07	A/Florida/37/2014		Other Database Import	Wentworth,D.; Katz,J.; Barnes,J.; Garten,R.; Xu,X.
EPI926245	PA	United States	2014-Oct-07	A/Florida/37/2014		Other Database Import	Wentworth,D.; Katz,J.; Barnes,J.; Garten,R.; Xu,X.
EPI926208	PB1	United States	2014-Oct-07	A/Florida/37/2014		Other Database Import	Wentworth,D.; Katz,J.; Barnes,J.; Garten,R.; Xu,X.
EPI926273	HA	United States	2014-Oct-07	A/Florida/37/2014		Other Database Import	Wentworth,D.; Katz,J.; Barnes,J.; Garten,R.; Xu,X.
EPI923882	MP	United States	2014-Oct-18	A/California/50/2014		Other Database Import	Wentworth,D.; Katz,J.; Barnes,J.; Garten,R.; Xu,X.
EPI925812	HA	United States	2014-Oct-18	A/California/50/2014		Other Database Import	Wentworth,D.; Katz,J.; Barnes,J.; Garten,R.; Xu,X.
EPI925874	NP	United States	2014-Oct-18	A/California/50/2014		Other Database Import	Wentworth,D.; Katz,J.; Barnes,J.; Garten,R.; Xu,X.
EPI926768	PA	United States	2014-Oct-18	A/California/50/2014		Other Database Import	Wentworth,D.; Katz,J.; Barnes,J.; Garten,R.; Xu,X.
EPI925810	NA	United States	2014-Oct-18	A/California/50/2014		Other Database Import	Wentworth,D.; Katz,J.; Barnes,J.; Garten,R.; Xu,X.
EPI926049	NS	United States	2014-Oct-18	A/California/50/2014		Other Database Import	Wentworth,D.; Katz,J.; Barnes,J.; Garten,R.; Xu,X.
EPI926058	PB2	United States	2014-Oct-18	A/California/50/2014		Other Database Import	Wentworth,D.; Katz,J.; Barnes,J.; Garten,R.; Xu,X.
EPI926063	PB1	United States	2014-Oct-18	A/California/50/2014		Other Database Import	Wentworth,D.; Katz,J.; Barnes,J.; Garten,R.; Xu,X.
EPI926446	NP	United States	2014-Oct-22	A/Texas/42/2014		Other Database Import	Wentworth,D.; Katz,J.; Barnes,J.; Garten,R.; Xu,X.
EPI924027	NS	United States	2014-Oct-22	A/Texas/42/2014		Other Database Import	Wentworth,D.; Katz,J.; Barnes,J.; Garten,R.; Xu,X.
EPI926468	PA	United States	2014-Oct-22	A/Texas/42/2014		Other Database Import	Wentworth,D.; Katz,J.; Barnes,J.; Garten,R.; Xu,X.
EPI926471	HA	United States	2014-Oct-22	A/Texas/42/2014		Other Database Import	Wentworth,D.; Katz,J.; Barnes,J.; Garten,R.; Xu,X.
EPI926478	PB2	United States	2014-Oct-22	A/Texas/42/2014		Other Database Import	Wentworth,D.; Katz,J.; Barnes,J.; Garten,R.; Xu,X.
EPI924004	NP	United States	2014-Oct-22	A/Texas/42/2014		Other Database Import	Wentworth,D.; Katz,J.; Barnes,J.; Garten,R.; Xu,X.
EPI924005	HA	United States	2014-Oct-22	A/Texas/42/2014		Other Database Import	Wentworth,D.; Katz,J.; Barnes,J.; Garten,R.; Xu,X.
EPI924009	PB2	United States	2014-Oct-22	A/Texas/42/2014		Other Database Import	Wentworth,D.; Katz,J.; Barnes,J.; Garten,R.; Xu,X.
EPI923930	PB1	United States	2014-Oct-22	A/Texas/42/2014		Other Database Import	Wentworth,D.; Katz,J.; Barnes,J.; Garten,R.; Xu,X.
EPI926420	NS	United States	2014-Oct-22	A/Texas/42/2014		Other Database Import	Wentworth,D.; Katz,J.; Barnes,J.; Garten,R.; Xu,X.
EPI923878	NA	United States	2014-Oct-22	A/Texas/42/2014		Other Database Import	Wentworth,D.; Katz,J.; Barnes,J.; Garten,R.; Xu,X.
EPI926342	MP	United States	2014-Oct-22	A/Texas/42/2014		Other Database Import	Wentworth,D.; Katz,J.; Barnes,J.; Garten,R.; Xu,X.
EPI926749	PA	United States	2014-Oct-22	A/Texas/42/2014		Other Database Import	Wentworth,D.; Katz,J.; Barnes,J.; Garten,R.; Xu,X.
EPI926767	MP	United States	2014-Oct-22	A/Texas/42/2014		Other Database Import	Wentworth,D.; Katz,J.; Barnes,J.; Garten,R.; Xu,X.
EPI926298	PB1	United States	2014-Oct-22	A/Texas/42/2014		Other Database Import	Wentworth,D.; Katz,J.; Barnes,J.; Garten,R.; Xu,X.
EPI926599	NA	United States	2014-Oct-22	A/Texas/42/2014		Other Database Import	Wentworth,D.; Katz,J.; Barnes,J.; Garten,R.; Xu,X.
EPI926785	PA	United States	2014-Oct-05	A/Oregon/09/2014		Other Database Import	Wentworth,D.; Katz,J.; Barnes,J.; Garten,R.; Xu,X.
EPI924015	HA	United States	2014-Oct-05	A/Oregon/09/2014		Other Database Import	Wentworth,D.; Katz,J.; Barnes,J.; Garten,R.; Xu,X.
EPI924007	NS	United States	2014-Oct-05	A/Oregon/09/2014		Other Database Import	Wentworth,D.; Katz,J.; Barnes,J.; Garten,R.; Xu,X.
EPI923875	NA	United States	2014-Oct-05	A/Oregon/09/2014		Other Database Import	Wentworth,D.; Katz,J.; Barnes,J.; Garten,R.; Xu,X.
EPI923885	MP	United States	2014-Oct-05	A/Oregon/09/2014		Other Database Import	Wentworth,D.; Katz,J.; Barnes,J.; Garten,R.; Xu,X.
EPI923904	NP	United States	2014-Oct-05	A/Oregon/09/2014		Other Database Import	Wentworth,D.; Katz,J.; Barnes,J.; Garten,R.; Xu,X.
EPI926756	PB2	United States	2014-Oct-05	A/Oregon/09/2014		Other Database Import	Wentworth,D.; Katz,J.; Barnes,J.; Garten,R.; Xu,X.
EPI926765	PB1	United States	2014-Oct-05	A/Oregon/09/2014		Other Database Import	Wentworth,D.; Katz,J.; Barnes,J.; Garten,R.; Xu,X.
EPI923872	NS	United States	2014-Oct-19	A/California/51/2014		Other Database Import	Wentworth,D.; Katz,J.; Barnes,J.; Garten,R.; Xu,X.
EPI925814	NA	United States	2014-Oct-19	A/California/51/2014		Other Database Import	Wentworth,D.; Katz,J.; Barnes,J.; Garten,R.; Xu,X.
EPI926743	HA	United States	2014-Oct-19	A/California/51/2014		Other Database Import	Wentworth,D.; Katz,J.; Barnes,J.; Garten,R.; Xu,X.
EPI926287	MP	United States	2014-Oct-19	A/California/51/2014		Other Database Import	Wentworth,D.; Katz,J.; Barnes,J.; Garten,R.; Xu,X.
EPI925808	NP	United States	2014-Oct-19	A/California/51/2014		Other Database Import	Wentworth,D.; Katz,J.; Barnes,J.; Garten,R.; Xu,X.
EPI926076	PA	United States	2014-Oct-19	A/California/51/2014		Other Database Import	Wentworth,D.; Katz,J.; Barnes,J.; Garten,R.; Xu,X.
EPI926054	PB1	United States	2014-Oct-19	A/California/51/2014		Other Database Import	Wentworth,D.; Katz,J.; Barnes,J.; Garten,R.; Xu,X.
EPI926070	PB2	United States	2014-Oct-19	A/California/51/2014		Other Database Import	Wentworth,D.; Katz,J.; Barnes,J.; Garten,R.; Xu,X.
EPI923867	MP	United States	2014-Oct-24	A/California/52/2014		Other Database Import	Wentworth,D.; Katz,J.; Barnes,J.; Garten,R.; Xu,X.
EPI923946	NS	United States	2014-Oct-24	A/California/52/2014		Other Database Import	Wentworth,D.; Katz,J.; Barnes,J.; Garten,R.; Xu,X.
EPI925813	NP	United States	2014-Oct-24	A/California/52/2014		Other Database Import	Wentworth,D.; Katz,J.; Barnes,J.; Garten,R.; Xu,X.
EPI926758	HA	United States	2014-Oct-24	A/California/52/2014		Other Database Import	Wentworth,D.; Katz,J.; Barnes,J.; Garten,R.; Xu,X.
EPI925805	NA	United States	2014-Oct-24	A/California/52/2014		Other Database Import	Wentworth,D.; Katz,J.; Barnes,J.; Garten,R.; Xu,X.
EPI926053	PA	United States	2014-Oct-24	A/California/52/2014		Other Database Import	Wentworth,D.; Katz,J.; Barnes,J.; Garten,R.; Xu,X.
EPI926061	PB1	United States	2014-Oct-24	A/California/52/2014		Other Database Import	Wentworth,D.; Katz,J.; Barnes,J.; Garten,R.; Xu,X.
EPI926066	PB2	United States	2014-Oct-24	A/California/52/2014		Other Database Import	Wentworth,D.; Katz,J.; Barnes,J.; Garten,R.; Xu,X.
EPI924011	HA	United States	2014-Oct-11	A/Louisiana/08/2014		Other Database Import	Wentworth,D.; Katz,J.; Barnes,J.; Garten,R.; Xu,X.
EPI924023	NP	United States	2014-Oct-11	A/Louisiana/08/2014		Other Database Import	Wentworth,D.; Katz,J.; Barnes,J.; Garten,R.; Xu,X.
EPI923976	NA	United States	2014-Oct-11	A/Louisiana/08/2014		Other Database Import	Wentworth,D.; Katz,J.; Barnes,J.; Garten,R.; Xu,X.
EPI923986	MP	United States	2014-Oct-11	A/Louisiana/08/2014		Other Database Import	Wentworth,D.; Katz,J.; Barnes,J.; Garten,R.; Xu,X.
EPI924003	PA	United States	2014-Oct-11	A/Louisiana/08/2014		Other Database Import	Wentworth,D.; Katz,J.; Barnes,J.; Garten,R.; Xu,X.
EPI926485	NP	United States	2014-Oct-11	A/Louisiana/08/2014		Other Database Import	Wentworth,D.; Katz,J.; Barnes,J.; Garten,R.; Xu,X.
EPI926705	PA	United States	2014-Oct-11	A/Louisiana/08/2014		Other Database Import	Wentworth,D.; Katz,J.; Barnes,J.; Garten,R.; Xu,X.
EPI923866	PB2	United States	2014-Oct-11	A/Louisiana/08/2014		Other Database Import	Wentworth,D.; Katz,J.; Barnes,J.; Garten,R.; Xu,X.
EPI923876	PB1	United States	2014-Oct-11	A/Louisiana/08/2014		Other Database Import	Wentworth,D.; Katz,J.; Barnes,J.; Garten,R.; Xu,X.
EPI926422	HA	United States	2014-Oct-11	A/Louisiana/08/2014		Other Database Import	Wentworth,D.; Katz,J.; Barnes,J.; Garten,R.; Xu,X.
EPI926635	PB1	United States	2014-Oct-11	A/Louisiana/08/2014		Other Database Import	Wentworth,D.; Katz,J.; Barnes,J.; Garten,R.; Xu,X.
EPI926777	NS	United States	2014-Oct-11	A/Louisiana/08/2014		Other Database Import	Wentworth,D.; Katz,J.; Barnes,J.; Garten,R.; Xu,X.
EPI926315	MP	United States	2014-Oct-11	A/Louisiana/08/2014		Other Database Import	Wentworth,D.; Katz,J.; Barnes,J.; Garten,R.; Xu,X.
EPI926520	NA	United States	2014-Oct-11	A/Louisiana/08/2014		Other Database Import	Wentworth,D.; Katz,J.; Barnes,J.; Garten,R.; Xu,X.
EPI926522	PB2	United States	2014-Oct-11	A/Louisiana/08/2014		Other Database Import	Wentworth,D.; Katz,J.; Barnes,J.; Garten,R.; Xu,X.
EPI926553	NS	United States	2014-Oct-11	A/Louisiana/08/2014		Other Database Import	Wentworth,D.; Katz,J.; Barnes,J.; Garten,R.; Xu,X.
EPI924012	NS	United States	2014-Oct-21	A/Louisiana/11/2014		Other Database Import	Wentworth,D.; Katz,J.; Barnes,J.; Garten,R.; Xu,X.
EPI923922	NP	United States	2014-Oct-21	A/Louisiana/11/2014		Other Database Import	Wentworth,D.; Katz,J.; Barnes,J.; Garten,R.; Xu,X.
EPI923856	MP	United States	2014-Oct-21	A/Louisiana/11/2014		Other Database Import	Wentworth,D.; Katz,J.; Barnes,J.; Garten,R.; Xu,X.
EPI923860	NA	United States	2014-Oct-21	A/Louisiana/11/2014		Other Database Import	Wentworth,D.; Katz,J.; Barnes,J.; Garten,R.; Xu,X.
EPI923950	PA	United States	2014-Oct-21	A/Louisiana/11/2014		Other Database Import	Wentworth,D.; Katz,J.; Barnes,J.; Garten,R.; Xu,X.
EPI926750	HA	United States	2014-Oct-21	A/Louisiana/11/2014		Other Database Import	Wentworth,D.; Katz,J.; Barnes,J.; Garten,R.; Xu,X.
EPI926755	PB1	United States	2014-Oct-21	A/Louisiana/11/2014		Other Database Import	Wentworth,D.; Katz,J.; Barnes,J.; Garten,R.; Xu,X.
EPI926757	PB2	United States	2014-Oct-21	A/Louisiana/11/2014		Other Database Import	Wentworth,D.; Katz,J.; Barnes,J.; Garten,R.; Xu,X.
EPI923848	HA	United States	2014-Oct-30	A/District Of Columbia/03/2014		Other Database Import	Wentworth,D.; Katz,J.; Barnes,J.; Garten,R.; Xu,X.
EPI926655	PB2	United States	2014-Oct-30	A/District Of Columbia/03/2014		Other Database Import	Wentworth,D.; Katz,J.; Barnes,J.; Garten,R.; Xu,X.
EPI923873	MP	United States	2014-Oct-30	A/District Of Columbia/03/2014		Other Database Import	Wentworth,D.; Katz,J.; Barnes,J.; Garten,R.; Xu,X.
EPI925815	NS	United States	2014-Oct-30	A/District Of Columbia/03/2014		Other Database Import	Wentworth,D.; Katz,J.; Barnes,J.; Garten,R.; Xu,X.
EPI926281	NP	United States	2014-Oct-30	A/District Of Columbia/03/2014		Other Database Import	Wentworth,D.; Katz,J.; Barnes,J.; Garten,R.; Xu,X.
EPI925802	NA	United States	2014-Oct-30	A/District Of Columbia/03/2014		Other Database Import	Wentworth,D.; Katz,J.; Barnes,J.; Garten,R.; Xu,X.
EPI926074	PA	United States	2014-Oct-30	A/District Of Columbia/03/2014		Other Database Import	Wentworth,D.; Katz,J.; Barnes,J.; Garten,R.; Xu,X.
EPI926060	PB1	United States	2014-Oct-30	A/District Of Columbia/03/2014		Other Database Import	Wentworth,D.; Katz,J.; Barnes,J.; Garten,R.; Xu,X.
EPI923994	PA	United States	2014-Oct-03	A/Colorado/16/2014		Other Database Import	Wentworth,D.; Katz,J.; Barnes,J.; Garten,R.; Xu,X.
EPI923845	NP	United States	2014-Oct-03	A/Colorado/16/2014		Other Database Import	Wentworth,D.; Katz,J.; Barnes,J.; Garten,R.; Xu,X.
EPI923854	HA	United States	2014-Oct-03	A/Colorado/16/2014		Other Database Import	Wentworth,D.; Katz,J.; Barnes,J.; Garten,R.; Xu,X.
EPI923862	NS	United States	2014-Oct-03	A/Colorado/16/2014		Other Database Import	Wentworth,D.; Katz,J.; Barnes,J.; Garten,R.; Xu,X.
EPI923948	MP	United States	2014-Oct-03	A/Colorado/16/2014		Other Database Import	Wentworth,D.; Katz,J.; Barnes,J.; Garten,R.; Xu,X.
EPI926779	PB1	United States	2014-Oct-03	A/Colorado/16/2014		Other Database Import	Wentworth,D.; Katz,J.; Barnes,J.; Garten,R.; Xu,X.
EPI926739	PB2	United States	2014-Oct-03	A/Colorado/16/2014		Other Database Import	Wentworth,D.; Katz,J.; Barnes,J.; Garten,R.; Xu,X.
EPI926742	NA	United States	2014-Oct-03	A/Colorado/16/2014		Other Database Import	Wentworth,D.; Katz,J.; Barnes,J.; Garten,R.; Xu,X.
EPI923990	PB1	United States	2014-Oct-14	A/Maine/05/2014		Other Database Import	Wentworth,D.; Katz,J.; Barnes,J.; Garten,R.; Xu,X.
EPI923935	PB2	United States	2014-Oct-14	A/Maine/05/2014		Other Database Import	Wentworth,D.; Katz,J.; Barnes,J.; Garten,R.; Xu,X.
EPI923937	NS	United States	2014-Oct-14	A/Maine/05/2014		Other Database Import	Wentworth,D.; Katz,J.; Barnes,J.; Garten,R.; Xu,X.
EPI923954	NP	United States	2014-Oct-14	A/Maine/05/2014		Other Database Import	Wentworth,D.; Katz,J.; Barnes,J.; Garten,R.; Xu,X.
EPI923959	HA	United States	2014-Oct-14	A/Maine/05/2014		Other Database Import	Wentworth,D.; Katz,J.; Barnes,J.; Garten,R.; Xu,X.
EPI923887	NA	United States	2014-Oct-14	A/Maine/05/2014		Other Database Import	Wentworth,D.; Katz,J.; Barnes,J.; Garten,R.; Xu,X.
EPI926770	MP	United States	2014-Oct-14	A/Maine/05/2014		Other Database Import	Wentworth,D.; Katz,J.; Barnes,J.; Garten,R.; Xu,X.
EPI923844	PA	United States	2014-Oct-14	A/Maine/05/2014		Other Database Import	Wentworth,D.; Katz,J.; Barnes,J.; Garten,R.; Xu,X.
EPI924030	PA	United States	2014-Oct-07	A/Louisiana/06/2014		Other Database Import	Wentworth,D.; Katz,J.; Barnes,J.; Garten,R.; Xu,X.
EPI923852	NP	United States	2014-Oct-07	A/Louisiana/06/2014		Other Database Import	Wentworth,D.; Katz,J.; Barnes,J.; Garten,R.; Xu,X.
EPI923929	PB2	United States	2014-Oct-07	A/Louisiana/06/2014		Other Database Import	Wentworth,D.; Katz,J.; Barnes,J.; Garten,R.; Xu,X.
EPI923932	NA	United States	2014-Oct-07	A/Louisiana/06/2014		Other Database Import	Wentworth,D.; Katz,J.; Barnes,J.; Garten,R.; Xu,X.
EPI923933	HA	United States	2014-Oct-07	A/Louisiana/06/2014		Other Database Import	Wentworth,D.; Katz,J.; Barnes,J.; Garten,R.; Xu,X.
EPI923956	MP	United States	2014-Oct-07	A/Louisiana/06/2014		Other Database Import	Wentworth,D.; Katz,J.; Barnes,J.; Garten,R.; Xu,X.
EPI926209	NS	United States	2014-Oct-07	A/Louisiana/06/2014		Other Database Import	Wentworth,D.; Katz,J.; Barnes,J.; Garten,R.; Xu,X.
EPI923842	PB1	United States	2014-Oct-07	A/Louisiana/06/2014		Other Database Import	Wentworth,D.; Katz,J.; Barnes,J.; Garten,R.; Xu,X.
EPI923970	NA	United States	2014-Oct-17	A/New Hampshire/20/2014		Other Database Import	Wentworth,D.; Katz,J.; Barnes,J.; Garten,R.; Xu,X.
EPI923989	PB2	United States	2014-Oct-17	A/New Hampshire/20/2014		Other Database Import	Wentworth,D.; Katz,J.; Barnes,J.; Garten,R.; Xu,X.
EPI923853	MP	United States	2014-Oct-17	A/New Hampshire/20/2014		Other Database Import	Wentworth,D.; Katz,J.; Barnes,J.; Garten,R.; Xu,X.
EPI923951	HA	United States	2014-Oct-17	A/New Hampshire/20/2014		Other Database Import	Wentworth,D.; Katz,J.; Barnes,J.; Garten,R.; Xu,X.
EPI923841	PA	United States	2014-Oct-17	A/New Hampshire/20/2014		Other Database Import	Wentworth,D.; Katz,J.; Barnes,J.; Garten,R.; Xu,X.
EPI924025	HA	United States	2014-Oct-11	A/Louisiana/09/2014		Other Database Import	Wentworth,D.; Katz,J.; Barnes,J.; Garten,R.; Xu,X.
EPI924026	NS	United States	2014-Oct-11	A/Louisiana/09/2014		Other Database Import	Wentworth,D.; Katz,J.; Barnes,J.; Garten,R.; Xu,X.
EPI923984	NA	United States	2014-Oct-11	A/Louisiana/09/2014		Other Database Import	Wentworth,D.; Katz,J.; Barnes,J.; Garten,R.; Xu,X.
EPI923987	MP	United States	2014-Oct-11	A/Louisiana/09/2014		Other Database Import	Wentworth,D.; Katz,J.; Barnes,J.; Garten,R.; Xu,X.
EPI924008	PB2	United States	2014-Oct-11	A/Louisiana/09/2014		Other Database Import	Wentworth,D.; Katz,J.; Barnes,J.; Garten,R.; Xu,X.
EPI923869	NP	United States	2014-Oct-11	A/Louisiana/09/2014		Other Database Import	Wentworth,D.; Katz,J.; Barnes,J.; Garten,R.; Xu,X.
EPI926778	PB1	United States	2014-Oct-11	A/Louisiana/09/2014		Other Database Import	Wentworth,D.; Katz,J.; Barnes,J.; Garten,R.; Xu,X.
EPI923840	PA	United States	2014-Oct-11	A/Louisiana/09/2014		Other Database Import	Wentworth,D.; Katz,J.; Barnes,J.; Garten,R.; Xu,X.
EPI926448	MP	United States	2014-Oct-12	A/Florida/45/2014		Other Database Import	Wentworth,D.; Katz,J.; Barnes,J.; Garten,R.; Xu,X.
EPI923982	MP	United States	2014-Oct-12	A/Florida/45/2014		Other Database Import	Wentworth,D.; Katz,J.; Barnes,J.; Garten,R.; Xu,X.
EPI923998	PB1	United States	2014-Oct-12	A/Florida/45/2014		Other Database Import	Wentworth,D.; Katz,J.; Barnes,J.; Garten,R.; Xu,X.
EPI924001	PA	United States	2014-Oct-12	A/Florida/45/2014		Other Database Import	Wentworth,D.; Katz,J.; Barnes,J.; Garten,R.; Xu,X.
EPI923838	NA	United States	2014-Oct-12	A/Florida/45/2014		Other Database Import	Wentworth,D.; Katz,J.; Barnes,J.; Garten,R.; Xu,X.
EPI923927	NP	United States	2014-Oct-12	A/Florida/45/2014		Other Database Import	Wentworth,D.; Katz,J.; Barnes,J.; Garten,R.; Xu,X.
EPI926395	PB2	United States	2014-Oct-12	A/Florida/45/2014		Other Database Import	Wentworth,D.; Katz,J.; Barnes,J.; Garten,R.; Xu,X.
EPI923857	PB2	United States	2014-Oct-12	A/Florida/45/2014		Other Database Import	Wentworth,D.; Katz,J.; Barnes,J.; Garten,R.; Xu,X.
EPI923952	HA	United States	2014-Oct-12	A/Florida/45/2014		Other Database Import	Wentworth,D.; Katz,J.; Barnes,J.; Garten,R.; Xu,X.
EPI926423	PA	United States	2014-Oct-12	A/Florida/45/2014		Other Database Import	Wentworth,D.; Katz,J.; Barnes,J.; Garten,R.; Xu,X.
EPI926424	NP	United States	2014-Oct-12	A/Florida/45/2014		Other Database Import	Wentworth,D.; Katz,J.; Barnes,J.; Garten,R.; Xu,X.
EPI926303	NA	United States	2014-Oct-12	A/Florida/45/2014		Other Database Import	Wentworth,D.; Katz,J.; Barnes,J.; Garten,R.; Xu,X.
EPI926748	NS	United States	2014-Oct-12	A/Florida/45/2014		Other Database Import	Wentworth,D.; Katz,J.; Barnes,J.; Garten,R.; Xu,X.
EPI926528	NS	United States	2014-Oct-12	A/Florida/45/2014		Other Database Import	Wentworth,D.; Katz,J.; Barnes,J.; Garten,R.; Xu,X.
EPI926579	PB1	United States	2014-Oct-12	A/Florida/45/2014		Other Database Import	Wentworth,D.; Katz,J.; Barnes,J.; Garten,R.; Xu,X.
EPI926581	HA	United States	2014-Oct-12	A/Florida/45/2014		Other Database Import	Wentworth,D.; Katz,J.; Barnes,J.; Garten,R.; Xu,X.
EPI924022	MP	United States	2014-Oct-20	A/Colorado/17/2014		Other Database Import	Wentworth,D.; Katz,J.; Barnes,J.; Garten,R.; Xu,X.
EPI924024	HA	United States	2014-Oct-20	A/Colorado/17/2014		Other Database Import	Wentworth,D.; Katz,J.; Barnes,J.; Garten,R.; Xu,X.
EPI923850	NS	United States	2014-Oct-20	A/Colorado/17/2014		Other Database Import	Wentworth,D.; Katz,J.; Barnes,J.; Garten,R.; Xu,X.
EPI923953	NP	United States	2014-Oct-20	A/Colorado/17/2014		Other Database Import	Wentworth,D.; Katz,J.; Barnes,J.; Garten,R.; Xu,X.
EPI926769	NA	United States	2014-Oct-20	A/Colorado/17/2014		Other Database Import	Wentworth,D.; Katz,J.; Barnes,J.; Garten,R.; Xu,X.
EPI926029	PB1	United States	2014-Oct-20	A/Colorado/17/2014		Other Database Import	Wentworth,D.; Katz,J.; Barnes,J.; Garten,R.; Xu,X.
EPI923837	PA	United States	2014-Oct-20	A/Colorado/17/2014		Other Database Import	Wentworth,D.; Katz,J.; Barnes,J.; Garten,R.; Xu,X.
EPI926783	NP	United States	2014-Oct-15	A/Texas/43/2014		Other Database Import	Wentworth,D.; Katz,J.; Barnes,J.; Garten,R.; Xu,X.
EPI926784	NS	United States	2014-Oct-15	A/Texas/43/2014		Other Database Import	Wentworth,D.; Katz,J.; Barnes,J.; Garten,R.; Xu,X.
EPI923988	PA	United States	2014-Oct-15	A/Texas/43/2014		Other Database Import	Wentworth,D.; Katz,J.; Barnes,J.; Garten,R.; Xu,X.
EPI923992	HA	United States	2014-Oct-15	A/Texas/43/2014		Other Database Import	Wentworth,D.; Katz,J.; Barnes,J.; Garten,R.; Xu,X.
EPI923851	NA	United States	2014-Oct-15	A/Texas/43/2014		Other Database Import	Wentworth,D.; Katz,J.; Barnes,J.; Garten,R.; Xu,X.
EPI923870	PB2	United States	2014-Oct-15	A/Texas/43/2014		Other Database Import	Wentworth,D.; Katz,J.; Barnes,J.; Garten,R.; Xu,X.
EPI923907	MP	United States	2014-Oct-15	A/Texas/43/2014		Other Database Import	Wentworth,D.; Katz,J.; Barnes,J.; Garten,R.; Xu,X.
EPI923836	PB1	United States	2014-Oct-15	A/Texas/43/2014		Other Database Import	Wentworth,D.; Katz,J.; Barnes,J.; Garten,R.; Xu,X.
EPI924020	MP	United States	2014-Oct-10	A/Louisiana/07/2014		Other Database Import	Wentworth,D.; Katz,J.; Barnes,J.; Garten,R.; Xu,X.
EPI923977	HA	United States	2014-Oct-10	A/Louisiana/07/2014		Other Database Import	Wentworth,D.; Katz,J.; Barnes,J.; Garten,R.; Xu,X.
EPI923944	PB1	United States	2014-Oct-10	A/Louisiana/07/2014		Other Database Import	Wentworth,D.; Katz,J.; Barnes,J.; Garten,R.; Xu,X.
EPI923877	NA	United States	2014-Oct-10	A/Louisiana/07/2014		Other Database Import	Wentworth,D.; Katz,J.; Barnes,J.; Garten,R.; Xu,X.
EPI923881	PA	United States	2014-Oct-10	A/Louisiana/07/2014		Other Database Import	Wentworth,D.; Katz,J.; Barnes,J.; Garten,R.; Xu,X.
EPI926773	NP	United States	2014-Oct-10	A/Louisiana/07/2014		Other Database Import	Wentworth,D.; Katz,J.; Barnes,J.; Garten,R.; Xu,X.
EPI926079	PB2	United States	2014-Oct-10	A/Louisiana/07/2014		Other Database Import	Wentworth,D.; Katz,J.; Barnes,J.; Garten,R.; Xu,X.
EPI923834	NS	United States	2014-Oct-10	A/Louisiana/07/2014		Other Database Import	Wentworth,D.; Katz,J.; Barnes,J.; Garten,R.; Xu,X.
EPI926435	MP	United States	2014-Oct-14	A/Connecticut/21/2014		Other Database Import	Wentworth,D.; Katz,J.; Barnes,J.; Garten,R.; Xu,X.
EPI923997	MP	United States	2014-Oct-14	A/Connecticut/21/2014		Other Database Import	Wentworth,D.; Katz,J.; Barnes,J.; Garten,R.; Xu,X.
EPI923839	NA	United States	2014-Oct-14	A/Connecticut/21/2014		Other Database Import	Wentworth,D.; Katz,J.; Barnes,J.; Garten,R.; Xu,X.
EPI923915	NS	United States	2014-Oct-14	A/Connecticut/21/2014		Other Database Import	Wentworth,D.; Katz,J.; Barnes,J.; Garten,R.; Xu,X.
EPI923917	PA	United States	2014-Oct-14	A/Connecticut/21/2014		Other Database Import	Wentworth,D.; Katz,J.; Barnes,J.; Garten,R.; Xu,X.
EPI926390	PB1	United States	2014-Oct-14	A/Connecticut/21/2014		Other Database Import	Wentworth,D.; Katz,J.; Barnes,J.; Garten,R.; Xu,X.
EPI923858	PB2	United States	2014-Oct-14	A/Connecticut/21/2014		Other Database Import	Wentworth,D.; Katz,J.; Barnes,J.; Garten,R.; Xu,X.
EPI923864	NA	United States	2014-Oct-14	A/Connecticut/21/2014		Other Database Import	Wentworth,D.; Katz,J.; Barnes,J.; Garten,R.; Xu,X.
EPI923832	HA	United States	2014-Oct-14	A/Connecticut/21/2014		Other Database Import	Wentworth,D.; Katz,J.; Barnes,J.; Garten,R.; Xu,X.
EPI923960	NP	United States	2014-Oct-14	A/Connecticut/21/2014		Other Database Import	Wentworth,D.; Katz,J.; Barnes,J.; Garten,R.; Xu,X.
EPI926340	NP	United States	2014-Oct-14	A/Connecticut/21/2014		Other Database Import	Wentworth,D.; Katz,J.; Barnes,J.; Garten,R.; Xu,X.
EPI926753	PB1	United States	2014-Oct-14	A/Connecticut/21/2014		Other Database Import	Wentworth,D.; Katz,J.; Barnes,J.; Garten,R.; Xu,X.
EPI926069	HA	United States	2014-Oct-14	A/Connecticut/21/2014		Other Database Import	Wentworth,D.; Katz,J.; Barnes,J.; Garten,R.; Xu,X.
EPI926541	NS	United States	2014-Oct-14	A/Connecticut/21/2014		Other Database Import	Wentworth,D.; Katz,J.; Barnes,J.; Garten,R.; Xu,X.
EPI926586	PA	United States	2014-Oct-14	A/Connecticut/21/2014		Other Database Import	Wentworth,D.; Katz,J.; Barnes,J.; Garten,R.; Xu,X.
EPI926539	PB2	United States	2014-Oct-14	A/Connecticut/21/2014		Other Database Import	Wentworth,D.; Katz,J.; Barnes,J.; Garten,R.; Xu,X.
EPI923993	NS	United States	2014-Oct-20	A/Alabama/05/2014		Other Database Import	Wentworth,D.; Katz,J.; Barnes,J.; Garten,R.; Xu,X.
EPI923928	PB2	United States	2014-Oct-20	A/Alabama/05/2014		Other Database Import	Wentworth,D.; Katz,J.; Barnes,J.; Garten,R.; Xu,X.
EPI923859	PA	United States	2014-Oct-20	A/Alabama/05/2014		Other Database Import	Wentworth,D.; Katz,J.; Barnes,J.; Garten,R.; Xu,X.
EPI923939	NP	United States	2014-Oct-20	A/Alabama/05/2014		Other Database Import	Wentworth,D.; Katz,J.; Barnes,J.; Garten,R.; Xu,X.
EPI923831	MP	United States	2014-Oct-20	A/Alabama/05/2014		Other Database Import	Wentworth,D.; Katz,J.; Barnes,J.; Garten,R.; Xu,X.
EPI923886	NA	United States	2014-Oct-20	A/Alabama/05/2014		Other Database Import	Wentworth,D.; Katz,J.; Barnes,J.; Garten,R.; Xu,X.
EPI926774	HA	United States	2014-Oct-20	A/Alabama/05/2014		Other Database Import	Wentworth,D.; Katz,J.; Barnes,J.; Garten,R.; Xu,X.
EPI926766	PB1	United States	2014-Oct-20	A/Alabama/05/2014		Other Database Import	Wentworth,D.; Katz,J.; Barnes,J.; Garten,R.; Xu,X.
EPI921361	PB1	United States	2014-Nov-06	A/Hawaii/62/2014		Other Database Import	Wentworth,D.; Katz,J.; Barnes,J.; Garten,R.; Xu,X.
EPI921370	MP	United States	2014-Nov-06	A/Hawaii/62/2014		Other Database Import	Wentworth,D.; Katz,J.; Barnes,J.; Garten,R.; Xu,X.
EPI921695	NS	United States	2014-Nov-06	A/Hawaii/62/2014		Other Database Import	Wentworth,D.; Katz,J.; Barnes,J.; Garten,R.; Xu,X.
EPI921379	HA	United States	2014-Nov-06	A/Hawaii/62/2014		Other Database Import	Wentworth,D.; Katz,J.; Barnes,J.; Garten,R.; Xu,X.
EPI921421	NA	United States	2014-Nov-06	A/Hawaii/62/2014		Other Database Import	Wentworth,D.; Katz,J.; Barnes,J.; Garten,R.; Xu,X.
EPI921431	NP	United States	2014-Nov-06	A/Hawaii/62/2014		Other Database Import	Wentworth,D.; Katz,J.; Barnes,J.; Garten,R.; Xu,X.
EPI921326	NP	United States	2014-Nov-23	A/Utah/29/2014		Other Database Import	Wentworth,D.; Katz,J.; Barnes,J.; Garten,R.; Xu,X.
EPI921303	HA	United States	2014-Nov-23	A/Utah/29/2014		Other Database Import	Wentworth,D.; Katz,J.; Barnes,J.; Garten,R.; Xu,X.
EPI921235	NA	United States	2014-Nov-23	A/Utah/29/2014		Other Database Import	Wentworth,D.; Katz,J.; Barnes,J.; Garten,R.; Xu,X.
EPI921244	NS	United States	2014-Nov-23	A/Utah/29/2014		Other Database Import	Wentworth,D.; Katz,J.; Barnes,J.; Garten,R.; Xu,X.
EPI921293	MP	United States	2014-Nov-23	A/Utah/29/2014		Other Database Import	Wentworth,D.; Katz,J.; Barnes,J.; Garten,R.; Xu,X.
EPI921325	MP	United States	2014-Nov-21	A/California/36/2014		Other Database Import	Wentworth,D.; Katz,J.; Barnes,J.; Garten,R.; Xu,X.
EPI921307	HA	United States	2014-Nov-21	A/California/36/2014		Other Database Import	Wentworth,D.; Katz,J.; Barnes,J.; Garten,R.; Xu,X.
EPI921290	NA	United States	2014-Nov-21	A/California/36/2014		Other Database Import	Wentworth,D.; Katz,J.; Barnes,J.; Garten,R.; Xu,X.
EPI921217	NP	United States	2014-Nov-21	A/California/36/2014		Other Database Import	Wentworth,D.; Katz,J.; Barnes,J.; Garten,R.; Xu,X.
EPI921267	NS	United States	2014-Nov-21	A/California/36/2014		Other Database Import	Wentworth,D.; Katz,J.; Barnes,J.; Garten,R.; Xu,X.
EPI921308	MP	United States	2014-Nov-21	A/California/38/2014		Other Database Import	Wentworth,D.; Katz,J.; Barnes,J.; Garten,R.; Xu,X.
EPI921296	NA	United States	2014-Nov-21	A/California/38/2014		Other Database Import	Wentworth,D.; Katz,J.; Barnes,J.; Garten,R.; Xu,X.
EPI921208	NS	United States	2014-Nov-21	A/California/38/2014		Other Database Import	Wentworth,D.; Katz,J.; Barnes,J.; Garten,R.; Xu,X.
EPI921223	HA	United States	2014-Nov-21	A/California/38/2014		Other Database Import	Wentworth,D.; Katz,J.; Barnes,J.; Garten,R.; Xu,X.
EPI921242	HA	United States	2014-Nov-20	A/Indiana/20/2014		Other Database Import	Wentworth,D.; Katz,J.; Barnes,J.; Garten,R.; Xu,X.
EPI921207	NS	United States	2014-Nov-20	A/Indiana/20/2014		Other Database Import	Wentworth,D.; Katz,J.; Barnes,J.; Garten,R.; Xu,X.
EPI921210	MP	United States	2014-Nov-20	A/Indiana/20/2014		Other Database Import	Wentworth,D.; Katz,J.; Barnes,J.; Garten,R.; Xu,X.
EPI921261	NA	United States	2014-Nov-20	A/Indiana/20/2014		Other Database Import	Wentworth,D.; Katz,J.; Barnes,J.; Garten,R.; Xu,X.
EPI921263	NP	United States	2014-Nov-20	A/Indiana/20/2014		Other Database Import	Wentworth,D.; Katz,J.; Barnes,J.; Garten,R.; Xu,X.
EPI921229	PB1	United States	2014-Nov-20	A/Indiana/20/2014		Other Database Import	Wentworth,D.; Katz,J.; Barnes,J.; Garten,R.; Xu,X.
EPI921154	NA	United States	2014-Nov-17	A/Michigan/20/2014		Other Database Import	Wentworth,D.; Katz,J.; Barnes,J.; Garten,R.; Xu,X.
EPI921157	PB1	United States	2014-Nov-17	A/Michigan/20/2014		Other Database Import	Wentworth,D.; Katz,J.; Barnes,J.; Garten,R.; Xu,X.
EPI921160	NP	United States	2014-Nov-17	A/Michigan/20/2014		Other Database Import	Wentworth,D.; Katz,J.; Barnes,J.; Garten,R.; Xu,X.
EPI921167	HA	United States	2014-Nov-17	A/Michigan/20/2014		Other Database Import	Wentworth,D.; Katz,J.; Barnes,J.; Garten,R.; Xu,X.
EPI921172	PA	United States	2014-Nov-17	A/Michigan/20/2014		Other Database Import	Wentworth,D.; Katz,J.; Barnes,J.; Garten,R.; Xu,X.
EPI921185	NS	United States	2014-Nov-17	A/Michigan/20/2014		Other Database Import	Wentworth,D.; Katz,J.; Barnes,J.; Garten,R.; Xu,X.
EPI921142	MP	United States	2014-Nov-17	A/Michigan/20/2014		Other Database Import	Wentworth,D.; Katz,J.; Barnes,J.; Garten,R.; Xu,X.
EPI921121	NP	United States	2014-Oct-24	A/Florida/51/2014		Other Database Import	Wentworth,D.; Katz,J.; Barnes,J.; Garten,R.; Xu,X.
EPI921122	NA	United States	2014-Oct-24	A/Florida/51/2014		Other Database Import	Wentworth,D.; Katz,J.; Barnes,J.; Garten,R.; Xu,X.
EPI921123	PB1	United States	2014-Oct-24	A/Florida/51/2014		Other Database Import	Wentworth,D.; Katz,J.; Barnes,J.; Garten,R.; Xu,X.
EPI921131	HA	United States	2014-Oct-24	A/Florida/51/2014		Other Database Import	Wentworth,D.; Katz,J.; Barnes,J.; Garten,R.; Xu,X.
EPI921097	NS	United States	2014-Oct-24	A/Florida/51/2014		Other Database Import	Wentworth,D.; Katz,J.; Barnes,J.; Garten,R.; Xu,X.
EPI921099	PB2	United States	2014-Oct-24	A/Florida/51/2014		Other Database Import	Wentworth,D.; Katz,J.; Barnes,J.; Garten,R.; Xu,X.
EPI921101	MP	United States	2014-Oct-24	A/Florida/51/2014		Other Database Import	Wentworth,D.; Katz,J.; Barnes,J.; Garten,R.; Xu,X.
EPI921311	MP	United States	2014-Nov-27	A/Colorado/27/2014		Other Database Import	Wentworth,D.; Katz,J.; Barnes,J.; Garten,R.; Xu,X.
EPI921258	NS	United States	2014-Nov-27	A/Colorado/27/2014		Other Database Import	Wentworth,D.; Katz,J.; Barnes,J.; Garten,R.; Xu,X.
EPI921180	NP	United States	2014-Nov-27	A/Colorado/27/2014		Other Database Import	Wentworth,D.; Katz,J.; Barnes,J.; Garten,R.; Xu,X.
EPI921224	NA	United States	2014-Nov-27	A/Colorado/27/2014		Other Database Import	Wentworth,D.; Katz,J.; Barnes,J.; Garten,R.; Xu,X.
EPI921057	HA	United States	2014-Nov-27	A/Colorado/27/2014		Other Database Import	Wentworth,D.; Katz,J.; Barnes,J.; Garten,R.; Xu,X.
EPI921328	NS	United States	2014-Nov-25	A/Montana/23/2014		Other Database Import	Wentworth,D.; Katz,J.; Barnes,J.; Garten,R.; Xu,X.
EPI921310	PB1	United States	2014-Nov-25	A/Montana/23/2014		Other Database Import	Wentworth,D.; Katz,J.; Barnes,J.; Garten,R.; Xu,X.
EPI921313	NA	United States	2014-Nov-25	A/Montana/23/2014		Other Database Import	Wentworth,D.; Katz,J.; Barnes,J.; Garten,R.; Xu,X.
EPI921236	HA	United States	2014-Nov-25	A/Montana/23/2014		Other Database Import	Wentworth,D.; Katz,J.; Barnes,J.; Garten,R.; Xu,X.
EPI921284	NP	United States	2014-Nov-25	A/Montana/23/2014		Other Database Import	Wentworth,D.; Katz,J.; Barnes,J.; Garten,R.; Xu,X.
EPI921004	MP	United States	2014-Nov-25	A/Montana/23/2014		Other Database Import	Wentworth,D.; Katz,J.; Barnes,J.; Garten,R.; Xu,X.
EPI920976	PA	United States	2014-Nov-16	A/New Jersey/25/2014		Other Database Import	Wentworth,D.; Katz,J.; Barnes,J.; Garten,R.; Xu,X.
EPI920982	NS	United States	2014-Nov-16	A/New Jersey/25/2014		Other Database Import	Wentworth,D.; Katz,J.; Barnes,J.; Garten,R.; Xu,X.
EPI920990	MP	United States	2014-Nov-16	A/New Jersey/25/2014		Other Database Import	Wentworth,D.; Katz,J.; Barnes,J.; Garten,R.; Xu,X.
EPI921011	NP	United States	2014-Nov-16	A/New Jersey/25/2014		Other Database Import	Wentworth,D.; Katz,J.; Barnes,J.; Garten,R.; Xu,X.
EPI921023	NA	United States	2014-Nov-16	A/New Jersey/25/2014		Other Database Import	Wentworth,D.; Katz,J.; Barnes,J.; Garten,R.; Xu,X.
EPI921029	HA	United States	2014-Nov-16	A/New Jersey/25/2014		Other Database Import	Wentworth,D.; Katz,J.; Barnes,J.; Garten,R.; Xu,X.
EPI921007	PB2	United States	2014-Nov-16	A/New Jersey/25/2014		Other Database Import	Wentworth,D.; Katz,J.; Barnes,J.; Garten,R.; Xu,X.
EPI920910	PB2	United States	2014-Nov-11	A/Montana/21/2014		Other Database Import	Wentworth,D.; Katz,J.; Barnes,J.; Garten,R.; Xu,X.
EPI920930	PB1	United States	2014-Nov-11	A/Montana/21/2014		Other Database Import	Wentworth,D.; Katz,J.; Barnes,J.; Garten,R.; Xu,X.
EPI921541	NA	United States	2014-Nov-11	A/Montana/21/2014		Other Database Import	Wentworth,D.; Katz,J.; Barnes,J.; Garten,R.; Xu,X.
EPI921556	HA	United States	2014-Nov-11	A/Montana/21/2014		Other Database Import	Wentworth,D.; Katz,J.; Barnes,J.; Garten,R.; Xu,X.
EPI921521	MP	United States	2014-Nov-11	A/Montana/21/2014		Other Database Import	Wentworth,D.; Katz,J.; Barnes,J.; Garten,R.; Xu,X.
EPI921497	NP	United States	2014-Nov-11	A/Montana/21/2014		Other Database Import	Wentworth,D.; Katz,J.; Barnes,J.; Garten,R.; Xu,X.
EPI921500	NS	United States	2014-Nov-11	A/Montana/21/2014		Other Database Import	Wentworth,D.; Katz,J.; Barnes,J.; Garten,R.; Xu,X.
EPI920904	NS	United States	2014-Oct-26	A/Delaware/23/2014		Other Database Import	Wentworth,D.; Katz,J.; Barnes,J.; Garten,R.; Xu,X.
EPI920907	PB1	United States	2014-Oct-26	A/Delaware/23/2014		Other Database Import	Wentworth,D.; Katz,J.; Barnes,J.; Garten,R.; Xu,X.
EPI920921	PA	United States	2014-Oct-26	A/Delaware/23/2014		Other Database Import	Wentworth,D.; Katz,J.; Barnes,J.; Garten,R.; Xu,X.
EPI920923	NP	United States	2014-Oct-26	A/Delaware/23/2014		Other Database Import	Wentworth,D.; Katz,J.; Barnes,J.; Garten,R.; Xu,X.
EPI920924	MP	United States	2014-Oct-26	A/Delaware/23/2014		Other Database Import	Wentworth,D.; Katz,J.; Barnes,J.; Garten,R.; Xu,X.
EPI921417	NA	United States	2014-Oct-26	A/Delaware/23/2014		Other Database Import	Wentworth,D.; Katz,J.; Barnes,J.; Garten,R.; Xu,X.
EPI921382	HA	United States	2014-Oct-26	A/Delaware/23/2014		Other Database Import	Wentworth,D.; Katz,J.; Barnes,J.; Garten,R.; Xu,X.
EPI920895	MP	United States	2014-Oct-16	A/Ohio/06/2014		Other Database Import	Wentworth,D.; Katz,J.; Barnes,J.; Garten,R.; Xu,X.
EPI921691	NP	United States	2014-Oct-16	A/Ohio/06/2014		Other Database Import	Wentworth,D.; Katz,J.; Barnes,J.; Garten,R.; Xu,X.
EPI921683	NS	United States	2014-Oct-16	A/Ohio/06/2014		Other Database Import	Wentworth,D.; Katz,J.; Barnes,J.; Garten,R.; Xu,X.
EPI921644	HA	United States	2014-Oct-16	A/Ohio/06/2014		Other Database Import	Wentworth,D.; Katz,J.; Barnes,J.; Garten,R.; Xu,X.
EPI921557	NA	United States	2014-Oct-16	A/Ohio/06/2014		Other Database Import	Wentworth,D.; Katz,J.; Barnes,J.; Garten,R.; Xu,X.
EPI920906	MP	United States	2014-Oct-14	A/Washington/22/2014		Other Database Import	Wentworth,D.; Katz,J.; Barnes,J.; Garten,R.; Xu,X.
EPI920894	NS	United States	2014-Oct-14	A/Washington/22/2014		Other Database Import	Wentworth,D.; Katz,J.; Barnes,J.; Garten,R.; Xu,X.
EPI921583	NP	United States	2014-Oct-14	A/Washington/22/2014		Other Database Import	Wentworth,D.; Katz,J.; Barnes,J.; Garten,R.; Xu,X.
EPI921584	NA	United States	2014-Oct-14	A/Washington/22/2014		Other Database Import	Wentworth,D.; Katz,J.; Barnes,J.; Garten,R.; Xu,X.
EPI921658	HA	United States	2014-Oct-14	A/Washington/22/2014		Other Database Import	Wentworth,D.; Katz,J.; Barnes,J.; Garten,R.; Xu,X.
EPI921577	NA	United States	2014-Oct-23	A/New York/37/2014		Other Database Import	Wentworth,D.; Katz,J.; Barnes,J.; Garten,R.; Xu,X.
EPI921595	PA	United States	2014-Oct-23	A/New York/37/2014		Other Database Import	Wentworth,D.; Katz,J.; Barnes,J.; Garten,R.; Xu,X.
EPI921597	PB1	United States	2014-Oct-23	A/New York/37/2014		Other Database Import	Wentworth,D.; Katz,J.; Barnes,J.; Garten,R.; Xu,X.
EPI921601	NP	United States	2014-Oct-23	A/New York/37/2014		Other Database Import	Wentworth,D.; Katz,J.; Barnes,J.; Garten,R.; Xu,X.
EPI921660	HA	United States	2014-Oct-23	A/New York/37/2014		Other Database Import	Wentworth,D.; Katz,J.; Barnes,J.; Garten,R.; Xu,X.
EPI921614	NS	United States	2014-Oct-23	A/New York/37/2014		Other Database Import	Wentworth,D.; Katz,J.; Barnes,J.; Garten,R.; Xu,X.
EPI920891	MP	United States	2014-Oct-23	A/New York/37/2014		Other Database Import	Wentworth,D.; Katz,J.; Barnes,J.; Garten,R.; Xu,X.
EPI920940	NS	United States	2014-Nov-03	A/Massachusetts/13/2014		Other Database Import	Wentworth,D.; Katz,J.; Barnes,J.; Garten,R.; Xu,X.
EPI921702	PA	United States	2014-Nov-03	A/Massachusetts/13/2014		Other Database Import	Wentworth,D.; Katz,J.; Barnes,J.; Garten,R.; Xu,X.
EPI921552	PB2	United States	2014-Nov-03	A/Massachusetts/13/2014		Other Database Import	Wentworth,D.; Katz,J.; Barnes,J.; Garten,R.; Xu,X.
EPI921602	NA	United States	2014-Nov-03	A/Massachusetts/13/2014		Other Database Import	Wentworth,D.; Katz,J.; Barnes,J.; Garten,R.; Xu,X.
EPI921616	HA	United States	2014-Nov-03	A/Massachusetts/13/2014		Other Database Import	Wentworth,D.; Katz,J.; Barnes,J.; Garten,R.; Xu,X.
EPI920887	MP	United States	2014-Nov-03	A/Massachusetts/13/2014		Other Database Import	Wentworth,D.; Katz,J.; Barnes,J.; Garten,R.; Xu,X.
EPI921575	NP	United States	2014-Nov-03	A/Massachusetts/13/2014		Other Database Import	Wentworth,D.; Katz,J.; Barnes,J.; Garten,R.; Xu,X.
EPI921543	NP	United States	2014-Nov-18	A/Alaska/59/2014		Other Database Import	Wentworth,D.; Katz,J.; Barnes,J.; Garten,R.; Xu,X.
EPI921545	NA	United States	2014-Nov-18	A/Alaska/59/2014		Other Database Import	Wentworth,D.; Katz,J.; Barnes,J.; Garten,R.; Xu,X.
EPI921548	MP	United States	2014-Nov-18	A/Alaska/59/2014		Other Database Import	Wentworth,D.; Katz,J.; Barnes,J.; Garten,R.; Xu,X.
EPI921564	HA	United States	2014-Nov-18	A/Alaska/59/2014		Other Database Import	Wentworth,D.; Katz,J.; Barnes,J.; Garten,R.; Xu,X.
EPI920886	PB1	United States	2014-Nov-18	A/Alaska/59/2014		Other Database Import	Wentworth,D.; Katz,J.; Barnes,J.; Garten,R.; Xu,X.
EPI920890	PA	United States	2014-Nov-18	A/Alaska/59/2014		Other Database Import	Wentworth,D.; Katz,J.; Barnes,J.; Garten,R.; Xu,X.
EPI921365	MP	United States	2014-Nov-10	A/Indiana/14/2014		Other Database Import	Wentworth,D.; Katz,J.; Barnes,J.; Garten,R.; Xu,X.
EPI921627	NS	United States	2014-Nov-10	A/Indiana/14/2014		Other Database Import	Wentworth,D.; Katz,J.; Barnes,J.; Garten,R.; Xu,X.
EPI921676	PB2	United States	2014-Nov-10	A/Indiana/14/2014		Other Database Import	Wentworth,D.; Katz,J.; Barnes,J.; Garten,R.; Xu,X.
EPI921568	PB1	United States	2014-Nov-10	A/Indiana/14/2014		Other Database Import	Wentworth,D.; Katz,J.; Barnes,J.; Garten,R.; Xu,X.
EPI921613	NA	United States	2014-Nov-10	A/Indiana/14/2014		Other Database Import	Wentworth,D.; Katz,J.; Barnes,J.; Garten,R.; Xu,X.
EPI921572	NP	United States	2014-Nov-10	A/Indiana/14/2014		Other Database Import	Wentworth,D.; Katz,J.; Barnes,J.; Garten,R.; Xu,X.
EPI920883	HA	United States	2014-Nov-10	A/Indiana/14/2014		Other Database Import	Wentworth,D.; Katz,J.; Barnes,J.; Garten,R.; Xu,X.
EPI920939	NS	United States	2014-Nov-10	A/Wyoming/12/2014		Other Database Import	Wentworth,D.; Katz,J.; Barnes,J.; Garten,R.; Xu,X.
EPI920941	HA	United States	2014-Nov-10	A/Wyoming/12/2014		Other Database Import	Wentworth,D.; Katz,J.; Barnes,J.; Garten,R.; Xu,X.
EPI921404	PB1	United States	2014-Nov-10	A/Wyoming/12/2014		Other Database Import	Wentworth,D.; Katz,J.; Barnes,J.; Garten,R.; Xu,X.
EPI920882	NP	United States	2014-Nov-10	A/Wyoming/12/2014		Other Database Import	Wentworth,D.; Katz,J.; Barnes,J.; Garten,R.; Xu,X.
EPI921403	NA	United States	2014-Nov-10	A/Wyoming/12/2014		Other Database Import	Wentworth,D.; Katz,J.; Barnes,J.; Garten,R.; Xu,X.
EPI921411	PA	United States	2014-Nov-10	A/Wyoming/12/2014		Other Database Import	Wentworth,D.; Katz,J.; Barnes,J.; Garten,R.; Xu,X.
EPI920889	MP	United States	2014-Nov-10	A/Wyoming/12/2014		Other Database Import	Wentworth,D.; Katz,J.; Barnes,J.; Garten,R.; Xu,X.
EPI921415	NS	United States	2014-Nov-03	A/Montana/17/2014		Other Database Import	Wentworth,D.; Katz,J.; Barnes,J.; Garten,R.; Xu,X.
EPI921594	HA	United States	2014-Nov-03	A/Montana/17/2014		Other Database Import	Wentworth,D.; Katz,J.; Barnes,J.; Garten,R.; Xu,X.
EPI921555	NA	United States	2014-Nov-03	A/Montana/17/2014		Other Database Import	Wentworth,D.; Katz,J.; Barnes,J.; Garten,R.; Xu,X.
EPI920880	PB1	United States	2014-Nov-03	A/Montana/17/2014		Other Database Import	Wentworth,D.; Katz,J.; Barnes,J.; Garten,R.; Xu,X.
EPI920881	MP	United States	2014-Nov-03	A/Montana/17/2014		Other Database Import	Wentworth,D.; Katz,J.; Barnes,J.; Garten,R.; Xu,X.
EPI921622	NP	United States	2014-Nov-03	A/Montana/17/2014		Other Database Import	Wentworth,D.; Katz,J.; Barnes,J.; Garten,R.; Xu,X.
EPI920843	PB1	United States	2014-Oct-13	A/Oregon/08/2014		Other Database Import	Wentworth,D.; Katz,J.; Barnes,J.; Garten,R.; Xu,X.
EPI920836	MP	United States	2014-Oct-13	A/Oregon/08/2014		Other Database Import	Wentworth,D.; Katz,J.; Barnes,J.; Garten,R.; Xu,X.
EPI920845	NS	United States	2014-Oct-13	A/Oregon/08/2014		Other Database Import	Wentworth,D.; Katz,J.; Barnes,J.; Garten,R.; Xu,X.
EPI920853	PB2	United States	2014-Oct-13	A/Oregon/08/2014		Other Database Import	Wentworth,D.; Katz,J.; Barnes,J.; Garten,R.; Xu,X.
EPI920854	NP	United States	2014-Oct-13	A/Oregon/08/2014		Other Database Import	Wentworth,D.; Katz,J.; Barnes,J.; Garten,R.; Xu,X.
EPI920857	HA	United States	2014-Oct-13	A/Oregon/08/2014		Other Database Import	Wentworth,D.; Katz,J.; Barnes,J.; Garten,R.; Xu,X.
EPI920858	NA	United States	2014-Oct-13	A/Oregon/08/2014		Other Database Import	Wentworth,D.; Katz,J.; Barnes,J.; Garten,R.; Xu,X.
EPI920833	NS	United States	2014-Oct-12	A/Florida/44/2014		Other Database Import	Wentworth,D.; Katz,J.; Barnes,J.; Garten,R.; Xu,X.
EPI920835	NA	United States	2014-Oct-12	A/Florida/44/2014		Other Database Import	Wentworth,D.; Katz,J.; Barnes,J.; Garten,R.; Xu,X.
EPI920837	MP	United States	2014-Oct-12	A/Florida/44/2014		Other Database Import	Wentworth,D.; Katz,J.; Barnes,J.; Garten,R.; Xu,X.
EPI920842	NP	United States	2014-Oct-12	A/Florida/44/2014		Other Database Import	Wentworth,D.; Katz,J.; Barnes,J.; Garten,R.; Xu,X.
EPI920848	HA	United States	2014-Oct-12	A/Florida/44/2014		Other Database Import	Wentworth,D.; Katz,J.; Barnes,J.; Garten,R.; Xu,X.
EPI920856	PB1	United States	2014-Oct-12	A/Florida/44/2014		Other Database Import	Wentworth,D.; Katz,J.; Barnes,J.; Garten,R.; Xu,X.
EPI920798	NP	United States	2014-Oct-24	A/Montana/12/2014		Other Database Import	Wentworth,D.; Katz,J.; Barnes,J.; Garten,R.; Xu,X.
EPI921532	NS	United States	2014-Oct-24	A/Montana/12/2014		Other Database Import	Wentworth,D.; Katz,J.; Barnes,J.; Garten,R.; Xu,X.
EPI921119	HA	United States	2014-Oct-24	A/Montana/12/2014		Other Database Import	Wentworth,D.; Katz,J.; Barnes,J.; Garten,R.; Xu,X.
EPI921125	PB2	United States	2014-Oct-24	A/Montana/12/2014		Other Database Import	Wentworth,D.; Katz,J.; Barnes,J.; Garten,R.; Xu,X.
EPI921124	NA	United States	2014-Oct-24	A/Montana/12/2014		Other Database Import	Wentworth,D.; Katz,J.; Barnes,J.; Garten,R.; Xu,X.
EPI921127	PA	United States	2014-Oct-24	A/Montana/12/2014		Other Database Import	Wentworth,D.; Katz,J.; Barnes,J.; Garten,R.; Xu,X.
EPI920784	MP	United States	2014-Oct-24	A/Montana/12/2014		Other Database Import	Wentworth,D.; Katz,J.; Barnes,J.; Garten,R.; Xu,X.
EPI920800	NA	United States	2014-Oct-10	A/Alaska/49/2014		Other Database Import	Wentworth,D.; Katz,J.; Barnes,J.; Garten,R.; Xu,X.
EPI920814	NP	United States	2014-Oct-10	A/Alaska/49/2014		Other Database Import	Wentworth,D.; Katz,J.; Barnes,J.; Garten,R.; Xu,X.
EPI920821	HA	United States	2014-Oct-10	A/Alaska/49/2014		Other Database Import	Wentworth,D.; Katz,J.; Barnes,J.; Garten,R.; Xu,X.
EPI920822	PB2	United States	2014-Oct-10	A/Alaska/49/2014		Other Database Import	Wentworth,D.; Katz,J.; Barnes,J.; Garten,R.; Xu,X.
EPI920825	MP	United States	2014-Oct-10	A/Alaska/49/2014		Other Database Import	Wentworth,D.; Katz,J.; Barnes,J.; Garten,R.; Xu,X.
EPI920779	NS	United States	2014-Oct-10	A/Alaska/49/2014		Other Database Import	Wentworth,D.; Katz,J.; Barnes,J.; Garten,R.; Xu,X.
EPI920780	PB1	United States	2014-Oct-10	A/Alaska/49/2014		Other Database Import	Wentworth,D.; Katz,J.; Barnes,J.; Garten,R.; Xu,X.
EPI920808	MP	United States	2014-Oct-20	A/Colorado/20/2014		Other Database Import	Wentworth,D.; Katz,J.; Barnes,J.; Garten,R.; Xu,X.
EPI920813	HA	United States	2014-Oct-20	A/Colorado/20/2014		Other Database Import	Wentworth,D.; Katz,J.; Barnes,J.; Garten,R.; Xu,X.
EPI920816	NS	United States	2014-Oct-20	A/Colorado/20/2014		Other Database Import	Wentworth,D.; Katz,J.; Barnes,J.; Garten,R.; Xu,X.
EPI921102	NA	United States	2014-Oct-20	A/Colorado/20/2014		Other Database Import	Wentworth,D.; Katz,J.; Barnes,J.; Garten,R.; Xu,X.
EPI921133	PB1	United States	2014-Oct-20	A/Colorado/20/2014		Other Database Import	Wentworth,D.; Katz,J.; Barnes,J.; Garten,R.; Xu,X.
EPI920778	NP	United States	2014-Oct-20	A/Colorado/20/2014		Other Database Import	Wentworth,D.; Katz,J.; Barnes,J.; Garten,R.; Xu,X.
EPI921144	NS	United States	2014-Nov-23	A/New Hampshire/24/2014		Other Database Import	Wentworth,D.; Katz,J.; Barnes,J.; Garten,R.; Xu,X.
EPI921191	NP	United States	2014-Nov-23	A/New Hampshire/24/2014		Other Database Import	Wentworth,D.; Katz,J.; Barnes,J.; Garten,R.; Xu,X.
EPI921153	PB1	United States	2014-Nov-23	A/New Hampshire/24/2014		Other Database Import	Wentworth,D.; Katz,J.; Barnes,J.; Garten,R.; Xu,X.
EPI921197	HA	United States	2014-Nov-23	A/New Hampshire/24/2014		Other Database Import	Wentworth,D.; Katz,J.; Barnes,J.; Garten,R.; Xu,X.
EPI921177	NA	United States	2014-Nov-23	A/New Hampshire/24/2014		Other Database Import	Wentworth,D.; Katz,J.; Barnes,J.; Garten,R.; Xu,X.
EPI921188	MP	United States	2014-Nov-23	A/New Hampshire/24/2014		Other Database Import	Wentworth,D.; Katz,J.; Barnes,J.; Garten,R.; Xu,X.
EPI920765	PB2	United States	2014-Nov-23	A/New Hampshire/24/2014		Other Database Import	Wentworth,D.; Katz,J.; Barnes,J.; Garten,R.; Xu,X.
EPI920730	PA	United States	2014-Oct-13	A/Wyoming/10/2014		Other Database Import	Wentworth,D.; Katz,J.; Barnes,J.; Garten,R.; Xu,X.
EPI920732	MP	United States	2014-Oct-13	A/Wyoming/10/2014		Other Database Import	Wentworth,D.; Katz,J.; Barnes,J.; Garten,R.; Xu,X.
EPI920736	NA	United States	2014-Oct-13	A/Wyoming/10/2014		Other Database Import	Wentworth,D.; Katz,J.; Barnes,J.; Garten,R.; Xu,X.
EPI921694	PB2	United States	2014-Oct-13	A/Wyoming/10/2014		Other Database Import	Wentworth,D.; Katz,J.; Barnes,J.; Garten,R.; Xu,X.
EPI921703	NP	United States	2014-Oct-13	A/Wyoming/10/2014		Other Database Import	Wentworth,D.; Katz,J.; Barnes,J.; Garten,R.; Xu,X.
EPI921704	NS	United States	2014-Oct-13	A/Wyoming/10/2014		Other Database Import	Wentworth,D.; Katz,J.; Barnes,J.; Garten,R.; Xu,X.
EPI921607	HA	United States	2014-Oct-13	A/Wyoming/10/2014		Other Database Import	Wentworth,D.; Katz,J.; Barnes,J.; Garten,R.; Xu,X.
EPI920885	PB1	United States	2014-Oct-21	A/Washington/31/2014		Other Database Import	Wentworth,D.; Katz,J.; Barnes,J.; Garten,R.; Xu,X.
EPI920888	PA	United States	2014-Oct-21	A/Washington/31/2014		Other Database Import	Wentworth,D.; Katz,J.; Barnes,J.; Garten,R.; Xu,X.
EPI921510	HA	United States	2014-Oct-21	A/Washington/31/2014		Other Database Import	Wentworth,D.; Katz,J.; Barnes,J.; Garten,R.; Xu,X.
EPI921514	NP	United States	2014-Oct-21	A/Washington/31/2014		Other Database Import	Wentworth,D.; Katz,J.; Barnes,J.; Garten,R.; Xu,X.
EPI921518	NA	United States	2014-Oct-21	A/Washington/31/2014		Other Database Import	Wentworth,D.; Katz,J.; Barnes,J.; Garten,R.; Xu,X.
EPI921496	NS	United States	2014-Oct-21	A/Washington/31/2014		Other Database Import	Wentworth,D.; Katz,J.; Barnes,J.; Garten,R.; Xu,X.
EPI920602	MP	United States	2014-Oct-21	A/Washington/31/2014		Other Database Import	Wentworth,D.; Katz,J.; Barnes,J.; Garten,R.; Xu,X.
EPI920908	NS	United States	2014-Oct-13	A/Wisconsin/41/2014		Other Database Import	Wentworth,D.; Katz,J.; Barnes,J.; Garten,R.; Xu,X.
EPI920909	MP	United States	2014-Oct-13	A/Wisconsin/41/2014		Other Database Import	Wentworth,D.; Katz,J.; Barnes,J.; Garten,R.; Xu,X.
EPI920922	NP	United States	2014-Oct-13	A/Wisconsin/41/2014		Other Database Import	Wentworth,D.; Katz,J.; Barnes,J.; Garten,R.; Xu,X.
EPI920969	PB1	United States	2014-Oct-13	A/Wisconsin/41/2014		Other Database Import	Wentworth,D.; Katz,J.; Barnes,J.; Garten,R.; Xu,X.
EPI920892	HA	United States	2014-Oct-13	A/Wisconsin/41/2014		Other Database Import	Wentworth,D.; Katz,J.; Barnes,J.; Garten,R.; Xu,X.
EPI920893	NA	United States	2014-Oct-13	A/Wisconsin/41/2014		Other Database Import	Wentworth,D.; Katz,J.; Barnes,J.; Garten,R.; Xu,X.
EPI920355	PB2	United States	2014-Oct-13	A/Wisconsin/41/2014		Other Database Import	Wentworth,D.; Katz,J.; Barnes,J.; Garten,R.; Xu,X.
EPI920324	HA	United States	2014-Oct-30	A/Alaska/53/2014		Other Database Import	Wentworth,D.; Katz,J.; Barnes,J.; Garten,R.; Xu,X.
EPI920340	NP	United States	2014-Oct-30	A/Alaska/53/2014		Other Database Import	Wentworth,D.; Katz,J.; Barnes,J.; Garten,R.; Xu,X.
EPI921716	NA	United States	2014-Oct-30	A/Alaska/53/2014		Other Database Import	Wentworth,D.; Katz,J.; Barnes,J.; Garten,R.; Xu,X.
EPI921722	NS	United States	2014-Oct-30	A/Alaska/53/2014		Other Database Import	Wentworth,D.; Katz,J.; Barnes,J.; Garten,R.; Xu,X.
EPI920349	MP	United States	2014-Oct-30	A/Alaska/53/2014		Other Database Import	Wentworth,D.; Katz,J.; Barnes,J.; Garten,R.; Xu,X.
EPI920494	HA	United States	2014-Nov-18	A/Mississippi/21/2014		Other Database Import	Wentworth,D.; Katz,J.; Barnes,J.; Garten,R.; Xu,X.
EPI920495	PB2	United States	2014-Nov-18	A/Mississippi/21/2014		Other Database Import	Wentworth,D.; Katz,J.; Barnes,J.; Garten,R.; Xu,X.
EPI920496	NP	United States	2014-Nov-18	A/Mississippi/21/2014		Other Database Import	Wentworth,D.; Katz,J.; Barnes,J.; Garten,R.; Xu,X.
EPI920695	PB1	United States	2014-Nov-18	A/Mississippi/21/2014		Other Database Import	Wentworth,D.; Katz,J.; Barnes,J.; Garten,R.; Xu,X.
EPI920316	NS	United States	2014-Nov-18	A/Mississippi/21/2014		Other Database Import	Wentworth,D.; Katz,J.; Barnes,J.; Garten,R.; Xu,X.
EPI921720	MP	United States	2014-Nov-18	A/Mississippi/21/2014		Other Database Import	Wentworth,D.; Katz,J.; Barnes,J.; Garten,R.; Xu,X.
EPI920345	NA	United States	2014-Nov-18	A/Mississippi/21/2014		Other Database Import	Wentworth,D.; Katz,J.; Barnes,J.; Garten,R.; Xu,X.
EPI920313	NS	United States	2014-Oct-20	A/Minnesota/30/2014		Other Database Import	Wentworth,D.; Katz,J.; Barnes,J.; Garten,R.; Xu,X.
EPI920317	HA	United States	2014-Oct-20	A/Minnesota/30/2014		Other Database Import	Wentworth,D.; Katz,J.; Barnes,J.; Garten,R.; Xu,X.
EPI920319	MP	United States	2014-Oct-20	A/Minnesota/30/2014		Other Database Import	Wentworth,D.; Katz,J.; Barnes,J.; Garten,R.; Xu,X.
EPI920330	PA	United States	2014-Oct-20	A/Minnesota/30/2014		Other Database Import	Wentworth,D.; Katz,J.; Barnes,J.; Garten,R.; Xu,X.
EPI920364	NP	United States	2014-Oct-20	A/Minnesota/30/2014		Other Database Import	Wentworth,D.; Katz,J.; Barnes,J.; Garten,R.; Xu,X.
EPI920365	NA	United States	2014-Oct-20	A/Minnesota/30/2014		Other Database Import	Wentworth,D.; Katz,J.; Barnes,J.; Garten,R.; Xu,X.
EPI920499	PB1	United States	2014-Nov-01	A/Alaska/54/2014		Other Database Import	Wentworth,D.; Katz,J.; Barnes,J.; Garten,R.; Xu,X.
EPI920322	NA	United States	2014-Nov-01	A/Alaska/54/2014		Other Database Import	Wentworth,D.; Katz,J.; Barnes,J.; Garten,R.; Xu,X.
EPI920327	NS	United States	2014-Nov-01	A/Alaska/54/2014		Other Database Import	Wentworth,D.; Katz,J.; Barnes,J.; Garten,R.; Xu,X.
EPI920361	HA	United States	2014-Nov-01	A/Alaska/54/2014		Other Database Import	Wentworth,D.; Katz,J.; Barnes,J.; Garten,R.; Xu,X.
EPI920366	NP	United States	2014-Nov-01	A/Alaska/54/2014		Other Database Import	Wentworth,D.; Katz,J.; Barnes,J.; Garten,R.; Xu,X.
EPI920311	MP	United States	2014-Nov-01	A/Alaska/54/2014		Other Database Import	Wentworth,D.; Katz,J.; Barnes,J.; Garten,R.; Xu,X.
EPI920337	PA	United States	2014-Nov-23	A/Oklahoma/07/2014		Other Database Import	Wentworth,D.; Katz,J.; Barnes,J.; Garten,R.; Xu,X.
EPI921714	NP	United States	2014-Nov-23	A/Oklahoma/07/2014		Other Database Import	Wentworth,D.; Katz,J.; Barnes,J.; Garten,R.; Xu,X.
EPI920358	NA	United States	2014-Nov-23	A/Oklahoma/07/2014		Other Database Import	Wentworth,D.; Katz,J.; Barnes,J.; Garten,R.; Xu,X.
EPI920360	NS	United States	2014-Nov-23	A/Oklahoma/07/2014		Other Database Import	Wentworth,D.; Katz,J.; Barnes,J.; Garten,R.; Xu,X.
EPI920310	MP	United States	2014-Nov-23	A/Oklahoma/07/2014		Other Database Import	Wentworth,D.; Katz,J.; Barnes,J.; Garten,R.; Xu,X.
EPI920312	HA	United States	2014-Nov-23	A/Oklahoma/07/2014		Other Database Import	Wentworth,D.; Katz,J.; Barnes,J.; Garten,R.; Xu,X.
EPI920314	NP	United States	2014-Nov-17	A/Mississippi/14/2014		Other Database Import	Wentworth,D.; Katz,J.; Barnes,J.; Garten,R.; Xu,X.
EPI920318	HA	United States	2014-Nov-17	A/Mississippi/14/2014		Other Database Import	Wentworth,D.; Katz,J.; Barnes,J.; Garten,R.; Xu,X.
EPI920325	NS	United States	2014-Nov-17	A/Mississippi/14/2014		Other Database Import	Wentworth,D.; Katz,J.; Barnes,J.; Garten,R.; Xu,X.
EPI920351	NA	United States	2014-Nov-17	A/Mississippi/14/2014		Other Database Import	Wentworth,D.; Katz,J.; Barnes,J.; Garten,R.; Xu,X.
EPI920297	MP	United States	2014-Nov-17	A/Mississippi/14/2014		Other Database Import	Wentworth,D.; Katz,J.; Barnes,J.; Garten,R.; Xu,X.
EPI920500	NA	United States	2014-Nov-12	A/Iowa/28/2014		Other Database Import	Wentworth,D.; Katz,J.; Barnes,J.; Garten,R.; Xu,X.
EPI920335	HA	United States	2014-Nov-12	A/Iowa/28/2014		Other Database Import	Wentworth,D.; Katz,J.; Barnes,J.; Garten,R.; Xu,X.
EPI920296	MP	United States	2014-Nov-12	A/Iowa/28/2014		Other Database Import	Wentworth,D.; Katz,J.; Barnes,J.; Garten,R.; Xu,X.
EPI920300	NP	United States	2014-Nov-12	A/Iowa/28/2014		Other Database Import	Wentworth,D.; Katz,J.; Barnes,J.; Garten,R.; Xu,X.
EPI920346	MP	United States	2014-Nov-11	A/Minnesota/40/2014		Other Database Import	Wentworth,D.; Katz,J.; Barnes,J.; Garten,R.; Xu,X.
EPI920348	HA	United States	2014-Nov-11	A/Minnesota/40/2014		Other Database Import	Wentworth,D.; Katz,J.; Barnes,J.; Garten,R.; Xu,X.
EPI920295	NA	United States	2014-Nov-11	A/Minnesota/40/2014		Other Database Import	Wentworth,D.; Katz,J.; Barnes,J.; Garten,R.; Xu,X.
EPI888770	NA	United States	2014-Nov-24	A/New Jersey/4068/2014		Other Database Import	Gruner,W.E.; Jones,S.L.; Sinclair,L.E.; Sarria,S.H.; Bisaha,S.A.; Canas,L.C.; Baker,J.A.; Couch,M.R.; Garrett,C.M.; Powell,M.L.; Hanson,J.F.; Yohannes,R.A.; DeMarcus,L.S.; Smith,J.P.; Fumia,K.F.; Federinko,S.P.; Macias,E.A.; Olsen,E.T.; Sjoberg,P.A.
EPI868706	NP	Netherlands	2014-Oct-27	A/Netherlands/398/2014	National Institute for Public Health and the Environment (RIVM)	National Institute for Public Health and the Environment (RIVM)	A.Meijer, P.Overduin
EPI868707	NS	Netherlands	2014-Oct-27	A/Netherlands/398/2014	National Institute for Public Health and the Environment (RIVM)	National Institute for Public Health and the Environment (RIVM)	A.Meijer, P.Overduin
EPI868708	MP	Netherlands	2014-Oct-27	A/Netherlands/398/2014	National Institute for Public Health and the Environment (RIVM)	National Institute for Public Health and the Environment (RIVM)	A.Meijer, P.Overduin
EPI868709	PA	Netherlands	2014-Oct-27	A/Netherlands/398/2014	National Institute for Public Health and the Environment (RIVM)	National Institute for Public Health and the Environment (RIVM)	A.Meijer, P.Overduin
EPI868710	PB2	Netherlands	2014-Oct-27	A/Netherlands/398/2014	National Institute for Public Health and the Environment (RIVM)	National Institute for Public Health and the Environment (RIVM)	A.Meijer, P.Overduin
EPI868711	PB1	Netherlands	2014-Oct-27	A/Netherlands/398/2014	National Institute for Public Health and the Environment (RIVM)	National Institute for Public Health and the Environment (RIVM)	A.Meijer, P.Overduin
EPI868712	NA	Netherlands	2014-Oct-27	A/Netherlands/398/2014	National Institute for Public Health and the Environment (RIVM)	National Institute for Public Health and the Environment (RIVM)	A.Meijer, P.Overduin
EPI868713	HA	Netherlands	2014-Oct-27	A/Netherlands/398/2014	National Institute for Public Health and the Environment (RIVM)	National Institute for Public Health and the Environment (RIVM)	A.Meijer, P.Overduin
EPI845180	HA	United States	2014-Nov-29	A/New York/WC-LVD-14-100/2014		Other Database Import	Shabman,R.; Das,S.R.; Shilts,M.; Fedorova,N.; Puri,V.; Shrivastava,S.; Amedeo,P.; Williams,M.; Hu,L.; Durbin,A.; Rocchi,I.; Williams,T.; Bao,Y.; Sanders,R.; Zhdanov,S.; Kiryutin,B.; Lipman,D.J.; Tatusova,T.; St. George,K.
EPI845181	MP	United States	2014-Nov-29	A/New York/WC-LVD-14-100/2014		Other Database Import	Shabman,R.; Das,S.R.; Shilts,M.; Fedorova,N.; Puri,V.; Shrivastava,S.; Amedeo,P.; Williams,M.; Hu,L.; Durbin,A.; Rocchi,I.; Williams,T.; Bao,Y.; Sanders,R.; Zhdanov,S.; Kiryutin,B.; Lipman,D.J.; Tatusova,T.; St. George,K.
EPI845182	NA	United States	2014-Nov-29	A/New York/WC-LVD-14-100/2014		Other Database Import	Shabman,R.; Das,S.R.; Shilts,M.; Fedorova,N.; Puri,V.; Shrivastava,S.; Amedeo,P.; Williams,M.; Hu,L.; Durbin,A.; Rocchi,I.; Williams,T.; Bao,Y.; Sanders,R.; Zhdanov,S.; Kiryutin,B.; Lipman,D.J.; Tatusova,T.; St. George,K.
EPI845183	NP	United States	2014-Nov-29	A/New York/WC-LVD-14-100/2014		Other Database Import	Shabman,R.; Das,S.R.; Shilts,M.; Fedorova,N.; Puri,V.; Shrivastava,S.; Amedeo,P.; Williams,M.; Hu,L.; Durbin,A.; Rocchi,I.; Williams,T.; Bao,Y.; Sanders,R.; Zhdanov,S.; Kiryutin,B.; Lipman,D.J.; Tatusova,T.; St. George,K.
EPI845184	NS	United States	2014-Nov-29	A/New York/WC-LVD-14-100/2014		Other Database Import	Shabman,R.; Das,S.R.; Shilts,M.; Fedorova,N.; Puri,V.; Shrivastava,S.; Amedeo,P.; Williams,M.; Hu,L.; Durbin,A.; Rocchi,I.; Williams,T.; Bao,Y.; Sanders,R.; Zhdanov,S.; Kiryutin,B.; Lipman,D.J.; Tatusova,T.; St. George,K.
EPI845185	PA	United States	2014-Nov-29	A/New York/WC-LVD-14-100/2014		Other Database Import	Shabman,R.; Das,S.R.; Shilts,M.; Fedorova,N.; Puri,V.; Shrivastava,S.; Amedeo,P.; Williams,M.; Hu,L.; Durbin,A.; Rocchi,I.; Williams,T.; Bao,Y.; Sanders,R.; Zhdanov,S.; Kiryutin,B.; Lipman,D.J.; Tatusova,T.; St. George,K.
EPI845186	PB1	United States	2014-Nov-29	A/New York/WC-LVD-14-100/2014		Other Database Import	Shabman,R.; Das,S.R.; Shilts,M.; Fedorova,N.; Puri,V.; Shrivastava,S.; Amedeo,P.; Williams,M.; Hu,L.; Durbin,A.; Rocchi,I.; Williams,T.; Bao,Y.; Sanders,R.; Zhdanov,S.; Kiryutin,B.; Lipman,D.J.; Tatusova,T.; St. George,K.
EPI845187	PB2	United States	2014-Nov-29	A/New York/WC-LVD-14-100/2014		Other Database Import	Shabman,R.; Das,S.R.; Shilts,M.; Fedorova,N.; Puri,V.; Shrivastava,S.; Amedeo,P.; Williams,M.; Hu,L.; Durbin,A.; Rocchi,I.; Williams,T.; Bao,Y.; Sanders,R.; Zhdanov,S.; Kiryutin,B.; Lipman,D.J.; Tatusova,T.; St. George,K.
EPI845142	NA	United States	2014-Nov-10	A/New York/WC-LVD-14-097/2014		Other Database Import	Shabman,R.; Das,S.R.; Shilts,M.; Fedorova,N.; Puri,V.; Shrivastava,S.; Amedeo,P.; Williams,M.; Hu,L.; Durbin,A.; Rocchi,I.; Williams,T.; Bao,Y.; Sanders,R.; Zhdanov,S.; Kiryutin,B.; Lipman,D.J.; Tatusova,T.; St. George,K.
EPI845143	NP	United States	2014-Nov-10	A/New York/WC-LVD-14-097/2014		Other Database Import	Shabman,R.; Das,S.R.; Shilts,M.; Fedorova,N.; Puri,V.; Shrivastava,S.; Amedeo,P.; Williams,M.; Hu,L.; Durbin,A.; Rocchi,I.; Williams,T.; Bao,Y.; Sanders,R.; Zhdanov,S.; Kiryutin,B.; Lipman,D.J.; Tatusova,T.; St. George,K.
EPI845140	HA	United States	2014-Nov-10	A/New York/WC-LVD-14-097/2014		Other Database Import	Shabman,R.; Das,S.R.; Shilts,M.; Fedorova,N.; Puri,V.; Shrivastava,S.; Amedeo,P.; Williams,M.; Hu,L.; Durbin,A.; Rocchi,I.; Williams,T.; Bao,Y.; Sanders,R.; Zhdanov,S.; Kiryutin,B.; Lipman,D.J.; Tatusova,T.; St. George,K.
EPI845141	MP	United States	2014-Nov-10	A/New York/WC-LVD-14-097/2014		Other Database Import	Shabman,R.; Das,S.R.; Shilts,M.; Fedorova,N.; Puri,V.; Shrivastava,S.; Amedeo,P.; Williams,M.; Hu,L.; Durbin,A.; Rocchi,I.; Williams,T.; Bao,Y.; Sanders,R.; Zhdanov,S.; Kiryutin,B.; Lipman,D.J.; Tatusova,T.; St. George,K.
EPI845144	NS	United States	2014-Nov-10	A/New York/WC-LVD-14-097/2014		Other Database Import	Shabman,R.; Das,S.R.; Shilts,M.; Fedorova,N.; Puri,V.; Shrivastava,S.; Amedeo,P.; Williams,M.; Hu,L.; Durbin,A.; Rocchi,I.; Williams,T.; Bao,Y.; Sanders,R.; Zhdanov,S.; Kiryutin,B.; Lipman,D.J.; Tatusova,T.; St. George,K.
EPI845145	PA	United States	2014-Nov-10	A/New York/WC-LVD-14-097/2014		Other Database Import	Shabman,R.; Das,S.R.; Shilts,M.; Fedorova,N.; Puri,V.; Shrivastava,S.; Amedeo,P.; Williams,M.; Hu,L.; Durbin,A.; Rocchi,I.; Williams,T.; Bao,Y.; Sanders,R.; Zhdanov,S.; Kiryutin,B.; Lipman,D.J.; Tatusova,T.; St. George,K.
EPI845146	PB1	United States	2014-Nov-10	A/New York/WC-LVD-14-097/2014		Other Database Import	Shabman,R.; Das,S.R.; Shilts,M.; Fedorova,N.; Puri,V.; Shrivastava,S.; Amedeo,P.; Williams,M.; Hu,L.; Durbin,A.; Rocchi,I.; Williams,T.; Bao,Y.; Sanders,R.; Zhdanov,S.; Kiryutin,B.; Lipman,D.J.; Tatusova,T.; St. George,K.
EPI845147	PB2	United States	2014-Nov-10	A/New York/WC-LVD-14-097/2014		Other Database Import	Shabman,R.; Das,S.R.; Shilts,M.; Fedorova,N.; Puri,V.; Shrivastava,S.; Amedeo,P.; Williams,M.; Hu,L.; Durbin,A.; Rocchi,I.; Williams,T.; Bao,Y.; Sanders,R.; Zhdanov,S.; Kiryutin,B.; Lipman,D.J.; Tatusova,T.; St. George,K.
EPI844567	NS	United States	2014-Nov-04	A/New York/WC-LVD-14-064/2014		Other Database Import	Shabman,R.; Das,S.R.; Shilts,M.; Fedorova,N.; Puri,V.; Shrivastava,S.; Amedeo,P.; Williams,M.; Hu,L.; Durbin,A.; Rocchi,I.; Williams,T.; Bao,Y.; Sanders,R.; Zhdanov,S.; Kiryutin,B.; Lipman,D.J.; Tatusova,T.; St. George,K.
EPI844568	PA	United States	2014-Nov-04	A/New York/WC-LVD-14-064/2014		Other Database Import	Shabman,R.; Das,S.R.; Shilts,M.; Fedorova,N.; Puri,V.; Shrivastava,S.; Amedeo,P.; Williams,M.; Hu,L.; Durbin,A.; Rocchi,I.; Williams,T.; Bao,Y.; Sanders,R.; Zhdanov,S.; Kiryutin,B.; Lipman,D.J.; Tatusova,T.; St. George,K.
EPI844569	PB1	United States	2014-Nov-04	A/New York/WC-LVD-14-064/2014		Other Database Import	Shabman,R.; Das,S.R.; Shilts,M.; Fedorova,N.; Puri,V.; Shrivastava,S.; Amedeo,P.; Williams,M.; Hu,L.; Durbin,A.; Rocchi,I.; Williams,T.; Bao,Y.; Sanders,R.; Zhdanov,S.; Kiryutin,B.; Lipman,D.J.; Tatusova,T.; St. George,K.
EPI844570	PB2	United States	2014-Nov-04	A/New York/WC-LVD-14-064/2014		Other Database Import	Shabman,R.; Das,S.R.; Shilts,M.; Fedorova,N.; Puri,V.; Shrivastava,S.; Amedeo,P.; Williams,M.; Hu,L.; Durbin,A.; Rocchi,I.; Williams,T.; Bao,Y.; Sanders,R.; Zhdanov,S.; Kiryutin,B.; Lipman,D.J.; Tatusova,T.; St. George,K.
EPI844564	MP	United States	2014-Nov-04	A/New York/WC-LVD-14-064/2014		Other Database Import	Shabman,R.; Das,S.R.; Shilts,M.; Fedorova,N.; Puri,V.; Shrivastava,S.; Amedeo,P.; Williams,M.; Hu,L.; Durbin,A.; Rocchi,I.; Williams,T.; Bao,Y.; Sanders,R.; Zhdanov,S.; Kiryutin,B.; Lipman,D.J.; Tatusova,T.; St. George,K.
EPI844565	NA	United States	2014-Nov-04	A/New York/WC-LVD-14-064/2014		Other Database Import	Shabman,R.; Das,S.R.; Shilts,M.; Fedorova,N.; Puri,V.; Shrivastava,S.; Amedeo,P.; Williams,M.; Hu,L.; Durbin,A.; Rocchi,I.; Williams,T.; Bao,Y.; Sanders,R.; Zhdanov,S.; Kiryutin,B.; Lipman,D.J.; Tatusova,T.; St. George,K.
EPI844563	HA	United States	2014-Nov-04	A/New York/WC-LVD-14-064/2014		Other Database Import	Shabman,R.; Das,S.R.; Shilts,M.; Fedorova,N.; Puri,V.; Shrivastava,S.; Amedeo,P.; Williams,M.; Hu,L.; Durbin,A.; Rocchi,I.; Williams,T.; Bao,Y.; Sanders,R.; Zhdanov,S.; Kiryutin,B.; Lipman,D.J.; Tatusova,T.; St. George,K.
EPI844566	NP	United States	2014-Nov-04	A/New York/WC-LVD-14-064/2014		Other Database Import	Shabman,R.; Das,S.R.; Shilts,M.; Fedorova,N.; Puri,V.; Shrivastava,S.; Amedeo,P.; Williams,M.; Hu,L.; Durbin,A.; Rocchi,I.; Williams,T.; Bao,Y.; Sanders,R.; Zhdanov,S.; Kiryutin,B.; Lipman,D.J.; Tatusova,T.; St. George,K.
EPI840288	HA	China	2014-Nov-03	A/Beijingdongcheng/1026/2014		Other Database Import	Pan,Y.; Yang,P.; Shi,W.; Cui,S.; Peng,X.; Zhang,D.; Lu,G.; Zhao,J.; Liu,Y.; Wang,Q.
EPI840296	NA	China	2014-Nov-03	A/Beijingdongcheng/1026/2014		Other Database Import	Pan,Y.; Yang,P.; Shi,W.; Cui,S.; Peng,X.; Zhang,D.; Lu,G.; Zhao,J.; Liu,Y.; Wang,Q.
EPI840287	HA	China	2014-Nov-27	A/Beijingdongcheng/0114/2014		Other Database Import	Pan,Y.; Yang,P.; Shi,W.; Cui,S.; Peng,X.; Zhang,D.; Lu,G.; Zhao,J.; Liu,Y.; Wang,Q.
EPI840295	NA	China	2014-Nov-27	A/Beijingdongcheng/0114/2014		Other Database Import	Pan,Y.; Yang,P.; Shi,W.; Cui,S.; Peng,X.; Zhang,D.; Lu,G.; Zhao,J.; Liu,Y.; Wang,Q.
EPI806276	HA	Japan	2014-Nov-26	A/Kanagawa/JP-2/2014		Other Database Import	Chong,Y.; Ikematsu,H.
EPI788150	MP	United States	2014-Nov-19	A/Louisiana/20/2014		Other Database Import	Jernigan,D.; Wentworth,D.; Katz,J.; Barnes,J.; Garten,R.; Xu,X.
EPI788156	PB1	United States	2014-Nov-19	A/Louisiana/20/2014		Other Database Import	Jernigan,D.; Wentworth,D.; Katz,J.; Barnes,J.; Garten,R.; Xu,X.
EPI788167	NP	United States	2014-Nov-19	A/Louisiana/20/2014		Other Database Import	Jernigan,D.; Wentworth,D.; Katz,J.; Barnes,J.; Garten,R.; Xu,X.
EPI788170	PA	United States	2014-Nov-19	A/Louisiana/20/2014		Other Database Import	Jernigan,D.; Wentworth,D.; Katz,J.; Barnes,J.; Garten,R.; Xu,X.
EPI788108	HA	United States	2014-Nov-19	A/Louisiana/20/2014		Other Database Import	Jernigan,D.; Wentworth,D.; Katz,J.; Barnes,J.; Garten,R.; Xu,X.
EPI788110	PB2	United States	2014-Nov-19	A/Louisiana/20/2014		Other Database Import	Jernigan,D.; Wentworth,D.; Katz,J.; Barnes,J.; Garten,R.; Xu,X.
EPI788114	NS	United States	2014-Nov-19	A/Louisiana/20/2014		Other Database Import	Jernigan,D.; Wentworth,D.; Katz,J.; Barnes,J.; Garten,R.; Xu,X.
EPI788130	NA	United States	2014-Nov-19	A/Louisiana/20/2014		Other Database Import	Jernigan,D.; Wentworth,D.; Katz,J.; Barnes,J.; Garten,R.; Xu,X.
EPI931334	PB2	United States	2014-Nov-19	A/Louisiana/20/2014		Other Database Import	Jernigan,D.; Wentworth,D.; Katz,J.; Barnes,J.; Garten,R.; Xu,X.
EPI931009	HA	United States	2014-Nov-19	A/Louisiana/20/2014		Other Database Import	Jernigan,D.; Wentworth,D.; Katz,J.; Barnes,J.; Garten,R.; Xu,X.
EPI931437	NP	United States	2014-Nov-19	A/Louisiana/20/2014		Other Database Import	Jernigan,D.; Wentworth,D.; Katz,J.; Barnes,J.; Garten,R.; Xu,X.
EPI931445	MP	United States	2014-Nov-19	A/Louisiana/20/2014		Other Database Import	Jernigan,D.; Wentworth,D.; Katz,J.; Barnes,J.; Garten,R.; Xu,X.
EPI931452	PB1	United States	2014-Nov-19	A/Louisiana/20/2014		Other Database Import	Jernigan,D.; Wentworth,D.; Katz,J.; Barnes,J.; Garten,R.; Xu,X.
EPI931455	HA	United States	2014-Nov-19	A/Louisiana/20/2014		Other Database Import	Jernigan,D.; Wentworth,D.; Katz,J.; Barnes,J.; Garten,R.; Xu,X.
EPI931407	MP	United States	2014-Nov-19	A/Louisiana/20/2014		Other Database Import	Jernigan,D.; Wentworth,D.; Katz,J.; Barnes,J.; Garten,R.; Xu,X.
EPI931467	PB1	United States	2014-Nov-19	A/Louisiana/20/2014		Other Database Import	Jernigan,D.; Wentworth,D.; Katz,J.; Barnes,J.; Garten,R.; Xu,X.
EPI931468	PB2	United States	2014-Nov-19	A/Louisiana/20/2014		Other Database Import	Jernigan,D.; Wentworth,D.; Katz,J.; Barnes,J.; Garten,R.; Xu,X.
EPI930995	NP	United States	2014-Nov-19	A/Louisiana/20/2014		Other Database Import	Jernigan,D.; Wentworth,D.; Katz,J.; Barnes,J.; Garten,R.; Xu,X.
EPI931059	PA	United States	2014-Nov-19	A/Louisiana/20/2014		Other Database Import	Jernigan,D.; Wentworth,D.; Katz,J.; Barnes,J.; Garten,R.; Xu,X.
EPI930943	NA	United States	2014-Nov-19	A/Louisiana/20/2014		Other Database Import	Jernigan,D.; Wentworth,D.; Katz,J.; Barnes,J.; Garten,R.; Xu,X.
EPI926793	NS	United States	2014-Nov-19	A/Louisiana/20/2014		Other Database Import	Jernigan,D.; Wentworth,D.; Katz,J.; Barnes,J.; Garten,R.; Xu,X.
EPI927094	PA	United States	2014-Nov-19	A/Louisiana/20/2014		Other Database Import	Jernigan,D.; Wentworth,D.; Katz,J.; Barnes,J.; Garten,R.; Xu,X.
EPI927021	NS	United States	2014-Nov-19	A/Louisiana/20/2014		Other Database Import	Jernigan,D.; Wentworth,D.; Katz,J.; Barnes,J.; Garten,R.; Xu,X.
EPI926992	NA	United States	2014-Nov-19	A/Louisiana/20/2014		Other Database Import	Jernigan,D.; Wentworth,D.; Katz,J.; Barnes,J.; Garten,R.; Xu,X.
EPI770024	NA	China	2014-Nov-14	A/Hubei-Caidian/34/2014	Hubei Provincial center for disease control and prevention	Hubei Provincial Center for Disease Control and Prevention
EPI770023	HA	China	2014-Nov-14	A/Hubei-Caidian/34/2014	Hubei Provincial center for disease control and prevention	Hubei Provincial Center for Disease Control and Prevention
EPI770025	MP	China	2014-Nov-14	A/Hubei-Caidian/34/2014	Hubei Provincial center for disease control and prevention	Hubei Provincial Center for Disease Control and Prevention
EPI750244	HA	China	2014-Oct-12	A/Huai'an-Qingpu/11510/2014		Other Database Import	Yang,P.F.; Yan,Q.L.; Liu,C.C.; Xing,Y.D.; Yao,H.B.; He,N.J.
EPI750242	HA	China	2014-Nov-11	A/Huai'an-Qingpu/11499/2014		Other Database Import	Yang,P.F.; Yan,Q.L.; Liu,C.C.; Xing,Y.D.; Yao,H.B.; He,N.J.
EPI750241	HA	China	2014-Oct-26	A/Huai'an-Qingpu/11572/2014		Other Database Import	Yang,P.F.; Yan,Q.L.; Liu,C.C.; Xing,Y.D.; Yao,H.B.; He,N.J.
EPI750240	HA	China	2014-Oct-26	A/Huai'an-Qingpu/160/2014		Other Database Import	Yang,P.F.; Yan,Q.L.; Liu,C.C.; Xing,Y.D.; Yao,H.B.; He,N.J.
EPI750236	HA	China	2014-Oct-12	A/Huai'an-Qingpu/11441/2014		Other Database Import	Yang,P.F.; Yan,Q.L.; Liu,C.C.; Xing,Y.D.; Yao,H.B.; He,N.J.
EPI750235	HA	China	2014-Oct-12	A/Huai'an-Qingpu/11522/2014		Other Database Import	Yang,P.F.; Yan,Q.L.; Liu,C.C.; Xing,Y.D.; Yao,H.B.; He,N.J.
EPI746457	NA	Singapore	2014-Oct-07	A/Singapore/KK943/2014	Ministry of Health, Singapore	WHO Collaborating Centre for Reference and Research on Influenza	Deng,Y-M.; Iannello,P.; Spirason,N.; Lau,H; Komadina,N.
EPI746458	HA	Singapore	2014-Oct-07	A/Singapore/KK943/2014	Ministry of Health, Singapore	WHO Collaborating Centre for Reference and Research on Influenza	Deng,Y-M.; Iannello,P.; Spirason,N.; Lau,H; Komadina,N.
EPI746443	NA	Australia	2014-Oct-03	A/Brisbane/341/2014	Queensland Health Scientific Services	WHO Collaborating Centre for Reference and Research on Influenza	Deng,Y-M.; Iannello,P.; Spirason,N.; Lau,H; Komadina,N.
EPI746444	HA	Australia	2014-Oct-03	A/Brisbane/341/2014	Queensland Health Scientific Services	WHO Collaborating Centre for Reference and Research on Influenza	Deng,Y-M.; Iannello,P.; Spirason,N.; Lau,H; Komadina,N.
EPI746049	HA	Japan	2014-Nov-17	A/Saitama/103/2014	National Institute of Infectious Diseases (NIID)	Crick Worldwide Influenza Centre
EPI746050	NA	Japan	2014-Nov-17	A/Saitama/103/2014	National Institute of Infectious Diseases (NIID)	Crick Worldwide Influenza Centre
EPI737253	HA	Canada	2014-Nov-20	A/Quebec/138/2014		Other Database Import	Skowronski,D.M.; Chambers,C.; Sabaiduc,S.; De Serres,G.; Winter,A.-L.; Dickinson,J.A.; Gubbay,J.; Drews,S.J.; Martineau,C.; Krajden,M.; Eshaghi,A.; Kwindt,T.L.; Bastien,N.; Li,Y.
EPI737249	HA	Canada	2014-Nov-25	A/Quebec/137/2014		Other Database Import	Skowronski,D.M.; Chambers,C.; Sabaiduc,S.; De Serres,G.; Winter,A.-L.; Dickinson,J.A.; Gubbay,J.; Drews,S.J.; Martineau,C.; Krajden,M.; Eshaghi,A.; Kwindt,T.L.; Bastien,N.; Li,Y.
EPI737080	HA	Canada	2014-Nov-18	A/Alberta/174/2014		Other Database Import	Skowronski,D.M.; Chambers,C.; Sabaiduc,S.; De Serres,G.; Winter,A.-L.; Dickinson,J.A.; Gubbay,J.; Drews,S.J.; Martineau,C.; Krajden,M.; Eshaghi,A.; Kwindt,T.L.; Bastien,N.; Li,Y.
EPI685035	NA	Thailand	2014-Nov-18	A/Thailand/CU-B11284/2014		Other Database Import	Tewawong,N.; Prachayangprecha,S.; Thongmee,T.; Vichiwattana,P.; Theamboonlers,A.; Poovorawan,Y.
EPI684861	HA	Thailand	2014-Nov-18	A/Thailand/CU-B11284/2014		Other Database Import	Tewawong,N.; Prachayangprecha,S.; Thongmee,T.; Vichiwattana,P.; Theamboonlers,A.; Poovorawan,Y.
EPI685030	NA	Thailand	2014-Oct-13	A/Thailand/CU-B11055/2014		Other Database Import	Tewawong,N.; Prachayangprecha,S.; Thongmee,T.; Vichiwattana,P.; Theamboonlers,A.; Poovorawan,Y.
EPI684856	HA	Thailand	2014-Oct-13	A/Thailand/CU-B11055/2014		Other Database Import	Tewawong,N.; Prachayangprecha,S.; Thongmee,T.; Vichiwattana,P.; Theamboonlers,A.; Poovorawan,Y.
EPI685028	NA	Thailand	2014-Oct-02	A/Thailand/CU-B10952/2014		Other Database Import	Tewawong,N.; Prachayangprecha,S.; Thongmee,T.; Vichiwattana,P.; Theamboonlers,A.; Poovorawan,Y.
EPI684854	HA	Thailand	2014-Oct-02	A/Thailand/CU-B10952/2014		Other Database Import	Tewawong,N.; Prachayangprecha,S.; Thongmee,T.; Vichiwattana,P.; Theamboonlers,A.; Poovorawan,Y.
EPI685212	PA	Thailand	2014-Nov-13	A/Thailand/CU-H3680/2014		Other Database Import	Tewawong,N.; Prachayangprecha,S.; Thongmee,T.; Vichiwattana,P.; Theamboonlers,A.; Poovorawan,Y.
EPI684688	PB2	Thailand	2014-Nov-13	A/Thailand/CU-H3680/2014		Other Database Import	Tewawong,N.; Prachayangprecha,S.; Thongmee,T.; Vichiwattana,P.; Theamboonlers,A.; Poovorawan,Y.
EPI685034	NA	Thailand	2014-Nov-13	A/Thailand/CU-H3680/2014		Other Database Import	Tewawong,N.; Prachayangprecha,S.; Thongmee,T.; Vichiwattana,P.; Theamboonlers,A.; Poovorawan,Y.
EPI684860	HA	Thailand	2014-Nov-13	A/Thailand/CU-H3680/2014		Other Database Import	Tewawong,N.; Prachayangprecha,S.; Thongmee,T.; Vichiwattana,P.; Theamboonlers,A.; Poovorawan,Y.
EPI685096	MP	Thailand	2014-Nov-13	A/Thailand/CU-H3680/2014		Other Database Import	Tewawong,N.; Prachayangprecha,S.; Thongmee,T.; Vichiwattana,P.; Theamboonlers,A.; Poovorawan,Y.
EPI684921	NP	Thailand	2014-Nov-13	A/Thailand/CU-H3680/2014		Other Database Import	Tewawong,N.; Prachayangprecha,S.; Thongmee,T.; Vichiwattana,P.; Theamboonlers,A.; Poovorawan,Y.
EPI685154	NS	Thailand	2014-Nov-13	A/Thailand/CU-H3680/2014		Other Database Import	Tewawong,N.; Prachayangprecha,S.; Thongmee,T.; Vichiwattana,P.; Theamboonlers,A.; Poovorawan,Y.
EPI684746	PB1	Thailand	2014-Nov-13	A/Thailand/CU-H3680/2014		Other Database Import	Tewawong,N.; Prachayangprecha,S.; Thongmee,T.; Vichiwattana,P.; Theamboonlers,A.; Poovorawan,Y.
EPI685211	PA	Thailand	2014-Nov-01	A/Thailand/CU-B11202/2014		Other Database Import	Tewawong,N.; Prachayangprecha,S.; Thongmee,T.; Vichiwattana,P.; Theamboonlers,A.; Poovorawan,Y.
EPI684687	PB2	Thailand	2014-Nov-01	A/Thailand/CU-B11202/2014		Other Database Import	Tewawong,N.; Prachayangprecha,S.; Thongmee,T.; Vichiwattana,P.; Theamboonlers,A.; Poovorawan,Y.
EPI685033	NA	Thailand	2014-Nov-01	A/Thailand/CU-B11202/2014		Other Database Import	Tewawong,N.; Prachayangprecha,S.; Thongmee,T.; Vichiwattana,P.; Theamboonlers,A.; Poovorawan,Y.
EPI684859	HA	Thailand	2014-Nov-01	A/Thailand/CU-B11202/2014		Other Database Import	Tewawong,N.; Prachayangprecha,S.; Thongmee,T.; Vichiwattana,P.; Theamboonlers,A.; Poovorawan,Y.
EPI685095	MP	Thailand	2014-Nov-01	A/Thailand/CU-B11202/2014		Other Database Import	Tewawong,N.; Prachayangprecha,S.; Thongmee,T.; Vichiwattana,P.; Theamboonlers,A.; Poovorawan,Y.
EPI684920	NP	Thailand	2014-Nov-01	A/Thailand/CU-B11202/2014		Other Database Import	Tewawong,N.; Prachayangprecha,S.; Thongmee,T.; Vichiwattana,P.; Theamboonlers,A.; Poovorawan,Y.
EPI685153	NS	Thailand	2014-Nov-01	A/Thailand/CU-B11202/2014		Other Database Import	Tewawong,N.; Prachayangprecha,S.; Thongmee,T.; Vichiwattana,P.; Theamboonlers,A.; Poovorawan,Y.
EPI684745	PB1	Thailand	2014-Nov-01	A/Thailand/CU-B11202/2014		Other Database Import	Tewawong,N.; Prachayangprecha,S.; Thongmee,T.; Vichiwattana,P.; Theamboonlers,A.; Poovorawan,Y.
EPI684685	PB2	Thailand	2014-Oct-06	A/Thailand/CU-B10975/2014		Other Database Import	Tewawong,N.; Prachayangprecha,S.; Thongmee,T.; Vichiwattana,P.; Theamboonlers,A.; Poovorawan,Y.
EPI685209	PA	Thailand	2014-Oct-06	A/Thailand/CU-B10975/2014		Other Database Import	Tewawong,N.; Prachayangprecha,S.; Thongmee,T.; Vichiwattana,P.; Theamboonlers,A.; Poovorawan,Y.
EPI685029	NA	Thailand	2014-Oct-06	A/Thailand/CU-B10975/2014		Other Database Import	Tewawong,N.; Prachayangprecha,S.; Thongmee,T.; Vichiwattana,P.; Theamboonlers,A.; Poovorawan,Y.
EPI684855	HA	Thailand	2014-Oct-06	A/Thailand/CU-B10975/2014		Other Database Import	Tewawong,N.; Prachayangprecha,S.; Thongmee,T.; Vichiwattana,P.; Theamboonlers,A.; Poovorawan,Y.
EPI685093	MP	Thailand	2014-Oct-06	A/Thailand/CU-B10975/2014		Other Database Import	Tewawong,N.; Prachayangprecha,S.; Thongmee,T.; Vichiwattana,P.; Theamboonlers,A.; Poovorawan,Y.
EPI684918	NP	Thailand	2014-Oct-06	A/Thailand/CU-B10975/2014		Other Database Import	Tewawong,N.; Prachayangprecha,S.; Thongmee,T.; Vichiwattana,P.; Theamboonlers,A.; Poovorawan,Y.
EPI685151	NS	Thailand	2014-Oct-06	A/Thailand/CU-B10975/2014		Other Database Import	Tewawong,N.; Prachayangprecha,S.; Thongmee,T.; Vichiwattana,P.; Theamboonlers,A.; Poovorawan,Y.
EPI684743	PB1	Thailand	2014-Oct-06	A/Thailand/CU-B10975/2014		Other Database Import	Tewawong,N.; Prachayangprecha,S.; Thongmee,T.; Vichiwattana,P.; Theamboonlers,A.; Poovorawan,Y.
EPI672410	HA	Japan	2014-Nov-13	A/Chiba/61/2014	National Institute of Infectious Diseases (NIID)	Crick Worldwide Influenza Centre
EPI672411	NA	Japan	2014-Nov-13	A/Chiba/61/2014	National Institute of Infectious Diseases (NIID)	Crick Worldwide Influenza Centre
EPI648861	NA	Australia	2014-Nov-06	A/Perth/1055/2014	Pathwest QE II Medical Centre	WHO Collaborating Centre for Reference and Research on Influenza	Deng, Y-M.; Iannello,P.; Spirason,N.; Lau,H.; Komadina,N
EPI648862	HA	Australia	2014-Nov-06	A/Perth/1055/2014	Pathwest QE II Medical Centre	WHO Collaborating Centre for Reference and Research on Influenza	Deng, Y-M.; Iannello,P.; Spirason,N.; Lau,H.; Komadina,N
EPI644277	NS	Singapore	2014-Oct-07	A/Singapore/KK943/2014	WHO Collaborating Centre for Reference and Research on Influenza	Centers for Disease Control and Prevention
EPI644278	MP	Singapore	2014-Oct-07	A/Singapore/KK943/2014	WHO Collaborating Centre for Reference and Research on Influenza	Centers for Disease Control and Prevention
EPI644279	PA	Singapore	2014-Oct-07	A/Singapore/KK943/2014	WHO Collaborating Centre for Reference and Research on Influenza	Centers for Disease Control and Prevention
EPI644280	PB2	Singapore	2014-Oct-07	A/Singapore/KK943/2014	WHO Collaborating Centre for Reference and Research on Influenza	Centers for Disease Control and Prevention
EPI644281	PB1	Singapore	2014-Oct-07	A/Singapore/KK943/2014	WHO Collaborating Centre for Reference and Research on Influenza	Centers for Disease Control and Prevention
EPI644282	NA	Singapore	2014-Oct-07	A/Singapore/KK943/2014	WHO Collaborating Centre for Reference and Research on Influenza	Centers for Disease Control and Prevention
EPI644276	NP	Singapore	2014-Oct-07	A/Singapore/KK943/2014	WHO Collaborating Centre for Reference and Research on Influenza	Centers for Disease Control and Prevention
EPI644283	HA	Singapore	2014-Oct-07	A/Singapore/KK943/2014	WHO Collaborating Centre for Reference and Research on Influenza	Centers for Disease Control and Prevention
EPI638245	HA	United States	2014-Nov-26	A/North Carolina/4192/2014		Other Database Import	Gruner,W.E.; Jones,S.L.; Sinclair,L.E.; Sarria,S.H.; Bisaha,S.A.; Canas,L.C.; Baker,J.A.; Couch,M.R.; Garrett,C.M.; Powell,M.L.; Hanson,J.F.; Yohannes,R.A.; DeMarcus,L.S.; Smith,J.P.; Fumia,K.F.; Federinko,S.P.; Macias,E.A.; Olsen,E.T.; Sjoberg,P.A.
EPI638202	HA	United States	2014-Nov-25	A/Louisiana/4149/2014		Other Database Import	Gruner,W.E.; Jones,S.L.; Sinclair,L.E.; Sarria,S.H.; Bisaha,S.A.; Canas,L.C.; Baker,J.A.; Couch,M.R.; Garrett,C.M.; Powell,M.L.; Hanson,J.F.; Yohannes,R.A.; DeMarcus,L.S.; Smith,J.P.; Fumia,K.F.; Federinko,S.P.; Macias,E.A.; Olsen,E.T.; Sjoberg,P.A.
EPI638196	HA	Japan	2014-Nov-25	A/Japan/4143/2014		Other Database Import	Gruner,W.E.; Jones,S.L.; Sinclair,L.E.; Sarria,S.H.; Bisaha,S.A.; Canas,L.C.; Baker,J.A.; Couch,M.R.; Garrett,C.M.; Powell,M.L.; Hanson,J.F.; Yohannes,R.A.; DeMarcus,L.S.; Smith,J.P.; Fumia,K.F.; Federinko,S.P.; Macias,E.A.; Olsen,E.T.; Sjoberg,P.A.
EPI888802	NA	Japan	2014-Nov-25	A/Japan/4143/2014		Other Database Import	Gruner,W.E.; Jones,S.L.; Sinclair,L.E.; Sarria,S.H.; Bisaha,S.A.; Canas,L.C.; Baker,J.A.; Couch,M.R.; Garrett,C.M.; Powell,M.L.; Hanson,J.F.; Yohannes,R.A.; DeMarcus,L.S.; Smith,J.P.; Fumia,K.F.; Federinko,S.P.; Macias,E.A.; Olsen,E.T.; Sjoberg,P.A.
EPI638192	HA	United States	2014-Nov-25	A/Georgia/4139/2014		Other Database Import	Gruner,W.E.; Jones,S.L.; Sinclair,L.E.; Sarria,S.H.; Bisaha,S.A.; Canas,L.C.; Baker,J.A.; Couch,M.R.; Garrett,C.M.; Powell,M.L.; Hanson,J.F.; Yohannes,R.A.; DeMarcus,L.S.; Smith,J.P.; Fumia,K.F.; Federinko,S.P.; Macias,E.A.; Olsen,E.T.; Sjoberg,P.A.
EPI638191	HA	United States	2014-Nov-21	A/Georgia/4138/2014		Other Database Import	Gruner,W.E.; Jones,S.L.; Sinclair,L.E.; Sarria,S.H.; Bisaha,S.A.; Canas,L.C.; Baker,J.A.; Couch,M.R.; Garrett,C.M.; Powell,M.L.; Hanson,J.F.; Yohannes,R.A.; DeMarcus,L.S.; Smith,J.P.; Fumia,K.F.; Federinko,S.P.; Macias,E.A.; Olsen,E.T.; Sjoberg,P.A.
EPI638182	HA	United States	2014-Nov-24	A/Florida/4129/2014		Other Database Import	Gruner,W.E.; Jones,S.L.; Sinclair,L.E.; Sarria,S.H.; Bisaha,S.A.; Canas,L.C.; Baker,J.A.; Couch,M.R.; Garrett,C.M.; Powell,M.L.; Hanson,J.F.; Yohannes,R.A.; DeMarcus,L.S.; Smith,J.P.; Fumia,K.F.; Federinko,S.P.; Macias,E.A.; Olsen,E.T.; Sjoberg,P.A.
EPI638159	HA	United States	2014-Nov-24	A/Alabama/4106/2014		Other Database Import	Gruner,W.E.; Jones,S.L.; Sinclair,L.E.; Sarria,S.H.; Bisaha,S.A.; Canas,L.C.; Baker,J.A.; Couch,M.R.; Garrett,C.M.; Powell,M.L.; Hanson,J.F.; Yohannes,R.A.; DeMarcus,L.S.; Smith,J.P.; Fumia,K.F.; Federinko,S.P.; Macias,E.A.; Olsen,E.T.; Sjoberg,P.A.
EPI638147	HA	United States	2014-Nov-18	A/Georgia/4044/2014		Other Database Import	Gruner,W.E.; Jones,S.L.; Sinclair,L.E.; Sarria,S.H.; Bisaha,S.A.; Canas,L.C.; Baker,J.A.; Couch,M.R.; Garrett,C.M.; Powell,M.L.; Hanson,J.F.; Yohannes,R.A.; DeMarcus,L.S.; Smith,J.P.; Fumia,K.F.; Federinko,S.P.; Macias,E.A.; Olsen,E.T.; Sjoberg,P.A.
EPI638145	HA	United States	2014-Nov-19	A/Georgia/4042/2014		Other Database Import	Gruner,W.E.; Jones,S.L.; Sinclair,L.E.; Sarria,S.H.; Bisaha,S.A.; Canas,L.C.; Baker,J.A.; Couch,M.R.; Garrett,C.M.; Powell,M.L.; Hanson,J.F.; Yohannes,R.A.; DeMarcus,L.S.; Smith,J.P.; Fumia,K.F.; Federinko,S.P.; Macias,E.A.; Olsen,E.T.; Sjoberg,P.A.
EPI888795	NA	United States	2014-Nov-19	A/Georgia/4042/2014		Other Database Import	Gruner,W.E.; Jones,S.L.; Sinclair,L.E.; Sarria,S.H.; Bisaha,S.A.; Canas,L.C.; Baker,J.A.; Couch,M.R.; Garrett,C.M.; Powell,M.L.; Hanson,J.F.; Yohannes,R.A.; DeMarcus,L.S.; Smith,J.P.; Fumia,K.F.; Federinko,S.P.; Macias,E.A.; Olsen,E.T.; Sjoberg,P.A.
EPI638144	HA	United States	2014-Nov-10	A/Georgia/4041/2014		Other Database Import	Gruner,W.E.; Jones,S.L.; Sinclair,L.E.; Sarria,S.H.; Bisaha,S.A.; Canas,L.C.; Baker,J.A.; Couch,M.R.; Garrett,C.M.; Powell,M.L.; Hanson,J.F.; Yohannes,R.A.; DeMarcus,L.S.; Smith,J.P.; Fumia,K.F.; Federinko,S.P.; Macias,E.A.; Olsen,E.T.; Sjoberg,P.A.
EPI888794	NA	United States	2014-Nov-10	A/Georgia/4041/2014		Other Database Import	Gruner,W.E.; Jones,S.L.; Sinclair,L.E.; Sarria,S.H.; Bisaha,S.A.; Canas,L.C.; Baker,J.A.; Couch,M.R.; Garrett,C.M.; Powell,M.L.; Hanson,J.F.; Yohannes,R.A.; DeMarcus,L.S.; Smith,J.P.; Fumia,K.F.; Federinko,S.P.; Macias,E.A.; Olsen,E.T.; Sjoberg,P.A.
EPI638143	HA	United States	2014-Nov-10	A/Georgia/4040/2014		Other Database Import	Gruner,W.E.; Jones,S.L.; Sinclair,L.E.; Sarria,S.H.; Bisaha,S.A.; Canas,L.C.; Baker,J.A.; Couch,M.R.; Garrett,C.M.; Powell,M.L.; Hanson,J.F.; Yohannes,R.A.; DeMarcus,L.S.; Smith,J.P.; Fumia,K.F.; Federinko,S.P.; Macias,E.A.; Olsen,E.T.; Sjoberg,P.A.
EPI638142	HA	United States	2014-Nov-06	A/Georgia/4039/2014		Other Database Import	Gruner,W.E.; Jones,S.L.; Sinclair,L.E.; Sarria,S.H.; Bisaha,S.A.; Canas,L.C.; Baker,J.A.; Couch,M.R.; Garrett,C.M.; Powell,M.L.; Hanson,J.F.; Yohannes,R.A.; DeMarcus,L.S.; Smith,J.P.; Fumia,K.F.; Federinko,S.P.; Macias,E.A.; Olsen,E.T.; Sjoberg,P.A.
EPI638141	HA	United States	2014-Nov-03	A/Georgia/4038/2014		Other Database Import	Gruner,W.E.; Jones,S.L.; Sinclair,L.E.; Sarria,S.H.; Bisaha,S.A.; Canas,L.C.; Baker,J.A.; Couch,M.R.; Garrett,C.M.; Powell,M.L.; Hanson,J.F.; Yohannes,R.A.; DeMarcus,L.S.; Smith,J.P.; Fumia,K.F.; Federinko,S.P.; Macias,E.A.; Olsen,E.T.; Sjoberg,P.A.
EPI638138	HA	United States	2014-Nov-26	A/Florida/4035/2014		Other Database Import	Gruner,W.E.; Jones,S.L.; Sinclair,L.E.; Sarria,S.H.; Bisaha,S.A.; Canas,L.C.; Baker,J.A.; Couch,M.R.; Garrett,C.M.; Powell,M.L.; Hanson,J.F.; Yohannes,R.A.; DeMarcus,L.S.; Smith,J.P.; Fumia,K.F.; Federinko,S.P.; Macias,E.A.; Olsen,E.T.; Sjoberg,P.A.
EPI888793	NA	United States	2014-Nov-26	A/Florida/4035/2014		Other Database Import	Gruner,W.E.; Jones,S.L.; Sinclair,L.E.; Sarria,S.H.; Bisaha,S.A.; Canas,L.C.; Baker,J.A.; Couch,M.R.; Garrett,C.M.; Powell,M.L.; Hanson,J.F.; Yohannes,R.A.; DeMarcus,L.S.; Smith,J.P.; Fumia,K.F.; Federinko,S.P.; Macias,E.A.; Olsen,E.T.; Sjoberg,P.A.
EPI638136	HA	United States	2014-Nov-07	A/Florida/4033/2014		Other Database Import	Gruner,W.E.; Jones,S.L.; Sinclair,L.E.; Sarria,S.H.; Bisaha,S.A.; Canas,L.C.; Baker,J.A.; Couch,M.R.; Garrett,C.M.; Powell,M.L.; Hanson,J.F.; Yohannes,R.A.; DeMarcus,L.S.; Smith,J.P.; Fumia,K.F.; Federinko,S.P.; Macias,E.A.; Olsen,E.T.; Sjoberg,P.A.
EPI638135	HA	United States	2014-Nov-24	A/Alaska/4032/2014		Other Database Import	Gruner,W.E.; Jones,S.L.; Sinclair,L.E.; Sarria,S.H.; Bisaha,S.A.; Canas,L.C.; Baker,J.A.; Couch,M.R.; Garrett,C.M.; Powell,M.L.; Hanson,J.F.; Yohannes,R.A.; DeMarcus,L.S.; Smith,J.P.; Fumia,K.F.; Federinko,S.P.; Macias,E.A.; Olsen,E.T.; Sjoberg,P.A.
EPI888791	NA	United States	2014-Nov-24	A/Alaska/4032/2014		Other Database Import	Gruner,W.E.; Jones,S.L.; Sinclair,L.E.; Sarria,S.H.; Bisaha,S.A.; Canas,L.C.; Baker,J.A.; Couch,M.R.; Garrett,C.M.; Powell,M.L.; Hanson,J.F.; Yohannes,R.A.; DeMarcus,L.S.; Smith,J.P.; Fumia,K.F.; Federinko,S.P.; Macias,E.A.; Olsen,E.T.; Sjoberg,P.A.
EPI638133	HA	United States	2014-Nov-05	A/Alaska/4030/2014		Other Database Import	Gruner,W.E.; Jones,S.L.; Sinclair,L.E.; Sarria,S.H.; Bisaha,S.A.; Canas,L.C.; Baker,J.A.; Couch,M.R.; Garrett,C.M.; Powell,M.L.; Hanson,J.F.; Yohannes,R.A.; DeMarcus,L.S.; Smith,J.P.; Fumia,K.F.; Federinko,S.P.; Macias,E.A.; Olsen,E.T.; Sjoberg,P.A.
EPI638132	HA	United States	2014-Nov-04	A/Alaska/4029/2014		Other Database Import	Gruner,W.E.; Jones,S.L.; Sinclair,L.E.; Sarria,S.H.; Bisaha,S.A.; Canas,L.C.; Baker,J.A.; Couch,M.R.; Garrett,C.M.; Powell,M.L.; Hanson,J.F.; Yohannes,R.A.; DeMarcus,L.S.; Smith,J.P.; Fumia,K.F.; Federinko,S.P.; Macias,E.A.; Olsen,E.T.; Sjoberg,P.A.
EPI638131	HA	United States	2014-Nov-03	A/Alaska/4028/2014		Other Database Import	Gruner,W.E.; Jones,S.L.; Sinclair,L.E.; Sarria,S.H.; Bisaha,S.A.; Canas,L.C.; Baker,J.A.; Couch,M.R.; Garrett,C.M.; Powell,M.L.; Hanson,J.F.; Yohannes,R.A.; DeMarcus,L.S.; Smith,J.P.; Fumia,K.F.; Federinko,S.P.; Macias,E.A.; Olsen,E.T.; Sjoberg,P.A.
EPI638129	HA	United States	2014-Nov-25	A/Alabama/4026/2014		Other Database Import	Gruner,W.E.; Jones,S.L.; Sinclair,L.E.; Sarria,S.H.; Bisaha,S.A.; Canas,L.C.; Baker,J.A.; Couch,M.R.; Garrett,C.M.; Powell,M.L.; Hanson,J.F.; Yohannes,R.A.; DeMarcus,L.S.; Smith,J.P.; Fumia,K.F.; Federinko,S.P.; Macias,E.A.; Olsen,E.T.; Sjoberg,P.A.
EPI888788	NA	United States	2014-Nov-25	A/Alabama/4026/2014		Other Database Import	Gruner,W.E.; Jones,S.L.; Sinclair,L.E.; Sarria,S.H.; Bisaha,S.A.; Canas,L.C.; Baker,J.A.; Couch,M.R.; Garrett,C.M.; Powell,M.L.; Hanson,J.F.; Yohannes,R.A.; DeMarcus,L.S.; Smith,J.P.; Fumia,K.F.; Federinko,S.P.; Macias,E.A.; Olsen,E.T.; Sjoberg,P.A.
EPI638128	HA	United States	2014-Nov-24	A/Alabama/4025/2014		Other Database Import	Gruner,W.E.; Jones,S.L.; Sinclair,L.E.; Sarria,S.H.; Bisaha,S.A.; Canas,L.C.; Baker,J.A.; Couch,M.R.; Garrett,C.M.; Powell,M.L.; Hanson,J.F.; Yohannes,R.A.; DeMarcus,L.S.; Smith,J.P.; Fumia,K.F.; Federinko,S.P.; Macias,E.A.; Olsen,E.T.; Sjoberg,P.A.
EPI638126	HA	United States	2014-Nov-12	A/Alabama/4023/2014		Other Database Import	Gruner,W.E.; Jones,S.L.; Sinclair,L.E.; Sarria,S.H.; Bisaha,S.A.; Canas,L.C.; Baker,J.A.; Couch,M.R.; Garrett,C.M.; Powell,M.L.; Hanson,J.F.; Yohannes,R.A.; DeMarcus,L.S.; Smith,J.P.; Fumia,K.F.; Federinko,S.P.; Macias,E.A.; Olsen,E.T.; Sjoberg,P.A.
EPI638120	HA	Korea, Republic of	2014-Oct-14	A/South Korea/4017/2014		Other Database Import	Gruner,W.E.; Jones,S.L.; Sinclair,L.E.; Sarria,S.H.; Bisaha,S.A.; Canas,L.C.; Baker,J.A.; Couch,M.R.; Garrett,C.M.; Powell,M.L.; Hanson,J.F.; Yohannes,R.A.; DeMarcus,L.S.; Smith,J.P.; Fumia,K.F.; Federinko,S.P.; Macias,E.A.; Olsen,E.T.; Sjoberg,P.A.
EPI888786	NA	Korea, Republic of	2014-Oct-14	A/South Korea/4017/2014		Other Database Import	Gruner,W.E.; Jones,S.L.; Sinclair,L.E.; Sarria,S.H.; Bisaha,S.A.; Canas,L.C.; Baker,J.A.; Couch,M.R.; Garrett,C.M.; Powell,M.L.; Hanson,J.F.; Yohannes,R.A.; DeMarcus,L.S.; Smith,J.P.; Fumia,K.F.; Federinko,S.P.; Macias,E.A.; Olsen,E.T.; Sjoberg,P.A.
EPI638119	HA	Guam	2014-Oct-03	A/Guam/4016/2014		Other Database Import	Gruner,W.E.; Jones,S.L.; Sinclair,L.E.; Sarria,S.H.; Bisaha,S.A.; Canas,L.C.; Baker,J.A.; Couch,M.R.; Garrett,C.M.; Powell,M.L.; Hanson,J.F.; Yohannes,R.A.; DeMarcus,L.S.; Smith,J.P.; Fumia,K.F.; Federinko,S.P.; Macias,E.A.; Olsen,E.T.; Sjoberg,P.A.
EPI638118	HA	Guam	2014-Oct-03	A/Guam/4015/2014		Other Database Import	Gruner,W.E.; Jones,S.L.; Sinclair,L.E.; Sarria,S.H.; Bisaha,S.A.; Canas,L.C.; Baker,J.A.; Couch,M.R.; Garrett,C.M.; Powell,M.L.; Hanson,J.F.; Yohannes,R.A.; DeMarcus,L.S.; Smith,J.P.; Fumia,K.F.; Federinko,S.P.; Macias,E.A.; Olsen,E.T.; Sjoberg,P.A.
EPI638117	HA	Guam	2014-Oct-03	A/Guam/4014/2014		Other Database Import	Gruner,W.E.; Jones,S.L.; Sinclair,L.E.; Sarria,S.H.; Bisaha,S.A.; Canas,L.C.; Baker,J.A.; Couch,M.R.; Garrett,C.M.; Powell,M.L.; Hanson,J.F.; Yohannes,R.A.; DeMarcus,L.S.; Smith,J.P.; Fumia,K.F.; Federinko,S.P.; Macias,E.A.; Olsen,E.T.; Sjoberg,P.A.
EPI638116	HA	United States	2014-Oct-28	A/Georgia/4013/2014		Other Database Import	Gruner,W.E.; Jones,S.L.; Sinclair,L.E.; Sarria,S.H.; Bisaha,S.A.; Canas,L.C.; Baker,J.A.; Couch,M.R.; Garrett,C.M.; Powell,M.L.; Hanson,J.F.; Yohannes,R.A.; DeMarcus,L.S.; Smith,J.P.; Fumia,K.F.; Federinko,S.P.; Macias,E.A.; Olsen,E.T.; Sjoberg,P.A.
EPI638115	HA	United States	2014-Oct-29	A/Florida/4012/2014		Other Database Import	Gruner,W.E.; Jones,S.L.; Sinclair,L.E.; Sarria,S.H.; Bisaha,S.A.; Canas,L.C.; Baker,J.A.; Couch,M.R.; Garrett,C.M.; Powell,M.L.; Hanson,J.F.; Yohannes,R.A.; DeMarcus,L.S.; Smith,J.P.; Fumia,K.F.; Federinko,S.P.; Macias,E.A.; Olsen,E.T.; Sjoberg,P.A.
EPI638114	HA	United States	2014-Oct-22	A/Florida/4011/2014		Other Database Import	Gruner,W.E.; Jones,S.L.; Sinclair,L.E.; Sarria,S.H.; Bisaha,S.A.; Canas,L.C.; Baker,J.A.; Couch,M.R.; Garrett,C.M.; Powell,M.L.; Hanson,J.F.; Yohannes,R.A.; DeMarcus,L.S.; Smith,J.P.; Fumia,K.F.; Federinko,S.P.; Macias,E.A.; Olsen,E.T.; Sjoberg,P.A.
EPI638113	HA	United States	2014-Oct-22	A/Florida/4010/2014		Other Database Import	Gruner,W.E.; Jones,S.L.; Sinclair,L.E.; Sarria,S.H.; Bisaha,S.A.; Canas,L.C.; Baker,J.A.; Couch,M.R.; Garrett,C.M.; Powell,M.L.; Hanson,J.F.; Yohannes,R.A.; DeMarcus,L.S.; Smith,J.P.; Fumia,K.F.; Federinko,S.P.; Macias,E.A.; Olsen,E.T.; Sjoberg,P.A.
EPI888785	NA	United States	2014-Oct-22	A/Florida/4010/2014		Other Database Import	Gruner,W.E.; Jones,S.L.; Sinclair,L.E.; Sarria,S.H.; Bisaha,S.A.; Canas,L.C.; Baker,J.A.; Couch,M.R.; Garrett,C.M.; Powell,M.L.; Hanson,J.F.; Yohannes,R.A.; DeMarcus,L.S.; Smith,J.P.; Fumia,K.F.; Federinko,S.P.; Macias,E.A.; Olsen,E.T.; Sjoberg,P.A.
EPI638112	HA	United States	2014-Nov-04	A/Alaska/4009/2014		Other Database Import	Gruner,W.E.; Jones,S.L.; Sinclair,L.E.; Sarria,S.H.; Bisaha,S.A.; Canas,L.C.; Baker,J.A.; Couch,M.R.; Garrett,C.M.; Powell,M.L.; Hanson,J.F.; Yohannes,R.A.; DeMarcus,L.S.; Smith,J.P.; Fumia,K.F.; Federinko,S.P.; Macias,E.A.; Olsen,E.T.; Sjoberg,P.A.
EPI638110	HA	United States	2014-Oct-23	A/Alabama/4007/2014		Other Database Import	Gruner,W.E.; Jones,S.L.; Sinclair,L.E.; Sarria,S.H.; Bisaha,S.A.; Canas,L.C.; Baker,J.A.; Couch,M.R.; Garrett,C.M.; Powell,M.L.; Hanson,J.F.; Yohannes,R.A.; DeMarcus,L.S.; Smith,J.P.; Fumia,K.F.; Federinko,S.P.; Macias,E.A.; Olsen,E.T.; Sjoberg,P.A.
EPI636227	MP	Australia	2014-Nov-20	A/Sydney/529/2014	Prince of Wales Hospital	WHO Collaborating Centre for Reference and Research on Influenza	Deng,Y-M.; Iannello,P.; Spirason,N.; Lau,H.; Komadina,N.
EPI636229	NA	Australia	2014-Nov-20	A/Sydney/529/2014	Prince of Wales Hospital	WHO Collaborating Centre for Reference and Research on Influenza	Deng,Y-M.; Iannello,P.; Spirason,N.; Lau,H.; Komadina,N.
EPI636233	HA	Australia	2014-Nov-20	A/Sydney/529/2014	Prince of Wales Hospital	WHO Collaborating Centre for Reference and Research on Influenza	Deng,Y-M.; Iannello,P.; Spirason,N.; Lau,H.; Komadina,N.
EPI631909	PB1	United States	2014-Nov-21	A/Washington/33/2014	Washington State Public Health Laboratory	Centers for Disease Control and Prevention
EPI631904	NP	United States	2014-Nov-21	A/Washington/33/2014	Washington State Public Health Laboratory	Centers for Disease Control and Prevention
EPI631905	NS	United States	2014-Nov-21	A/Washington/33/2014	Washington State Public Health Laboratory	Centers for Disease Control and Prevention
EPI631906	MP	United States	2014-Nov-21	A/Washington/33/2014	Washington State Public Health Laboratory	Centers for Disease Control and Prevention
EPI631907	PA	United States	2014-Nov-21	A/Washington/33/2014	Washington State Public Health Laboratory	Centers for Disease Control and Prevention
EPI631908	PB2	United States	2014-Nov-21	A/Washington/33/2014	Washington State Public Health Laboratory	Centers for Disease Control and Prevention
EPI631910	NA	United States	2014-Nov-21	A/Washington/33/2014	Washington State Public Health Laboratory	Centers for Disease Control and Prevention
EPI631911	HA	United States	2014-Nov-21	A/Washington/33/2014	Washington State Public Health Laboratory	Centers for Disease Control and Prevention
EPI629974	NA	Australia	2014-Oct-03	A/Victoria/5071/2014	Victorian Infectious Diseases Reference Laboratory	WHO Collaborating Centre for Reference and Research on Influenza	Chong, K.; Deng, Y-M.; Sullivan, S.; Komadina, N.
EPI629975	HA	Australia	2014-Oct-03	A/Victoria/5071/2014	Victorian Infectious Diseases Reference Laboratory	WHO Collaborating Centre for Reference and Research on Influenza	Chong, K.; Deng, Y-M.; Sullivan, S.; Komadina, N.
EPI629859	MP	Sri Lanka	2014-Oct-09	A/Sri Lanka/73/2014	Medical Research Institute	WHO Collaborating Centre for Reference and Research on Influenza	Deng, Y-M.; Iannello, P.; Spirason, N.; Jelly, L.; Lau, H.; Komadina, N.
EPI629860	NA	Sri Lanka	2014-Oct-09	A/Sri Lanka/73/2014	Medical Research Institute	WHO Collaborating Centre for Reference and Research on Influenza	Deng, Y-M.; Iannello, P.; Spirason, N.; Jelly, L.; Lau, H.; Komadina, N.
EPI629861	HA	Sri Lanka	2014-Oct-09	A/Sri Lanka/73/2014	Medical Research Institute	WHO Collaborating Centre for Reference and Research on Influenza	Deng, Y-M.; Iannello, P.; Spirason, N.; Jelly, L.; Lau, H.; Komadina, N.
EPI629853	MP	Sri Lanka	2014-Nov-25	A/Sri Lanka/64/2014	Medical Research Institute	WHO Collaborating Centre for Reference and Research on Influenza	Deng, Y-M.; Iannello, P.; Spirason, N.; Jelly, L.; Lau, H.; Komadina, N.
EPI629854	NA	Sri Lanka	2014-Nov-25	A/Sri Lanka/64/2014	Medical Research Institute	WHO Collaborating Centre for Reference and Research on Influenza	Deng, Y-M.; Iannello, P.; Spirason, N.; Jelly, L.; Lau, H.; Komadina, N.
EPI629855	HA	Sri Lanka	2014-Nov-25	A/Sri Lanka/64/2014	Medical Research Institute	WHO Collaborating Centre for Reference and Research on Influenza	Deng, Y-M.; Iannello, P.; Spirason, N.; Jelly, L.; Lau, H.; Komadina, N.
EPI629850	MP	Sri Lanka	2014-Nov-15	A/Sri Lanka/62/2014	Medical Research Institute	WHO Collaborating Centre for Reference and Research on Influenza	Deng, Y-M.; Iannello, P.; Spirason, N.; Jelly, L.; Lau, H.; Komadina, N.
EPI629851	NA	Sri Lanka	2014-Nov-15	A/Sri Lanka/62/2014	Medical Research Institute	WHO Collaborating Centre for Reference and Research on Influenza	Deng, Y-M.; Iannello, P.; Spirason, N.; Jelly, L.; Lau, H.; Komadina, N.
EPI629852	HA	Sri Lanka	2014-Nov-15	A/Sri Lanka/62/2014	Medical Research Institute	WHO Collaborating Centre for Reference and Research on Influenza	Deng, Y-M.; Iannello, P.; Spirason, N.; Jelly, L.; Lau, H.; Komadina, N.
EPI629844	MP	Sri Lanka	2014-Oct-29	A/Sri Lanka/58/2014	Medical Research Institute	WHO Collaborating Centre for Reference and Research on Influenza	Deng, Y-M.; Iannello, P.; Spirason, N.; Jelly, L.; Lau, H.; Komadina, N.
EPI629845	NA	Sri Lanka	2014-Oct-29	A/Sri Lanka/58/2014	Medical Research Institute	WHO Collaborating Centre for Reference and Research on Influenza	Deng, Y-M.; Iannello, P.; Spirason, N.; Jelly, L.; Lau, H.; Komadina, N.
EPI629846	HA	Sri Lanka	2014-Oct-29	A/Sri Lanka/58/2014	Medical Research Institute	WHO Collaborating Centre for Reference and Research on Influenza	Deng, Y-M.; Iannello, P.; Spirason, N.; Jelly, L.; Lau, H.; Komadina, N.
EPI629775	MP	Fiji	2014-Nov-11	A/Fiji/25/2014	National Centre for Scientific Services for Virology and Vector Borne Diseases	WHO Collaborating Centre for Reference and Research on Influenza	Deng, Y-M.; Iannello, P.; Spirason, N.; Jelly, L.; Lau, H.; Komadina, N.
EPI629776	NA	Fiji	2014-Nov-11	A/Fiji/25/2014	National Centre for Scientific Services for Virology and Vector Borne Diseases	WHO Collaborating Centre for Reference and Research on Influenza	Deng, Y-M.; Iannello, P.; Spirason, N.; Jelly, L.; Lau, H.; Komadina, N.
EPI629777	HA	Fiji	2014-Nov-11	A/Fiji/25/2014	National Centre for Scientific Services for Virology and Vector Borne Diseases	WHO Collaborating Centre for Reference and Research on Influenza	Deng, Y-M.; Iannello, P.; Spirason, N.; Jelly, L.; Lau, H.; Komadina, N.
EPI629769	MP	Fiji	2014-Oct-27	A/Fiji/18/2014	National Centre for Scientific Services for Virology and Vector Borne Diseases	WHO Collaborating Centre for Reference and Research on Influenza	Deng, Y-M.; Iannello, P.; Spirason, N.; Jelly, L.; Lau, H.; Komadina, N.
EPI629770	NA	Fiji	2014-Oct-27	A/Fiji/18/2014	National Centre for Scientific Services for Virology and Vector Borne Diseases	WHO Collaborating Centre for Reference and Research on Influenza	Deng, Y-M.; Iannello, P.; Spirason, N.; Jelly, L.; Lau, H.; Komadina, N.
EPI629771	HA	Fiji	2014-Oct-27	A/Fiji/18/2014	National Centre for Scientific Services for Virology and Vector Borne Diseases	WHO Collaborating Centre for Reference and Research on Influenza	Deng, Y-M.; Iannello, P.; Spirason, N.; Jelly, L.; Lau, H.; Komadina, N.
EPI629757	MP	Cambodia	2014-Nov-26	A/Cambodia/Y1204310/2014	Institute Pasteur du Cambodia	WHO Collaborating Centre for Reference and Research on Influenza	Deng, Y-M.; Iannello, P.; Spirason, N.; Jelly, L.; Lau, H.; Komadina, N.
EPI629758	NA	Cambodia	2014-Nov-26	A/Cambodia/Y1204310/2014	Institute Pasteur du Cambodia	WHO Collaborating Centre for Reference and Research on Influenza	Deng, Y-M.; Iannello, P.; Spirason, N.; Jelly, L.; Lau, H.; Komadina, N.
EPI629759	HA	Cambodia	2014-Nov-26	A/Cambodia/Y1204310/2014	Institute Pasteur du Cambodia	WHO Collaborating Centre for Reference and Research on Influenza	Deng, Y-M.; Iannello, P.; Spirason, N.; Jelly, L.; Lau, H.; Komadina, N.
EPI629748	MP	Cambodia	2014-Oct-18	A/Cambodia/AD04410/2014	NAMRU-2, Cambodia	WHO Collaborating Centre for Reference and Research on Influenza	Deng, Y-M.; Iannello, P.; Spirason, N.; Jelly, L.; Lau, H.; Komadina, N.
EPI629749	NA	Cambodia	2014-Oct-18	A/Cambodia/AD04410/2014	NAMRU-2, Cambodia	WHO Collaborating Centre for Reference and Research on Influenza	Deng, Y-M.; Iannello, P.; Spirason, N.; Jelly, L.; Lau, H.; Komadina, N.
EPI629750	HA	Cambodia	2014-Oct-18	A/Cambodia/AD04410/2014	NAMRU-2, Cambodia	WHO Collaborating Centre for Reference and Research on Influenza	Deng, Y-M.; Iannello, P.; Spirason, N.; Jelly, L.; Lau, H.; Komadina, N.
EPI626677	NP	United Kingdom	2014-Nov-26	A/ENG/45220090/2014	Microbiology Services Colindale, Public Health England	Microbiology Services Colindale, Public Health England	Galiano,M.
EPI626678	NS	United Kingdom	2014-Nov-26	A/ENG/45220090/2014	Microbiology Services Colindale, Public Health England	Microbiology Services Colindale, Public Health England	Galiano,M.
EPI626679	MP	United Kingdom	2014-Nov-26	A/ENG/45220090/2014	Microbiology Services Colindale, Public Health England	Microbiology Services Colindale, Public Health England	Galiano,M.
EPI626680	NA	United Kingdom	2014-Nov-26	A/ENG/45220090/2014	Microbiology Services Colindale, Public Health England	Microbiology Services Colindale, Public Health England	Galiano,M.
EPI626681	HA	United Kingdom	2014-Nov-26	A/ENG/45220090/2014	Microbiology Services Colindale, Public Health England	Microbiology Services Colindale, Public Health England	Galiano,M.
EPI626603	PB1	United Kingdom	2014-Nov-25	A/ENG/44880020/2014	Microbiology Services Colindale, Public Health England	Microbiology Services Colindale, Public Health England	Galiano,M.
EPI626598	NP	United Kingdom	2014-Nov-25	A/ENG/44880020/2014	Microbiology Services Colindale, Public Health England	Microbiology Services Colindale, Public Health England	Galiano,M.
EPI626599	NS	United Kingdom	2014-Nov-25	A/ENG/44880020/2014	Microbiology Services Colindale, Public Health England	Microbiology Services Colindale, Public Health England	Galiano,M.
EPI626600	MP	United Kingdom	2014-Nov-25	A/ENG/44880020/2014	Microbiology Services Colindale, Public Health England	Microbiology Services Colindale, Public Health England	Galiano,M.
EPI626601	PA	United Kingdom	2014-Nov-25	A/ENG/44880020/2014	Microbiology Services Colindale, Public Health England	Microbiology Services Colindale, Public Health England	Galiano,M.
EPI626602	PB2	United Kingdom	2014-Nov-25	A/ENG/44880020/2014	Microbiology Services Colindale, Public Health England	Microbiology Services Colindale, Public Health England	Galiano,M.
EPI626604	NA	United Kingdom	2014-Nov-25	A/ENG/44880020/2014	Microbiology Services Colindale, Public Health England	Microbiology Services Colindale, Public Health England	Galiano,M.
EPI626605	HA	United Kingdom	2014-Nov-25	A/ENG/44880020/2014	Microbiology Services Colindale, Public Health England	Microbiology Services Colindale, Public Health England	Galiano,M.
EPI626595	PB1	United Kingdom	2014-Nov-20	A/ENG/44780079/2014	Microbiology Services Colindale, Public Health England	Microbiology Services Colindale, Public Health England	Galiano,M.
EPI626590	NP	United Kingdom	2014-Nov-20	A/ENG/44780079/2014	Microbiology Services Colindale, Public Health England	Microbiology Services Colindale, Public Health England	Galiano,M.
EPI626591	NS	United Kingdom	2014-Nov-20	A/ENG/44780079/2014	Microbiology Services Colindale, Public Health England	Microbiology Services Colindale, Public Health England	Galiano,M.
EPI626592	MP	United Kingdom	2014-Nov-20	A/ENG/44780079/2014	Microbiology Services Colindale, Public Health England	Microbiology Services Colindale, Public Health England	Galiano,M.
EPI626593	PA	United Kingdom	2014-Nov-20	A/ENG/44780079/2014	Microbiology Services Colindale, Public Health England	Microbiology Services Colindale, Public Health England	Galiano,M.
EPI626594	PB2	United Kingdom	2014-Nov-20	A/ENG/44780079/2014	Microbiology Services Colindale, Public Health England	Microbiology Services Colindale, Public Health England	Galiano,M.
EPI626596	NA	United Kingdom	2014-Nov-20	A/ENG/44780079/2014	Microbiology Services Colindale, Public Health England	Microbiology Services Colindale, Public Health England	Galiano,M.
EPI626597	HA	United Kingdom	2014-Nov-20	A/ENG/44780079/2014	Microbiology Services Colindale, Public Health England	Microbiology Services Colindale, Public Health England	Galiano,M.
EPI626587	PB1	United Kingdom	2014-Nov-20	A/ENG/44760132/2014	Microbiology Services Colindale, Public Health England	Microbiology Services Colindale, Public Health England	Galiano,M.
EPI626582	NP	United Kingdom	2014-Nov-20	A/ENG/44760132/2014	Microbiology Services Colindale, Public Health England	Microbiology Services Colindale, Public Health England	Galiano,M.
EPI626583	NS	United Kingdom	2014-Nov-20	A/ENG/44760132/2014	Microbiology Services Colindale, Public Health England	Microbiology Services Colindale, Public Health England	Galiano,M.
EPI626584	MP	United Kingdom	2014-Nov-20	A/ENG/44760132/2014	Microbiology Services Colindale, Public Health England	Microbiology Services Colindale, Public Health England	Galiano,M.
EPI626585	PA	United Kingdom	2014-Nov-20	A/ENG/44760132/2014	Microbiology Services Colindale, Public Health England	Microbiology Services Colindale, Public Health England	Galiano,M.
EPI626586	PB2	United Kingdom	2014-Nov-20	A/ENG/44760132/2014	Microbiology Services Colindale, Public Health England	Microbiology Services Colindale, Public Health England	Galiano,M.
EPI626588	NA	United Kingdom	2014-Nov-20	A/ENG/44760132/2014	Microbiology Services Colindale, Public Health England	Microbiology Services Colindale, Public Health England	Galiano,M.
EPI626589	HA	United Kingdom	2014-Nov-20	A/ENG/44760132/2014	Microbiology Services Colindale, Public Health England	Microbiology Services Colindale, Public Health England	Galiano,M.
EPI624629	HA	Sweden	2014-Nov-26	A/Stockholm/31/2014	Public Health Agency of Sweden	Crick Worldwide Influenza Centre
EPI624630	NA	Sweden	2014-Nov-26	A/Stockholm/31/2014	Public Health Agency of Sweden	Crick Worldwide Influenza Centre
EPI623477	NP	United States	2014-Nov-03	A/Massachusetts/13/2014	Massachusetts Department of Public Health	Centers for Disease Control and Prevention
EPI623478	NS	United States	2014-Nov-03	A/Massachusetts/13/2014	Massachusetts Department of Public Health	Centers for Disease Control and Prevention
EPI623479	MP	United States	2014-Nov-03	A/Massachusetts/13/2014	Massachusetts Department of Public Health	Centers for Disease Control and Prevention
EPI623480	PA	United States	2014-Nov-03	A/Massachusetts/13/2014	Massachusetts Department of Public Health	Centers for Disease Control and Prevention
EPI623481	PB2	United States	2014-Nov-03	A/Massachusetts/13/2014	Massachusetts Department of Public Health	Centers for Disease Control and Prevention
EPI623482	NA	United States	2014-Nov-03	A/Massachusetts/13/2014	Massachusetts Department of Public Health	Centers for Disease Control and Prevention
EPI623483	HA	United States	2014-Nov-03	A/Massachusetts/13/2014	Massachusetts Department of Public Health	Centers for Disease Control and Prevention
EPI623476	HA	United States	2014-Nov-03	A/Montana/17/2014	Montana Laboratory Services Bureau	Centers for Disease Control and Prevention
EPI623471	NP	United States	2014-Nov-03	A/Montana/17/2014	Montana Laboratory Services Bureau	Centers for Disease Control and Prevention
EPI623472	NS	United States	2014-Nov-03	A/Montana/17/2014	Montana Laboratory Services Bureau	Centers for Disease Control and Prevention
EPI623473	MP	United States	2014-Nov-03	A/Montana/17/2014	Montana Laboratory Services Bureau	Centers for Disease Control and Prevention
EPI623474	PB1	United States	2014-Nov-03	A/Montana/17/2014	Montana Laboratory Services Bureau	Centers for Disease Control and Prevention
EPI623475	NA	United States	2014-Nov-03	A/Montana/17/2014	Montana Laboratory Services Bureau	Centers for Disease Control and Prevention
EPI623466	NP	United States	2014-Oct-14	A/Washington/22/2014	Washington State Public Health Laboratory	Centers for Disease Control and Prevention
EPI623467	NS	United States	2014-Oct-14	A/Washington/22/2014	Washington State Public Health Laboratory	Centers for Disease Control and Prevention
EPI623468	MP	United States	2014-Oct-14	A/Washington/22/2014	Washington State Public Health Laboratory	Centers for Disease Control and Prevention
EPI623469	NA	United States	2014-Oct-14	A/Washington/22/2014	Washington State Public Health Laboratory	Centers for Disease Control and Prevention
EPI623470	HA	United States	2014-Oct-14	A/Washington/22/2014	Washington State Public Health Laboratory	Centers for Disease Control and Prevention
EPI623458	NP	United States	2014-Oct-10	A/Washington/20/2014	Washington State Public Health Laboratory	Centers for Disease Control and Prevention
EPI623459	NS	United States	2014-Oct-10	A/Washington/20/2014	Washington State Public Health Laboratory	Centers for Disease Control and Prevention
EPI623460	MP	United States	2014-Oct-10	A/Washington/20/2014	Washington State Public Health Laboratory	Centers for Disease Control and Prevention
EPI623461	PA	United States	2014-Oct-10	A/Washington/20/2014	Washington State Public Health Laboratory	Centers for Disease Control and Prevention
EPI623462	PB2	United States	2014-Oct-10	A/Washington/20/2014	Washington State Public Health Laboratory	Centers for Disease Control and Prevention
EPI623463	PB1	United States	2014-Oct-10	A/Washington/20/2014	Washington State Public Health Laboratory	Centers for Disease Control and Prevention
EPI623464	NA	United States	2014-Oct-10	A/Washington/20/2014	Washington State Public Health Laboratory	Centers for Disease Control and Prevention
EPI623465	HA	United States	2014-Oct-10	A/Washington/20/2014	Washington State Public Health Laboratory	Centers for Disease Control and Prevention
EPI623437	NP	United States	2014-Oct-23	A/New York/37/2014	New York State Department of Health	Centers for Disease Control and Prevention
EPI623438	NS	United States	2014-Oct-23	A/New York/37/2014	New York State Department of Health	Centers for Disease Control and Prevention
EPI623439	MP	United States	2014-Oct-23	A/New York/37/2014	New York State Department of Health	Centers for Disease Control and Prevention
EPI623440	PA	United States	2014-Oct-23	A/New York/37/2014	New York State Department of Health	Centers for Disease Control and Prevention
EPI623441	PB1	United States	2014-Oct-23	A/New York/37/2014	New York State Department of Health	Centers for Disease Control and Prevention
EPI623442	NA	United States	2014-Oct-23	A/New York/37/2014	New York State Department of Health	Centers for Disease Control and Prevention
EPI623443	HA	United States	2014-Oct-23	A/New York/37/2014	New York State Department of Health	Centers for Disease Control and Prevention
EPI623427	NP	United States	2014-Nov-24	A/Michigan/25/2014	University of Michigan SPH EPID	Centers for Disease Control and Prevention
EPI623428	NS	United States	2014-Nov-24	A/Michigan/25/2014	University of Michigan SPH EPID	Centers for Disease Control and Prevention
EPI623429	MP	United States	2014-Nov-24	A/Michigan/25/2014	University of Michigan SPH EPID	Centers for Disease Control and Prevention
EPI623430	PA	United States	2014-Nov-24	A/Michigan/25/2014	University of Michigan SPH EPID	Centers for Disease Control and Prevention
EPI623431	PB2	United States	2014-Nov-24	A/Michigan/25/2014	University of Michigan SPH EPID	Centers for Disease Control and Prevention
EPI623432	NA	United States	2014-Nov-24	A/Michigan/25/2014	University of Michigan SPH EPID	Centers for Disease Control and Prevention
EPI623433	HA	United States	2014-Nov-24	A/Michigan/25/2014	University of Michigan SPH EPID	Centers for Disease Control and Prevention
EPI623425	NA	United States	2014-Nov-22	A/Wisconsin/64/2014	Wisconsin State Laboratory of Hygiene	Centers for Disease Control and Prevention
EPI623426	HA	United States	2014-Nov-22	A/Wisconsin/64/2014	Wisconsin State Laboratory of Hygiene	Centers for Disease Control and Prevention
EPI623424	PB1	United States	2014-Nov-22	A/Wisconsin/64/2014	Wisconsin State Laboratory of Hygiene	Centers for Disease Control and Prevention
EPI623419	NP	United States	2014-Nov-22	A/Wisconsin/64/2014	Wisconsin State Laboratory of Hygiene	Centers for Disease Control and Prevention
EPI623420	NS	United States	2014-Nov-22	A/Wisconsin/64/2014	Wisconsin State Laboratory of Hygiene	Centers for Disease Control and Prevention
EPI623421	MP	United States	2014-Nov-22	A/Wisconsin/64/2014	Wisconsin State Laboratory of Hygiene	Centers for Disease Control and Prevention
EPI623422	PA	United States	2014-Nov-22	A/Wisconsin/64/2014	Wisconsin State Laboratory of Hygiene	Centers for Disease Control and Prevention
EPI623423	PB2	United States	2014-Nov-22	A/Wisconsin/64/2014	Wisconsin State Laboratory of Hygiene	Centers for Disease Control and Prevention
EPI622696	HA	China	2014-Oct-09	A/Hangzhou/A827/2014	Hangzhou Center for Disease Control and Prevention	Hangzhou Center for Disease Control and Prevention	Li,J.; Zhou,Y.Y.; Kou,Y.; Zheng,Z.B.; Yu,X.F.
EPI764387	PB1	China	2014-Oct-09	A/Hangzhou/A827/2014	Hangzhou Center for Disease Control and Prevention	Hangzhou Center for Disease Control and Prevention	Li,J.; Zhou,Y.Y.; Kou,Y.; Zheng,Z.B.; Yu,X.F.
EPI917061	PA	China	2014-Oct-09	A/Hangzhou/A827/2014	Hangzhou Center for Disease Control and Prevention	Hangzhou Center for Disease Control and Prevention	Li,J.; Zhou,Y.Y.; Kou,Y.; Zheng,Z.B.; Yu,X.F.
EPI622695	HA	China	2014-Oct-09	A/Hangzhou/A826/2014	Hangzhou Center for Disease Control and Prevention	Hangzhou Center for Disease Control and Prevention	Li,J.; Zhou,Y.Y.; Kou,Y.; Zheng,Z.B.; Yu,X.F.
EPI764386	PB1	China	2014-Oct-09	A/Hangzhou/A826/2014	Hangzhou Center for Disease Control and Prevention	Hangzhou Center for Disease Control and Prevention	Li,J.; Zhou,Y.Y.; Kou,Y.; Zheng,Z.B.; Yu,X.F.
EPI917060	PA	China	2014-Oct-09	A/Hangzhou/A826/2014	Hangzhou Center for Disease Control and Prevention	Hangzhou Center for Disease Control and Prevention	Li,J.; Zhou,Y.Y.; Kou,Y.; Zheng,Z.B.; Yu,X.F.
EPI622265	NP	Lao, People's Democratic Republic	2014-Nov-21	A/Laos/732/2014	National Center for Laboratory and Epidemiology	Centers for Disease Control and Prevention
EPI622266	NS	Lao, People's Democratic Republic	2014-Nov-21	A/Laos/732/2014	National Center for Laboratory and Epidemiology	Centers for Disease Control and Prevention
EPI622267	MP	Lao, People's Democratic Republic	2014-Nov-21	A/Laos/732/2014	National Center for Laboratory and Epidemiology	Centers for Disease Control and Prevention
EPI622268	PA	Lao, People's Democratic Republic	2014-Nov-21	A/Laos/732/2014	National Center for Laboratory and Epidemiology	Centers for Disease Control and Prevention
EPI622269	PB2	Lao, People's Democratic Republic	2014-Nov-21	A/Laos/732/2014	National Center for Laboratory and Epidemiology	Centers for Disease Control and Prevention
EPI622270	PB1	Lao, People's Democratic Republic	2014-Nov-21	A/Laos/732/2014	National Center for Laboratory and Epidemiology	Centers for Disease Control and Prevention
EPI622271	NA	Lao, People's Democratic Republic	2014-Nov-21	A/Laos/732/2014	National Center for Laboratory and Epidemiology	Centers for Disease Control and Prevention
EPI622272	HA	Lao, People's Democratic Republic	2014-Nov-21	A/Laos/732/2014	National Center for Laboratory and Epidemiology	Centers for Disease Control and Prevention
EPI622008	PB1	Kazakhstan	2014-Nov-29	A/Kazakhstan/194/2014	CSEE	Centers for Disease Control and Prevention
EPI622003	NP	Kazakhstan	2014-Nov-29	A/Kazakhstan/194/2014	CSEE	Centers for Disease Control and Prevention
EPI622004	NS	Kazakhstan	2014-Nov-29	A/Kazakhstan/194/2014	CSEE	Centers for Disease Control and Prevention
EPI622005	MP	Kazakhstan	2014-Nov-29	A/Kazakhstan/194/2014	CSEE	Centers for Disease Control and Prevention
EPI622006	PA	Kazakhstan	2014-Nov-29	A/Kazakhstan/194/2014	CSEE	Centers for Disease Control and Prevention
EPI622007	PB2	Kazakhstan	2014-Nov-29	A/Kazakhstan/194/2014	CSEE	Centers for Disease Control and Prevention
EPI622009	NA	Kazakhstan	2014-Nov-29	A/Kazakhstan/194/2014	CSEE	Centers for Disease Control and Prevention
EPI622010	HA	Kazakhstan	2014-Nov-29	A/Kazakhstan/194/2014	CSEE	Centers for Disease Control and Prevention
EPI620722	HA	Czech Republic	2014-Oct-22	A/Czech Republic/12/2014		Other Database Import	Nagy,A.; Jirincova,H.; Havlickova,M.
EPI620489	HA	Israel	2014-Nov-15	A/Israel/P-151/2014		Other Database Import	Mandelboim,M.; Glatman-Freedman,A.; Drori,Y.; Sherbany,H.; Pando,R.; Sefty,H.; Zadka,H.; Shohat,T.; Keller,N.; Mendelson,E.
EPI620484	HA	Israel	2014-Nov-01	A/Israel/P-103/2014		Other Database Import	Mandelboim,M.; Glatman-Freedman,A.; Drori,Y.; Sherbany,H.; Pando,R.; Sefty,H.; Zadka,H.; Shohat,T.; Keller,N.; Mendelson,E.
EPI612415	NP	Egypt	2014-Nov-23	A/Egypt/4982/2014	U.S. Naval Medical Research Unit No.3	Centers for Disease Control and Prevention
EPI612416	NS	Egypt	2014-Nov-23	A/Egypt/4982/2014	U.S. Naval Medical Research Unit No.3	Centers for Disease Control and Prevention
EPI612417	MP	Egypt	2014-Nov-23	A/Egypt/4982/2014	U.S. Naval Medical Research Unit No.3	Centers for Disease Control and Prevention
EPI612418	PB1	Egypt	2014-Nov-23	A/Egypt/4982/2014	U.S. Naval Medical Research Unit No.3	Centers for Disease Control and Prevention
EPI612419	NA	Egypt	2014-Nov-23	A/Egypt/4982/2014	U.S. Naval Medical Research Unit No.3	Centers for Disease Control and Prevention
EPI612420	HA	Egypt	2014-Nov-23	A/Egypt/4982/2014	U.S. Naval Medical Research Unit No.3	Centers for Disease Control and Prevention
EPI612359	NP	Egypt	2014-Nov-12	A/Egypt/4870/2014	U.S. Naval Medical Research Unit No.3	Centers for Disease Control and Prevention
EPI612360	NS	Egypt	2014-Nov-12	A/Egypt/4870/2014	U.S. Naval Medical Research Unit No.3	Centers for Disease Control and Prevention
EPI612361	MP	Egypt	2014-Nov-12	A/Egypt/4870/2014	U.S. Naval Medical Research Unit No.3	Centers for Disease Control and Prevention
EPI612362	PB2	Egypt	2014-Nov-12	A/Egypt/4870/2014	U.S. Naval Medical Research Unit No.3	Centers for Disease Control and Prevention
EPI612363	PB1	Egypt	2014-Nov-12	A/Egypt/4870/2014	U.S. Naval Medical Research Unit No.3	Centers for Disease Control and Prevention
EPI612364	NA	Egypt	2014-Nov-12	A/Egypt/4870/2014	U.S. Naval Medical Research Unit No.3	Centers for Disease Control and Prevention
EPI612365	HA	Egypt	2014-Nov-12	A/Egypt/4870/2014	U.S. Naval Medical Research Unit No.3	Centers for Disease Control and Prevention
EPI611608	PB1	United Kingdom	2014-Nov-26	A/England/45100197/2014	Microbiology Services Colindale, Public Health England	Microbiology Services Colindale, Public Health England	Galiano,M.
EPI611603	NP	United Kingdom	2014-Nov-26	A/England/45100197/2014	Microbiology Services Colindale, Public Health England	Microbiology Services Colindale, Public Health England	Galiano,M.
EPI611604	NS	United Kingdom	2014-Nov-26	A/England/45100197/2014	Microbiology Services Colindale, Public Health England	Microbiology Services Colindale, Public Health England	Galiano,M.
EPI611605	MP	United Kingdom	2014-Nov-26	A/England/45100197/2014	Microbiology Services Colindale, Public Health England	Microbiology Services Colindale, Public Health England	Galiano,M.
EPI611606	PA	United Kingdom	2014-Nov-26	A/England/45100197/2014	Microbiology Services Colindale, Public Health England	Microbiology Services Colindale, Public Health England	Galiano,M.
EPI611607	PB2	United Kingdom	2014-Nov-26	A/England/45100197/2014	Microbiology Services Colindale, Public Health England	Microbiology Services Colindale, Public Health England	Galiano,M.
EPI611609	NA	United Kingdom	2014-Nov-26	A/England/45100197/2014	Microbiology Services Colindale, Public Health England	Microbiology Services Colindale, Public Health England	Galiano,M.
EPI611610	HA	United Kingdom	2014-Nov-26	A/England/45100197/2014	Microbiology Services Colindale, Public Health England	Microbiology Services Colindale, Public Health England	Galiano,M.
EPI611497	NP	United Kingdom	2014-Nov-27	A/England/45000028/2014	Microbiology Services Colindale, Public Health England	Microbiology Services Colindale, Public Health England	Galiano,M.
EPI611498	NS	United Kingdom	2014-Nov-27	A/England/45000028/2014	Microbiology Services Colindale, Public Health England	Microbiology Services Colindale, Public Health England	Galiano,M.
EPI611499	MP	United Kingdom	2014-Nov-27	A/England/45000028/2014	Microbiology Services Colindale, Public Health England	Microbiology Services Colindale, Public Health England	Galiano,M.
EPI611500	PA	United Kingdom	2014-Nov-27	A/England/45000028/2014	Microbiology Services Colindale, Public Health England	Microbiology Services Colindale, Public Health England	Galiano,M.
EPI611503	NA	United Kingdom	2014-Nov-27	A/England/45000028/2014	Microbiology Services Colindale, Public Health England	Microbiology Services Colindale, Public Health England	Galiano,M.
EPI611504	HA	United Kingdom	2014-Nov-27	A/England/45000028/2014	Microbiology Services Colindale, Public Health England	Microbiology Services Colindale, Public Health England	Galiano,M.
EPI611501	PB2	United Kingdom	2014-Nov-27	A/England/45000028/2014	Microbiology Services Colindale, Public Health England	Microbiology Services Colindale, Public Health England	Galiano,M.
EPI611502	PB1	United Kingdom	2014-Nov-27	A/England/45000028/2014	Microbiology Services Colindale, Public Health England	Microbiology Services Colindale, Public Health England	Galiano,M.
EPI611446	PB1	United Kingdom	2014-Nov-26	A/England/530/2014	Microbiology Services Colindale, Public Health England	Microbiology Services Colindale, Public Health England	Galiano,M.
EPI611441	NP	United Kingdom	2014-Nov-26	A/England/530/2014	Microbiology Services Colindale, Public Health England	Microbiology Services Colindale, Public Health England	Galiano,M.
EPI611442	NS	United Kingdom	2014-Nov-26	A/England/530/2014	Microbiology Services Colindale, Public Health England	Microbiology Services Colindale, Public Health England	Galiano,M.
EPI611443	MP	United Kingdom	2014-Nov-26	A/England/530/2014	Microbiology Services Colindale, Public Health England	Microbiology Services Colindale, Public Health England	Galiano,M.
EPI611444	PA	United Kingdom	2014-Nov-26	A/England/530/2014	Microbiology Services Colindale, Public Health England	Microbiology Services Colindale, Public Health England	Galiano,M.
EPI611445	PB2	United Kingdom	2014-Nov-26	A/England/530/2014	Microbiology Services Colindale, Public Health England	Microbiology Services Colindale, Public Health England	Galiano,M.
EPI611447	NA	United Kingdom	2014-Nov-26	A/England/530/2014	Microbiology Services Colindale, Public Health England	Microbiology Services Colindale, Public Health England	Galiano,M.
EPI611448	HA	United Kingdom	2014-Nov-26	A/England/530/2014	Microbiology Services Colindale, Public Health England	Microbiology Services Colindale, Public Health England	Galiano,M.
EPI611433	NP	United Kingdom	2014-Nov-28	A/England/44920021/2014	Microbiology Services Colindale, Public Health England	Microbiology Services Colindale, Public Health England	Galiano,M.
EPI611434	NS	United Kingdom	2014-Nov-28	A/England/44920021/2014	Microbiology Services Colindale, Public Health England	Microbiology Services Colindale, Public Health England	Galiano,M.
EPI611435	MP	United Kingdom	2014-Nov-28	A/England/44920021/2014	Microbiology Services Colindale, Public Health England	Microbiology Services Colindale, Public Health England	Galiano,M.
EPI611436	PA	United Kingdom	2014-Nov-28	A/England/44920021/2014	Microbiology Services Colindale, Public Health England	Microbiology Services Colindale, Public Health England	Galiano,M.
EPI611437	PB2	United Kingdom	2014-Nov-28	A/England/44920021/2014	Microbiology Services Colindale, Public Health England	Microbiology Services Colindale, Public Health England	Galiano,M.
EPI611439	NA	United Kingdom	2014-Nov-28	A/England/44920021/2014	Microbiology Services Colindale, Public Health England	Microbiology Services Colindale, Public Health England	Galiano,M.
EPI611440	HA	United Kingdom	2014-Nov-28	A/England/44920021/2014	Microbiology Services Colindale, Public Health England	Microbiology Services Colindale, Public Health England	Galiano,M.
EPI611438	PB1	United Kingdom	2014-Nov-28	A/England/44920021/2014	Microbiology Services Colindale, Public Health England	Microbiology Services Colindale, Public Health England	Galiano,M.
EPI611416	NP	United Kingdom	2014-Nov-21	A/England/44840069/2014	Microbiology Services Colindale, Public Health England	Microbiology Services Colindale, Public Health England	Galiano,M.
EPI611417	NS	United Kingdom	2014-Nov-21	A/England/44840069/2014	Microbiology Services Colindale, Public Health England	Microbiology Services Colindale, Public Health England	Galiano,M.
EPI611418	MP	United Kingdom	2014-Nov-21	A/England/44840069/2014	Microbiology Services Colindale, Public Health England	Microbiology Services Colindale, Public Health England	Galiano,M.
EPI611419	PA	United Kingdom	2014-Nov-21	A/England/44840069/2014	Microbiology Services Colindale, Public Health England	Microbiology Services Colindale, Public Health England	Galiano,M.
EPI611420	PB2	United Kingdom	2014-Nov-21	A/England/44840069/2014	Microbiology Services Colindale, Public Health England	Microbiology Services Colindale, Public Health England	Galiano,M.
EPI611421	PB1	United Kingdom	2014-Nov-21	A/England/44840069/2014	Microbiology Services Colindale, Public Health England	Microbiology Services Colindale, Public Health England	Galiano,M.
EPI611422	NA	United Kingdom	2014-Nov-21	A/England/44840069/2014	Microbiology Services Colindale, Public Health England	Microbiology Services Colindale, Public Health England	Galiano,M.
EPI611423	HA	United Kingdom	2014-Nov-21	A/England/44840069/2014	Microbiology Services Colindale, Public Health England	Microbiology Services Colindale, Public Health England	Galiano,M.
EPI611408	NP	United Kingdom	2014-Nov-21	A/England/529/2014	Microbiology Services Colindale, Public Health England	Microbiology Services Colindale, Public Health England	Galiano,M.
EPI611409	NS	United Kingdom	2014-Nov-21	A/England/529/2014	Microbiology Services Colindale, Public Health England	Microbiology Services Colindale, Public Health England	Galiano,M.
EPI611410	MP	United Kingdom	2014-Nov-21	A/England/529/2014	Microbiology Services Colindale, Public Health England	Microbiology Services Colindale, Public Health England	Galiano,M.
EPI611411	PA	United Kingdom	2014-Nov-21	A/England/529/2014	Microbiology Services Colindale, Public Health England	Microbiology Services Colindale, Public Health England	Galiano,M.
EPI611412	PB2	United Kingdom	2014-Nov-21	A/England/529/2014	Microbiology Services Colindale, Public Health England	Microbiology Services Colindale, Public Health England	Galiano,M.
EPI611413	PB1	United Kingdom	2014-Nov-21	A/England/529/2014	Microbiology Services Colindale, Public Health England	Microbiology Services Colindale, Public Health England	Galiano,M.
EPI611414	NA	United Kingdom	2014-Nov-21	A/England/529/2014	Microbiology Services Colindale, Public Health England	Microbiology Services Colindale, Public Health England	Galiano,M.
EPI611415	HA	United Kingdom	2014-Nov-21	A/England/529/2014	Microbiology Services Colindale, Public Health England	Microbiology Services Colindale, Public Health England	Galiano,M.
EPI611400	NP	United Kingdom	2014-Nov-21	A/England/44840067/2014	Microbiology Services Colindale, Public Health England	Microbiology Services Colindale, Public Health England	Galiano,M.
EPI611401	NS	United Kingdom	2014-Nov-21	A/England/44840067/2014	Microbiology Services Colindale, Public Health England	Microbiology Services Colindale, Public Health England	Galiano,M.
EPI611402	MP	United Kingdom	2014-Nov-21	A/England/44840067/2014	Microbiology Services Colindale, Public Health England	Microbiology Services Colindale, Public Health England	Galiano,M.
EPI611403	PA	United Kingdom	2014-Nov-21	A/England/44840067/2014	Microbiology Services Colindale, Public Health England	Microbiology Services Colindale, Public Health England	Galiano,M.
EPI611404	PB2	United Kingdom	2014-Nov-21	A/England/44840067/2014	Microbiology Services Colindale, Public Health England	Microbiology Services Colindale, Public Health England	Galiano,M.
EPI611405	PB1	United Kingdom	2014-Nov-21	A/England/44840067/2014	Microbiology Services Colindale, Public Health England	Microbiology Services Colindale, Public Health England	Galiano,M.
EPI611406	NA	United Kingdom	2014-Nov-21	A/England/44840067/2014	Microbiology Services Colindale, Public Health England	Microbiology Services Colindale, Public Health England	Galiano,M.
EPI611407	HA	United Kingdom	2014-Nov-21	A/England/44840067/2014	Microbiology Services Colindale, Public Health England	Microbiology Services Colindale, Public Health England	Galiano,M.
EPI611392	NP	United Kingdom	2014-Nov-20	A/England/528/2014	Microbiology Services Colindale, Public Health England	Microbiology Services Colindale, Public Health England	Galiano,M.
EPI611393	NS	United Kingdom	2014-Nov-20	A/England/528/2014	Microbiology Services Colindale, Public Health England	Microbiology Services Colindale, Public Health England	Galiano,M.
EPI611394	MP	United Kingdom	2014-Nov-20	A/England/528/2014	Microbiology Services Colindale, Public Health England	Microbiology Services Colindale, Public Health England	Galiano,M.
EPI611395	PA	United Kingdom	2014-Nov-20	A/England/528/2014	Microbiology Services Colindale, Public Health England	Microbiology Services Colindale, Public Health England	Galiano,M.
EPI611396	PB2	United Kingdom	2014-Nov-20	A/England/528/2014	Microbiology Services Colindale, Public Health England	Microbiology Services Colindale, Public Health England	Galiano,M.
EPI611397	PB1	United Kingdom	2014-Nov-20	A/England/528/2014	Microbiology Services Colindale, Public Health England	Microbiology Services Colindale, Public Health England	Galiano,M.
EPI611398	NA	United Kingdom	2014-Nov-20	A/England/528/2014	Microbiology Services Colindale, Public Health England	Microbiology Services Colindale, Public Health England	Galiano,M.
EPI611399	HA	United Kingdom	2014-Nov-20	A/England/528/2014	Microbiology Services Colindale, Public Health England	Microbiology Services Colindale, Public Health England	Galiano,M.
EPI611384	NP	United Kingdom	2014-Nov-24	A/England/44840003/2014	Microbiology Services Colindale, Public Health England	Microbiology Services Colindale, Public Health England	Galiano,M.
EPI611385	NS	United Kingdom	2014-Nov-24	A/England/44840003/2014	Microbiology Services Colindale, Public Health England	Microbiology Services Colindale, Public Health England	Galiano,M.
EPI611386	MP	United Kingdom	2014-Nov-24	A/England/44840003/2014	Microbiology Services Colindale, Public Health England	Microbiology Services Colindale, Public Health England	Galiano,M.
EPI611387	PA	United Kingdom	2014-Nov-24	A/England/44840003/2014	Microbiology Services Colindale, Public Health England	Microbiology Services Colindale, Public Health England	Galiano,M.
EPI611388	PB2	United Kingdom	2014-Nov-24	A/England/44840003/2014	Microbiology Services Colindale, Public Health England	Microbiology Services Colindale, Public Health England	Galiano,M.
EPI611389	PB1	United Kingdom	2014-Nov-24	A/England/44840003/2014	Microbiology Services Colindale, Public Health England	Microbiology Services Colindale, Public Health England	Galiano,M.
EPI611390	NA	United Kingdom	2014-Nov-24	A/England/44840003/2014	Microbiology Services Colindale, Public Health England	Microbiology Services Colindale, Public Health England	Galiano,M.
EPI611391	HA	United Kingdom	2014-Nov-24	A/England/44840003/2014	Microbiology Services Colindale, Public Health England	Microbiology Services Colindale, Public Health England	Galiano,M.
EPI611376	NP	United Kingdom	2014-Nov-20	A/England/44820080/2014	Microbiology Services Colindale, Public Health England	Microbiology Services Colindale, Public Health England	Galiano,M.
EPI611377	NS	United Kingdom	2014-Nov-20	A/England/44820080/2014	Microbiology Services Colindale, Public Health England	Microbiology Services Colindale, Public Health England	Galiano,M.
EPI611378	MP	United Kingdom	2014-Nov-20	A/England/44820080/2014	Microbiology Services Colindale, Public Health England	Microbiology Services Colindale, Public Health England	Galiano,M.
EPI611379	PA	United Kingdom	2014-Nov-20	A/England/44820080/2014	Microbiology Services Colindale, Public Health England	Microbiology Services Colindale, Public Health England	Galiano,M.
EPI611380	PB2	United Kingdom	2014-Nov-20	A/England/44820080/2014	Microbiology Services Colindale, Public Health England	Microbiology Services Colindale, Public Health England	Galiano,M.
EPI611381	PB1	United Kingdom	2014-Nov-20	A/England/44820080/2014	Microbiology Services Colindale, Public Health England	Microbiology Services Colindale, Public Health England	Galiano,M.
EPI611382	NA	United Kingdom	2014-Nov-20	A/England/44820080/2014	Microbiology Services Colindale, Public Health England	Microbiology Services Colindale, Public Health England	Galiano,M.
EPI611383	HA	United Kingdom	2014-Nov-20	A/England/44820080/2014	Microbiology Services Colindale, Public Health England	Microbiology Services Colindale, Public Health England	Galiano,M.
EPI611352	NP	United Kingdom	2014-Oct-28	A/England/44540273/2014	Microbiology Services Colindale, Public Health England	Microbiology Services Colindale, Public Health England	Galiano,M.
EPI611353	NS	United Kingdom	2014-Oct-28	A/England/44540273/2014	Microbiology Services Colindale, Public Health England	Microbiology Services Colindale, Public Health England	Galiano,M.
EPI611354	MP	United Kingdom	2014-Oct-28	A/England/44540273/2014	Microbiology Services Colindale, Public Health England	Microbiology Services Colindale, Public Health England	Galiano,M.
EPI611355	PA	United Kingdom	2014-Oct-28	A/England/44540273/2014	Microbiology Services Colindale, Public Health England	Microbiology Services Colindale, Public Health England	Galiano,M.
EPI611356	PB2	United Kingdom	2014-Oct-28	A/England/44540273/2014	Microbiology Services Colindale, Public Health England	Microbiology Services Colindale, Public Health England	Galiano,M.
EPI611357	PB1	United Kingdom	2014-Oct-28	A/England/44540273/2014	Microbiology Services Colindale, Public Health England	Microbiology Services Colindale, Public Health England	Galiano,M.
EPI611358	NA	United Kingdom	2014-Oct-28	A/England/44540273/2014	Microbiology Services Colindale, Public Health England	Microbiology Services Colindale, Public Health England	Galiano,M.
EPI611359	HA	United Kingdom	2014-Oct-28	A/England/44540273/2014	Microbiology Services Colindale, Public Health England	Microbiology Services Colindale, Public Health England	Galiano,M.
EPI611344	NP	United Kingdom	2014-Oct-18	A/England/44320795/2014	Microbiology Services Colindale, Public Health England	Microbiology Services Colindale, Public Health England	Galiano,M.
EPI611345	NS	United Kingdom	2014-Oct-18	A/England/44320795/2014	Microbiology Services Colindale, Public Health England	Microbiology Services Colindale, Public Health England	Galiano,M.
EPI611346	MP	United Kingdom	2014-Oct-18	A/England/44320795/2014	Microbiology Services Colindale, Public Health England	Microbiology Services Colindale, Public Health England	Galiano,M.
EPI611347	PA	United Kingdom	2014-Oct-18	A/England/44320795/2014	Microbiology Services Colindale, Public Health England	Microbiology Services Colindale, Public Health England	Galiano,M.
EPI611348	PB2	United Kingdom	2014-Oct-18	A/England/44320795/2014	Microbiology Services Colindale, Public Health England	Microbiology Services Colindale, Public Health England	Galiano,M.
EPI611349	PB1	United Kingdom	2014-Oct-18	A/England/44320795/2014	Microbiology Services Colindale, Public Health England	Microbiology Services Colindale, Public Health England	Galiano,M.
EPI611350	NA	United Kingdom	2014-Oct-18	A/England/44320795/2014	Microbiology Services Colindale, Public Health England	Microbiology Services Colindale, Public Health England	Galiano,M.
EPI611351	HA	United Kingdom	2014-Oct-18	A/England/44320795/2014	Microbiology Services Colindale, Public Health England	Microbiology Services Colindale, Public Health England	Galiano,M.
EPI611336	NP	United Kingdom	2014-Oct-15	A/England/44320794/2014	Microbiology Services Colindale, Public Health England	Microbiology Services Colindale, Public Health England	Galiano,M.
EPI611337	NS	United Kingdom	2014-Oct-15	A/England/44320794/2014	Microbiology Services Colindale, Public Health England	Microbiology Services Colindale, Public Health England	Galiano,M.
EPI611338	MP	United Kingdom	2014-Oct-15	A/England/44320794/2014	Microbiology Services Colindale, Public Health England	Microbiology Services Colindale, Public Health England	Galiano,M.
EPI611339	PA	United Kingdom	2014-Oct-15	A/England/44320794/2014	Microbiology Services Colindale, Public Health England	Microbiology Services Colindale, Public Health England	Galiano,M.
EPI611340	PB2	United Kingdom	2014-Oct-15	A/England/44320794/2014	Microbiology Services Colindale, Public Health England	Microbiology Services Colindale, Public Health England	Galiano,M.
EPI611341	PB1	United Kingdom	2014-Oct-15	A/England/44320794/2014	Microbiology Services Colindale, Public Health England	Microbiology Services Colindale, Public Health England	Galiano,M.
EPI611342	NA	United Kingdom	2014-Oct-15	A/England/44320794/2014	Microbiology Services Colindale, Public Health England	Microbiology Services Colindale, Public Health England	Galiano,M.
EPI611343	HA	United Kingdom	2014-Oct-15	A/England/44320794/2014	Microbiology Services Colindale, Public Health England	Microbiology Services Colindale, Public Health England	Galiano,M.
EPI611328	NP	United Kingdom	2014-Oct-16	A/England/44320793/2014	Microbiology Services Colindale, Public Health England	Microbiology Services Colindale, Public Health England	Galiano,M.
EPI611329	NS	United Kingdom	2014-Oct-16	A/England/44320793/2014	Microbiology Services Colindale, Public Health England	Microbiology Services Colindale, Public Health England	Galiano,M.
EPI611330	MP	United Kingdom	2014-Oct-16	A/England/44320793/2014	Microbiology Services Colindale, Public Health England	Microbiology Services Colindale, Public Health England	Galiano,M.
EPI611331	PA	United Kingdom	2014-Oct-16	A/England/44320793/2014	Microbiology Services Colindale, Public Health England	Microbiology Services Colindale, Public Health England	Galiano,M.
EPI611332	PB2	United Kingdom	2014-Oct-16	A/England/44320793/2014	Microbiology Services Colindale, Public Health England	Microbiology Services Colindale, Public Health England	Galiano,M.
EPI611333	PB1	United Kingdom	2014-Oct-16	A/England/44320793/2014	Microbiology Services Colindale, Public Health England	Microbiology Services Colindale, Public Health England	Galiano,M.
EPI611334	NA	United Kingdom	2014-Oct-16	A/England/44320793/2014	Microbiology Services Colindale, Public Health England	Microbiology Services Colindale, Public Health England	Galiano,M.
EPI611335	HA	United Kingdom	2014-Oct-16	A/England/44320793/2014	Microbiology Services Colindale, Public Health England	Microbiology Services Colindale, Public Health England	Galiano,M.
EPI611320	NP	United Kingdom	2014-Oct-10	A/England/44320792/2014	Microbiology Services Colindale, Public Health England	Microbiology Services Colindale, Public Health England	Galiano,M.
EPI611321	NS	United Kingdom	2014-Oct-10	A/England/44320792/2014	Microbiology Services Colindale, Public Health England	Microbiology Services Colindale, Public Health England	Galiano,M.
EPI611322	MP	United Kingdom	2014-Oct-10	A/England/44320792/2014	Microbiology Services Colindale, Public Health England	Microbiology Services Colindale, Public Health England	Galiano,M.
EPI611323	PA	United Kingdom	2014-Oct-10	A/England/44320792/2014	Microbiology Services Colindale, Public Health England	Microbiology Services Colindale, Public Health England	Galiano,M.
EPI611324	PB2	United Kingdom	2014-Oct-10	A/England/44320792/2014	Microbiology Services Colindale, Public Health England	Microbiology Services Colindale, Public Health England	Galiano,M.
EPI611325	PB1	United Kingdom	2014-Oct-10	A/England/44320792/2014	Microbiology Services Colindale, Public Health England	Microbiology Services Colindale, Public Health England	Galiano,M.
EPI611326	NA	United Kingdom	2014-Oct-10	A/England/44320792/2014	Microbiology Services Colindale, Public Health England	Microbiology Services Colindale, Public Health England	Galiano,M.
EPI611327	HA	United Kingdom	2014-Oct-10	A/England/44320792/2014	Microbiology Services Colindale, Public Health England	Microbiology Services Colindale, Public Health England	Galiano,M.
EPI611305	NS	United Kingdom	2014-Oct-02	A/England/44160202/2014	Microbiology Services Colindale, Public Health England	Microbiology Services Colindale, Public Health England	Galiano,M.
EPI611306	MP	United Kingdom	2014-Oct-02	A/England/44160202/2014	Microbiology Services Colindale, Public Health England	Microbiology Services Colindale, Public Health England	Galiano,M.
EPI611307	PA	United Kingdom	2014-Oct-02	A/England/44160202/2014	Microbiology Services Colindale, Public Health England	Microbiology Services Colindale, Public Health England	Galiano,M.
EPI611308	PB2	United Kingdom	2014-Oct-02	A/England/44160202/2014	Microbiology Services Colindale, Public Health England	Microbiology Services Colindale, Public Health England	Galiano,M.
EPI611309	PB1	United Kingdom	2014-Oct-02	A/England/44160202/2014	Microbiology Services Colindale, Public Health England	Microbiology Services Colindale, Public Health England	Galiano,M.
EPI611310	NA	United Kingdom	2014-Oct-02	A/England/44160202/2014	Microbiology Services Colindale, Public Health England	Microbiology Services Colindale, Public Health England	Galiano,M.
EPI611311	HA	United Kingdom	2014-Oct-02	A/England/44160202/2014	Microbiology Services Colindale, Public Health England	Microbiology Services Colindale, Public Health England	Galiano,M.
EPI611304	NP	United Kingdom	2014-Oct-02	A/England/44160202/2014	Microbiology Services Colindale, Public Health England	Microbiology Services Colindale, Public Health England	Galiano,M.
EPI611288	NP	United Kingdom	2014-Oct-02	A/England/511/2014	Microbiology Services Colindale, Public Health England	Microbiology Services Colindale, Public Health England	Galiano,M.
EPI611289	NS	United Kingdom	2014-Oct-02	A/England/511/2014	Microbiology Services Colindale, Public Health England	Microbiology Services Colindale, Public Health England	Galiano,M.
EPI611290	MP	United Kingdom	2014-Oct-02	A/England/511/2014	Microbiology Services Colindale, Public Health England	Microbiology Services Colindale, Public Health England	Galiano,M.
EPI611291	PA	United Kingdom	2014-Oct-02	A/England/511/2014	Microbiology Services Colindale, Public Health England	Microbiology Services Colindale, Public Health England	Galiano,M.
EPI611292	PB2	United Kingdom	2014-Oct-02	A/England/511/2014	Microbiology Services Colindale, Public Health England	Microbiology Services Colindale, Public Health England	Galiano,M.
EPI611293	PB1	United Kingdom	2014-Oct-02	A/England/511/2014	Microbiology Services Colindale, Public Health England	Microbiology Services Colindale, Public Health England	Galiano,M.
EPI611294	NA	United Kingdom	2014-Oct-02	A/England/511/2014	Microbiology Services Colindale, Public Health England	Microbiology Services Colindale, Public Health England	Galiano,M.
EPI611295	HA	United Kingdom	2014-Oct-02	A/England/511/2014	Microbiology Services Colindale, Public Health England	Microbiology Services Colindale, Public Health England	Galiano,M.
EPI611280	NP	United Kingdom	2014-Oct-02	A/England/44160199/2014	Microbiology Services Colindale, Public Health England	Microbiology Services Colindale, Public Health England	Galiano,M.
EPI611281	NS	United Kingdom	2014-Oct-02	A/England/44160199/2014	Microbiology Services Colindale, Public Health England	Microbiology Services Colindale, Public Health England	Galiano,M.
EPI611282	MP	United Kingdom	2014-Oct-02	A/England/44160199/2014	Microbiology Services Colindale, Public Health England	Microbiology Services Colindale, Public Health England	Galiano,M.
EPI611283	PA	United Kingdom	2014-Oct-02	A/England/44160199/2014	Microbiology Services Colindale, Public Health England	Microbiology Services Colindale, Public Health England	Galiano,M.
EPI611284	PB2	United Kingdom	2014-Oct-02	A/England/44160199/2014	Microbiology Services Colindale, Public Health England	Microbiology Services Colindale, Public Health England	Galiano,M.
EPI611285	PB1	United Kingdom	2014-Oct-02	A/England/44160199/2014	Microbiology Services Colindale, Public Health England	Microbiology Services Colindale, Public Health England	Galiano,M.
EPI611286	NA	United Kingdom	2014-Oct-02	A/England/44160199/2014	Microbiology Services Colindale, Public Health England	Microbiology Services Colindale, Public Health England	Galiano,M.
EPI611287	HA	United Kingdom	2014-Oct-02	A/England/44160199/2014	Microbiology Services Colindale, Public Health England	Microbiology Services Colindale, Public Health England	Galiano,M.
EPI607578	NP	United Kingdom	2014-Oct-24	A/England/516/2014	Microbiology Services Colindale, Public Health England	Microbiology Services Colindale, Public Health England	Galiano,M.
EPI607579	NS	United Kingdom	2014-Oct-24	A/England/516/2014	Microbiology Services Colindale, Public Health England	Microbiology Services Colindale, Public Health England	Galiano,M.
EPI607580	MP	United Kingdom	2014-Oct-24	A/England/516/2014	Microbiology Services Colindale, Public Health England	Microbiology Services Colindale, Public Health England	Galiano,M.
EPI607581	PA	United Kingdom	2014-Oct-24	A/England/516/2014	Microbiology Services Colindale, Public Health England	Microbiology Services Colindale, Public Health England	Galiano,M.
EPI607582	PB2	United Kingdom	2014-Oct-24	A/England/516/2014	Microbiology Services Colindale, Public Health England	Microbiology Services Colindale, Public Health England	Galiano,M.
EPI607583	PB1	United Kingdom	2014-Oct-24	A/England/516/2014	Microbiology Services Colindale, Public Health England	Microbiology Services Colindale, Public Health England	Galiano,M.
EPI607584	NA	United Kingdom	2014-Oct-24	A/England/516/2014	Microbiology Services Colindale, Public Health England	Microbiology Services Colindale, Public Health England	Galiano,M.
EPI607585	HA	United Kingdom	2014-Oct-24	A/England/516/2014	Microbiology Services Colindale, Public Health England	Microbiology Services Colindale, Public Health England	Galiano,M.
EPI607570	NP	United Kingdom	2014-Oct-12	A/England/513/2014	Microbiology Services Colindale, Public Health England	Microbiology Services Colindale, Public Health England	Galiano,M.
EPI607571	NS	United Kingdom	2014-Oct-12	A/England/513/2014	Microbiology Services Colindale, Public Health England	Microbiology Services Colindale, Public Health England	Galiano,M.
EPI607572	MP	United Kingdom	2014-Oct-12	A/England/513/2014	Microbiology Services Colindale, Public Health England	Microbiology Services Colindale, Public Health England	Galiano,M.
EPI607573	PA	United Kingdom	2014-Oct-12	A/England/513/2014	Microbiology Services Colindale, Public Health England	Microbiology Services Colindale, Public Health England	Galiano,M.
EPI607574	PB2	United Kingdom	2014-Oct-12	A/England/513/2014	Microbiology Services Colindale, Public Health England	Microbiology Services Colindale, Public Health England	Galiano,M.
EPI607575	PB1	United Kingdom	2014-Oct-12	A/England/513/2014	Microbiology Services Colindale, Public Health England	Microbiology Services Colindale, Public Health England	Galiano,M.
EPI607576	NA	United Kingdom	2014-Oct-12	A/England/513/2014	Microbiology Services Colindale, Public Health England	Microbiology Services Colindale, Public Health England	Galiano,M.
[truncated: 4,795 more rows]
