# Supplementary material for: Parallel evolution of influenza across multiple spatiotemporal scales
Source: eLife. 2017 Jun 27;6:e26875. doi: 10.7554/eLife.26875 (PMC5487208; doi:10.7554/eLife.26875)
Supplement: Supplementary file 1. — DOI: http://dx.doi.org/10.7554/eLife.26875.022 [file elife-26875-supp1.zip › acknowledgements/2014-12.xls]

## Sheet: Acknowledge Table
We acknowledge the authors, originating and submitting laboratories of the sequences from GISAID’s EpiFlu™ Database on which this research is based. The list is detailed below.
All submitters of data may be contacted directly via the GISAID website www.gisaid.org
Segment ID	Segment	Country	Collection date	Isolate name	Originating Lab	Submitting Lab	Authors
EPI985809	NA	China	2014-Dec-31	A/JiangxiDonghu/12364/2014		Other Database Import	Li,J.; Gong,T.; Shi,Y.; Xiong,Y.
EPI985620	HA	China	2014-Dec-31	A/JiangxiDonghu/12364/2014		Other Database Import	Li,J.; Gong,T.; Shi,Y.; Xiong,Y.
EPI985688	MP	China	2014-Dec-31	A/JiangxiDonghu/11510/2014		Other Database Import	Li,J.; Gong,T.; Shi,Y.; Xiong,Y.
EPI985699	NA	China	2014-Dec-31	A/JiangxiDonghu/11510/2014		Other Database Import	Li,J.; Gong,T.; Shi,Y.; Xiong,Y.
EPI985619	HA	China	2014-Dec-31	A/JiangxiDonghu/11510/2014		Other Database Import	Li,J.; Gong,T.; Shi,Y.; Xiong,Y.
EPI985687	MP	China	2014-Dec-31	A/JiangxiDonghu/11437/2014		Other Database Import	Li,J.; Gong,T.; Shi,Y.; Xiong,Y.
EPI985698	NA	China	2014-Dec-31	A/JiangxiDonghu/11437/2014		Other Database Import	Li,J.; Gong,T.; Shi,Y.; Xiong,Y.
EPI985618	HA	China	2014-Dec-31	A/JiangxiDonghu/11437/2014		Other Database Import	Li,J.; Gong,T.; Shi,Y.; Xiong,Y.
EPI985686	MP	China	2014-Dec-31	A/JiangxiDonghu/11421/2014		Other Database Import	Li,J.; Gong,T.; Shi,Y.; Xiong,Y.
EPI985697	NA	China	2014-Dec-31	A/JiangxiDonghu/11421/2014		Other Database Import	Li,J.; Gong,T.; Shi,Y.; Xiong,Y.
EPI985617	HA	China	2014-Dec-31	A/JiangxiDonghu/11421/2014		Other Database Import	Li,J.; Gong,T.; Shi,Y.; Xiong,Y.
EPI985695	NA	China	2014-Dec-31	A/JiangxiDonghu/11335/2014		Other Database Import	Li,J.; Gong,T.; Shi,Y.; Xiong,Y.
EPI985614	HA	China	2014-Dec-31	A/JiangxiDonghu/11335/2014		Other Database Import	Li,J.; Gong,T.; Shi,Y.; Xiong,Y.
EPI985684	MP	China	2014-Dec-31	A/JiangxiDonghu/11335/2014		Other Database Import	Li,J.; Gong,T.; Shi,Y.; Xiong,Y.
EPI985613	HA	China	2014-Dec-31	A/JiangxiDonghu/11120/2014		Other Database Import	Li,J.; Gong,T.; Shi,Y.; Xiong,Y.
EPI985683	MP	China	2014-Dec-31	A/JiangxiDonghu/11120/2014		Other Database Import	Li,J.; Gong,T.; Shi,Y.; Xiong,Y.
EPI985612	HA	China	2014-Dec-31	A/JiangxiDonghu/11101/2014		Other Database Import	Li,J.; Gong,T.; Shi,Y.; Xiong,Y.
EPI985682	MP	China	2014-Dec-31	A/JiangxiDonghu/11101/2014		Other Database Import	Li,J.; Gong,T.; Shi,Y.; Xiong,Y.
EPI985611	HA	China	2014-Dec-31	A/JiangxiDonghu/11098/2014		Other Database Import	Li,J.; Gong,T.; Shi,Y.; Xiong,Y.
EPI985681	MP	China	2014-Dec-31	A/JiangxiDonghu/11098/2014		Other Database Import	Li,J.; Gong,T.; Shi,Y.; Xiong,Y.
EPI963197	NP	United States	2014-Dec-27	A/Columbia/P0104/2014		Other Database Import
EPI963105	MP	United States	2014-Dec-27	A/Columbia/P0104/2014		Other Database Import
EPI963234	PB1	United States	2014-Dec-28	A/Columbia/P0099/2014		Other Database Import
EPI963164	MP	United States	2014-Dec-28	A/Columbia/P0099/2014		Other Database Import
EPI963169	HA	United States	2014-Dec-28	A/Columbia/P0099/2014		Other Database Import
EPI963136	NP	United States	2014-Dec-28	A/Columbia/P0099/2014		Other Database Import
EPI963102	NA	United States	2014-Dec-28	A/Columbia/P0099/2014		Other Database Import
EPI963274	PB2	United States	2014-Dec-28	A/Columbia/P0099/2014		Other Database Import
EPI963278	PA	United States	2014-Dec-28	A/Columbia/P0099/2014		Other Database Import
EPI962902	HA	France	2014-Dec-29	A/Tours/2/2014		Other Database Import	Marlet,J.; Gaudy-Graffin,C.; Marc,D.; Boennec,R.; Goudeau,A.
EPI946357	HA	United States	2014-Dec-21	A/Columbia/P0046/2014		Other Database Import
EPI963241	NA	United States	2014-Dec-21	A/Columbia/P0046/2014		Other Database Import
EPI963163	PB2	United States	2014-Dec-21	A/Columbia/P0046/2014		Other Database Import
EPI945785	PB1	United States	2014-Dec-19	A/Columbia/P0035/2014		Other Database Import
EPI945848	NS	United States	2014-Dec-19	A/Columbia/P0035/2014		Other Database Import
EPI946077	PA	United States	2014-Dec-19	A/Columbia/P0035/2014		Other Database Import
EPI945624	MP	United States	2014-Dec-19	A/Columbia/P0035/2014		Other Database Import
EPI963147	PB2	United States	2014-Dec-19	A/Columbia/P0035/2014		Other Database Import
EPI963263	NP	United States	2014-Dec-19	A/Columbia/P0035/2014		Other Database Import
EPI945618	HA	United States	2014-Dec-31	A/Bethesda/P0056/2014		Other Database Import
EPI963143	NS	United States	2014-Dec-31	A/Bethesda/P0056/2014		Other Database Import
EPI963285	MP	United States	2014-Dec-31	A/Bethesda/P0056/2014		Other Database Import
EPI963310	NA	United States	2014-Dec-31	A/Bethesda/P0056/2014		Other Database Import
EPI963119	PA	United States	2014-Dec-21	A/Columbia/P0041/2014		Other Database Import
EPI945762	NP	United States	2014-Dec-21	A/Columbia/P0041/2014		Other Database Import
EPI946334	MP	United States	2014-Dec-21	A/Columbia/P0041/2014		Other Database Import
EPI945576	PB2	United States	2014-Dec-21	A/Columbia/P0041/2014		Other Database Import
EPI945581	HA	United States	2014-Dec-21	A/Columbia/P0041/2014		Other Database Import
EPI963084	NS	United States	2014-Dec-21	A/Columbia/P0041/2014		Other Database Import
EPI963264	NA	United States	2014-Dec-21	A/Columbia/P0041/2014		Other Database Import
EPI963260	PB1	United States	2014-Dec-21	A/Columbia/P0041/2014		Other Database Import
EPI946351	MP	United States	2014-Dec-27	A/Columbia/P0112/2014		Other Database Import
EPI945970	HA	United States	2014-Dec-27	A/Columbia/P0112/2014		Other Database Import
EPI945575	NS	United States	2014-Dec-27	A/Columbia/P0112/2014		Other Database Import
EPI945589	NP	United States	2014-Dec-27	A/Columbia/P0112/2014		Other Database Import
EPI963245	PB2	United States	2014-Dec-27	A/Columbia/P0112/2014		Other Database Import
EPI963247	PB1	United States	2014-Dec-27	A/Columbia/P0112/2014		Other Database Import
EPI963154	PA	United States	2014-Dec-27	A/Columbia/P0112/2014		Other Database Import
EPI963083	NA	United States	2014-Dec-27	A/Columbia/P0112/2014		Other Database Import
EPI945528	NA	United States	2014-Dec-26	A/Columbia/P0067/2014		Other Database Import
EPI946299	MP	United States	2014-Dec-26	A/Columbia/P0067/2014		Other Database Import
EPI946359	PA	United States	2014-Dec-26	A/Columbia/P0067/2014		Other Database Import
EPI945995	PB1	United States	2014-Dec-26	A/Columbia/P0067/2014		Other Database Import
EPI946026	NS	United States	2014-Dec-26	A/Columbia/P0067/2014		Other Database Import
EPI963193	NP	United States	2014-Dec-26	A/Columbia/P0067/2014		Other Database Import
EPI963114	HA	United States	2014-Dec-26	A/Columbia/P0067/2014		Other Database Import
EPI963173	PB2	United States	2014-Dec-26	A/Columbia/P0067/2014		Other Database Import
EPI945521	PA	United States	2014-Dec-25	A/Columbia/P0079/2014		Other Database Import
EPI945837	PB2	United States	2014-Dec-25	A/Columbia/P0079/2014		Other Database Import
EPI946296	NS	United States	2014-Dec-25	A/Columbia/P0079/2014		Other Database Import
EPI945949	MP	United States	2014-Dec-25	A/Columbia/P0079/2014		Other Database Import
EPI945711	PB1	United States	2014-Dec-25	A/Columbia/P0079/2014		Other Database Import
EPI945542	NP	United States	2014-Dec-25	A/Columbia/P0079/2014		Other Database Import
EPI945479	NA	United States	2014-Dec-30	A/Bethesda/P0032/2014		Other Database Import
EPI946320	PB2	United States	2014-Dec-30	A/Bethesda/P0032/2014		Other Database Import
EPI946344	NS	United States	2014-Dec-30	A/Bethesda/P0032/2014		Other Database Import
EPI963194	MP	United States	2014-Dec-30	A/Bethesda/P0032/2014		Other Database Import
EPI963212	PA	United States	2014-Dec-30	A/Bethesda/P0032/2014		Other Database Import
EPI963180	NP	United States	2014-Dec-30	A/Bethesda/P0032/2014		Other Database Import
EPI963302	HA	United States	2014-Dec-30	A/Bethesda/P0032/2014		Other Database Import
EPI945438	PB2	United States	2014-Dec-29	A/Baltimore/P0036/2014		Other Database Import
EPI945852	NA	United States	2014-Dec-29	A/Baltimore/P0036/2014		Other Database Import
EPI963258	HA	United States	2014-Dec-29	A/Baltimore/P0036/2014		Other Database Import
EPI963127	NP	United States	2014-Dec-29	A/Baltimore/P0036/2014		Other Database Import
EPI963186	PA	United States	2014-Dec-29	A/Baltimore/P0036/2014		Other Database Import
EPI963078	PB1	United States	2014-Dec-29	A/Baltimore/P0036/2014		Other Database Import
EPI963098	MP	United States	2014-Dec-29	A/Baltimore/P0036/2014		Other Database Import
EPI945478	NP	United States	2014-Dec-21	A/Columbia/P0044/2014		Other Database Import
EPI945437	NA	United States	2014-Dec-21	A/Columbia/P0044/2014		Other Database Import
EPI945465	PB1	United States	2014-Dec-21	A/Columbia/P0044/2014		Other Database Import
EPI945846	HA	United States	2014-Dec-21	A/Columbia/P0044/2014		Other Database Import
EPI945943	MP	United States	2014-Dec-21	A/Columbia/P0044/2014		Other Database Import
EPI945623	PB2	United States	2014-Dec-21	A/Columbia/P0044/2014		Other Database Import
EPI945595	NS	United States	2014-Dec-21	A/Columbia/P0044/2014		Other Database Import
EPI945426	HA	United States	2014-Dec-21	A/Columbia/P0038/2014		Other Database Import
EPI963115	PB2	United States	2014-Dec-21	A/Columbia/P0038/2014		Other Database Import
EPI945460	PA	United States	2014-Dec-21	A/Columbia/P0038/2014		Other Database Import
EPI945886	MP	United States	2014-Dec-21	A/Columbia/P0038/2014		Other Database Import
EPI945604	NP	United States	2014-Dec-21	A/Columbia/P0038/2014		Other Database Import
EPI945685	NA	United States	2014-Dec-21	A/Columbia/P0038/2014		Other Database Import
EPI963256	PB1	United States	2014-Dec-21	A/Columbia/P0038/2014		Other Database Import
EPI963277	NS	United States	2014-Dec-21	A/Columbia/P0038/2014		Other Database Import
EPI940797	HA	Iran, Islamic Republic of	2014-Dec-05	A/Iran/92172/2014		Other Database Import	Moasser,E.; Behzadian,F.; Moattari,A.; Fotouhi,F.
EPI940800	MP	Iran, Islamic Republic of	2014-Dec-05	A/Iran/92172/2014		Other Database Import	Moasser,E.; Behzadian,F.; Moattari,A.; Fotouhi,F.
EPI940798	MP	Iran, Islamic Republic of	2014-Dec-01	A/Iran/92243/2014		Other Database Import	Moasser,E.; Behzadian,F.; Moattari,A.; Fotouhi,F.
EPI940795	HA	Iran, Islamic Republic of	2014-Dec-01	A/Iran/92243/2014		Other Database Import	Moasser,E.; Behzadian,F.; Moattari,A.; Fotouhi,F.
EPI933166	HA	United States	2014-Dec-16	A/Georgia/39/2014		Other Database Import	Wentworth,D.; Katz,J.; Barnes,J.; Garten,R.; Xu,X.
EPI933167	PB1	United States	2014-Dec-16	A/Georgia/39/2014		Other Database Import	Wentworth,D.; Katz,J.; Barnes,J.; Garten,R.; Xu,X.
EPI933175	PA	United States	2014-Dec-16	A/Georgia/39/2014		Other Database Import	Wentworth,D.; Katz,J.; Barnes,J.; Garten,R.; Xu,X.
EPI933176	MP	United States	2014-Dec-16	A/Georgia/39/2014		Other Database Import	Wentworth,D.; Katz,J.; Barnes,J.; Garten,R.; Xu,X.
EPI933178	NS	United States	2014-Dec-16	A/Georgia/39/2014		Other Database Import	Wentworth,D.; Katz,J.; Barnes,J.; Garten,R.; Xu,X.
EPI933179	PB2	United States	2014-Dec-16	A/Georgia/39/2014		Other Database Import	Wentworth,D.; Katz,J.; Barnes,J.; Garten,R.; Xu,X.
EPI933186	NP	United States	2014-Dec-16	A/Georgia/39/2014		Other Database Import	Wentworth,D.; Katz,J.; Barnes,J.; Garten,R.; Xu,X.
EPI933144	NA	United States	2014-Dec-16	A/Georgia/39/2014		Other Database Import	Wentworth,D.; Katz,J.; Barnes,J.; Garten,R.; Xu,X.
EPI933164	HA	United States	2014-Dec-27	A/Ohio/12/2014		Other Database Import	Wentworth,D.; Katz,J.; Barnes,J.; Garten,R.; Xu,X.
EPI933127	PB1	United States	2014-Dec-27	A/Ohio/12/2014		Other Database Import	Wentworth,D.; Katz,J.; Barnes,J.; Garten,R.; Xu,X.
EPI933180	PA	United States	2014-Dec-27	A/Ohio/12/2014		Other Database Import	Wentworth,D.; Katz,J.; Barnes,J.; Garten,R.; Xu,X.
EPI933182	MP	United States	2014-Dec-27	A/Ohio/12/2014		Other Database Import	Wentworth,D.; Katz,J.; Barnes,J.; Garten,R.; Xu,X.
EPI933154	PB2	United States	2014-Dec-27	A/Ohio/12/2014		Other Database Import	Wentworth,D.; Katz,J.; Barnes,J.; Garten,R.; Xu,X.
EPI933147	NP	United States	2014-Dec-27	A/Ohio/12/2014		Other Database Import	Wentworth,D.; Katz,J.; Barnes,J.; Garten,R.; Xu,X.
EPI933153	NA	United States	2014-Dec-27	A/Ohio/12/2014		Other Database Import	Wentworth,D.; Katz,J.; Barnes,J.; Garten,R.; Xu,X.
EPI933160	NS	United States	2014-Dec-27	A/Ohio/12/2014		Other Database Import	Wentworth,D.; Katz,J.; Barnes,J.; Garten,R.; Xu,X.
EPI933114	NS	United States	2014-Dec-23	A/Nevada/29/2014		Other Database Import	Wentworth,D.; Katz,J.; Barnes,J.; Garten,R.; Xu,X.
EPI933117	HA	United States	2014-Dec-23	A/Nevada/29/2014		Other Database Import	Wentworth,D.; Katz,J.; Barnes,J.; Garten,R.; Xu,X.
EPI933131	PB2	United States	2014-Dec-23	A/Nevada/29/2014		Other Database Import	Wentworth,D.; Katz,J.; Barnes,J.; Garten,R.; Xu,X.
EPI933140	MP	United States	2014-Dec-23	A/Nevada/29/2014		Other Database Import	Wentworth,D.; Katz,J.; Barnes,J.; Garten,R.; Xu,X.
EPI933098	PB1	United States	2014-Dec-23	A/Nevada/29/2014		Other Database Import	Wentworth,D.; Katz,J.; Barnes,J.; Garten,R.; Xu,X.
EPI933150	NA	United States	2014-Dec-23	A/Nevada/29/2014		Other Database Import	Wentworth,D.; Katz,J.; Barnes,J.; Garten,R.; Xu,X.
EPI933109	PA	United States	2014-Dec-23	A/Nevada/29/2014		Other Database Import	Wentworth,D.; Katz,J.; Barnes,J.; Garten,R.; Xu,X.
EPI933106	NP	United States	2014-Dec-23	A/Nevada/29/2014		Other Database Import	Wentworth,D.; Katz,J.; Barnes,J.; Garten,R.; Xu,X.
EPI933165	PB1	United States	2014-Dec-13	A/Pennsylvania/54/2014		Other Database Import	Wentworth,D.; Katz,J.; Barnes,J.; Garten,R.; Xu,X.
EPI933120	PB2	United States	2014-Dec-13	A/Pennsylvania/54/2014		Other Database Import	Wentworth,D.; Katz,J.; Barnes,J.; Garten,R.; Xu,X.
EPI933156	PA	United States	2014-Dec-13	A/Pennsylvania/54/2014		Other Database Import	Wentworth,D.; Katz,J.; Barnes,J.; Garten,R.; Xu,X.
EPI933143	HA	United States	2014-Dec-13	A/Pennsylvania/54/2014		Other Database Import	Wentworth,D.; Katz,J.; Barnes,J.; Garten,R.; Xu,X.
EPI933145	NP	United States	2014-Dec-13	A/Pennsylvania/54/2014		Other Database Import	Wentworth,D.; Katz,J.; Barnes,J.; Garten,R.; Xu,X.
EPI933095	NS	United States	2014-Dec-13	A/Pennsylvania/54/2014		Other Database Import	Wentworth,D.; Katz,J.; Barnes,J.; Garten,R.; Xu,X.
EPI933207	NA	United States	2014-Dec-13	A/Pennsylvania/54/2014		Other Database Import	Wentworth,D.; Katz,J.; Barnes,J.; Garten,R.; Xu,X.
EPI933112	MP	United States	2014-Dec-13	A/Pennsylvania/54/2014		Other Database Import	Wentworth,D.; Katz,J.; Barnes,J.; Garten,R.; Xu,X.
EPI933081	PA	United States	2014-Dec-15	A/Washington/52/2014		Other Database Import	Wentworth,D.; Katz,J.; Barnes,J.; Garten,R.; Xu,X.
EPI933096	NS	United States	2014-Dec-15	A/Washington/52/2014		Other Database Import	Wentworth,D.; Katz,J.; Barnes,J.; Garten,R.; Xu,X.
EPI933097	PB2	United States	2014-Dec-15	A/Washington/52/2014		Other Database Import	Wentworth,D.; Katz,J.; Barnes,J.; Garten,R.; Xu,X.
EPI933101	NP	United States	2014-Dec-15	A/Washington/52/2014		Other Database Import	Wentworth,D.; Katz,J.; Barnes,J.; Garten,R.; Xu,X.
EPI933107	PB1	United States	2014-Dec-15	A/Washington/52/2014		Other Database Import	Wentworth,D.; Katz,J.; Barnes,J.; Garten,R.; Xu,X.
EPI933059	NP	United States	2014-Dec-12	A/Nevada/26/2014		Other Database Import	Wentworth,D.; Katz,J.; Barnes,J.; Garten,R.; Xu,X.
EPI933060	NS	United States	2014-Dec-29	A/Maine/07/2014		Other Database Import	Wentworth,D.; Katz,J.; Barnes,J.; Garten,R.; Xu,X.
EPI933055	PB2	United States	2014-Dec-29	A/Maine/07/2014		Other Database Import	Wentworth,D.; Katz,J.; Barnes,J.; Garten,R.; Xu,X.
EPI933033	MP	United States	2014-Dec-18	A/Vermont/11/2014		Other Database Import	Wentworth,D.; Katz,J.; Barnes,J.; Garten,R.; Xu,X.
EPI933034	NS	United States	2014-Dec-18	A/Vermont/11/2014		Other Database Import	Wentworth,D.; Katz,J.; Barnes,J.; Garten,R.; Xu,X.
EPI933058	PB2	United States	2014-Dec-18	A/Vermont/11/2014		Other Database Import	Wentworth,D.; Katz,J.; Barnes,J.; Garten,R.; Xu,X.
EPI933028	PB1	United States	2014-Dec-11	A/Texas/82/2014		Other Database Import	Wentworth,D.; Katz,J.; Barnes,J.; Garten,R.; Xu,X.
EPI933038	MP	United States	2014-Dec-11	A/Texas/82/2014		Other Database Import	Wentworth,D.; Katz,J.; Barnes,J.; Garten,R.; Xu,X.
EPI933054	HA	United States	2014-Dec-11	A/Texas/82/2014		Other Database Import	Wentworth,D.; Katz,J.; Barnes,J.; Garten,R.; Xu,X.
EPI933057	PB2	United States	2014-Dec-11	A/Texas/82/2014		Other Database Import	Wentworth,D.; Katz,J.; Barnes,J.; Garten,R.; Xu,X.
EPI933023	PB1	United States	2014-Dec-23	A/Washington/39/2014		Other Database Import	Wentworth,D.; Katz,J.; Barnes,J.; Garten,R.; Xu,X.
EPI933090	MP	United States	2014-Dec-23	A/Washington/39/2014		Other Database Import	Wentworth,D.; Katz,J.; Barnes,J.; Garten,R.; Xu,X.
EPI933045	NS	United States	2014-Dec-23	A/Washington/39/2014		Other Database Import	Wentworth,D.; Katz,J.; Barnes,J.; Garten,R.; Xu,X.
EPI933050	HA	United States	2014-Dec-23	A/Washington/39/2014		Other Database Import	Wentworth,D.; Katz,J.; Barnes,J.; Garten,R.; Xu,X.
EPI933064	NS	United States	2014-Dec-15	A/Texas/79/2014		Other Database Import	Wentworth,D.; Katz,J.; Barnes,J.; Garten,R.; Xu,X.
EPI932949	PA	United States	2014-Dec-15	A/Texas/79/2014		Other Database Import	Wentworth,D.; Katz,J.; Barnes,J.; Garten,R.; Xu,X.
EPI932970	PB1	United States	2014-Dec-15	A/Texas/79/2014		Other Database Import	Wentworth,D.; Katz,J.; Barnes,J.; Garten,R.; Xu,X.
EPI933032	NP	United States	2014-Dec-15	A/Texas/79/2014		Other Database Import	Wentworth,D.; Katz,J.; Barnes,J.; Garten,R.; Xu,X.
EPI932976	PB2	United States	2014-Dec-15	A/Texas/79/2014		Other Database Import	Wentworth,D.; Katz,J.; Barnes,J.; Garten,R.; Xu,X.
EPI933046	MP	United States	2014-Dec-15	A/Texas/79/2014		Other Database Import	Wentworth,D.; Katz,J.; Barnes,J.; Garten,R.; Xu,X.
EPI933174	NS	United States	2014-Dec-11	A/Virginia/31/2014		Other Database Import	Wentworth,D.; Katz,J.; Barnes,J.; Garten,R.; Xu,X.
EPI933234	MP	United States	2014-Dec-11	A/Virginia/31/2014		Other Database Import	Wentworth,D.; Katz,J.; Barnes,J.; Garten,R.; Xu,X.
EPI932906	PB2	United States	2014-Dec-11	A/Virginia/31/2014		Other Database Import	Wentworth,D.; Katz,J.; Barnes,J.; Garten,R.; Xu,X.
EPI932871	PA	United States	2014-Dec-11	A/Virginia/31/2014		Other Database Import	Wentworth,D.; Katz,J.; Barnes,J.; Garten,R.; Xu,X.
EPI932878	PB1	United States	2014-Dec-11	A/Virginia/31/2014		Other Database Import	Wentworth,D.; Katz,J.; Barnes,J.; Garten,R.; Xu,X.
EPI932981	NP	United States	2014-Dec-11	A/Virginia/31/2014		Other Database Import	Wentworth,D.; Katz,J.; Barnes,J.; Garten,R.; Xu,X.
EPI932925	HA	United States	2014-Dec-11	A/Virginia/31/2014		Other Database Import	Wentworth,D.; Katz,J.; Barnes,J.; Garten,R.; Xu,X.
EPI932889	NA	United States	2014-Dec-11	A/Virginia/31/2014		Other Database Import	Wentworth,D.; Katz,J.; Barnes,J.; Garten,R.; Xu,X.
EPI933001	NA	United States	2014-Dec-14	A/Massachusetts/23/2014		Other Database Import	Wentworth,D.; Katz,J.; Barnes,J.; Garten,R.; Xu,X.
EPI933003	PA	United States	2014-Dec-14	A/Massachusetts/23/2014		Other Database Import	Wentworth,D.; Katz,J.; Barnes,J.; Garten,R.; Xu,X.
EPI932839	NS	United States	2014-Dec-14	A/Massachusetts/23/2014		Other Database Import	Wentworth,D.; Katz,J.; Barnes,J.; Garten,R.; Xu,X.
EPI933123	NP	United States	2014-Dec-14	A/Massachusetts/23/2014		Other Database Import	Wentworth,D.; Katz,J.; Barnes,J.; Garten,R.; Xu,X.
EPI933189	MP	United States	2014-Dec-14	A/Massachusetts/23/2014		Other Database Import	Wentworth,D.; Katz,J.; Barnes,J.; Garten,R.; Xu,X.
EPI932869	PB1	United States	2014-Dec-14	A/Massachusetts/23/2014		Other Database Import	Wentworth,D.; Katz,J.; Barnes,J.; Garten,R.; Xu,X.
EPI933036	PB2	United States	2014-Dec-14	A/Massachusetts/23/2014		Other Database Import	Wentworth,D.; Katz,J.; Barnes,J.; Garten,R.; Xu,X.
EPI932974	HA	United States	2014-Dec-14	A/Massachusetts/23/2014		Other Database Import	Wentworth,D.; Katz,J.; Barnes,J.; Garten,R.; Xu,X.
EPI932952	PA	United States	2014-Dec-13	A/Vermont/10/2014		Other Database Import	Wentworth,D.; Katz,J.; Barnes,J.; Garten,R.; Xu,X.
EPI932913	MP	United States	2014-Dec-13	A/Vermont/10/2014		Other Database Import	Wentworth,D.; Katz,J.; Barnes,J.; Garten,R.; Xu,X.
EPI932975	PB1	United States	2014-Dec-13	A/Vermont/10/2014		Other Database Import	Wentworth,D.; Katz,J.; Barnes,J.; Garten,R.; Xu,X.
EPI932977	NS	United States	2014-Dec-13	A/Vermont/10/2014		Other Database Import	Wentworth,D.; Katz,J.; Barnes,J.; Garten,R.; Xu,X.
EPI932879	NA	United States	2014-Dec-13	A/Vermont/10/2014		Other Database Import	Wentworth,D.; Katz,J.; Barnes,J.; Garten,R.; Xu,X.
EPI933100	PB2	United States	2014-Dec-13	A/Vermont/10/2014		Other Database Import	Wentworth,D.; Katz,J.; Barnes,J.; Garten,R.; Xu,X.
EPI932986	HA	United States	2014-Dec-13	A/Vermont/10/2014		Other Database Import	Wentworth,D.; Katz,J.; Barnes,J.; Garten,R.; Xu,X.
EPI932831	NP	United States	2014-Dec-13	A/Vermont/10/2014		Other Database Import	Wentworth,D.; Katz,J.; Barnes,J.; Garten,R.; Xu,X.
EPI932840	NA	United States	2014-Dec-17	A/Kentucky/21/2014		Other Database Import	Wentworth,D.; Katz,J.; Barnes,J.; Garten,R.; Xu,X.
EPI932847	HA	United States	2014-Dec-17	A/Kentucky/21/2014		Other Database Import	Wentworth,D.; Katz,J.; Barnes,J.; Garten,R.; Xu,X.
EPI932898	MP	United States	2014-Dec-17	A/Kentucky/21/2014		Other Database Import	Wentworth,D.; Katz,J.; Barnes,J.; Garten,R.; Xu,X.
EPI932801	PB2	United States	2014-Dec-17	A/Kentucky/21/2014		Other Database Import	Wentworth,D.; Katz,J.; Barnes,J.; Garten,R.; Xu,X.
EPI932805	PB1	United States	2014-Dec-17	A/Kentucky/21/2014		Other Database Import	Wentworth,D.; Katz,J.; Barnes,J.; Garten,R.; Xu,X.
EPI932859	PA	United States	2014-Dec-17	A/Kentucky/21/2014		Other Database Import	Wentworth,D.; Katz,J.; Barnes,J.; Garten,R.; Xu,X.
EPI932917	NP	United States	2014-Dec-17	A/Kentucky/21/2014		Other Database Import	Wentworth,D.; Katz,J.; Barnes,J.; Garten,R.; Xu,X.
EPI932818	NS	United States	2014-Dec-17	A/Kentucky/21/2014		Other Database Import	Wentworth,D.; Katz,J.; Barnes,J.; Garten,R.; Xu,X.
EPI932900	HA	United States	2014-Dec-21	A/Massachusetts/27/2014		Other Database Import	Wentworth,D.; Katz,J.; Barnes,J.; Garten,R.; Xu,X.
EPI932800	NS	United States	2014-Dec-21	A/Massachusetts/27/2014		Other Database Import	Wentworth,D.; Katz,J.; Barnes,J.; Garten,R.; Xu,X.
EPI933136	PB1	United States	2014-Dec-21	A/Massachusetts/27/2014		Other Database Import	Wentworth,D.; Katz,J.; Barnes,J.; Garten,R.; Xu,X.
EPI933190	PA	United States	2014-Dec-21	A/Massachusetts/27/2014		Other Database Import	Wentworth,D.; Katz,J.; Barnes,J.; Garten,R.; Xu,X.
EPI932912	NA	United States	2014-Dec-21	A/Massachusetts/27/2014		Other Database Import	Wentworth,D.; Katz,J.; Barnes,J.; Garten,R.; Xu,X.
EPI932817	NP	United States	2014-Dec-21	A/Massachusetts/27/2014		Other Database Import	Wentworth,D.; Katz,J.; Barnes,J.; Garten,R.; Xu,X.
EPI932886	PB2	United States	2014-Dec-21	A/Massachusetts/27/2014		Other Database Import	Wentworth,D.; Katz,J.; Barnes,J.; Garten,R.; Xu,X.
EPI932888	MP	United States	2014-Dec-21	A/Massachusetts/27/2014		Other Database Import	Wentworth,D.; Katz,J.; Barnes,J.; Garten,R.; Xu,X.
EPI933004	PB1	United States	2014-Dec-11	A/Virginia/34/2014		Other Database Import	Wentworth,D.; Katz,J.; Barnes,J.; Garten,R.; Xu,X.
EPI933016	NA	United States	2014-Dec-11	A/Virginia/34/2014		Other Database Import	Wentworth,D.; Katz,J.; Barnes,J.; Garten,R.; Xu,X.
EPI932798	PB2	United States	2014-Dec-11	A/Virginia/34/2014		Other Database Import	Wentworth,D.; Katz,J.; Barnes,J.; Garten,R.; Xu,X.
EPI933030	PA	United States	2014-Dec-11	A/Virginia/34/2014		Other Database Import	Wentworth,D.; Katz,J.; Barnes,J.; Garten,R.; Xu,X.
EPI933026	MP	United States	2014-Dec-11	A/Virginia/34/2014		Other Database Import	Wentworth,D.; Katz,J.; Barnes,J.; Garten,R.; Xu,X.
EPI933053	NS	United States	2014-Dec-11	A/Virginia/34/2014		Other Database Import	Wentworth,D.; Katz,J.; Barnes,J.; Garten,R.; Xu,X.
EPI932794	MP	United States	2014-Dec-11	A/Massachusetts/25/2014		Other Database Import	Wentworth,D.; Katz,J.; Barnes,J.; Garten,R.; Xu,X.
EPI932809	NS	United States	2014-Dec-11	A/Massachusetts/25/2014		Other Database Import	Wentworth,D.; Katz,J.; Barnes,J.; Garten,R.; Xu,X.
EPI932973	HA	United States	2014-Dec-11	A/Massachusetts/25/2014		Other Database Import	Wentworth,D.; Katz,J.; Barnes,J.; Garten,R.; Xu,X.
EPI933039	PB2	United States	2014-Dec-11	A/Massachusetts/25/2014		Other Database Import	Wentworth,D.; Katz,J.; Barnes,J.; Garten,R.; Xu,X.
EPI932934	PB1	United States	2014-Dec-11	A/Massachusetts/25/2014		Other Database Import	Wentworth,D.; Katz,J.; Barnes,J.; Garten,R.; Xu,X.
EPI932990	NP	United States	2014-Dec-11	A/Massachusetts/25/2014		Other Database Import	Wentworth,D.; Katz,J.; Barnes,J.; Garten,R.; Xu,X.
EPI932991	NA	United States	2014-Dec-11	A/Massachusetts/25/2014		Other Database Import	Wentworth,D.; Katz,J.; Barnes,J.; Garten,R.; Xu,X.
EPI932779	NS	United States	2014-Dec-15	A/Tennessee/20/2014		Other Database Import	Wentworth,D.; Katz,J.; Barnes,J.; Garten,R.; Xu,X.
EPI932946	NA	United States	2014-Dec-15	A/Tennessee/20/2014		Other Database Import	Wentworth,D.; Katz,J.; Barnes,J.; Garten,R.; Xu,X.
EPI932950	PA	United States	2014-Dec-15	A/Tennessee/20/2014		Other Database Import	Wentworth,D.; Katz,J.; Barnes,J.; Garten,R.; Xu,X.
EPI932799	MP	United States	2014-Dec-15	A/Tennessee/20/2014		Other Database Import	Wentworth,D.; Katz,J.; Barnes,J.; Garten,R.; Xu,X.
EPI932804	PB1	United States	2014-Dec-15	A/Tennessee/20/2014		Other Database Import	Wentworth,D.; Katz,J.; Barnes,J.; Garten,R.; Xu,X.
EPI932815	NP	United States	2014-Dec-15	A/Tennessee/20/2014		Other Database Import	Wentworth,D.; Katz,J.; Barnes,J.; Garten,R.; Xu,X.
EPI932824	PB2	United States	2014-Dec-15	A/Tennessee/20/2014		Other Database Import	Wentworth,D.; Katz,J.; Barnes,J.; Garten,R.; Xu,X.
EPI932774	HA	United States	2014-Dec-15	A/Tennessee/20/2014		Other Database Import	Wentworth,D.; Katz,J.; Barnes,J.; Garten,R.; Xu,X.
EPI932838	NA	United States	2014-Dec-17	A/Washington/47/2014		Other Database Import	Wentworth,D.; Katz,J.; Barnes,J.; Garten,R.; Xu,X.
EPI932851	PA	United States	2014-Dec-17	A/Washington/47/2014		Other Database Import	Wentworth,D.; Katz,J.; Barnes,J.; Garten,R.; Xu,X.
EPI932852	PB1	United States	2014-Dec-17	A/Washington/47/2014		Other Database Import	Wentworth,D.; Katz,J.; Barnes,J.; Garten,R.; Xu,X.
EPI932961	NS	United States	2014-Dec-17	A/Washington/47/2014		Other Database Import	Wentworth,D.; Katz,J.; Barnes,J.; Garten,R.; Xu,X.
EPI932812	PB2	United States	2014-Dec-17	A/Washington/47/2014		Other Database Import	Wentworth,D.; Katz,J.; Barnes,J.; Garten,R.; Xu,X.
EPI932874	HA	United States	2014-Dec-17	A/Washington/47/2014		Other Database Import	Wentworth,D.; Katz,J.; Barnes,J.; Garten,R.; Xu,X.
EPI932764	NP	United States	2014-Dec-17	A/Washington/47/2014		Other Database Import	Wentworth,D.; Katz,J.; Barnes,J.; Garten,R.; Xu,X.
EPI932929	MP	United States	2014-Dec-17	A/Washington/47/2014		Other Database Import	Wentworth,D.; Katz,J.; Barnes,J.; Garten,R.; Xu,X.
EPI932846	NA	United States	2014-Dec-23	A/Missouri/19/2014		Other Database Import	Wentworth,D.; Katz,J.; Barnes,J.; Garten,R.; Xu,X.
EPI932957	NS	United States	2014-Dec-23	A/Missouri/19/2014		Other Database Import	Wentworth,D.; Katz,J.; Barnes,J.; Garten,R.; Xu,X.
EPI932909	PB2	United States	2014-Dec-23	A/Missouri/19/2014		Other Database Import	Wentworth,D.; Katz,J.; Barnes,J.; Garten,R.; Xu,X.
EPI932862	NP	United States	2014-Dec-23	A/Missouri/19/2014		Other Database Import	Wentworth,D.; Katz,J.; Barnes,J.; Garten,R.; Xu,X.
EPI932814	MP	United States	2014-Dec-23	A/Missouri/19/2014		Other Database Import	Wentworth,D.; Katz,J.; Barnes,J.; Garten,R.; Xu,X.
EPI932758	PB1	United States	2014-Dec-23	A/Missouri/19/2014		Other Database Import	Wentworth,D.; Katz,J.; Barnes,J.; Garten,R.; Xu,X.
EPI932761	HA	United States	2014-Dec-23	A/Missouri/19/2014		Other Database Import	Wentworth,D.; Katz,J.; Barnes,J.; Garten,R.; Xu,X.
EPI932822	PA	United States	2014-Dec-23	A/Missouri/19/2014		Other Database Import	Wentworth,D.; Katz,J.; Barnes,J.; Garten,R.; Xu,X.
EPI932904	HA	United States	2014-Dec-12	A/Maryland/45/2014		Other Database Import	Wentworth,D.; Katz,J.; Barnes,J.; Garten,R.; Xu,X.
EPI932908	PA	United States	2014-Dec-12	A/Maryland/45/2014		Other Database Import	Wentworth,D.; Katz,J.; Barnes,J.; Garten,R.; Xu,X.
EPI932861	NS	United States	2014-Dec-12	A/Maryland/45/2014		Other Database Import	Wentworth,D.; Katz,J.; Barnes,J.; Garten,R.; Xu,X.
EPI932907	NA	United States	2014-Dec-12	A/Maryland/45/2014		Other Database Import	Wentworth,D.; Katz,J.; Barnes,J.; Garten,R.; Xu,X.
EPI933088	NP	United States	2014-Dec-12	A/Maryland/45/2014		Other Database Import	Wentworth,D.; Katz,J.; Barnes,J.; Garten,R.; Xu,X.
EPI932933	PB1	United States	2014-Dec-12	A/Maryland/45/2014		Other Database Import	Wentworth,D.; Katz,J.; Barnes,J.; Garten,R.; Xu,X.
EPI932731	PB2	United States	2014-Dec-12	A/Maryland/45/2014		Other Database Import	Wentworth,D.; Katz,J.; Barnes,J.; Garten,R.; Xu,X.
EPI932727	MP	United States	2014-Dec-12	A/Maryland/45/2014		Other Database Import	Wentworth,D.; Katz,J.; Barnes,J.; Garten,R.; Xu,X.
EPI932785	PB1	United States	2014-Dec-26	A/District Of Columbia/04/2014		Other Database Import	Wentworth,D.; Katz,J.; Barnes,J.; Garten,R.; Xu,X.
EPI932857	PB2	United States	2014-Dec-26	A/District Of Columbia/04/2014		Other Database Import	Wentworth,D.; Katz,J.; Barnes,J.; Garten,R.; Xu,X.
EPI933236	MP	United States	2014-Dec-26	A/District Of Columbia/04/2014		Other Database Import	Wentworth,D.; Katz,J.; Barnes,J.; Garten,R.; Xu,X.
EPI932858	NA	United States	2014-Dec-26	A/District Of Columbia/04/2014		Other Database Import	Wentworth,D.; Katz,J.; Barnes,J.; Garten,R.; Xu,X.
EPI932751	HA	United States	2014-Dec-26	A/District Of Columbia/04/2014		Other Database Import	Wentworth,D.; Katz,J.; Barnes,J.; Garten,R.; Xu,X.
EPI932753	NS	United States	2014-Dec-26	A/District Of Columbia/04/2014		Other Database Import	Wentworth,D.; Katz,J.; Barnes,J.; Garten,R.; Xu,X.
EPI932725	NP	United States	2014-Dec-26	A/District Of Columbia/04/2014		Other Database Import	Wentworth,D.; Katz,J.; Barnes,J.; Garten,R.; Xu,X.
EPI932835	PA	United States	2014-Dec-26	A/District Of Columbia/04/2014		Other Database Import	Wentworth,D.; Katz,J.; Barnes,J.; Garten,R.; Xu,X.
EPI932732	MP	United States	2014-Dec-29	A/Washington/57/2014		Other Database Import	Wentworth,D.; Katz,J.; Barnes,J.; Garten,R.; Xu,X.
EPI932698	PB1	United States	2014-Dec-29	A/Washington/57/2014		Other Database Import	Wentworth,D.; Katz,J.; Barnes,J.; Garten,R.; Xu,X.
EPI932737	NA	United States	2014-Dec-29	A/Washington/57/2014		Other Database Import	Wentworth,D.; Katz,J.; Barnes,J.; Garten,R.; Xu,X.
EPI932740	NP	United States	2014-Dec-29	A/Washington/57/2014		Other Database Import	Wentworth,D.; Katz,J.; Barnes,J.; Garten,R.; Xu,X.
EPI932668	PA	United States	2014-Dec-29	A/Washington/57/2014		Other Database Import	Wentworth,D.; Katz,J.; Barnes,J.; Garten,R.; Xu,X.
EPI932717	NS	United States	2014-Dec-29	A/Washington/57/2014		Other Database Import	Wentworth,D.; Katz,J.; Barnes,J.; Garten,R.; Xu,X.
EPI932681	HA	United States	2014-Dec-29	A/Washington/57/2014		Other Database Import	Wentworth,D.; Katz,J.; Barnes,J.; Garten,R.; Xu,X.
EPI932650	PB2	United States	2014-Dec-29	A/Washington/57/2014		Other Database Import	Wentworth,D.; Katz,J.; Barnes,J.; Garten,R.; Xu,X.
EPI932685	NS	United States	2014-Dec-29	A/Michigan/28/2014		Other Database Import	Wentworth,D.; Katz,J.; Barnes,J.; Garten,R.; Xu,X.
EPI932661	PB2	United States	2014-Dec-29	A/Michigan/28/2014		Other Database Import	Wentworth,D.; Katz,J.; Barnes,J.; Garten,R.; Xu,X.
EPI932711	HA	United States	2014-Dec-29	A/Michigan/28/2014		Other Database Import	Wentworth,D.; Katz,J.; Barnes,J.; Garten,R.; Xu,X.
EPI932724	NP	United States	2014-Dec-29	A/Michigan/28/2014		Other Database Import	Wentworth,D.; Katz,J.; Barnes,J.; Garten,R.; Xu,X.
EPI932736	PA	United States	2014-Dec-29	A/Michigan/28/2014		Other Database Import	Wentworth,D.; Katz,J.; Barnes,J.; Garten,R.; Xu,X.
EPI932682	MP	United States	2014-Dec-29	A/Michigan/28/2014		Other Database Import	Wentworth,D.; Katz,J.; Barnes,J.; Garten,R.; Xu,X.
EPI932640	NA	United States	2014-Dec-29	A/Michigan/28/2014		Other Database Import	Wentworth,D.; Katz,J.; Barnes,J.; Garten,R.; Xu,X.
EPI932648	PB1	United States	2014-Dec-29	A/Michigan/28/2014		Other Database Import	Wentworth,D.; Katz,J.; Barnes,J.; Garten,R.; Xu,X.
EPI932742	PB2	United States	2014-Dec-16	A/Michigan/30/2014		Other Database Import	Wentworth,D.; Katz,J.; Barnes,J.; Garten,R.; Xu,X.
EPI932741	NA	United States	2014-Dec-16	A/Michigan/30/2014		Other Database Import	Wentworth,D.; Katz,J.; Barnes,J.; Garten,R.; Xu,X.
EPI932750	HA	United States	2014-Dec-16	A/Michigan/30/2014		Other Database Import	Wentworth,D.; Katz,J.; Barnes,J.; Garten,R.; Xu,X.
EPI932673	NP	United States	2014-Dec-16	A/Michigan/30/2014		Other Database Import	Wentworth,D.; Katz,J.; Barnes,J.; Garten,R.; Xu,X.
EPI932765	NS	United States	2014-Dec-16	A/Michigan/30/2014		Other Database Import	Wentworth,D.; Katz,J.; Barnes,J.; Garten,R.; Xu,X.
EPI932722	MP	United States	2014-Dec-16	A/Michigan/30/2014		Other Database Import	Wentworth,D.; Katz,J.; Barnes,J.; Garten,R.; Xu,X.
EPI932726	PB1	United States	2014-Dec-16	A/Michigan/30/2014		Other Database Import	Wentworth,D.; Katz,J.; Barnes,J.; Garten,R.; Xu,X.
EPI932620	PA	United States	2014-Dec-16	A/Michigan/30/2014		Other Database Import	Wentworth,D.; Katz,J.; Barnes,J.; Garten,R.; Xu,X.
EPI932782	PB2	United States	2014-Dec-22	A/Wisconsin/75/2014		Other Database Import	Wentworth,D.; Katz,J.; Barnes,J.; Garten,R.; Xu,X.
EPI932786	NA	United States	2014-Dec-22	A/Wisconsin/75/2014		Other Database Import	Wentworth,D.; Katz,J.; Barnes,J.; Garten,R.; Xu,X.
EPI933077	PB1	United States	2014-Dec-22	A/Wisconsin/75/2014		Other Database Import	Wentworth,D.; Katz,J.; Barnes,J.; Garten,R.; Xu,X.
EPI933184	HA	United States	2014-Dec-22	A/Wisconsin/75/2014		Other Database Import	Wentworth,D.; Katz,J.; Barnes,J.; Garten,R.; Xu,X.
EPI932595	MP	United States	2014-Dec-22	A/Wisconsin/75/2014		Other Database Import	Wentworth,D.; Katz,J.; Barnes,J.; Garten,R.; Xu,X.
EPI932680	NS	United States	2014-Dec-22	A/Wisconsin/75/2014		Other Database Import	Wentworth,D.; Katz,J.; Barnes,J.; Garten,R.; Xu,X.
EPI932625	NP	United States	2014-Dec-22	A/Wisconsin/75/2014		Other Database Import	Wentworth,D.; Katz,J.; Barnes,J.; Garten,R.; Xu,X.
EPI932654	PA	United States	2014-Dec-22	A/Wisconsin/75/2014		Other Database Import	Wentworth,D.; Katz,J.; Barnes,J.; Garten,R.; Xu,X.
EPI932578	NP	United States	2014-Dec-23	A/Kentucky/27/2014		Other Database Import	Wentworth,D.; Katz,J.; Barnes,J.; Garten,R.; Xu,X.
EPI932704	HA	United States	2014-Dec-23	A/Kentucky/27/2014		Other Database Import	Wentworth,D.; Katz,J.; Barnes,J.; Garten,R.; Xu,X.
EPI932662	PB1	United States	2014-Dec-23	A/Kentucky/27/2014		Other Database Import	Wentworth,D.; Katz,J.; Barnes,J.; Garten,R.; Xu,X.
EPI932663	PA	United States	2014-Dec-23	A/Kentucky/27/2014		Other Database Import	Wentworth,D.; Katz,J.; Barnes,J.; Garten,R.; Xu,X.
EPI932585	PB2	United States	2014-Dec-23	A/Kentucky/27/2014		Other Database Import	Wentworth,D.; Katz,J.; Barnes,J.; Garten,R.; Xu,X.
EPI932596	NS	United States	2014-Dec-23	A/Kentucky/27/2014		Other Database Import	Wentworth,D.; Katz,J.; Barnes,J.; Garten,R.; Xu,X.
EPI932766	NA	United States	2014-Dec-23	A/Kentucky/27/2014		Other Database Import	Wentworth,D.; Katz,J.; Barnes,J.; Garten,R.; Xu,X.
EPI932728	MP	United States	2014-Dec-23	A/Kentucky/27/2014		Other Database Import	Wentworth,D.; Katz,J.; Barnes,J.; Garten,R.; Xu,X.
EPI932890	NP	United States	2014-Dec-26	A/Missouri/20/2014		Other Database Import	Wentworth,D.; Katz,J.; Barnes,J.; Garten,R.; Xu,X.
EPI932787	PB1	United States	2014-Dec-26	A/Missouri/20/2014		Other Database Import	Wentworth,D.; Katz,J.; Barnes,J.; Garten,R.; Xu,X.
EPI932576	HA	United States	2014-Dec-26	A/Missouri/20/2014		Other Database Import	Wentworth,D.; Katz,J.; Barnes,J.; Garten,R.; Xu,X.
EPI932903	PB2	United States	2014-Dec-26	A/Missouri/20/2014		Other Database Import	Wentworth,D.; Katz,J.; Barnes,J.; Garten,R.; Xu,X.
EPI932803	NA	United States	2014-Dec-26	A/Missouri/20/2014		Other Database Import	Wentworth,D.; Katz,J.; Barnes,J.; Garten,R.; Xu,X.
EPI932910	MP	United States	2014-Dec-26	A/Missouri/20/2014		Other Database Import	Wentworth,D.; Katz,J.; Barnes,J.; Garten,R.; Xu,X.
EPI932816	NS	United States	2014-Dec-26	A/Missouri/20/2014		Other Database Import	Wentworth,D.; Katz,J.; Barnes,J.; Garten,R.; Xu,X.
EPI932621	PA	United States	2014-Dec-26	A/Missouri/20/2014		Other Database Import	Wentworth,D.; Katz,J.; Barnes,J.; Garten,R.; Xu,X.
EPI932693	NA	United States	2014-Dec-26	A/Washington/53/2014		Other Database Import	Wentworth,D.; Katz,J.; Barnes,J.; Garten,R.; Xu,X.
EPI932573	HA	United States	2014-Dec-26	A/Washington/53/2014		Other Database Import	Wentworth,D.; Katz,J.; Barnes,J.; Garten,R.; Xu,X.
EPI932695	NS	United States	2014-Dec-26	A/Washington/53/2014		Other Database Import	Wentworth,D.; Katz,J.; Barnes,J.; Garten,R.; Xu,X.
EPI932672	PA	United States	2014-Dec-26	A/Washington/53/2014		Other Database Import	Wentworth,D.; Katz,J.; Barnes,J.; Garten,R.; Xu,X.
EPI932718	NP	United States	2014-Dec-26	A/Washington/53/2014		Other Database Import	Wentworth,D.; Katz,J.; Barnes,J.; Garten,R.; Xu,X.
EPI932599	MP	United States	2014-Dec-26	A/Washington/53/2014		Other Database Import	Wentworth,D.; Katz,J.; Barnes,J.; Garten,R.; Xu,X.
EPI932739	PB1	United States	2014-Dec-26	A/Washington/53/2014		Other Database Import	Wentworth,D.; Katz,J.; Barnes,J.; Garten,R.; Xu,X.
EPI932776	PB2	United States	2014-Dec-26	A/Washington/53/2014		Other Database Import	Wentworth,D.; Katz,J.; Barnes,J.; Garten,R.; Xu,X.
EPI932562	HA	United States	2014-Dec-15	A/Georgia/45/2014		Other Database Import	Wentworth,D.; Katz,J.; Barnes,J.; Garten,R.; Xu,X.
EPI932690	NS	United States	2014-Dec-15	A/Georgia/45/2014		Other Database Import	Wentworth,D.; Katz,J.; Barnes,J.; Garten,R.; Xu,X.
EPI932658	PB1	United States	2014-Dec-15	A/Georgia/45/2014		Other Database Import	Wentworth,D.; Katz,J.; Barnes,J.; Garten,R.; Xu,X.
EPI932671	PA	United States	2014-Dec-15	A/Georgia/45/2014		Other Database Import	Wentworth,D.; Katz,J.; Barnes,J.; Garten,R.; Xu,X.
EPI932710	PB2	United States	2014-Dec-15	A/Georgia/45/2014		Other Database Import	Wentworth,D.; Katz,J.; Barnes,J.; Garten,R.; Xu,X.
EPI932918	NP	United States	2014-Dec-15	A/Georgia/45/2014		Other Database Import	Wentworth,D.; Katz,J.; Barnes,J.; Garten,R.; Xu,X.
EPI932602	NA	United States	2014-Dec-15	A/Georgia/45/2014		Other Database Import	Wentworth,D.; Katz,J.; Barnes,J.; Garten,R.; Xu,X.
EPI932653	MP	United States	2014-Dec-15	A/Georgia/45/2014		Other Database Import	Wentworth,D.; Katz,J.; Barnes,J.; Garten,R.; Xu,X.
EPI932688	NA	United States	2014-Dec-25	A/Iowa/31/2014		Other Database Import	Wentworth,D.; Katz,J.; Barnes,J.; Garten,R.; Xu,X.
EPI933230	NS	United States	2014-Dec-25	A/Iowa/31/2014		Other Database Import	Wentworth,D.; Katz,J.; Barnes,J.; Garten,R.; Xu,X.
EPI933232	NP	United States	2014-Dec-25	A/Iowa/31/2014		Other Database Import	Wentworth,D.; Katz,J.; Barnes,J.; Garten,R.; Xu,X.
EPI933235	PA	United States	2014-Dec-25	A/Iowa/31/2014		Other Database Import	Wentworth,D.; Katz,J.; Barnes,J.; Garten,R.; Xu,X.
EPI932807	MP	United States	2014-Dec-25	A/Iowa/31/2014		Other Database Import	Wentworth,D.; Katz,J.; Barnes,J.; Garten,R.; Xu,X.
EPI933199	HA	United States	2014-Dec-25	A/Iowa/31/2014		Other Database Import	Wentworth,D.; Katz,J.; Barnes,J.; Garten,R.; Xu,X.
EPI932559	PB1	United States	2014-Dec-25	A/Iowa/31/2014		Other Database Import	Wentworth,D.; Katz,J.; Barnes,J.; Garten,R.; Xu,X.
EPI932624	PB2	United States	2014-Dec-25	A/Iowa/31/2014		Other Database Import	Wentworth,D.; Katz,J.; Barnes,J.; Garten,R.; Xu,X.
EPI933124	MP	United States	2014-Dec-23	A/Washington/60/2014		Other Database Import	Wentworth,D.; Katz,J.; Barnes,J.; Garten,R.; Xu,X.
EPI932572	PB1	United States	2014-Dec-23	A/Washington/60/2014		Other Database Import	Wentworth,D.; Katz,J.; Barnes,J.; Garten,R.; Xu,X.
EPI932700	NS	United States	2014-Dec-23	A/Washington/60/2014		Other Database Import	Wentworth,D.; Katz,J.; Barnes,J.; Garten,R.; Xu,X.
EPI932715	HA	United States	2014-Dec-23	A/Washington/60/2014		Other Database Import	Wentworth,D.; Katz,J.; Barnes,J.; Garten,R.; Xu,X.
EPI932667	NP	United States	2014-Dec-23	A/Washington/60/2014		Other Database Import	Wentworth,D.; Katz,J.; Barnes,J.; Garten,R.; Xu,X.
EPI932557	PA	United States	2014-Dec-23	A/Washington/60/2014		Other Database Import	Wentworth,D.; Katz,J.; Barnes,J.; Garten,R.; Xu,X.
EPI932649	NA	United States	2014-Dec-23	A/Washington/60/2014		Other Database Import	Wentworth,D.; Katz,J.; Barnes,J.; Garten,R.; Xu,X.
EPI932612	NA	United States	2014-Dec-28	A/District Of Columbia/10/2014		Other Database Import	Wentworth,D.; Katz,J.; Barnes,J.; Garten,R.; Xu,X.
EPI932954	PB1	United States	2014-Dec-28	A/District Of Columbia/10/2014		Other Database Import	Wentworth,D.; Katz,J.; Barnes,J.; Garten,R.; Xu,X.
EPI932571	NP	United States	2014-Dec-28	A/District Of Columbia/10/2014		Other Database Import	Wentworth,D.; Katz,J.; Barnes,J.; Garten,R.; Xu,X.
EPI932958	PB2	United States	2014-Dec-28	A/District Of Columbia/10/2014		Other Database Import	Wentworth,D.; Katz,J.; Barnes,J.; Garten,R.; Xu,X.
EPI932964	PA	United States	2014-Dec-28	A/District Of Columbia/10/2014		Other Database Import	Wentworth,D.; Katz,J.; Barnes,J.; Garten,R.; Xu,X.
EPI932707	MP	United States	2014-Dec-28	A/District Of Columbia/10/2014		Other Database Import	Wentworth,D.; Katz,J.; Barnes,J.; Garten,R.; Xu,X.
EPI932554	HA	United States	2014-Dec-28	A/District Of Columbia/10/2014		Other Database Import	Wentworth,D.; Katz,J.; Barnes,J.; Garten,R.; Xu,X.
EPI932652	NS	United States	2014-Dec-28	A/District Of Columbia/10/2014		Other Database Import	Wentworth,D.; Katz,J.; Barnes,J.; Garten,R.; Xu,X.
EPI932565	PB2	United States	2014-Dec-22	A/Kentucky/25/2014		Other Database Import	Wentworth,D.; Katz,J.; Barnes,J.; Garten,R.; Xu,X.
EPI932566	MP	United States	2014-Dec-22	A/Kentucky/25/2014		Other Database Import	Wentworth,D.; Katz,J.; Barnes,J.; Garten,R.; Xu,X.
EPI932746	NA	United States	2014-Dec-22	A/Kentucky/25/2014		Other Database Import	Wentworth,D.; Katz,J.; Barnes,J.; Garten,R.; Xu,X.
EPI932757	PA	United States	2014-Dec-22	A/Kentucky/25/2014		Other Database Import	Wentworth,D.; Katz,J.; Barnes,J.; Garten,R.; Xu,X.
EPI932548	NS	United States	2014-Dec-22	A/Kentucky/25/2014		Other Database Import	Wentworth,D.; Katz,J.; Barnes,J.; Garten,R.; Xu,X.
EPI932670	HA	United States	2014-Dec-22	A/Kentucky/25/2014		Other Database Import	Wentworth,D.; Katz,J.; Barnes,J.; Garten,R.; Xu,X.
EPI932603	NP	United States	2014-Dec-22	A/Kentucky/25/2014		Other Database Import	Wentworth,D.; Katz,J.; Barnes,J.; Garten,R.; Xu,X.
EPI932638	PB1	United States	2014-Dec-22	A/Kentucky/25/2014		Other Database Import	Wentworth,D.; Katz,J.; Barnes,J.; Garten,R.; Xu,X.
EPI932956	HA	United States	2014-Dec-18	A/Illinois/14/2014		Other Database Import	Wentworth,D.; Katz,J.; Barnes,J.; Garten,R.; Xu,X.
EPI933229	NP	United States	2014-Dec-18	A/Illinois/14/2014		Other Database Import	Wentworth,D.; Katz,J.; Barnes,J.; Garten,R.; Xu,X.
EPI932855	PB2	United States	2014-Dec-18	A/Illinois/14/2014		Other Database Import	Wentworth,D.; Katz,J.; Barnes,J.; Garten,R.; Xu,X.
EPI932959	NA	United States	2014-Dec-18	A/Illinois/14/2014		Other Database Import	Wentworth,D.; Katz,J.; Barnes,J.; Garten,R.; Xu,X.
EPI932901	NS	United States	2014-Dec-18	A/Illinois/14/2014		Other Database Import	Wentworth,D.; Katz,J.; Barnes,J.; Garten,R.; Xu,X.
EPI932544	PB1	United States	2014-Dec-18	A/Illinois/14/2014		Other Database Import	Wentworth,D.; Katz,J.; Barnes,J.; Garten,R.; Xu,X.
EPI932719	MP	United States	2014-Dec-18	A/Illinois/14/2014		Other Database Import	Wentworth,D.; Katz,J.; Barnes,J.; Garten,R.; Xu,X.
EPI932827	PA	United States	2014-Dec-18	A/Illinois/14/2014		Other Database Import	Wentworth,D.; Katz,J.; Barnes,J.; Garten,R.; Xu,X.
EPI932945	MP	United States	2014-Dec-16	A/Idaho/08/2014		Other Database Import	Wentworth,D.; Katz,J.; Barnes,J.; Garten,R.; Xu,X.
EPI933083	NP	United States	2014-Dec-16	A/Idaho/08/2014		Other Database Import	Wentworth,D.; Katz,J.; Barnes,J.; Garten,R.; Xu,X.
EPI932538	PB1	United States	2014-Dec-16	A/Idaho/08/2014		Other Database Import	Wentworth,D.; Katz,J.; Barnes,J.; Garten,R.; Xu,X.
EPI932876	HA	United States	2014-Dec-16	A/Idaho/08/2014		Other Database Import	Wentworth,D.; Katz,J.; Barnes,J.; Garten,R.; Xu,X.
EPI932932	PA	United States	2014-Dec-16	A/Idaho/08/2014		Other Database Import	Wentworth,D.; Katz,J.; Barnes,J.; Garten,R.; Xu,X.
EPI932836	PB2	United States	2014-Dec-16	A/Idaho/08/2014		Other Database Import	Wentworth,D.; Katz,J.; Barnes,J.; Garten,R.; Xu,X.
EPI933119	MP	United States	2014-Dec-29	A/New York/40/2014		Other Database Import	Wentworth,D.; Katz,J.; Barnes,J.; Garten,R.; Xu,X.
EPI933075	PB2	United States	2014-Dec-29	A/New York/40/2014		Other Database Import	Wentworth,D.; Katz,J.; Barnes,J.; Garten,R.; Xu,X.
EPI932699	NA	United States	2014-Dec-29	A/New York/40/2014		Other Database Import	Wentworth,D.; Katz,J.; Barnes,J.; Garten,R.; Xu,X.
EPI933245	NP	United States	2014-Dec-29	A/New York/40/2014		Other Database Import	Wentworth,D.; Katz,J.; Barnes,J.; Garten,R.; Xu,X.
EPI932536	PA	United States	2014-Dec-29	A/New York/40/2014		Other Database Import	Wentworth,D.; Katz,J.; Barnes,J.; Garten,R.; Xu,X.
EPI932597	PB1	United States	2014-Dec-29	A/New York/40/2014		Other Database Import	Wentworth,D.; Katz,J.; Barnes,J.; Garten,R.; Xu,X.
EPI933113	HA	United States	2014-Dec-29	A/New York/40/2014		Other Database Import	Wentworth,D.; Katz,J.; Barnes,J.; Garten,R.; Xu,X.
EPI932643	NS	United States	2014-Dec-29	A/New York/40/2014		Other Database Import	Wentworth,D.; Katz,J.; Barnes,J.; Garten,R.; Xu,X.
EPI933231	PB2	United States	2014-Dec-26	A/Texas/96/2014		Other Database Import	Wentworth,D.; Katz,J.; Barnes,J.; Garten,R.; Xu,X.
EPI933233	PA	United States	2014-Dec-26	A/Texas/96/2014		Other Database Import	Wentworth,D.; Katz,J.; Barnes,J.; Garten,R.; Xu,X.
EPI932696	PB1	United States	2014-Dec-26	A/Texas/96/2014		Other Database Import	Wentworth,D.; Katz,J.; Barnes,J.; Garten,R.; Xu,X.
EPI932575	NA	United States	2014-Dec-26	A/Texas/96/2014		Other Database Import	Wentworth,D.; Katz,J.; Barnes,J.; Garten,R.; Xu,X.
EPI933187	NS	United States	2014-Dec-26	A/Texas/96/2014		Other Database Import	Wentworth,D.; Katz,J.; Barnes,J.; Garten,R.; Xu,X.
EPI932533	MP	United States	2014-Dec-26	A/Texas/96/2014		Other Database Import	Wentworth,D.; Katz,J.; Barnes,J.; Garten,R.; Xu,X.
EPI932560	HA	United States	2014-Dec-26	A/Texas/96/2014		Other Database Import	Wentworth,D.; Katz,J.; Barnes,J.; Garten,R.; Xu,X.
EPI932609	PB2	United States	2014-Dec-14	A/West Virginia/06/2014		Other Database Import	Wentworth,D.; Katz,J.; Barnes,J.; Garten,R.; Xu,X.
EPI932701	NA	United States	2014-Dec-14	A/West Virginia/06/2014		Other Database Import	Wentworth,D.; Katz,J.; Barnes,J.; Garten,R.; Xu,X.
EPI933243	NP	United States	2014-Dec-14	A/West Virginia/06/2014		Other Database Import	Wentworth,D.; Katz,J.; Barnes,J.; Garten,R.; Xu,X.
EPI933249	PB1	United States	2014-Dec-14	A/West Virginia/06/2014		Other Database Import	Wentworth,D.; Katz,J.; Barnes,J.; Garten,R.; Xu,X.
EPI932528	PA	United States	2014-Dec-14	A/West Virginia/06/2014		Other Database Import	Wentworth,D.; Katz,J.; Barnes,J.; Garten,R.; Xu,X.
EPI933087	MP	United States	2014-Dec-14	A/West Virginia/06/2014		Other Database Import	Wentworth,D.; Katz,J.; Barnes,J.; Garten,R.; Xu,X.
EPI932716	NS	United States	2014-Dec-14	A/West Virginia/06/2014		Other Database Import	Wentworth,D.; Katz,J.; Barnes,J.; Garten,R.; Xu,X.
EPI932600	HA	United States	2014-Dec-14	A/West Virginia/06/2014		Other Database Import	Wentworth,D.; Katz,J.; Barnes,J.; Garten,R.; Xu,X.
EPI933220	HA	United States	2014-Dec-18	A/Idaho/10/2014		Other Database Import	Wentworth,D.; Katz,J.; Barnes,J.; Garten,R.; Xu,X.
EPI932610	NA	United States	2014-Dec-18	A/Idaho/10/2014		Other Database Import	Wentworth,D.; Katz,J.; Barnes,J.; Garten,R.; Xu,X.
EPI933227	PB2	United States	2014-Dec-18	A/Idaho/10/2014		Other Database Import	Wentworth,D.; Katz,J.; Barnes,J.; Garten,R.; Xu,X.
EPI933228	PA	United States	2014-Dec-18	A/Idaho/10/2014		Other Database Import	Wentworth,D.; Katz,J.; Barnes,J.; Garten,R.; Xu,X.
EPI932524	MP	United States	2014-Dec-18	A/Idaho/10/2014		Other Database Import	Wentworth,D.; Katz,J.; Barnes,J.; Garten,R.; Xu,X.
EPI932709	NS	United States	2014-Dec-18	A/Idaho/10/2014		Other Database Import	Wentworth,D.; Katz,J.; Barnes,J.; Garten,R.; Xu,X.
EPI933205	PB1	United States	2014-Dec-18	A/Idaho/10/2014		Other Database Import	Wentworth,D.; Katz,J.; Barnes,J.; Garten,R.; Xu,X.
EPI933213	NP	United States	2014-Dec-18	A/Idaho/10/2014		Other Database Import	Wentworth,D.; Katz,J.; Barnes,J.; Garten,R.; Xu,X.
EPI933015	PB1	United States	2014-Dec-17	A/Georgia/38/2014		Other Database Import	Wentworth,D.; Katz,J.; Barnes,J.; Garten,R.; Xu,X.
EPI932518	NS	United States	2014-Dec-17	A/Georgia/38/2014		Other Database Import	Wentworth,D.; Katz,J.; Barnes,J.; Garten,R.; Xu,X.
EPI932540	MP	United States	2014-Dec-17	A/Georgia/38/2014		Other Database Import	Wentworth,D.; Katz,J.; Barnes,J.; Garten,R.; Xu,X.
EPI932551	PB2	United States	2014-Dec-17	A/Georgia/38/2014		Other Database Import	Wentworth,D.; Katz,J.; Barnes,J.; Garten,R.; Xu,X.
EPI932720	NA	United States	2014-Dec-17	A/Georgia/38/2014		Other Database Import	Wentworth,D.; Katz,J.; Barnes,J.; Garten,R.; Xu,X.
EPI933104	PA	United States	2014-Dec-17	A/Georgia/38/2014		Other Database Import	Wentworth,D.; Katz,J.; Barnes,J.; Garten,R.; Xu,X.
EPI932633	NP	United States	2014-Dec-17	A/Georgia/38/2014		Other Database Import	Wentworth,D.; Katz,J.; Barnes,J.; Garten,R.; Xu,X.
EPI932451	NA	United States	2014-Dec-10	A/Wisconsin/67/2014		Other Database Import	Wentworth,D.; Katz,J.; Barnes,J.; Garten,R.; Xu,X.
EPI932452	HA	United States	2014-Dec-10	A/Wisconsin/67/2014		Other Database Import	Wentworth,D.; Katz,J.; Barnes,J.; Garten,R.; Xu,X.
EPI932391	NP	United States	2014-Dec-03	A/Georgia/20/2014		Other Database Import	Wentworth,D.; Katz,J.; Barnes,J.; Garten,R.; Xu,X.
EPI932377	PB2	United States	2014-Dec-03	A/Georgia/20/2014		Other Database Import	Wentworth,D.; Katz,J.; Barnes,J.; Garten,R.; Xu,X.
EPI932402	NS	United States	2014-Dec-03	A/Georgia/20/2014		Other Database Import	Wentworth,D.; Katz,J.; Barnes,J.; Garten,R.; Xu,X.
EPI932410	PA	United States	2014-Dec-03	A/Georgia/20/2014		Other Database Import	Wentworth,D.; Katz,J.; Barnes,J.; Garten,R.; Xu,X.
EPI932412	HA	United States	2014-Dec-03	A/Georgia/20/2014		Other Database Import	Wentworth,D.; Katz,J.; Barnes,J.; Garten,R.; Xu,X.
EPI932419	MP	United States	2014-Dec-03	A/Georgia/20/2014		Other Database Import	Wentworth,D.; Katz,J.; Barnes,J.; Garten,R.; Xu,X.
EPI932425	PB1	United States	2014-Dec-03	A/Georgia/20/2014		Other Database Import	Wentworth,D.; Katz,J.; Barnes,J.; Garten,R.; Xu,X.
EPI932384	NA	United States	2014-Dec-03	A/Georgia/20/2014		Other Database Import	Wentworth,D.; Katz,J.; Barnes,J.; Garten,R.; Xu,X.
EPI932390	NA	United States	2014-Dec-08	A/Washington/44/2014		Other Database Import	Wentworth,D.; Katz,J.; Barnes,J.; Garten,R.; Xu,X.
EPI932445	HA	United States	2014-Dec-08	A/Washington/44/2014		Other Database Import	Wentworth,D.; Katz,J.; Barnes,J.; Garten,R.; Xu,X.
EPI932367	MP	United States	2014-Dec-08	A/Washington/44/2014		Other Database Import	Wentworth,D.; Katz,J.; Barnes,J.; Garten,R.; Xu,X.
EPI932374	NP	United States	2014-Dec-08	A/Washington/44/2014		Other Database Import	Wentworth,D.; Katz,J.; Barnes,J.; Garten,R.; Xu,X.
EPI932379	NS	United States	2014-Dec-08	A/Washington/44/2014		Other Database Import	Wentworth,D.; Katz,J.; Barnes,J.; Garten,R.; Xu,X.
EPI932223	NP	United States	2014-Dec-08	A/Texas/72/2014		Other Database Import	Wentworth,D.; Katz,J.; Barnes,J.; Garten,R.; Xu,X.
EPI932178	HA	United States	2014-Dec-08	A/Texas/72/2014		Other Database Import	Wentworth,D.; Katz,J.; Barnes,J.; Garten,R.; Xu,X.
EPI932273	NA	United States	2014-Dec-08	A/Texas/72/2014		Other Database Import	Wentworth,D.; Katz,J.; Barnes,J.; Garten,R.; Xu,X.
EPI932284	PB2	United States	2014-Dec-08	A/Texas/72/2014		Other Database Import	Wentworth,D.; Katz,J.; Barnes,J.; Garten,R.; Xu,X.
EPI932195	PA	United States	2014-Dec-08	A/Texas/72/2014		Other Database Import	Wentworth,D.; Katz,J.; Barnes,J.; Garten,R.; Xu,X.
EPI932201	NS	United States	2014-Dec-08	A/Texas/72/2014		Other Database Import	Wentworth,D.; Katz,J.; Barnes,J.; Garten,R.; Xu,X.
EPI932150	PB1	United States	2014-Dec-08	A/Texas/72/2014		Other Database Import	Wentworth,D.; Katz,J.; Barnes,J.; Garten,R.; Xu,X.
EPI932161	MP	United States	2014-Dec-08	A/Texas/72/2014		Other Database Import	Wentworth,D.; Katz,J.; Barnes,J.; Garten,R.; Xu,X.
EPI932180	MP	United States	2014-Dec-01	A/New Hampshire/30/2014		Other Database Import	Wentworth,D.; Katz,J.; Barnes,J.; Garten,R.; Xu,X.
EPI932143	NS	United States	2014-Dec-01	A/New Hampshire/30/2014		Other Database Import	Wentworth,D.; Katz,J.; Barnes,J.; Garten,R.; Xu,X.
EPI932342	PB2	United States	2014-Dec-01	A/New Hampshire/30/2014		Other Database Import	Wentworth,D.; Katz,J.; Barnes,J.; Garten,R.; Xu,X.
EPI932200	PB1	United States	2014-Dec-01	A/New Hampshire/30/2014		Other Database Import	Wentworth,D.; Katz,J.; Barnes,J.; Garten,R.; Xu,X.
EPI932214	PA	United States	2014-Dec-01	A/New Hampshire/30/2014		Other Database Import	Wentworth,D.; Katz,J.; Barnes,J.; Garten,R.; Xu,X.
EPI932154	HA	United States	2014-Dec-01	A/New Hampshire/30/2014		Other Database Import	Wentworth,D.; Katz,J.; Barnes,J.; Garten,R.; Xu,X.
EPI932129	NA	United States	2014-Dec-01	A/New Hampshire/30/2014		Other Database Import	Wentworth,D.; Katz,J.; Barnes,J.; Garten,R.; Xu,X.
EPI932239	NP	United States	2014-Dec-01	A/New Hampshire/30/2014		Other Database Import	Wentworth,D.; Katz,J.; Barnes,J.; Garten,R.; Xu,X.
EPI932313	HA	United States	2014-Dec-10	A/Missouri/16/2014		Other Database Import	Wentworth,D.; Katz,J.; Barnes,J.; Garten,R.; Xu,X.
EPI932318	NP	United States	2014-Dec-10	A/Missouri/16/2014		Other Database Import	Wentworth,D.; Katz,J.; Barnes,J.; Garten,R.; Xu,X.
EPI932184	PB2	United States	2014-Dec-10	A/Missouri/16/2014		Other Database Import	Wentworth,D.; Katz,J.; Barnes,J.; Garten,R.; Xu,X.
EPI932286	NA	United States	2014-Dec-10	A/Missouri/16/2014		Other Database Import	Wentworth,D.; Katz,J.; Barnes,J.; Garten,R.; Xu,X.
EPI932288	MP	United States	2014-Dec-10	A/Missouri/16/2014		Other Database Import	Wentworth,D.; Katz,J.; Barnes,J.; Garten,R.; Xu,X.
EPI932355	PB1	United States	2014-Dec-10	A/Missouri/16/2014		Other Database Import	Wentworth,D.; Katz,J.; Barnes,J.; Garten,R.; Xu,X.
EPI932118	PA	United States	2014-Dec-10	A/Missouri/16/2014		Other Database Import	Wentworth,D.; Katz,J.; Barnes,J.; Garten,R.; Xu,X.
EPI932248	NS	United States	2014-Dec-10	A/Missouri/16/2014		Other Database Import	Wentworth,D.; Katz,J.; Barnes,J.; Garten,R.; Xu,X.
EPI932170	PB1	United States	2014-Dec-05	A/Utah/27/2014		Other Database Import	Wentworth,D.; Katz,J.; Barnes,J.; Garten,R.; Xu,X.
EPI932185	MP	United States	2014-Dec-05	A/Utah/27/2014		Other Database Import	Wentworth,D.; Katz,J.; Barnes,J.; Garten,R.; Xu,X.
EPI932276	NS	United States	2014-Dec-05	A/Utah/27/2014		Other Database Import	Wentworth,D.; Katz,J.; Barnes,J.; Garten,R.; Xu,X.
EPI932208	PA	United States	2014-Dec-05	A/Utah/27/2014		Other Database Import	Wentworth,D.; Katz,J.; Barnes,J.; Garten,R.; Xu,X.
EPI932100	HA	United States	2014-Dec-05	A/Utah/27/2014		Other Database Import	Wentworth,D.; Katz,J.; Barnes,J.; Garten,R.; Xu,X.
EPI932128	NP	United States	2014-Dec-05	A/Utah/27/2014		Other Database Import	Wentworth,D.; Katz,J.; Barnes,J.; Garten,R.; Xu,X.
EPI932114	PB2	United States	2014-Dec-05	A/Utah/27/2014		Other Database Import	Wentworth,D.; Katz,J.; Barnes,J.; Garten,R.; Xu,X.
EPI932096	NA	United States	2014-Dec-05	A/Utah/27/2014		Other Database Import	Wentworth,D.; Katz,J.; Barnes,J.; Garten,R.; Xu,X.
EPI932274	NP	United States	2014-Dec-05	A/Indiana/25/2014		Other Database Import	Wentworth,D.; Katz,J.; Barnes,J.; Garten,R.; Xu,X.
EPI932190	NS	United States	2014-Dec-05	A/Indiana/25/2014		Other Database Import	Wentworth,D.; Katz,J.; Barnes,J.; Garten,R.; Xu,X.
EPI932305	NA	United States	2014-Dec-05	A/Indiana/25/2014		Other Database Import	Wentworth,D.; Katz,J.; Barnes,J.; Garten,R.; Xu,X.
EPI932360	PB2	United States	2014-Dec-05	A/Indiana/25/2014		Other Database Import	Wentworth,D.; Katz,J.; Barnes,J.; Garten,R.; Xu,X.
EPI932133	PA	United States	2014-Dec-05	A/Indiana/25/2014		Other Database Import	Wentworth,D.; Katz,J.; Barnes,J.; Garten,R.; Xu,X.
EPI932077	HA	United States	2014-Dec-05	A/Indiana/25/2014		Other Database Import	Wentworth,D.; Katz,J.; Barnes,J.; Garten,R.; Xu,X.
EPI932085	PB1	United States	2014-Dec-05	A/Indiana/25/2014		Other Database Import	Wentworth,D.; Katz,J.; Barnes,J.; Garten,R.; Xu,X.
EPI932253	MP	United States	2014-Dec-05	A/Indiana/25/2014		Other Database Import	Wentworth,D.; Katz,J.; Barnes,J.; Garten,R.; Xu,X.
EPI932226	HA	United States	2014-Dec-08	A/Montana/26/2014		Other Database Import	Wentworth,D.; Katz,J.; Barnes,J.; Garten,R.; Xu,X.
EPI932186	NA	United States	2014-Dec-08	A/Montana/26/2014		Other Database Import	Wentworth,D.; Katz,J.; Barnes,J.; Garten,R.; Xu,X.
EPI932197	PB2	United States	2014-Dec-08	A/Montana/26/2014		Other Database Import	Wentworth,D.; Katz,J.; Barnes,J.; Garten,R.; Xu,X.
EPI932340	NP	United States	2014-Dec-08	A/Montana/26/2014		Other Database Import	Wentworth,D.; Katz,J.; Barnes,J.; Garten,R.; Xu,X.
EPI932209	MP	United States	2014-Dec-08	A/Montana/26/2014		Other Database Import	Wentworth,D.; Katz,J.; Barnes,J.; Garten,R.; Xu,X.
EPI932166	NS	United States	2014-Dec-08	A/Montana/26/2014		Other Database Import	Wentworth,D.; Katz,J.; Barnes,J.; Garten,R.; Xu,X.
EPI932071	PB1	United States	2014-Dec-08	A/Montana/26/2014		Other Database Import	Wentworth,D.; Katz,J.; Barnes,J.; Garten,R.; Xu,X.
EPI932261	PA	United States	2014-Dec-08	A/Montana/26/2014		Other Database Import	Wentworth,D.; Katz,J.; Barnes,J.; Garten,R.; Xu,X.
EPI932322	MP	United States	2014-Dec-08	A/Tennessee/16/2014		Other Database Import	Wentworth,D.; Katz,J.; Barnes,J.; Garten,R.; Xu,X.
EPI932139	PB1	United States	2014-Dec-08	A/Tennessee/16/2014		Other Database Import	Wentworth,D.; Katz,J.; Barnes,J.; Garten,R.; Xu,X.
EPI932189	PA	United States	2014-Dec-08	A/Tennessee/16/2014		Other Database Import	Wentworth,D.; Katz,J.; Barnes,J.; Garten,R.; Xu,X.
EPI932289	PB2	United States	2014-Dec-08	A/Tennessee/16/2014		Other Database Import	Wentworth,D.; Katz,J.; Barnes,J.; Garten,R.; Xu,X.
EPI932206	HA	United States	2014-Dec-08	A/Tennessee/16/2014		Other Database Import	Wentworth,D.; Katz,J.; Barnes,J.; Garten,R.; Xu,X.
EPI932244	NP	United States	2014-Dec-08	A/Tennessee/16/2014		Other Database Import	Wentworth,D.; Katz,J.; Barnes,J.; Garten,R.; Xu,X.
EPI932264	NS	United States	2014-Dec-08	A/Tennessee/16/2014		Other Database Import	Wentworth,D.; Katz,J.; Barnes,J.; Garten,R.; Xu,X.
EPI932062	NA	United States	2014-Dec-08	A/Tennessee/16/2014		Other Database Import	Wentworth,D.; Katz,J.; Barnes,J.; Garten,R.; Xu,X.
EPI932196	PA	United States	2014-Dec-02	A/Utah/33/2014		Other Database Import	Wentworth,D.; Katz,J.; Barnes,J.; Garten,R.; Xu,X.
EPI932217	NA	United States	2014-Dec-02	A/Utah/33/2014		Other Database Import	Wentworth,D.; Katz,J.; Barnes,J.; Garten,R.; Xu,X.
EPI932101	MP	United States	2014-Dec-02	A/Utah/33/2014		Other Database Import	Wentworth,D.; Katz,J.; Barnes,J.; Garten,R.; Xu,X.
EPI932112	NP	United States	2014-Dec-02	A/Utah/33/2014		Other Database Import	Wentworth,D.; Katz,J.; Barnes,J.; Garten,R.; Xu,X.
EPI932074	HA	United States	2014-Dec-02	A/Utah/33/2014		Other Database Import	Wentworth,D.; Katz,J.; Barnes,J.; Garten,R.; Xu,X.
EPI932098	NS	United States	2014-Dec-02	A/Utah/33/2014		Other Database Import	Wentworth,D.; Katz,J.; Barnes,J.; Garten,R.; Xu,X.
EPI932249	PB2	United States	2014-Dec-02	A/Utah/33/2014		Other Database Import	Wentworth,D.; Katz,J.; Barnes,J.; Garten,R.; Xu,X.
EPI932060	PB1	United States	2014-Dec-02	A/Utah/33/2014		Other Database Import	Wentworth,D.; Katz,J.; Barnes,J.; Garten,R.; Xu,X.
EPI932099	NA	United States	2014-Dec-10	A/Virginia/32/2014		Other Database Import	Wentworth,D.; Katz,J.; Barnes,J.; Garten,R.; Xu,X.
EPI932104	PB1	United States	2014-Dec-10	A/Virginia/32/2014		Other Database Import	Wentworth,D.; Katz,J.; Barnes,J.; Garten,R.; Xu,X.
EPI932078	MP	United States	2014-Dec-10	A/Virginia/32/2014		Other Database Import	Wentworth,D.; Katz,J.; Barnes,J.; Garten,R.; Xu,X.
EPI932086	PA	United States	2014-Dec-10	A/Virginia/32/2014		Other Database Import	Wentworth,D.; Katz,J.; Barnes,J.; Garten,R.; Xu,X.
EPI932052	NS	United States	2014-Dec-10	A/Virginia/32/2014		Other Database Import	Wentworth,D.; Katz,J.; Barnes,J.; Garten,R.; Xu,X.
EPI932053	PB2	United States	2014-Dec-10	A/Virginia/32/2014		Other Database Import	Wentworth,D.; Katz,J.; Barnes,J.; Garten,R.; Xu,X.
EPI932136	NP	United States	2014-Dec-10	A/Virginia/32/2014		Other Database Import	Wentworth,D.; Katz,J.; Barnes,J.; Garten,R.; Xu,X.
EPI932266	HA	United States	2014-Dec-10	A/Virginia/32/2014		Other Database Import	Wentworth,D.; Katz,J.; Barnes,J.; Garten,R.; Xu,X.
EPI932173	PB2	United States	2014-Dec-09	A/Virginia/29/2014		Other Database Import	Wentworth,D.; Katz,J.; Barnes,J.; Garten,R.; Xu,X.
EPI932141	NS	United States	2014-Dec-09	A/Virginia/29/2014		Other Database Import	Wentworth,D.; Katz,J.; Barnes,J.; Garten,R.; Xu,X.
EPI932158	NA	United States	2014-Dec-09	A/Virginia/29/2014		Other Database Import	Wentworth,D.; Katz,J.; Barnes,J.; Garten,R.; Xu,X.
EPI932219	MP	United States	2014-Dec-09	A/Virginia/29/2014		Other Database Import	Wentworth,D.; Katz,J.; Barnes,J.; Garten,R.; Xu,X.
EPI932165	HA	United States	2014-Dec-09	A/Virginia/29/2014		Other Database Import	Wentworth,D.; Katz,J.; Barnes,J.; Garten,R.; Xu,X.
EPI932103	NP	United States	2014-Dec-09	A/Virginia/29/2014		Other Database Import	Wentworth,D.; Katz,J.; Barnes,J.; Garten,R.; Xu,X.
EPI932132	PA	United States	2014-Dec-09	A/Virginia/29/2014		Other Database Import	Wentworth,D.; Katz,J.; Barnes,J.; Garten,R.; Xu,X.
EPI932045	PB1	United States	2014-Dec-09	A/Virginia/29/2014		Other Database Import	Wentworth,D.; Katz,J.; Barnes,J.; Garten,R.; Xu,X.
EPI932224	MP	United States	2014-Dec-02	A/Texas/80/2014		Other Database Import	Wentworth,D.; Katz,J.; Barnes,J.; Garten,R.; Xu,X.
EPI932363	NP	United States	2014-Dec-02	A/Texas/80/2014		Other Database Import	Wentworth,D.; Katz,J.; Barnes,J.; Garten,R.; Xu,X.
EPI932344	PB1	United States	2014-Dec-02	A/Texas/80/2014		Other Database Import	Wentworth,D.; Katz,J.; Barnes,J.; Garten,R.; Xu,X.
EPI932149	NS	United States	2014-Dec-02	A/Texas/80/2014		Other Database Import	Wentworth,D.; Katz,J.; Barnes,J.; Garten,R.; Xu,X.
EPI932352	HA	United States	2014-Dec-02	A/Texas/80/2014		Other Database Import	Wentworth,D.; Katz,J.; Barnes,J.; Garten,R.; Xu,X.
EPI932028	PB2	United States	2014-Dec-02	A/Texas/80/2014		Other Database Import	Wentworth,D.; Katz,J.; Barnes,J.; Garten,R.; Xu,X.
EPI932058	PA	United States	2014-Dec-02	A/Texas/80/2014		Other Database Import	Wentworth,D.; Katz,J.; Barnes,J.; Garten,R.; Xu,X.
EPI932237	NA	United States	2014-Dec-02	A/Texas/80/2014		Other Database Import	Wentworth,D.; Katz,J.; Barnes,J.; Garten,R.; Xu,X.
EPI932323	NA	United States	2014-Dec-09	A/Arkansas/15/2014		Other Database Import	Wentworth,D.; Katz,J.; Barnes,J.; Garten,R.; Xu,X.
EPI932292	NP	United States	2014-Dec-09	A/Arkansas/15/2014		Other Database Import	Wentworth,D.; Katz,J.; Barnes,J.; Garten,R.; Xu,X.
EPI932156	MP	United States	2014-Dec-09	A/Arkansas/15/2014		Other Database Import	Wentworth,D.; Katz,J.; Barnes,J.; Garten,R.; Xu,X.
EPI932349	NS	United States	2014-Dec-09	A/Arkansas/15/2014		Other Database Import	Wentworth,D.; Katz,J.; Barnes,J.; Garten,R.; Xu,X.
EPI932093	HA	United States	2014-Dec-09	A/Arkansas/15/2014		Other Database Import	Wentworth,D.; Katz,J.; Barnes,J.; Garten,R.; Xu,X.
EPI932027	PB2	United States	2014-Dec-09	A/Arkansas/15/2014		Other Database Import	Wentworth,D.; Katz,J.; Barnes,J.; Garten,R.; Xu,X.
EPI932035	PB1	United States	2014-Dec-09	A/Arkansas/15/2014		Other Database Import	Wentworth,D.; Katz,J.; Barnes,J.; Garten,R.; Xu,X.
EPI932057	PA	United States	2014-Dec-09	A/Arkansas/15/2014		Other Database Import	Wentworth,D.; Katz,J.; Barnes,J.; Garten,R.; Xu,X.
EPI932177	NP	United States	2014-Dec-07	A/Utah/35/2014		Other Database Import	Wentworth,D.; Katz,J.; Barnes,J.; Garten,R.; Xu,X.
EPI932325	HA	United States	2014-Dec-07	A/Utah/35/2014		Other Database Import	Wentworth,D.; Katz,J.; Barnes,J.; Garten,R.; Xu,X.
EPI932275	NA	United States	2014-Dec-07	A/Utah/35/2014		Other Database Import	Wentworth,D.; Katz,J.; Barnes,J.; Garten,R.; Xu,X.
EPI932213	MP	United States	2014-Dec-07	A/Utah/35/2014		Other Database Import	Wentworth,D.; Katz,J.; Barnes,J.; Garten,R.; Xu,X.
EPI932301	NS	United States	2014-Dec-07	A/Utah/35/2014		Other Database Import	Wentworth,D.; Katz,J.; Barnes,J.; Garten,R.; Xu,X.
EPI932024	PB1	United States	2014-Dec-07	A/Utah/35/2014		Other Database Import	Wentworth,D.; Katz,J.; Barnes,J.; Garten,R.; Xu,X.
EPI932026	PA	United States	2014-Dec-07	A/Utah/35/2014		Other Database Import	Wentworth,D.; Katz,J.; Barnes,J.; Garten,R.; Xu,X.
EPI932051	PB2	United States	2014-Dec-07	A/Utah/35/2014		Other Database Import	Wentworth,D.; Katz,J.; Barnes,J.; Garten,R.; Xu,X.
EPI932138	HA	United States	2014-Dec-08	A/Alabama/11/2014		Other Database Import	Wentworth,D.; Katz,J.; Barnes,J.; Garten,R.; Xu,X.
EPI932279	PB1	United States	2014-Dec-08	A/Alabama/11/2014		Other Database Import	Wentworth,D.; Katz,J.; Barnes,J.; Garten,R.; Xu,X.
EPI932335	NP	United States	2014-Dec-08	A/Alabama/11/2014		Other Database Import	Wentworth,D.; Katz,J.; Barnes,J.; Garten,R.; Xu,X.
EPI932300	MP	United States	2014-Dec-08	A/Alabama/11/2014		Other Database Import	Wentworth,D.; Katz,J.; Barnes,J.; Garten,R.; Xu,X.
EPI932113	NS	United States	2014-Dec-08	A/Alabama/11/2014		Other Database Import	Wentworth,D.; Katz,J.; Barnes,J.; Garten,R.; Xu,X.
EPI932066	NA	United States	2014-Dec-08	A/Alabama/11/2014		Other Database Import	Wentworth,D.; Katz,J.; Barnes,J.; Garten,R.; Xu,X.
EPI932019	PB2	United States	2014-Dec-08	A/Alabama/11/2014		Other Database Import	Wentworth,D.; Katz,J.; Barnes,J.; Garten,R.; Xu,X.
EPI932041	PA	United States	2014-Dec-08	A/Alabama/11/2014		Other Database Import	Wentworth,D.; Katz,J.; Barnes,J.; Garten,R.; Xu,X.
EPI932221	HA	United States	2014-Dec-04	A/Ohio/09/2014		Other Database Import	Wentworth,D.; Katz,J.; Barnes,J.; Garten,R.; Xu,X.
EPI932110	NP	United States	2014-Dec-04	A/Ohio/09/2014		Other Database Import	Wentworth,D.; Katz,J.; Barnes,J.; Garten,R.; Xu,X.
EPI932250	NS	United States	2014-Dec-04	A/Ohio/09/2014		Other Database Import	Wentworth,D.; Katz,J.; Barnes,J.; Garten,R.; Xu,X.
EPI932251	MP	United States	2014-Dec-04	A/Ohio/09/2014		Other Database Import	Wentworth,D.; Katz,J.; Barnes,J.; Garten,R.; Xu,X.
EPI932012	PA	United States	2014-Dec-04	A/Ohio/09/2014		Other Database Import	Wentworth,D.; Katz,J.; Barnes,J.; Garten,R.; Xu,X.
EPI932021	PB2	United States	2014-Dec-04	A/Ohio/09/2014		Other Database Import	Wentworth,D.; Katz,J.; Barnes,J.; Garten,R.; Xu,X.
EPI932050	NA	United States	2014-Dec-04	A/Ohio/09/2014		Other Database Import	Wentworth,D.; Katz,J.; Barnes,J.; Garten,R.; Xu,X.
EPI932059	PB1	United States	2014-Dec-04	A/Ohio/09/2014		Other Database Import	Wentworth,D.; Katz,J.; Barnes,J.; Garten,R.; Xu,X.
EPI932277	NS	United States	2014-Dec-08	A/Arkansas/14/2014		Other Database Import	Wentworth,D.; Katz,J.; Barnes,J.; Garten,R.; Xu,X.
EPI932298	NP	United States	2014-Dec-08	A/Arkansas/14/2014		Other Database Import	Wentworth,D.; Katz,J.; Barnes,J.; Garten,R.; Xu,X.
EPI932346	HA	United States	2014-Dec-08	A/Arkansas/14/2014		Other Database Import	Wentworth,D.; Katz,J.; Barnes,J.; Garten,R.; Xu,X.
EPI932353	PB1	United States	2014-Dec-08	A/Arkansas/14/2014		Other Database Import	Wentworth,D.; Katz,J.; Barnes,J.; Garten,R.; Xu,X.
EPI932106	MP	United States	2014-Dec-08	A/Arkansas/14/2014		Other Database Import	Wentworth,D.; Katz,J.; Barnes,J.; Garten,R.; Xu,X.
EPI932107	NA	United States	2014-Dec-08	A/Arkansas/14/2014		Other Database Import	Wentworth,D.; Katz,J.; Barnes,J.; Garten,R.; Xu,X.
EPI932072	PA	United States	2014-Dec-08	A/Arkansas/14/2014		Other Database Import	Wentworth,D.; Katz,J.; Barnes,J.; Garten,R.; Xu,X.
EPI932007	PB2	United States	2014-Dec-08	A/Arkansas/14/2014		Other Database Import	Wentworth,D.; Katz,J.; Barnes,J.; Garten,R.; Xu,X.
EPI932271	NA	United States	2014-Dec-04	A/California/44/2014		Other Database Import	Wentworth,D.; Katz,J.; Barnes,J.; Garten,R.; Xu,X.
EPI932280	NS	United States	2014-Dec-04	A/California/44/2014		Other Database Import	Wentworth,D.; Katz,J.; Barnes,J.; Garten,R.; Xu,X.
EPI932339	NP	United States	2014-Dec-04	A/California/44/2014		Other Database Import	Wentworth,D.; Katz,J.; Barnes,J.; Garten,R.; Xu,X.
EPI932160	MP	United States	2014-Dec-04	A/California/44/2014		Other Database Import	Wentworth,D.; Katz,J.; Barnes,J.; Garten,R.; Xu,X.
EPI932111	PB1	United States	2014-Dec-04	A/California/44/2014		Other Database Import	Wentworth,D.; Katz,J.; Barnes,J.; Garten,R.; Xu,X.
EPI932126	HA	United States	2014-Dec-04	A/California/44/2014		Other Database Import	Wentworth,D.; Katz,J.; Barnes,J.; Garten,R.; Xu,X.
EPI931985	PA	United States	2014-Dec-04	A/California/44/2014		Other Database Import	Wentworth,D.; Katz,J.; Barnes,J.; Garten,R.; Xu,X.
EPI932006	PB2	United States	2014-Dec-04	A/California/44/2014		Other Database Import	Wentworth,D.; Katz,J.; Barnes,J.; Garten,R.; Xu,X.
EPI932018	PB2	United States	2014-Dec-10	A/California/40/2014		Other Database Import	Wentworth,D.; Katz,J.; Barnes,J.; Garten,R.; Xu,X.
EPI931989	PB1	United States	2014-Dec-10	A/California/40/2014		Other Database Import	Wentworth,D.; Katz,J.; Barnes,J.; Garten,R.; Xu,X.
EPI932000	NS	United States	2014-Dec-10	A/California/40/2014		Other Database Import	Wentworth,D.; Katz,J.; Barnes,J.; Garten,R.; Xu,X.
EPI932009	NA	United States	2014-Dec-10	A/California/40/2014		Other Database Import	Wentworth,D.; Katz,J.; Barnes,J.; Garten,R.; Xu,X.
EPI931932	NP	United States	2014-Dec-10	A/California/40/2014		Other Database Import	Wentworth,D.; Katz,J.; Barnes,J.; Garten,R.; Xu,X.
EPI931934	HA	United States	2014-Dec-10	A/California/40/2014		Other Database Import	Wentworth,D.; Katz,J.; Barnes,J.; Garten,R.; Xu,X.
EPI931942	PA	United States	2014-Dec-10	A/California/40/2014		Other Database Import	Wentworth,D.; Katz,J.; Barnes,J.; Garten,R.; Xu,X.
EPI931952	MP	United States	2014-Dec-10	A/California/40/2014		Other Database Import	Wentworth,D.; Katz,J.; Barnes,J.; Garten,R.; Xu,X.
EPI931901	HA	United States	2014-Dec-01	A/Florida/76/2014		Other Database Import	Wentworth,D.; Katz,J.; Barnes,J.; Garten,R.; Xu,X.
EPI931903	NP	United States	2014-Dec-01	A/Florida/76/2014		Other Database Import	Wentworth,D.; Katz,J.; Barnes,J.; Garten,R.; Xu,X.
EPI932003	PB2	United States	2014-Dec-01	A/Florida/76/2014		Other Database Import	Wentworth,D.; Katz,J.; Barnes,J.; Garten,R.; Xu,X.
EPI932001	NA	United States	2014-Dec-01	A/Florida/76/2014		Other Database Import	Wentworth,D.; Katz,J.; Barnes,J.; Garten,R.; Xu,X.
EPI931955	PA	United States	2014-Dec-01	A/Florida/76/2014		Other Database Import	Wentworth,D.; Katz,J.; Barnes,J.; Garten,R.; Xu,X.
EPI931972	PB1	United States	2014-Dec-01	A/Florida/76/2014		Other Database Import	Wentworth,D.; Katz,J.; Barnes,J.; Garten,R.; Xu,X.
EPI931919	MP	United States	2014-Dec-01	A/Florida/76/2014		Other Database Import	Wentworth,D.; Katz,J.; Barnes,J.; Garten,R.; Xu,X.
EPI931949	NS	United States	2014-Dec-01	A/Florida/76/2014		Other Database Import	Wentworth,D.; Katz,J.; Barnes,J.; Garten,R.; Xu,X.
EPI932188	PB1	United States	2014-Dec-04	A/Alabama/10/2014		Other Database Import	Wentworth,D.; Katz,J.; Barnes,J.; Garten,R.; Xu,X.
EPI932222	HA	United States	2014-Dec-04	A/Alabama/10/2014		Other Database Import	Wentworth,D.; Katz,J.; Barnes,J.; Garten,R.; Xu,X.
EPI932092	NA	United States	2014-Dec-04	A/Alabama/10/2014		Other Database Import	Wentworth,D.; Katz,J.; Barnes,J.; Garten,R.; Xu,X.
EPI932241	MP	United States	2014-Dec-04	A/Alabama/10/2014		Other Database Import	Wentworth,D.; Katz,J.; Barnes,J.; Garten,R.; Xu,X.
EPI932262	NP	United States	2014-Dec-04	A/Alabama/10/2014		Other Database Import	Wentworth,D.; Katz,J.; Barnes,J.; Garten,R.; Xu,X.
EPI932265	NS	United States	2014-Dec-04	A/Alabama/10/2014		Other Database Import	Wentworth,D.; Katz,J.; Barnes,J.; Garten,R.; Xu,X.
EPI931889	PB2	United States	2014-Dec-04	A/Alabama/10/2014		Other Database Import	Wentworth,D.; Katz,J.; Barnes,J.; Garten,R.; Xu,X.
EPI932022	PA	United States	2014-Dec-04	A/Alabama/10/2014		Other Database Import	Wentworth,D.; Katz,J.; Barnes,J.; Garten,R.; Xu,X.
EPI932426	MP	United States	2014-Dec-04	A/North Carolina/40/2014		Other Database Import	Wentworth,D.; Katz,J.; Barnes,J.; Garten,R.; Xu,X.
EPI931884	HA	United States	2014-Dec-04	A/North Carolina/40/2014		Other Database Import	Wentworth,D.; Katz,J.; Barnes,J.; Garten,R.; Xu,X.
EPI931902	NS	United States	2014-Dec-04	A/North Carolina/40/2014		Other Database Import	Wentworth,D.; Katz,J.; Barnes,J.; Garten,R.; Xu,X.
EPI931984	NA	United States	2014-Dec-04	A/North Carolina/40/2014		Other Database Import	Wentworth,D.; Katz,J.; Barnes,J.; Garten,R.; Xu,X.
EPI931986	PB1	United States	2014-Dec-04	A/North Carolina/40/2014		Other Database Import	Wentworth,D.; Katz,J.; Barnes,J.; Garten,R.; Xu,X.
EPI931933	PB2	United States	2014-Dec-04	A/North Carolina/40/2014		Other Database Import	Wentworth,D.; Katz,J.; Barnes,J.; Garten,R.; Xu,X.
EPI931944	NP	United States	2014-Dec-04	A/North Carolina/40/2014		Other Database Import	Wentworth,D.; Katz,J.; Barnes,J.; Garten,R.; Xu,X.
EPI931951	PA	United States	2014-Dec-04	A/North Carolina/40/2014		Other Database Import	Wentworth,D.; Katz,J.; Barnes,J.; Garten,R.; Xu,X.
EPI932421	PB1	United States	2014-Dec-08	A/Tennessee/25/2014		Other Database Import	Wentworth,D.; Katz,J.; Barnes,J.; Garten,R.; Xu,X.
EPI932017	NS	United States	2014-Dec-08	A/Tennessee/25/2014		Other Database Import	Wentworth,D.; Katz,J.; Barnes,J.; Garten,R.; Xu,X.
EPI931864	NA	United States	2014-Dec-08	A/Tennessee/25/2014		Other Database Import	Wentworth,D.; Katz,J.; Barnes,J.; Garten,R.; Xu,X.
EPI931865	PA	United States	2014-Dec-08	A/Tennessee/25/2014		Other Database Import	Wentworth,D.; Katz,J.; Barnes,J.; Garten,R.; Xu,X.
EPI931921	MP	United States	2014-Dec-08	A/Tennessee/25/2014		Other Database Import	Wentworth,D.; Katz,J.; Barnes,J.; Garten,R.; Xu,X.
EPI931926	HA	United States	2014-Dec-08	A/Tennessee/25/2014		Other Database Import	Wentworth,D.; Katz,J.; Barnes,J.; Garten,R.; Xu,X.
EPI931914	PB2	United States	2014-Dec-08	A/Tennessee/25/2014		Other Database Import	Wentworth,D.; Katz,J.; Barnes,J.; Garten,R.; Xu,X.
EPI931913	NP	United States	2014-Dec-08	A/Tennessee/25/2014		Other Database Import	Wentworth,D.; Katz,J.; Barnes,J.; Garten,R.; Xu,X.
EPI932460	NA	United States	2014-Dec-03	A/Pennsylvania/57/2014		Other Database Import	Wentworth,D.; Katz,J.; Barnes,J.; Garten,R.; Xu,X.
EPI931860	HA	United States	2014-Dec-03	A/Pennsylvania/57/2014		Other Database Import	Wentworth,D.; Katz,J.; Barnes,J.; Garten,R.; Xu,X.
EPI932176	MP	United States	2014-Dec-04	A/Tennessee/23/2014		Other Database Import	Wentworth,D.; Katz,J.; Barnes,J.; Garten,R.; Xu,X.
EPI931862	NP	United States	2014-Dec-04	A/Tennessee/23/2014		Other Database Import	Wentworth,D.; Katz,J.; Barnes,J.; Garten,R.; Xu,X.
EPI931886	NA	United States	2014-Dec-04	A/Tennessee/23/2014		Other Database Import	Wentworth,D.; Katz,J.; Barnes,J.; Garten,R.; Xu,X.
EPI931990	PB1	United States	2014-Dec-04	A/Tennessee/23/2014		Other Database Import	Wentworth,D.; Katz,J.; Barnes,J.; Garten,R.; Xu,X.
EPI932011	PA	United States	2014-Dec-04	A/Tennessee/23/2014		Other Database Import	Wentworth,D.; Katz,J.; Barnes,J.; Garten,R.; Xu,X.
EPI931827	NS	United States	2014-Dec-04	A/Tennessee/23/2014		Other Database Import	Wentworth,D.; Katz,J.; Barnes,J.; Garten,R.; Xu,X.
EPI932033	PB2	United States	2014-Dec-04	A/Tennessee/23/2014		Other Database Import	Wentworth,D.; Katz,J.; Barnes,J.; Garten,R.; Xu,X.
EPI931954	HA	United States	2014-Dec-04	A/Tennessee/23/2014		Other Database Import	Wentworth,D.; Katz,J.; Barnes,J.; Garten,R.; Xu,X.
EPI931838	NP	United States	2014-Dec-07	A/Minnesota/38/2014		Other Database Import	Wentworth,D.; Katz,J.; Barnes,J.; Garten,R.; Xu,X.
EPI931879	PB2	United States	2014-Dec-07	A/Minnesota/38/2014		Other Database Import	Wentworth,D.; Katz,J.; Barnes,J.; Garten,R.; Xu,X.
EPI931890	NS	United States	2014-Dec-07	A/Minnesota/38/2014		Other Database Import	Wentworth,D.; Katz,J.; Barnes,J.; Garten,R.; Xu,X.
EPI931825	HA	United States	2014-Dec-07	A/Minnesota/38/2014		Other Database Import	Wentworth,D.; Katz,J.; Barnes,J.; Garten,R.; Xu,X.
EPI931976	PA	United States	2014-Dec-07	A/Minnesota/38/2014		Other Database Import	Wentworth,D.; Katz,J.; Barnes,J.; Garten,R.; Xu,X.
EPI931924	PB1	United States	2014-Dec-07	A/Minnesota/38/2014		Other Database Import	Wentworth,D.; Katz,J.; Barnes,J.; Garten,R.; Xu,X.
EPI931925	MP	United States	2014-Dec-07	A/Minnesota/38/2014		Other Database Import	Wentworth,D.; Katz,J.; Barnes,J.; Garten,R.; Xu,X.
EPI931935	NA	United States	2014-Dec-07	A/Minnesota/38/2014		Other Database Import	Wentworth,D.; Katz,J.; Barnes,J.; Garten,R.; Xu,X.
EPI932068	PB2	United States	2014-Dec-03	A/Colorado/38/2014		Other Database Import	Wentworth,D.; Katz,J.; Barnes,J.; Garten,R.; Xu,X.
EPI932075	PA	United States	2014-Dec-03	A/Colorado/38/2014		Other Database Import	Wentworth,D.; Katz,J.; Barnes,J.; Garten,R.; Xu,X.
EPI931848	NA	United States	2014-Dec-03	A/Colorado/38/2014		Other Database Import	Wentworth,D.; Katz,J.; Barnes,J.; Garten,R.; Xu,X.
EPI931983	MP	United States	2014-Dec-03	A/Colorado/38/2014		Other Database Import	Wentworth,D.; Katz,J.; Barnes,J.; Garten,R.; Xu,X.
EPI931819	NP	United States	2014-Dec-03	A/Colorado/38/2014		Other Database Import	Wentworth,D.; Katz,J.; Barnes,J.; Garten,R.; Xu,X.
EPI931834	HA	United States	2014-Dec-03	A/Colorado/38/2014		Other Database Import	Wentworth,D.; Katz,J.; Barnes,J.; Garten,R.; Xu,X.
EPI931936	PB1	United States	2014-Dec-03	A/Colorado/38/2014		Other Database Import	Wentworth,D.; Katz,J.; Barnes,J.; Garten,R.; Xu,X.
EPI931915	NS	United States	2014-Dec-03	A/Colorado/38/2014		Other Database Import	Wentworth,D.; Katz,J.; Barnes,J.; Garten,R.; Xu,X.
EPI932373	NP	United States	2014-Dec-03	A/Illinois/12/2014		Other Database Import	Wentworth,D.; Katz,J.; Barnes,J.; Garten,R.; Xu,X.
EPI932341	HA	United States	2014-Dec-03	A/Illinois/12/2014		Other Database Import	Wentworth,D.; Katz,J.; Barnes,J.; Garten,R.; Xu,X.
EPI931807	PB1	United States	2014-Dec-03	A/Illinois/12/2014		Other Database Import	Wentworth,D.; Katz,J.; Barnes,J.; Garten,R.; Xu,X.
EPI931883	MP	United States	2014-Dec-03	A/Illinois/12/2014		Other Database Import	Wentworth,D.; Katz,J.; Barnes,J.; Garten,R.; Xu,X.
EPI932008	PA	United States	2014-Dec-03	A/Illinois/12/2014		Other Database Import	Wentworth,D.; Katz,J.; Barnes,J.; Garten,R.; Xu,X.
EPI932036	PB2	United States	2014-Dec-03	A/Illinois/12/2014		Other Database Import	Wentworth,D.; Katz,J.; Barnes,J.; Garten,R.; Xu,X.
EPI932038	NA	United States	2014-Dec-03	A/Illinois/12/2014		Other Database Import	Wentworth,D.; Katz,J.; Barnes,J.; Garten,R.; Xu,X.
EPI931931	NS	United States	2014-Dec-03	A/Illinois/12/2014		Other Database Import	Wentworth,D.; Katz,J.; Barnes,J.; Garten,R.; Xu,X.
EPI932315	HA	United States	2014-Dec-02	A/Pennsylvania/52/2014		Other Database Import	Wentworth,D.; Katz,J.; Barnes,J.; Garten,R.; Xu,X.
EPI932283	PB1	United States	2014-Dec-02	A/Pennsylvania/52/2014		Other Database Import	Wentworth,D.; Katz,J.; Barnes,J.; Garten,R.; Xu,X.
EPI932293	PB2	United States	2014-Dec-02	A/Pennsylvania/52/2014		Other Database Import	Wentworth,D.; Katz,J.; Barnes,J.; Garten,R.; Xu,X.
EPI932338	MP	United States	2014-Dec-02	A/Pennsylvania/52/2014		Other Database Import	Wentworth,D.; Katz,J.; Barnes,J.; Garten,R.; Xu,X.
EPI932207	NA	United States	2014-Dec-02	A/Pennsylvania/52/2014		Other Database Import	Wentworth,D.; Katz,J.; Barnes,J.; Garten,R.; Xu,X.
EPI931736	NS	United States	2014-Dec-02	A/Pennsylvania/52/2014		Other Database Import	Wentworth,D.; Katz,J.; Barnes,J.; Garten,R.; Xu,X.
EPI932256	PA	United States	2014-Dec-02	A/Pennsylvania/52/2014		Other Database Import	Wentworth,D.; Katz,J.; Barnes,J.; Garten,R.; Xu,X.
EPI932235	NP	United States	2014-Dec-02	A/Pennsylvania/52/2014		Other Database Import	Wentworth,D.; Katz,J.; Barnes,J.; Garten,R.; Xu,X.
EPI932493	NP	United States	2014-Dec-02	A/Wisconsin/53/2014		Other Database Import	Wentworth,D.; Katz,J.; Barnes,J.; Garten,R.; Xu,X.
EPI931714	NS	United States	2014-Dec-02	A/Wisconsin/53/2014		Other Database Import	Wentworth,D.; Katz,J.; Barnes,J.; Garten,R.; Xu,X.
EPI931762	HA	United States	2014-Dec-02	A/Wisconsin/53/2014		Other Database Import	Wentworth,D.; Katz,J.; Barnes,J.; Garten,R.; Xu,X.
EPI931728	PB2	United States	2014-Dec-02	A/Wisconsin/53/2014		Other Database Import	Wentworth,D.; Katz,J.; Barnes,J.; Garten,R.; Xu,X.
EPI931853	PB1	United States	2014-Dec-02	A/Wisconsin/53/2014		Other Database Import	Wentworth,D.; Katz,J.; Barnes,J.; Garten,R.; Xu,X.
EPI931788	NA	United States	2014-Dec-02	A/Wisconsin/53/2014		Other Database Import	Wentworth,D.; Katz,J.; Barnes,J.; Garten,R.; Xu,X.
EPI931798	PA	United States	2014-Dec-02	A/Wisconsin/53/2014		Other Database Import	Wentworth,D.; Katz,J.; Barnes,J.; Garten,R.; Xu,X.
EPI931829	MP	United States	2014-Dec-02	A/Wisconsin/53/2014		Other Database Import	Wentworth,D.; Katz,J.; Barnes,J.; Garten,R.; Xu,X.
EPI931735	NP	United States	2014-Dec-02	A/Kentucky/15/2014		Other Database Import	Wentworth,D.; Katz,J.; Barnes,J.; Garten,R.; Xu,X.
EPI931749	PA	United States	2014-Dec-02	A/Kentucky/15/2014		Other Database Import	Wentworth,D.; Katz,J.; Barnes,J.; Garten,R.; Xu,X.
EPI931721	PB2	United States	2014-Dec-02	A/Kentucky/15/2014		Other Database Import	Wentworth,D.; Katz,J.; Barnes,J.; Garten,R.; Xu,X.
EPI931706	NA	United States	2014-Dec-02	A/Kentucky/15/2014		Other Database Import	Wentworth,D.; Katz,J.; Barnes,J.; Garten,R.; Xu,X.
EPI931709	PB1	United States	2014-Dec-02	A/Kentucky/15/2014		Other Database Import	Wentworth,D.; Katz,J.; Barnes,J.; Garten,R.; Xu,X.
EPI931725	MP	United States	2014-Dec-02	A/Kentucky/15/2014		Other Database Import	Wentworth,D.; Katz,J.; Barnes,J.; Garten,R.; Xu,X.
EPI931779	HA	United States	2014-Dec-02	A/Kentucky/15/2014		Other Database Import	Wentworth,D.; Katz,J.; Barnes,J.; Garten,R.; Xu,X.
EPI931831	NS	United States	2014-Dec-02	A/Kentucky/15/2014		Other Database Import	Wentworth,D.; Katz,J.; Barnes,J.; Garten,R.; Xu,X.
EPI932405	PA	United States	2014-Dec-02	A/Massachusetts/17/2014		Other Database Import	Wentworth,D.; Katz,J.; Barnes,J.; Garten,R.; Xu,X.
EPI932494	MP	United States	2014-Dec-02	A/Massachusetts/17/2014		Other Database Import	Wentworth,D.; Katz,J.; Barnes,J.; Garten,R.; Xu,X.
EPI931698	NS	United States	2014-Dec-02	A/Massachusetts/17/2014		Other Database Import	Wentworth,D.; Katz,J.; Barnes,J.; Garten,R.; Xu,X.
EPI931738	PB2	United States	2014-Dec-02	A/Massachusetts/17/2014		Other Database Import	Wentworth,D.; Katz,J.; Barnes,J.; Garten,R.; Xu,X.
EPI931712	NP	United States	2014-Dec-02	A/Massachusetts/17/2014		Other Database Import	Wentworth,D.; Katz,J.; Barnes,J.; Garten,R.; Xu,X.
EPI931731	HA	United States	2014-Dec-02	A/Massachusetts/17/2014		Other Database Import	Wentworth,D.; Katz,J.; Barnes,J.; Garten,R.; Xu,X.
EPI931764	NA	United States	2014-Dec-02	A/Massachusetts/17/2014		Other Database Import	Wentworth,D.; Katz,J.; Barnes,J.; Garten,R.; Xu,X.
EPI931822	PB1	United States	2014-Dec-02	A/Massachusetts/17/2014		Other Database Import	Wentworth,D.; Katz,J.; Barnes,J.; Garten,R.; Xu,X.
EPI931693	PA	United States	2014-Dec-10	A/Louisiana/39/2014		Other Database Import	Wentworth,D.; Katz,J.; Barnes,J.; Garten,R.; Xu,X.
EPI931710	MP	United States	2014-Dec-10	A/Louisiana/39/2014		Other Database Import	Wentworth,D.; Katz,J.; Barnes,J.; Garten,R.; Xu,X.
EPI931757	NP	United States	2014-Dec-10	A/Louisiana/39/2014		Other Database Import	Wentworth,D.; Katz,J.; Barnes,J.; Garten,R.; Xu,X.
EPI931726	PB1	United States	2014-Dec-10	A/Louisiana/39/2014		Other Database Import	Wentworth,D.; Katz,J.; Barnes,J.; Garten,R.; Xu,X.
EPI931785	NS	United States	2014-Dec-10	A/Louisiana/39/2014		Other Database Import	Wentworth,D.; Katz,J.; Barnes,J.; Garten,R.; Xu,X.
EPI931787	PB2	United States	2014-Dec-10	A/Louisiana/39/2014		Other Database Import	Wentworth,D.; Katz,J.; Barnes,J.; Garten,R.; Xu,X.
EPI931797	HA	United States	2014-Dec-10	A/Louisiana/39/2014		Other Database Import	Wentworth,D.; Katz,J.; Barnes,J.; Garten,R.; Xu,X.
EPI931814	NA	United States	2014-Dec-10	A/Louisiana/39/2014		Other Database Import	Wentworth,D.; Katz,J.; Barnes,J.; Garten,R.; Xu,X.
EPI932399	PA	United States	2014-Dec-06	A/Georgia/29/2014		Other Database Import	Wentworth,D.; Katz,J.; Barnes,J.; Garten,R.; Xu,X.
EPI932199	NP	United States	2014-Dec-06	A/Georgia/29/2014		Other Database Import	Wentworth,D.; Katz,J.; Barnes,J.; Garten,R.; Xu,X.
EPI932429	NA	United States	2014-Dec-06	A/Georgia/29/2014		Other Database Import	Wentworth,D.; Katz,J.; Barnes,J.; Garten,R.; Xu,X.
EPI931689	PB2	United States	2014-Dec-06	A/Georgia/29/2014		Other Database Import	Wentworth,D.; Katz,J.; Barnes,J.; Garten,R.; Xu,X.
EPI931800	HA	United States	2014-Dec-06	A/Georgia/29/2014		Other Database Import	Wentworth,D.; Katz,J.; Barnes,J.; Garten,R.; Xu,X.
EPI931909	MP	United States	2014-Dec-06	A/Georgia/29/2014		Other Database Import	Wentworth,D.; Katz,J.; Barnes,J.; Garten,R.; Xu,X.
EPI931763	NS	United States	2014-Dec-06	A/Georgia/29/2014		Other Database Import	Wentworth,D.; Katz,J.; Barnes,J.; Garten,R.; Xu,X.
EPI931765	PB1	United States	2014-Dec-06	A/Georgia/29/2014		Other Database Import	Wentworth,D.; Katz,J.; Barnes,J.; Garten,R.; Xu,X.
EPI932368	MP	United States	2014-Dec-09	A/Wisconsin/58/2014		Other Database Import	Wentworth,D.; Katz,J.; Barnes,J.; Garten,R.; Xu,X.
EPI931734	NP	United States	2014-Dec-09	A/Wisconsin/58/2014		Other Database Import	Wentworth,D.; Katz,J.; Barnes,J.; Garten,R.; Xu,X.
EPI931684	NA	United States	2014-Dec-09	A/Wisconsin/58/2014		Other Database Import	Wentworth,D.; Katz,J.; Barnes,J.; Garten,R.; Xu,X.
EPI931686	PB1	United States	2014-Dec-09	A/Wisconsin/58/2014		Other Database Import	Wentworth,D.; Katz,J.; Barnes,J.; Garten,R.; Xu,X.
EPI931722	NS	United States	2014-Dec-09	A/Wisconsin/58/2014		Other Database Import	Wentworth,D.; Katz,J.; Barnes,J.; Garten,R.; Xu,X.
EPI931733	HA	United States	2014-Dec-09	A/Wisconsin/58/2014		Other Database Import	Wentworth,D.; Katz,J.; Barnes,J.; Garten,R.; Xu,X.
EPI931844	PA	United States	2014-Dec-09	A/Wisconsin/58/2014		Other Database Import	Wentworth,D.; Katz,J.; Barnes,J.; Garten,R.; Xu,X.
EPI931852	PB2	United States	2014-Dec-09	A/Wisconsin/58/2014		Other Database Import	Wentworth,D.; Katz,J.; Barnes,J.; Garten,R.; Xu,X.
EPI932442	NP	United States	2014-Dec-08	A/Georgia/30/2014		Other Database Import	Wentworth,D.; Katz,J.; Barnes,J.; Garten,R.; Xu,X.
EPI932509	HA	United States	2014-Dec-08	A/Georgia/30/2014		Other Database Import	Wentworth,D.; Katz,J.; Barnes,J.; Garten,R.; Xu,X.
EPI932461	NS	United States	2014-Dec-08	A/Georgia/30/2014		Other Database Import	Wentworth,D.; Katz,J.; Barnes,J.; Garten,R.; Xu,X.
EPI932477	PA	United States	2014-Dec-08	A/Georgia/30/2014		Other Database Import	Wentworth,D.; Katz,J.; Barnes,J.; Garten,R.; Xu,X.
EPI932500	MP	United States	2014-Dec-08	A/Georgia/30/2014		Other Database Import	Wentworth,D.; Katz,J.; Barnes,J.; Garten,R.; Xu,X.
EPI932091	PB1	United States	2014-Dec-08	A/Georgia/30/2014		Other Database Import	Wentworth,D.; Katz,J.; Barnes,J.; Garten,R.; Xu,X.
EPI931905	PB2	United States	2014-Dec-08	A/Georgia/30/2014		Other Database Import	Wentworth,D.; Katz,J.; Barnes,J.; Garten,R.; Xu,X.
EPI931680	NA	United States	2014-Dec-08	A/Georgia/30/2014		Other Database Import	Wentworth,D.; Katz,J.; Barnes,J.; Garten,R.; Xu,X.
EPI931700	PA	United States	2014-Dec-03	A/Massachusetts/16/2014		Other Database Import	Wentworth,D.; Katz,J.; Barnes,J.; Garten,R.; Xu,X.
EPI931737	NS	United States	2014-Dec-03	A/Massachusetts/16/2014		Other Database Import	Wentworth,D.; Katz,J.; Barnes,J.; Garten,R.; Xu,X.
EPI931750	NP	United States	2014-Dec-03	A/Massachusetts/16/2014		Other Database Import	Wentworth,D.; Katz,J.; Barnes,J.; Garten,R.; Xu,X.
EPI931790	HA	United States	2014-Dec-03	A/Massachusetts/16/2014		Other Database Import	Wentworth,D.; Katz,J.; Barnes,J.; Garten,R.; Xu,X.
EPI931866	MP	United States	2014-Dec-03	A/Massachusetts/16/2014		Other Database Import	Wentworth,D.; Katz,J.; Barnes,J.; Garten,R.; Xu,X.
EPI931668	PB2	United States	2014-Dec-03	A/Massachusetts/16/2014		Other Database Import	Wentworth,D.; Katz,J.; Barnes,J.; Garten,R.; Xu,X.
EPI931826	PB1	United States	2014-Dec-03	A/Massachusetts/16/2014		Other Database Import	Wentworth,D.; Katz,J.; Barnes,J.; Garten,R.; Xu,X.
EPI932046	NA	United States	2014-Dec-03	A/Massachusetts/16/2014		Other Database Import	Wentworth,D.; Katz,J.; Barnes,J.; Garten,R.; Xu,X.
EPI931695	HA	United States	2014-Dec-09	A/Wisconsin/56/2014		Other Database Import	Wentworth,D.; Katz,J.; Barnes,J.; Garten,R.; Xu,X.
EPI931784	NS	United States	2014-Dec-09	A/Wisconsin/56/2014		Other Database Import	Wentworth,D.; Katz,J.; Barnes,J.; Garten,R.; Xu,X.
EPI931796	PB2	United States	2014-Dec-09	A/Wisconsin/56/2014		Other Database Import	Wentworth,D.; Katz,J.; Barnes,J.; Garten,R.; Xu,X.
EPI931794	NP	United States	2014-Dec-09	A/Wisconsin/56/2014		Other Database Import	Wentworth,D.; Katz,J.; Barnes,J.; Garten,R.; Xu,X.
EPI931663	NA	United States	2014-Dec-09	A/Wisconsin/56/2014		Other Database Import	Wentworth,D.; Katz,J.; Barnes,J.; Garten,R.; Xu,X.
EPI931811	MP	United States	2014-Dec-09	A/Wisconsin/56/2014		Other Database Import	Wentworth,D.; Katz,J.; Barnes,J.; Garten,R.; Xu,X.
EPI931677	PA	United States	2014-Dec-09	A/Wisconsin/56/2014		Other Database Import	Wentworth,D.; Katz,J.; Barnes,J.; Garten,R.; Xu,X.
EPI931678	PB1	United States	2014-Dec-09	A/Wisconsin/56/2014		Other Database Import	Wentworth,D.; Katz,J.; Barnes,J.; Garten,R.; Xu,X.
EPI931744	NS	United States	2014-Dec-08	A/Wisconsin/54/2014		Other Database Import	Wentworth,D.; Katz,J.; Barnes,J.; Garten,R.; Xu,X.
EPI931707	PB1	United States	2014-Dec-08	A/Wisconsin/54/2014		Other Database Import	Wentworth,D.; Katz,J.; Barnes,J.; Garten,R.; Xu,X.
EPI931724	MP	United States	2014-Dec-08	A/Wisconsin/54/2014		Other Database Import	Wentworth,D.; Katz,J.; Barnes,J.; Garten,R.; Xu,X.
EPI931837	PA	United States	2014-Dec-08	A/Wisconsin/54/2014		Other Database Import	Wentworth,D.; Katz,J.; Barnes,J.; Garten,R.; Xu,X.
EPI931662	NA	United States	2014-Dec-08	A/Wisconsin/54/2014		Other Database Import	Wentworth,D.; Katz,J.; Barnes,J.; Garten,R.; Xu,X.
EPI931815	NP	United States	2014-Dec-08	A/Wisconsin/54/2014		Other Database Import	Wentworth,D.; Katz,J.; Barnes,J.; Garten,R.; Xu,X.
EPI931679	HA	United States	2014-Dec-08	A/Wisconsin/54/2014		Other Database Import	Wentworth,D.; Katz,J.; Barnes,J.; Garten,R.; Xu,X.
EPI931771	PB2	United States	2014-Dec-08	A/Wisconsin/54/2014		Other Database Import	Wentworth,D.; Katz,J.; Barnes,J.; Garten,R.; Xu,X.
EPI931696	PB2	United States	2014-Dec-08	A/Wisconsin/55/2014		Other Database Import	Wentworth,D.; Katz,J.; Barnes,J.; Garten,R.; Xu,X.
EPI931704	NS	United States	2014-Dec-08	A/Wisconsin/55/2014		Other Database Import	Wentworth,D.; Katz,J.; Barnes,J.; Garten,R.; Xu,X.
EPI931842	NA	United States	2014-Dec-08	A/Wisconsin/55/2014		Other Database Import	Wentworth,D.; Katz,J.; Barnes,J.; Garten,R.; Xu,X.
EPI931783	HA	United States	2014-Dec-08	A/Wisconsin/55/2014		Other Database Import	Wentworth,D.; Katz,J.; Barnes,J.; Garten,R.; Xu,X.
EPI931840	NP	United States	2014-Dec-08	A/Wisconsin/55/2014		Other Database Import	Wentworth,D.; Katz,J.; Barnes,J.; Garten,R.; Xu,X.
EPI931655	PB1	United States	2014-Dec-08	A/Wisconsin/55/2014		Other Database Import	Wentworth,D.; Katz,J.; Barnes,J.; Garten,R.; Xu,X.
EPI931789	PA	United States	2014-Dec-08	A/Wisconsin/55/2014		Other Database Import	Wentworth,D.; Katz,J.; Barnes,J.; Garten,R.; Xu,X.
EPI931809	MP	United States	2014-Dec-08	A/Wisconsin/55/2014		Other Database Import	Wentworth,D.; Katz,J.; Barnes,J.; Garten,R.; Xu,X.
EPI932267	PB1	United States	2014-Dec-09	A/Wisconsin/59/2014		Other Database Import	Wentworth,D.; Katz,J.; Barnes,J.; Garten,R.; Xu,X.
EPI931745	NA	United States	2014-Dec-09	A/Wisconsin/59/2014		Other Database Import	Wentworth,D.; Katz,J.; Barnes,J.; Garten,R.; Xu,X.
EPI931717	NP	United States	2014-Dec-09	A/Wisconsin/59/2014		Other Database Import	Wentworth,D.; Katz,J.; Barnes,J.; Garten,R.; Xu,X.
EPI931729	PA	United States	2014-Dec-09	A/Wisconsin/59/2014		Other Database Import	Wentworth,D.; Katz,J.; Barnes,J.; Garten,R.; Xu,X.
EPI931836	MP	United States	2014-Dec-09	A/Wisconsin/59/2014		Other Database Import	Wentworth,D.; Katz,J.; Barnes,J.; Garten,R.; Xu,X.
EPI931654	PB2	United States	2014-Dec-09	A/Wisconsin/59/2014		Other Database Import	Wentworth,D.; Katz,J.; Barnes,J.; Garten,R.; Xu,X.
EPI931823	NS	United States	2014-Dec-09	A/Wisconsin/59/2014		Other Database Import	Wentworth,D.; Katz,J.; Barnes,J.; Garten,R.; Xu,X.
EPI931775	HA	United States	2014-Dec-09	A/Wisconsin/59/2014		Other Database Import	Wentworth,D.; Katz,J.; Barnes,J.; Garten,R.; Xu,X.
EPI932511	MP	United States	2014-Dec-01	A/Washington/35/2014		Other Database Import	Wentworth,D.; Katz,J.; Barnes,J.; Garten,R.; Xu,X.
EPI932446	HA	United States	2014-Dec-01	A/Washington/35/2014		Other Database Import	Wentworth,D.; Katz,J.; Barnes,J.; Garten,R.; Xu,X.
EPI932455	NA	United States	2014-Dec-01	A/Washington/35/2014		Other Database Import	Wentworth,D.; Katz,J.; Barnes,J.; Garten,R.; Xu,X.
EPI932459	PA	United States	2014-Dec-01	A/Washington/35/2014		Other Database Import	Wentworth,D.; Katz,J.; Barnes,J.; Garten,R.; Xu,X.
EPI932466	NP	United States	2014-Dec-01	A/Washington/35/2014		Other Database Import	Wentworth,D.; Katz,J.; Barnes,J.; Garten,R.; Xu,X.
EPI932499	PB2	United States	2014-Dec-01	A/Washington/35/2014		Other Database Import	Wentworth,D.; Katz,J.; Barnes,J.; Garten,R.; Xu,X.
EPI931766	NS	United States	2014-Dec-01	A/Washington/35/2014		Other Database Import	Wentworth,D.; Katz,J.; Barnes,J.; Garten,R.; Xu,X.
EPI931644	PB1	United States	2014-Dec-01	A/Washington/35/2014		Other Database Import	Wentworth,D.; Katz,J.; Barnes,J.; Garten,R.; Xu,X.
EPI931649	PA	United States	2014-Dec-09	A/Wyoming/20/2014		Other Database Import	Wentworth,D.; Katz,J.; Barnes,J.; Garten,R.; Xu,X.
EPI931880	HA	United States	2014-Dec-09	A/Wyoming/20/2014		Other Database Import	Wentworth,D.; Katz,J.; Barnes,J.; Garten,R.; Xu,X.
EPI931893	MP	United States	2014-Dec-09	A/Wyoming/20/2014		Other Database Import	Wentworth,D.; Katz,J.; Barnes,J.; Garten,R.; Xu,X.
EPI931907	NS	United States	2014-Dec-09	A/Wyoming/20/2014		Other Database Import	Wentworth,D.; Katz,J.; Barnes,J.; Garten,R.; Xu,X.
EPI931991	NP	United States	2014-Dec-09	A/Wyoming/20/2014		Other Database Import	Wentworth,D.; Katz,J.; Barnes,J.; Garten,R.; Xu,X.
EPI931824	PB1	United States	2014-Dec-09	A/Wyoming/20/2014		Other Database Import	Wentworth,D.; Katz,J.; Barnes,J.; Garten,R.; Xu,X.
EPI931643	NA	United States	2014-Dec-09	A/Wyoming/20/2014		Other Database Import	Wentworth,D.; Katz,J.; Barnes,J.; Garten,R.; Xu,X.
EPI931981	PB2	United States	2014-Dec-09	A/Wyoming/20/2014		Other Database Import	Wentworth,D.; Katz,J.; Barnes,J.; Garten,R.; Xu,X.
EPI932449	PB2	United States	2014-Dec-04	A/Nevada/22/2014		Other Database Import	Wentworth,D.; Katz,J.; Barnes,J.; Garten,R.; Xu,X.
EPI932510	NS	United States	2014-Dec-04	A/Nevada/22/2014		Other Database Import	Wentworth,D.; Katz,J.; Barnes,J.; Garten,R.; Xu,X.
EPI932513	NA	United States	2014-Dec-04	A/Nevada/22/2014		Other Database Import	Wentworth,D.; Katz,J.; Barnes,J.; Garten,R.; Xu,X.
EPI932448	HA	United States	2014-Dec-04	A/Nevada/22/2014		Other Database Import	Wentworth,D.; Katz,J.; Barnes,J.; Garten,R.; Xu,X.
EPI932474	MP	United States	2014-Dec-04	A/Nevada/22/2014		Other Database Import	Wentworth,D.; Katz,J.; Barnes,J.; Garten,R.; Xu,X.
EPI932480	PA	United States	2014-Dec-04	A/Nevada/22/2014		Other Database Import	Wentworth,D.; Katz,J.; Barnes,J.; Garten,R.; Xu,X.
EPI932441	PB1	United States	2014-Dec-04	A/Nevada/22/2014		Other Database Import	Wentworth,D.; Katz,J.; Barnes,J.; Garten,R.; Xu,X.
EPI931638	NP	United States	2014-Dec-04	A/Nevada/22/2014		Other Database Import	Wentworth,D.; Katz,J.; Barnes,J.; Garten,R.; Xu,X.
EPI932508	HA	United States	2014-Dec-02	A/Nevada/21/2014		Other Database Import	Wentworth,D.; Katz,J.; Barnes,J.; Garten,R.; Xu,X.
EPI932512	PA	United States	2014-Dec-02	A/Nevada/21/2014		Other Database Import	Wentworth,D.; Katz,J.; Barnes,J.; Garten,R.; Xu,X.
EPI932278	PB2	United States	2014-Dec-02	A/Nevada/21/2014		Other Database Import	Wentworth,D.; Katz,J.; Barnes,J.; Garten,R.; Xu,X.
EPI932498	NS	United States	2014-Dec-02	A/Nevada/21/2014		Other Database Import	Wentworth,D.; Katz,J.; Barnes,J.; Garten,R.; Xu,X.
EPI932478	NA	United States	2014-Dec-02	A/Nevada/21/2014		Other Database Import	Wentworth,D.; Katz,J.; Barnes,J.; Garten,R.; Xu,X.
EPI932443	PB1	United States	2014-Dec-02	A/Nevada/21/2014		Other Database Import	Wentworth,D.; Katz,J.; Barnes,J.; Garten,R.; Xu,X.
EPI931636	NP	United States	2014-Dec-02	A/Nevada/21/2014		Other Database Import	Wentworth,D.; Katz,J.; Barnes,J.; Garten,R.; Xu,X.
EPI931774	MP	United States	2014-Dec-02	A/Nevada/21/2014		Other Database Import	Wentworth,D.; Katz,J.; Barnes,J.; Garten,R.; Xu,X.
EPI932488	PB1	United States	2014-Dec-01	A/Missouri/13/2014		Other Database Import	Wentworth,D.; Katz,J.; Barnes,J.; Garten,R.; Xu,X.
EPI932282	NA	United States	2014-Dec-01	A/Missouri/13/2014		Other Database Import	Wentworth,D.; Katz,J.; Barnes,J.; Garten,R.; Xu,X.
EPI932469	NS	United States	2014-Dec-01	A/Missouri/13/2014		Other Database Import	Wentworth,D.; Katz,J.; Barnes,J.; Garten,R.; Xu,X.
EPI932503	MP	United States	2014-Dec-01	A/Missouri/13/2014		Other Database Import	Wentworth,D.; Katz,J.; Barnes,J.; Garten,R.; Xu,X.
EPI932482	PB2	United States	2014-Dec-01	A/Missouri/13/2014		Other Database Import	Wentworth,D.; Katz,J.; Barnes,J.; Garten,R.; Xu,X.
EPI931648	NP	United States	2014-Dec-01	A/Missouri/13/2014		Other Database Import	Wentworth,D.; Katz,J.; Barnes,J.; Garten,R.; Xu,X.
EPI931639	PA	United States	2014-Dec-01	A/Missouri/13/2014		Other Database Import	Wentworth,D.; Katz,J.; Barnes,J.; Garten,R.; Xu,X.
EPI931635	HA	United States	2014-Dec-01	A/Missouri/13/2014		Other Database Import	Wentworth,D.; Katz,J.; Barnes,J.; Garten,R.; Xu,X.
EPI932490	PA	United States	2014-Dec-08	A/Rhode Island/22/2014		Other Database Import	Wentworth,D.; Katz,J.; Barnes,J.; Garten,R.; Xu,X.
EPI932457	NS	United States	2014-Dec-08	A/Rhode Island/22/2014		Other Database Import	Wentworth,D.; Katz,J.; Barnes,J.; Garten,R.; Xu,X.
EPI932495	NP	United States	2014-Dec-08	A/Rhode Island/22/2014		Other Database Import	Wentworth,D.; Katz,J.; Barnes,J.; Garten,R.; Xu,X.
EPI932496	HA	United States	2014-Dec-08	A/Rhode Island/22/2014		Other Database Import	Wentworth,D.; Katz,J.; Barnes,J.; Garten,R.; Xu,X.
EPI932435	MP	United States	2014-Dec-08	A/Rhode Island/22/2014		Other Database Import	Wentworth,D.; Katz,J.; Barnes,J.; Garten,R.; Xu,X.
EPI931634	PB1	United States	2014-Dec-08	A/Rhode Island/22/2014		Other Database Import	Wentworth,D.; Katz,J.; Barnes,J.; Garten,R.; Xu,X.
EPI932039	NA	United States	2014-Dec-08	A/Rhode Island/22/2014		Other Database Import	Wentworth,D.; Katz,J.; Barnes,J.; Garten,R.; Xu,X.
EPI931641	PB2	United States	2014-Dec-08	A/Rhode Island/22/2014		Other Database Import	Wentworth,D.; Katz,J.; Barnes,J.; Garten,R.; Xu,X.
EPI932507	NA	United States	2014-Dec-02	A/Pennsylvania/51/2014		Other Database Import	Wentworth,D.; Katz,J.; Barnes,J.; Garten,R.; Xu,X.
EPI931742	PA	United States	2014-Dec-02	A/Pennsylvania/51/2014		Other Database Import	Wentworth,D.; Katz,J.; Barnes,J.; Garten,R.; Xu,X.
EPI931719	HA	United States	2014-Dec-02	A/Pennsylvania/51/2014		Other Database Import	Wentworth,D.; Katz,J.; Barnes,J.; Garten,R.; Xu,X.
EPI931760	MP	United States	2014-Dec-02	A/Pennsylvania/51/2014		Other Database Import	Wentworth,D.; Katz,J.; Barnes,J.; Garten,R.; Xu,X.
EPI931647	PB1	United States	2014-Dec-02	A/Pennsylvania/51/2014		Other Database Import	Wentworth,D.; Katz,J.; Barnes,J.; Garten,R.; Xu,X.
EPI931792	PB2	United States	2014-Dec-02	A/Pennsylvania/51/2014		Other Database Import	Wentworth,D.; Katz,J.; Barnes,J.; Garten,R.; Xu,X.
EPI931675	NS	United States	2014-Dec-02	A/Pennsylvania/51/2014		Other Database Import	Wentworth,D.; Katz,J.; Barnes,J.; Garten,R.; Xu,X.
EPI931629	NP	United States	2014-Dec-02	A/Pennsylvania/51/2014		Other Database Import	Wentworth,D.; Katz,J.; Barnes,J.; Garten,R.; Xu,X.
EPI932440	MP	United States	2014-Dec-02	A/Tennessee/24/2014		Other Database Import	Wentworth,D.; Katz,J.; Barnes,J.; Garten,R.; Xu,X.
EPI932492	HA	United States	2014-Dec-02	A/Tennessee/24/2014		Other Database Import	Wentworth,D.; Katz,J.; Barnes,J.; Garten,R.; Xu,X.
EPI932439	PB2	United States	2014-Dec-02	A/Tennessee/24/2014		Other Database Import	Wentworth,D.; Katz,J.; Barnes,J.; Garten,R.; Xu,X.
EPI932506	PA	United States	2014-Dec-02	A/Tennessee/24/2014		Other Database Import	Wentworth,D.; Katz,J.; Barnes,J.; Garten,R.; Xu,X.
EPI931650	NS	United States	2014-Dec-02	A/Tennessee/24/2014		Other Database Import	Wentworth,D.; Katz,J.; Barnes,J.; Garten,R.; Xu,X.
EPI931658	NP	United States	2014-Dec-02	A/Tennessee/24/2014		Other Database Import	Wentworth,D.; Katz,J.; Barnes,J.; Garten,R.; Xu,X.
EPI931628	PB1	United States	2014-Dec-02	A/Tennessee/24/2014		Other Database Import	Wentworth,D.; Katz,J.; Barnes,J.; Garten,R.; Xu,X.
EPI931632	NA	United States	2014-Dec-02	A/Tennessee/24/2014		Other Database Import	Wentworth,D.; Katz,J.; Barnes,J.; Garten,R.; Xu,X.
EPI923268	PB2	United States	2014-Dec-29	A/Virginia/51/2014		Other Database Import	Jernigan,D.; Wentworth,D.; Katz,J.; Barnes,J.; Garten,R.; Xu,X.
EPI923269	PB1	United States	2014-Dec-29	A/Virginia/51/2014		Other Database Import	Jernigan,D.; Wentworth,D.; Katz,J.; Barnes,J.; Garten,R.; Xu,X.
EPI923270	PA	United States	2014-Dec-29	A/Virginia/51/2014		Other Database Import	Jernigan,D.; Wentworth,D.; Katz,J.; Barnes,J.; Garten,R.; Xu,X.
EPI923271	HA	United States	2014-Dec-29	A/Virginia/51/2014		Other Database Import	Jernigan,D.; Wentworth,D.; Katz,J.; Barnes,J.; Garten,R.; Xu,X.
EPI923272	NP	United States	2014-Dec-29	A/Virginia/51/2014		Other Database Import	Jernigan,D.; Wentworth,D.; Katz,J.; Barnes,J.; Garten,R.; Xu,X.
EPI923273	NA	United States	2014-Dec-29	A/Virginia/51/2014		Other Database Import	Jernigan,D.; Wentworth,D.; Katz,J.; Barnes,J.; Garten,R.; Xu,X.
EPI923274	MP	United States	2014-Dec-29	A/Virginia/51/2014		Other Database Import	Jernigan,D.; Wentworth,D.; Katz,J.; Barnes,J.; Garten,R.; Xu,X.
EPI923276	NS	United States	2014-Dec-29	A/Virginia/51/2014		Other Database Import	Jernigan,D.; Wentworth,D.; Katz,J.; Barnes,J.; Garten,R.; Xu,X.
EPI921371	MP	United States	2014-Dec-02	A/California/39/2014		Other Database Import	Wentworth,D.; Katz,J.; Barnes,J.; Garten,R.; Xu,X.
EPI921413	NP	United States	2014-Dec-02	A/California/39/2014		Other Database Import	Wentworth,D.; Katz,J.; Barnes,J.; Garten,R.; Xu,X.
EPI921423	NS	United States	2014-Dec-02	A/California/39/2014		Other Database Import	Wentworth,D.; Katz,J.; Barnes,J.; Garten,R.; Xu,X.
EPI921433	NA	United States	2014-Dec-02	A/California/39/2014		Other Database Import	Wentworth,D.; Katz,J.; Barnes,J.; Garten,R.; Xu,X.
EPI921401	HA	United States	2014-Dec-02	A/California/39/2014		Other Database Import	Wentworth,D.; Katz,J.; Barnes,J.; Garten,R.; Xu,X.
EPI921317	NP	United States	2014-Dec-09	A/Virginia/28/2014		Other Database Import	Wentworth,D.; Katz,J.; Barnes,J.; Garten,R.; Xu,X.
EPI921319	NS	United States	2014-Dec-09	A/Virginia/28/2014		Other Database Import	Wentworth,D.; Katz,J.; Barnes,J.; Garten,R.; Xu,X.
EPI921281	NA	United States	2014-Dec-09	A/Virginia/28/2014		Other Database Import	Wentworth,D.; Katz,J.; Barnes,J.; Garten,R.; Xu,X.
EPI921203	HA	United States	2014-Dec-09	A/Virginia/28/2014		Other Database Import	Wentworth,D.; Katz,J.; Barnes,J.; Garten,R.; Xu,X.
EPI921206	MP	United States	2014-Dec-09	A/Virginia/28/2014		Other Database Import	Wentworth,D.; Katz,J.; Barnes,J.; Garten,R.; Xu,X.
EPI921265	PB1	United States	2014-Dec-09	A/Virginia/28/2014		Other Database Import	Wentworth,D.; Katz,J.; Barnes,J.; Garten,R.; Xu,X.
EPI921200	MP	United States	2014-Dec-09	A/Washington/38/2014		Other Database Import	Wentworth,D.; Katz,J.; Barnes,J.; Garten,R.; Xu,X.
EPI921295	HA	United States	2014-Dec-09	A/Washington/38/2014		Other Database Import	Wentworth,D.; Katz,J.; Barnes,J.; Garten,R.; Xu,X.
EPI921219	NP	United States	2014-Dec-09	A/Washington/38/2014		Other Database Import	Wentworth,D.; Katz,J.; Barnes,J.; Garten,R.; Xu,X.
EPI921264	PB1	United States	2014-Dec-09	A/Washington/38/2014		Other Database Import	Wentworth,D.; Katz,J.; Barnes,J.; Garten,R.; Xu,X.
EPI921268	NS	United States	2014-Dec-09	A/Washington/38/2014		Other Database Import	Wentworth,D.; Katz,J.; Barnes,J.; Garten,R.; Xu,X.
EPI921230	NA	United States	2014-Dec-09	A/Washington/38/2014		Other Database Import	Wentworth,D.; Katz,J.; Barnes,J.; Garten,R.; Xu,X.
EPI920818	NS	United States	2014-Dec-05	A/Maryland/48/2014		Other Database Import	Wentworth,D.; Katz,J.; Barnes,J.; Garten,R.; Xu,X.
EPI920819	HA	United States	2014-Dec-05	A/Maryland/48/2014		Other Database Import	Wentworth,D.; Katz,J.; Barnes,J.; Garten,R.; Xu,X.
EPI920827	PB1	United States	2014-Dec-05	A/Maryland/48/2014		Other Database Import	Wentworth,D.; Katz,J.; Barnes,J.; Garten,R.; Xu,X.
EPI920828	MP	United States	2014-Dec-05	A/Maryland/48/2014		Other Database Import	Wentworth,D.; Katz,J.; Barnes,J.; Garten,R.; Xu,X.
EPI920830	PA	United States	2014-Dec-05	A/Maryland/48/2014		Other Database Import	Wentworth,D.; Katz,J.; Barnes,J.; Garten,R.; Xu,X.
EPI920850	NP	United States	2014-Dec-05	A/Maryland/48/2014		Other Database Import	Wentworth,D.; Katz,J.; Barnes,J.; Garten,R.; Xu,X.
EPI920867	NA	United States	2014-Dec-05	A/Maryland/48/2014		Other Database Import	Wentworth,D.; Katz,J.; Barnes,J.; Garten,R.; Xu,X.
EPI920805	PB2	United States	2014-Dec-22	A/Kentucky/29/2014		Other Database Import	Wentworth,D.; Katz,J.; Barnes,J.; Garten,R.; Xu,X.
EPI920803	NP	United States	2014-Dec-22	A/Kentucky/29/2014		Other Database Import	Wentworth,D.; Katz,J.; Barnes,J.; Garten,R.; Xu,X.
EPI920806	HA	United States	2014-Dec-22	A/Kentucky/29/2014		Other Database Import	Wentworth,D.; Katz,J.; Barnes,J.; Garten,R.; Xu,X.
EPI920809	NS	United States	2014-Dec-22	A/Kentucky/29/2014		Other Database Import	Wentworth,D.; Katz,J.; Barnes,J.; Garten,R.; Xu,X.
EPI920812	MP	United States	2014-Dec-22	A/Kentucky/29/2014		Other Database Import	Wentworth,D.; Katz,J.; Barnes,J.; Garten,R.; Xu,X.
EPI920783	PB1	United States	2014-Dec-22	A/Kentucky/29/2014		Other Database Import	Wentworth,D.; Katz,J.; Barnes,J.; Garten,R.; Xu,X.
EPI920785	NA	United States	2014-Dec-22	A/Kentucky/29/2014		Other Database Import	Wentworth,D.; Katz,J.; Barnes,J.; Garten,R.; Xu,X.
EPI920697	HA	United States	2014-Dec-05	A/Wisconsin/66/2014		Other Database Import	Wentworth,D.; Katz,J.; Barnes,J.; Garten,R.; Xu,X.
EPI921559	MP	United States	2014-Dec-05	A/Wisconsin/66/2014		Other Database Import	Wentworth,D.; Katz,J.; Barnes,J.; Garten,R.; Xu,X.
EPI921567	NA	United States	2014-Dec-05	A/Wisconsin/66/2014		Other Database Import	Wentworth,D.; Katz,J.; Barnes,J.; Garten,R.; Xu,X.
EPI921477	NP	United States	2014-Dec-05	A/Wisconsin/66/2014		Other Database Import	Wentworth,D.; Katz,J.; Barnes,J.; Garten,R.; Xu,X.
EPI921488	PB2	United States	2014-Dec-05	A/Wisconsin/66/2014		Other Database Import	Wentworth,D.; Katz,J.; Barnes,J.; Garten,R.; Xu,X.
EPI921457	NS	United States	2014-Dec-05	A/Wisconsin/66/2014		Other Database Import	Wentworth,D.; Katz,J.; Barnes,J.; Garten,R.; Xu,X.
EPI921502	PB1	United States	2014-Dec-05	A/Wisconsin/66/2014		Other Database Import	Wentworth,D.; Katz,J.; Barnes,J.; Garten,R.; Xu,X.
EPI920644	PB1	United States	2014-Dec-22	A/Florida/91/2014		Other Database Import	Wentworth,D.; Katz,J.; Barnes,J.; Garten,R.; Xu,X.
EPI920655	PA	United States	2014-Dec-22	A/Florida/91/2014		Other Database Import	Wentworth,D.; Katz,J.; Barnes,J.; Garten,R.; Xu,X.
EPI920652	NA	United States	2014-Dec-22	A/Florida/91/2014		Other Database Import	Wentworth,D.; Katz,J.; Barnes,J.; Garten,R.; Xu,X.
EPI920664	NP	United States	2014-Dec-22	A/Florida/91/2014		Other Database Import	Wentworth,D.; Katz,J.; Barnes,J.; Garten,R.; Xu,X.
EPI920674	MP	United States	2014-Dec-22	A/Florida/91/2014		Other Database Import	Wentworth,D.; Katz,J.; Barnes,J.; Garten,R.; Xu,X.
EPI920637	HA	United States	2014-Dec-22	A/Florida/91/2014		Other Database Import	Wentworth,D.; Katz,J.; Barnes,J.; Garten,R.; Xu,X.
EPI920604	NS	United States	2014-Dec-22	A/Florida/91/2014		Other Database Import	Wentworth,D.; Katz,J.; Barnes,J.; Garten,R.; Xu,X.
EPI920662	PB1	United States	2014-Dec-23	A/Washington/58/2014		Other Database Import	Wentworth,D.; Katz,J.; Barnes,J.; Garten,R.; Xu,X.
EPI920673	HA	United States	2014-Dec-23	A/Washington/58/2014		Other Database Import	Wentworth,D.; Katz,J.; Barnes,J.; Garten,R.; Xu,X.
EPI920679	NS	United States	2014-Dec-23	A/Washington/58/2014		Other Database Import	Wentworth,D.; Katz,J.; Barnes,J.; Garten,R.; Xu,X.
EPI920671	NA	United States	2014-Dec-23	A/Washington/58/2014		Other Database Import	Wentworth,D.; Katz,J.; Barnes,J.; Garten,R.; Xu,X.
EPI920685	MP	United States	2014-Dec-23	A/Washington/58/2014		Other Database Import	Wentworth,D.; Katz,J.; Barnes,J.; Garten,R.; Xu,X.
EPI920601	NP	United States	2014-Dec-23	A/Washington/58/2014		Other Database Import	Wentworth,D.; Katz,J.; Barnes,J.; Garten,R.; Xu,X.
EPI920913	NA	United States	2014-Dec-04	A/Mississippi/18/2014		Other Database Import	Wentworth,D.; Katz,J.; Barnes,J.; Garten,R.; Xu,X.
EPI920918	PA	United States	2014-Dec-04	A/Mississippi/18/2014		Other Database Import	Wentworth,D.; Katz,J.; Barnes,J.; Garten,R.; Xu,X.
EPI920694	HA	United States	2014-Dec-04	A/Mississippi/18/2014		Other Database Import	Wentworth,D.; Katz,J.; Barnes,J.; Garten,R.; Xu,X.
EPI920430	PB1	United States	2014-Dec-04	A/Mississippi/18/2014		Other Database Import	Wentworth,D.; Katz,J.; Barnes,J.; Garten,R.; Xu,X.
EPI920404	NP	United States	2014-Dec-04	A/Mississippi/18/2014		Other Database Import	Wentworth,D.; Katz,J.; Barnes,J.; Garten,R.; Xu,X.
EPI920405	NS	United States	2014-Dec-04	A/Mississippi/18/2014		Other Database Import	Wentworth,D.; Katz,J.; Barnes,J.; Garten,R.; Xu,X.
EPI920375	MP	United States	2014-Dec-04	A/Mississippi/18/2014		Other Database Import	Wentworth,D.; Katz,J.; Barnes,J.; Garten,R.; Xu,X.
EPI920954	PB1	United States	2014-Dec-08	A/Washington/45/2014		Other Database Import	Wentworth,D.; Katz,J.; Barnes,J.; Garten,R.; Xu,X.
EPI920905	NA	United States	2014-Dec-08	A/Washington/45/2014		Other Database Import	Wentworth,D.; Katz,J.; Barnes,J.; Garten,R.; Xu,X.
EPI920912	PA	United States	2014-Dec-08	A/Washington/45/2014		Other Database Import	Wentworth,D.; Katz,J.; Barnes,J.; Garten,R.; Xu,X.
EPI920408	HA	United States	2014-Dec-08	A/Washington/45/2014		Other Database Import	Wentworth,D.; Katz,J.; Barnes,J.; Garten,R.; Xu,X.
EPI920412	MP	United States	2014-Dec-08	A/Washington/45/2014		Other Database Import	Wentworth,D.; Katz,J.; Barnes,J.; Garten,R.; Xu,X.
EPI920374	NP	United States	2014-Dec-08	A/Washington/45/2014		Other Database Import	Wentworth,D.; Katz,J.; Barnes,J.; Garten,R.; Xu,X.
EPI920388	NS	United States	2014-Dec-08	A/Washington/45/2014		Other Database Import	Wentworth,D.; Katz,J.; Barnes,J.; Garten,R.; Xu,X.
EPI920416	MP	United States	2014-Dec-03	A/Montana/35/2014		Other Database Import	Wentworth,D.; Katz,J.; Barnes,J.; Garten,R.; Xu,X.
EPI920418	NA	United States	2014-Dec-03	A/Montana/35/2014		Other Database Import	Wentworth,D.; Katz,J.; Barnes,J.; Garten,R.; Xu,X.
EPI920428	NP	United States	2014-Dec-03	A/Montana/35/2014		Other Database Import	Wentworth,D.; Katz,J.; Barnes,J.; Garten,R.; Xu,X.
EPI920400	HA	United States	2014-Dec-03	A/Montana/35/2014		Other Database Import	Wentworth,D.; Katz,J.; Barnes,J.; Garten,R.; Xu,X.
EPI920392	PA	United States	2014-Dec-03	A/Montana/35/2014		Other Database Import	Wentworth,D.; Katz,J.; Barnes,J.; Garten,R.; Xu,X.
EPI920386	NS	United States	2014-Dec-03	A/Montana/35/2014		Other Database Import	Wentworth,D.; Katz,J.; Barnes,J.; Garten,R.; Xu,X.
EPI920373	PB1	United States	2014-Dec-03	A/Montana/35/2014		Other Database Import	Wentworth,D.; Katz,J.; Barnes,J.; Garten,R.; Xu,X.
EPI920960	PB1	United States	2014-Dec-23	A/Delaware/41/2014		Other Database Import	Wentworth,D.; Katz,J.; Barnes,J.; Garten,R.; Xu,X.
EPI920915	PB2	United States	2014-Dec-23	A/Delaware/41/2014		Other Database Import	Wentworth,D.; Katz,J.; Barnes,J.; Garten,R.; Xu,X.
EPI921715	NA	United States	2014-Dec-23	A/Delaware/41/2014		Other Database Import	Wentworth,D.; Katz,J.; Barnes,J.; Garten,R.; Xu,X.
EPI920367	MP	United States	2014-Dec-23	A/Delaware/41/2014		Other Database Import	Wentworth,D.; Katz,J.; Barnes,J.; Garten,R.; Xu,X.
EPI920305	NS	United States	2014-Dec-23	A/Delaware/41/2014		Other Database Import	Wentworth,D.; Katz,J.; Barnes,J.; Garten,R.; Xu,X.
EPI920294	HA	United States	2014-Dec-23	A/Delaware/41/2014		Other Database Import	Wentworth,D.; Katz,J.; Barnes,J.; Garten,R.; Xu,X.
EPI920307	NP	United States	2014-Dec-23	A/Delaware/41/2014		Other Database Import	Wentworth,D.; Katz,J.; Barnes,J.; Garten,R.; Xu,X.
EPI888769	NA	United States	2014-Dec-01	A/Mississippi/4067/2014		Other Database Import	Gruner,W.E.; Jones,S.L.; Sinclair,L.E.; Sarria,S.H.; Bisaha,S.A.; Canas,L.C.; Baker,J.A.; Couch,M.R.; Garrett,C.M.; Powell,M.L.; Hanson,J.F.; Yohannes,R.A.; DeMarcus,L.S.; Smith,J.P.; Fumia,K.F.; Federinko,S.P.; Macias,E.A.; Olsen,E.T.; Sjoberg,P.A.
EPI845196	HA	United States	2014-Dec-18	A/New York/WC-LVD-14-102/0214		Other Database Import	Shabman,R.; Das,S.R.; Shilts,M.; Fedorova,N.; Puri,V.; Shrivastava,S.; Amedeo,P.; Williams,M.; Hu,L.; Durbin,A.; Rocchi,I.; Williams,T.; Bao,Y.; Sanders,R.; Zhdanov,S.; Kiryutin,B.; Lipman,D.J.; Tatusova,T.; St. George,K.
EPI845197	MP	United States	2014-Dec-18	A/New York/WC-LVD-14-102/0214		Other Database Import	Shabman,R.; Das,S.R.; Shilts,M.; Fedorova,N.; Puri,V.; Shrivastava,S.; Amedeo,P.; Williams,M.; Hu,L.; Durbin,A.; Rocchi,I.; Williams,T.; Bao,Y.; Sanders,R.; Zhdanov,S.; Kiryutin,B.; Lipman,D.J.; Tatusova,T.; St. George,K.
EPI845198	NA	United States	2014-Dec-18	A/New York/WC-LVD-14-102/0214		Other Database Import	Shabman,R.; Das,S.R.; Shilts,M.; Fedorova,N.; Puri,V.; Shrivastava,S.; Amedeo,P.; Williams,M.; Hu,L.; Durbin,A.; Rocchi,I.; Williams,T.; Bao,Y.; Sanders,R.; Zhdanov,S.; Kiryutin,B.; Lipman,D.J.; Tatusova,T.; St. George,K.
EPI845199	NP	United States	2014-Dec-18	A/New York/WC-LVD-14-102/0214		Other Database Import	Shabman,R.; Das,S.R.; Shilts,M.; Fedorova,N.; Puri,V.; Shrivastava,S.; Amedeo,P.; Williams,M.; Hu,L.; Durbin,A.; Rocchi,I.; Williams,T.; Bao,Y.; Sanders,R.; Zhdanov,S.; Kiryutin,B.; Lipman,D.J.; Tatusova,T.; St. George,K.
EPI845200	NS	United States	2014-Dec-18	A/New York/WC-LVD-14-102/0214		Other Database Import	Shabman,R.; Das,S.R.; Shilts,M.; Fedorova,N.; Puri,V.; Shrivastava,S.; Amedeo,P.; Williams,M.; Hu,L.; Durbin,A.; Rocchi,I.; Williams,T.; Bao,Y.; Sanders,R.; Zhdanov,S.; Kiryutin,B.; Lipman,D.J.; Tatusova,T.; St. George,K.
EPI845201	PA	United States	2014-Dec-18	A/New York/WC-LVD-14-102/0214		Other Database Import	Shabman,R.; Das,S.R.; Shilts,M.; Fedorova,N.; Puri,V.; Shrivastava,S.; Amedeo,P.; Williams,M.; Hu,L.; Durbin,A.; Rocchi,I.; Williams,T.; Bao,Y.; Sanders,R.; Zhdanov,S.; Kiryutin,B.; Lipman,D.J.; Tatusova,T.; St. George,K.
EPI845202	PB1	United States	2014-Dec-18	A/New York/WC-LVD-14-102/0214		Other Database Import	Shabman,R.; Das,S.R.; Shilts,M.; Fedorova,N.; Puri,V.; Shrivastava,S.; Amedeo,P.; Williams,M.; Hu,L.; Durbin,A.; Rocchi,I.; Williams,T.; Bao,Y.; Sanders,R.; Zhdanov,S.; Kiryutin,B.; Lipman,D.J.; Tatusova,T.; St. George,K.
EPI845203	PB2	United States	2014-Dec-18	A/New York/WC-LVD-14-102/0214		Other Database Import	Shabman,R.; Das,S.R.; Shilts,M.; Fedorova,N.; Puri,V.; Shrivastava,S.; Amedeo,P.; Williams,M.; Hu,L.; Durbin,A.; Rocchi,I.; Williams,T.; Bao,Y.; Sanders,R.; Zhdanov,S.; Kiryutin,B.; Lipman,D.J.; Tatusova,T.; St. George,K.
EPI845151	NP	United States	2014-Dec-08	A/New York/WC-LVD-14-098/2014		Other Database Import	Shabman,R.; Das,S.R.; Shilts,M.; Fedorova,N.; Puri,V.; Shrivastava,S.; Amedeo,P.; Williams,M.; Hu,L.; Durbin,A.; Rocchi,I.; Williams,T.; Bao,Y.; Sanders,R.; Zhdanov,S.; Kiryutin,B.; Lipman,D.J.; Tatusova,T.; St. George,K.
EPI845152	NS	United States	2014-Dec-08	A/New York/WC-LVD-14-098/2014		Other Database Import	Shabman,R.; Das,S.R.; Shilts,M.; Fedorova,N.; Puri,V.; Shrivastava,S.; Amedeo,P.; Williams,M.; Hu,L.; Durbin,A.; Rocchi,I.; Williams,T.; Bao,Y.; Sanders,R.; Zhdanov,S.; Kiryutin,B.; Lipman,D.J.; Tatusova,T.; St. George,K.
EPI845153	PA	United States	2014-Dec-08	A/New York/WC-LVD-14-098/2014		Other Database Import	Shabman,R.; Das,S.R.; Shilts,M.; Fedorova,N.; Puri,V.; Shrivastava,S.; Amedeo,P.; Williams,M.; Hu,L.; Durbin,A.; Rocchi,I.; Williams,T.; Bao,Y.; Sanders,R.; Zhdanov,S.; Kiryutin,B.; Lipman,D.J.; Tatusova,T.; St. George,K.
EPI845154	PB1	United States	2014-Dec-08	A/New York/WC-LVD-14-098/2014		Other Database Import	Shabman,R.; Das,S.R.; Shilts,M.; Fedorova,N.; Puri,V.; Shrivastava,S.; Amedeo,P.; Williams,M.; Hu,L.; Durbin,A.; Rocchi,I.; Williams,T.; Bao,Y.; Sanders,R.; Zhdanov,S.; Kiryutin,B.; Lipman,D.J.; Tatusova,T.; St. George,K.
EPI845155	PB2	United States	2014-Dec-08	A/New York/WC-LVD-14-098/2014		Other Database Import	Shabman,R.; Das,S.R.; Shilts,M.; Fedorova,N.; Puri,V.; Shrivastava,S.; Amedeo,P.; Williams,M.; Hu,L.; Durbin,A.; Rocchi,I.; Williams,T.; Bao,Y.; Sanders,R.; Zhdanov,S.; Kiryutin,B.; Lipman,D.J.; Tatusova,T.; St. George,K.
EPI845148	HA	United States	2014-Dec-08	A/New York/WC-LVD-14-098/2014		Other Database Import	Shabman,R.; Das,S.R.; Shilts,M.; Fedorova,N.; Puri,V.; Shrivastava,S.; Amedeo,P.; Williams,M.; Hu,L.; Durbin,A.; Rocchi,I.; Williams,T.; Bao,Y.; Sanders,R.; Zhdanov,S.; Kiryutin,B.; Lipman,D.J.; Tatusova,T.; St. George,K.
EPI845149	MP	United States	2014-Dec-08	A/New York/WC-LVD-14-098/2014		Other Database Import	Shabman,R.; Das,S.R.; Shilts,M.; Fedorova,N.; Puri,V.; Shrivastava,S.; Amedeo,P.; Williams,M.; Hu,L.; Durbin,A.; Rocchi,I.; Williams,T.; Bao,Y.; Sanders,R.; Zhdanov,S.; Kiryutin,B.; Lipman,D.J.; Tatusova,T.; St. George,K.
EPI845150	NA	United States	2014-Dec-08	A/New York/WC-LVD-14-098/2014		Other Database Import	Shabman,R.; Das,S.R.; Shilts,M.; Fedorova,N.; Puri,V.; Shrivastava,S.; Amedeo,P.; Williams,M.; Hu,L.; Durbin,A.; Rocchi,I.; Williams,T.; Bao,Y.; Sanders,R.; Zhdanov,S.; Kiryutin,B.; Lipman,D.J.; Tatusova,T.; St. George,K.
EPI845133	MP	United States	2014-Dec-12	A/New York/WC-LVD-14-096/2014		Other Database Import	Shabman,R.; Das,S.R.; Shilts,M.; Fedorova,N.; Puri,V.; Shrivastava,S.; Amedeo,P.; Williams,M.; Hu,L.; Durbin,A.; Rocchi,I.; Williams,T.; Bao,Y.; Sanders,R.; Zhdanov,S.; Kiryutin,B.; Lipman,D.J.; Tatusova,T.; St. George,K.
EPI845134	NA	United States	2014-Dec-12	A/New York/WC-LVD-14-096/2014		Other Database Import	Shabman,R.; Das,S.R.; Shilts,M.; Fedorova,N.; Puri,V.; Shrivastava,S.; Amedeo,P.; Williams,M.; Hu,L.; Durbin,A.; Rocchi,I.; Williams,T.; Bao,Y.; Sanders,R.; Zhdanov,S.; Kiryutin,B.; Lipman,D.J.; Tatusova,T.; St. George,K.
EPI845135	NP	United States	2014-Dec-12	A/New York/WC-LVD-14-096/2014		Other Database Import	Shabman,R.; Das,S.R.; Shilts,M.; Fedorova,N.; Puri,V.; Shrivastava,S.; Amedeo,P.; Williams,M.; Hu,L.; Durbin,A.; Rocchi,I.; Williams,T.; Bao,Y.; Sanders,R.; Zhdanov,S.; Kiryutin,B.; Lipman,D.J.; Tatusova,T.; St. George,K.
EPI845136	NS	United States	2014-Dec-12	A/New York/WC-LVD-14-096/2014		Other Database Import	Shabman,R.; Das,S.R.; Shilts,M.; Fedorova,N.; Puri,V.; Shrivastava,S.; Amedeo,P.; Williams,M.; Hu,L.; Durbin,A.; Rocchi,I.; Williams,T.; Bao,Y.; Sanders,R.; Zhdanov,S.; Kiryutin,B.; Lipman,D.J.; Tatusova,T.; St. George,K.
EPI845137	PA	United States	2014-Dec-12	A/New York/WC-LVD-14-096/2014		Other Database Import	Shabman,R.; Das,S.R.; Shilts,M.; Fedorova,N.; Puri,V.; Shrivastava,S.; Amedeo,P.; Williams,M.; Hu,L.; Durbin,A.; Rocchi,I.; Williams,T.; Bao,Y.; Sanders,R.; Zhdanov,S.; Kiryutin,B.; Lipman,D.J.; Tatusova,T.; St. George,K.
EPI845138	PB1	United States	2014-Dec-12	A/New York/WC-LVD-14-096/2014		Other Database Import	Shabman,R.; Das,S.R.; Shilts,M.; Fedorova,N.; Puri,V.; Shrivastava,S.; Amedeo,P.; Williams,M.; Hu,L.; Durbin,A.; Rocchi,I.; Williams,T.; Bao,Y.; Sanders,R.; Zhdanov,S.; Kiryutin,B.; Lipman,D.J.; Tatusova,T.; St. George,K.
EPI845139	PB2	United States	2014-Dec-12	A/New York/WC-LVD-14-096/2014		Other Database Import	Shabman,R.; Das,S.R.; Shilts,M.; Fedorova,N.; Puri,V.; Shrivastava,S.; Amedeo,P.; Williams,M.; Hu,L.; Durbin,A.; Rocchi,I.; Williams,T.; Bao,Y.; Sanders,R.; Zhdanov,S.; Kiryutin,B.; Lipman,D.J.; Tatusova,T.; St. George,K.
EPI845132	HA	United States	2014-Dec-12	A/New York/WC-LVD-14-096/2014		Other Database Import	Shabman,R.; Das,S.R.; Shilts,M.; Fedorova,N.; Puri,V.; Shrivastava,S.; Amedeo,P.; Williams,M.; Hu,L.; Durbin,A.; Rocchi,I.; Williams,T.; Bao,Y.; Sanders,R.; Zhdanov,S.; Kiryutin,B.; Lipman,D.J.; Tatusova,T.; St. George,K.
EPI844878	NP	United States	2014-Dec-14	A/New York/WC-LVD-14-092/2014		Other Database Import	Shabman,R.; Das,S.R.; Shilts,M.; Fedorova,N.; Puri,V.; Shrivastava,S.; Amedeo,P.; Williams,M.; Hu,L.; Durbin,A.; Rocchi,I.; Williams,T.; Bao,Y.; Sanders,R.; Zhdanov,S.; Kiryutin,B.; Lipman,D.J.; Tatusova,T.; St. George,K.
EPI844879	NS	United States	2014-Dec-14	A/New York/WC-LVD-14-092/2014		Other Database Import	Shabman,R.; Das,S.R.; Shilts,M.; Fedorova,N.; Puri,V.; Shrivastava,S.; Amedeo,P.; Williams,M.; Hu,L.; Durbin,A.; Rocchi,I.; Williams,T.; Bao,Y.; Sanders,R.; Zhdanov,S.; Kiryutin,B.; Lipman,D.J.; Tatusova,T.; St. George,K.
EPI844880	PA	United States	2014-Dec-14	A/New York/WC-LVD-14-092/2014		Other Database Import	Shabman,R.; Das,S.R.; Shilts,M.; Fedorova,N.; Puri,V.; Shrivastava,S.; Amedeo,P.; Williams,M.; Hu,L.; Durbin,A.; Rocchi,I.; Williams,T.; Bao,Y.; Sanders,R.; Zhdanov,S.; Kiryutin,B.; Lipman,D.J.; Tatusova,T.; St. George,K.
EPI844881	PB1	United States	2014-Dec-14	A/New York/WC-LVD-14-092/2014		Other Database Import	Shabman,R.; Das,S.R.; Shilts,M.; Fedorova,N.; Puri,V.; Shrivastava,S.; Amedeo,P.; Williams,M.; Hu,L.; Durbin,A.; Rocchi,I.; Williams,T.; Bao,Y.; Sanders,R.; Zhdanov,S.; Kiryutin,B.; Lipman,D.J.; Tatusova,T.; St. George,K.
EPI844882	PB2	United States	2014-Dec-14	A/New York/WC-LVD-14-092/2014		Other Database Import	Shabman,R.; Das,S.R.; Shilts,M.; Fedorova,N.; Puri,V.; Shrivastava,S.; Amedeo,P.; Williams,M.; Hu,L.; Durbin,A.; Rocchi,I.; Williams,T.; Bao,Y.; Sanders,R.; Zhdanov,S.; Kiryutin,B.; Lipman,D.J.; Tatusova,T.; St. George,K.
EPI844875	HA	United States	2014-Dec-14	A/New York/WC-LVD-14-092/2014		Other Database Import	Shabman,R.; Das,S.R.; Shilts,M.; Fedorova,N.; Puri,V.; Shrivastava,S.; Amedeo,P.; Williams,M.; Hu,L.; Durbin,A.; Rocchi,I.; Williams,T.; Bao,Y.; Sanders,R.; Zhdanov,S.; Kiryutin,B.; Lipman,D.J.; Tatusova,T.; St. George,K.
EPI844876	MP	United States	2014-Dec-14	A/New York/WC-LVD-14-092/2014		Other Database Import	Shabman,R.; Das,S.R.; Shilts,M.; Fedorova,N.; Puri,V.; Shrivastava,S.; Amedeo,P.; Williams,M.; Hu,L.; Durbin,A.; Rocchi,I.; Williams,T.; Bao,Y.; Sanders,R.; Zhdanov,S.; Kiryutin,B.; Lipman,D.J.; Tatusova,T.; St. George,K.
EPI844877	NA	United States	2014-Dec-14	A/New York/WC-LVD-14-092/2014		Other Database Import	Shabman,R.; Das,S.R.; Shilts,M.; Fedorova,N.; Puri,V.; Shrivastava,S.; Amedeo,P.; Williams,M.; Hu,L.; Durbin,A.; Rocchi,I.; Williams,T.; Bao,Y.; Sanders,R.; Zhdanov,S.; Kiryutin,B.; Lipman,D.J.; Tatusova,T.; St. George,K.
EPI844851	HA	United States	2014-Dec-26	A/New York/WC-LVD-14-091/2014		Other Database Import	Shabman,R.; Das,S.R.; Shilts,M.; Fedorova,N.; Puri,V.; Shrivastava,S.; Amedeo,P.; Williams,M.; Hu,L.; Durbin,A.; Rocchi,I.; Williams,T.; Bao,Y.; Sanders,R.; Zhdanov,S.; Kiryutin,B.; Lipman,D.J.; Tatusova,T.; St. George,K.
EPI844852	MP	United States	2014-Dec-26	A/New York/WC-LVD-14-091/2014		Other Database Import	Shabman,R.; Das,S.R.; Shilts,M.; Fedorova,N.; Puri,V.; Shrivastava,S.; Amedeo,P.; Williams,M.; Hu,L.; Durbin,A.; Rocchi,I.; Williams,T.; Bao,Y.; Sanders,R.; Zhdanov,S.; Kiryutin,B.; Lipman,D.J.; Tatusova,T.; St. George,K.
EPI844853	NA	United States	2014-Dec-26	A/New York/WC-LVD-14-091/2014		Other Database Import	Shabman,R.; Das,S.R.; Shilts,M.; Fedorova,N.; Puri,V.; Shrivastava,S.; Amedeo,P.; Williams,M.; Hu,L.; Durbin,A.; Rocchi,I.; Williams,T.; Bao,Y.; Sanders,R.; Zhdanov,S.; Kiryutin,B.; Lipman,D.J.; Tatusova,T.; St. George,K.
EPI844854	NP	United States	2014-Dec-26	A/New York/WC-LVD-14-091/2014		Other Database Import	Shabman,R.; Das,S.R.; Shilts,M.; Fedorova,N.; Puri,V.; Shrivastava,S.; Amedeo,P.; Williams,M.; Hu,L.; Durbin,A.; Rocchi,I.; Williams,T.; Bao,Y.; Sanders,R.; Zhdanov,S.; Kiryutin,B.; Lipman,D.J.; Tatusova,T.; St. George,K.
EPI844855	NS	United States	2014-Dec-26	A/New York/WC-LVD-14-091/2014		Other Database Import	Shabman,R.; Das,S.R.; Shilts,M.; Fedorova,N.; Puri,V.; Shrivastava,S.; Amedeo,P.; Williams,M.; Hu,L.; Durbin,A.; Rocchi,I.; Williams,T.; Bao,Y.; Sanders,R.; Zhdanov,S.; Kiryutin,B.; Lipman,D.J.; Tatusova,T.; St. George,K.
EPI844856	PA	United States	2014-Dec-26	A/New York/WC-LVD-14-091/2014		Other Database Import	Shabman,R.; Das,S.R.; Shilts,M.; Fedorova,N.; Puri,V.; Shrivastava,S.; Amedeo,P.; Williams,M.; Hu,L.; Durbin,A.; Rocchi,I.; Williams,T.; Bao,Y.; Sanders,R.; Zhdanov,S.; Kiryutin,B.; Lipman,D.J.; Tatusova,T.; St. George,K.
EPI844857	PB1	United States	2014-Dec-26	A/New York/WC-LVD-14-091/2014		Other Database Import	Shabman,R.; Das,S.R.; Shilts,M.; Fedorova,N.; Puri,V.; Shrivastava,S.; Amedeo,P.; Williams,M.; Hu,L.; Durbin,A.; Rocchi,I.; Williams,T.; Bao,Y.; Sanders,R.; Zhdanov,S.; Kiryutin,B.; Lipman,D.J.; Tatusova,T.; St. George,K.
EPI844858	PB2	United States	2014-Dec-26	A/New York/WC-LVD-14-091/2014		Other Database Import	Shabman,R.; Das,S.R.; Shilts,M.; Fedorova,N.; Puri,V.; Shrivastava,S.; Amedeo,P.; Williams,M.; Hu,L.; Durbin,A.; Rocchi,I.; Williams,T.; Bao,Y.; Sanders,R.; Zhdanov,S.; Kiryutin,B.; Lipman,D.J.; Tatusova,T.; St. George,K.
EPI844835	HA	United States	2014-Dec-13	A/New York/WC-LVD-14-090/2014		Other Database Import	Shabman,R.; Das,S.R.; Shilts,M.; Fedorova,N.; Puri,V.; Shrivastava,S.; Amedeo,P.; Williams,M.; Hu,L.; Durbin,A.; Rocchi,I.; Williams,T.; Bao,Y.; Sanders,R.; Zhdanov,S.; Kiryutin,B.; Lipman,D.J.; Tatusova,T.; St. George,K.
EPI844836	MP	United States	2014-Dec-13	A/New York/WC-LVD-14-090/2014		Other Database Import	Shabman,R.; Das,S.R.; Shilts,M.; Fedorova,N.; Puri,V.; Shrivastava,S.; Amedeo,P.; Williams,M.; Hu,L.; Durbin,A.; Rocchi,I.; Williams,T.; Bao,Y.; Sanders,R.; Zhdanov,S.; Kiryutin,B.; Lipman,D.J.; Tatusova,T.; St. George,K.
EPI844837	NA	United States	2014-Dec-13	A/New York/WC-LVD-14-090/2014		Other Database Import	Shabman,R.; Das,S.R.; Shilts,M.; Fedorova,N.; Puri,V.; Shrivastava,S.; Amedeo,P.; Williams,M.; Hu,L.; Durbin,A.; Rocchi,I.; Williams,T.; Bao,Y.; Sanders,R.; Zhdanov,S.; Kiryutin,B.; Lipman,D.J.; Tatusova,T.; St. George,K.
EPI844838	NP	United States	2014-Dec-13	A/New York/WC-LVD-14-090/2014		Other Database Import	Shabman,R.; Das,S.R.; Shilts,M.; Fedorova,N.; Puri,V.; Shrivastava,S.; Amedeo,P.; Williams,M.; Hu,L.; Durbin,A.; Rocchi,I.; Williams,T.; Bao,Y.; Sanders,R.; Zhdanov,S.; Kiryutin,B.; Lipman,D.J.; Tatusova,T.; St. George,K.
EPI844839	NS	United States	2014-Dec-13	A/New York/WC-LVD-14-090/2014		Other Database Import	Shabman,R.; Das,S.R.; Shilts,M.; Fedorova,N.; Puri,V.; Shrivastava,S.; Amedeo,P.; Williams,M.; Hu,L.; Durbin,A.; Rocchi,I.; Williams,T.; Bao,Y.; Sanders,R.; Zhdanov,S.; Kiryutin,B.; Lipman,D.J.; Tatusova,T.; St. George,K.
EPI844840	PA	United States	2014-Dec-13	A/New York/WC-LVD-14-090/2014		Other Database Import	Shabman,R.; Das,S.R.; Shilts,M.; Fedorova,N.; Puri,V.; Shrivastava,S.; Amedeo,P.; Williams,M.; Hu,L.; Durbin,A.; Rocchi,I.; Williams,T.; Bao,Y.; Sanders,R.; Zhdanov,S.; Kiryutin,B.; Lipman,D.J.; Tatusova,T.; St. George,K.
EPI844841	PB1	United States	2014-Dec-13	A/New York/WC-LVD-14-090/2014		Other Database Import	Shabman,R.; Das,S.R.; Shilts,M.; Fedorova,N.; Puri,V.; Shrivastava,S.; Amedeo,P.; Williams,M.; Hu,L.; Durbin,A.; Rocchi,I.; Williams,T.; Bao,Y.; Sanders,R.; Zhdanov,S.; Kiryutin,B.; Lipman,D.J.; Tatusova,T.; St. George,K.
EPI844842	PB2	United States	2014-Dec-13	A/New York/WC-LVD-14-090/2014		Other Database Import	Shabman,R.; Das,S.R.; Shilts,M.; Fedorova,N.; Puri,V.; Shrivastava,S.; Amedeo,P.; Williams,M.; Hu,L.; Durbin,A.; Rocchi,I.; Williams,T.; Bao,Y.; Sanders,R.; Zhdanov,S.; Kiryutin,B.; Lipman,D.J.; Tatusova,T.; St. George,K.
EPI844739	HA	United States	2014-Dec-30	A/New York/WC-LVD-14-085/2014		Other Database Import	Shabman,R.; Das,S.R.; Shilts,M.; Fedorova,N.; Puri,V.; Shrivastava,S.; Amedeo,P.; Williams,M.; Hu,L.; Durbin,A.; Rocchi,I.; Williams,T.; Bao,Y.; Sanders,R.; Zhdanov,S.; Kiryutin,B.; Lipman,D.J.; Tatusova,T.; St. George,K.
EPI844740	MP	United States	2014-Dec-30	A/New York/WC-LVD-14-085/2014		Other Database Import	Shabman,R.; Das,S.R.; Shilts,M.; Fedorova,N.; Puri,V.; Shrivastava,S.; Amedeo,P.; Williams,M.; Hu,L.; Durbin,A.; Rocchi,I.; Williams,T.; Bao,Y.; Sanders,R.; Zhdanov,S.; Kiryutin,B.; Lipman,D.J.; Tatusova,T.; St. George,K.
EPI844741	NA	United States	2014-Dec-30	A/New York/WC-LVD-14-085/2014		Other Database Import	Shabman,R.; Das,S.R.; Shilts,M.; Fedorova,N.; Puri,V.; Shrivastava,S.; Amedeo,P.; Williams,M.; Hu,L.; Durbin,A.; Rocchi,I.; Williams,T.; Bao,Y.; Sanders,R.; Zhdanov,S.; Kiryutin,B.; Lipman,D.J.; Tatusova,T.; St. George,K.
EPI844742	NP	United States	2014-Dec-30	A/New York/WC-LVD-14-085/2014		Other Database Import	Shabman,R.; Das,S.R.; Shilts,M.; Fedorova,N.; Puri,V.; Shrivastava,S.; Amedeo,P.; Williams,M.; Hu,L.; Durbin,A.; Rocchi,I.; Williams,T.; Bao,Y.; Sanders,R.; Zhdanov,S.; Kiryutin,B.; Lipman,D.J.; Tatusova,T.; St. George,K.
EPI844743	NS	United States	2014-Dec-30	A/New York/WC-LVD-14-085/2014		Other Database Import	Shabman,R.; Das,S.R.; Shilts,M.; Fedorova,N.; Puri,V.; Shrivastava,S.; Amedeo,P.; Williams,M.; Hu,L.; Durbin,A.; Rocchi,I.; Williams,T.; Bao,Y.; Sanders,R.; Zhdanov,S.; Kiryutin,B.; Lipman,D.J.; Tatusova,T.; St. George,K.
EPI844744	PA	United States	2014-Dec-30	A/New York/WC-LVD-14-085/2014		Other Database Import	Shabman,R.; Das,S.R.; Shilts,M.; Fedorova,N.; Puri,V.; Shrivastava,S.; Amedeo,P.; Williams,M.; Hu,L.; Durbin,A.; Rocchi,I.; Williams,T.; Bao,Y.; Sanders,R.; Zhdanov,S.; Kiryutin,B.; Lipman,D.J.; Tatusova,T.; St. George,K.
EPI844745	PB1	United States	2014-Dec-30	A/New York/WC-LVD-14-085/2014		Other Database Import	Shabman,R.; Das,S.R.; Shilts,M.; Fedorova,N.; Puri,V.; Shrivastava,S.; Amedeo,P.; Williams,M.; Hu,L.; Durbin,A.; Rocchi,I.; Williams,T.; Bao,Y.; Sanders,R.; Zhdanov,S.; Kiryutin,B.; Lipman,D.J.; Tatusova,T.; St. George,K.
EPI844746	PB2	United States	2014-Dec-30	A/New York/WC-LVD-14-085/2014		Other Database Import	Shabman,R.; Das,S.R.; Shilts,M.; Fedorova,N.; Puri,V.; Shrivastava,S.; Amedeo,P.; Williams,M.; Hu,L.; Durbin,A.; Rocchi,I.; Williams,T.; Bao,Y.; Sanders,R.; Zhdanov,S.; Kiryutin,B.; Lipman,D.J.; Tatusova,T.; St. George,K.
EPI844675	HA	United States	2014-Dec-28	A/New York/WC-LVD-14-081/2014		Other Database Import	Shabman,R.; Das,S.R.; Shilts,M.; Fedorova,N.; Puri,V.; Shrivastava,S.; Amedeo,P.; Williams,M.; Hu,L.; Durbin,A.; Rocchi,I.; Williams,T.; Bao,Y.; Sanders,R.; Zhdanov,S.; Kiryutin,B.; Lipman,D.J.; Tatusova,T.; St. George,K.
EPI844676	MP	United States	2014-Dec-28	A/New York/WC-LVD-14-081/2014		Other Database Import	Shabman,R.; Das,S.R.; Shilts,M.; Fedorova,N.; Puri,V.; Shrivastava,S.; Amedeo,P.; Williams,M.; Hu,L.; Durbin,A.; Rocchi,I.; Williams,T.; Bao,Y.; Sanders,R.; Zhdanov,S.; Kiryutin,B.; Lipman,D.J.; Tatusova,T.; St. George,K.
EPI844677	NA	United States	2014-Dec-28	A/New York/WC-LVD-14-081/2014		Other Database Import	Shabman,R.; Das,S.R.; Shilts,M.; Fedorova,N.; Puri,V.; Shrivastava,S.; Amedeo,P.; Williams,M.; Hu,L.; Durbin,A.; Rocchi,I.; Williams,T.; Bao,Y.; Sanders,R.; Zhdanov,S.; Kiryutin,B.; Lipman,D.J.; Tatusova,T.; St. George,K.
EPI844678	NP	United States	2014-Dec-28	A/New York/WC-LVD-14-081/2014		Other Database Import	Shabman,R.; Das,S.R.; Shilts,M.; Fedorova,N.; Puri,V.; Shrivastava,S.; Amedeo,P.; Williams,M.; Hu,L.; Durbin,A.; Rocchi,I.; Williams,T.; Bao,Y.; Sanders,R.; Zhdanov,S.; Kiryutin,B.; Lipman,D.J.; Tatusova,T.; St. George,K.
EPI844679	NS	United States	2014-Dec-28	A/New York/WC-LVD-14-081/2014		Other Database Import	Shabman,R.; Das,S.R.; Shilts,M.; Fedorova,N.; Puri,V.; Shrivastava,S.; Amedeo,P.; Williams,M.; Hu,L.; Durbin,A.; Rocchi,I.; Williams,T.; Bao,Y.; Sanders,R.; Zhdanov,S.; Kiryutin,B.; Lipman,D.J.; Tatusova,T.; St. George,K.
EPI844680	PA	United States	2014-Dec-28	A/New York/WC-LVD-14-081/2014		Other Database Import	Shabman,R.; Das,S.R.; Shilts,M.; Fedorova,N.; Puri,V.; Shrivastava,S.; Amedeo,P.; Williams,M.; Hu,L.; Durbin,A.; Rocchi,I.; Williams,T.; Bao,Y.; Sanders,R.; Zhdanov,S.; Kiryutin,B.; Lipman,D.J.; Tatusova,T.; St. George,K.
EPI844681	PB1	United States	2014-Dec-28	A/New York/WC-LVD-14-081/2014		Other Database Import	Shabman,R.; Das,S.R.; Shilts,M.; Fedorova,N.; Puri,V.; Shrivastava,S.; Amedeo,P.; Williams,M.; Hu,L.; Durbin,A.; Rocchi,I.; Williams,T.; Bao,Y.; Sanders,R.; Zhdanov,S.; Kiryutin,B.; Lipman,D.J.; Tatusova,T.; St. George,K.
EPI844682	PB2	United States	2014-Dec-28	A/New York/WC-LVD-14-081/2014		Other Database Import	Shabman,R.; Das,S.R.; Shilts,M.; Fedorova,N.; Puri,V.; Shrivastava,S.; Amedeo,P.; Williams,M.; Hu,L.; Durbin,A.; Rocchi,I.; Williams,T.; Bao,Y.; Sanders,R.; Zhdanov,S.; Kiryutin,B.; Lipman,D.J.; Tatusova,T.; St. George,K.
EPI844639	NS	United States	2014-Dec-21	A/New York/WC-LVD-14-075/2014		Other Database Import	Shabman,R.; Das,S.R.; Shilts,M.; Fedorova,N.; Puri,V.; Shrivastava,S.; Amedeo,P.; Williams,M.; Hu,L.; Durbin,A.; Rocchi,I.; Williams,T.; Bao,Y.; Sanders,R.; Zhdanov,S.; Kiryutin,B.; Lipman,D.J.; Tatusova,T.; St. George,K.
EPI844640	PA	United States	2014-Dec-21	A/New York/WC-LVD-14-075/2014		Other Database Import	Shabman,R.; Das,S.R.; Shilts,M.; Fedorova,N.; Puri,V.; Shrivastava,S.; Amedeo,P.; Williams,M.; Hu,L.; Durbin,A.; Rocchi,I.; Williams,T.; Bao,Y.; Sanders,R.; Zhdanov,S.; Kiryutin,B.; Lipman,D.J.; Tatusova,T.; St. George,K.
EPI844641	PB1	United States	2014-Dec-21	A/New York/WC-LVD-14-075/2014		Other Database Import	Shabman,R.; Das,S.R.; Shilts,M.; Fedorova,N.; Puri,V.; Shrivastava,S.; Amedeo,P.; Williams,M.; Hu,L.; Durbin,A.; Rocchi,I.; Williams,T.; Bao,Y.; Sanders,R.; Zhdanov,S.; Kiryutin,B.; Lipman,D.J.; Tatusova,T.; St. George,K.
EPI844642	PB2	United States	2014-Dec-21	A/New York/WC-LVD-14-075/2014		Other Database Import	Shabman,R.; Das,S.R.; Shilts,M.; Fedorova,N.; Puri,V.; Shrivastava,S.; Amedeo,P.; Williams,M.; Hu,L.; Durbin,A.; Rocchi,I.; Williams,T.; Bao,Y.; Sanders,R.; Zhdanov,S.; Kiryutin,B.; Lipman,D.J.; Tatusova,T.; St. George,K.
EPI844635	HA	United States	2014-Dec-21	A/New York/WC-LVD-14-075/2014		Other Database Import	Shabman,R.; Das,S.R.; Shilts,M.; Fedorova,N.; Puri,V.; Shrivastava,S.; Amedeo,P.; Williams,M.; Hu,L.; Durbin,A.; Rocchi,I.; Williams,T.; Bao,Y.; Sanders,R.; Zhdanov,S.; Kiryutin,B.; Lipman,D.J.; Tatusova,T.; St. George,K.
EPI844636	MP	United States	2014-Dec-21	A/New York/WC-LVD-14-075/2014		Other Database Import	Shabman,R.; Das,S.R.; Shilts,M.; Fedorova,N.; Puri,V.; Shrivastava,S.; Amedeo,P.; Williams,M.; Hu,L.; Durbin,A.; Rocchi,I.; Williams,T.; Bao,Y.; Sanders,R.; Zhdanov,S.; Kiryutin,B.; Lipman,D.J.; Tatusova,T.; St. George,K.
EPI844637	NA	United States	2014-Dec-21	A/New York/WC-LVD-14-075/2014		Other Database Import	Shabman,R.; Das,S.R.; Shilts,M.; Fedorova,N.; Puri,V.; Shrivastava,S.; Amedeo,P.; Williams,M.; Hu,L.; Durbin,A.; Rocchi,I.; Williams,T.; Bao,Y.; Sanders,R.; Zhdanov,S.; Kiryutin,B.; Lipman,D.J.; Tatusova,T.; St. George,K.
EPI844638	NP	United States	2014-Dec-21	A/New York/WC-LVD-14-075/2014		Other Database Import	Shabman,R.; Das,S.R.; Shilts,M.; Fedorova,N.; Puri,V.; Shrivastava,S.; Amedeo,P.; Williams,M.; Hu,L.; Durbin,A.; Rocchi,I.; Williams,T.; Bao,Y.; Sanders,R.; Zhdanov,S.; Kiryutin,B.; Lipman,D.J.; Tatusova,T.; St. George,K.
EPI844631	NS	United States	2014-Dec-17	A/New York/WC-LVD-14-074/2014		Other Database Import	Shabman,R.; Das,S.R.; Shilts,M.; Fedorova,N.; Puri,V.; Shrivastava,S.; Amedeo,P.; Williams,M.; Hu,L.; Durbin,A.; Rocchi,I.; Williams,T.; Bao,Y.; Sanders,R.; Zhdanov,S.; Kiryutin,B.; Lipman,D.J.; Tatusova,T.; St. George,K.
EPI844632	PA	United States	2014-Dec-17	A/New York/WC-LVD-14-074/2014		Other Database Import	Shabman,R.; Das,S.R.; Shilts,M.; Fedorova,N.; Puri,V.; Shrivastava,S.; Amedeo,P.; Williams,M.; Hu,L.; Durbin,A.; Rocchi,I.; Williams,T.; Bao,Y.; Sanders,R.; Zhdanov,S.; Kiryutin,B.; Lipman,D.J.; Tatusova,T.; St. George,K.
EPI844633	PB1	United States	2014-Dec-17	A/New York/WC-LVD-14-074/2014		Other Database Import	Shabman,R.; Das,S.R.; Shilts,M.; Fedorova,N.; Puri,V.; Shrivastava,S.; Amedeo,P.; Williams,M.; Hu,L.; Durbin,A.; Rocchi,I.; Williams,T.; Bao,Y.; Sanders,R.; Zhdanov,S.; Kiryutin,B.; Lipman,D.J.; Tatusova,T.; St. George,K.
EPI844634	PB2	United States	2014-Dec-17	A/New York/WC-LVD-14-074/2014		Other Database Import	Shabman,R.; Das,S.R.; Shilts,M.; Fedorova,N.; Puri,V.; Shrivastava,S.; Amedeo,P.; Williams,M.; Hu,L.; Durbin,A.; Rocchi,I.; Williams,T.; Bao,Y.; Sanders,R.; Zhdanov,S.; Kiryutin,B.; Lipman,D.J.; Tatusova,T.; St. George,K.
EPI844627	HA	United States	2014-Dec-17	A/New York/WC-LVD-14-074/2014		Other Database Import	Shabman,R.; Das,S.R.; Shilts,M.; Fedorova,N.; Puri,V.; Shrivastava,S.; Amedeo,P.; Williams,M.; Hu,L.; Durbin,A.; Rocchi,I.; Williams,T.; Bao,Y.; Sanders,R.; Zhdanov,S.; Kiryutin,B.; Lipman,D.J.; Tatusova,T.; St. George,K.
EPI844628	MP	United States	2014-Dec-17	A/New York/WC-LVD-14-074/2014		Other Database Import	Shabman,R.; Das,S.R.; Shilts,M.; Fedorova,N.; Puri,V.; Shrivastava,S.; Amedeo,P.; Williams,M.; Hu,L.; Durbin,A.; Rocchi,I.; Williams,T.; Bao,Y.; Sanders,R.; Zhdanov,S.; Kiryutin,B.; Lipman,D.J.; Tatusova,T.; St. George,K.
EPI844629	NA	United States	2014-Dec-17	A/New York/WC-LVD-14-074/2014		Other Database Import	Shabman,R.; Das,S.R.; Shilts,M.; Fedorova,N.; Puri,V.; Shrivastava,S.; Amedeo,P.; Williams,M.; Hu,L.; Durbin,A.; Rocchi,I.; Williams,T.; Bao,Y.; Sanders,R.; Zhdanov,S.; Kiryutin,B.; Lipman,D.J.; Tatusova,T.; St. George,K.
EPI844630	NP	United States	2014-Dec-17	A/New York/WC-LVD-14-074/2014		Other Database Import	Shabman,R.; Das,S.R.; Shilts,M.; Fedorova,N.; Puri,V.; Shrivastava,S.; Amedeo,P.; Williams,M.; Hu,L.; Durbin,A.; Rocchi,I.; Williams,T.; Bao,Y.; Sanders,R.; Zhdanov,S.; Kiryutin,B.; Lipman,D.J.; Tatusova,T.; St. George,K.
EPI844615	NS	United States	2014-Dec-10	A/New York/WC-LVD-14-072/2014		Other Database Import	Shabman,R.; Das,S.R.; Shilts,M.; Fedorova,N.; Puri,V.; Shrivastava,S.; Amedeo,P.; Williams,M.; Hu,L.; Durbin,A.; Rocchi,I.; Williams,T.; Bao,Y.; Sanders,R.; Zhdanov,S.; Kiryutin,B.; Lipman,D.J.; Tatusova,T.; St. George,K.
EPI844616	PA	United States	2014-Dec-10	A/New York/WC-LVD-14-072/2014		Other Database Import	Shabman,R.; Das,S.R.; Shilts,M.; Fedorova,N.; Puri,V.; Shrivastava,S.; Amedeo,P.; Williams,M.; Hu,L.; Durbin,A.; Rocchi,I.; Williams,T.; Bao,Y.; Sanders,R.; Zhdanov,S.; Kiryutin,B.; Lipman,D.J.; Tatusova,T.; St. George,K.
EPI844617	PB1	United States	2014-Dec-10	A/New York/WC-LVD-14-072/2014		Other Database Import	Shabman,R.; Das,S.R.; Shilts,M.; Fedorova,N.; Puri,V.; Shrivastava,S.; Amedeo,P.; Williams,M.; Hu,L.; Durbin,A.; Rocchi,I.; Williams,T.; Bao,Y.; Sanders,R.; Zhdanov,S.; Kiryutin,B.; Lipman,D.J.; Tatusova,T.; St. George,K.
EPI844618	PB2	United States	2014-Dec-10	A/New York/WC-LVD-14-072/2014		Other Database Import	Shabman,R.; Das,S.R.; Shilts,M.; Fedorova,N.; Puri,V.; Shrivastava,S.; Amedeo,P.; Williams,M.; Hu,L.; Durbin,A.; Rocchi,I.; Williams,T.; Bao,Y.; Sanders,R.; Zhdanov,S.; Kiryutin,B.; Lipman,D.J.; Tatusova,T.; St. George,K.
EPI844611	HA	United States	2014-Dec-10	A/New York/WC-LVD-14-072/2014		Other Database Import	Shabman,R.; Das,S.R.; Shilts,M.; Fedorova,N.; Puri,V.; Shrivastava,S.; Amedeo,P.; Williams,M.; Hu,L.; Durbin,A.; Rocchi,I.; Williams,T.; Bao,Y.; Sanders,R.; Zhdanov,S.; Kiryutin,B.; Lipman,D.J.; Tatusova,T.; St. George,K.
EPI844612	MP	United States	2014-Dec-10	A/New York/WC-LVD-14-072/2014		Other Database Import	Shabman,R.; Das,S.R.; Shilts,M.; Fedorova,N.; Puri,V.; Shrivastava,S.; Amedeo,P.; Williams,M.; Hu,L.; Durbin,A.; Rocchi,I.; Williams,T.; Bao,Y.; Sanders,R.; Zhdanov,S.; Kiryutin,B.; Lipman,D.J.; Tatusova,T.; St. George,K.
EPI844613	NA	United States	2014-Dec-10	A/New York/WC-LVD-14-072/2014		Other Database Import	Shabman,R.; Das,S.R.; Shilts,M.; Fedorova,N.; Puri,V.; Shrivastava,S.; Amedeo,P.; Williams,M.; Hu,L.; Durbin,A.; Rocchi,I.; Williams,T.; Bao,Y.; Sanders,R.; Zhdanov,S.; Kiryutin,B.; Lipman,D.J.; Tatusova,T.; St. George,K.
EPI844614	NP	United States	2014-Dec-10	A/New York/WC-LVD-14-072/2014		Other Database Import	Shabman,R.; Das,S.R.; Shilts,M.; Fedorova,N.; Puri,V.; Shrivastava,S.; Amedeo,P.; Williams,M.; Hu,L.; Durbin,A.; Rocchi,I.; Williams,T.; Bao,Y.; Sanders,R.; Zhdanov,S.; Kiryutin,B.; Lipman,D.J.; Tatusova,T.; St. George,K.
EPI844599	NS	United States	2014-Dec-02	A/New York/WC-LVD-14-070/2014		Other Database Import	Shabman,R.; Das,S.R.; Shilts,M.; Fedorova,N.; Puri,V.; Shrivastava,S.; Amedeo,P.; Williams,M.; Hu,L.; Durbin,A.; Rocchi,I.; Williams,T.; Bao,Y.; Sanders,R.; Zhdanov,S.; Kiryutin,B.; Lipman,D.J.; Tatusova,T.; St. George,K.
EPI844600	PA	United States	2014-Dec-02	A/New York/WC-LVD-14-070/2014		Other Database Import	Shabman,R.; Das,S.R.; Shilts,M.; Fedorova,N.; Puri,V.; Shrivastava,S.; Amedeo,P.; Williams,M.; Hu,L.; Durbin,A.; Rocchi,I.; Williams,T.; Bao,Y.; Sanders,R.; Zhdanov,S.; Kiryutin,B.; Lipman,D.J.; Tatusova,T.; St. George,K.
EPI844601	PB1	United States	2014-Dec-02	A/New York/WC-LVD-14-070/2014		Other Database Import	Shabman,R.; Das,S.R.; Shilts,M.; Fedorova,N.; Puri,V.; Shrivastava,S.; Amedeo,P.; Williams,M.; Hu,L.; Durbin,A.; Rocchi,I.; Williams,T.; Bao,Y.; Sanders,R.; Zhdanov,S.; Kiryutin,B.; Lipman,D.J.; Tatusova,T.; St. George,K.
EPI844602	PB2	United States	2014-Dec-02	A/New York/WC-LVD-14-070/2014		Other Database Import	Shabman,R.; Das,S.R.; Shilts,M.; Fedorova,N.; Puri,V.; Shrivastava,S.; Amedeo,P.; Williams,M.; Hu,L.; Durbin,A.; Rocchi,I.; Williams,T.; Bao,Y.; Sanders,R.; Zhdanov,S.; Kiryutin,B.; Lipman,D.J.; Tatusova,T.; St. George,K.
EPI844595	HA	United States	2014-Dec-02	A/New York/WC-LVD-14-070/2014		Other Database Import	Shabman,R.; Das,S.R.; Shilts,M.; Fedorova,N.; Puri,V.; Shrivastava,S.; Amedeo,P.; Williams,M.; Hu,L.; Durbin,A.; Rocchi,I.; Williams,T.; Bao,Y.; Sanders,R.; Zhdanov,S.; Kiryutin,B.; Lipman,D.J.; Tatusova,T.; St. George,K.
EPI844596	MP	United States	2014-Dec-02	A/New York/WC-LVD-14-070/2014		Other Database Import	Shabman,R.; Das,S.R.; Shilts,M.; Fedorova,N.; Puri,V.; Shrivastava,S.; Amedeo,P.; Williams,M.; Hu,L.; Durbin,A.; Rocchi,I.; Williams,T.; Bao,Y.; Sanders,R.; Zhdanov,S.; Kiryutin,B.; Lipman,D.J.; Tatusova,T.; St. George,K.
EPI844597	NA	United States	2014-Dec-02	A/New York/WC-LVD-14-070/2014		Other Database Import	Shabman,R.; Das,S.R.; Shilts,M.; Fedorova,N.; Puri,V.; Shrivastava,S.; Amedeo,P.; Williams,M.; Hu,L.; Durbin,A.; Rocchi,I.; Williams,T.; Bao,Y.; Sanders,R.; Zhdanov,S.; Kiryutin,B.; Lipman,D.J.; Tatusova,T.; St. George,K.
EPI844598	NP	United States	2014-Dec-02	A/New York/WC-LVD-14-070/2014		Other Database Import	Shabman,R.; Das,S.R.; Shilts,M.; Fedorova,N.; Puri,V.; Shrivastava,S.; Amedeo,P.; Williams,M.; Hu,L.; Durbin,A.; Rocchi,I.; Williams,T.; Bao,Y.; Sanders,R.; Zhdanov,S.; Kiryutin,B.; Lipman,D.J.; Tatusova,T.; St. George,K.
EPI844591	NS	United States	2014-Dec-02	A/New York/WC-LVD-14-069/2014		Other Database Import	Shabman,R.; Das,S.R.; Shilts,M.; Fedorova,N.; Puri,V.; Shrivastava,S.; Amedeo,P.; Williams,M.; Hu,L.; Durbin,A.; Rocchi,I.; Williams,T.; Bao,Y.; Sanders,R.; Zhdanov,S.; Kiryutin,B.; Lipman,D.J.; Tatusova,T.; St. George,K.
EPI844592	PA	United States	2014-Dec-02	A/New York/WC-LVD-14-069/2014		Other Database Import	Shabman,R.; Das,S.R.; Shilts,M.; Fedorova,N.; Puri,V.; Shrivastava,S.; Amedeo,P.; Williams,M.; Hu,L.; Durbin,A.; Rocchi,I.; Williams,T.; Bao,Y.; Sanders,R.; Zhdanov,S.; Kiryutin,B.; Lipman,D.J.; Tatusova,T.; St. George,K.
EPI844593	PB1	United States	2014-Dec-02	A/New York/WC-LVD-14-069/2014		Other Database Import	Shabman,R.; Das,S.R.; Shilts,M.; Fedorova,N.; Puri,V.; Shrivastava,S.; Amedeo,P.; Williams,M.; Hu,L.; Durbin,A.; Rocchi,I.; Williams,T.; Bao,Y.; Sanders,R.; Zhdanov,S.; Kiryutin,B.; Lipman,D.J.; Tatusova,T.; St. George,K.
EPI844594	PB2	United States	2014-Dec-02	A/New York/WC-LVD-14-069/2014		Other Database Import	Shabman,R.; Das,S.R.; Shilts,M.; Fedorova,N.; Puri,V.; Shrivastava,S.; Amedeo,P.; Williams,M.; Hu,L.; Durbin,A.; Rocchi,I.; Williams,T.; Bao,Y.; Sanders,R.; Zhdanov,S.; Kiryutin,B.; Lipman,D.J.; Tatusova,T.; St. George,K.
EPI844587	HA	United States	2014-Dec-02	A/New York/WC-LVD-14-069/2014		Other Database Import	Shabman,R.; Das,S.R.; Shilts,M.; Fedorova,N.; Puri,V.; Shrivastava,S.; Amedeo,P.; Williams,M.; Hu,L.; Durbin,A.; Rocchi,I.; Williams,T.; Bao,Y.; Sanders,R.; Zhdanov,S.; Kiryutin,B.; Lipman,D.J.; Tatusova,T.; St. George,K.
EPI844590	NP	United States	2014-Dec-02	A/New York/WC-LVD-14-069/2014		Other Database Import	Shabman,R.; Das,S.R.; Shilts,M.; Fedorova,N.; Puri,V.; Shrivastava,S.; Amedeo,P.; Williams,M.; Hu,L.; Durbin,A.; Rocchi,I.; Williams,T.; Bao,Y.; Sanders,R.; Zhdanov,S.; Kiryutin,B.; Lipman,D.J.; Tatusova,T.; St. George,K.
EPI844588	MP	United States	2014-Dec-02	A/New York/WC-LVD-14-069/2014		Other Database Import	Shabman,R.; Das,S.R.; Shilts,M.; Fedorova,N.; Puri,V.; Shrivastava,S.; Amedeo,P.; Williams,M.; Hu,L.; Durbin,A.; Rocchi,I.; Williams,T.; Bao,Y.; Sanders,R.; Zhdanov,S.; Kiryutin,B.; Lipman,D.J.; Tatusova,T.; St. George,K.
EPI844589	NA	United States	2014-Dec-02	A/New York/WC-LVD-14-069/2014		Other Database Import	Shabman,R.; Das,S.R.; Shilts,M.; Fedorova,N.; Puri,V.; Shrivastava,S.; Amedeo,P.; Williams,M.; Hu,L.; Durbin,A.; Rocchi,I.; Williams,T.; Bao,Y.; Sanders,R.; Zhdanov,S.; Kiryutin,B.; Lipman,D.J.; Tatusova,T.; St. George,K.
EPI844575	NS	United States	2014-Dec-29	A/New York/WC-LVD-14-066/2014		Other Database Import	Shabman,R.; Das,S.R.; Shilts,M.; Fedorova,N.; Puri,V.; Shrivastava,S.; Amedeo,P.; Williams,M.; Hu,L.; Durbin,A.; Rocchi,I.; Williams,T.; Bao,Y.; Sanders,R.; Zhdanov,S.; Kiryutin,B.; Lipman,D.J.; Tatusova,T.; St. George,K.
EPI844576	PA	United States	2014-Dec-29	A/New York/WC-LVD-14-066/2014		Other Database Import	Shabman,R.; Das,S.R.; Shilts,M.; Fedorova,N.; Puri,V.; Shrivastava,S.; Amedeo,P.; Williams,M.; Hu,L.; Durbin,A.; Rocchi,I.; Williams,T.; Bao,Y.; Sanders,R.; Zhdanov,S.; Kiryutin,B.; Lipman,D.J.; Tatusova,T.; St. George,K.
EPI844577	PB1	United States	2014-Dec-29	A/New York/WC-LVD-14-066/2014		Other Database Import	Shabman,R.; Das,S.R.; Shilts,M.; Fedorova,N.; Puri,V.; Shrivastava,S.; Amedeo,P.; Williams,M.; Hu,L.; Durbin,A.; Rocchi,I.; Williams,T.; Bao,Y.; Sanders,R.; Zhdanov,S.; Kiryutin,B.; Lipman,D.J.; Tatusova,T.; St. George,K.
EPI844578	PB2	United States	2014-Dec-29	A/New York/WC-LVD-14-066/2014		Other Database Import	Shabman,R.; Das,S.R.; Shilts,M.; Fedorova,N.; Puri,V.; Shrivastava,S.; Amedeo,P.; Williams,M.; Hu,L.; Durbin,A.; Rocchi,I.; Williams,T.; Bao,Y.; Sanders,R.; Zhdanov,S.; Kiryutin,B.; Lipman,D.J.; Tatusova,T.; St. George,K.
EPI844571	HA	United States	2014-Dec-29	A/New York/WC-LVD-14-066/2014		Other Database Import	Shabman,R.; Das,S.R.; Shilts,M.; Fedorova,N.; Puri,V.; Shrivastava,S.; Amedeo,P.; Williams,M.; Hu,L.; Durbin,A.; Rocchi,I.; Williams,T.; Bao,Y.; Sanders,R.; Zhdanov,S.; Kiryutin,B.; Lipman,D.J.; Tatusova,T.; St. George,K.
EPI844572	MP	United States	2014-Dec-29	A/New York/WC-LVD-14-066/2014		Other Database Import	Shabman,R.; Das,S.R.; Shilts,M.; Fedorova,N.; Puri,V.; Shrivastava,S.; Amedeo,P.; Williams,M.; Hu,L.; Durbin,A.; Rocchi,I.; Williams,T.; Bao,Y.; Sanders,R.; Zhdanov,S.; Kiryutin,B.; Lipman,D.J.; Tatusova,T.; St. George,K.
EPI844573	NA	United States	2014-Dec-29	A/New York/WC-LVD-14-066/2014		Other Database Import	Shabman,R.; Das,S.R.; Shilts,M.; Fedorova,N.; Puri,V.; Shrivastava,S.; Amedeo,P.; Williams,M.; Hu,L.; Durbin,A.; Rocchi,I.; Williams,T.; Bao,Y.; Sanders,R.; Zhdanov,S.; Kiryutin,B.; Lipman,D.J.; Tatusova,T.; St. George,K.
EPI844574	NP	United States	2014-Dec-29	A/New York/WC-LVD-14-066/2014		Other Database Import	Shabman,R.; Das,S.R.; Shilts,M.; Fedorova,N.; Puri,V.; Shrivastava,S.; Amedeo,P.; Williams,M.; Hu,L.; Durbin,A.; Rocchi,I.; Williams,T.; Bao,Y.; Sanders,R.; Zhdanov,S.; Kiryutin,B.; Lipman,D.J.; Tatusova,T.; St. George,K.
EPI840286	HA	China	2014-Dec-01	A/Beijingfengtai/0036/2014		Other Database Import	Pan,Y.; Yang,P.; Shi,W.; Cui,S.; Peng,X.; Zhang,D.; Lu,G.; Zhao,J.; Liu,Y.; Wang,Q.
EPI840294	NA	China	2014-Dec-01	A/Beijingfengtai/0036/2014		Other Database Import	Pan,Y.; Yang,P.; Shi,W.; Cui,S.; Peng,X.; Zhang,D.; Lu,G.; Zhao,J.; Liu,Y.; Wang,Q.
EPI806294	HA	Japan	2014-Dec-22	A/Ishikawa/DS-164/2014		Other Database Import	Chong,Y.; Ikematsu,H.
EPI806292	HA	Japan	2014-Dec-19	A/Gunma/DS-126/2014		Other Database Import	Chong,Y.; Ikematsu,H.
EPI806291	HA	Japan	2014-Dec-16	A/Fukuoka/DS-85/2014		Other Database Import	Chong,Y.; Ikematsu,H.
EPI806284	HA	Japan	2014-Dec-24	A/Hyogo/JP-115/2014		Other Database Import	Chong,Y.; Ikematsu,H.
EPI806279	HA	Japan	2014-Dec-15	A/Kanagawa/JP-20/2014		Other Database Import	Chong,Y.; Ikematsu,H.
EPI806277	HA	Japan	2014-Dec-01	A/Kanagawa/JP-3/2014		Other Database Import	Chong,Y.; Ikematsu,H.
EPI750316	PB2	United States	2014-Dec-30	A/DC/1/2014		Other Database Import	Hain,E.A.; Brown,S.H.; Weeden,C.; Dahourou,G.A.; Epie,N.N.
EPI750317	PB1	United States	2014-Dec-30	A/DC/1/2014		Other Database Import	Hain,E.A.; Brown,S.H.; Weeden,C.; Dahourou,G.A.; Epie,N.N.
EPI750318	PA	United States	2014-Dec-30	A/DC/1/2014		Other Database Import	Hain,E.A.; Brown,S.H.; Weeden,C.; Dahourou,G.A.; Epie,N.N.
EPI750319	HA	United States	2014-Dec-30	A/DC/1/2014		Other Database Import	Hain,E.A.; Brown,S.H.; Weeden,C.; Dahourou,G.A.; Epie,N.N.
EPI750320	NP	United States	2014-Dec-30	A/DC/1/2014		Other Database Import	Hain,E.A.; Brown,S.H.; Weeden,C.; Dahourou,G.A.; Epie,N.N.
EPI750321	NA	United States	2014-Dec-30	A/DC/1/2014		Other Database Import	Hain,E.A.; Brown,S.H.; Weeden,C.; Dahourou,G.A.; Epie,N.N.
EPI750322	MP	United States	2014-Dec-30	A/DC/1/2014		Other Database Import	Hain,E.A.; Brown,S.H.; Weeden,C.; Dahourou,G.A.; Epie,N.N.
EPI750323	NS	United States	2014-Dec-30	A/DC/1/2014		Other Database Import	Hain,E.A.; Brown,S.H.; Weeden,C.; Dahourou,G.A.; Epie,N.N.
EPI737259	HA	Canada	2014-Dec-14	A/Quebec/69/2014		Other Database Import	Skowronski,D.M.; Chambers,C.; Sabaiduc,S.; De Serres,G.; Winter,A.-L.; Dickinson,J.A.; Gubbay,J.; Drews,S.J.; Martineau,C.; Krajden,M.; Eshaghi,A.; Kwindt,T.L.; Bastien,N.; Li,Y.
EPI737236	HA	Canada	2014-Dec-29	A/Ontario/83/2014		Other Database Import	Skowronski,D.M.; Chambers,C.; Sabaiduc,S.; De Serres,G.; Winter,A.-L.; Dickinson,J.A.; Gubbay,J.; Drews,S.J.; Martineau,C.; Krajden,M.; Eshaghi,A.; Kwindt,T.L.; Bastien,N.; Li,Y.
EPI737228	HA	Canada	2014-Dec-29	A/Ontario/84/2014		Other Database Import	Skowronski,D.M.; Chambers,C.; Sabaiduc,S.; De Serres,G.; Winter,A.-L.; Dickinson,J.A.; Gubbay,J.; Drews,S.J.; Martineau,C.; Krajden,M.; Eshaghi,A.; Kwindt,T.L.; Bastien,N.; Li,Y.
EPI737099	HA	Canada	2014-Dec-22	A/Alberta/178/2014		Other Database Import	Skowronski,D.M.; Chambers,C.; Sabaiduc,S.; De Serres,G.; Winter,A.-L.; Dickinson,J.A.; Gubbay,J.; Drews,S.J.; Martineau,C.; Krajden,M.; Eshaghi,A.; Kwindt,T.L.; Bastien,N.; Li,Y.
EPI693003	HA	Egypt	2014-Dec-21	A/Egypt/8102/2014	Ministry of Health and Population	Crick Worldwide Influenza Centre
EPI693004	NA	Egypt	2014-Dec-21	A/Egypt/8102/2014	Ministry of Health and Population	Crick Worldwide Influenza Centre
EPI675081	PB1	United States	2014-Dec-29	A/Virginia/51/2014	Virginia Division of Consolidated Laboratories	Centers for Disease Control and Prevention
EPI675076	NP	United States	2014-Dec-29	A/Virginia/51/2014	Virginia Division of Consolidated Laboratories	Centers for Disease Control and Prevention
EPI675077	NS	United States	2014-Dec-29	A/Virginia/51/2014	Virginia Division of Consolidated Laboratories	Centers for Disease Control and Prevention
EPI675078	MP	United States	2014-Dec-29	A/Virginia/51/2014	Virginia Division of Consolidated Laboratories	Centers for Disease Control and Prevention
EPI675079	PA	United States	2014-Dec-29	A/Virginia/51/2014	Virginia Division of Consolidated Laboratories	Centers for Disease Control and Prevention
EPI675080	PB2	United States	2014-Dec-29	A/Virginia/51/2014	Virginia Division of Consolidated Laboratories	Centers for Disease Control and Prevention
EPI675082	NA	United States	2014-Dec-29	A/Virginia/51/2014	Virginia Division of Consolidated Laboratories	Centers for Disease Control and Prevention
EPI675083	HA	United States	2014-Dec-29	A/Virginia/51/2014	Virginia Division of Consolidated Laboratories	Centers for Disease Control and Prevention
EPI672412	HA	Japan	2014-Dec-08	A/Hyogo/4001/2014	National Institute of Infectious Diseases (NIID)	Crick Worldwide Influenza Centre
EPI672413	NA	Japan	2014-Dec-08	A/Hyogo/4001/2014	National Institute of Infectious Diseases (NIID)	Crick Worldwide Influenza Centre
EPI669720	NP	United States	2014-Dec-29	A/Virginia/51/2014	Virginia Division of Consolidated Laboratories	Centers for Disease Control and Prevention
EPI669721	NS	United States	2014-Dec-29	A/Virginia/51/2014	Virginia Division of Consolidated Laboratories	Centers for Disease Control and Prevention
EPI669722	MP	United States	2014-Dec-29	A/Virginia/51/2014	Virginia Division of Consolidated Laboratories	Centers for Disease Control and Prevention
EPI669723	PA	United States	2014-Dec-29	A/Virginia/51/2014	Virginia Division of Consolidated Laboratories	Centers for Disease Control and Prevention
EPI669724	PB2	United States	2014-Dec-29	A/Virginia/51/2014	Virginia Division of Consolidated Laboratories	Centers for Disease Control and Prevention
EPI669725	PB1	United States	2014-Dec-29	A/Virginia/51/2014	Virginia Division of Consolidated Laboratories	Centers for Disease Control and Prevention
EPI669726	HA	United States	2014-Dec-29	A/Virginia/51/2014	Virginia Division of Consolidated Laboratories	Centers for Disease Control and Prevention
EPI663247	HA	United States	2014-Dec-28	A/Washington/4723/2014		Other Database Import	Gruner,W.E.; Jones,S.L.; Sinclair,L.E.; Sarria,S.H.; Bisaha,S.A.; Canas,L.C.; Baker,J.A.; Couch,M.R.; Garrett,C.M.; Powell,M.L.; Hanson,J.F.; Yohannes,R.A.; DeMarcus,L.S.; Smith,J.P.; Fumia,K.F.; Federinko,S.P.; Macias,E.A.; Olsen,E.T.; Sjoberg,P.A.
EPI663240	HA	United States	2014-Dec-24	A/Texas/4716/2014		Other Database Import	Gruner,W.E.; Jones,S.L.; Sinclair,L.E.; Sarria,S.H.; Bisaha,S.A.; Canas,L.C.; Baker,J.A.; Couch,M.R.; Garrett,C.M.; Powell,M.L.; Hanson,J.F.; Yohannes,R.A.; DeMarcus,L.S.; Smith,J.P.; Fumia,K.F.; Federinko,S.P.; Macias,E.A.; Olsen,E.T.; Sjoberg,P.A.
EPI663239	HA	United States	2014-Dec-22	A/Texas/4715/2014		Other Database Import	Gruner,W.E.; Jones,S.L.; Sinclair,L.E.; Sarria,S.H.; Bisaha,S.A.; Canas,L.C.; Baker,J.A.; Couch,M.R.; Garrett,C.M.; Powell,M.L.; Hanson,J.F.; Yohannes,R.A.; DeMarcus,L.S.; Smith,J.P.; Fumia,K.F.; Federinko,S.P.; Macias,E.A.; Olsen,E.T.; Sjoberg,P.A.
EPI663238	HA	United States	2014-Dec-17	A/Texas/4714/2014		Other Database Import	Gruner,W.E.; Jones,S.L.; Sinclair,L.E.; Sarria,S.H.; Bisaha,S.A.; Canas,L.C.; Baker,J.A.; Couch,M.R.; Garrett,C.M.; Powell,M.L.; Hanson,J.F.; Yohannes,R.A.; DeMarcus,L.S.; Smith,J.P.; Fumia,K.F.; Federinko,S.P.; Macias,E.A.; Olsen,E.T.; Sjoberg,P.A.
EPI663223	HA	United States	2014-Dec-30	A/Oklahoma/4699/2014		Other Database Import	Gruner,W.E.; Jones,S.L.; Sinclair,L.E.; Sarria,S.H.; Bisaha,S.A.; Canas,L.C.; Baker,J.A.; Couch,M.R.; Garrett,C.M.; Powell,M.L.; Hanson,J.F.; Yohannes,R.A.; DeMarcus,L.S.; Smith,J.P.; Fumia,K.F.; Federinko,S.P.; Macias,E.A.; Olsen,E.T.; Sjoberg,P.A.
EPI663222	HA	United States	2014-Dec-29	A/Oklahoma/4698/2014		Other Database Import	Gruner,W.E.; Jones,S.L.; Sinclair,L.E.; Sarria,S.H.; Bisaha,S.A.; Canas,L.C.; Baker,J.A.; Couch,M.R.; Garrett,C.M.; Powell,M.L.; Hanson,J.F.; Yohannes,R.A.; DeMarcus,L.S.; Smith,J.P.; Fumia,K.F.; Federinko,S.P.; Macias,E.A.; Olsen,E.T.; Sjoberg,P.A.
EPI663221	HA	United States	2014-Dec-23	A/Oklahoma/4697/2014		Other Database Import	Gruner,W.E.; Jones,S.L.; Sinclair,L.E.; Sarria,S.H.; Bisaha,S.A.; Canas,L.C.; Baker,J.A.; Couch,M.R.; Garrett,C.M.; Powell,M.L.; Hanson,J.F.; Yohannes,R.A.; DeMarcus,L.S.; Smith,J.P.; Fumia,K.F.; Federinko,S.P.; Macias,E.A.; Olsen,E.T.; Sjoberg,P.A.
EPI663220	HA	United States	2014-Dec-15	A/Oklahoma/4696/2014		Other Database Import	Gruner,W.E.; Jones,S.L.; Sinclair,L.E.; Sarria,S.H.; Bisaha,S.A.; Canas,L.C.; Baker,J.A.; Couch,M.R.; Garrett,C.M.; Powell,M.L.; Hanson,J.F.; Yohannes,R.A.; DeMarcus,L.S.; Smith,J.P.; Fumia,K.F.; Federinko,S.P.; Macias,E.A.; Olsen,E.T.; Sjoberg,P.A.
EPI663219	HA	United States	2014-Dec-15	A/Oklahoma/4695/2014		Other Database Import	Gruner,W.E.; Jones,S.L.; Sinclair,L.E.; Sarria,S.H.; Bisaha,S.A.; Canas,L.C.; Baker,J.A.; Couch,M.R.; Garrett,C.M.; Powell,M.L.; Hanson,J.F.; Yohannes,R.A.; DeMarcus,L.S.; Smith,J.P.; Fumia,K.F.; Federinko,S.P.; Macias,E.A.; Olsen,E.T.; Sjoberg,P.A.
EPI663213	HA	United States	2014-Dec-15	A/North Carolina/4689/2014		Other Database Import	Gruner,W.E.; Jones,S.L.; Sinclair,L.E.; Sarria,S.H.; Bisaha,S.A.; Canas,L.C.; Baker,J.A.; Couch,M.R.; Garrett,C.M.; Powell,M.L.; Hanson,J.F.; Yohannes,R.A.; DeMarcus,L.S.; Smith,J.P.; Fumia,K.F.; Federinko,S.P.; Macias,E.A.; Olsen,E.T.; Sjoberg,P.A.
EPI663212	HA	United States	2014-Dec-15	A/North Carolina/4688/2014		Other Database Import	Gruner,W.E.; Jones,S.L.; Sinclair,L.E.; Sarria,S.H.; Bisaha,S.A.; Canas,L.C.; Baker,J.A.; Couch,M.R.; Garrett,C.M.; Powell,M.L.; Hanson,J.F.; Yohannes,R.A.; DeMarcus,L.S.; Smith,J.P.; Fumia,K.F.; Federinko,S.P.; Macias,E.A.; Olsen,E.T.; Sjoberg,P.A.
EPI663205	HA	United States	2014-Dec-30	A/New York/4681/2014		Other Database Import	Gruner,W.E.; Jones,S.L.; Sinclair,L.E.; Sarria,S.H.; Bisaha,S.A.; Canas,L.C.; Baker,J.A.; Couch,M.R.; Garrett,C.M.; Powell,M.L.; Hanson,J.F.; Yohannes,R.A.; DeMarcus,L.S.; Smith,J.P.; Fumia,K.F.; Federinko,S.P.; Macias,E.A.; Olsen,E.T.; Sjoberg,P.A.
EPI663204	HA	United States	2014-Dec-24	A/New York/4680/2014		Other Database Import	Gruner,W.E.; Jones,S.L.; Sinclair,L.E.; Sarria,S.H.; Bisaha,S.A.; Canas,L.C.; Baker,J.A.; Couch,M.R.; Garrett,C.M.; Powell,M.L.; Hanson,J.F.; Yohannes,R.A.; DeMarcus,L.S.; Smith,J.P.; Fumia,K.F.; Federinko,S.P.; Macias,E.A.; Olsen,E.T.; Sjoberg,P.A.
EPI663174	HA	United States	2014-Dec-16	A/Kansas/4650/2014		Other Database Import	Gruner,W.E.; Jones,S.L.; Sinclair,L.E.; Sarria,S.H.; Bisaha,S.A.; Canas,L.C.; Baker,J.A.; Couch,M.R.; Garrett,C.M.; Powell,M.L.; Hanson,J.F.; Yohannes,R.A.; DeMarcus,L.S.; Smith,J.P.; Fumia,K.F.; Federinko,S.P.; Macias,E.A.; Olsen,E.T.; Sjoberg,P.A.
EPI663150	HA	United States	2014-Dec-16	A/Georgia/4626/2014		Other Database Import	Gruner,W.E.; Jones,S.L.; Sinclair,L.E.; Sarria,S.H.; Bisaha,S.A.; Canas,L.C.; Baker,J.A.; Couch,M.R.; Garrett,C.M.; Powell,M.L.; Hanson,J.F.; Yohannes,R.A.; DeMarcus,L.S.; Smith,J.P.; Fumia,K.F.; Federinko,S.P.; Macias,E.A.; Olsen,E.T.; Sjoberg,P.A.
EPI663149	HA	United States	2014-Dec-15	A/Georgia/4625/2014		Other Database Import	Gruner,W.E.; Jones,S.L.; Sinclair,L.E.; Sarria,S.H.; Bisaha,S.A.; Canas,L.C.; Baker,J.A.; Couch,M.R.; Garrett,C.M.; Powell,M.L.; Hanson,J.F.; Yohannes,R.A.; DeMarcus,L.S.; Smith,J.P.; Fumia,K.F.; Federinko,S.P.; Macias,E.A.; Olsen,E.T.; Sjoberg,P.A.
EPI663146	HA	United States	2014-Dec-16	A/Florida/4622/2014		Other Database Import	Gruner,W.E.; Jones,S.L.; Sinclair,L.E.; Sarria,S.H.; Bisaha,S.A.; Canas,L.C.; Baker,J.A.; Couch,M.R.; Garrett,C.M.; Powell,M.L.; Hanson,J.F.; Yohannes,R.A.; DeMarcus,L.S.; Smith,J.P.; Fumia,K.F.; Federinko,S.P.; Macias,E.A.; Olsen,E.T.; Sjoberg,P.A.
EPI663139	HA	United States	2014-Dec-31	A/Colorado/4615/2014		Other Database Import	Gruner,W.E.; Jones,S.L.; Sinclair,L.E.; Sarria,S.H.; Bisaha,S.A.; Canas,L.C.; Baker,J.A.; Couch,M.R.; Garrett,C.M.; Powell,M.L.; Hanson,J.F.; Yohannes,R.A.; DeMarcus,L.S.; Smith,J.P.; Fumia,K.F.; Federinko,S.P.; Macias,E.A.; Olsen,E.T.; Sjoberg,P.A.
EPI663018	HA	United States	2014-Dec-28	A/Washington/4494/2014		Other Database Import	Gruner,W.E.; Jones,S.L.; Sinclair,L.E.; Sarria,S.H.; Bisaha,S.A.; Canas,L.C.; Baker,J.A.; Couch,M.R.; Garrett,C.M.; Powell,M.L.; Hanson,J.F.; Yohannes,R.A.; DeMarcus,L.S.; Smith,J.P.; Fumia,K.F.; Federinko,S.P.; Macias,E.A.; Olsen,E.T.; Sjoberg,P.A.
EPI663017	HA	United States	2014-Dec-22	A/Washington/4493/2014		Other Database Import	Gruner,W.E.; Jones,S.L.; Sinclair,L.E.; Sarria,S.H.; Bisaha,S.A.; Canas,L.C.; Baker,J.A.; Couch,M.R.; Garrett,C.M.; Powell,M.L.; Hanson,J.F.; Yohannes,R.A.; DeMarcus,L.S.; Smith,J.P.; Fumia,K.F.; Federinko,S.P.; Macias,E.A.; Olsen,E.T.; Sjoberg,P.A.
EPI663015	HA	United States	2014-Dec-29	A/Virginia/4491/2014		Other Database Import	Gruner,W.E.; Jones,S.L.; Sinclair,L.E.; Sarria,S.H.; Bisaha,S.A.; Canas,L.C.; Baker,J.A.; Couch,M.R.; Garrett,C.M.; Powell,M.L.; Hanson,J.F.; Yohannes,R.A.; DeMarcus,L.S.; Smith,J.P.; Fumia,K.F.; Federinko,S.P.; Macias,E.A.; Olsen,E.T.; Sjoberg,P.A.
EPI663000	HA	United States	2014-Dec-29	A/Texas/4476/2014		Other Database Import	Gruner,W.E.; Jones,S.L.; Sinclair,L.E.; Sarria,S.H.; Bisaha,S.A.; Canas,L.C.; Baker,J.A.; Couch,M.R.; Garrett,C.M.; Powell,M.L.; Hanson,J.F.; Yohannes,R.A.; DeMarcus,L.S.; Smith,J.P.; Fumia,K.F.; Federinko,S.P.; Macias,E.A.; Olsen,E.T.; Sjoberg,P.A.
EPI662999	HA	United States	2014-Dec-17	A/Texas/4475/2014		Other Database Import	Gruner,W.E.; Jones,S.L.; Sinclair,L.E.; Sarria,S.H.; Bisaha,S.A.; Canas,L.C.; Baker,J.A.; Couch,M.R.; Garrett,C.M.; Powell,M.L.; Hanson,J.F.; Yohannes,R.A.; DeMarcus,L.S.; Smith,J.P.; Fumia,K.F.; Federinko,S.P.; Macias,E.A.; Olsen,E.T.; Sjoberg,P.A.
EPI662987	HA	United States	2014-Dec-17	A/Oklahoma/4463/2014		Other Database Import	Gruner,W.E.; Jones,S.L.; Sinclair,L.E.; Sarria,S.H.; Bisaha,S.A.; Canas,L.C.; Baker,J.A.; Couch,M.R.; Garrett,C.M.; Powell,M.L.; Hanson,J.F.; Yohannes,R.A.; DeMarcus,L.S.; Smith,J.P.; Fumia,K.F.; Federinko,S.P.; Macias,E.A.; Olsen,E.T.; Sjoberg,P.A.
EPI662984	HA	United States	2014-Dec-29	A/North Dakota/4460/2014		Other Database Import	Gruner,W.E.; Jones,S.L.; Sinclair,L.E.; Sarria,S.H.; Bisaha,S.A.; Canas,L.C.; Baker,J.A.; Couch,M.R.; Garrett,C.M.; Powell,M.L.; Hanson,J.F.; Yohannes,R.A.; DeMarcus,L.S.; Smith,J.P.; Fumia,K.F.; Federinko,S.P.; Macias,E.A.; Olsen,E.T.; Sjoberg,P.A.
EPI662982	HA	United States	2014-Dec-31	A/North Carolina/4458/2014		Other Database Import	Gruner,W.E.; Jones,S.L.; Sinclair,L.E.; Sarria,S.H.; Bisaha,S.A.; Canas,L.C.; Baker,J.A.; Couch,M.R.; Garrett,C.M.; Powell,M.L.; Hanson,J.F.; Yohannes,R.A.; DeMarcus,L.S.; Smith,J.P.; Fumia,K.F.; Federinko,S.P.; Macias,E.A.; Olsen,E.T.; Sjoberg,P.A.
EPI662981	HA	United States	2014-Dec-16	A/North Carolina/4457/2014		Other Database Import	Gruner,W.E.; Jones,S.L.; Sinclair,L.E.; Sarria,S.H.; Bisaha,S.A.; Canas,L.C.; Baker,J.A.; Couch,M.R.; Garrett,C.M.; Powell,M.L.; Hanson,J.F.; Yohannes,R.A.; DeMarcus,L.S.; Smith,J.P.; Fumia,K.F.; Federinko,S.P.; Macias,E.A.; Olsen,E.T.; Sjoberg,P.A.
EPI662963	HA	United States	2014-Dec-31	A/Nebraska/4439/2014		Other Database Import	Gruner,W.E.; Jones,S.L.; Sinclair,L.E.; Sarria,S.H.; Bisaha,S.A.; Canas,L.C.; Baker,J.A.; Couch,M.R.; Garrett,C.M.; Powell,M.L.; Hanson,J.F.; Yohannes,R.A.; DeMarcus,L.S.; Smith,J.P.; Fumia,K.F.; Federinko,S.P.; Macias,E.A.; Olsen,E.T.; Sjoberg,P.A.
EPI662962	HA	United States	2014-Dec-31	A/Nebraska/4438/2014		Other Database Import	Gruner,W.E.; Jones,S.L.; Sinclair,L.E.; Sarria,S.H.; Bisaha,S.A.; Canas,L.C.; Baker,J.A.; Couch,M.R.; Garrett,C.M.; Powell,M.L.; Hanson,J.F.; Yohannes,R.A.; DeMarcus,L.S.; Smith,J.P.; Fumia,K.F.; Federinko,S.P.; Macias,E.A.; Olsen,E.T.; Sjoberg,P.A.
EPI662957	HA	United States	2014-Dec-15	A/Nebraska/4433/2014		Other Database Import	Gruner,W.E.; Jones,S.L.; Sinclair,L.E.; Sarria,S.H.; Bisaha,S.A.; Canas,L.C.; Baker,J.A.; Couch,M.R.; Garrett,C.M.; Powell,M.L.; Hanson,J.F.; Yohannes,R.A.; DeMarcus,L.S.; Smith,J.P.; Fumia,K.F.; Federinko,S.P.; Macias,E.A.; Olsen,E.T.; Sjoberg,P.A.
EPI662953	HA	United States	2014-Dec-29	A/Kentucky/4429/2014		Other Database Import	Gruner,W.E.; Jones,S.L.; Sinclair,L.E.; Sarria,S.H.; Bisaha,S.A.; Canas,L.C.; Baker,J.A.; Couch,M.R.; Garrett,C.M.; Powell,M.L.; Hanson,J.F.; Yohannes,R.A.; DeMarcus,L.S.; Smith,J.P.; Fumia,K.F.; Federinko,S.P.; Macias,E.A.; Olsen,E.T.; Sjoberg,P.A.
EPI662946	HA	Japan	2014-Dec-25	A/Japan/4422/2014		Other Database Import	Gruner,W.E.; Jones,S.L.; Sinclair,L.E.; Sarria,S.H.; Bisaha,S.A.; Canas,L.C.; Baker,J.A.; Couch,M.R.; Garrett,C.M.; Powell,M.L.; Hanson,J.F.; Yohannes,R.A.; DeMarcus,L.S.; Smith,J.P.; Fumia,K.F.; Federinko,S.P.; Macias,E.A.; Olsen,E.T.; Sjoberg,P.A.
EPI888822	NA	Japan	2014-Dec-25	A/Japan/4422/2014		Other Database Import	Gruner,W.E.; Jones,S.L.; Sinclair,L.E.; Sarria,S.H.; Bisaha,S.A.; Canas,L.C.; Baker,J.A.; Couch,M.R.; Garrett,C.M.; Powell,M.L.; Hanson,J.F.; Yohannes,R.A.; DeMarcus,L.S.; Smith,J.P.; Fumia,K.F.; Federinko,S.P.; Macias,E.A.; Olsen,E.T.; Sjoberg,P.A.
EPI662945	HA	Japan	2014-Dec-13	A/Japan/4421/2014		Other Database Import	Gruner,W.E.; Jones,S.L.; Sinclair,L.E.; Sarria,S.H.; Bisaha,S.A.; Canas,L.C.; Baker,J.A.; Couch,M.R.; Garrett,C.M.; Powell,M.L.; Hanson,J.F.; Yohannes,R.A.; DeMarcus,L.S.; Smith,J.P.; Fumia,K.F.; Federinko,S.P.; Macias,E.A.; Olsen,E.T.; Sjoberg,P.A.
EPI662937	HA	United States	2014-Dec-30	A/Georgia/4413/2014		Other Database Import	Gruner,W.E.; Jones,S.L.; Sinclair,L.E.; Sarria,S.H.; Bisaha,S.A.; Canas,L.C.; Baker,J.A.; Couch,M.R.; Garrett,C.M.; Powell,M.L.; Hanson,J.F.; Yohannes,R.A.; DeMarcus,L.S.; Smith,J.P.; Fumia,K.F.; Federinko,S.P.; Macias,E.A.; Olsen,E.T.; Sjoberg,P.A.
EPI662934	HA	United States	2014-Dec-31	A/Georgia/4410/2014		Other Database Import	Gruner,W.E.; Jones,S.L.; Sinclair,L.E.; Sarria,S.H.; Bisaha,S.A.; Canas,L.C.; Baker,J.A.; Couch,M.R.; Garrett,C.M.; Powell,M.L.; Hanson,J.F.; Yohannes,R.A.; DeMarcus,L.S.; Smith,J.P.; Fumia,K.F.; Federinko,S.P.; Macias,E.A.; Olsen,E.T.; Sjoberg,P.A.
EPI662929	HA	United States	2014-Dec-11	A/Georgia/4405/2014		Other Database Import	Gruner,W.E.; Jones,S.L.; Sinclair,L.E.; Sarria,S.H.; Bisaha,S.A.; Canas,L.C.; Baker,J.A.; Couch,M.R.; Garrett,C.M.; Powell,M.L.; Hanson,J.F.; Yohannes,R.A.; DeMarcus,L.S.; Smith,J.P.; Fumia,K.F.; Federinko,S.P.; Macias,E.A.; Olsen,E.T.; Sjoberg,P.A.
EPI662927	HA	United States	2014-Dec-12	A/Florida/4403/2014		Other Database Import	Gruner,W.E.; Jones,S.L.; Sinclair,L.E.; Sarria,S.H.; Bisaha,S.A.; Canas,L.C.; Baker,J.A.; Couch,M.R.; Garrett,C.M.; Powell,M.L.; Hanson,J.F.; Yohannes,R.A.; DeMarcus,L.S.; Smith,J.P.; Fumia,K.F.; Federinko,S.P.; Macias,E.A.; Olsen,E.T.; Sjoberg,P.A.
EPI662926	HA	United States	2014-Dec-24	A/Delaware/4402/2014		Other Database Import	Gruner,W.E.; Jones,S.L.; Sinclair,L.E.; Sarria,S.H.; Bisaha,S.A.; Canas,L.C.; Baker,J.A.; Couch,M.R.; Garrett,C.M.; Powell,M.L.; Hanson,J.F.; Yohannes,R.A.; DeMarcus,L.S.; Smith,J.P.; Fumia,K.F.; Federinko,S.P.; Macias,E.A.; Olsen,E.T.; Sjoberg,P.A.
EPI662896	HA	United States	2014-Dec-22	A/Washington/4372/2014		Other Database Import	Gruner,W.E.; Jones,S.L.; Sinclair,L.E.; Sarria,S.H.; Bisaha,S.A.; Canas,L.C.; Baker,J.A.; Couch,M.R.; Garrett,C.M.; Powell,M.L.; Hanson,J.F.; Yohannes,R.A.; DeMarcus,L.S.; Smith,J.P.; Fumia,K.F.; Federinko,S.P.; Macias,E.A.; Olsen,E.T.; Sjoberg,P.A.
EPI662893	HA	United States	2014-Dec-28	A/Washington/4369/2014		Other Database Import	Gruner,W.E.; Jones,S.L.; Sinclair,L.E.; Sarria,S.H.; Bisaha,S.A.; Canas,L.C.; Baker,J.A.; Couch,M.R.; Garrett,C.M.; Powell,M.L.; Hanson,J.F.; Yohannes,R.A.; DeMarcus,L.S.; Smith,J.P.; Fumia,K.F.; Federinko,S.P.; Macias,E.A.; Olsen,E.T.; Sjoberg,P.A.
EPI662891	HA	United States	2014-Dec-27	A/Washington/4367/2014		Other Database Import	Gruner,W.E.; Jones,S.L.; Sinclair,L.E.; Sarria,S.H.; Bisaha,S.A.; Canas,L.C.; Baker,J.A.; Couch,M.R.; Garrett,C.M.; Powell,M.L.; Hanson,J.F.; Yohannes,R.A.; DeMarcus,L.S.; Smith,J.P.; Fumia,K.F.; Federinko,S.P.; Macias,E.A.; Olsen,E.T.; Sjoberg,P.A.
EPI662890	HA	United States	2014-Dec-24	A/Washington/4366/2014		Other Database Import	Gruner,W.E.; Jones,S.L.; Sinclair,L.E.; Sarria,S.H.; Bisaha,S.A.; Canas,L.C.; Baker,J.A.; Couch,M.R.; Garrett,C.M.; Powell,M.L.; Hanson,J.F.; Yohannes,R.A.; DeMarcus,L.S.; Smith,J.P.; Fumia,K.F.; Federinko,S.P.; Macias,E.A.; Olsen,E.T.; Sjoberg,P.A.
EPI662889	HA	United States	2014-Dec-21	A/Washington/4365/2014		Other Database Import	Gruner,W.E.; Jones,S.L.; Sinclair,L.E.; Sarria,S.H.; Bisaha,S.A.; Canas,L.C.; Baker,J.A.; Couch,M.R.; Garrett,C.M.; Powell,M.L.; Hanson,J.F.; Yohannes,R.A.; DeMarcus,L.S.; Smith,J.P.; Fumia,K.F.; Federinko,S.P.; Macias,E.A.; Olsen,E.T.; Sjoberg,P.A.
EPI662884	HA	United States	2014-Dec-25	A/Virginia/4360/2014		Other Database Import	Gruner,W.E.; Jones,S.L.; Sinclair,L.E.; Sarria,S.H.; Bisaha,S.A.; Canas,L.C.; Baker,J.A.; Couch,M.R.; Garrett,C.M.; Powell,M.L.; Hanson,J.F.; Yohannes,R.A.; DeMarcus,L.S.; Smith,J.P.; Fumia,K.F.; Federinko,S.P.; Macias,E.A.; Olsen,E.T.; Sjoberg,P.A.
EPI662881	HA	United States	2014-Dec-15	A/Virginia/4357/2014		Other Database Import	Gruner,W.E.; Jones,S.L.; Sinclair,L.E.; Sarria,S.H.; Bisaha,S.A.; Canas,L.C.; Baker,J.A.; Couch,M.R.; Garrett,C.M.; Powell,M.L.; Hanson,J.F.; Yohannes,R.A.; DeMarcus,L.S.; Smith,J.P.; Fumia,K.F.; Federinko,S.P.; Macias,E.A.; Olsen,E.T.; Sjoberg,P.A.
EPI662880	HA	United States	2014-Dec-29	A/Utah/4356/2014		Other Database Import	Gruner,W.E.; Jones,S.L.; Sinclair,L.E.; Sarria,S.H.; Bisaha,S.A.; Canas,L.C.; Baker,J.A.; Couch,M.R.; Garrett,C.M.; Powell,M.L.; Hanson,J.F.; Yohannes,R.A.; DeMarcus,L.S.; Smith,J.P.; Fumia,K.F.; Federinko,S.P.; Macias,E.A.; Olsen,E.T.; Sjoberg,P.A.
EPI662879	HA	United States	2014-Dec-24	A/Utah/4355/2014		Other Database Import	Gruner,W.E.; Jones,S.L.; Sinclair,L.E.; Sarria,S.H.; Bisaha,S.A.; Canas,L.C.; Baker,J.A.; Couch,M.R.; Garrett,C.M.; Powell,M.L.; Hanson,J.F.; Yohannes,R.A.; DeMarcus,L.S.; Smith,J.P.; Fumia,K.F.; Federinko,S.P.; Macias,E.A.; Olsen,E.T.; Sjoberg,P.A.
EPI662878	HA	United States	2014-Dec-23	A/Utah/4354/2014		Other Database Import	Gruner,W.E.; Jones,S.L.; Sinclair,L.E.; Sarria,S.H.; Bisaha,S.A.; Canas,L.C.; Baker,J.A.; Couch,M.R.; Garrett,C.M.; Powell,M.L.; Hanson,J.F.; Yohannes,R.A.; DeMarcus,L.S.; Smith,J.P.; Fumia,K.F.; Federinko,S.P.; Macias,E.A.; Olsen,E.T.; Sjoberg,P.A.
EPI662874	HA	United States	2014-Dec-22	A/Utah/4350/2014		Other Database Import	Gruner,W.E.; Jones,S.L.; Sinclair,L.E.; Sarria,S.H.; Bisaha,S.A.; Canas,L.C.; Baker,J.A.; Couch,M.R.; Garrett,C.M.; Powell,M.L.; Hanson,J.F.; Yohannes,R.A.; DeMarcus,L.S.; Smith,J.P.; Fumia,K.F.; Federinko,S.P.; Macias,E.A.; Olsen,E.T.; Sjoberg,P.A.
EPI662873	HA	United States	2014-Dec-18	A/Utah/4349/2014		Other Database Import	Gruner,W.E.; Jones,S.L.; Sinclair,L.E.; Sarria,S.H.; Bisaha,S.A.; Canas,L.C.; Baker,J.A.; Couch,M.R.; Garrett,C.M.; Powell,M.L.; Hanson,J.F.; Yohannes,R.A.; DeMarcus,L.S.; Smith,J.P.; Fumia,K.F.; Federinko,S.P.; Macias,E.A.; Olsen,E.T.; Sjoberg,P.A.
EPI662869	HA	United States	2014-Dec-12	A/Texas/4345/2014		Other Database Import	Gruner,W.E.; Jones,S.L.; Sinclair,L.E.; Sarria,S.H.; Bisaha,S.A.; Canas,L.C.; Baker,J.A.; Couch,M.R.; Garrett,C.M.; Powell,M.L.; Hanson,J.F.; Yohannes,R.A.; DeMarcus,L.S.; Smith,J.P.; Fumia,K.F.; Federinko,S.P.; Macias,E.A.; Olsen,E.T.; Sjoberg,P.A.
EPI662868	HA	United States	2014-Dec-12	A/Texas/4344/2014		Other Database Import	Gruner,W.E.; Jones,S.L.; Sinclair,L.E.; Sarria,S.H.; Bisaha,S.A.; Canas,L.C.; Baker,J.A.; Couch,M.R.; Garrett,C.M.; Powell,M.L.; Hanson,J.F.; Yohannes,R.A.; DeMarcus,L.S.; Smith,J.P.; Fumia,K.F.; Federinko,S.P.; Macias,E.A.; Olsen,E.T.; Sjoberg,P.A.
EPI662867	HA	United States	2014-Dec-12	A/Texas/4343/2014		Other Database Import	Gruner,W.E.; Jones,S.L.; Sinclair,L.E.; Sarria,S.H.; Bisaha,S.A.; Canas,L.C.; Baker,J.A.; Couch,M.R.; Garrett,C.M.; Powell,M.L.; Hanson,J.F.; Yohannes,R.A.; DeMarcus,L.S.; Smith,J.P.; Fumia,K.F.; Federinko,S.P.; Macias,E.A.; Olsen,E.T.; Sjoberg,P.A.
EPI662862	HA	United States	2014-Dec-19	A/South Carolina/4338/2014		Other Database Import	Gruner,W.E.; Jones,S.L.; Sinclair,L.E.; Sarria,S.H.; Bisaha,S.A.; Canas,L.C.; Baker,J.A.; Couch,M.R.; Garrett,C.M.; Powell,M.L.; Hanson,J.F.; Yohannes,R.A.; DeMarcus,L.S.; Smith,J.P.; Fumia,K.F.; Federinko,S.P.; Macias,E.A.; Olsen,E.T.; Sjoberg,P.A.
EPI662861	HA	United States	2014-Dec-22	A/South Carolina/4337/2014		Other Database Import	Gruner,W.E.; Jones,S.L.; Sinclair,L.E.; Sarria,S.H.; Bisaha,S.A.; Canas,L.C.; Baker,J.A.; Couch,M.R.; Garrett,C.M.; Powell,M.L.; Hanson,J.F.; Yohannes,R.A.; DeMarcus,L.S.; Smith,J.P.; Fumia,K.F.; Federinko,S.P.; Macias,E.A.; Olsen,E.T.; Sjoberg,P.A.
EPI662858	HA	United States	2014-Dec-29	A/Oklahoma/4334/2014		Other Database Import	Gruner,W.E.; Jones,S.L.; Sinclair,L.E.; Sarria,S.H.; Bisaha,S.A.; Canas,L.C.; Baker,J.A.; Couch,M.R.; Garrett,C.M.; Powell,M.L.; Hanson,J.F.; Yohannes,R.A.; DeMarcus,L.S.; Smith,J.P.; Fumia,K.F.; Federinko,S.P.; Macias,E.A.; Olsen,E.T.; Sjoberg,P.A.
EPI662853	HA	United States	2014-Dec-22	A/Oklahoma/4329/2014		Other Database Import	Gruner,W.E.; Jones,S.L.; Sinclair,L.E.; Sarria,S.H.; Bisaha,S.A.; Canas,L.C.; Baker,J.A.; Couch,M.R.; Garrett,C.M.; Powell,M.L.; Hanson,J.F.; Yohannes,R.A.; DeMarcus,L.S.; Smith,J.P.; Fumia,K.F.; Federinko,S.P.; Macias,E.A.; Olsen,E.T.; Sjoberg,P.A.
EPI662852	HA	United States	2014-Dec-19	A/Oklahoma/4328/2014		Other Database Import	Gruner,W.E.; Jones,S.L.; Sinclair,L.E.; Sarria,S.H.; Bisaha,S.A.; Canas,L.C.; Baker,J.A.; Couch,M.R.; Garrett,C.M.; Powell,M.L.; Hanson,J.F.; Yohannes,R.A.; DeMarcus,L.S.; Smith,J.P.; Fumia,K.F.; Federinko,S.P.; Macias,E.A.; Olsen,E.T.; Sjoberg,P.A.
EPI662851	HA	United States	2014-Dec-19	A/Oklahoma/4327/2014		Other Database Import	Gruner,W.E.; Jones,S.L.; Sinclair,L.E.; Sarria,S.H.; Bisaha,S.A.; Canas,L.C.; Baker,J.A.; Couch,M.R.; Garrett,C.M.; Powell,M.L.; Hanson,J.F.; Yohannes,R.A.; DeMarcus,L.S.; Smith,J.P.; Fumia,K.F.; Federinko,S.P.; Macias,E.A.; Olsen,E.T.; Sjoberg,P.A.
EPI662850	HA	United States	2014-Dec-18	A/Oklahoma/4326/2014		Other Database Import	Gruner,W.E.; Jones,S.L.; Sinclair,L.E.; Sarria,S.H.; Bisaha,S.A.; Canas,L.C.; Baker,J.A.; Couch,M.R.; Garrett,C.M.; Powell,M.L.; Hanson,J.F.; Yohannes,R.A.; DeMarcus,L.S.; Smith,J.P.; Fumia,K.F.; Federinko,S.P.; Macias,E.A.; Olsen,E.T.; Sjoberg,P.A.
EPI662845	HA	United States	2014-Dec-16	A/Oklahoma/4321/2014		Other Database Import	Gruner,W.E.; Jones,S.L.; Sinclair,L.E.; Sarria,S.H.; Bisaha,S.A.; Canas,L.C.; Baker,J.A.; Couch,M.R.; Garrett,C.M.; Powell,M.L.; Hanson,J.F.; Yohannes,R.A.; DeMarcus,L.S.; Smith,J.P.; Fumia,K.F.; Federinko,S.P.; Macias,E.A.; Olsen,E.T.; Sjoberg,P.A.
EPI662843	HA	United States	2014-Dec-05	A/Oklahoma/4319/2014		Other Database Import	Gruner,W.E.; Jones,S.L.; Sinclair,L.E.; Sarria,S.H.; Bisaha,S.A.; Canas,L.C.; Baker,J.A.; Couch,M.R.; Garrett,C.M.; Powell,M.L.; Hanson,J.F.; Yohannes,R.A.; DeMarcus,L.S.; Smith,J.P.; Fumia,K.F.; Federinko,S.P.; Macias,E.A.; Olsen,E.T.; Sjoberg,P.A.
EPI662839	HA	United States	2014-Dec-24	A/North Carolina/4315/2014		Other Database Import	Gruner,W.E.; Jones,S.L.; Sinclair,L.E.; Sarria,S.H.; Bisaha,S.A.; Canas,L.C.; Baker,J.A.; Couch,M.R.; Garrett,C.M.; Powell,M.L.; Hanson,J.F.; Yohannes,R.A.; DeMarcus,L.S.; Smith,J.P.; Fumia,K.F.; Federinko,S.P.; Macias,E.A.; Olsen,E.T.; Sjoberg,P.A.
EPI662838	HA	United States	2014-Dec-29	A/North Carolina/4314/2014		Other Database Import	Gruner,W.E.; Jones,S.L.; Sinclair,L.E.; Sarria,S.H.; Bisaha,S.A.; Canas,L.C.; Baker,J.A.; Couch,M.R.; Garrett,C.M.; Powell,M.L.; Hanson,J.F.; Yohannes,R.A.; DeMarcus,L.S.; Smith,J.P.; Fumia,K.F.; Federinko,S.P.; Macias,E.A.; Olsen,E.T.; Sjoberg,P.A.
EPI662833	HA	United States	2014-Dec-24	A/New York/4309/2014		Other Database Import	Gruner,W.E.; Jones,S.L.; Sinclair,L.E.; Sarria,S.H.; Bisaha,S.A.; Canas,L.C.; Baker,J.A.; Couch,M.R.; Garrett,C.M.; Powell,M.L.; Hanson,J.F.; Yohannes,R.A.; DeMarcus,L.S.; Smith,J.P.; Fumia,K.F.; Federinko,S.P.; Macias,E.A.; Olsen,E.T.; Sjoberg,P.A.
EPI662832	HA	United States	2014-Dec-23	A/New York/4308/2014		Other Database Import	Gruner,W.E.; Jones,S.L.; Sinclair,L.E.; Sarria,S.H.; Bisaha,S.A.; Canas,L.C.; Baker,J.A.; Couch,M.R.; Garrett,C.M.; Powell,M.L.; Hanson,J.F.; Yohannes,R.A.; DeMarcus,L.S.; Smith,J.P.; Fumia,K.F.; Federinko,S.P.; Macias,E.A.; Olsen,E.T.; Sjoberg,P.A.
EPI662831	HA	United States	2014-Dec-28	A/New York/4307/2014		Other Database Import	Gruner,W.E.; Jones,S.L.; Sinclair,L.E.; Sarria,S.H.; Bisaha,S.A.; Canas,L.C.; Baker,J.A.; Couch,M.R.; Garrett,C.M.; Powell,M.L.; Hanson,J.F.; Yohannes,R.A.; DeMarcus,L.S.; Smith,J.P.; Fumia,K.F.; Federinko,S.P.; Macias,E.A.; Olsen,E.T.; Sjoberg,P.A.
EPI662824	HA	United States	2014-Dec-24	A/Nebraska/4300/2014		Other Database Import	Gruner,W.E.; Jones,S.L.; Sinclair,L.E.; Sarria,S.H.; Bisaha,S.A.; Canas,L.C.; Baker,J.A.; Couch,M.R.; Garrett,C.M.; Powell,M.L.; Hanson,J.F.; Yohannes,R.A.; DeMarcus,L.S.; Smith,J.P.; Fumia,K.F.; Federinko,S.P.; Macias,E.A.; Olsen,E.T.; Sjoberg,P.A.
EPI662823	HA	United States	2014-Dec-24	A/Nebraska/4299/2014		Other Database Import	Gruner,W.E.; Jones,S.L.; Sinclair,L.E.; Sarria,S.H.; Bisaha,S.A.; Canas,L.C.; Baker,J.A.; Couch,M.R.; Garrett,C.M.; Powell,M.L.; Hanson,J.F.; Yohannes,R.A.; DeMarcus,L.S.; Smith,J.P.; Fumia,K.F.; Federinko,S.P.; Macias,E.A.; Olsen,E.T.; Sjoberg,P.A.
EPI662822	HA	United States	2014-Dec-23	A/Nebraska/4298/2014		Other Database Import	Gruner,W.E.; Jones,S.L.; Sinclair,L.E.; Sarria,S.H.; Bisaha,S.A.; Canas,L.C.; Baker,J.A.; Couch,M.R.; Garrett,C.M.; Powell,M.L.; Hanson,J.F.; Yohannes,R.A.; DeMarcus,L.S.; Smith,J.P.; Fumia,K.F.; Federinko,S.P.; Macias,E.A.; Olsen,E.T.; Sjoberg,P.A.
EPI662817	HA	United States	2014-Dec-11	A/Nebraska/4293/2014		Other Database Import	Gruner,W.E.; Jones,S.L.; Sinclair,L.E.; Sarria,S.H.; Bisaha,S.A.; Canas,L.C.; Baker,J.A.; Couch,M.R.; Garrett,C.M.; Powell,M.L.; Hanson,J.F.; Yohannes,R.A.; DeMarcus,L.S.; Smith,J.P.; Fumia,K.F.; Federinko,S.P.; Macias,E.A.; Olsen,E.T.; Sjoberg,P.A.
EPI662814	HA	United States	2014-Dec-29	A/Massachusetts/4290/2014		Other Database Import	Gruner,W.E.; Jones,S.L.; Sinclair,L.E.; Sarria,S.H.; Bisaha,S.A.; Canas,L.C.; Baker,J.A.; Couch,M.R.; Garrett,C.M.; Powell,M.L.; Hanson,J.F.; Yohannes,R.A.; DeMarcus,L.S.; Smith,J.P.; Fumia,K.F.; Federinko,S.P.; Macias,E.A.; Olsen,E.T.; Sjoberg,P.A.
EPI662809	HA	United States	2014-Dec-29	A/Kentucky/4285/2014		Other Database Import	Gruner,W.E.; Jones,S.L.; Sinclair,L.E.; Sarria,S.H.; Bisaha,S.A.; Canas,L.C.; Baker,J.A.; Couch,M.R.; Garrett,C.M.; Powell,M.L.; Hanson,J.F.; Yohannes,R.A.; DeMarcus,L.S.; Smith,J.P.; Fumia,K.F.; Federinko,S.P.; Macias,E.A.; Olsen,E.T.; Sjoberg,P.A.
EPI662807	HA	United States	2014-Dec-12	A/Kentucky/4283/2014		Other Database Import	Gruner,W.E.; Jones,S.L.; Sinclair,L.E.; Sarria,S.H.; Bisaha,S.A.; Canas,L.C.; Baker,J.A.; Couch,M.R.; Garrett,C.M.; Powell,M.L.; Hanson,J.F.; Yohannes,R.A.; DeMarcus,L.S.; Smith,J.P.; Fumia,K.F.; Federinko,S.P.; Macias,E.A.; Olsen,E.T.; Sjoberg,P.A.
EPI662806	HA	United States	2014-Dec-11	A/Kentucky/4282/2014		Other Database Import	Gruner,W.E.; Jones,S.L.; Sinclair,L.E.; Sarria,S.H.; Bisaha,S.A.; Canas,L.C.; Baker,J.A.; Couch,M.R.; Garrett,C.M.; Powell,M.L.; Hanson,J.F.; Yohannes,R.A.; DeMarcus,L.S.; Smith,J.P.; Fumia,K.F.; Federinko,S.P.; Macias,E.A.; Olsen,E.T.; Sjoberg,P.A.
EPI662804	HA	United States	2014-Dec-24	A/Kansas/4280/2014		Other Database Import	Gruner,W.E.; Jones,S.L.; Sinclair,L.E.; Sarria,S.H.; Bisaha,S.A.; Canas,L.C.; Baker,J.A.; Couch,M.R.; Garrett,C.M.; Powell,M.L.; Hanson,J.F.; Yohannes,R.A.; DeMarcus,L.S.; Smith,J.P.; Fumia,K.F.; Federinko,S.P.; Macias,E.A.; Olsen,E.T.; Sjoberg,P.A.
EPI888809	NA	United States	2014-Dec-24	A/Kansas/4280/2014		Other Database Import	Gruner,W.E.; Jones,S.L.; Sinclair,L.E.; Sarria,S.H.; Bisaha,S.A.; Canas,L.C.; Baker,J.A.; Couch,M.R.; Garrett,C.M.; Powell,M.L.; Hanson,J.F.; Yohannes,R.A.; DeMarcus,L.S.; Smith,J.P.; Fumia,K.F.; Federinko,S.P.; Macias,E.A.; Olsen,E.T.; Sjoberg,P.A.
EPI662803	HA	United States	2014-Dec-12	A/Kansas/4279/2014		Other Database Import	Gruner,W.E.; Jones,S.L.; Sinclair,L.E.; Sarria,S.H.; Bisaha,S.A.; Canas,L.C.; Baker,J.A.; Couch,M.R.; Garrett,C.M.; Powell,M.L.; Hanson,J.F.; Yohannes,R.A.; DeMarcus,L.S.; Smith,J.P.; Fumia,K.F.; Federinko,S.P.; Macias,E.A.; Olsen,E.T.; Sjoberg,P.A.
EPI662801	HA	Japan	2014-Dec-28	A/Japan/4277/2014		Other Database Import	Gruner,W.E.; Jones,S.L.; Sinclair,L.E.; Sarria,S.H.; Bisaha,S.A.; Canas,L.C.; Baker,J.A.; Couch,M.R.; Garrett,C.M.; Powell,M.L.; Hanson,J.F.; Yohannes,R.A.; DeMarcus,L.S.; Smith,J.P.; Fumia,K.F.; Federinko,S.P.; Macias,E.A.; Olsen,E.T.; Sjoberg,P.A.
EPI888807	NA	Japan	2014-Dec-28	A/Japan/4277/2014		Other Database Import	Gruner,W.E.; Jones,S.L.; Sinclair,L.E.; Sarria,S.H.; Bisaha,S.A.; Canas,L.C.; Baker,J.A.; Couch,M.R.; Garrett,C.M.; Powell,M.L.; Hanson,J.F.; Yohannes,R.A.; DeMarcus,L.S.; Smith,J.P.; Fumia,K.F.; Federinko,S.P.; Macias,E.A.; Olsen,E.T.; Sjoberg,P.A.
EPI662797	HA	United States	2014-Dec-18	A/Illinois/4273/2014		Other Database Import	Gruner,W.E.; Jones,S.L.; Sinclair,L.E.; Sarria,S.H.; Bisaha,S.A.; Canas,L.C.; Baker,J.A.; Couch,M.R.; Garrett,C.M.; Powell,M.L.; Hanson,J.F.; Yohannes,R.A.; DeMarcus,L.S.; Smith,J.P.; Fumia,K.F.; Federinko,S.P.; Macias,E.A.; Olsen,E.T.; Sjoberg,P.A.
EPI662789	HA	United States	2014-Dec-19	A/Georgia/4265/2014		Other Database Import	Gruner,W.E.; Jones,S.L.; Sinclair,L.E.; Sarria,S.H.; Bisaha,S.A.; Canas,L.C.; Baker,J.A.; Couch,M.R.; Garrett,C.M.; Powell,M.L.; Hanson,J.F.; Yohannes,R.A.; DeMarcus,L.S.; Smith,J.P.; Fumia,K.F.; Federinko,S.P.; Macias,E.A.; Olsen,E.T.; Sjoberg,P.A.
EPI662787	HA	United States	2014-Dec-18	A/Georgia/4263/2014		Other Database Import	Gruner,W.E.; Jones,S.L.; Sinclair,L.E.; Sarria,S.H.; Bisaha,S.A.; Canas,L.C.; Baker,J.A.; Couch,M.R.; Garrett,C.M.; Powell,M.L.; Hanson,J.F.; Yohannes,R.A.; DeMarcus,L.S.; Smith,J.P.; Fumia,K.F.; Federinko,S.P.; Macias,E.A.; Olsen,E.T.; Sjoberg,P.A.
EPI662786	HA	United States	2014-Dec-22	A/Georgia/4262/2014		Other Database Import	Gruner,W.E.; Jones,S.L.; Sinclair,L.E.; Sarria,S.H.; Bisaha,S.A.; Canas,L.C.; Baker,J.A.; Couch,M.R.; Garrett,C.M.; Powell,M.L.; Hanson,J.F.; Yohannes,R.A.; DeMarcus,L.S.; Smith,J.P.; Fumia,K.F.; Federinko,S.P.; Macias,E.A.; Olsen,E.T.; Sjoberg,P.A.
EPI662784	HA	United States	2014-Dec-18	A/Georgia/4260/2014		Other Database Import	Gruner,W.E.; Jones,S.L.; Sinclair,L.E.; Sarria,S.H.; Bisaha,S.A.; Canas,L.C.; Baker,J.A.; Couch,M.R.; Garrett,C.M.; Powell,M.L.; Hanson,J.F.; Yohannes,R.A.; DeMarcus,L.S.; Smith,J.P.; Fumia,K.F.; Federinko,S.P.; Macias,E.A.; Olsen,E.T.; Sjoberg,P.A.
EPI662781	HA	United States	2014-Dec-15	A/Georgia/4257/2014		Other Database Import	Gruner,W.E.; Jones,S.L.; Sinclair,L.E.; Sarria,S.H.; Bisaha,S.A.; Canas,L.C.; Baker,J.A.; Couch,M.R.; Garrett,C.M.; Powell,M.L.; Hanson,J.F.; Yohannes,R.A.; DeMarcus,L.S.; Smith,J.P.; Fumia,K.F.; Federinko,S.P.; Macias,E.A.; Olsen,E.T.; Sjoberg,P.A.
EPI662779	HA	United States	2014-Dec-23	A/Florida/4255/2014		Other Database Import	Gruner,W.E.; Jones,S.L.; Sinclair,L.E.; Sarria,S.H.; Bisaha,S.A.; Canas,L.C.; Baker,J.A.; Couch,M.R.; Garrett,C.M.; Powell,M.L.; Hanson,J.F.; Yohannes,R.A.; DeMarcus,L.S.; Smith,J.P.; Fumia,K.F.; Federinko,S.P.; Macias,E.A.; Olsen,E.T.; Sjoberg,P.A.
EPI662778	HA	United States	2014-Dec-18	A/Florida/4254/2014		Other Database Import	Gruner,W.E.; Jones,S.L.; Sinclair,L.E.; Sarria,S.H.; Bisaha,S.A.; Canas,L.C.; Baker,J.A.; Couch,M.R.; Garrett,C.M.; Powell,M.L.; Hanson,J.F.; Yohannes,R.A.; DeMarcus,L.S.; Smith,J.P.; Fumia,K.F.; Federinko,S.P.; Macias,E.A.; Olsen,E.T.; Sjoberg,P.A.
EPI662774	HA	United States	2014-Dec-29	A/Colorado/4250/2014		Other Database Import	Gruner,W.E.; Jones,S.L.; Sinclair,L.E.; Sarria,S.H.; Bisaha,S.A.; Canas,L.C.; Baker,J.A.; Couch,M.R.; Garrett,C.M.; Powell,M.L.; Hanson,J.F.; Yohannes,R.A.; DeMarcus,L.S.; Smith,J.P.; Fumia,K.F.; Federinko,S.P.; Macias,E.A.; Olsen,E.T.; Sjoberg,P.A.
EPI662773	HA	United States	2014-Dec-23	A/Colorado/4249/2014		Other Database Import	Gruner,W.E.; Jones,S.L.; Sinclair,L.E.; Sarria,S.H.; Bisaha,S.A.; Canas,L.C.; Baker,J.A.; Couch,M.R.; Garrett,C.M.; Powell,M.L.; Hanson,J.F.; Yohannes,R.A.; DeMarcus,L.S.; Smith,J.P.; Fumia,K.F.; Federinko,S.P.; Macias,E.A.; Olsen,E.T.; Sjoberg,P.A.
EPI662769	HA	United States	2014-Dec-17	A/Colorado/4245/2014		Other Database Import	Gruner,W.E.; Jones,S.L.; Sinclair,L.E.; Sarria,S.H.; Bisaha,S.A.; Canas,L.C.; Baker,J.A.; Couch,M.R.; Garrett,C.M.; Powell,M.L.; Hanson,J.F.; Yohannes,R.A.; DeMarcus,L.S.; Smith,J.P.; Fumia,K.F.; Federinko,S.P.; Macias,E.A.; Olsen,E.T.; Sjoberg,P.A.
EPI662767	HA	United States	2014-Dec-22	A/Colorado/4243/2014		Other Database Import	Gruner,W.E.; Jones,S.L.; Sinclair,L.E.; Sarria,S.H.; Bisaha,S.A.; Canas,L.C.; Baker,J.A.; Couch,M.R.; Garrett,C.M.; Powell,M.L.; Hanson,J.F.; Yohannes,R.A.; DeMarcus,L.S.; Smith,J.P.; Fumia,K.F.; Federinko,S.P.; Macias,E.A.; Olsen,E.T.; Sjoberg,P.A.
EPI662766	HA	United States	2014-Dec-19	A/Colorado/4242/2014		Other Database Import	Gruner,W.E.; Jones,S.L.; Sinclair,L.E.; Sarria,S.H.; Bisaha,S.A.; Canas,L.C.; Baker,J.A.; Couch,M.R.; Garrett,C.M.; Powell,M.L.; Hanson,J.F.; Yohannes,R.A.; DeMarcus,L.S.; Smith,J.P.; Fumia,K.F.; Federinko,S.P.; Macias,E.A.; Olsen,E.T.; Sjoberg,P.A.
EPI662762	HA	United States	2014-Dec-18	A/Colorado/4238/2014		Other Database Import	Gruner,W.E.; Jones,S.L.; Sinclair,L.E.; Sarria,S.H.; Bisaha,S.A.; Canas,L.C.; Baker,J.A.; Couch,M.R.; Garrett,C.M.; Powell,M.L.; Hanson,J.F.; Yohannes,R.A.; DeMarcus,L.S.; Smith,J.P.; Fumia,K.F.; Federinko,S.P.; Macias,E.A.; Olsen,E.T.; Sjoberg,P.A.
EPI662761	HA	United States	2014-Dec-18	A/Colorado/4237/2014		Other Database Import	Gruner,W.E.; Jones,S.L.; Sinclair,L.E.; Sarria,S.H.; Bisaha,S.A.; Canas,L.C.; Baker,J.A.; Couch,M.R.; Garrett,C.M.; Powell,M.L.; Hanson,J.F.; Yohannes,R.A.; DeMarcus,L.S.; Smith,J.P.; Fumia,K.F.; Federinko,S.P.; Macias,E.A.; Olsen,E.T.; Sjoberg,P.A.
EPI662760	HA	United States	2014-Dec-18	A/Colorado/4236/2014		Other Database Import	Gruner,W.E.; Jones,S.L.; Sinclair,L.E.; Sarria,S.H.; Bisaha,S.A.; Canas,L.C.; Baker,J.A.; Couch,M.R.; Garrett,C.M.; Powell,M.L.; Hanson,J.F.; Yohannes,R.A.; DeMarcus,L.S.; Smith,J.P.; Fumia,K.F.; Federinko,S.P.; Macias,E.A.; Olsen,E.T.; Sjoberg,P.A.
EPI662759	HA	United States	2014-Dec-15	A/Colorado/4235/2014		Other Database Import	Gruner,W.E.; Jones,S.L.; Sinclair,L.E.; Sarria,S.H.; Bisaha,S.A.; Canas,L.C.; Baker,J.A.; Couch,M.R.; Garrett,C.M.; Powell,M.L.; Hanson,J.F.; Yohannes,R.A.; DeMarcus,L.S.; Smith,J.P.; Fumia,K.F.; Federinko,S.P.; Macias,E.A.; Olsen,E.T.; Sjoberg,P.A.
EPI662753	HA	United States	2014-Dec-18	A/California/4229/2014		Other Database Import	Gruner,W.E.; Jones,S.L.; Sinclair,L.E.; Sarria,S.H.; Bisaha,S.A.; Canas,L.C.; Baker,J.A.; Couch,M.R.; Garrett,C.M.; Powell,M.L.; Hanson,J.F.; Yohannes,R.A.; DeMarcus,L.S.; Smith,J.P.; Fumia,K.F.; Federinko,S.P.; Macias,E.A.; Olsen,E.T.; Sjoberg,P.A.
EPI662751	HA	United States	2014-Dec-23	A/Alabama/4227/2014		Other Database Import	Gruner,W.E.; Jones,S.L.; Sinclair,L.E.; Sarria,S.H.; Bisaha,S.A.; Canas,L.C.; Baker,J.A.; Couch,M.R.; Garrett,C.M.; Powell,M.L.; Hanson,J.F.; Yohannes,R.A.; DeMarcus,L.S.; Smith,J.P.; Fumia,K.F.; Federinko,S.P.; Macias,E.A.; Olsen,E.T.; Sjoberg,P.A.
EPI650083	HA	Russian Federation	2014-Dec-08	A/Nizhni Novgorod/RII9042/2014		WHO National Influenza Centre Russian Federation
EPI645088	HA	United Arab Emirates	2014-Dec-18	A/Dubai/NHRC_CVS0040/2014		Other Database Import	Sitz,C.R.; Thammavong,H.L.; Balansay-Ames,M.S.; Hawksworth,A.W.; Myers,C.A.; Brice,G.T.
EPI669203	NA	United Arab Emirates	2014-Dec-18	A/Dubai/NHRC_CVS0040/2014		Other Database Import	Sitz,C.R.; Thammavong,H.L.; Balansay-Ames,M.S.; Hawksworth,A.W.; Myers,C.A.; Brice,G.T.
EPI669205	MP	United Arab Emirates	2014-Dec-18	A/Dubai/NHRC_CVS0040/2014		Other Database Import	Sitz,C.R.; Thammavong,H.L.; Balansay-Ames,M.S.; Hawksworth,A.W.; Myers,C.A.; Brice,G.T.
EPI640594	NA	Finland	2014-Dec-12	A/Finland/486/2014	National Institute for Health and Welfare	National Institute for Health and Welfare	Ikonen,N; Haveri,A; Haanpää,M
EPI640593	HA	Finland	2014-Dec-12	A/Finland/486/2014	National Institute for Health and Welfare	National Institute for Health and Welfare	Ikonen,N; Haveri,A; Haanpää,M
EPI638275	HA	United States	2014-Dec-02	A/Washington/4222/2014		Other Database Import	Gruner,W.E.; Jones,S.L.; Sinclair,L.E.; Sarria,S.H.; Bisaha,S.A.; Canas,L.C.; Baker,J.A.; Couch,M.R.; Garrett,C.M.; Powell,M.L.; Hanson,J.F.; Yohannes,R.A.; DeMarcus,L.S.; Smith,J.P.; Fumia,K.F.; Federinko,S.P.; Macias,E.A.; Olsen,E.T.; Sjoberg,P.A.
EPI638273	HA	United States	2014-Dec-21	A/Washington/4220/2014		Other Database Import	Gruner,W.E.; Jones,S.L.; Sinclair,L.E.; Sarria,S.H.; Bisaha,S.A.; Canas,L.C.; Baker,J.A.; Couch,M.R.; Garrett,C.M.; Powell,M.L.; Hanson,J.F.; Yohannes,R.A.; DeMarcus,L.S.; Smith,J.P.; Fumia,K.F.; Federinko,S.P.; Macias,E.A.; Olsen,E.T.; Sjoberg,P.A.
EPI638272	HA	United States	2014-Dec-20	A/Washington/4219/2014		Other Database Import	Gruner,W.E.; Jones,S.L.; Sinclair,L.E.; Sarria,S.H.; Bisaha,S.A.; Canas,L.C.; Baker,J.A.; Couch,M.R.; Garrett,C.M.; Powell,M.L.; Hanson,J.F.; Yohannes,R.A.; DeMarcus,L.S.; Smith,J.P.; Fumia,K.F.; Federinko,S.P.; Macias,E.A.; Olsen,E.T.; Sjoberg,P.A.
EPI638271	HA	United States	2014-Dec-17	A/Washington/4218/2014		Other Database Import	Gruner,W.E.; Jones,S.L.; Sinclair,L.E.; Sarria,S.H.; Bisaha,S.A.; Canas,L.C.; Baker,J.A.; Couch,M.R.; Garrett,C.M.; Powell,M.L.; Hanson,J.F.; Yohannes,R.A.; DeMarcus,L.S.; Smith,J.P.; Fumia,K.F.; Federinko,S.P.; Macias,E.A.; Olsen,E.T.; Sjoberg,P.A.
EPI638270	HA	United States	2014-Dec-28	A/Washington/4217/2014		Other Database Import	Gruner,W.E.; Jones,S.L.; Sinclair,L.E.; Sarria,S.H.; Bisaha,S.A.; Canas,L.C.; Baker,J.A.; Couch,M.R.; Garrett,C.M.; Powell,M.L.; Hanson,J.F.; Yohannes,R.A.; DeMarcus,L.S.; Smith,J.P.; Fumia,K.F.; Federinko,S.P.; Macias,E.A.; Olsen,E.T.; Sjoberg,P.A.
EPI638269	HA	United States	2014-Dec-19	A/Virginia/4216/2014		Other Database Import	Gruner,W.E.; Jones,S.L.; Sinclair,L.E.; Sarria,S.H.; Bisaha,S.A.; Canas,L.C.; Baker,J.A.; Couch,M.R.; Garrett,C.M.; Powell,M.L.; Hanson,J.F.; Yohannes,R.A.; DeMarcus,L.S.; Smith,J.P.; Fumia,K.F.; Federinko,S.P.; Macias,E.A.; Olsen,E.T.; Sjoberg,P.A.
EPI638264	HA	United States	2014-Dec-10	A/Texas/4211/2014		Other Database Import	Gruner,W.E.; Jones,S.L.; Sinclair,L.E.; Sarria,S.H.; Bisaha,S.A.; Canas,L.C.; Baker,J.A.; Couch,M.R.; Garrett,C.M.; Powell,M.L.; Hanson,J.F.; Yohannes,R.A.; DeMarcus,L.S.; Smith,J.P.; Fumia,K.F.; Federinko,S.P.; Macias,E.A.; Olsen,E.T.; Sjoberg,P.A.
EPI638263	HA	United States	2014-Dec-10	A/Texas/4210/2014		Other Database Import	Gruner,W.E.; Jones,S.L.; Sinclair,L.E.; Sarria,S.H.; Bisaha,S.A.; Canas,L.C.; Baker,J.A.; Couch,M.R.; Garrett,C.M.; Powell,M.L.; Hanson,J.F.; Yohannes,R.A.; DeMarcus,L.S.; Smith,J.P.; Fumia,K.F.; Federinko,S.P.; Macias,E.A.; Olsen,E.T.; Sjoberg,P.A.
EPI638261	HA	United States	2014-Dec-09	A/Texas/4208/2014		Other Database Import	Gruner,W.E.; Jones,S.L.; Sinclair,L.E.; Sarria,S.H.; Bisaha,S.A.; Canas,L.C.; Baker,J.A.; Couch,M.R.; Garrett,C.M.; Powell,M.L.; Hanson,J.F.; Yohannes,R.A.; DeMarcus,L.S.; Smith,J.P.; Fumia,K.F.; Federinko,S.P.; Macias,E.A.; Olsen,E.T.; Sjoberg,P.A.
EPI638255	HA	United States	2014-Dec-15	A/Oklahoma/4202/2014		Other Database Import	Gruner,W.E.; Jones,S.L.; Sinclair,L.E.; Sarria,S.H.; Bisaha,S.A.; Canas,L.C.; Baker,J.A.; Couch,M.R.; Garrett,C.M.; Powell,M.L.; Hanson,J.F.; Yohannes,R.A.; DeMarcus,L.S.; Smith,J.P.; Fumia,K.F.; Federinko,S.P.; Macias,E.A.; Olsen,E.T.; Sjoberg,P.A.
EPI638254	HA	United States	2014-Dec-11	A/Oklahoma/4201/2014		Other Database Import	Gruner,W.E.; Jones,S.L.; Sinclair,L.E.; Sarria,S.H.; Bisaha,S.A.; Canas,L.C.; Baker,J.A.; Couch,M.R.; Garrett,C.M.; Powell,M.L.; Hanson,J.F.; Yohannes,R.A.; DeMarcus,L.S.; Smith,J.P.; Fumia,K.F.; Federinko,S.P.; Macias,E.A.; Olsen,E.T.; Sjoberg,P.A.
EPI638253	HA	United States	2014-Dec-10	A/Oklahoma/4200/2014		Other Database Import	Gruner,W.E.; Jones,S.L.; Sinclair,L.E.; Sarria,S.H.; Bisaha,S.A.; Canas,L.C.; Baker,J.A.; Couch,M.R.; Garrett,C.M.; Powell,M.L.; Hanson,J.F.; Yohannes,R.A.; DeMarcus,L.S.; Smith,J.P.; Fumia,K.F.; Federinko,S.P.; Macias,E.A.; Olsen,E.T.; Sjoberg,P.A.
EPI638251	HA	United States	2014-Dec-05	A/Oklahoma/4198/2014		Other Database Import	Gruner,W.E.; Jones,S.L.; Sinclair,L.E.; Sarria,S.H.; Bisaha,S.A.; Canas,L.C.; Baker,J.A.; Couch,M.R.; Garrett,C.M.; Powell,M.L.; Hanson,J.F.; Yohannes,R.A.; DeMarcus,L.S.; Smith,J.P.; Fumia,K.F.; Federinko,S.P.; Macias,E.A.; Olsen,E.T.; Sjoberg,P.A.
EPI638248	HA	United States	2014-Dec-03	A/Oklahoma/4195/2014		Other Database Import	Gruner,W.E.; Jones,S.L.; Sinclair,L.E.; Sarria,S.H.; Bisaha,S.A.; Canas,L.C.; Baker,J.A.; Couch,M.R.; Garrett,C.M.; Powell,M.L.; Hanson,J.F.; Yohannes,R.A.; DeMarcus,L.S.; Smith,J.P.; Fumia,K.F.; Federinko,S.P.; Macias,E.A.; Olsen,E.T.; Sjoberg,P.A.
EPI638247	HA	United States	2014-Dec-02	A/Oklahoma/4194/2014		Other Database Import	Gruner,W.E.; Jones,S.L.; Sinclair,L.E.; Sarria,S.H.; Bisaha,S.A.; Canas,L.C.; Baker,J.A.; Couch,M.R.; Garrett,C.M.; Powell,M.L.; Hanson,J.F.; Yohannes,R.A.; DeMarcus,L.S.; Smith,J.P.; Fumia,K.F.; Federinko,S.P.; Macias,E.A.; Olsen,E.T.; Sjoberg,P.A.
EPI638246	HA	United States	2014-Dec-08	A/North Dakota/4193/2014		Other Database Import	Gruner,W.E.; Jones,S.L.; Sinclair,L.E.; Sarria,S.H.; Bisaha,S.A.; Canas,L.C.; Baker,J.A.; Couch,M.R.; Garrett,C.M.; Powell,M.L.; Hanson,J.F.; Yohannes,R.A.; DeMarcus,L.S.; Smith,J.P.; Fumia,K.F.; Federinko,S.P.; Macias,E.A.; Olsen,E.T.; Sjoberg,P.A.
EPI638244	HA	United States	2014-Dec-11	A/North Carolina/4191/2014		Other Database Import	Gruner,W.E.; Jones,S.L.; Sinclair,L.E.; Sarria,S.H.; Bisaha,S.A.; Canas,L.C.; Baker,J.A.; Couch,M.R.; Garrett,C.M.; Powell,M.L.; Hanson,J.F.; Yohannes,R.A.; DeMarcus,L.S.; Smith,J.P.; Fumia,K.F.; Federinko,S.P.; Macias,E.A.; Olsen,E.T.; Sjoberg,P.A.
EPI638243	HA	United States	2014-Dec-11	A/North Carolina/4190/2014		Other Database Import	Gruner,W.E.; Jones,S.L.; Sinclair,L.E.; Sarria,S.H.; Bisaha,S.A.; Canas,L.C.; Baker,J.A.; Couch,M.R.; Garrett,C.M.; Powell,M.L.; Hanson,J.F.; Yohannes,R.A.; DeMarcus,L.S.; Smith,J.P.; Fumia,K.F.; Federinko,S.P.; Macias,E.A.; Olsen,E.T.; Sjoberg,P.A.
EPI638242	HA	United States	2014-Dec-10	A/North Carolina/4189/2014		Other Database Import	Gruner,W.E.; Jones,S.L.; Sinclair,L.E.; Sarria,S.H.; Bisaha,S.A.; Canas,L.C.; Baker,J.A.; Couch,M.R.; Garrett,C.M.; Powell,M.L.; Hanson,J.F.; Yohannes,R.A.; DeMarcus,L.S.; Smith,J.P.; Fumia,K.F.; Federinko,S.P.; Macias,E.A.; Olsen,E.T.; Sjoberg,P.A.
EPI638238	HA	United States	2014-Dec-10	A/North Carolina/4185/2014		Other Database Import	Gruner,W.E.; Jones,S.L.; Sinclair,L.E.; Sarria,S.H.; Bisaha,S.A.; Canas,L.C.; Baker,J.A.; Couch,M.R.; Garrett,C.M.; Powell,M.L.; Hanson,J.F.; Yohannes,R.A.; DeMarcus,L.S.; Smith,J.P.; Fumia,K.F.; Federinko,S.P.; Macias,E.A.; Olsen,E.T.; Sjoberg,P.A.
EPI638236	HA	United States	2014-Dec-08	A/North Carolina/4183/2014		Other Database Import	Gruner,W.E.; Jones,S.L.; Sinclair,L.E.; Sarria,S.H.; Bisaha,S.A.; Canas,L.C.; Baker,J.A.; Couch,M.R.; Garrett,C.M.; Powell,M.L.; Hanson,J.F.; Yohannes,R.A.; DeMarcus,L.S.; Smith,J.P.; Fumia,K.F.; Federinko,S.P.; Macias,E.A.; Olsen,E.T.; Sjoberg,P.A.
EPI638235	HA	United States	2014-Dec-09	A/North Carolina/4182/2014		Other Database Import	Gruner,W.E.; Jones,S.L.; Sinclair,L.E.; Sarria,S.H.; Bisaha,S.A.; Canas,L.C.; Baker,J.A.; Couch,M.R.; Garrett,C.M.; Powell,M.L.; Hanson,J.F.; Yohannes,R.A.; DeMarcus,L.S.; Smith,J.P.; Fumia,K.F.; Federinko,S.P.; Macias,E.A.; Olsen,E.T.; Sjoberg,P.A.
EPI638234	HA	United States	2014-Dec-08	A/North Carolina/4181/2014		Other Database Import	Gruner,W.E.; Jones,S.L.; Sinclair,L.E.; Sarria,S.H.; Bisaha,S.A.; Canas,L.C.; Baker,J.A.; Couch,M.R.; Garrett,C.M.; Powell,M.L.; Hanson,J.F.; Yohannes,R.A.; DeMarcus,L.S.; Smith,J.P.; Fumia,K.F.; Federinko,S.P.; Macias,E.A.; Olsen,E.T.; Sjoberg,P.A.
EPI638233	HA	United States	2014-Dec-05	A/North Carolina/4180/2014		Other Database Import	Gruner,W.E.; Jones,S.L.; Sinclair,L.E.; Sarria,S.H.; Bisaha,S.A.; Canas,L.C.; Baker,J.A.; Couch,M.R.; Garrett,C.M.; Powell,M.L.; Hanson,J.F.; Yohannes,R.A.; DeMarcus,L.S.; Smith,J.P.; Fumia,K.F.; Federinko,S.P.; Macias,E.A.; Olsen,E.T.; Sjoberg,P.A.
EPI638228	HA	United States	2014-Dec-05	A/North Carolina/4175/2014		Other Database Import	Gruner,W.E.; Jones,S.L.; Sinclair,L.E.; Sarria,S.H.; Bisaha,S.A.; Canas,L.C.; Baker,J.A.; Couch,M.R.; Garrett,C.M.; Powell,M.L.; Hanson,J.F.; Yohannes,R.A.; DeMarcus,L.S.; Smith,J.P.; Fumia,K.F.; Federinko,S.P.; Macias,E.A.; Olsen,E.T.; Sjoberg,P.A.
EPI638226	HA	United States	2014-Dec-05	A/North Carolina/4173/2014		Other Database Import	Gruner,W.E.; Jones,S.L.; Sinclair,L.E.; Sarria,S.H.; Bisaha,S.A.; Canas,L.C.; Baker,J.A.; Couch,M.R.; Garrett,C.M.; Powell,M.L.; Hanson,J.F.; Yohannes,R.A.; DeMarcus,L.S.; Smith,J.P.; Fumia,K.F.; Federinko,S.P.; Macias,E.A.; Olsen,E.T.; Sjoberg,P.A.
EPI638225	HA	United States	2014-Dec-08	A/North Carolina/4172/2014		Other Database Import	Gruner,W.E.; Jones,S.L.; Sinclair,L.E.; Sarria,S.H.; Bisaha,S.A.; Canas,L.C.; Baker,J.A.; Couch,M.R.; Garrett,C.M.; Powell,M.L.; Hanson,J.F.; Yohannes,R.A.; DeMarcus,L.S.; Smith,J.P.; Fumia,K.F.; Federinko,S.P.; Macias,E.A.; Olsen,E.T.; Sjoberg,P.A.
EPI638224	HA	United States	2014-Dec-08	A/North Carolina/4171/2014		Other Database Import	Gruner,W.E.; Jones,S.L.; Sinclair,L.E.; Sarria,S.H.; Bisaha,S.A.; Canas,L.C.; Baker,J.A.; Couch,M.R.; Garrett,C.M.; Powell,M.L.; Hanson,J.F.; Yohannes,R.A.; DeMarcus,L.S.; Smith,J.P.; Fumia,K.F.; Federinko,S.P.; Macias,E.A.; Olsen,E.T.; Sjoberg,P.A.
EPI638219	HA	United States	2014-Dec-03	A/North Carolina/4166/2014		Other Database Import	Gruner,W.E.; Jones,S.L.; Sinclair,L.E.; Sarria,S.H.; Bisaha,S.A.; Canas,L.C.; Baker,J.A.; Couch,M.R.; Garrett,C.M.; Powell,M.L.; Hanson,J.F.; Yohannes,R.A.; DeMarcus,L.S.; Smith,J.P.; Fumia,K.F.; Federinko,S.P.; Macias,E.A.; Olsen,E.T.; Sjoberg,P.A.
EPI638218	HA	United States	2014-Dec-02	A/North Carolina/4165/2014		Other Database Import	Gruner,W.E.; Jones,S.L.; Sinclair,L.E.; Sarria,S.H.; Bisaha,S.A.; Canas,L.C.; Baker,J.A.; Couch,M.R.; Garrett,C.M.; Powell,M.L.; Hanson,J.F.; Yohannes,R.A.; DeMarcus,L.S.; Smith,J.P.; Fumia,K.F.; Federinko,S.P.; Macias,E.A.; Olsen,E.T.; Sjoberg,P.A.
EPI638217	HA	United States	2014-Dec-19	A/New York/4164/2014		Other Database Import	Gruner,W.E.; Jones,S.L.; Sinclair,L.E.; Sarria,S.H.; Bisaha,S.A.; Canas,L.C.; Baker,J.A.; Couch,M.R.; Garrett,C.M.; Powell,M.L.; Hanson,J.F.; Yohannes,R.A.; DeMarcus,L.S.; Smith,J.P.; Fumia,K.F.; Federinko,S.P.; Macias,E.A.; Olsen,E.T.; Sjoberg,P.A.
EPI638215	HA	United States	2014-Dec-05	A/New York/4162/2014		Other Database Import	Gruner,W.E.; Jones,S.L.; Sinclair,L.E.; Sarria,S.H.; Bisaha,S.A.; Canas,L.C.; Baker,J.A.; Couch,M.R.; Garrett,C.M.; Powell,M.L.; Hanson,J.F.; Yohannes,R.A.; DeMarcus,L.S.; Smith,J.P.; Fumia,K.F.; Federinko,S.P.; Macias,E.A.; Olsen,E.T.; Sjoberg,P.A.
EPI638212	HA	United States	2014-Dec-08	A/New Jersey/4159/2014		Other Database Import	Gruner,W.E.; Jones,S.L.; Sinclair,L.E.; Sarria,S.H.; Bisaha,S.A.; Canas,L.C.; Baker,J.A.; Couch,M.R.; Garrett,C.M.; Powell,M.L.; Hanson,J.F.; Yohannes,R.A.; DeMarcus,L.S.; Smith,J.P.; Fumia,K.F.; Federinko,S.P.; Macias,E.A.; Olsen,E.T.; Sjoberg,P.A.
EPI638211	HA	United States	2014-Dec-04	A/Nevada/4158/2014		Other Database Import	Gruner,W.E.; Jones,S.L.; Sinclair,L.E.; Sarria,S.H.; Bisaha,S.A.; Canas,L.C.; Baker,J.A.; Couch,M.R.; Garrett,C.M.; Powell,M.L.; Hanson,J.F.; Yohannes,R.A.; DeMarcus,L.S.; Smith,J.P.; Fumia,K.F.; Federinko,S.P.; Macias,E.A.; Olsen,E.T.; Sjoberg,P.A.
EPI638210	HA	United States	2014-Dec-09	A/Nebraska/4157/2014		Other Database Import	Gruner,W.E.; Jones,S.L.; Sinclair,L.E.; Sarria,S.H.; Bisaha,S.A.; Canas,L.C.; Baker,J.A.; Couch,M.R.; Garrett,C.M.; Powell,M.L.; Hanson,J.F.; Yohannes,R.A.; DeMarcus,L.S.; Smith,J.P.; Fumia,K.F.; Federinko,S.P.; Macias,E.A.; Olsen,E.T.; Sjoberg,P.A.
EPI638209	HA	United States	2014-Dec-08	A/Nebraska/4156/2014		Other Database Import	Gruner,W.E.; Jones,S.L.; Sinclair,L.E.; Sarria,S.H.; Bisaha,S.A.; Canas,L.C.; Baker,J.A.; Couch,M.R.; Garrett,C.M.; Powell,M.L.; Hanson,J.F.; Yohannes,R.A.; DeMarcus,L.S.; Smith,J.P.; Fumia,K.F.; Federinko,S.P.; Macias,E.A.; Olsen,E.T.; Sjoberg,P.A.
EPI638204	HA	United States	2014-Dec-01	A/Mississippi/4151/2014		Other Database Import	Gruner,W.E.; Jones,S.L.; Sinclair,L.E.; Sarria,S.H.; Bisaha,S.A.; Canas,L.C.; Baker,J.A.; Couch,M.R.; Garrett,C.M.; Powell,M.L.; Hanson,J.F.; Yohannes,R.A.; DeMarcus,L.S.; Smith,J.P.; Fumia,K.F.; Federinko,S.P.; Macias,E.A.; Olsen,E.T.; Sjoberg,P.A.
EPI638199	HA	United States	2014-Dec-19	A/Kentucky/4146/2014		Other Database Import	Gruner,W.E.; Jones,S.L.; Sinclair,L.E.; Sarria,S.H.; Bisaha,S.A.; Canas,L.C.; Baker,J.A.; Couch,M.R.; Garrett,C.M.; Powell,M.L.; Hanson,J.F.; Yohannes,R.A.; DeMarcus,L.S.; Smith,J.P.; Fumia,K.F.; Federinko,S.P.; Macias,E.A.; Olsen,E.T.; Sjoberg,P.A.
EPI638197	HA	United States	2014-Dec-15	A/Kentucky/4144/2014		Other Database Import	Gruner,W.E.; Jones,S.L.; Sinclair,L.E.; Sarria,S.H.; Bisaha,S.A.; Canas,L.C.; Baker,J.A.; Couch,M.R.; Garrett,C.M.; Powell,M.L.; Hanson,J.F.; Yohannes,R.A.; DeMarcus,L.S.; Smith,J.P.; Fumia,K.F.; Federinko,S.P.; Macias,E.A.; Olsen,E.T.; Sjoberg,P.A.
EPI638194	HA	United States	2014-Dec-04	A/Illinois/4141/2014		Other Database Import	Gruner,W.E.; Jones,S.L.; Sinclair,L.E.; Sarria,S.H.; Bisaha,S.A.; Canas,L.C.; Baker,J.A.; Couch,M.R.; Garrett,C.M.; Powell,M.L.; Hanson,J.F.; Yohannes,R.A.; DeMarcus,L.S.; Smith,J.P.; Fumia,K.F.; Federinko,S.P.; Macias,E.A.; Olsen,E.T.; Sjoberg,P.A.
EPI888796	NA	United States	2014-Dec-04	A/Illinois/4141/2014		Other Database Import	Gruner,W.E.; Jones,S.L.; Sinclair,L.E.; Sarria,S.H.; Bisaha,S.A.; Canas,L.C.; Baker,J.A.; Couch,M.R.; Garrett,C.M.; Powell,M.L.; Hanson,J.F.; Yohannes,R.A.; DeMarcus,L.S.; Smith,J.P.; Fumia,K.F.; Federinko,S.P.; Macias,E.A.; Olsen,E.T.; Sjoberg,P.A.
EPI638193	HA	United States	2014-Dec-01	A/Georgia/4140/2014		Other Database Import	Gruner,W.E.; Jones,S.L.; Sinclair,L.E.; Sarria,S.H.; Bisaha,S.A.; Canas,L.C.; Baker,J.A.; Couch,M.R.; Garrett,C.M.; Powell,M.L.; Hanson,J.F.; Yohannes,R.A.; DeMarcus,L.S.; Smith,J.P.; Fumia,K.F.; Federinko,S.P.; Macias,E.A.; Olsen,E.T.; Sjoberg,P.A.
EPI638184	HA	United States	2014-Dec-09	A/Georgia/4131/2014		Other Database Import	Gruner,W.E.; Jones,S.L.; Sinclair,L.E.; Sarria,S.H.; Bisaha,S.A.; Canas,L.C.; Baker,J.A.; Couch,M.R.; Garrett,C.M.; Powell,M.L.; Hanson,J.F.; Yohannes,R.A.; DeMarcus,L.S.; Smith,J.P.; Fumia,K.F.; Federinko,S.P.; Macias,E.A.; Olsen,E.T.; Sjoberg,P.A.
EPI638181	HA	United States	2014-Dec-08	A/Florida/4128/2014		Other Database Import	Gruner,W.E.; Jones,S.L.; Sinclair,L.E.; Sarria,S.H.; Bisaha,S.A.; Canas,L.C.; Baker,J.A.; Couch,M.R.; Garrett,C.M.; Powell,M.L.; Hanson,J.F.; Yohannes,R.A.; DeMarcus,L.S.; Smith,J.P.; Fumia,K.F.; Federinko,S.P.; Macias,E.A.; Olsen,E.T.; Sjoberg,P.A.
EPI638179	HA	United States	2014-Dec-07	A/Florida/4126/2014		Other Database Import	Gruner,W.E.; Jones,S.L.; Sinclair,L.E.; Sarria,S.H.; Bisaha,S.A.; Canas,L.C.; Baker,J.A.; Couch,M.R.; Garrett,C.M.; Powell,M.L.; Hanson,J.F.; Yohannes,R.A.; DeMarcus,L.S.; Smith,J.P.; Fumia,K.F.; Federinko,S.P.; Macias,E.A.; Olsen,E.T.; Sjoberg,P.A.
EPI638178	HA	United States	2014-Dec-02	A/Florida/4125/2014		Other Database Import	Gruner,W.E.; Jones,S.L.; Sinclair,L.E.; Sarria,S.H.; Bisaha,S.A.; Canas,L.C.; Baker,J.A.; Couch,M.R.; Garrett,C.M.; Powell,M.L.; Hanson,J.F.; Yohannes,R.A.; DeMarcus,L.S.; Smith,J.P.; Fumia,K.F.; Federinko,S.P.; Macias,E.A.; Olsen,E.T.; Sjoberg,P.A.
EPI638176	HA	United States	2014-Dec-18	A/Colorado/4123/2014		Other Database Import	Gruner,W.E.; Jones,S.L.; Sinclair,L.E.; Sarria,S.H.; Bisaha,S.A.; Canas,L.C.; Baker,J.A.; Couch,M.R.; Garrett,C.M.; Powell,M.L.; Hanson,J.F.; Yohannes,R.A.; DeMarcus,L.S.; Smith,J.P.; Fumia,K.F.; Federinko,S.P.; Macias,E.A.; Olsen,E.T.; Sjoberg,P.A.
EPI638175	HA	United States	2014-Dec-18	A/Colorado/4122/2014		Other Database Import	Gruner,W.E.; Jones,S.L.; Sinclair,L.E.; Sarria,S.H.; Bisaha,S.A.; Canas,L.C.; Baker,J.A.; Couch,M.R.; Garrett,C.M.; Powell,M.L.; Hanson,J.F.; Yohannes,R.A.; DeMarcus,L.S.; Smith,J.P.; Fumia,K.F.; Federinko,S.P.; Macias,E.A.; Olsen,E.T.; Sjoberg,P.A.
EPI638174	HA	United States	2014-Dec-08	A/Colorado/4121/2014		Other Database Import	Gruner,W.E.; Jones,S.L.; Sinclair,L.E.; Sarria,S.H.; Bisaha,S.A.; Canas,L.C.; Baker,J.A.; Couch,M.R.; Garrett,C.M.; Powell,M.L.; Hanson,J.F.; Yohannes,R.A.; DeMarcus,L.S.; Smith,J.P.; Fumia,K.F.; Federinko,S.P.; Macias,E.A.; Olsen,E.T.; Sjoberg,P.A.
EPI638173	HA	United States	2014-Dec-09	A/Colorado/4120/2014		Other Database Import	Gruner,W.E.; Jones,S.L.; Sinclair,L.E.; Sarria,S.H.; Bisaha,S.A.; Canas,L.C.; Baker,J.A.; Couch,M.R.; Garrett,C.M.; Powell,M.L.; Hanson,J.F.; Yohannes,R.A.; DeMarcus,L.S.; Smith,J.P.; Fumia,K.F.; Federinko,S.P.; Macias,E.A.; Olsen,E.T.; Sjoberg,P.A.
EPI638169	HA	United States	2014-Dec-01	A/Colorado/4116/2014		Other Database Import	Gruner,W.E.; Jones,S.L.; Sinclair,L.E.; Sarria,S.H.; Bisaha,S.A.; Canas,L.C.; Baker,J.A.; Couch,M.R.; Garrett,C.M.; Powell,M.L.; Hanson,J.F.; Yohannes,R.A.; DeMarcus,L.S.; Smith,J.P.; Fumia,K.F.; Federinko,S.P.; Macias,E.A.; Olsen,E.T.; Sjoberg,P.A.
EPI638164	HA	United States	2014-Dec-03	A/California/4111/2014		Other Database Import	Gruner,W.E.; Jones,S.L.; Sinclair,L.E.; Sarria,S.H.; Bisaha,S.A.; Canas,L.C.; Baker,J.A.; Couch,M.R.; Garrett,C.M.; Powell,M.L.; Hanson,J.F.; Yohannes,R.A.; DeMarcus,L.S.; Smith,J.P.; Fumia,K.F.; Federinko,S.P.; Macias,E.A.; Olsen,E.T.; Sjoberg,P.A.
EPI638161	HA	United States	2014-Dec-01	A/Alaska/4108/2014		Other Database Import	Gruner,W.E.; Jones,S.L.; Sinclair,L.E.; Sarria,S.H.; Bisaha,S.A.; Canas,L.C.; Baker,J.A.; Couch,M.R.; Garrett,C.M.; Powell,M.L.; Hanson,J.F.; Yohannes,R.A.; DeMarcus,L.S.; Smith,J.P.; Fumia,K.F.; Federinko,S.P.; Macias,E.A.; Olsen,E.T.; Sjoberg,P.A.
EPI636800	NA	Russian Federation	2014-Dec-29	A/Omsk/160/2014		State Research Center of Virology and Biotechnology (VECTOR)	Ivan,Susloparov; Natalya,Kolosova; Alexander,Durymanov; Tatyana,Ilyicheva; Alexander,Ryzhikov
EPI636799	HA	Russian Federation	2014-Dec-29	A/Omsk/160/2014		State Research Center of Virology and Biotechnology (VECTOR)	Ivan,Susloparov; Natalya,Kolosova; Alexander,Durymanov; Tatyana,Ilyicheva; Alexander,Ryzhikov
EPI630240	NA	Norway	2014-Dec-28	A/Norway/3226/2014		Norwegian Institute of Public Health	Bragstad, K; Dudman, SG; Waalen, K; Hungnes, O
EPI630239	NA	Norway	2014-Dec-21	A/Norway/3212/2014	Aalesund sjukehus	Norwegian Institute of Public Health	Bragstad, K; Dudman, SG; Waalen, K; Hungnes, O
EPI630237	NA	Norway	2014-Dec-07	A/Norway/3126/2014	Stavanger Universitetssykehus, Avd. for Medisinsk Mikrobiologi	Norwegian Institute of Public Health	Bragstad, K; Dudman, SG; Waalen, K; Hungnes, O
EPI629857	NA	Sri Lanka	2014-Dec-29	A/Sri Lanka/72/2014	Medical Research Institute	WHO Collaborating Centre for Reference and Research on Influenza	Deng, Y-M.; Iannello, P.; Spirason, N.; Jelly, L.; Lau, H.; Komadina, N.
EPI629858	HA	Sri Lanka	2014-Dec-29	A/Sri Lanka/72/2014	Medical Research Institute	WHO Collaborating Centre for Reference and Research on Influenza	Deng, Y-M.; Iannello, P.; Spirason, N.; Jelly, L.; Lau, H.; Komadina, N.
EPI629856	MP	Sri Lanka	2014-Dec-29	A/Sri Lanka/72/2014	Medical Research Institute	WHO Collaborating Centre for Reference and Research on Influenza	Deng, Y-M.; Iannello, P.; Spirason, N.; Jelly, L.; Lau, H.; Komadina, N.
EPI626818	NP	United Kingdom	2014-Dec-24	A/ENG/50221184/2014	Microbiology Services Colindale, Public Health England	Microbiology Services Colindale, Public Health England	Galiano,M.
EPI626819	NS	United Kingdom	2014-Dec-24	A/ENG/50221184/2014	Microbiology Services Colindale, Public Health England	Microbiology Services Colindale, Public Health England	Galiano,M.
EPI626820	MP	United Kingdom	2014-Dec-24	A/ENG/50221184/2014	Microbiology Services Colindale, Public Health England	Microbiology Services Colindale, Public Health England	Galiano,M.
EPI626821	NA	United Kingdom	2014-Dec-24	A/ENG/50221184/2014	Microbiology Services Colindale, Public Health England	Microbiology Services Colindale, Public Health England	Galiano,M.
EPI626822	HA	United Kingdom	2014-Dec-24	A/ENG/50221184/2014	Microbiology Services Colindale, Public Health England	Microbiology Services Colindale, Public Health England	Galiano,M.
EPI626800	NP	United Kingdom	2014-Dec-30	A/ENG/50200185/2014	Microbiology Services Colindale, Public Health England	Microbiology Services Colindale, Public Health England	Galiano,M.
EPI626801	NS	United Kingdom	2014-Dec-30	A/ENG/50200185/2014	Microbiology Services Colindale, Public Health England	Microbiology Services Colindale, Public Health England	Galiano,M.
EPI626802	MP	United Kingdom	2014-Dec-30	A/ENG/50200185/2014	Microbiology Services Colindale, Public Health England	Microbiology Services Colindale, Public Health England	Galiano,M.
EPI626803	PA	United Kingdom	2014-Dec-30	A/ENG/50200185/2014	Microbiology Services Colindale, Public Health England	Microbiology Services Colindale, Public Health England	Galiano,M.
EPI626804	PB2	United Kingdom	2014-Dec-30	A/ENG/50200185/2014	Microbiology Services Colindale, Public Health England	Microbiology Services Colindale, Public Health England	Galiano,M.
EPI626806	NA	United Kingdom	2014-Dec-30	A/ENG/50200185/2014	Microbiology Services Colindale, Public Health England	Microbiology Services Colindale, Public Health England	Galiano,M.
EPI626807	HA	United Kingdom	2014-Dec-30	A/ENG/50200185/2014	Microbiology Services Colindale, Public Health England	Microbiology Services Colindale, Public Health England	Galiano,M.
EPI626805	PB1	United Kingdom	2014-Dec-30	A/ENG/50200185/2014	Microbiology Services Colindale, Public Health England	Microbiology Services Colindale, Public Health England	Galiano,M.
EPI626769	NP	United Kingdom	2014-Dec-27	A/ENG/50140114/2014	Microbiology Services Colindale, Public Health England	Microbiology Services Colindale, Public Health England	Galiano,M.
EPI626770	NS	United Kingdom	2014-Dec-27	A/ENG/50140114/2014	Microbiology Services Colindale, Public Health England	Microbiology Services Colindale, Public Health England	Galiano,M.
EPI626771	MP	United Kingdom	2014-Dec-27	A/ENG/50140114/2014	Microbiology Services Colindale, Public Health England	Microbiology Services Colindale, Public Health England	Galiano,M.
EPI626772	NA	United Kingdom	2014-Dec-27	A/ENG/50140114/2014	Microbiology Services Colindale, Public Health England	Microbiology Services Colindale, Public Health England	Galiano,M.
EPI626773	HA	United Kingdom	2014-Dec-27	A/ENG/50140114/2014	Microbiology Services Colindale, Public Health England	Microbiology Services Colindale, Public Health England	Galiano,M.
EPI626764	NP	United Kingdom	2014-Dec-29	A/ENG/50140106/2014	Microbiology Services Colindale, Public Health England	Microbiology Services Colindale, Public Health England	Galiano,M.
EPI626765	NS	United Kingdom	2014-Dec-29	A/ENG/50140106/2014	Microbiology Services Colindale, Public Health England	Microbiology Services Colindale, Public Health England	Galiano,M.
EPI626766	MP	United Kingdom	2014-Dec-29	A/ENG/50140106/2014	Microbiology Services Colindale, Public Health England	Microbiology Services Colindale, Public Health England	Galiano,M.
EPI626767	NA	United Kingdom	2014-Dec-29	A/ENG/50140106/2014	Microbiology Services Colindale, Public Health England	Microbiology Services Colindale, Public Health England	Galiano,M.
EPI626768	HA	United Kingdom	2014-Dec-29	A/ENG/50140106/2014	Microbiology Services Colindale, Public Health England	Microbiology Services Colindale, Public Health England	Galiano,M.
EPI626759	NP	United Kingdom	2014-Dec-24	A/ENG/50140105/2014	Microbiology Services Colindale, Public Health England	Microbiology Services Colindale, Public Health England	Galiano,M.
EPI626760	NS	United Kingdom	2014-Dec-24	A/ENG/50140105/2014	Microbiology Services Colindale, Public Health England	Microbiology Services Colindale, Public Health England	Galiano,M.
EPI626761	MP	United Kingdom	2014-Dec-24	A/ENG/50140105/2014	Microbiology Services Colindale, Public Health England	Microbiology Services Colindale, Public Health England	Galiano,M.
EPI626762	NA	United Kingdom	2014-Dec-24	A/ENG/50140105/2014	Microbiology Services Colindale, Public Health England	Microbiology Services Colindale, Public Health England	Galiano,M.
EPI626763	HA	United Kingdom	2014-Dec-24	A/ENG/50140105/2014	Microbiology Services Colindale, Public Health England	Microbiology Services Colindale, Public Health England	Galiano,M.
EPI626754	NP	United Kingdom	2014-Dec-30	A/ENG/50140097/2014	Microbiology Services Colindale, Public Health England	Microbiology Services Colindale, Public Health England	Galiano,M.
EPI626755	NS	United Kingdom	2014-Dec-30	A/ENG/50140097/2014	Microbiology Services Colindale, Public Health England	Microbiology Services Colindale, Public Health England	Galiano,M.
EPI626756	MP	United Kingdom	2014-Dec-30	A/ENG/50140097/2014	Microbiology Services Colindale, Public Health England	Microbiology Services Colindale, Public Health England	Galiano,M.
EPI626757	NA	United Kingdom	2014-Dec-30	A/ENG/50140097/2014	Microbiology Services Colindale, Public Health England	Microbiology Services Colindale, Public Health England	Galiano,M.
EPI626758	HA	United Kingdom	2014-Dec-30	A/ENG/50140097/2014	Microbiology Services Colindale, Public Health England	Microbiology Services Colindale, Public Health England	Galiano,M.
EPI626728	NP	United Kingdom	2014-Dec-29	A/ENG/50140074/2014	Microbiology Services Colindale, Public Health England	Microbiology Services Colindale, Public Health England	Galiano,M.
EPI626729	NS	United Kingdom	2014-Dec-29	A/ENG/50140074/2014	Microbiology Services Colindale, Public Health England	Microbiology Services Colindale, Public Health England	Galiano,M.
EPI626730	MP	United Kingdom	2014-Dec-29	A/ENG/50140074/2014	Microbiology Services Colindale, Public Health England	Microbiology Services Colindale, Public Health England	Galiano,M.
EPI626731	HA	United Kingdom	2014-Dec-29	A/ENG/50140074/2014	Microbiology Services Colindale, Public Health England	Microbiology Services Colindale, Public Health England	Galiano,M.
EPI626723	NP	United Kingdom	2014-Dec-29	A/ENG/588/2014	Microbiology Services Colindale, Public Health England	Microbiology Services Colindale, Public Health England	Galiano,M.
EPI626724	NS	United Kingdom	2014-Dec-29	A/ENG/588/2014	Microbiology Services Colindale, Public Health England	Microbiology Services Colindale, Public Health England	Galiano,M.
EPI626725	MP	United Kingdom	2014-Dec-29	A/ENG/588/2014	Microbiology Services Colindale, Public Health England	Microbiology Services Colindale, Public Health England	Galiano,M.
EPI626726	NA	United Kingdom	2014-Dec-29	A/ENG/588/2014	Microbiology Services Colindale, Public Health England	Microbiology Services Colindale, Public Health England	Galiano,M.
EPI626727	HA	United Kingdom	2014-Dec-29	A/ENG/588/2014	Microbiology Services Colindale, Public Health England	Microbiology Services Colindale, Public Health England	Galiano,M.
EPI626718	NP	United Kingdom	2014-Dec-23	A/ENG/50120081/2014	Microbiology Services Colindale, Public Health England	Microbiology Services Colindale, Public Health England	Galiano,M.
EPI626719	NS	United Kingdom	2014-Dec-23	A/ENG/50120081/2014	Microbiology Services Colindale, Public Health England	Microbiology Services Colindale, Public Health England	Galiano,M.
EPI626720	MP	United Kingdom	2014-Dec-23	A/ENG/50120081/2014	Microbiology Services Colindale, Public Health England	Microbiology Services Colindale, Public Health England	Galiano,M.
EPI626721	NA	United Kingdom	2014-Dec-23	A/ENG/50120081/2014	Microbiology Services Colindale, Public Health England	Microbiology Services Colindale, Public Health England	Galiano,M.
EPI626722	HA	United Kingdom	2014-Dec-23	A/ENG/50120081/2014	Microbiology Services Colindale, Public Health England	Microbiology Services Colindale, Public Health England	Galiano,M.
EPI626668	NP	United Kingdom	2014-Dec-22	A/ENG/555/2014	Microbiology Services Colindale, Public Health England	Microbiology Services Colindale, Public Health England	Galiano,M.
EPI626669	NS	United Kingdom	2014-Dec-22	A/ENG/555/2014	Microbiology Services Colindale, Public Health England	Microbiology Services Colindale, Public Health England	Galiano,M.
EPI626670	MP	United Kingdom	2014-Dec-22	A/ENG/555/2014	Microbiology Services Colindale, Public Health England	Microbiology Services Colindale, Public Health England	Galiano,M.
EPI626671	HA	United Kingdom	2014-Dec-22	A/ENG/555/2014	Microbiology Services Colindale, Public Health England	Microbiology Services Colindale, Public Health England	Galiano,M.
EPI626658	NA	United Kingdom	2014-Dec-11	A/ENG/45180230/2014	Microbiology Services Colindale, Public Health England	Microbiology Services Colindale, Public Health England	Galiano,M.
EPI626659	HA	United Kingdom	2014-Dec-11	A/ENG/45180230/2014	Microbiology Services Colindale, Public Health England	Microbiology Services Colindale, Public Health England	Galiano,M.
EPI626631	NP	United Kingdom	2014-Dec-12	A/ENG/542/2014	Microbiology Services Colindale, Public Health England	Microbiology Services Colindale, Public Health England	Galiano,M.
EPI626632	NS	United Kingdom	2014-Dec-12	A/ENG/542/2014	Microbiology Services Colindale, Public Health England	Microbiology Services Colindale, Public Health England	Galiano,M.
EPI626633	MP	United Kingdom	2014-Dec-12	A/ENG/542/2014	Microbiology Services Colindale, Public Health England	Microbiology Services Colindale, Public Health England	Galiano,M.
EPI626634	PA	United Kingdom	2014-Dec-12	A/ENG/542/2014	Microbiology Services Colindale, Public Health England	Microbiology Services Colindale, Public Health England	Galiano,M.
EPI626635	PB2	United Kingdom	2014-Dec-12	A/ENG/542/2014	Microbiology Services Colindale, Public Health England	Microbiology Services Colindale, Public Health England	Galiano,M.
EPI626637	NA	United Kingdom	2014-Dec-12	A/ENG/542/2014	Microbiology Services Colindale, Public Health England	Microbiology Services Colindale, Public Health England	Galiano,M.
EPI626638	HA	United Kingdom	2014-Dec-12	A/ENG/542/2014	Microbiology Services Colindale, Public Health England	Microbiology Services Colindale, Public Health England	Galiano,M.
EPI626636	PB1	United Kingdom	2014-Dec-12	A/ENG/542/2014	Microbiology Services Colindale, Public Health England	Microbiology Services Colindale, Public Health England	Galiano,M.
EPI626626	NP	United Kingdom	2014-Dec-12	A/ENG/45100179/2014	Microbiology Services Colindale, Public Health England	Microbiology Services Colindale, Public Health England	Galiano,M.
EPI626627	NS	United Kingdom	2014-Dec-12	A/ENG/45100179/2014	Microbiology Services Colindale, Public Health England	Microbiology Services Colindale, Public Health England	Galiano,M.
EPI626628	MP	United Kingdom	2014-Dec-12	A/ENG/45100179/2014	Microbiology Services Colindale, Public Health England	Microbiology Services Colindale, Public Health England	Galiano,M.
EPI626629	NA	United Kingdom	2014-Dec-12	A/ENG/45100179/2014	Microbiology Services Colindale, Public Health England	Microbiology Services Colindale, Public Health England	Galiano,M.
EPI626630	HA	United Kingdom	2014-Dec-12	A/ENG/45100179/2014	Microbiology Services Colindale, Public Health England	Microbiology Services Colindale, Public Health England	Galiano,M.
EPI626616	NP	United Kingdom	2014-Dec-09	A/ENG/45060041/2014	Microbiology Services Colindale, Public Health England	Microbiology Services Colindale, Public Health England	Galiano,M.
EPI626617	NS	United Kingdom	2014-Dec-09	A/ENG/45060041/2014	Microbiology Services Colindale, Public Health England	Microbiology Services Colindale, Public Health England	Galiano,M.
EPI626618	MP	United Kingdom	2014-Dec-09	A/ENG/45060041/2014	Microbiology Services Colindale, Public Health England	Microbiology Services Colindale, Public Health England	Galiano,M.
EPI626619	NA	United Kingdom	2014-Dec-09	A/ENG/45060041/2014	Microbiology Services Colindale, Public Health England	Microbiology Services Colindale, Public Health England	Galiano,M.
EPI626620	HA	United Kingdom	2014-Dec-09	A/ENG/45060041/2014	Microbiology Services Colindale, Public Health England	Microbiology Services Colindale, Public Health England	Galiano,M.
EPI624635	HA	Sweden	2014-Dec-27	A/Stockholm/38/2014	Public Health Agency of Sweden	Crick Worldwide Influenza Centre
EPI624636	NA	Sweden	2014-Dec-27	A/Stockholm/38/2014	Public Health Agency of Sweden	Crick Worldwide Influenza Centre
EPI624631	HA	Sweden	2014-Dec-09	A/Stockholm/32/2014	Public Health Agency of Sweden	Crick Worldwide Influenza Centre
EPI624632	NA	Sweden	2014-Dec-09	A/Stockholm/32/2014	Public Health Agency of Sweden	Crick Worldwide Influenza Centre
EPI624583	HA	Russian Federation	2014-Dec-19	A/N.Novgorod/303/2014	Ivanovsky Research Institute of Virology RAMS	Crick Worldwide Influenza Centre
EPI624584	NA	Russian Federation	2014-Dec-19	A/N.Novgorod/303/2014	Ivanovsky Research Institute of Virology RAMS	Crick Worldwide Influenza Centre
EPI624202	NP	Congo, the Democatic Republic of	2014-Dec-29	A/Congo/2603/2014	INRB Service de Virologie	Centers for Disease Control and Prevention
EPI624203	NS	Congo, the Democatic Republic of	2014-Dec-29	A/Congo/2603/2014	INRB Service de Virologie	Centers for Disease Control and Prevention
EPI624204	MP	Congo, the Democatic Republic of	2014-Dec-29	A/Congo/2603/2014	INRB Service de Virologie	Centers for Disease Control and Prevention
EPI624205	PA	Congo, the Democatic Republic of	2014-Dec-29	A/Congo/2603/2014	INRB Service de Virologie	Centers for Disease Control and Prevention
EPI624206	PB2	Congo, the Democatic Republic of	2014-Dec-29	A/Congo/2603/2014	INRB Service de Virologie	Centers for Disease Control and Prevention
EPI624208	NA	Congo, the Democatic Republic of	2014-Dec-29	A/Congo/2603/2014	INRB Service de Virologie	Centers for Disease Control and Prevention
EPI624209	HA	Congo, the Democatic Republic of	2014-Dec-29	A/Congo/2603/2014	INRB Service de Virologie	Centers for Disease Control and Prevention
EPI624207	PB1	Congo, the Democatic Republic of	2014-Dec-29	A/Congo/2603/2014	INRB Service de Virologie	Centers for Disease Control and Prevention
EPI624144	NP	United States	2014-Dec-29	A/South Dakota/19/2014	South Dakota Public Health Lab	Centers for Disease Control and Prevention
EPI624145	NS	United States	2014-Dec-29	A/South Dakota/19/2014	South Dakota Public Health Lab	Centers for Disease Control and Prevention
EPI624146	MP	United States	2014-Dec-29	A/South Dakota/19/2014	South Dakota Public Health Lab	Centers for Disease Control and Prevention
EPI624147	PA	United States	2014-Dec-29	A/South Dakota/19/2014	South Dakota Public Health Lab	Centers for Disease Control and Prevention
EPI624148	PB1	United States	2014-Dec-29	A/South Dakota/19/2014	South Dakota Public Health Lab	Centers for Disease Control and Prevention
EPI624149	NA	United States	2014-Dec-29	A/South Dakota/19/2014	South Dakota Public Health Lab	Centers for Disease Control and Prevention
EPI624150	HA	United States	2014-Dec-29	A/South Dakota/19/2014	South Dakota Public Health Lab	Centers for Disease Control and Prevention
EPI624028	NP	Congo, the Democatic Republic of	2014-Dec-22	A/Congo/2588/2014	INRB Service de Virologie	Centers for Disease Control and Prevention
EPI624029	NS	Congo, the Democatic Republic of	2014-Dec-22	A/Congo/2588/2014	INRB Service de Virologie	Centers for Disease Control and Prevention
EPI624030	MP	Congo, the Democatic Republic of	2014-Dec-22	A/Congo/2588/2014	INRB Service de Virologie	Centers for Disease Control and Prevention
EPI624031	PA	Congo, the Democatic Republic of	2014-Dec-22	A/Congo/2588/2014	INRB Service de Virologie	Centers for Disease Control and Prevention
EPI624032	PB2	Congo, the Democatic Republic of	2014-Dec-22	A/Congo/2588/2014	INRB Service de Virologie	Centers for Disease Control and Prevention
EPI624033	PB1	Congo, the Democatic Republic of	2014-Dec-22	A/Congo/2588/2014	INRB Service de Virologie	Centers for Disease Control and Prevention
EPI624034	NA	Congo, the Democatic Republic of	2014-Dec-22	A/Congo/2588/2014	INRB Service de Virologie	Centers for Disease Control and Prevention
EPI624035	HA	Congo, the Democatic Republic of	2014-Dec-22	A/Congo/2588/2014	INRB Service de Virologie	Centers for Disease Control and Prevention
EPI623807	HA	Russian Federation	2014-Dec-22	A/Kursk/CRIE-30/2015		Central Research Institute for Epidemiology	Svetlana,Yatsyshina; Anna,Renteeva; Anna,Valdokhina; German,Shipulin
EPI623806	NA	Russian Federation	2014-Dec-22	A/Kursk/CRIE-30/2015		Central Research Institute for Epidemiology	Svetlana,Yatsyshina; Anna,Renteeva; Anna,Valdokhina; German,Shipulin
EPI622189	NP	Russian Federation	2014-Dec-25	A/Chita/12/2014	State Research Center of Virology and Biotechnology (VECTOR)	Centers for Disease Control and Prevention
EPI622190	NS	Russian Federation	2014-Dec-25	A/Chita/12/2014	State Research Center of Virology and Biotechnology (VECTOR)	Centers for Disease Control and Prevention
EPI622191	MP	Russian Federation	2014-Dec-25	A/Chita/12/2014	State Research Center of Virology and Biotechnology (VECTOR)	Centers for Disease Control and Prevention
EPI622192	PA	Russian Federation	2014-Dec-25	A/Chita/12/2014	State Research Center of Virology and Biotechnology (VECTOR)	Centers for Disease Control and Prevention
EPI622193	PB2	Russian Federation	2014-Dec-25	A/Chita/12/2014	State Research Center of Virology and Biotechnology (VECTOR)	Centers for Disease Control and Prevention
EPI622194	PB1	Russian Federation	2014-Dec-25	A/Chita/12/2014	State Research Center of Virology and Biotechnology (VECTOR)	Centers for Disease Control and Prevention
EPI622195	NA	Russian Federation	2014-Dec-25	A/Chita/12/2014	State Research Center of Virology and Biotechnology (VECTOR)	Centers for Disease Control and Prevention
EPI622196	HA	Russian Federation	2014-Dec-25	A/Chita/12/2014	State Research Center of Virology and Biotechnology (VECTOR)	Centers for Disease Control and Prevention
EPI621314	MP	United States	2014-Dec-04	A/South Carolina/NHRC_JX41141/2014		Other Database Import	Sitz,C.R.; Thammavong,H.; Balansay-Ames,M.; Hawksworth,A.; Myers,C.A.; Brice,G.
EPI645329	NA	United States	2014-Dec-04	A/South Carolina/NHRC_JX41141/2014		Other Database Import	Sitz,C.R.; Thammavong,H.; Balansay-Ames,M.; Hawksworth,A.; Myers,C.A.; Brice,G.
EPI645328	HA	United States	2014-Dec-04	A/South Carolina/NHRC_JX41141/2014		Other Database Import	Sitz,C.R.; Thammavong,H.; Balansay-Ames,M.; Hawksworth,A.; Myers,C.A.; Brice,G.
EPI621104	HA	Spain	2014-Dec-20	A/Murcia/151094/2014	Servicio de Microbiología Hospital Virgen de la Arrixaca	Instituto de Salud Carlos III	Pozo,F; Calderon,A.; Gonzalez -Esguevillas,M.; Molinero,M.; Casas,I.
EPI621077	HA	Spain	2014-Dec-29	A/Murcia/151096/2014	Servicio de Microbiología Hospital Virgen de la Arrixaca	Instituto de Salud Carlos III	Pozo,F; Calderon,A.; Gonzalez -Esguevillas,M.; Molinero,M.; Casas,I.
EPI620724	HA	Czech Republic	2014-Dec-09	A/Czech Republic/14/2014		Other Database Import	Nagy,A.; Jirincova,H.; Havlickova,M.
EPI620723	HA	Czech Republic	2014-Dec-08	A/Czech Republic/13/2014		Other Database Import	Nagy,A.; Jirincova,H.; Havlickova,M.
EPI619051	NA	Japan	2014-Dec-01	A/IBARAKI/63/2014	Ibaraki Prefectural Institute of Public Health	National Institute of Infectious Diseases (NIID)	Takashita,Emi; Fujisaki,Seiichiro; Shirakura,Masayuki; Watanabe,Shinji; Odagiri,Takato
EPI619052	HA	Japan	2014-Dec-01	A/IBARAKI/63/2014	Ibaraki Prefectural Institute of Public Health	National Institute of Infectious Diseases (NIID)	Takashita,Emi; Fujisaki,Seiichiro; Shirakura,Masayuki; Watanabe,Shinji; Odagiri,Takato
EPI619037	NA	Japan	2014-Dec-09	A/TOCHIGI/14144/2014	Tochigi Prefectural Institute of Public Health and Environmental Science	National Institute of Infectious Diseases (NIID)	Takashita,Emi; Fujisaki,Seiichiro; Shirakura,Masayuki; Watanabe,Shinji; Odagiri,Takato
EPI619038	HA	Japan	2014-Dec-09	A/TOCHIGI/14144/2014	Tochigi Prefectural Institute of Public Health and Environmental Science	National Institute of Infectious Diseases (NIID)	Takashita,Emi; Fujisaki,Seiichiro; Shirakura,Masayuki; Watanabe,Shinji; Odagiri,Takato
EPI616504	HA	Spain	2014-Dec-31	A/Canarias/151115/2014	Servicio de Microbiología Hospital Universitario de Gran Canaria Doctor Negrín	Instituto de Salud Carlos III	Pozo,F; Calderon,A.; Gonzalez -Esguevillas,M.; Molinero,M.; Casas,I.
EPI612452	PB1	United States	2014-Dec-26	A/Texas/95/2014	Texas Childrens Hospital	Centers for Disease Control and Prevention
EPI612447	NP	United States	2014-Dec-26	A/Texas/95/2014	Texas Childrens Hospital	Centers for Disease Control and Prevention
EPI612448	NS	United States	2014-Dec-26	A/Texas/95/2014	Texas Childrens Hospital	Centers for Disease Control and Prevention
EPI612449	MP	United States	2014-Dec-26	A/Texas/95/2014	Texas Childrens Hospital	Centers for Disease Control and Prevention
EPI612450	PA	United States	2014-Dec-26	A/Texas/95/2014	Texas Childrens Hospital	Centers for Disease Control and Prevention
EPI612451	PB2	United States	2014-Dec-26	A/Texas/95/2014	Texas Childrens Hospital	Centers for Disease Control and Prevention
EPI612453	NA	United States	2014-Dec-26	A/Texas/95/2014	Texas Childrens Hospital	Centers for Disease Control and Prevention
EPI612454	HA	United States	2014-Dec-26	A/Texas/95/2014	Texas Childrens Hospital	Centers for Disease Control and Prevention
EPI612412	PB1	United States	2014-Dec-15	A/Georgia/45/2014	Georgia Public Health Laboratory	Centers for Disease Control and Prevention
EPI612407	NP	United States	2014-Dec-15	A/Georgia/45/2014	Georgia Public Health Laboratory	Centers for Disease Control and Prevention
EPI612408	NS	United States	2014-Dec-15	A/Georgia/45/2014	Georgia Public Health Laboratory	Centers for Disease Control and Prevention
EPI612409	MP	United States	2014-Dec-15	A/Georgia/45/2014	Georgia Public Health Laboratory	Centers for Disease Control and Prevention
EPI612410	PA	United States	2014-Dec-15	A/Georgia/45/2014	Georgia Public Health Laboratory	Centers for Disease Control and Prevention
EPI612411	PB2	United States	2014-Dec-15	A/Georgia/45/2014	Georgia Public Health Laboratory	Centers for Disease Control and Prevention
EPI612413	NA	United States	2014-Dec-15	A/Georgia/45/2014	Georgia Public Health Laboratory	Centers for Disease Control and Prevention
EPI612414	HA	United States	2014-Dec-15	A/Georgia/45/2014	Georgia Public Health Laboratory	Centers for Disease Control and Prevention
EPI612404	PB1	United States	2014-Dec-20	A/Vermont/22/2014	Vermont Department of Health Laboratory	Centers for Disease Control and Prevention
EPI612399	NP	United States	2014-Dec-20	A/Vermont/22/2014	Vermont Department of Health Laboratory	Centers for Disease Control and Prevention
EPI612400	NS	United States	2014-Dec-20	A/Vermont/22/2014	Vermont Department of Health Laboratory	Centers for Disease Control and Prevention
EPI612401	MP	United States	2014-Dec-20	A/Vermont/22/2014	Vermont Department of Health Laboratory	Centers for Disease Control and Prevention
EPI612402	PA	United States	2014-Dec-20	A/Vermont/22/2014	Vermont Department of Health Laboratory	Centers for Disease Control and Prevention
EPI612403	PB2	United States	2014-Dec-20	A/Vermont/22/2014	Vermont Department of Health Laboratory	Centers for Disease Control and Prevention
EPI612405	NA	United States	2014-Dec-20	A/Vermont/22/2014	Vermont Department of Health Laboratory	Centers for Disease Control and Prevention
EPI612406	HA	United States	2014-Dec-20	A/Vermont/22/2014	Vermont Department of Health Laboratory	Centers for Disease Control and Prevention
EPI612397	HA	United States	2014-Dec-23	A/Washington/60/2014	Washington State Public Health Laboratory	Centers for Disease Control and Prevention
EPI612390	NP	United States	2014-Dec-23	A/Washington/60/2014	Washington State Public Health Laboratory	Centers for Disease Control and Prevention
EPI612391	NS	United States	2014-Dec-23	A/Washington/60/2014	Washington State Public Health Laboratory	Centers for Disease Control and Prevention
EPI612392	MP	United States	2014-Dec-23	A/Washington/60/2014	Washington State Public Health Laboratory	Centers for Disease Control and Prevention
EPI612393	PA	United States	2014-Dec-23	A/Washington/60/2014	Washington State Public Health Laboratory	Centers for Disease Control and Prevention
EPI612394	PB2	United States	2014-Dec-23	A/Washington/60/2014	Washington State Public Health Laboratory	Centers for Disease Control and Prevention
EPI612395	PB1	United States	2014-Dec-23	A/Washington/60/2014	Washington State Public Health Laboratory	Centers for Disease Control and Prevention
EPI612396	NA	United States	2014-Dec-23	A/Washington/60/2014	Washington State Public Health Laboratory	Centers for Disease Control and Prevention
EPI612351	NP	United States	2014-Dec-03	A/Georgia/28/2014	Georgia Public Health Laboratory	Centers for Disease Control and Prevention
EPI612352	NS	United States	2014-Dec-03	A/Georgia/28/2014	Georgia Public Health Laboratory	Centers for Disease Control and Prevention
EPI612353	MP	United States	2014-Dec-03	A/Georgia/28/2014	Georgia Public Health Laboratory	Centers for Disease Control and Prevention
EPI612354	PA	United States	2014-Dec-03	A/Georgia/28/2014	Georgia Public Health Laboratory	Centers for Disease Control and Prevention
EPI612355	PB2	United States	2014-Dec-03	A/Georgia/28/2014	Georgia Public Health Laboratory	Centers for Disease Control and Prevention
EPI612356	PB1	United States	2014-Dec-03	A/Georgia/28/2014	Georgia Public Health Laboratory	Centers for Disease Control and Prevention
EPI612357	NA	United States	2014-Dec-03	A/Georgia/28/2014	Georgia Public Health Laboratory	Centers for Disease Control and Prevention
EPI612358	HA	United States	2014-Dec-03	A/Georgia/28/2014	Georgia Public Health Laboratory	Centers for Disease Control and Prevention
EPI612280	NP	Vietnam	2014-Dec-15	A/Vietnam/629/2014	National Institute of Hygiene and Epidemiology	Centers for Disease Control and Prevention
EPI612281	NS	Vietnam	2014-Dec-15	A/Vietnam/629/2014	National Institute of Hygiene and Epidemiology	Centers for Disease Control and Prevention
EPI612282	MP	Vietnam	2014-Dec-15	A/Vietnam/629/2014	National Institute of Hygiene and Epidemiology	Centers for Disease Control and Prevention
EPI612283	PA	Vietnam	2014-Dec-15	A/Vietnam/629/2014	National Institute of Hygiene and Epidemiology	Centers for Disease Control and Prevention
EPI612284	PB2	Vietnam	2014-Dec-15	A/Vietnam/629/2014	National Institute of Hygiene and Epidemiology	Centers for Disease Control and Prevention
EPI612286	NA	Vietnam	2014-Dec-15	A/Vietnam/629/2014	National Institute of Hygiene and Epidemiology	Centers for Disease Control and Prevention
EPI612287	HA	Vietnam	2014-Dec-15	A/Vietnam/629/2014	National Institute of Hygiene and Epidemiology	Centers for Disease Control and Prevention
EPI612285	PB1	Vietnam	2014-Dec-15	A/Vietnam/629/2014	National Institute of Hygiene and Epidemiology	Centers for Disease Control and Prevention
EPI612220	PB1	United States	2014-Dec-06	A/Georgia/29/2014	Georgia Public Health Laboratory	Centers for Disease Control and Prevention
EPI612215	NP	United States	2014-Dec-06	A/Georgia/29/2014	Georgia Public Health Laboratory	Centers for Disease Control and Prevention
EPI612216	NS	United States	2014-Dec-06	A/Georgia/29/2014	Georgia Public Health Laboratory	Centers for Disease Control and Prevention
EPI612217	MP	United States	2014-Dec-06	A/Georgia/29/2014	Georgia Public Health Laboratory	Centers for Disease Control and Prevention
EPI612218	PA	United States	2014-Dec-06	A/Georgia/29/2014	Georgia Public Health Laboratory	Centers for Disease Control and Prevention
EPI612219	PB2	United States	2014-Dec-06	A/Georgia/29/2014	Georgia Public Health Laboratory	Centers for Disease Control and Prevention
EPI612221	NA	United States	2014-Dec-06	A/Georgia/29/2014	Georgia Public Health Laboratory	Centers for Disease Control and Prevention
EPI612222	HA	United States	2014-Dec-06	A/Georgia/29/2014	Georgia Public Health Laboratory	Centers for Disease Control and Prevention
EPI612000	PB1	United Kingdom	2014-Dec-29	A/England/50200133/2014	Microbiology Services Colindale, Public Health England	Microbiology Services Colindale, Public Health England	Galiano,M.
EPI611995	NP	United Kingdom	2014-Dec-29	A/England/50200133/2014	Microbiology Services Colindale, Public Health England	Microbiology Services Colindale, Public Health England	Galiano,M.
EPI611996	NS	United Kingdom	2014-Dec-29	A/England/50200133/2014	Microbiology Services Colindale, Public Health England	Microbiology Services Colindale, Public Health England	Galiano,M.
EPI611997	MP	United Kingdom	2014-Dec-29	A/England/50200133/2014	Microbiology Services Colindale, Public Health England	Microbiology Services Colindale, Public Health England	Galiano,M.
EPI611998	PA	United Kingdom	2014-Dec-29	A/England/50200133/2014	Microbiology Services Colindale, Public Health England	Microbiology Services Colindale, Public Health England	Galiano,M.
EPI611999	PB2	United Kingdom	2014-Dec-29	A/England/50200133/2014	Microbiology Services Colindale, Public Health England	Microbiology Services Colindale, Public Health England	Galiano,M.
EPI612001	NA	United Kingdom	2014-Dec-29	A/England/50200133/2014	Microbiology Services Colindale, Public Health England	Microbiology Services Colindale, Public Health England	Galiano,M.
EPI612002	HA	United Kingdom	2014-Dec-29	A/England/50200133/2014	Microbiology Services Colindale, Public Health England	Microbiology Services Colindale, Public Health England	Galiano,M.
EPI611992	PB1	United Kingdom	2014-Dec-29	A/England/50200132/2014	Microbiology Services Colindale, Public Health England	Microbiology Services Colindale, Public Health England	Galiano,M.
EPI611987	NP	United Kingdom	2014-Dec-29	A/England/50200132/2014	Microbiology Services Colindale, Public Health England	Microbiology Services Colindale, Public Health England	Galiano,M.
EPI611988	NS	United Kingdom	2014-Dec-29	A/England/50200132/2014	Microbiology Services Colindale, Public Health England	Microbiology Services Colindale, Public Health England	Galiano,M.
EPI611989	MP	United Kingdom	2014-Dec-29	A/England/50200132/2014	Microbiology Services Colindale, Public Health England	Microbiology Services Colindale, Public Health England	Galiano,M.
EPI611990	PA	United Kingdom	2014-Dec-29	A/England/50200132/2014	Microbiology Services Colindale, Public Health England	Microbiology Services Colindale, Public Health England	Galiano,M.
EPI611991	PB2	United Kingdom	2014-Dec-29	A/England/50200132/2014	Microbiology Services Colindale, Public Health England	Microbiology Services Colindale, Public Health England	Galiano,M.
EPI611993	NA	United Kingdom	2014-Dec-29	A/England/50200132/2014	Microbiology Services Colindale, Public Health England	Microbiology Services Colindale, Public Health England	Galiano,M.
EPI611994	HA	United Kingdom	2014-Dec-29	A/England/50200132/2014	Microbiology Services Colindale, Public Health England	Microbiology Services Colindale, Public Health England	Galiano,M.
EPI611968	PB1	United Kingdom	2014-Dec-21	A/England/50200102/2014	Microbiology Services Colindale, Public Health England	Microbiology Services Colindale, Public Health England	Galiano,M.
EPI611963	NP	United Kingdom	2014-Dec-21	A/England/50200102/2014	Microbiology Services Colindale, Public Health England	Microbiology Services Colindale, Public Health England	Galiano,M.
EPI611964	NS	United Kingdom	2014-Dec-21	A/England/50200102/2014	Microbiology Services Colindale, Public Health England	Microbiology Services Colindale, Public Health England	Galiano,M.
EPI611965	MP	United Kingdom	2014-Dec-21	A/England/50200102/2014	Microbiology Services Colindale, Public Health England	Microbiology Services Colindale, Public Health England	Galiano,M.
EPI611966	PA	United Kingdom	2014-Dec-21	A/England/50200102/2014	Microbiology Services Colindale, Public Health England	Microbiology Services Colindale, Public Health England	Galiano,M.
EPI611967	PB2	United Kingdom	2014-Dec-21	A/England/50200102/2014	Microbiology Services Colindale, Public Health England	Microbiology Services Colindale, Public Health England	Galiano,M.
EPI611969	NA	United Kingdom	2014-Dec-21	A/England/50200102/2014	Microbiology Services Colindale, Public Health England	Microbiology Services Colindale, Public Health England	Galiano,M.
EPI611970	HA	United Kingdom	2014-Dec-21	A/England/50200102/2014	Microbiology Services Colindale, Public Health England	Microbiology Services Colindale, Public Health England	Galiano,M.
EPI611943	PB2	United Kingdom	2014-Dec-29	A/England/50140086/2014	Microbiology Services Colindale, Public Health England	Microbiology Services Colindale, Public Health England	Galiano,M.
EPI611944	PB1	United Kingdom	2014-Dec-29	A/England/50140086/2014	Microbiology Services Colindale, Public Health England	Microbiology Services Colindale, Public Health England	Galiano,M.
EPI611939	NP	United Kingdom	2014-Dec-29	A/England/50140086/2014	Microbiology Services Colindale, Public Health England	Microbiology Services Colindale, Public Health England	Galiano,M.
EPI611940	NS	United Kingdom	2014-Dec-29	A/England/50140086/2014	Microbiology Services Colindale, Public Health England	Microbiology Services Colindale, Public Health England	Galiano,M.
EPI611941	MP	United Kingdom	2014-Dec-29	A/England/50140086/2014	Microbiology Services Colindale, Public Health England	Microbiology Services Colindale, Public Health England	Galiano,M.
EPI611942	PA	United Kingdom	2014-Dec-29	A/England/50140086/2014	Microbiology Services Colindale, Public Health England	Microbiology Services Colindale, Public Health England	Galiano,M.
EPI611945	NA	United Kingdom	2014-Dec-29	A/England/50140086/2014	Microbiology Services Colindale, Public Health England	Microbiology Services Colindale, Public Health England	Galiano,M.
EPI611946	HA	United Kingdom	2014-Dec-29	A/England/50140086/2014	Microbiology Services Colindale, Public Health England	Microbiology Services Colindale, Public Health England	Galiano,M.
EPI611936	PB1	United Kingdom	2014-Dec-30	A/England/50140078/2014	Microbiology Services Colindale, Public Health England	Microbiology Services Colindale, Public Health England	Galiano,M.
EPI611931	NP	United Kingdom	2014-Dec-30	A/England/50140078/2014	Microbiology Services Colindale, Public Health England	Microbiology Services Colindale, Public Health England	Galiano,M.
EPI611932	NS	United Kingdom	2014-Dec-30	A/England/50140078/2014	Microbiology Services Colindale, Public Health England	Microbiology Services Colindale, Public Health England	Galiano,M.
EPI611933	MP	United Kingdom	2014-Dec-30	A/England/50140078/2014	Microbiology Services Colindale, Public Health England	Microbiology Services Colindale, Public Health England	Galiano,M.
EPI611934	PA	United Kingdom	2014-Dec-30	A/England/50140078/2014	Microbiology Services Colindale, Public Health England	Microbiology Services Colindale, Public Health England	Galiano,M.
EPI611935	PB2	United Kingdom	2014-Dec-30	A/England/50140078/2014	Microbiology Services Colindale, Public Health England	Microbiology Services Colindale, Public Health England	Galiano,M.
EPI611937	NA	United Kingdom	2014-Dec-30	A/England/50140078/2014	Microbiology Services Colindale, Public Health England	Microbiology Services Colindale, Public Health England	Galiano,M.
EPI611938	HA	United Kingdom	2014-Dec-30	A/England/50140078/2014	Microbiology Services Colindale, Public Health England	Microbiology Services Colindale, Public Health England	Galiano,M.
EPI611928	PB1	United Kingdom	2014-Dec-23	A/England/50120129/2014	Microbiology Services Colindale, Public Health England	Microbiology Services Colindale, Public Health England	Galiano,M.
EPI611923	NP	United Kingdom	2014-Dec-23	A/England/50120129/2014	Microbiology Services Colindale, Public Health England	Microbiology Services Colindale, Public Health England	Galiano,M.
EPI611924	NS	United Kingdom	2014-Dec-23	A/England/50120129/2014	Microbiology Services Colindale, Public Health England	Microbiology Services Colindale, Public Health England	Galiano,M.
EPI611925	MP	United Kingdom	2014-Dec-23	A/England/50120129/2014	Microbiology Services Colindale, Public Health England	Microbiology Services Colindale, Public Health England	Galiano,M.
EPI611926	PA	United Kingdom	2014-Dec-23	A/England/50120129/2014	Microbiology Services Colindale, Public Health England	Microbiology Services Colindale, Public Health England	Galiano,M.
EPI611927	PB2	United Kingdom	2014-Dec-23	A/England/50120129/2014	Microbiology Services Colindale, Public Health England	Microbiology Services Colindale, Public Health England	Galiano,M.
EPI611929	NA	United Kingdom	2014-Dec-23	A/England/50120129/2014	Microbiology Services Colindale, Public Health England	Microbiology Services Colindale, Public Health England	Galiano,M.
EPI611930	HA	United Kingdom	2014-Dec-23	A/England/50120129/2014	Microbiology Services Colindale, Public Health England	Microbiology Services Colindale, Public Health England	Galiano,M.
EPI611920	PB1	United Kingdom	2014-Dec-30	A/England/50120128/2014	Microbiology Services Colindale, Public Health England	Microbiology Services Colindale, Public Health England	Galiano,M.
EPI611915	NP	United Kingdom	2014-Dec-30	A/England/50120128/2014	Microbiology Services Colindale, Public Health England	Microbiology Services Colindale, Public Health England	Galiano,M.
EPI611916	NS	United Kingdom	2014-Dec-30	A/England/50120128/2014	Microbiology Services Colindale, Public Health England	Microbiology Services Colindale, Public Health England	Galiano,M.
EPI611917	MP	United Kingdom	2014-Dec-30	A/England/50120128/2014	Microbiology Services Colindale, Public Health England	Microbiology Services Colindale, Public Health England	Galiano,M.
EPI611918	PA	United Kingdom	2014-Dec-30	A/England/50120128/2014	Microbiology Services Colindale, Public Health England	Microbiology Services Colindale, Public Health England	Galiano,M.
EPI611919	PB2	United Kingdom	2014-Dec-30	A/England/50120128/2014	Microbiology Services Colindale, Public Health England	Microbiology Services Colindale, Public Health England	Galiano,M.
EPI611921	NA	United Kingdom	2014-Dec-30	A/England/50120128/2014	Microbiology Services Colindale, Public Health England	Microbiology Services Colindale, Public Health England	Galiano,M.
EPI611922	HA	United Kingdom	2014-Dec-30	A/England/50120128/2014	Microbiology Services Colindale, Public Health England	Microbiology Services Colindale, Public Health England	Galiano,M.
EPI611904	PB1	United Kingdom	2014-Dec-24	A/England/50120073/2014	Microbiology Services Colindale, Public Health England	Microbiology Services Colindale, Public Health England	Galiano,M.
EPI611899	NP	United Kingdom	2014-Dec-24	A/England/50120073/2014	Microbiology Services Colindale, Public Health England	Microbiology Services Colindale, Public Health England	Galiano,M.
EPI611900	NS	United Kingdom	2014-Dec-24	A/England/50120073/2014	Microbiology Services Colindale, Public Health England	Microbiology Services Colindale, Public Health England	Galiano,M.
EPI611901	MP	United Kingdom	2014-Dec-24	A/England/50120073/2014	Microbiology Services Colindale, Public Health England	Microbiology Services Colindale, Public Health England	Galiano,M.
EPI611902	PA	United Kingdom	2014-Dec-24	A/England/50120073/2014	Microbiology Services Colindale, Public Health England	Microbiology Services Colindale, Public Health England	Galiano,M.
EPI611903	PB2	United Kingdom	2014-Dec-24	A/England/50120073/2014	Microbiology Services Colindale, Public Health England	Microbiology Services Colindale, Public Health England	Galiano,M.
EPI611905	NA	United Kingdom	2014-Dec-24	A/England/50120073/2014	Microbiology Services Colindale, Public Health England	Microbiology Services Colindale, Public Health England	Galiano,M.
EPI611906	HA	United Kingdom	2014-Dec-24	A/England/50120073/2014	Microbiology Services Colindale, Public Health England	Microbiology Services Colindale, Public Health England	Galiano,M.
EPI611896	PB1	United Kingdom	2014-Dec-29	A/England/606/2014	Microbiology Services Colindale, Public Health England	Microbiology Services Colindale, Public Health England	Galiano,M.
EPI611891	NP	United Kingdom	2014-Dec-29	A/England/606/2014	Microbiology Services Colindale, Public Health England	Microbiology Services Colindale, Public Health England	Galiano,M.
EPI611892	NS	United Kingdom	2014-Dec-29	A/England/606/2014	Microbiology Services Colindale, Public Health England	Microbiology Services Colindale, Public Health England	Galiano,M.
EPI611893	MP	United Kingdom	2014-Dec-29	A/England/606/2014	Microbiology Services Colindale, Public Health England	Microbiology Services Colindale, Public Health England	Galiano,M.
EPI611894	PA	United Kingdom	2014-Dec-29	A/England/606/2014	Microbiology Services Colindale, Public Health England	Microbiology Services Colindale, Public Health England	Galiano,M.
EPI611895	PB2	United Kingdom	2014-Dec-29	A/England/606/2014	Microbiology Services Colindale, Public Health England	Microbiology Services Colindale, Public Health England	Galiano,M.
EPI611897	NA	United Kingdom	2014-Dec-29	A/England/606/2014	Microbiology Services Colindale, Public Health England	Microbiology Services Colindale, Public Health England	Galiano,M.
EPI611898	HA	United Kingdom	2014-Dec-29	A/England/606/2014	Microbiology Services Colindale, Public Health England	Microbiology Services Colindale, Public Health England	Galiano,M.
EPI611864	PB1	United Kingdom	2014-Dec-24	A/England/50100065/2014	Microbiology Services Colindale, Public Health England	Microbiology Services Colindale, Public Health England	Galiano,M.
EPI611859	NP	United Kingdom	2014-Dec-24	A/England/50100065/2014	Microbiology Services Colindale, Public Health England	Microbiology Services Colindale, Public Health England	Galiano,M.
EPI611860	NS	United Kingdom	2014-Dec-24	A/England/50100065/2014	Microbiology Services Colindale, Public Health England	Microbiology Services Colindale, Public Health England	Galiano,M.
EPI611861	MP	United Kingdom	2014-Dec-24	A/England/50100065/2014	Microbiology Services Colindale, Public Health England	Microbiology Services Colindale, Public Health England	Galiano,M.
EPI611862	PA	United Kingdom	2014-Dec-24	A/England/50100065/2014	Microbiology Services Colindale, Public Health England	Microbiology Services Colindale, Public Health England	Galiano,M.
EPI611863	PB2	United Kingdom	2014-Dec-24	A/England/50100065/2014	Microbiology Services Colindale, Public Health England	Microbiology Services Colindale, Public Health England	Galiano,M.
EPI611865	NA	United Kingdom	2014-Dec-24	A/England/50100065/2014	Microbiology Services Colindale, Public Health England	Microbiology Services Colindale, Public Health England	Galiano,M.
EPI611866	HA	United Kingdom	2014-Dec-24	A/England/50100065/2014	Microbiology Services Colindale, Public Health England	Microbiology Services Colindale, Public Health England	Galiano,M.
EPI611840	PB1	United Kingdom	2014-Dec-19	A/England/603/2014	Microbiology Services Colindale, Public Health England	Microbiology Services Colindale, Public Health England	Galiano,M.
EPI611835	NP	United Kingdom	2014-Dec-19	A/England/603/2014	Microbiology Services Colindale, Public Health England	Microbiology Services Colindale, Public Health England	Galiano,M.
EPI611836	NS	United Kingdom	2014-Dec-19	A/England/603/2014	Microbiology Services Colindale, Public Health England	Microbiology Services Colindale, Public Health England	Galiano,M.
EPI611837	MP	United Kingdom	2014-Dec-19	A/England/603/2014	Microbiology Services Colindale, Public Health England	Microbiology Services Colindale, Public Health England	Galiano,M.
EPI611838	PA	United Kingdom	2014-Dec-19	A/England/603/2014	Microbiology Services Colindale, Public Health England	Microbiology Services Colindale, Public Health England	Galiano,M.
EPI611839	PB2	United Kingdom	2014-Dec-19	A/England/603/2014	Microbiology Services Colindale, Public Health England	Microbiology Services Colindale, Public Health England	Galiano,M.
EPI611841	NA	United Kingdom	2014-Dec-19	A/England/603/2014	Microbiology Services Colindale, Public Health England	Microbiology Services Colindale, Public Health England	Galiano,M.
EPI611842	HA	United Kingdom	2014-Dec-19	A/England/603/2014	Microbiology Services Colindale, Public Health England	Microbiology Services Colindale, Public Health England	Galiano,M.
EPI611819	NP	United Kingdom	2014-Dec-22	A/England/45240260/2014	Microbiology Services Colindale, Public Health England	Microbiology Services Colindale, Public Health England	Galiano,M.
EPI611820	NS	United Kingdom	2014-Dec-22	A/England/45240260/2014	Microbiology Services Colindale, Public Health England	Microbiology Services Colindale, Public Health England	Galiano,M.
EPI611821	MP	United Kingdom	2014-Dec-22	A/England/45240260/2014	Microbiology Services Colindale, Public Health England	Microbiology Services Colindale, Public Health England	Galiano,M.
EPI611822	PA	United Kingdom	2014-Dec-22	A/England/45240260/2014	Microbiology Services Colindale, Public Health England	Microbiology Services Colindale, Public Health England	Galiano,M.
EPI611823	PB2	United Kingdom	2014-Dec-22	A/England/45240260/2014	Microbiology Services Colindale, Public Health England	Microbiology Services Colindale, Public Health England	Galiano,M.
EPI611825	NA	United Kingdom	2014-Dec-22	A/England/45240260/2014	Microbiology Services Colindale, Public Health England	Microbiology Services Colindale, Public Health England	Galiano,M.
EPI611826	HA	United Kingdom	2014-Dec-22	A/England/45240260/2014	Microbiology Services Colindale, Public Health England	Microbiology Services Colindale, Public Health England	Galiano,M.
EPI611824	PB1	United Kingdom	2014-Dec-22	A/England/45240260/2014	Microbiology Services Colindale, Public Health England	Microbiology Services Colindale, Public Health England	Galiano,M.
EPI611792	PB1	United Kingdom	2014-Dec-18	A/England/556/2014	Microbiology Services Colindale, Public Health England	Microbiology Services Colindale, Public Health England	Galiano,M.
EPI611787	NP	United Kingdom	2014-Dec-18	A/England/556/2014	Microbiology Services Colindale, Public Health England	Microbiology Services Colindale, Public Health England	Galiano,M.
EPI611788	NS	United Kingdom	2014-Dec-18	A/England/556/2014	Microbiology Services Colindale, Public Health England	Microbiology Services Colindale, Public Health England	Galiano,M.
EPI611789	MP	United Kingdom	2014-Dec-18	A/England/556/2014	Microbiology Services Colindale, Public Health England	Microbiology Services Colindale, Public Health England	Galiano,M.
EPI611790	PA	United Kingdom	2014-Dec-18	A/England/556/2014	Microbiology Services Colindale, Public Health England	Microbiology Services Colindale, Public Health England	Galiano,M.
EPI611791	PB2	United Kingdom	2014-Dec-18	A/England/556/2014	Microbiology Services Colindale, Public Health England	Microbiology Services Colindale, Public Health England	Galiano,M.
EPI611793	NA	United Kingdom	2014-Dec-18	A/England/556/2014	Microbiology Services Colindale, Public Health England	Microbiology Services Colindale, Public Health England	Galiano,M.
EPI611794	HA	United Kingdom	2014-Dec-18	A/England/556/2014	Microbiology Services Colindale, Public Health England	Microbiology Services Colindale, Public Health England	Galiano,M.
EPI611776	PB1	United Kingdom	2014-Dec-22	A/England/575/2014	Microbiology Services Colindale, Public Health England	Microbiology Services Colindale, Public Health England	Galiano,M.
EPI611771	NP	United Kingdom	2014-Dec-22	A/England/575/2014	Microbiology Services Colindale, Public Health England	Microbiology Services Colindale, Public Health England	Galiano,M.
EPI611772	NS	United Kingdom	2014-Dec-22	A/England/575/2014	Microbiology Services Colindale, Public Health England	Microbiology Services Colindale, Public Health England	Galiano,M.
EPI611773	MP	United Kingdom	2014-Dec-22	A/England/575/2014	Microbiology Services Colindale, Public Health England	Microbiology Services Colindale, Public Health England	Galiano,M.
EPI611774	PA	United Kingdom	2014-Dec-22	A/England/575/2014	Microbiology Services Colindale, Public Health England	Microbiology Services Colindale, Public Health England	Galiano,M.
EPI611775	PB2	United Kingdom	2014-Dec-22	A/England/575/2014	Microbiology Services Colindale, Public Health England	Microbiology Services Colindale, Public Health England	Galiano,M.
EPI611777	NA	United Kingdom	2014-Dec-22	A/England/575/2014	Microbiology Services Colindale, Public Health England	Microbiology Services Colindale, Public Health England	Galiano,M.
EPI611778	HA	United Kingdom	2014-Dec-22	A/England/575/2014	Microbiology Services Colindale, Public Health England	Microbiology Services Colindale, Public Health England	Galiano,M.
EPI611727	PB2	United Kingdom	2014-Dec-19	A/England/45180235/2014	Microbiology Services Colindale, Public Health England	Microbiology Services Colindale, Public Health England	Galiano,M.
EPI611728	PB1	United Kingdom	2014-Dec-19	A/England/45180235/2014	Microbiology Services Colindale, Public Health England	Microbiology Services Colindale, Public Health England	Galiano,M.
EPI611723	NP	United Kingdom	2014-Dec-19	A/England/45180235/2014	Microbiology Services Colindale, Public Health England	Microbiology Services Colindale, Public Health England	Galiano,M.
EPI611724	NS	United Kingdom	2014-Dec-19	A/England/45180235/2014	Microbiology Services Colindale, Public Health England	Microbiology Services Colindale, Public Health England	Galiano,M.
EPI611725	MP	United Kingdom	2014-Dec-19	A/England/45180235/2014	Microbiology Services Colindale, Public Health England	Microbiology Services Colindale, Public Health England	Galiano,M.
EPI611726	PA	United Kingdom	2014-Dec-19	A/England/45180235/2014	Microbiology Services Colindale, Public Health England	Microbiology Services Colindale, Public Health England	Galiano,M.
EPI611729	NA	United Kingdom	2014-Dec-19	A/England/45180235/2014	Microbiology Services Colindale, Public Health England	Microbiology Services Colindale, Public Health England	Galiano,M.
EPI611730	HA	United Kingdom	2014-Dec-19	A/England/45180235/2014	Microbiology Services Colindale, Public Health England	Microbiology Services Colindale, Public Health England	Galiano,M.
EPI611712	PB1	United Kingdom	2014-Dec-16	A/England/545/2014	Microbiology Services Colindale, Public Health England	Microbiology Services Colindale, Public Health England	Galiano,M.
EPI611707	NP	United Kingdom	2014-Dec-16	A/England/545/2014	Microbiology Services Colindale, Public Health England	Microbiology Services Colindale, Public Health England	Galiano,M.
EPI611708	NS	United Kingdom	2014-Dec-16	A/England/545/2014	Microbiology Services Colindale, Public Health England	Microbiology Services Colindale, Public Health England	Galiano,M.
EPI611709	MP	United Kingdom	2014-Dec-16	A/England/545/2014	Microbiology Services Colindale, Public Health England	Microbiology Services Colindale, Public Health England	Galiano,M.
EPI611710	PA	United Kingdom	2014-Dec-16	A/England/545/2014	Microbiology Services Colindale, Public Health England	Microbiology Services Colindale, Public Health England	Galiano,M.
EPI611711	PB2	United Kingdom	2014-Dec-16	A/England/545/2014	Microbiology Services Colindale, Public Health England	Microbiology Services Colindale, Public Health England	Galiano,M.
EPI611713	NA	United Kingdom	2014-Dec-16	A/England/545/2014	Microbiology Services Colindale, Public Health England	Microbiology Services Colindale, Public Health England	Galiano,M.
EPI611714	HA	United Kingdom	2014-Dec-16	A/England/545/2014	Microbiology Services Colindale, Public Health England	Microbiology Services Colindale, Public Health England	Galiano,M.
EPI611680	PB1	United Kingdom	2014-Dec-17	A/England/543/2014	Microbiology Services Colindale, Public Health England	Microbiology Services Colindale, Public Health England	Galiano,M.
EPI611675	NP	United Kingdom	2014-Dec-17	A/England/543/2014	Microbiology Services Colindale, Public Health England	Microbiology Services Colindale, Public Health England	Galiano,M.
EPI611676	NS	United Kingdom	2014-Dec-17	A/England/543/2014	Microbiology Services Colindale, Public Health England	Microbiology Services Colindale, Public Health England	Galiano,M.
EPI611677	MP	United Kingdom	2014-Dec-17	A/England/543/2014	Microbiology Services Colindale, Public Health England	Microbiology Services Colindale, Public Health England	Galiano,M.
EPI611678	PA	United Kingdom	2014-Dec-17	A/England/543/2014	Microbiology Services Colindale, Public Health England	Microbiology Services Colindale, Public Health England	Galiano,M.
EPI611679	PB2	United Kingdom	2014-Dec-17	A/England/543/2014	Microbiology Services Colindale, Public Health England	Microbiology Services Colindale, Public Health England	Galiano,M.
EPI611681	NA	United Kingdom	2014-Dec-17	A/England/543/2014	Microbiology Services Colindale, Public Health England	Microbiology Services Colindale, Public Health England	Galiano,M.
EPI611682	HA	United Kingdom	2014-Dec-17	A/England/543/2014	Microbiology Services Colindale, Public Health England	Microbiology Services Colindale, Public Health England	Galiano,M.
EPI611664	PB1	United Kingdom	2014-Dec-15	A/England/601/2014	Microbiology Services Colindale, Public Health England	Microbiology Services Colindale, Public Health England	Galiano,M.
EPI611659	NP	United Kingdom	2014-Dec-15	A/England/601/2014	Microbiology Services Colindale, Public Health England	Microbiology Services Colindale, Public Health England	Galiano,M.
EPI611660	NS	United Kingdom	2014-Dec-15	A/England/601/2014	Microbiology Services Colindale, Public Health England	Microbiology Services Colindale, Public Health England	Galiano,M.
EPI611661	MP	United Kingdom	2014-Dec-15	A/England/601/2014	Microbiology Services Colindale, Public Health England	Microbiology Services Colindale, Public Health England	Galiano,M.
EPI611662	PA	United Kingdom	2014-Dec-15	A/England/601/2014	Microbiology Services Colindale, Public Health England	Microbiology Services Colindale, Public Health England	Galiano,M.
EPI611663	PB2	United Kingdom	2014-Dec-15	A/England/601/2014	Microbiology Services Colindale, Public Health England	Microbiology Services Colindale, Public Health England	Galiano,M.
EPI611665	NA	United Kingdom	2014-Dec-15	A/England/601/2014	Microbiology Services Colindale, Public Health England	Microbiology Services Colindale, Public Health England	Galiano,M.
EPI611666	HA	United Kingdom	2014-Dec-15	A/England/601/2014	Microbiology Services Colindale, Public Health England	Microbiology Services Colindale, Public Health England	Galiano,M.
EPI611656	PB1	United Kingdom	2014-Dec-16	A/England/45160094/2014	Microbiology Services Colindale, Public Health England	Microbiology Services Colindale, Public Health England	Galiano,M.
EPI611651	NP	United Kingdom	2014-Dec-16	A/England/45160094/2014	Microbiology Services Colindale, Public Health England	Microbiology Services Colindale, Public Health England	Galiano,M.
EPI611652	NS	United Kingdom	2014-Dec-16	A/England/45160094/2014	Microbiology Services Colindale, Public Health England	Microbiology Services Colindale, Public Health England	Galiano,M.
EPI611653	MP	United Kingdom	2014-Dec-16	A/England/45160094/2014	Microbiology Services Colindale, Public Health England	Microbiology Services Colindale, Public Health England	Galiano,M.
EPI611654	PA	United Kingdom	2014-Dec-16	A/England/45160094/2014	Microbiology Services Colindale, Public Health England	Microbiology Services Colindale, Public Health England	Galiano,M.
EPI611655	PB2	United Kingdom	2014-Dec-16	A/England/45160094/2014	Microbiology Services Colindale, Public Health England	Microbiology Services Colindale, Public Health England	Galiano,M.
EPI611657	NA	United Kingdom	2014-Dec-16	A/England/45160094/2014	Microbiology Services Colindale, Public Health England	Microbiology Services Colindale, Public Health England	Galiano,M.
EPI611658	HA	United Kingdom	2014-Dec-16	A/England/45160094/2014	Microbiology Services Colindale, Public Health England	Microbiology Services Colindale, Public Health England	Galiano,M.
EPI611616	PB1	United Kingdom	2014-Dec-16	A/England/45140001/2014	Microbiology Services Colindale, Public Health England	Microbiology Services Colindale, Public Health England	Galiano,M.
EPI611611	NP	United Kingdom	2014-Dec-16	A/England/45140001/2014	Microbiology Services Colindale, Public Health England	Microbiology Services Colindale, Public Health England	Galiano,M.
EPI611612	NS	United Kingdom	2014-Dec-16	A/England/45140001/2014	Microbiology Services Colindale, Public Health England	Microbiology Services Colindale, Public Health England	Galiano,M.
EPI611613	MP	United Kingdom	2014-Dec-16	A/England/45140001/2014	Microbiology Services Colindale, Public Health England	Microbiology Services Colindale, Public Health England	Galiano,M.
EPI611614	PA	United Kingdom	2014-Dec-16	A/England/45140001/2014	Microbiology Services Colindale, Public Health England	Microbiology Services Colindale, Public Health England	Galiano,M.
EPI611615	PB2	United Kingdom	2014-Dec-16	A/England/45140001/2014	Microbiology Services Colindale, Public Health England	Microbiology Services Colindale, Public Health England	Galiano,M.
EPI611617	NA	United Kingdom	2014-Dec-16	A/England/45140001/2014	Microbiology Services Colindale, Public Health England	Microbiology Services Colindale, Public Health England	Galiano,M.
EPI611618	HA	United Kingdom	2014-Dec-16	A/England/45140001/2014	Microbiology Services Colindale, Public Health England	Microbiology Services Colindale, Public Health England	Galiano,M.
EPI611589	PB2	United Kingdom	2014-Dec-11	A/England/45100189/2014	Microbiology Services Colindale, Public Health England	Microbiology Services Colindale, Public Health England	Galiano,M.
EPI611590	PB1	United Kingdom	2014-Dec-11	A/England/45100189/2014	Microbiology Services Colindale, Public Health England	Microbiology Services Colindale, Public Health England	Galiano,M.
EPI611585	NP	United Kingdom	2014-Dec-11	A/England/45100189/2014	Microbiology Services Colindale, Public Health England	Microbiology Services Colindale, Public Health England	Galiano,M.
EPI611586	NS	United Kingdom	2014-Dec-11	A/England/45100189/2014	Microbiology Services Colindale, Public Health England	Microbiology Services Colindale, Public Health England	Galiano,M.
EPI611587	MP	United Kingdom	2014-Dec-11	A/England/45100189/2014	Microbiology Services Colindale, Public Health England	Microbiology Services Colindale, Public Health England	Galiano,M.
EPI611588	PA	United Kingdom	2014-Dec-11	A/England/45100189/2014	Microbiology Services Colindale, Public Health England	Microbiology Services Colindale, Public Health England	Galiano,M.
EPI611591	NA	United Kingdom	2014-Dec-11	A/England/45100189/2014	Microbiology Services Colindale, Public Health England	Microbiology Services Colindale, Public Health England	Galiano,M.
EPI611592	HA	United Kingdom	2014-Dec-11	A/England/45100189/2014	Microbiology Services Colindale, Public Health England	Microbiology Services Colindale, Public Health England	Galiano,M.
EPI611558	PB1	United Kingdom	2014-Dec-10	A/England/45080198/2014	Microbiology Services Colindale, Public Health England	Microbiology Services Colindale, Public Health England	Galiano,M.
EPI611553	NP	United Kingdom	2014-Dec-10	A/England/45080198/2014	Microbiology Services Colindale, Public Health England	Microbiology Services Colindale, Public Health England	Galiano,M.
EPI611554	NS	United Kingdom	2014-Dec-10	A/England/45080198/2014	Microbiology Services Colindale, Public Health England	Microbiology Services Colindale, Public Health England	Galiano,M.
EPI611555	MP	United Kingdom	2014-Dec-10	A/England/45080198/2014	Microbiology Services Colindale, Public Health England	Microbiology Services Colindale, Public Health England	Galiano,M.
EPI611556	PA	United Kingdom	2014-Dec-10	A/England/45080198/2014	Microbiology Services Colindale, Public Health England	Microbiology Services Colindale, Public Health England	Galiano,M.
EPI611557	PB2	United Kingdom	2014-Dec-10	A/England/45080198/2014	Microbiology Services Colindale, Public Health England	Microbiology Services Colindale, Public Health England	Galiano,M.
EPI611559	NA	United Kingdom	2014-Dec-10	A/England/45080198/2014	Microbiology Services Colindale, Public Health England	Microbiology Services Colindale, Public Health England	Galiano,M.
EPI611560	HA	United Kingdom	2014-Dec-10	A/England/45080198/2014	Microbiology Services Colindale, Public Health England	Microbiology Services Colindale, Public Health England	Galiano,M.
EPI611550	PB1	United Kingdom	2014-Dec-10	A/England/45080193/2014	Microbiology Services Colindale, Public Health England	Microbiology Services Colindale, Public Health England	Galiano,M.
EPI611545	NP	United Kingdom	2014-Dec-10	A/England/45080193/2014	Microbiology Services Colindale, Public Health England	Microbiology Services Colindale, Public Health England	Galiano,M.
EPI611546	NS	United Kingdom	2014-Dec-10	A/England/45080193/2014	Microbiology Services Colindale, Public Health England	Microbiology Services Colindale, Public Health England	Galiano,M.
EPI611547	MP	United Kingdom	2014-Dec-10	A/England/45080193/2014	Microbiology Services Colindale, Public Health England	Microbiology Services Colindale, Public Health England	Galiano,M.
EPI611548	PA	United Kingdom	2014-Dec-10	A/England/45080193/2014	Microbiology Services Colindale, Public Health England	Microbiology Services Colindale, Public Health England	Galiano,M.
EPI611549	PB2	United Kingdom	2014-Dec-10	A/England/45080193/2014	Microbiology Services Colindale, Public Health England	Microbiology Services Colindale, Public Health England	Galiano,M.
EPI611551	NA	United Kingdom	2014-Dec-10	A/England/45080193/2014	Microbiology Services Colindale, Public Health England	Microbiology Services Colindale, Public Health England	Galiano,M.
EPI611552	HA	United Kingdom	2014-Dec-10	A/England/45080193/2014	Microbiology Services Colindale, Public Health England	Microbiology Services Colindale, Public Health England	Galiano,M.
EPI611526	PB1	United Kingdom	2014-Dec-09	A/England/45060049/2014	Microbiology Services Colindale, Public Health England	Microbiology Services Colindale, Public Health England	Galiano,M.
EPI611521	NP	United Kingdom	2014-Dec-09	A/England/45060049/2014	Microbiology Services Colindale, Public Health England	Microbiology Services Colindale, Public Health England	Galiano,M.
EPI611522	NS	United Kingdom	2014-Dec-09	A/England/45060049/2014	Microbiology Services Colindale, Public Health England	Microbiology Services Colindale, Public Health England	Galiano,M.
EPI611523	MP	United Kingdom	2014-Dec-09	A/England/45060049/2014	Microbiology Services Colindale, Public Health England	Microbiology Services Colindale, Public Health England	Galiano,M.
EPI611524	PA	United Kingdom	2014-Dec-09	A/England/45060049/2014	Microbiology Services Colindale, Public Health England	Microbiology Services Colindale, Public Health England	Galiano,M.
EPI611525	PB2	United Kingdom	2014-Dec-09	A/England/45060049/2014	Microbiology Services Colindale, Public Health England	Microbiology Services Colindale, Public Health England	Galiano,M.
EPI611527	NA	United Kingdom	2014-Dec-09	A/England/45060049/2014	Microbiology Services Colindale, Public Health England	Microbiology Services Colindale, Public Health England	Galiano,M.
EPI611528	HA	United Kingdom	2014-Dec-09	A/England/45060049/2014	Microbiology Services Colindale, Public Health England	Microbiology Services Colindale, Public Health England	Galiano,M.
EPI611518	PB1	United Kingdom	2014-Dec-09	A/England/45040069/2014	Microbiology Services Colindale, Public Health England	Microbiology Services Colindale, Public Health England	Galiano,M.
EPI611513	NP	United Kingdom	2014-Dec-09	A/England/45040069/2014	Microbiology Services Colindale, Public Health England	Microbiology Services Colindale, Public Health England	Galiano,M.
EPI611514	NS	United Kingdom	2014-Dec-09	A/England/45040069/2014	Microbiology Services Colindale, Public Health England	Microbiology Services Colindale, Public Health England	Galiano,M.
EPI611515	MP	United Kingdom	2014-Dec-09	A/England/45040069/2014	Microbiology Services Colindale, Public Health England	Microbiology Services Colindale, Public Health England	Galiano,M.
EPI611516	PA	United Kingdom	2014-Dec-09	A/England/45040069/2014	Microbiology Services Colindale, Public Health England	Microbiology Services Colindale, Public Health England	Galiano,M.
EPI611517	PB2	United Kingdom	2014-Dec-09	A/England/45040069/2014	Microbiology Services Colindale, Public Health England	Microbiology Services Colindale, Public Health England	Galiano,M.
EPI611519	NA	United Kingdom	2014-Dec-09	A/England/45040069/2014	Microbiology Services Colindale, Public Health England	Microbiology Services Colindale, Public Health England	Galiano,M.
EPI611520	HA	United Kingdom	2014-Dec-09	A/England/45040069/2014	Microbiology Services Colindale, Public Health England	Microbiology Services Colindale, Public Health England	Galiano,M.
EPI611510	PB1	United Kingdom	2014-Dec-09	A/England/45040065/2014	Microbiology Services Colindale, Public Health England	Microbiology Services Colindale, Public Health England	Galiano,M.
EPI611505	NP	United Kingdom	2014-Dec-09	A/England/45040065/2014	Microbiology Services Colindale, Public Health England	Microbiology Services Colindale, Public Health England	Galiano,M.
EPI611506	NS	United Kingdom	2014-Dec-09	A/England/45040065/2014	Microbiology Services Colindale, Public Health England	Microbiology Services Colindale, Public Health England	Galiano,M.
EPI611507	MP	United Kingdom	2014-Dec-09	A/England/45040065/2014	Microbiology Services Colindale, Public Health England	Microbiology Services Colindale, Public Health England	Galiano,M.
EPI611508	PA	United Kingdom	2014-Dec-09	A/England/45040065/2014	Microbiology Services Colindale, Public Health England	Microbiology Services Colindale, Public Health England	Galiano,M.
EPI611509	PB2	United Kingdom	2014-Dec-09	A/England/45040065/2014	Microbiology Services Colindale, Public Health England	Microbiology Services Colindale, Public Health England	Galiano,M.
EPI611511	NA	United Kingdom	2014-Dec-09	A/England/45040065/2014	Microbiology Services Colindale, Public Health England	Microbiology Services Colindale, Public Health England	Galiano,M.
EPI611512	HA	United Kingdom	2014-Dec-09	A/England/45040065/2014	Microbiology Services Colindale, Public Health England	Microbiology Services Colindale, Public Health England	Galiano,M.
EPI611461	PB2	United Kingdom	2014-Dec-04	A/England/45000006/2014	Microbiology Services Colindale, Public Health England	Microbiology Services Colindale, Public Health England	Galiano,M.
EPI611462	PB1	United Kingdom	2014-Dec-04	A/England/45000006/2014	Microbiology Services Colindale, Public Health England	Microbiology Services Colindale, Public Health England	Galiano,M.
EPI611457	NP	United Kingdom	2014-Dec-04	A/England/45000006/2014	Microbiology Services Colindale, Public Health England	Microbiology Services Colindale, Public Health England	Galiano,M.
EPI611458	NS	United Kingdom	2014-Dec-04	A/England/45000006/2014	Microbiology Services Colindale, Public Health England	Microbiology Services Colindale, Public Health England	Galiano,M.
EPI611459	MP	United Kingdom	2014-Dec-04	A/England/45000006/2014	Microbiology Services Colindale, Public Health England	Microbiology Services Colindale, Public Health England	Galiano,M.
EPI611460	PA	United Kingdom	2014-Dec-04	A/England/45000006/2014	Microbiology Services Colindale, Public Health England	Microbiology Services Colindale, Public Health England	Galiano,M.
EPI611463	NA	United Kingdom	2014-Dec-04	A/England/45000006/2014	Microbiology Services Colindale, Public Health England	Microbiology Services Colindale, Public Health England	Galiano,M.
EPI611464	HA	United Kingdom	2014-Dec-04	A/England/45000006/2014	Microbiology Services Colindale, Public Health England	Microbiology Services Colindale, Public Health England	Galiano,M.
EPI611454	PB1	United Kingdom	2014-Dec-02	A/England/44940038/2014	Microbiology Services Colindale, Public Health England	Microbiology Services Colindale, Public Health England	Galiano,M.
EPI611449	NP	United Kingdom	2014-Dec-02	A/England/44940038/2014	Microbiology Services Colindale, Public Health England	Microbiology Services Colindale, Public Health England	Galiano,M.
EPI611450	NS	United Kingdom	2014-Dec-02	A/England/44940038/2014	Microbiology Services Colindale, Public Health England	Microbiology Services Colindale, Public Health England	Galiano,M.
EPI611451	MP	United Kingdom	2014-Dec-02	A/England/44940038/2014	Microbiology Services Colindale, Public Health England	Microbiology Services Colindale, Public Health England	Galiano,M.
EPI611452	PA	United Kingdom	2014-Dec-02	A/England/44940038/2014	Microbiology Services Colindale, Public Health England	Microbiology Services Colindale, Public Health England	Galiano,M.
EPI611453	PB2	United Kingdom	2014-Dec-02	A/England/44940038/2014	Microbiology Services Colindale, Public Health England	Microbiology Services Colindale, Public Health England	Galiano,M.
EPI611455	NA	United Kingdom	2014-Dec-02	A/England/44940038/2014	Microbiology Services Colindale, Public Health England	Microbiology Services Colindale, Public Health England	Galiano,M.
EPI611456	HA	United Kingdom	2014-Dec-02	A/England/44940038/2014	Microbiology Services Colindale, Public Health England	Microbiology Services Colindale, Public Health England	Galiano,M.
EPI607601	HA	United Kingdom	2014-Dec-23	A/England/591/2014	Microbiology Services Colindale, Public Health England	Microbiology Services Colindale, Public Health England	Galiano,M.
EPI607594	NP	United Kingdom	2014-Dec-23	A/England/591/2014	Microbiology Services Colindale, Public Health England	Microbiology Services Colindale, Public Health England	Galiano,M.
EPI607595	NS	United Kingdom	2014-Dec-23	A/England/591/2014	Microbiology Services Colindale, Public Health England	Microbiology Services Colindale, Public Health England	Galiano,M.
EPI607596	MP	United Kingdom	2014-Dec-23	A/England/591/2014	Microbiology Services Colindale, Public Health England	Microbiology Services Colindale, Public Health England	Galiano,M.
EPI607597	PA	United Kingdom	2014-Dec-23	A/England/591/2014	Microbiology Services Colindale, Public Health England	Microbiology Services Colindale, Public Health England	Galiano,M.
EPI607598	PB2	United Kingdom	2014-Dec-23	A/England/591/2014	Microbiology Services Colindale, Public Health England	Microbiology Services Colindale, Public Health England	Galiano,M.
EPI607599	PB1	United Kingdom	2014-Dec-23	A/England/591/2014	Microbiology Services Colindale, Public Health England	Microbiology Services Colindale, Public Health England	Galiano,M.
EPI607600	NA	United Kingdom	2014-Dec-23	A/England/591/2014	Microbiology Services Colindale, Public Health England	Microbiology Services Colindale, Public Health England	Galiano,M.
EPI607586	NP	United Kingdom	2014-Dec-16	A/England/599/2014	Microbiology Services Colindale, Public Health England	Microbiology Services Colindale, Public Health England	Galiano,M.
EPI607587	NS	United Kingdom	2014-Dec-16	A/England/599/2014	Microbiology Services Colindale, Public Health England	Microbiology Services Colindale, Public Health England	Galiano,M.
EPI607588	MP	United Kingdom	2014-Dec-16	A/England/599/2014	Microbiology Services Colindale, Public Health England	Microbiology Services Colindale, Public Health England	Galiano,M.
EPI607589	PA	United Kingdom	2014-Dec-16	A/England/599/2014	Microbiology Services Colindale, Public Health England	Microbiology Services Colindale, Public Health England	Galiano,M.
EPI607590	PB2	United Kingdom	2014-Dec-16	A/England/599/2014	Microbiology Services Colindale, Public Health England	Microbiology Services Colindale, Public Health England	Galiano,M.
EPI607591	PB1	United Kingdom	2014-Dec-16	A/England/599/2014	Microbiology Services Colindale, Public Health England	Microbiology Services Colindale, Public Health England	Galiano,M.
EPI607592	NA	United Kingdom	2014-Dec-16	A/England/599/2014	Microbiology Services Colindale, Public Health England	Microbiology Services Colindale, Public Health England	Galiano,M.
EPI607593	HA	United Kingdom	2014-Dec-16	A/England/599/2014	Microbiology Services Colindale, Public Health England	Microbiology Services Colindale, Public Health England	Galiano,M.
EPI620655	NA	China	2014-Dec-01	A/Beijing/60642/2014		Other Database Import	Zhu,R.; Qian,Y.; Sun,Y.; Wang,F.; Zhao,L.; Deng,J.
EPI598845	HA	China	2014-Dec-01	A/Beijing/60642/2014		Other Database Import	Zhu,R.; Qian,Y.; Sun,Y.; Wang,F.; Zhao,L.; Deng,J.
EPI620648	NA	China	2014-Dec-02	A/Beijing/60670/2014		Other Database Import	Zhu,R.; Qian,Y.; Sun,Y.; Wang,F.; Zhao,L.; Deng,J.
EPI598838	HA	China	2014-Dec-02	A/Beijing/60670/2014		Other Database Import	Zhu,R.; Qian,Y.; Sun,Y.; Wang,F.; Zhao,L.; Deng,J.
EPI590418	HA	Aruba	2014-Dec-12	A/Netherlands/781/2014	National Institute for Public Health and the Environment (RIVM)	National Institute for Public Health and the Environment (RIVM)	A.Meijer, P.Overduin
EPI590416	MP	Aruba	2014-Dec-12	A/Netherlands/781/2014	National Institute for Public Health and the Environment (RIVM)	National Institute for Public Health and the Environment (RIVM)	A.Meijer, P.Overduin
EPI590417	NA	Aruba	2014-Dec-12	A/Netherlands/781/2014	National Institute for Public Health and the Environment (RIVM)	National Institute for Public Health and the Environment (RIVM)	A.Meijer, P.Overduin
EPI590413	MP	Aruba	2014-Dec-02	A/Netherlands/779/2014	National Institute for Public Health and the Environment (RIVM)	National Institute for Public Health and the Environment (RIVM)	A.Meijer, P.Overduin
EPI590414	NA	Aruba	2014-Dec-02	A/Netherlands/779/2014	National Institute for Public Health and the Environment (RIVM)	National Institute for Public Health and the Environment (RIVM)	A.Meijer, P.Overduin
EPI590415	HA	Aruba	2014-Dec-02	A/Netherlands/779/2014	National Institute for Public Health and the Environment (RIVM)	National Institute for Public Health and the Environment (RIVM)	A.Meijer, P.Overduin
EPI590329	MP	Netherlands	2014-Dec-01	A/Netherlands/457/2014	National Institute for Public Health and the Environment (RIVM)	National Institute for Public Health and the Environment (RIVM)	A.Meijer, P.Overduin
EPI590330	NA	Netherlands	2014-Dec-01	A/Netherlands/457/2014	National Institute for Public Health and the Environment (RIVM)	National Institute for Public Health and the Environment (RIVM)	A.Meijer, P.Overduin
EPI590331	HA	Netherlands	2014-Dec-01	A/Netherlands/457/2014	National Institute for Public Health and the Environment (RIVM)	National Institute for Public Health and the Environment (RIVM)	A.Meijer, P.Overduin
EPI589803	HA	Zambia	2014-Dec-11	A/Zambia/04-288/2014	University Teaching Hospital	Crick Worldwide Influenza Centre
EPI589804	NA	Zambia	2014-Dec-11	A/Zambia/04-288/2014	University Teaching Hospital	Crick Worldwide Influenza Centre
EPI589767	HA	Kazakhstan	2014-Dec-24	A/Kazakhstan/3791/2014	National Reference Laboratory	Crick Worldwide Influenza Centre
EPI589768	NA	Kazakhstan	2014-Dec-24	A/Kazakhstan/3791/2014	National Reference Laboratory	Crick Worldwide Influenza Centre
EPI589679	HA	Estonia	2014-Dec-05	A/Estonia/90416/2014	Health Protection Inspectorate	Crick Worldwide Influenza Centre
EPI589680	NA	Estonia	2014-Dec-05	A/Estonia/90416/2014	Health Protection Inspectorate	Crick Worldwide Influenza Centre
EPI586581	NA	Japan	2014-Dec-19	A/TOCHIGI/14162/2014	Tochigi Prefectural Institute of Public Health and Environmental Science	National Institute of Infectious Diseases (NIID)	Takashita,Emi; Fujisaki,Seiichiro; Shirakura,Masayuki; Watanabe,Shinji; Odagiri,Takato
EPI586582	HA	Japan	2014-Dec-19	A/TOCHIGI/14162/2014	Tochigi Prefectural Institute of Public Health and Environmental Science	National Institute of Infectious Diseases (NIID)	Takashita,Emi; Fujisaki,Seiichiro; Shirakura,Masayuki; Watanabe,Shinji; Odagiri,Takato
EPI682762	HA	Iran, Islamic Republic of	2014-Dec-04	A/Iran/116/2014		Other Database Import	Moasser,E.; Behzadian,F.; Moattari,A.; Fotouhi,F.; Hosseini,S.Y.; Pirbonyeh,N.
EPI586078	MP	Iran, Islamic Republic of	2014-Dec-04	A/Iran/116/2014		Other Database Import	Moasser,E.; Behzadian,F.; Moattari,A.; Fotouhi,F.; Hosseini,S.Y.; Pirbonyeh,N.
EPI584692	NP	United States	2014-Dec-09	A/Washington/61/2014		Centers for Disease Control and Prevention
EPI584693	NS	United States	2014-Dec-09	A/Washington/61/2014		Centers for Disease Control and Prevention
EPI584694	MP	United States	2014-Dec-09	A/Washington/61/2014		Centers for Disease Control and Prevention
EPI584695	PA	United States	2014-Dec-09	A/Washington/61/2014		Centers for Disease Control and Prevention
EPI584696	PB2	United States	2014-Dec-09	A/Washington/61/2014		Centers for Disease Control and Prevention
EPI584698	NA	United States	2014-Dec-09	A/Washington/61/2014		Centers for Disease Control and Prevention
EPI584699	HA	United States	2014-Dec-09	A/Washington/61/2014		Centers for Disease Control and Prevention
EPI584697	PB1	United States	2014-Dec-09	A/Washington/61/2014		Centers for Disease Control and Prevention
EPI584635	NP	United States	2014-Dec-09	A/Virginia/42/2014	University of Virginia, Medical Labs/Microbiology	Centers for Disease Control and Prevention
EPI584636	NS	United States	2014-Dec-09	A/Virginia/42/2014	University of Virginia, Medical Labs/Microbiology	Centers for Disease Control and Prevention
EPI584637	MP	United States	2014-Dec-09	A/Virginia/42/2014	University of Virginia, Medical Labs/Microbiology	Centers for Disease Control and Prevention
EPI584638	PA	United States	2014-Dec-09	A/Virginia/42/2014	University of Virginia, Medical Labs/Microbiology	Centers for Disease Control and Prevention
EPI584639	PB2	United States	2014-Dec-09	A/Virginia/42/2014	University of Virginia, Medical Labs/Microbiology	Centers for Disease Control and Prevention
EPI584641	NA	United States	2014-Dec-09	A/Virginia/42/2014	University of Virginia, Medical Labs/Microbiology	Centers for Disease Control and Prevention
EPI584642	HA	United States	2014-Dec-09	A/Virginia/42/2014	University of Virginia, Medical Labs/Microbiology	Centers for Disease Control and Prevention
EPI584640	PB1	United States	2014-Dec-09	A/Virginia/42/2014	University of Virginia, Medical Labs/Microbiology	Centers for Disease Control and Prevention
EPI584627	NP	United States	2014-Dec-18	A/Florida/89/2014	Florida Department of Health-Jacksonville	Centers for Disease Control and Prevention
EPI584628	NS	United States	2014-Dec-18	A/Florida/89/2014	Florida Department of Health-Jacksonville	Centers for Disease Control and Prevention
EPI584629	MP	United States	2014-Dec-18	A/Florida/89/2014	Florida Department of Health-Jacksonville	Centers for Disease Control and Prevention
EPI584630	PA	United States	2014-Dec-18	A/Florida/89/2014	Florida Department of Health-Jacksonville	Centers for Disease Control and Prevention
EPI584631	PB2	United States	2014-Dec-18	A/Florida/89/2014	Florida Department of Health-Jacksonville	Centers for Disease Control and Prevention
EPI584633	NA	United States	2014-Dec-18	A/Florida/89/2014	Florida Department of Health-Jacksonville	Centers for Disease Control and Prevention
EPI584634	HA	United States	2014-Dec-18	A/Florida/89/2014	Florida Department of Health-Jacksonville	Centers for Disease Control and Prevention
EPI584632	PB1	United States	2014-Dec-18	A/Florida/89/2014	Florida Department of Health-Jacksonville	Centers for Disease Control and Prevention
EPI584611	PB1	United States	2014-Dec-08	A/Tennessee/25/2014	St. Judes Childrens Research Hospital	Centers for Disease Control and Prevention
EPI584606	NP	United States	2014-Dec-08	A/Tennessee/25/2014	St. Judes Childrens Research Hospital	Centers for Disease Control and Prevention
EPI584607	NS	United States	2014-Dec-08	A/Tennessee/25/2014	St. Judes Childrens Research Hospital	Centers for Disease Control and Prevention
EPI584608	MP	United States	2014-Dec-08	A/Tennessee/25/2014	St. Judes Childrens Research Hospital	Centers for Disease Control and Prevention
EPI584609	PA	United States	2014-Dec-08	A/Tennessee/25/2014	St. Judes Childrens Research Hospital	Centers for Disease Control and Prevention
EPI584610	PB2	United States	2014-Dec-08	A/Tennessee/25/2014	St. Judes Childrens Research Hospital	Centers for Disease Control and Prevention
EPI584612	NA	United States	2014-Dec-08	A/Tennessee/25/2014	St. Judes Childrens Research Hospital	Centers for Disease Control and Prevention
EPI584613	HA	United States	2014-Dec-08	A/Tennessee/25/2014	St. Judes Childrens Research Hospital	Centers for Disease Control and Prevention
EPI584590	PB1	United States	2014-Dec-21	A/Massachusetts/27/2014	Massachusetts Department of Public Health	Centers for Disease Control and Prevention
EPI584585	NP	United States	2014-Dec-21	A/Massachusetts/27/2014	Massachusetts Department of Public Health	Centers for Disease Control and Prevention
EPI584586	NS	United States	2014-Dec-21	A/Massachusetts/27/2014	Massachusetts Department of Public Health	Centers for Disease Control and Prevention
EPI584587	MP	United States	2014-Dec-21	A/Massachusetts/27/2014	Massachusetts Department of Public Health	Centers for Disease Control and Prevention
EPI584588	PA	United States	2014-Dec-21	A/Massachusetts/27/2014	Massachusetts Department of Public Health	Centers for Disease Control and Prevention
EPI584589	PB2	United States	2014-Dec-21	A/Massachusetts/27/2014	Massachusetts Department of Public Health	Centers for Disease Control and Prevention
EPI584591	NA	United States	2014-Dec-21	A/Massachusetts/27/2014	Massachusetts Department of Public Health	Centers for Disease Control and Prevention
EPI584592	HA	United States	2014-Dec-21	A/Massachusetts/27/2014	Massachusetts Department of Public Health	Centers for Disease Control and Prevention
EPI622391	NP	United States	2014-Dec-22	A/Pennsylvania/60/2014	Pennsylvania Department of Health	Centers for Disease Control and Prevention
EPI622392	NS	United States	2014-Dec-22	A/Pennsylvania/60/2014	Pennsylvania Department of Health	Centers for Disease Control and Prevention
EPI622393	MP	United States	2014-Dec-22	A/Pennsylvania/60/2014	Pennsylvania Department of Health	Centers for Disease Control and Prevention
EPI622394	PA	United States	2014-Dec-22	A/Pennsylvania/60/2014	Pennsylvania Department of Health	Centers for Disease Control and Prevention
EPI622395	PB2	United States	2014-Dec-22	A/Pennsylvania/60/2014	Pennsylvania Department of Health	Centers for Disease Control and Prevention
EPI622396	PB1	United States	2014-Dec-22	A/Pennsylvania/60/2014	Pennsylvania Department of Health	Centers for Disease Control and Prevention
EPI622397	NA	United States	2014-Dec-22	A/Pennsylvania/60/2014	Pennsylvania Department of Health	Centers for Disease Control and Prevention
EPI584584	HA	United States	2014-Dec-22	A/Pennsylvania/60/2014	Pennsylvania Department of Health	Centers for Disease Control and Prevention
EPI584576	NP	United States	2014-Dec-17	A/Maryland/50/2014	Maryland Department of Health and Mental Hygiene	Centers for Disease Control and Prevention
EPI584577	NS	United States	2014-Dec-17	A/Maryland/50/2014	Maryland Department of Health and Mental Hygiene	Centers for Disease Control and Prevention
EPI584578	MP	United States	2014-Dec-17	A/Maryland/50/2014	Maryland Department of Health and Mental Hygiene	Centers for Disease Control and Prevention
EPI584579	PA	United States	2014-Dec-17	A/Maryland/50/2014	Maryland Department of Health and Mental Hygiene	Centers for Disease Control and Prevention
EPI584580	PB2	United States	2014-Dec-17	A/Maryland/50/2014	Maryland Department of Health and Mental Hygiene	Centers for Disease Control and Prevention
EPI584581	PB1	United States	2014-Dec-17	A/Maryland/50/2014	Maryland Department of Health and Mental Hygiene	Centers for Disease Control and Prevention
EPI584582	NA	United States	2014-Dec-17	A/Maryland/50/2014	Maryland Department of Health and Mental Hygiene	Centers for Disease Control and Prevention
EPI584583	HA	United States	2014-Dec-17	A/Maryland/50/2014	Maryland Department of Health and Mental Hygiene	Centers for Disease Control and Prevention
EPI579075	NP	United States	2014-Dec-18	A/Maryland/49/2014	Maryland Department of Health and Mental Hygiene	Centers for Disease Control and Prevention
EPI579076	NS	United States	2014-Dec-18	A/Maryland/49/2014	Maryland Department of Health and Mental Hygiene	Centers for Disease Control and Prevention
EPI579077	MP	United States	2014-Dec-18	A/Maryland/49/2014	Maryland Department of Health and Mental Hygiene	Centers for Disease Control and Prevention
EPI579078	HA	United States	2014-Dec-18	A/Maryland/49/2014	Maryland Department of Health and Mental Hygiene	Centers for Disease Control and Prevention
EPI578987	NA	Japan	2014-Dec-16	A/HAMAMATU-C/14263/2014	Hamamatsu City Health Environment Research Center	National Institute of Infectious Diseases (NIID)	Takashita,Emi; Fujisaki,Seiichiro; Shirakura,Masayuki; Watanabe,Shinji; Odagiri,Takato
EPI578988	HA	Japan	2014-Dec-16	A/HAMAMATU-C/14263/2014	Hamamatsu City Health Environment Research Center	National Institute of Infectious Diseases (NIID)	Takashita,Emi; Fujisaki,Seiichiro; Shirakura,Masayuki; Watanabe,Shinji; Odagiri,Takato
EPI578695	NP	Congo, the Democatic Republic of	2014-Dec-18	A/Congo/2557/2014	INRB Service de Virologie	Centers for Disease Control and Prevention
EPI578696	NS	Congo, the Democatic Republic of	2014-Dec-18	A/Congo/2557/2014	INRB Service de Virologie	Centers for Disease Control and Prevention
EPI578697	MP	Congo, the Democatic Republic of	2014-Dec-18	A/Congo/2557/2014	INRB Service de Virologie	Centers for Disease Control and Prevention
EPI578698	PA	Congo, the Democatic Republic of	2014-Dec-18	A/Congo/2557/2014	INRB Service de Virologie	Centers for Disease Control and Prevention
EPI578699	PB2	Congo, the Democatic Republic of	2014-Dec-18	A/Congo/2557/2014	INRB Service de Virologie	Centers for Disease Control and Prevention
EPI578700	PB1	Congo, the Democatic Republic of	2014-Dec-18	A/Congo/2557/2014	INRB Service de Virologie	Centers for Disease Control and Prevention
EPI578701	NA	Congo, the Democatic Republic of	2014-Dec-18	A/Congo/2557/2014	INRB Service de Virologie	Centers for Disease Control and Prevention
EPI578702	HA	Congo, the Democatic Republic of	2014-Dec-18	A/Congo/2557/2014	INRB Service de Virologie	Centers for Disease Control and Prevention
EPI578687	NP	Congo, the Democatic Republic of	2014-Dec-29	A/Congo/2611/2014	INRB Service de Virologie	Centers for Disease Control and Prevention
EPI578688	NS	Congo, the Democatic Republic of	2014-Dec-29	A/Congo/2611/2014	INRB Service de Virologie	Centers for Disease Control and Prevention
EPI578689	MP	Congo, the Democatic Republic of	2014-Dec-29	A/Congo/2611/2014	INRB Service de Virologie	Centers for Disease Control and Prevention
EPI578690	PA	Congo, the Democatic Republic of	2014-Dec-29	A/Congo/2611/2014	INRB Service de Virologie	Centers for Disease Control and Prevention
EPI578691	PB2	Congo, the Democatic Republic of	2014-Dec-29	A/Congo/2611/2014	INRB Service de Virologie	Centers for Disease Control and Prevention
EPI578692	PB1	Congo, the Democatic Republic of	2014-Dec-29	A/Congo/2611/2014	INRB Service de Virologie	Centers for Disease Control and Prevention
EPI578693	NA	Congo, the Democatic Republic of	2014-Dec-29	A/Congo/2611/2014	INRB Service de Virologie	Centers for Disease Control and Prevention
EPI578694	HA	Congo, the Democatic Republic of	2014-Dec-29	A/Congo/2611/2014	INRB Service de Virologie	Centers for Disease Control and Prevention
EPI577733	MP	Japan	2014-Dec-28	A/Nagasaki/14N023/2014		Niigata University	Saito, Reiko; Takemae, Nobuhiro; Saito, Takehiko; Shobugawa, Yugo; Kondo, Hiroki; Hibino, Akinobu; Shirahige, Yutaka
EPI577734	NS	Japan	2014-Dec-28	A/Nagasaki/14N023/2014		Niigata University	Saito, Reiko; Takemae, Nobuhiro; Saito, Takehiko; Shobugawa, Yugo; Kondo, Hiroki; Hibino, Akinobu; Shirahige, Yutaka
EPI577738	NP	Japan	2014-Dec-28	A/Nagasaki/14N023/2014		Niigata University	Saito, Reiko; Takemae, Nobuhiro; Saito, Takehiko; Shobugawa, Yugo; Kondo, Hiroki; Hibino, Akinobu; Shirahige, Yutaka
EPI577732	HA	Japan	2014-Dec-28	A/Nagasaki/14N023/2014		Niigata University	Saito, Reiko; Takemae, Nobuhiro; Saito, Takehiko; Shobugawa, Yugo; Kondo, Hiroki; Hibino, Akinobu; Shirahige, Yutaka
EPI577736	PA	Japan	2014-Dec-28	A/Nagasaki/14N023/2014		Niigata University	Saito, Reiko; Takemae, Nobuhiro; Saito, Takehiko; Shobugawa, Yugo; Kondo, Hiroki; Hibino, Akinobu; Shirahige, Yutaka
EPI577735	NA	Japan	2014-Dec-28	A/Nagasaki/14N023/2014		Niigata University	Saito, Reiko; Takemae, Nobuhiro; Saito, Takehiko; Shobugawa, Yugo; Kondo, Hiroki; Hibino, Akinobu; Shirahige, Yutaka
EPI577739	PB1	Japan	2014-Dec-28	A/Nagasaki/14N023/2014		Niigata University	Saito, Reiko; Takemae, Nobuhiro; Saito, Takehiko; Shobugawa, Yugo; Kondo, Hiroki; Hibino, Akinobu; Shirahige, Yutaka
EPI577737	PB2	Japan	2014-Dec-28	A/Nagasaki/14N023/2014		Niigata University	Saito, Reiko; Takemae, Nobuhiro; Saito, Takehiko; Shobugawa, Yugo; Kondo, Hiroki; Hibino, Akinobu; Shirahige, Yutaka
EPI577724	HA	Japan	2014-Dec-25	A/Nagasaki/14N018/2014		Niigata University	Saito, Reiko; Takemae, Nobuhiro; Saito, Takehiko; Shobugawa, Yugo; Kondo, Hiroki; Hibino, Akinobu; Shirahige, Yutaka
EPI577730	NP	Japan	2014-Dec-25	A/Nagasaki/14N018/2014		Niigata University	Saito, Reiko; Takemae, Nobuhiro; Saito, Takehiko; Shobugawa, Yugo; Kondo, Hiroki; Hibino, Akinobu; Shirahige, Yutaka
EPI577728	PA	Japan	2014-Dec-25	A/Nagasaki/14N018/2014		Niigata University	Saito, Reiko; Takemae, Nobuhiro; Saito, Takehiko; Shobugawa, Yugo; Kondo, Hiroki; Hibino, Akinobu; Shirahige, Yutaka
EPI577729	PB2	Japan	2014-Dec-25	A/Nagasaki/14N018/2014		Niigata University	Saito, Reiko; Takemae, Nobuhiro; Saito, Takehiko; Shobugawa, Yugo; Kondo, Hiroki; Hibino, Akinobu; Shirahige, Yutaka
EPI577731	PB1	Japan	2014-Dec-25	A/Nagasaki/14N018/2014		Niigata University	Saito, Reiko; Takemae, Nobuhiro; Saito, Takehiko; Shobugawa, Yugo; Kondo, Hiroki; Hibino, Akinobu; Shirahige, Yutaka
EPI577727	NA	Japan	2014-Dec-25	A/Nagasaki/14N018/2014		Niigata University	Saito, Reiko; Takemae, Nobuhiro; Saito, Takehiko; Shobugawa, Yugo; Kondo, Hiroki; Hibino, Akinobu; Shirahige, Yutaka
EPI577725	MP	Japan	2014-Dec-25	A/Nagasaki/14N018/2014		Niigata University	Saito, Reiko; Takemae, Nobuhiro; Saito, Takehiko; Shobugawa, Yugo; Kondo, Hiroki; Hibino, Akinobu; Shirahige, Yutaka
EPI577726	NS	Japan	2014-Dec-25	A/Nagasaki/14N018/2014		Niigata University	Saito, Reiko; Takemae, Nobuhiro; Saito, Takehiko; Shobugawa, Yugo; Kondo, Hiroki; Hibino, Akinobu; Shirahige, Yutaka
EPI577723	PB1	Japan	2014-Dec-24	A/Nagasaki/14N017/2014		Niigata University	Saito, Reiko; Takemae, Nobuhiro; Saito, Takehiko; Shobugawa, Yugo; Kondo, Hiroki; Hibino, Akinobu; Shirahige, Yutaka
EPI577722	NP	Japan	2014-Dec-24	A/Nagasaki/14N017/2014		Niigata University	Saito, Reiko; Takemae, Nobuhiro; Saito, Takehiko; Shobugawa, Yugo; Kondo, Hiroki; Hibino, Akinobu; Shirahige, Yutaka
EPI577717	MP	Japan	2014-Dec-24	A/Nagasaki/14N017/2014		Niigata University	Saito, Reiko; Takemae, Nobuhiro; Saito, Takehiko; Shobugawa, Yugo; Kondo, Hiroki; Hibino, Akinobu; Shirahige, Yutaka
EPI577719	NA	Japan	2014-Dec-24	A/Nagasaki/14N017/2014		Niigata University	Saito, Reiko; Takemae, Nobuhiro; Saito, Takehiko; Shobugawa, Yugo; Kondo, Hiroki; Hibino, Akinobu; Shirahige, Yutaka
EPI577718	NS	Japan	2014-Dec-24	A/Nagasaki/14N017/2014		Niigata University	Saito, Reiko; Takemae, Nobuhiro; Saito, Takehiko; Shobugawa, Yugo; Kondo, Hiroki; Hibino, Akinobu; Shirahige, Yutaka
EPI577720	PA	Japan	2014-Dec-24	A/Nagasaki/14N017/2014		Niigata University	Saito, Reiko; Takemae, Nobuhiro; Saito, Takehiko; Shobugawa, Yugo; Kondo, Hiroki; Hibino, Akinobu; Shirahige, Yutaka
EPI577721	PB2	Japan	2014-Dec-24	A/Nagasaki/14N017/2014		Niigata University	Saito, Reiko; Takemae, Nobuhiro; Saito, Takehiko; Shobugawa, Yugo; Kondo, Hiroki; Hibino, Akinobu; Shirahige, Yutaka
EPI577716	HA	Japan	2014-Dec-24	A/Nagasaki/14N017/2014		Niigata University	Saito, Reiko; Takemae, Nobuhiro; Saito, Takehiko; Shobugawa, Yugo; Kondo, Hiroki; Hibino, Akinobu; Shirahige, Yutaka
EPI577708	HA	Japan	2014-Dec-15	A/Nagasaki/14N015/2014		Niigata University
EPI577710	NS	Japan	2014-Dec-15	A/Nagasaki/14N015/2014		Niigata University
EPI577713	PB2	Japan	2014-Dec-15	A/Nagasaki/14N015/2014		Niigata University
EPI577712	PA	Japan	2014-Dec-15	A/Nagasaki/14N015/2014		Niigata University
EPI577715	PB1	Japan	2014-Dec-15	A/Nagasaki/14N015/2014		Niigata University
EPI577714	NP	Japan	2014-Dec-15	A/Nagasaki/14N015/2014		Niigata University
EPI577709	MP	Japan	2014-Dec-15	A/Nagasaki/14N015/2014		Niigata University
EPI577711	NA	Japan	2014-Dec-15	A/Nagasaki/14N015/2014		Niigata University
EPI577627	PB1	Japan	2014-Dec-08	A/Kyoto/14K001/2014		Niigata University
EPI577622	NS	Japan	2014-Dec-08	A/Kyoto/14K001/2014		Niigata University
EPI577624	PA	Japan	2014-Dec-08	A/Kyoto/14K001/2014		Niigata University
EPI577626	NP	Japan	2014-Dec-08	A/Kyoto/14K001/2014		Niigata University
EPI577623	NA	Japan	2014-Dec-08	A/Kyoto/14K001/2014		Niigata University
EPI577625	PB2	Japan	2014-Dec-08	A/Kyoto/14K001/2014		Niigata University
EPI577621	MP	Japan	2014-Dec-08	A/Kyoto/14K001/2014		Niigata University
EPI577620	HA	Japan	2014-Dec-08	A/Kyoto/14K001/2014		Niigata University
EPI576159	NA	Japan	2014-Dec-20	A/WAKAYAMA-C/132/2014	Wakayama City Institute of Public Health	National Institute of Infectious Diseases (NIID)	Takashita,Emi; Fujisaki,Seiichiro; Shirakura,Masayuki; Watanabe,Shinji; Odagiri,Takato
EPI576160	HA	Japan	2014-Dec-20	A/WAKAYAMA-C/132/2014	Wakayama City Institute of Public Health	National Institute of Infectious Diseases (NIID)	Takashita,Emi; Fujisaki,Seiichiro; Shirakura,Masayuki; Watanabe,Shinji; Odagiri,Takato
EPI576155	NA	Japan	2014-Dec-11	A/TOTTORI/65/2014	Tottori Prefectural Institute of Public Health and Environmental Science	National Institute of Infectious Diseases (NIID)	Takashita,Emi; Fujisaki,Seiichiro; Shirakura,Masayuki; Watanabe,Shinji; Odagiri,Takato
EPI576156	HA	Japan	2014-Dec-11	A/TOTTORI/65/2014	Tottori Prefectural Institute of Public Health and Environmental Science	National Institute of Infectious Diseases (NIID)	Takashita,Emi; Fujisaki,Seiichiro; Shirakura,Masayuki; Watanabe,Shinji; Odagiri,Takato
EPI576137	NA	Japan	2014-Dec-29	A/OSAKA-C/2063/2014	Osaka City Institute of Public Health and Environmental Sciences	National Institute of Infectious Diseases (NIID)	Takashita,Emi; Fujisaki,Seiichiro; Shirakura,Masayuki; Watanabe,Shinji; Odagiri,Takato
EPI576138	HA	Japan	2014-Dec-29	A/OSAKA-C/2063/2014	Osaka City Institute of Public Health and Environmental Sciences	National Institute of Infectious Diseases (NIID)	Takashita,Emi; Fujisaki,Seiichiro; Shirakura,Masayuki; Watanabe,Shinji; Odagiri,Takato
EPI576113	NA	Japan	2014-Dec-01	A/IBARAKI/63/2014	Ibaraki Prefectural Institute of Public Health	National Institute of Infectious Diseases (NIID)	Takashita,Emi; Fujisaki,Seiichiro; Shirakura,Masayuki; Watanabe,Shinji; Odagiri,Takato
EPI576114	HA	Japan	2014-Dec-01	A/IBARAKI/63/2014	Ibaraki Prefectural Institute of Public Health	National Institute of Infectious Diseases (NIID)	Takashita,Emi; Fujisaki,Seiichiro; Shirakura,Masayuki; Watanabe,Shinji; Odagiri,Takato
EPI685377	NP	Japan	2014-Dec-22	A/TOKYO/34558/2014	Tokyo Metropolitan Institute of Public Health	National Institute of Infectious Diseases (NIID)	Takashita,Emi; Fujisaki,Seiichiro; Shirakura,Masayuki; Watanabe,Shinji; Odagiri,Takato
EPI685378	NS	Japan	2014-Dec-22	A/TOKYO/34558/2014	Tokyo Metropolitan Institute of Public Health	National Institute of Infectious Diseases (NIID)	Takashita,Emi; Fujisaki,Seiichiro; Shirakura,Masayuki; Watanabe,Shinji; Odagiri,Takato
EPI685379	MP	Japan	2014-Dec-22	A/TOKYO/34558/2014	Tokyo Metropolitan Institute of Public Health	National Institute of Infectious Diseases (NIID)	Takashita,Emi; Fujisaki,Seiichiro; Shirakura,Masayuki; Watanabe,Shinji; Odagiri,Takato
EPI685380	PA	Japan	2014-Dec-22	A/TOKYO/34558/2014	Tokyo Metropolitan Institute of Public Health	National Institute of Infectious Diseases (NIID)	Takashita,Emi; Fujisaki,Seiichiro; Shirakura,Masayuki; Watanabe,Shinji; Odagiri,Takato
EPI685381	PB2	Japan	2014-Dec-22	A/TOKYO/34558/2014	Tokyo Metropolitan Institute of Public Health	National Institute of Infectious Diseases (NIID)	Takashita,Emi; Fujisaki,Seiichiro; Shirakura,Masayuki; Watanabe,Shinji; Odagiri,Takato
EPI685382	PB1	Japan	2014-Dec-22	A/TOKYO/34558/2014	Tokyo Metropolitan Institute of Public Health	National Institute of Infectious Diseases (NIID)	Takashita,Emi; Fujisaki,Seiichiro; Shirakura,Masayuki; Watanabe,Shinji; Odagiri,Takato
EPI576097	NA	Japan	2014-Dec-22	A/TOKYO/34558/2014	Tokyo Metropolitan Institute of Public Health	National Institute of Infectious Diseases (NIID)	Takashita,Emi; Fujisaki,Seiichiro; Shirakura,Masayuki; Watanabe,Shinji; Odagiri,Takato
EPI576098	HA	Japan	2014-Dec-22	A/TOKYO/34558/2014	Tokyo Metropolitan Institute of Public Health	National Institute of Infectious Diseases (NIID)	Takashita,Emi; Fujisaki,Seiichiro; Shirakura,Masayuki; Watanabe,Shinji; Odagiri,Takato
EPI576093	NA	Japan	2014-Dec-12	A/SHIGA/43/2014	Shiga Prefectural Institute of Public Health	National Institute of Infectious Diseases (NIID)	Takashita,Emi; Fujisaki,Seiichiro; Shirakura,Masayuki; Watanabe,Shinji; Odagiri,Takato
EPI576094	HA	Japan	2014-Dec-12	A/SHIGA/43/2014	Shiga Prefectural Institute of Public Health	National Institute of Infectious Diseases (NIID)	Takashita,Emi; Fujisaki,Seiichiro; Shirakura,Masayuki; Watanabe,Shinji; Odagiri,Takato
EPI575814	NP	United States	2014-Dec-16	A/Georgia/39/2014	Georgia Public Health Laboratory	Centers for Disease Control and Prevention
EPI575815	NS	United States	2014-Dec-16	A/Georgia/39/2014	Georgia Public Health Laboratory	Centers for Disease Control and Prevention
EPI575816	MP	United States	2014-Dec-16	A/Georgia/39/2014	Georgia Public Health Laboratory	Centers for Disease Control and Prevention
EPI575817	PA	United States	2014-Dec-16	A/Georgia/39/2014	Georgia Public Health Laboratory	Centers for Disease Control and Prevention
EPI575818	PB2	United States	2014-Dec-16	A/Georgia/39/2014	Georgia Public Health Laboratory	Centers for Disease Control and Prevention
EPI575819	PB1	United States	2014-Dec-16	A/Georgia/39/2014	Georgia Public Health Laboratory	Centers for Disease Control and Prevention
EPI575820	NA	United States	2014-Dec-16	A/Georgia/39/2014	Georgia Public Health Laboratory	Centers for Disease Control and Prevention
EPI575821	HA	United States	2014-Dec-16	A/Georgia/39/2014	Georgia Public Health Laboratory	Centers for Disease Control and Prevention
EPI575654	NP	Kazakhstan	2014-Dec-29	A/Kazakhstan/15/2014	CSEE	Centers for Disease Control and Prevention
EPI575655	NS	Kazakhstan	2014-Dec-29	A/Kazakhstan/15/2014	CSEE	Centers for Disease Control and Prevention
EPI575656	MP	Kazakhstan	2014-Dec-29	A/Kazakhstan/15/2014	CSEE	Centers for Disease Control and Prevention
EPI575657	PA	Kazakhstan	2014-Dec-29	A/Kazakhstan/15/2014	CSEE	Centers for Disease Control and Prevention
EPI575658	PB2	Kazakhstan	2014-Dec-29	A/Kazakhstan/15/2014	CSEE	Centers for Disease Control and Prevention
EPI575659	PB1	Kazakhstan	2014-Dec-29	A/Kazakhstan/15/2014	CSEE	Centers for Disease Control and Prevention
EPI575660	NA	Kazakhstan	2014-Dec-29	A/Kazakhstan/15/2014	CSEE	Centers for Disease Control and Prevention
EPI575661	HA	Kazakhstan	2014-Dec-29	A/Kazakhstan/15/2014	CSEE	Centers for Disease Control and Prevention
EPI575565	NP	Russian Federation	2014-Dec-12	A/Tomsk/254/2014	Russian Academy of Medical Sciences	Centers for Disease Control and Prevention
EPI575566	NS	Russian Federation	2014-Dec-12	A/Tomsk/254/2014	Russian Academy of Medical Sciences	Centers for Disease Control and Prevention
EPI575567	MP	Russian Federation	2014-Dec-12	A/Tomsk/254/2014	Russian Academy of Medical Sciences	Centers for Disease Control and Prevention
EPI575568	PA	Russian Federation	2014-Dec-12	A/Tomsk/254/2014	Russian Academy of Medical Sciences	Centers for Disease Control and Prevention
EPI575569	PB2	Russian Federation	2014-Dec-12	A/Tomsk/254/2014	Russian Academy of Medical Sciences	Centers for Disease Control and Prevention
EPI575570	PB1	Russian Federation	2014-Dec-12	A/Tomsk/254/2014	Russian Academy of Medical Sciences	Centers for Disease Control and Prevention
EPI575571	NA	Russian Federation	2014-Dec-12	A/Tomsk/254/2014	Russian Academy of Medical Sciences	Centers for Disease Control and Prevention
EPI575572	HA	Russian Federation	2014-Dec-12	A/Tomsk/254/2014	Russian Academy of Medical Sciences	Centers for Disease Control and Prevention
EPI575531	PB1	Congo, the Democatic Republic of	2014-Dec-08	A/Congo/2461/2014	INRB Service de Virologie	Centers for Disease Control and Prevention
EPI575526	NP	Congo, the Democatic Republic of	2014-Dec-08	A/Congo/2461/2014	INRB Service de Virologie	Centers for Disease Control and Prevention
EPI575527	NS	Congo, the Democatic Republic of	2014-Dec-08	A/Congo/2461/2014	INRB Service de Virologie	Centers for Disease Control and Prevention
EPI575528	MP	Congo, the Democatic Republic of	2014-Dec-08	A/Congo/2461/2014	INRB Service de Virologie	Centers for Disease Control and Prevention
EPI575529	PA	Congo, the Democatic Republic of	2014-Dec-08	A/Congo/2461/2014	INRB Service de Virologie	Centers for Disease Control and Prevention
EPI575530	PB2	Congo, the Democatic Republic of	2014-Dec-08	A/Congo/2461/2014	INRB Service de Virologie	Centers for Disease Control and Prevention
EPI575532	NA	Congo, the Democatic Republic of	2014-Dec-08	A/Congo/2461/2014	INRB Service de Virologie	Centers for Disease Control and Prevention
EPI575533	HA	Congo, the Democatic Republic of	2014-Dec-08	A/Congo/2461/2014	INRB Service de Virologie	Centers for Disease Control and Prevention
EPI575510	NP	United States	2014-Dec-08	A/Georgia/30/2014	Georgia Public Health Laboratory	Centers for Disease Control and Prevention
EPI575511	NS	United States	2014-Dec-08	A/Georgia/30/2014	Georgia Public Health Laboratory	Centers for Disease Control and Prevention
EPI575512	MP	United States	2014-Dec-08	A/Georgia/30/2014	Georgia Public Health Laboratory	Centers for Disease Control and Prevention
EPI575513	PA	United States	2014-Dec-08	A/Georgia/30/2014	Georgia Public Health Laboratory	Centers for Disease Control and Prevention
EPI575514	PB2	United States	2014-Dec-08	A/Georgia/30/2014	Georgia Public Health Laboratory	Centers for Disease Control and Prevention
EPI575516	NA	United States	2014-Dec-08	A/Georgia/30/2014	Georgia Public Health Laboratory	Centers for Disease Control and Prevention
EPI575517	HA	United States	2014-Dec-08	A/Georgia/30/2014	Georgia Public Health Laboratory	Centers for Disease Control and Prevention
EPI575515	PB1	United States	2014-Dec-08	A/Georgia/30/2014	Georgia Public Health Laboratory	Centers for Disease Control and Prevention
EPI575484	PB1	Congo, the Democatic Republic of	2014-Dec-04	A/Congo/2458/2014	INRB Service de Virologie	Centers for Disease Control and Prevention
EPI575479	NP	Congo, the Democatic Republic of	2014-Dec-04	A/Congo/2458/2014	INRB Service de Virologie	Centers for Disease Control and Prevention
EPI575480	NS	Congo, the Democatic Republic of	2014-Dec-04	A/Congo/2458/2014	INRB Service de Virologie	Centers for Disease Control and Prevention
EPI575481	MP	Congo, the Democatic Republic of	2014-Dec-04	A/Congo/2458/2014	INRB Service de Virologie	Centers for Disease Control and Prevention
EPI575482	PA	Congo, the Democatic Republic of	2014-Dec-04	A/Congo/2458/2014	INRB Service de Virologie	Centers for Disease Control and Prevention
EPI575483	PB2	Congo, the Democatic Republic of	2014-Dec-04	A/Congo/2458/2014	INRB Service de Virologie	Centers for Disease Control and Prevention
EPI575485	NA	Congo, the Democatic Republic of	2014-Dec-04	A/Congo/2458/2014	INRB Service de Virologie	Centers for Disease Control and Prevention
EPI575486	HA	Congo, the Democatic Republic of	2014-Dec-04	A/Congo/2458/2014	INRB Service de Virologie	Centers for Disease Control and Prevention
EPI575476	PB1	Congo, the Democatic Republic of	2014-Dec-09	A/Congo/2471/2014	INRB Service de Virologie	Centers for Disease Control and Prevention
EPI575471	NP	Congo, the Democatic Republic of	2014-Dec-09	A/Congo/2471/2014	INRB Service de Virologie	Centers for Disease Control and Prevention
EPI575472	NS	Congo, the Democatic Republic of	2014-Dec-09	A/Congo/2471/2014	INRB Service de Virologie	Centers for Disease Control and Prevention
EPI575473	MP	Congo, the Democatic Republic of	2014-Dec-09	A/Congo/2471/2014	INRB Service de Virologie	Centers for Disease Control and Prevention
EPI575474	PA	Congo, the Democatic Republic of	2014-Dec-09	A/Congo/2471/2014	INRB Service de Virologie	Centers for Disease Control and Prevention
EPI575475	PB2	Congo, the Democatic Republic of	2014-Dec-09	A/Congo/2471/2014	INRB Service de Virologie	Centers for Disease Control and Prevention
EPI575477	NA	Congo, the Democatic Republic of	2014-Dec-09	A/Congo/2471/2014	INRB Service de Virologie	Centers for Disease Control and Prevention
EPI575478	HA	Congo, the Democatic Republic of	2014-Dec-09	A/Congo/2471/2014	INRB Service de Virologie	Centers for Disease Control and Prevention
EPI575468	PB1	Russian Federation	2014-Dec-10	A/Chita/268/2014	Russian Academy of Medical Sciences	Centers for Disease Control and Prevention
EPI575463	NP	Russian Federation	2014-Dec-10	A/Chita/268/2014	Russian Academy of Medical Sciences	Centers for Disease Control and Prevention
EPI575464	NS	Russian Federation	2014-Dec-10	A/Chita/268/2014	Russian Academy of Medical Sciences	Centers for Disease Control and Prevention
EPI575465	MP	Russian Federation	2014-Dec-10	A/Chita/268/2014	Russian Academy of Medical Sciences	Centers for Disease Control and Prevention
EPI575466	PA	Russian Federation	2014-Dec-10	A/Chita/268/2014	Russian Academy of Medical Sciences	Centers for Disease Control and Prevention
EPI575467	PB2	Russian Federation	2014-Dec-10	A/Chita/268/2014	Russian Academy of Medical Sciences	Centers for Disease Control and Prevention
EPI575469	NA	Russian Federation	2014-Dec-10	A/Chita/268/2014	Russian Academy of Medical Sciences	Centers for Disease Control and Prevention
EPI575470	HA	Russian Federation	2014-Dec-10	A/Chita/268/2014	Russian Academy of Medical Sciences	Centers for Disease Control and Prevention
EPI575460	PB1	Russian Federation	2014-Dec-12	A/Chita/264/2014	Russian Academy of Medical Sciences	Centers for Disease Control and Prevention
EPI575455	NP	Russian Federation	2014-Dec-12	A/Chita/264/2014	Russian Academy of Medical Sciences	Centers for Disease Control and Prevention
EPI575456	NS	Russian Federation	2014-Dec-12	A/Chita/264/2014	Russian Academy of Medical Sciences	Centers for Disease Control and Prevention
EPI575457	MP	Russian Federation	2014-Dec-12	A/Chita/264/2014	Russian Academy of Medical Sciences	Centers for Disease Control and Prevention
EPI575458	PA	Russian Federation	2014-Dec-12	A/Chita/264/2014	Russian Academy of Medical Sciences	Centers for Disease Control and Prevention
EPI575459	PB2	Russian Federation	2014-Dec-12	A/Chita/264/2014	Russian Academy of Medical Sciences	Centers for Disease Control and Prevention
EPI575461	NA	Russian Federation	2014-Dec-12	A/Chita/264/2014	Russian Academy of Medical Sciences	Centers for Disease Control and Prevention
EPI575462	HA	Russian Federation	2014-Dec-12	A/Chita/264/2014	Russian Academy of Medical Sciences	Centers for Disease Control and Prevention
EPI575406	PB1	Tanzania, United Republic of	2014-Dec-11	A/Tanzania/3595/2014	National Influenza Lab	Centers for Disease Control and Prevention
EPI575401	NP	Tanzania, United Republic of	2014-Dec-11	A/Tanzania/3595/2014	National Influenza Lab	Centers for Disease Control and Prevention
EPI575402	NS	Tanzania, United Republic of	2014-Dec-11	A/Tanzania/3595/2014	National Influenza Lab	Centers for Disease Control and Prevention
EPI575403	MP	Tanzania, United Republic of	2014-Dec-11	A/Tanzania/3595/2014	National Influenza Lab	Centers for Disease Control and Prevention
EPI575404	PA	Tanzania, United Republic of	2014-Dec-11	A/Tanzania/3595/2014	National Influenza Lab	Centers for Disease Control and Prevention
EPI575405	PB2	Tanzania, United Republic of	2014-Dec-11	A/Tanzania/3595/2014	National Influenza Lab	Centers for Disease Control and Prevention
EPI575407	NA	Tanzania, United Republic of	2014-Dec-11	A/Tanzania/3595/2014	National Influenza Lab	Centers for Disease Control and Prevention
EPI575408	HA	Tanzania, United Republic of	2014-Dec-11	A/Tanzania/3595/2014	National Influenza Lab	Centers for Disease Control and Prevention
EPI575387	NP	Russian Federation	2014-Dec-16	A/Chita/262/2014	Russian Academy of Medical Sciences	Centers for Disease Control and Prevention
EPI575388	NS	Russian Federation	2014-Dec-16	A/Chita/262/2014	Russian Academy of Medical Sciences	Centers for Disease Control and Prevention
EPI575389	MP	Russian Federation	2014-Dec-16	A/Chita/262/2014	Russian Academy of Medical Sciences	Centers for Disease Control and Prevention
EPI575390	PA	Russian Federation	2014-Dec-16	A/Chita/262/2014	Russian Academy of Medical Sciences	Centers for Disease Control and Prevention
EPI575391	PB2	Russian Federation	2014-Dec-16	A/Chita/262/2014	Russian Academy of Medical Sciences	Centers for Disease Control and Prevention
EPI575392	NA	Russian Federation	2014-Dec-16	A/Chita/262/2014	Russian Academy of Medical Sciences	Centers for Disease Control and Prevention
EPI594993	PB1	Russian Federation	2014-Dec-16	A/Chita/262/2014	Russian Academy of Medical Sciences	Centers for Disease Control and Prevention
EPI594994	HA	Russian Federation	2014-Dec-16	A/Chita/262/2014	Russian Academy of Medical Sciences	Centers for Disease Control and Prevention
EPI575363	NP	Tanzania, United Republic of	2014-Dec-17	A/Tanzania/613/2014	National Influenza Lab	Centers for Disease Control and Prevention
EPI575364	NS	Tanzania, United Republic of	2014-Dec-17	A/Tanzania/613/2014	National Influenza Lab	Centers for Disease Control and Prevention
EPI575365	MP	Tanzania, United Republic of	2014-Dec-17	A/Tanzania/613/2014	National Influenza Lab	Centers for Disease Control and Prevention
EPI575366	PA	Tanzania, United Republic of	2014-Dec-17	A/Tanzania/613/2014	National Influenza Lab	Centers for Disease Control and Prevention
EPI575367	PB2	Tanzania, United Republic of	2014-Dec-17	A/Tanzania/613/2014	National Influenza Lab	Centers for Disease Control and Prevention
EPI575368	PB1	Tanzania, United Republic of	2014-Dec-17	A/Tanzania/613/2014	National Influenza Lab	Centers for Disease Control and Prevention
EPI575369	NA	Tanzania, United Republic of	2014-Dec-17	A/Tanzania/613/2014	National Influenza Lab	Centers for Disease Control and Prevention
EPI575370	HA	Tanzania, United Republic of	2014-Dec-17	A/Tanzania/613/2014	National Influenza Lab	Centers for Disease Control and Prevention
EPI575151	NP	Cambodia	2014-Dec-17	A/Cambodia/1384/2014	National Public Health Laboratory	Centers for Disease Control and Prevention
EPI575152	NS	Cambodia	2014-Dec-17	A/Cambodia/1384/2014	National Public Health Laboratory	Centers for Disease Control and Prevention
EPI575153	MP	Cambodia	2014-Dec-17	A/Cambodia/1384/2014	National Public Health Laboratory	Centers for Disease Control and Prevention
EPI575154	PA	Cambodia	2014-Dec-17	A/Cambodia/1384/2014	National Public Health Laboratory	Centers for Disease Control and Prevention
EPI575155	PB2	Cambodia	2014-Dec-17	A/Cambodia/1384/2014	National Public Health Laboratory	Centers for Disease Control and Prevention
EPI575156	PB1	Cambodia	2014-Dec-17	A/Cambodia/1384/2014	National Public Health Laboratory	Centers for Disease Control and Prevention
EPI575157	NA	Cambodia	2014-Dec-17	A/Cambodia/1384/2014	National Public Health Laboratory	Centers for Disease Control and Prevention
EPI575158	HA	Cambodia	2014-Dec-17	A/Cambodia/1384/2014	National Public Health Laboratory	Centers for Disease Control and Prevention
EPI574650	HA	France	2014-Dec-13	A/Paris/2306/2014	Institut Pasteur	National Institute for Medical Research
EPI574651	NA	France	2014-Dec-13	A/Paris/2306/2014	Institut Pasteur	National Institute for Medical Research
EPI574642	HA	Netherlands	2014-Dec-20	A/Netherlands/507/14	Erasmus Medical Center	National Institute for Medical Research
EPI574643	NA	Netherlands	2014-Dec-20	A/Netherlands/507/14	Erasmus Medical Center	National Institute for Medical Research
EPI574636	HA	Russian Federation	2014-Dec-19	A/Moscow/253/2014	WHO National Influenza Centre Russian Federation	National Institute for Medical Research
EPI574637	NA	Russian Federation	2014-Dec-19	A/Moscow/253/2014	WHO National Influenza Centre Russian Federation	National Institute for Medical Research
EPI574595	HA	Ghana	2014-Dec-10	A/Ghana/DILI-14-1152/2014	University of Ghana	National Institute for Medical Research
EPI574596	NA	Ghana	2014-Dec-10	A/Ghana/DILI-14-1152/2014	University of Ghana	National Institute for Medical Research
EPI574581	HA	United Kingdom	2014-Dec-27	A/England/607/2014	Microbiology Services Colindale, Public Health England	National Institute for Medical Research
EPI574582	NA	United Kingdom	2014-Dec-27	A/England/607/2014	Microbiology Services Colindale, Public Health England	National Institute for Medical Research
EPI574579	HA	United Kingdom	2014-Dec-19	A/England/605/2014	Microbiology Services Colindale, Public Health England	National Institute for Medical Research
EPI574580	NA	United Kingdom	2014-Dec-19	A/England/605/2014	Microbiology Services Colindale, Public Health England	National Institute for Medical Research
EPI574575	HA	United Kingdom	2014-Dec-21	A/England/561/2014	Microbiology Services Colindale, Public Health England	National Institute for Medical Research
EPI574576	NA	United Kingdom	2014-Dec-21	A/England/561/2014	Microbiology Services Colindale, Public Health England	National Institute for Medical Research
EPI574547	HA	Czech Republic	2014-Dec-31	A/Czech Rep/20/2014	National Institute of Public Health	National Institute for Medical Research
EPI574548	NA	Czech Republic	2014-Dec-31	A/Czech Rep/20/2014	National Institute of Public Health	National Institute for Medical Research
EPI574543	HA	Czech Republic	2014-Dec-11	A/Czech Rep/16/2014	National Institute of Public Health	National Institute for Medical Research
EPI574544	NA	Czech Republic	2014-Dec-11	A/Czech Rep/16/2014	National Institute of Public Health	National Institute for Medical Research
EPI574541	HA	Czech Republic	2014-Dec-09	A/Czech Rep/15/2014	National Institute of Public Health	National Institute for Medical Research
EPI574542	NA	Czech Republic	2014-Dec-09	A/Czech Rep/15/2014	National Institute of Public Health	National Institute for Medical Research
EPI574535	HA	Russian Federation	2014-Dec-12	A/Chita/261/2014	D.I. Ivanovsky Research Institute of virology MoPH of RF,Moscow	National Institute for Medical Research
EPI574536	NA	Russian Federation	2014-Dec-12	A/Chita/261/2014	D.I. Ivanovsky Research Institute of virology MoPH of RF,Moscow	National Institute for Medical Research
EPI574523	HA	Spain	2014-Dec-19	A/Burgos/262/2014	Universidad de Valladolid	National Institute for Medical Research
EPI574524	NA	Spain	2014-Dec-19	A/Burgos/262/2014	Universidad de Valladolid	National Institute for Medical Research
EPI574509	HA	Russian Federation	2014-Dec-16	A/Astrahkan/25/2014	WHO National Influenza Centre Russian Federation	National Institute for Medical Research
EPI574510	NA	Russian Federation	2014-Dec-16	A/Astrahkan/25/2014	WHO National Influenza Centre Russian Federation	National Institute for Medical Research
EPI574507	HA	Spain	2014-Dec-02	A/Aragon/2103/2014	Instituto de Salud Carlos III	National Institute for Medical Research
EPI574508	NA	Spain	2014-Dec-02	A/Aragon/2103/2014	Instituto de Salud Carlos III	National Institute for Medical Research
EPI574338	NA	France	2014-Dec-20	A/Paris/083/2015	Institut Pasteur	Institut Pasteur
EPI574339	MP	France	2014-Dec-20	A/Paris/083/2015	Institut Pasteur	Institut Pasteur
EPI574336	HA	France	2014-Dec-20	A/Paris/083/2015	Institut Pasteur	Institut Pasteur
EPI574284	HA	France	2014-Dec-20	A/Paris/081/2015	Institut Pasteur	Institut Pasteur
EPI574289	MP	France	2014-Dec-20	A/Paris/081/2015	Institut Pasteur	Institut Pasteur
EPI574288	NA	France	2014-Dec-20	A/Paris/081/2015	Institut Pasteur	Institut Pasteur
EPI574238	NA	France	2014-Dec-29	A/Paris/2379/2014	Institut Pasteur	Institut Pasteur
EPI574237	MP	France	2014-Dec-29	A/Paris/2379/2014	Institut Pasteur	Institut Pasteur
EPI574235	NA	France	2014-Dec-25	A/Bretagne/2366/2014	Institut Pasteur	Institut Pasteur
EPI574236	MP	France	2014-Dec-25	A/Bretagne/2366/2014	Institut Pasteur	Institut Pasteur
EPI574234	HA	France	2014-Dec-25	A/Bretagne/2366/2014	Institut Pasteur	Institut Pasteur
EPI574030	HA	Canada	2014-Dec-31	A/British Columbia/100/2014		Other Database Import	Skowronski,D.; Chambers,C.; Sabaiduc,S.; De Serres,G.; Dickinson,J.; Winter,A.; Drews,S.; Fonseca,K.; Charest,H.; Gubbay,J.; Petric,M.; Krajden,M.; Kwindt,T.; Martineau,C.; Eshaghi,A.; Bastien,N.; Li,Y.; Skowronski,D.M.; Dickinson,J.A.; Winter,A.-L.; Gubbay,J.B.; Kwindt,T.L.
EPI574025	HA	Canada	2014-Dec-23	A/British Columbia/95/2014		Other Database Import	Skowronski,D.; Chambers,C.; Sabaiduc,S.; De Serres,G.; Dickinson,J.; Winter,A.; Drews,S.; Fonseca,K.; Charest,H.; Gubbay,J.; Petric,M.; Krajden,M.; Kwindt,T.; Martineau,C.; Eshaghi,A.; Bastien,N.; Li,Y.; Skowronski,D.M.; Dickinson,J.A.; Winter,A.-L.; Gubbay,J.B.; Kwindt,T.L.
EPI574024	HA	Canada	2014-Dec-24	A/British Columbia/94/2014		Other Database Import	Skowronski,D.; Chambers,C.; Sabaiduc,S.; De Serres,G.; Dickinson,J.; Winter,A.; Drews,S.; Fonseca,K.; Charest,H.; Gubbay,J.; Petric,M.; Krajden,M.; Kwindt,T.; Martineau,C.; Eshaghi,A.; Bastien,N.; Li,Y.; Skowronski,D.M.; Dickinson,J.A.; Winter,A.-L.; Gubbay,J.B.; Kwindt,T.L.
EPI574023	HA	Canada	2014-Dec-22	A/British Columbia/93/2014		Other Database Import	Skowronski,D.; Chambers,C.; Sabaiduc,S.; De Serres,G.; Dickinson,J.; Winter,A.; Drews,S.; Fonseca,K.; Charest,H.; Gubbay,J.; Petric,M.; Krajden,M.; Kwindt,T.; Martineau,C.; Eshaghi,A.; Bastien,N.; Li,Y.; Skowronski,D.M.; Dickinson,J.A.; Winter,A.-L.; Gubbay,J.B.; Kwindt,T.L.
EPI574022	HA	Canada	2014-Dec-23	A/British Columbia/92/2014		Other Database Import	Skowronski,D.; Chambers,C.; Sabaiduc,S.; De Serres,G.; Dickinson,J.; Winter,A.; Drews,S.; Fonseca,K.; Charest,H.; Gubbay,J.; Petric,M.; Krajden,M.; Kwindt,T.; Martineau,C.; Eshaghi,A.; Bastien,N.; Li,Y.; Skowronski,D.M.; Dickinson,J.A.; Winter,A.-L.; Gubbay,J.B.; Kwindt,T.L.
EPI574019	HA	Canada	2014-Dec-17	A/British Columbia/89/2014		Other Database Import	Skowronski,D.; Chambers,C.; Sabaiduc,S.; De Serres,G.; Dickinson,J.; Winter,A.; Drews,S.; Fonseca,K.; Charest,H.; Gubbay,J.; Petric,M.; Krajden,M.; Kwindt,T.; Martineau,C.; Eshaghi,A.; Bastien,N.; Li,Y.; Skowronski,D.M.; Dickinson,J.A.; Winter,A.-L.; Gubbay,J.B.; Kwindt,T.L.
EPI574018	HA	Canada	2014-Dec-17	A/British Columbia/88/2014		Other Database Import	Skowronski,D.; Chambers,C.; Sabaiduc,S.; De Serres,G.; Dickinson,J.; Winter,A.; Drews,S.; Fonseca,K.; Charest,H.; Gubbay,J.; Petric,M.; Krajden,M.; Kwindt,T.; Martineau,C.; Eshaghi,A.; Bastien,N.; Li,Y.; Skowronski,D.M.; Dickinson,J.A.; Winter,A.-L.; Gubbay,J.B.; Kwindt,T.L.
EPI574016	HA	Canada	2014-Dec-17	A/British Columbia/86/2014		Other Database Import	Skowronski,D.; Chambers,C.; Sabaiduc,S.; De Serres,G.; Dickinson,J.; Winter,A.; Drews,S.; Fonseca,K.; Charest,H.; Gubbay,J.; Petric,M.; Krajden,M.; Kwindt,T.; Martineau,C.; Eshaghi,A.; Bastien,N.; Li,Y.; Skowronski,D.M.; Dickinson,J.A.; Winter,A.-L.; Gubbay,J.B.; Kwindt,T.L.
EPI574013	HA	Canada	2014-Dec-05	A/British Columbia/76/2014		Other Database Import	Skowronski,D.; Chambers,C.; Sabaiduc,S.; De Serres,G.; Dickinson,J.; Winter,A.; Drews,S.; Fonseca,K.; Charest,H.; Gubbay,J.; Petric,M.; Krajden,M.; Kwindt,T.; Martineau,C.; Eshaghi,A.; Bastien,N.; Li,Y.; Skowronski,D.M.; Dickinson,J.A.; Winter,A.-L.; Gubbay,J.B.; Kwindt,T.L.
EPI574005	HA	Canada	2014-Dec-29	A/Quebec/132/2014		Other Database Import	Skowronski,D.; Chambers,C.; Sabaiduc,S.; De Serres,G.; Dickinson,J.; Winter,A.; Drews,S.; Fonseca,K.; Charest,H.; Gubbay,J.; Petric,M.; Krajden,M.; Kwindt,T.; Martineau,C.; Eshaghi,A.; Bastien,N.; Li,Y.; Skowronski,D.M.; Dickinson,J.A.; Winter,A.-L.; Gubbay,J.B.; Kwindt,T.L.
EPI574003	HA	Canada	2014-Dec-27	A/Quebec/127/2014		Other Database Import	Skowronski,D.; Chambers,C.; Sabaiduc,S.; De Serres,G.; Dickinson,J.; Winter,A.; Drews,S.; Fonseca,K.; Charest,H.; Gubbay,J.; Petric,M.; Krajden,M.; Kwindt,T.; Martineau,C.; Eshaghi,A.; Bastien,N.; Li,Y.; Skowronski,D.M.; Dickinson,J.A.; Winter,A.-L.; Gubbay,J.B.; Kwindt,T.L.
EPI574002	HA	Canada	2014-Dec-26	A/Quebec/125/2014		Other Database Import	Skowronski,D.; Chambers,C.; Sabaiduc,S.; De Serres,G.; Dickinson,J.; Winter,A.; Drews,S.; Fonseca,K.; Charest,H.; Gubbay,J.; Petric,M.; Krajden,M.; Kwindt,T.; Martineau,C.; Eshaghi,A.; Bastien,N.; Li,Y.; Skowronski,D.M.; Dickinson,J.A.; Winter,A.-L.; Gubbay,J.B.; Kwindt,T.L.
EPI574000	HA	Canada	2014-Dec-24	A/Quebec/123/2014		Other Database Import	Skowronski,D.; Chambers,C.; Sabaiduc,S.; De Serres,G.; Dickinson,J.; Winter,A.; Drews,S.; Fonseca,K.; Charest,H.; Gubbay,J.; Petric,M.; Krajden,M.; Kwindt,T.; Martineau,C.; Eshaghi,A.; Bastien,N.; Li,Y.; Skowronski,D.M.; Dickinson,J.A.; Winter,A.-L.; Gubbay,J.B.; Kwindt,T.L.
EPI573995	HA	Canada	2014-Dec-28	A/Quebec/117/2014		Other Database Import	Skowronski,D.; Chambers,C.; Sabaiduc,S.; De Serres,G.; Dickinson,J.; Winter,A.; Drews,S.; Fonseca,K.; Charest,H.; Gubbay,J.; Petric,M.; Krajden,M.; Kwindt,T.; Martineau,C.; Eshaghi,A.; Bastien,N.; Li,Y.; Skowronski,D.M.; Dickinson,J.A.; Winter,A.-L.; Gubbay,J.B.; Kwindt,T.L.
EPI573992	HA	Canada	2014-Dec-24	A/Quebec/112/2014		Other Database Import	Skowronski,D.; Chambers,C.; Sabaiduc,S.; De Serres,G.; Dickinson,J.; Winter,A.; Drews,S.; Fonseca,K.; Charest,H.; Gubbay,J.; Petric,M.; Krajden,M.; Kwindt,T.; Martineau,C.; Eshaghi,A.; Bastien,N.; Li,Y.; Skowronski,D.M.; Dickinson,J.A.; Winter,A.-L.; Gubbay,J.B.; Kwindt,T.L.
EPI573989	HA	Canada	2014-Dec-23	A/Quebec/109/2014		Other Database Import	Skowronski,D.; Chambers,C.; Sabaiduc,S.; De Serres,G.; Dickinson,J.; Winter,A.; Drews,S.; Fonseca,K.; Charest,H.; Gubbay,J.; Petric,M.; Krajden,M.; Kwindt,T.; Martineau,C.; Eshaghi,A.; Bastien,N.; Li,Y.; Skowronski,D.M.; Dickinson,J.A.; Winter,A.-L.; Gubbay,J.B.; Kwindt,T.L.
EPI573985	HA	Canada	2014-Dec-22	A/Quebec/104/2014		Other Database Import	Skowronski,D.; Chambers,C.; Sabaiduc,S.; De Serres,G.; Dickinson,J.; Winter,A.; Drews,S.; Fonseca,K.; Charest,H.; Gubbay,J.; Petric,M.; Krajden,M.; Kwindt,T.; Martineau,C.; Eshaghi,A.; Bastien,N.; Li,Y.; Skowronski,D.M.; Dickinson,J.A.; Winter,A.-L.; Gubbay,J.B.; Kwindt,T.L.
EPI573984	HA	Canada	2014-Dec-22	A/Quebec/100/2014		Other Database Import	Skowronski,D.; Chambers,C.; Sabaiduc,S.; De Serres,G.; Dickinson,J.; Winter,A.; Drews,S.; Fonseca,K.; Charest,H.; Gubbay,J.; Petric,M.; Krajden,M.; Kwindt,T.; Martineau,C.; Eshaghi,A.; Bastien,N.; Li,Y.; Skowronski,D.M.; Dickinson,J.A.; Winter,A.-L.; Gubbay,J.B.; Kwindt,T.L.
EPI573980	HA	Canada	2014-Dec-17	A/Quebec/88/2014		Other Database Import	Skowronski,D.; Chambers,C.; Sabaiduc,S.; De Serres,G.; Dickinson,J.; Winter,A.; Drews,S.; Fonseca,K.; Charest,H.; Gubbay,J.; Petric,M.; Krajden,M.; Kwindt,T.; Martineau,C.; Eshaghi,A.; Bastien,N.; Li,Y.; Skowronski,D.M.; Dickinson,J.A.; Winter,A.-L.; Gubbay,J.B.; Kwindt,T.L.
EPI573979	HA	Canada	2014-Dec-17	A/Quebec/86/2014		Other Database Import	Skowronski,D.; Chambers,C.; Sabaiduc,S.; De Serres,G.; Dickinson,J.; Winter,A.; Drews,S.; Fonseca,K.; Charest,H.; Gubbay,J.; Petric,M.; Krajden,M.; Kwindt,T.; Martineau,C.; Eshaghi,A.; Bastien,N.; Li,Y.; Skowronski,D.M.; Dickinson,J.A.; Winter,A.-L.; Gubbay,J.B.; Kwindt,T.L.
EPI573978	HA	Canada	2014-Dec-17	A/Quebec/85/2014		Other Database Import	Skowronski,D.; Chambers,C.; Sabaiduc,S.; De Serres,G.; Dickinson,J.; Winter,A.; Drews,S.; Fonseca,K.; Charest,H.; Gubbay,J.; Petric,M.; Krajden,M.; Kwindt,T.; Martineau,C.; Eshaghi,A.; Bastien,N.; Li,Y.; Skowronski,D.M.; Dickinson,J.A.; Winter,A.-L.; Gubbay,J.B.; Kwindt,T.L.
EPI573977	HA	Canada	2014-Dec-17	A/Quebec/84/2014		Other Database Import	Skowronski,D.; Chambers,C.; Sabaiduc,S.; De Serres,G.; Dickinson,J.; Winter,A.; Drews,S.; Fonseca,K.; Charest,H.; Gubbay,J.; Petric,M.; Krajden,M.; Kwindt,T.; Martineau,C.; Eshaghi,A.; Bastien,N.; Li,Y.; Skowronski,D.M.; Dickinson,J.A.; Winter,A.-L.; Gubbay,J.B.; Kwindt,T.L.
EPI573974	HA	Canada	2014-Dec-16	A/Quebec/81/2014		Other Database Import	Skowronski,D.; Chambers,C.; Sabaiduc,S.; De Serres,G.; Dickinson,J.; Winter,A.; Drews,S.; Fonseca,K.; Charest,H.; Gubbay,J.; Petric,M.; Krajden,M.; Kwindt,T.; Martineau,C.; Eshaghi,A.; Bastien,N.; Li,Y.; Skowronski,D.M.; Dickinson,J.A.; Winter,A.-L.; Gubbay,J.B.; Kwindt,T.L.
EPI573973	HA	Canada	2014-Dec-16	A/Quebec/80/2014		Other Database Import	Skowronski,D.; Chambers,C.; Sabaiduc,S.; De Serres,G.; Dickinson,J.; Winter,A.; Drews,S.; Fonseca,K.; Charest,H.; Gubbay,J.; Petric,M.; Krajden,M.; Kwindt,T.; Martineau,C.; Eshaghi,A.; Bastien,N.; Li,Y.; Skowronski,D.M.; Dickinson,J.A.; Winter,A.-L.; Gubbay,J.B.; Kwindt,T.L.
EPI573969	HA	Canada	2014-Dec-15	A/Quebec/74/2014		Other Database Import	Skowronski,D.; Chambers,C.; Sabaiduc,S.; De Serres,G.; Dickinson,J.; Winter,A.; Drews,S.; Fonseca,K.; Charest,H.; Gubbay,J.; Petric,M.; Krajden,M.; Kwindt,T.; Martineau,C.; Eshaghi,A.; Bastien,N.; Li,Y.; Skowronski,D.M.; Dickinson,J.A.; Winter,A.-L.; Gubbay,J.B.; Kwindt,T.L.
EPI573968	HA	Canada	2014-Dec-13	A/Quebec/71/2014		Other Database Import	Skowronski,D.; Chambers,C.; Sabaiduc,S.; De Serres,G.; Dickinson,J.; Winter,A.; Drews,S.; Fonseca,K.; Charest,H.; Gubbay,J.; Petric,M.; Krajden,M.; Kwindt,T.; Martineau,C.; Eshaghi,A.; Bastien,N.; Li,Y.; Skowronski,D.M.; Dickinson,J.A.; Winter,A.-L.; Gubbay,J.B.; Kwindt,T.L.
EPI573967	HA	Canada	2014-Dec-14	A/Quebec/68/2014		Other Database Import	Skowronski,D.; Chambers,C.; Sabaiduc,S.; De Serres,G.; Dickinson,J.; Winter,A.; Drews,S.; Fonseca,K.; Charest,H.; Gubbay,J.; Petric,M.; Krajden,M.; Kwindt,T.; Martineau,C.; Eshaghi,A.; Bastien,N.; Li,Y.; Skowronski,D.M.; Dickinson,J.A.; Winter,A.-L.; Gubbay,J.B.; Kwindt,T.L.
EPI573966	HA	Canada	2014-Dec-12	A/Quebec/66/2014		Other Database Import	Skowronski,D.; Chambers,C.; Sabaiduc,S.; De Serres,G.; Dickinson,J.; Winter,A.; Drews,S.; Fonseca,K.; Charest,H.; Gubbay,J.; Petric,M.; Krajden,M.; Kwindt,T.; Martineau,C.; Eshaghi,A.; Bastien,N.; Li,Y.; Skowronski,D.M.; Dickinson,J.A.; Winter,A.-L.; Gubbay,J.B.; Kwindt,T.L.
EPI573962	HA	Canada	2014-Dec-11	A/Quebec/61/2014		Other Database Import	Skowronski,D.; Chambers,C.; Sabaiduc,S.; De Serres,G.; Dickinson,J.; Winter,A.; Drews,S.; Fonseca,K.; Charest,H.; Gubbay,J.; Petric,M.; Krajden,M.; Kwindt,T.; Martineau,C.; Eshaghi,A.; Bastien,N.; Li,Y.; Skowronski,D.M.; Dickinson,J.A.; Winter,A.-L.; Gubbay,J.B.; Kwindt,T.L.
EPI573961	HA	Canada	2014-Dec-12	A/Quebec/60/2014		Other Database Import	Skowronski,D.; Chambers,C.; Sabaiduc,S.; De Serres,G.; Dickinson,J.; Winter,A.; Drews,S.; Fonseca,K.; Charest,H.; Gubbay,J.; Petric,M.; Krajden,M.; Kwindt,T.; Martineau,C.; Eshaghi,A.; Bastien,N.; Li,Y.; Skowronski,D.M.; Dickinson,J.A.; Winter,A.-L.; Gubbay,J.B.; Kwindt,T.L.
EPI573960	HA	Canada	2014-Dec-10	A/Quebec/59/2014		Other Database Import	Skowronski,D.; Chambers,C.; Sabaiduc,S.; De Serres,G.; Dickinson,J.; Winter,A.; Drews,S.; Fonseca,K.; Charest,H.; Gubbay,J.; Petric,M.; Krajden,M.; Kwindt,T.; Martineau,C.; Eshaghi,A.; Bastien,N.; Li,Y.; Skowronski,D.M.; Dickinson,J.A.; Winter,A.-L.; Gubbay,J.B.; Kwindt,T.L.
EPI573959	HA	Canada	2014-Dec-10	A/Quebec/58/2014		Other Database Import	Skowronski,D.; Chambers,C.; Sabaiduc,S.; De Serres,G.; Dickinson,J.; Winter,A.; Drews,S.; Fonseca,K.; Charest,H.; Gubbay,J.; Petric,M.; Krajden,M.; Kwindt,T.; Martineau,C.; Eshaghi,A.; Bastien,N.; Li,Y.; Skowronski,D.M.; Dickinson,J.A.; Winter,A.-L.; Gubbay,J.B.; Kwindt,T.L.
EPI573958	HA	Canada	2014-Dec-10	A/Quebec/57/2014		Other Database Import	Skowronski,D.; Chambers,C.; Sabaiduc,S.; De Serres,G.; Dickinson,J.; Winter,A.; Drews,S.; Fonseca,K.; Charest,H.; Gubbay,J.; Petric,M.; Krajden,M.; Kwindt,T.; Martineau,C.; Eshaghi,A.; Bastien,N.; Li,Y.; Skowronski,D.M.; Dickinson,J.A.; Winter,A.-L.; Gubbay,J.B.; Kwindt,T.L.
EPI573953	HA	Canada	2014-Dec-09	A/Quebec/50/2014		Other Database Import	Skowronski,D.; Chambers,C.; Sabaiduc,S.; De Serres,G.; Dickinson,J.; Winter,A.; Drews,S.; Fonseca,K.; Charest,H.; Gubbay,J.; Petric,M.; Krajden,M.; Kwindt,T.; Martineau,C.; Eshaghi,A.; Bastien,N.; Li,Y.; Skowronski,D.M.; Dickinson,J.A.; Winter,A.-L.; Gubbay,J.B.; Kwindt,T.L.
EPI573951	HA	Canada	2014-Dec-08	A/Quebec/44/2014		Other Database Import	Skowronski,D.; Chambers,C.; Sabaiduc,S.; De Serres,G.; Dickinson,J.; Winter,A.; Drews,S.; Fonseca,K.; Charest,H.; Gubbay,J.; Petric,M.; Krajden,M.; Kwindt,T.; Martineau,C.; Eshaghi,A.; Bastien,N.; Li,Y.; Skowronski,D.M.; Dickinson,J.A.; Winter,A.-L.; Gubbay,J.B.; Kwindt,T.L.
EPI573950	HA	Canada	2014-Dec-01	A/Quebec/40/2014		Other Database Import	Skowronski,D.; Chambers,C.; Sabaiduc,S.; De Serres,G.; Dickinson,J.; Winter,A.; Drews,S.; Fonseca,K.; Charest,H.; Gubbay,J.; Petric,M.; Krajden,M.; Kwindt,T.; Martineau,C.; Eshaghi,A.; Bastien,N.; Li,Y.; Skowronski,D.M.; Dickinson,J.A.; Winter,A.-L.; Gubbay,J.B.; Kwindt,T.L.
EPI573946	HA	Canada	2014-Dec-31	A/Ontario/76/2014		Other Database Import	Skowronski,D.; Chambers,C.; Sabaiduc,S.; De Serres,G.; Dickinson,J.; Winter,A.; Drews,S.; Fonseca,K.; Charest,H.; Gubbay,J.; Petric,M.; Krajden,M.; Kwindt,T.; Martineau,C.; Eshaghi,A.; Bastien,N.; Li,Y.; Skowronski,D.M.; Dickinson,J.A.; Winter,A.-L.; Gubbay,J.B.; Kwindt,T.L.
EPI573943	HA	Canada	2014-Dec-30	A/Ontario/71/2014		Other Database Import	Skowronski,D.; Chambers,C.; Sabaiduc,S.; De Serres,G.; Dickinson,J.; Winter,A.; Drews,S.; Fonseca,K.; Charest,H.; Gubbay,J.; Petric,M.; Krajden,M.; Kwindt,T.; Martineau,C.; Eshaghi,A.; Bastien,N.; Li,Y.; Skowronski,D.M.; Dickinson,J.A.; Winter,A.-L.; Gubbay,J.B.; Kwindt,T.L.
EPI573942	HA	Canada	2014-Dec-29	A/Ontario/70/2014		Other Database Import	Skowronski,D.; Chambers,C.; Sabaiduc,S.; De Serres,G.; Dickinson,J.; Winter,A.; Drews,S.; Fonseca,K.; Charest,H.; Gubbay,J.; Petric,M.; Krajden,M.; Kwindt,T.; Martineau,C.; Eshaghi,A.; Bastien,N.; Li,Y.; Skowronski,D.M.; Dickinson,J.A.; Winter,A.-L.; Gubbay,J.B.; Kwindt,T.L.
EPI573940	HA	Canada	2014-Dec-29	A/Ontario/68/2014		Other Database Import	Skowronski,D.; Chambers,C.; Sabaiduc,S.; De Serres,G.; Dickinson,J.; Winter,A.; Drews,S.; Fonseca,K.; Charest,H.; Gubbay,J.; Petric,M.; Krajden,M.; Kwindt,T.; Martineau,C.; Eshaghi,A.; Bastien,N.; Li,Y.; Skowronski,D.M.; Dickinson,J.A.; Winter,A.-L.; Gubbay,J.B.; Kwindt,T.L.
EPI573939	HA	Canada	2014-Dec-29	A/Ontario/67/2014		Other Database Import	Skowronski,D.; Chambers,C.; Sabaiduc,S.; De Serres,G.; Dickinson,J.; Winter,A.; Drews,S.; Fonseca,K.; Charest,H.; Gubbay,J.; Petric,M.; Krajden,M.; Kwindt,T.; Martineau,C.; Eshaghi,A.; Bastien,N.; Li,Y.; Skowronski,D.M.; Dickinson,J.A.; Winter,A.-L.; Gubbay,J.B.; Kwindt,T.L.
EPI573938	HA	Canada	2014-Dec-23	A/Ontario/66/2014		Other Database Import	Skowronski,D.; Chambers,C.; Sabaiduc,S.; De Serres,G.; Dickinson,J.; Winter,A.; Drews,S.; Fonseca,K.; Charest,H.; Gubbay,J.; Petric,M.; Krajden,M.; Kwindt,T.; Martineau,C.; Eshaghi,A.; Bastien,N.; Li,Y.; Skowronski,D.M.; Dickinson,J.A.; Winter,A.-L.; Gubbay,J.B.; Kwindt,T.L.
EPI573937	HA	Canada	2014-Dec-20	A/Ontario/63/2014		Other Database Import	Skowronski,D.; Chambers,C.; Sabaiduc,S.; De Serres,G.; Dickinson,J.; Winter,A.; Drews,S.; Fonseca,K.; Charest,H.; Gubbay,J.; Petric,M.; Krajden,M.; Kwindt,T.; Martineau,C.; Eshaghi,A.; Bastien,N.; Li,Y.; Skowronski,D.M.; Dickinson,J.A.; Winter,A.-L.; Gubbay,J.B.; Kwindt,T.L.
EPI573936	HA	Canada	2014-Dec-18	A/Ontario/61/2014		Other Database Import	Skowronski,D.; Chambers,C.; Sabaiduc,S.; De Serres,G.; Dickinson,J.; Winter,A.; Drews,S.; Fonseca,K.; Charest,H.; Gubbay,J.; Petric,M.; Krajden,M.; Kwindt,T.; Martineau,C.; Eshaghi,A.; Bastien,N.; Li,Y.; Skowronski,D.M.; Dickinson,J.A.; Winter,A.-L.; Gubbay,J.B.; Kwindt,T.L.
EPI573934	HA	Canada	2014-Dec-18	A/Ontario/42/2014		Other Database Import	Skowronski,D.; Chambers,C.; Sabaiduc,S.; De Serres,G.; Dickinson,J.; Winter,A.; Drews,S.; Fonseca,K.; Charest,H.; Gubbay,J.; Petric,M.; Krajden,M.; Kwindt,T.; Martineau,C.; Eshaghi,A.; Bastien,N.; Li,Y.; Skowronski,D.M.; Dickinson,J.A.; Winter,A.-L.; Gubbay,J.B.; Kwindt,T.L.
EPI573928	HA	Canada	2014-Dec-10	A/Ontario/51/2014		Other Database Import	Skowronski,D.; Chambers,C.; Sabaiduc,S.; De Serres,G.; Dickinson,J.; Winter,A.; Drews,S.; Fonseca,K.; Charest,H.; Gubbay,J.; Petric,M.; Krajden,M.; Kwindt,T.; Martineau,C.; Eshaghi,A.; Bastien,N.; Li,Y.; Skowronski,D.M.; Dickinson,J.A.; Winter,A.-L.; Gubbay,J.B.; Kwindt,T.L.
EPI573927	HA	Canada	2014-Dec-10	A/Ontario/52/2014		Other Database Import	Skowronski,D.; Chambers,C.; Sabaiduc,S.; De Serres,G.; Dickinson,J.; Winter,A.; Drews,S.; Fonseca,K.; Charest,H.; Gubbay,J.; Petric,M.; Krajden,M.; Kwindt,T.; Martineau,C.; Eshaghi,A.; Bastien,N.; Li,Y.; Skowronski,D.M.; Dickinson,J.A.; Winter,A.-L.; Gubbay,J.B.; Kwindt,T.L.
EPI573925	HA	Canada	2014-Dec-10	A/Ontario/54/2014		Other Database Import	Skowronski,D.; Chambers,C.; Sabaiduc,S.; De Serres,G.; Dickinson,J.; Winter,A.; Drews,S.; Fonseca,K.; Charest,H.; Gubbay,J.; Petric,M.; Krajden,M.; Kwindt,T.; Martineau,C.; Eshaghi,A.; Bastien,N.; Li,Y.; Skowronski,D.M.; Dickinson,J.A.; Winter,A.-L.; Gubbay,J.B.; Kwindt,T.L.
EPI573924	HA	Canada	2014-Dec-08	A/Ontario/55/2014		Other Database Import	Skowronski,D.; Chambers,C.; Sabaiduc,S.; De Serres,G.; Dickinson,J.; Winter,A.; Drews,S.; Fonseca,K.; Charest,H.; Gubbay,J.; Petric,M.; Krajden,M.; Kwindt,T.; Martineau,C.; Eshaghi,A.; Bastien,N.; Li,Y.; Skowronski,D.M.; Dickinson,J.A.; Winter,A.-L.; Gubbay,J.B.; Kwindt,T.L.
EPI573923	HA	Canada	2014-Dec-09	A/Ontario/56/2014		Other Database Import	Skowronski,D.; Chambers,C.; Sabaiduc,S.; De Serres,G.; Dickinson,J.; Winter,A.; Drews,S.; Fonseca,K.; Charest,H.; Gubbay,J.; Petric,M.; Krajden,M.; Kwindt,T.; Martineau,C.; Eshaghi,A.; Bastien,N.; Li,Y.; Skowronski,D.M.; Dickinson,J.A.; Winter,A.-L.; Gubbay,J.B.; Kwindt,T.L.
EPI573922	HA	Canada	2014-Dec-05	A/Ontario/57/2014		Other Database Import	Skowronski,D.; Chambers,C.; Sabaiduc,S.; De Serres,G.; Dickinson,J.; Winter,A.; Drews,S.; Fonseca,K.; Charest,H.; Gubbay,J.; Petric,M.; Krajden,M.; Kwindt,T.; Martineau,C.; Eshaghi,A.; Bastien,N.; Li,Y.; Skowronski,D.M.; Dickinson,J.A.; Winter,A.-L.; Gubbay,J.B.; Kwindt,T.L.
EPI573920	HA	Canada	2014-Dec-03	A/Ontario/60/2014		Other Database Import	Skowronski,D.; Chambers,C.; Sabaiduc,S.; De Serres,G.; Dickinson,J.; Winter,A.; Drews,S.; Fonseca,K.; Charest,H.; Gubbay,J.; Petric,M.; Krajden,M.; Kwindt,T.; Martineau,C.; Eshaghi,A.; Bastien,N.; Li,Y.; Skowronski,D.M.; Dickinson,J.A.; Winter,A.-L.; Gubbay,J.B.; Kwindt,T.L.
EPI573914	HA	Canada	2014-Dec-29	A/Alberta/169/2014		Other Database Import	Skowronski,D.; Chambers,C.; Sabaiduc,S.; De Serres,G.; Dickinson,J.; Winter,A.; Drews,S.; Fonseca,K.; Charest,H.; Gubbay,J.; Petric,M.; Krajden,M.; Kwindt,T.; Martineau,C.; Eshaghi,A.; Bastien,N.; Li,Y.; Skowronski,D.M.; Dickinson,J.A.; Winter,A.-L.; Gubbay,J.B.; Kwindt,T.L.
EPI573912	HA	Canada	2014-Dec-29	A/Alberta/167/2014		Other Database Import	Skowronski,D.; Chambers,C.; Sabaiduc,S.; De Serres,G.; Dickinson,J.; Winter,A.; Drews,S.; Fonseca,K.; Charest,H.; Gubbay,J.; Petric,M.; Krajden,M.; Kwindt,T.; Martineau,C.; Eshaghi,A.; Bastien,N.; Li,Y.; Skowronski,D.M.; Dickinson,J.A.; Winter,A.-L.; Gubbay,J.B.; Kwindt,T.L.
EPI573906	HA	Canada	2014-Dec-24	A/Alberta/161/2014		Other Database Import	Skowronski,D.; Chambers,C.; Sabaiduc,S.; De Serres,G.; Dickinson,J.; Winter,A.; Drews,S.; Fonseca,K.; Charest,H.; Gubbay,J.; Petric,M.; Krajden,M.; Kwindt,T.; Martineau,C.; Eshaghi,A.; Bastien,N.; Li,Y.; Skowronski,D.M.; Dickinson,J.A.; Winter,A.-L.; Gubbay,J.B.; Kwindt,T.L.
EPI573905	HA	Canada	2014-Dec-23	A/Alberta/160/2014		Other Database Import	Skowronski,D.; Chambers,C.; Sabaiduc,S.; De Serres,G.; Dickinson,J.; Winter,A.; Drews,S.; Fonseca,K.; Charest,H.; Gubbay,J.; Petric,M.; Krajden,M.; Kwindt,T.; Martineau,C.; Eshaghi,A.; Bastien,N.; Li,Y.; Skowronski,D.M.; Dickinson,J.A.; Winter,A.-L.; Gubbay,J.B.; Kwindt,T.L.
EPI573904	HA	Canada	2014-Dec-23	A/Alberta/159/2014		Other Database Import	Skowronski,D.; Chambers,C.; Sabaiduc,S.; De Serres,G.; Dickinson,J.; Winter,A.; Drews,S.; Fonseca,K.; Charest,H.; Gubbay,J.; Petric,M.; Krajden,M.; Kwindt,T.; Martineau,C.; Eshaghi,A.; Bastien,N.; Li,Y.; Skowronski,D.M.; Dickinson,J.A.; Winter,A.-L.; Gubbay,J.B.; Kwindt,T.L.
EPI573903	HA	Canada	2014-Dec-23	A/Alberta/158/2014		Other Database Import	Skowronski,D.; Chambers,C.; Sabaiduc,S.; De Serres,G.; Dickinson,J.; Winter,A.; Drews,S.; Fonseca,K.; Charest,H.; Gubbay,J.; Petric,M.; Krajden,M.; Kwindt,T.; Martineau,C.; Eshaghi,A.; Bastien,N.; Li,Y.; Skowronski,D.M.; Dickinson,J.A.; Winter,A.-L.; Gubbay,J.B.; Kwindt,T.L.
EPI573902	HA	Canada	2014-Dec-23	A/Alberta/156/2014		Other Database Import	Skowronski,D.; Chambers,C.; Sabaiduc,S.; De Serres,G.; Dickinson,J.; Winter,A.; Drews,S.; Fonseca,K.; Charest,H.; Gubbay,J.; Petric,M.; Krajden,M.; Kwindt,T.; Martineau,C.; Eshaghi,A.; Bastien,N.; Li,Y.; Skowronski,D.M.; Dickinson,J.A.; Winter,A.-L.; Gubbay,J.B.; Kwindt,T.L.
EPI573899	HA	Canada	2014-Dec-22	A/Alberta/153/2014		Other Database Import	Skowronski,D.; Chambers,C.; Sabaiduc,S.; De Serres,G.; Dickinson,J.; Winter,A.; Drews,S.; Fonseca,K.; Charest,H.; Gubbay,J.; Petric,M.; Krajden,M.; Kwindt,T.; Martineau,C.; Eshaghi,A.; Bastien,N.; Li,Y.; Skowronski,D.M.; Dickinson,J.A.; Winter,A.-L.; Gubbay,J.B.; Kwindt,T.L.
EPI573898	HA	Canada	2014-Dec-22	A/Alberta/152/2014		Other Database Import	Skowronski,D.; Chambers,C.; Sabaiduc,S.; De Serres,G.; Dickinson,J.; Winter,A.; Drews,S.; Fonseca,K.; Charest,H.; Gubbay,J.; Petric,M.; Krajden,M.; Kwindt,T.; Martineau,C.; Eshaghi,A.; Bastien,N.; Li,Y.; Skowronski,D.M.; Dickinson,J.A.; Winter,A.-L.; Gubbay,J.B.; Kwindt,T.L.
EPI573897	HA	Canada	2014-Dec-22	A/Alberta/151/2014		Other Database Import	Skowronski,D.; Chambers,C.; Sabaiduc,S.; De Serres,G.; Dickinson,J.; Winter,A.; Drews,S.; Fonseca,K.; Charest,H.; Gubbay,J.; Petric,M.; Krajden,M.; Kwindt,T.; Martineau,C.; Eshaghi,A.; Bastien,N.; Li,Y.; Skowronski,D.M.; Dickinson,J.A.; Winter,A.-L.; Gubbay,J.B.; Kwindt,T.L.
EPI573896	HA	Canada	2014-Dec-22	A/Alberta/147/2014		Other Database Import	Skowronski,D.; Chambers,C.; Sabaiduc,S.; De Serres,G.; Dickinson,J.; Winter,A.; Drews,S.; Fonseca,K.; Charest,H.; Gubbay,J.; Petric,M.; Krajden,M.; Kwindt,T.; Martineau,C.; Eshaghi,A.; Bastien,N.; Li,Y.; Skowronski,D.M.; Dickinson,J.A.; Winter,A.-L.; Gubbay,J.B.; Kwindt,T.L.
EPI573889	HA	Canada	2014-Dec-20	A/Alberta/140/2014		Other Database Import	Skowronski,D.; Chambers,C.; Sabaiduc,S.; De Serres,G.; Dickinson,J.; Winter,A.; Drews,S.; Fonseca,K.; Charest,H.; Gubbay,J.; Petric,M.; Krajden,M.; Kwindt,T.; Martineau,C.; Eshaghi,A.; Bastien,N.; Li,Y.; Skowronski,D.M.; Dickinson,J.A.; Winter,A.-L.; Gubbay,J.B.; Kwindt,T.L.
EPI573887	HA	Canada	2014-Dec-19	A/Alberta/138/2014		Other Database Import	Skowronski,D.; Chambers,C.; Sabaiduc,S.; De Serres,G.; Dickinson,J.; Winter,A.; Drews,S.; Fonseca,K.; Charest,H.; Gubbay,J.; Petric,M.; Krajden,M.; Kwindt,T.; Martineau,C.; Eshaghi,A.; Bastien,N.; Li,Y.; Skowronski,D.M.; Dickinson,J.A.; Winter,A.-L.; Gubbay,J.B.; Kwindt,T.L.
EPI573886	HA	Canada	2014-Dec-19	A/Alberta/137/2014		Other Database Import	Skowronski,D.; Chambers,C.; Sabaiduc,S.; De Serres,G.; Dickinson,J.; Winter,A.; Drews,S.; Fonseca,K.; Charest,H.; Gubbay,J.; Petric,M.; Krajden,M.; Kwindt,T.; Martineau,C.; Eshaghi,A.; Bastien,N.; Li,Y.; Skowronski,D.M.; Dickinson,J.A.; Winter,A.-L.; Gubbay,J.B.; Kwindt,T.L.
EPI573881	HA	Canada	2014-Dec-19	A/Alberta/132/2014		Other Database Import	Skowronski,D.; Chambers,C.; Sabaiduc,S.; De Serres,G.; Dickinson,J.; Winter,A.; Drews,S.; Fonseca,K.; Charest,H.; Gubbay,J.; Petric,M.; Krajden,M.; Kwindt,T.; Martineau,C.; Eshaghi,A.; Bastien,N.; Li,Y.; Skowronski,D.M.; Dickinson,J.A.; Winter,A.-L.; Gubbay,J.B.; Kwindt,T.L.
EPI573878	HA	Canada	2014-Dec-18	A/Alberta/127/2014		Other Database Import	Skowronski,D.; Chambers,C.; Sabaiduc,S.; De Serres,G.; Dickinson,J.; Winter,A.; Drews,S.; Fonseca,K.; Charest,H.; Gubbay,J.; Petric,M.; Krajden,M.; Kwindt,T.; Martineau,C.; Eshaghi,A.; Bastien,N.; Li,Y.; Skowronski,D.M.; Dickinson,J.A.; Winter,A.-L.; Gubbay,J.B.; Kwindt,T.L.
EPI573876	HA	Canada	2014-Dec-17	A/Alberta/125/2014		Other Database Import	Skowronski,D.; Chambers,C.; Sabaiduc,S.; De Serres,G.; Dickinson,J.; Winter,A.; Drews,S.; Fonseca,K.; Charest,H.; Gubbay,J.; Petric,M.; Krajden,M.; Kwindt,T.; Martineau,C.; Eshaghi,A.; Bastien,N.; Li,Y.; Skowronski,D.M.; Dickinson,J.A.; Winter,A.-L.; Gubbay,J.B.; Kwindt,T.L.
EPI573875	HA	Canada	2014-Dec-17	A/Alberta/124/2014		Other Database Import	Skowronski,D.; Chambers,C.; Sabaiduc,S.; De Serres,G.; Dickinson,J.; Winter,A.; Drews,S.; Fonseca,K.; Charest,H.; Gubbay,J.; Petric,M.; Krajden,M.; Kwindt,T.; Martineau,C.; Eshaghi,A.; Bastien,N.; Li,Y.; Skowronski,D.M.; Dickinson,J.A.; Winter,A.-L.; Gubbay,J.B.; Kwindt,T.L.
EPI573874	HA	Canada	2014-Dec-17	A/Alberta/123/2014		Other Database Import	Skowronski,D.; Chambers,C.; Sabaiduc,S.; De Serres,G.; Dickinson,J.; Winter,A.; Drews,S.; Fonseca,K.; Charest,H.; Gubbay,J.; Petric,M.; Krajden,M.; Kwindt,T.; Martineau,C.; Eshaghi,A.; Bastien,N.; Li,Y.; Skowronski,D.M.; Dickinson,J.A.; Winter,A.-L.; Gubbay,J.B.; Kwindt,T.L.
EPI573872	HA	Canada	2014-Dec-17	A/Alberta/121/2014		Other Database Import	Skowronski,D.; Chambers,C.; Sabaiduc,S.; De Serres,G.; Dickinson,J.; Winter,A.; Drews,S.; Fonseca,K.; Charest,H.; Gubbay,J.; Petric,M.; Krajden,M.; Kwindt,T.; Martineau,C.; Eshaghi,A.; Bastien,N.; Li,Y.; Skowronski,D.M.; Dickinson,J.A.; Winter,A.-L.; Gubbay,J.B.; Kwindt,T.L.
EPI573869	HA	Canada	2014-Dec-16	A/Alberta/149/2014		Other Database Import	Skowronski,D.; Chambers,C.; Sabaiduc,S.; De Serres,G.; Dickinson,J.; Winter,A.; Drews,S.; Fonseca,K.; Charest,H.; Gubbay,J.; Petric,M.; Krajden,M.; Kwindt,T.; Martineau,C.; Eshaghi,A.; Bastien,N.; Li,Y.; Skowronski,D.M.; Dickinson,J.A.; Winter,A.-L.; Gubbay,J.B.; Kwindt,T.L.
EPI573867	HA	Canada	2014-Dec-16	A/Alberta/117/2014		Other Database Import	Skowronski,D.; Chambers,C.; Sabaiduc,S.; De Serres,G.; Dickinson,J.; Winter,A.; Drews,S.; Fonseca,K.; Charest,H.; Gubbay,J.; Petric,M.; Krajden,M.; Kwindt,T.; Martineau,C.; Eshaghi,A.; Bastien,N.; Li,Y.; Skowronski,D.M.; Dickinson,J.A.; Winter,A.-L.; Gubbay,J.B.; Kwindt,T.L.
EPI573866	HA	Canada	2014-Dec-14	A/Alberta/116/2014		Other Database Import	Skowronski,D.; Chambers,C.; Sabaiduc,S.; De Serres,G.; Dickinson,J.; Winter,A.; Drews,S.; Fonseca,K.; Charest,H.; Gubbay,J.; Petric,M.; Krajden,M.; Kwindt,T.; Martineau,C.; Eshaghi,A.; Bastien,N.; Li,Y.; Skowronski,D.M.; Dickinson,J.A.; Winter,A.-L.; Gubbay,J.B.; Kwindt,T.L.
[truncated: 5,247 more rows]
