# Supplementary material for: Parallel evolution of influenza across multiple spatiotemporal scales
Source: eLife. 2017 Jun 27;6:e26875. doi: 10.7554/eLife.26875 (PMC5487208; doi:10.7554/eLife.26875)
Supplement: Supplementary file 1. — DOI: http://dx.doi.org/10.7554/eLife.26875.022 [file elife-26875-supp1.zip › acknowledgements/2015-01.xls]

## Sheet: Acknowledge Table
We acknowledge the authors, originating and submitting laboratories of the sequences from GISAID’s EpiFlu™ Database on which this research is based. The list is detailed below.
All submitters of data may be contacted directly via the GISAID website www.gisaid.org
Segment ID	Segment	Country	Collection date	Isolate name	Originating Lab	Submitting Lab	Authors
EPI985481	HA	India	2015-Jan-17	A/Haryana/016/2015		Other Database Import	Sharma,V.; Kaushik,S.
EPI985480	HA	India	2015-Jan-14	A/Haryana/015/2015		Other Database Import	Sharma,V.; Kaushik,S.
EPI963112	MP	United States	2015-Jan-03	A/Bethesda/P0040/2015		Other Database Import
EPI963227	NS	United States	2015-Jan-03	A/Bethesda/P0040/2015		Other Database Import
EPI963196	NA	United States	2015-Jan-03	A/Bethesda/P0040/2015		Other Database Import
EPI963160	PB1	United States	2015-Jan-03	A/Bethesda/P0040/2015		Other Database Import
EPI963088	HA	United States	2015-Jan-03	A/Bethesda/P0040/2015		Other Database Import
EPI963292	PA	United States	2015-Jan-03	A/Bethesda/P0040/2015		Other Database Import
EPI963314	NP	United States	2015-Jan-03	A/Bethesda/P0040/2015		Other Database Import
EPI963315	PB2	United States	2015-Jan-03	A/Bethesda/P0040/2015		Other Database Import
EPI962929	HA	France	2015-Jan-30	A/Tours/27/2015		Other Database Import	Marlet,J.; Gaudy-Graffin,C.; Marc,D.; Boennec,R.; Goudeau,A.
EPI962924	HA	France	2015-Jan-29	A/Tours/22/2015		Other Database Import	Marlet,J.; Gaudy-Graffin,C.; Marc,D.; Boennec,R.; Goudeau,A.
EPI962923	HA	France	2015-Jan-28	A/Tours/21/2015		Other Database Import	Marlet,J.; Gaudy-Graffin,C.; Marc,D.; Boennec,R.; Goudeau,A.
EPI962920	HA	France	2015-Jan-28	A/Tours/18/2015		Other Database Import	Marlet,J.; Gaudy-Graffin,C.; Marc,D.; Boennec,R.; Goudeau,A.
EPI962916	HA	France	2015-Jan-26	A/Tours/14/2015		Other Database Import	Marlet,J.; Gaudy-Graffin,C.; Marc,D.; Boennec,R.; Goudeau,A.
EPI962915	HA	France	2015-Jan-23	A/Tours/13/2015		Other Database Import	Marlet,J.; Gaudy-Graffin,C.; Marc,D.; Boennec,R.; Goudeau,A.
EPI962907	HA	France	2015-Jan-14	A/Tours/5/2015		Other Database Import	Marlet,J.; Gaudy-Graffin,C.; Marc,D.; Boennec,R.; Goudeau,A.
EPI945798	NA	United States	2015-Jan-13	A/Baltimore/P0005/2015		Other Database Import
EPI945879	PB2	United States	2015-Jan-13	A/Baltimore/P0005/2015		Other Database Import
EPI945884	HA	United States	2015-Jan-13	A/Baltimore/P0005/2015		Other Database Import
EPI963096	PA	United States	2015-Jan-13	A/Baltimore/P0005/2015		Other Database Import
EPI963293	NP	United States	2015-Jan-13	A/Baltimore/P0005/2015		Other Database Import
EPI963298	MP	United States	2015-Jan-13	A/Baltimore/P0005/2015		Other Database Import
EPI945771	NA	United States	2015-Jan-09	A/Baltimore/P0052/2015		Other Database Import
EPI945985	PA	United States	2015-Jan-09	A/Baltimore/P0052/2015		Other Database Import
EPI963195	PB1	United States	2015-Jan-09	A/Baltimore/P0052/2015		Other Database Import
EPI963253	MP	United States	2015-Jan-09	A/Baltimore/P0052/2015		Other Database Import
EPI945751	NP	United States	2015-Jan-15	A/Bethesda/P0061/2015		Other Database Import
EPI945754	MP	United States	2015-Jan-15	A/Bethesda/P0061/2015		Other Database Import
EPI946332	HA	United States	2015-Jan-15	A/Bethesda/P0061/2015		Other Database Import
EPI946057	NA	United States	2015-Jan-15	A/Bethesda/P0061/2015		Other Database Import
EPI945902	PA	United States	2015-Jan-15	A/Bethesda/P0061/2015		Other Database Import
EPI963081	PB2	United States	2015-Jan-15	A/Bethesda/P0061/2015		Other Database Import
EPI963307	PB1	United States	2015-Jan-15	A/Bethesda/P0061/2015		Other Database Import
EPI963120	PB2	United States	2015-Jan-19	A/Bethesda/P0060/2015		Other Database Import
EPI945981	NP	United States	2015-Jan-19	A/Bethesda/P0060/2015		Other Database Import
EPI945941	PB1	United States	2015-Jan-19	A/Bethesda/P0060/2015		Other Database Import
EPI945671	MP	United States	2015-Jan-19	A/Bethesda/P0060/2015		Other Database Import
EPI945737	HA	United States	2015-Jan-19	A/Bethesda/P0060/2015		Other Database Import
EPI945741	NA	United States	2015-Jan-19	A/Bethesda/P0060/2015		Other Database Import
EPI945745	NS	United States	2015-Jan-19	A/Bethesda/P0060/2015		Other Database Import
EPI963176	PA	United States	2015-Jan-19	A/Bethesda/P0060/2015		Other Database Import
EPI945851	NS	United States	2015-Jan-15	A/Bethesda/P0051/2015		Other Database Import
EPI945885	MP	United States	2015-Jan-15	A/Bethesda/P0051/2015		Other Database Import
EPI945617	NA	United States	2015-Jan-15	A/Bethesda/P0051/2015		Other Database Import
EPI946161	PA	United States	2015-Jan-15	A/Bethesda/P0051/2015		Other Database Import
EPI963213	PB1	United States	2015-Jan-15	A/Bethesda/P0051/2015		Other Database Import
EPI963238	HA	United States	2015-Jan-15	A/Bethesda/P0051/2015		Other Database Import
EPI963172	PB2	United States	2015-Jan-15	A/Bethesda/P0051/2015		Other Database Import
EPI963141	NP	United States	2015-Jan-15	A/Bethesda/P0051/2015		Other Database Import
EPI946341	NS	United States	2015-Jan-03	A/Bethesda/P0027/2015		Other Database Import
EPI946297	NP	United States	2015-Jan-03	A/Bethesda/P0027/2015		Other Database Import
EPI945958	NA	United States	2015-Jan-03	A/Bethesda/P0027/2015		Other Database Import
EPI946120	HA	United States	2015-Jan-03	A/Bethesda/P0027/2015		Other Database Import
EPI945574	PA	United States	2015-Jan-03	A/Bethesda/P0027/2015		Other Database Import
EPI963199	MP	United States	2015-Jan-03	A/Bethesda/P0027/2015		Other Database Import
EPI945773	NA	United States	2015-Jan-22	A/Columbia/P0090/2015		Other Database Import
EPI946302	MP	United States	2015-Jan-22	A/Columbia/P0090/2015		Other Database Import
EPI945973	PB1	United States	2015-Jan-22	A/Columbia/P0090/2015		Other Database Import
EPI945651	PA	United States	2015-Jan-22	A/Columbia/P0090/2015		Other Database Import
EPI945559	NP	United States	2015-Jan-22	A/Columbia/P0090/2015		Other Database Import
EPI945670	NS	United States	2015-Jan-22	A/Columbia/P0090/2015		Other Database Import
EPI945672	HA	United States	2015-Jan-22	A/Columbia/P0090/2015		Other Database Import
EPI963183	PB2	United States	2015-Jan-22	A/Columbia/P0090/2015		Other Database Import
EPI945783	PB2	United States	2015-Jan-11	A/Bethesda/P0053/2015		Other Database Import
EPI945452	MP	United States	2015-Jan-11	A/Bethesda/P0053/2015		Other Database Import
EPI945789	PA	United States	2015-Jan-11	A/Bethesda/P0053/2015		Other Database Import
EPI945866	NA	United States	2015-Jan-11	A/Bethesda/P0053/2015		Other Database Import
EPI945898	NS	United States	2015-Jan-11	A/Bethesda/P0053/2015		Other Database Import
EPI945593	HA	United States	2015-Jan-11	A/Bethesda/P0053/2015		Other Database Import
EPI963108	NP	United States	2015-Jan-11	A/Bethesda/P0053/2015		Other Database Import
EPI963312	PB1	United States	2015-Jan-11	A/Bethesda/P0053/2015		Other Database Import
EPI945451	NS	United States	2015-Jan-22	A/Columbia/P0087/2015		Other Database Import
EPI945514	HA	United States	2015-Jan-22	A/Columbia/P0087/2015		Other Database Import
EPI946314	PB2	United States	2015-Jan-22	A/Columbia/P0087/2015		Other Database Import
EPI945865	MP	United States	2015-Jan-22	A/Columbia/P0087/2015		Other Database Import
EPI946107	NP	United States	2015-Jan-22	A/Columbia/P0087/2015		Other Database Import
EPI963175	PB1	United States	2015-Jan-22	A/Columbia/P0087/2015		Other Database Import
EPI963188	PA	United States	2015-Jan-22	A/Columbia/P0087/2015		Other Database Import
EPI963287	NA	United States	2015-Jan-22	A/Columbia/P0087/2015		Other Database Import
EPI934014	NS	United States	2015-Jan-06	A/Kentucky/02/2015		Other Database Import	Wentworth,D.; Katz,J.; Barnes,J.; Garten,R.; Xu,X.
EPI934030	PB2	United States	2015-Jan-06	A/Kentucky/02/2015		Other Database Import	Wentworth,D.; Katz,J.; Barnes,J.; Garten,R.; Xu,X.
EPI934085	PA	United States	2015-Jan-06	A/Kentucky/02/2015		Other Database Import	Wentworth,D.; Katz,J.; Barnes,J.; Garten,R.; Xu,X.
EPI934040	NA	United States	2015-Jan-06	A/Kentucky/02/2015		Other Database Import	Wentworth,D.; Katz,J.; Barnes,J.; Garten,R.; Xu,X.
EPI934042	NP	United States	2015-Jan-06	A/Kentucky/02/2015		Other Database Import	Wentworth,D.; Katz,J.; Barnes,J.; Garten,R.; Xu,X.
EPI934059	PB1	United States	2015-Jan-06	A/Kentucky/02/2015		Other Database Import	Wentworth,D.; Katz,J.; Barnes,J.; Garten,R.; Xu,X.
EPI934057	HA	United States	2015-Jan-06	A/Kentucky/02/2015		Other Database Import	Wentworth,D.; Katz,J.; Barnes,J.; Garten,R.; Xu,X.
EPI933981	MP	United States	2015-Jan-06	A/Kentucky/02/2015		Other Database Import	Wentworth,D.; Katz,J.; Barnes,J.; Garten,R.; Xu,X.
EPI933951	PB2	United States	2015-Jan-04	A/California/44/2015		Other Database Import	Wentworth,D.; Katz,J.; Barnes,J.; Garten,R.; Xu,X.
EPI934127	PB1	United States	2015-Jan-04	A/California/44/2015		Other Database Import	Wentworth,D.; Katz,J.; Barnes,J.; Garten,R.; Xu,X.
EPI934128	PA	United States	2015-Jan-04	A/California/44/2015		Other Database Import	Wentworth,D.; Katz,J.; Barnes,J.; Garten,R.; Xu,X.
EPI934129	HA	United States	2015-Jan-04	A/California/44/2015		Other Database Import	Wentworth,D.; Katz,J.; Barnes,J.; Garten,R.; Xu,X.
EPI934130	NP	United States	2015-Jan-04	A/California/44/2015		Other Database Import	Wentworth,D.; Katz,J.; Barnes,J.; Garten,R.; Xu,X.
EPI934131	NA	United States	2015-Jan-04	A/California/44/2015		Other Database Import	Wentworth,D.; Katz,J.; Barnes,J.; Garten,R.; Xu,X.
EPI934132	MP	United States	2015-Jan-04	A/California/44/2015		Other Database Import	Wentworth,D.; Katz,J.; Barnes,J.; Garten,R.; Xu,X.
EPI934133	NS	United States	2015-Jan-04	A/California/44/2015		Other Database Import	Wentworth,D.; Katz,J.; Barnes,J.; Garten,R.; Xu,X.
EPI934015	NP	United States	2015-Jan-06	A/Wisconsin/02/2015		Other Database Import	Wentworth,D.; Katz,J.; Barnes,J.; Garten,R.; Xu,X.
EPI933976	NA	United States	2015-Jan-06	A/Wisconsin/02/2015		Other Database Import	Wentworth,D.; Katz,J.; Barnes,J.; Garten,R.; Xu,X.
EPI933983	MP	United States	2015-Jan-06	A/Wisconsin/02/2015		Other Database Import	Wentworth,D.; Katz,J.; Barnes,J.; Garten,R.; Xu,X.
EPI934001	HA	United States	2015-Jan-06	A/Wisconsin/02/2015		Other Database Import	Wentworth,D.; Katz,J.; Barnes,J.; Garten,R.; Xu,X.
EPI933871	PB2	United States	2015-Jan-06	A/Wisconsin/02/2015		Other Database Import	Wentworth,D.; Katz,J.; Barnes,J.; Garten,R.; Xu,X.
EPI933894	NS	United States	2015-Jan-06	A/Wisconsin/02/2015		Other Database Import	Wentworth,D.; Katz,J.; Barnes,J.; Garten,R.; Xu,X.
EPI933928	PB1	United States	2015-Jan-06	A/Wisconsin/02/2015		Other Database Import	Wentworth,D.; Katz,J.; Barnes,J.; Garten,R.; Xu,X.
EPI933937	PA	United States	2015-Jan-06	A/Wisconsin/02/2015		Other Database Import	Wentworth,D.; Katz,J.; Barnes,J.; Garten,R.; Xu,X.
EPI933943	PB2	United States	2015-Jan-07	A/Colorado/05/2015		Other Database Import	Wentworth,D.; Katz,J.; Barnes,J.; Garten,R.; Xu,X.
EPI933997	PB1	United States	2015-Jan-07	A/Colorado/05/2015		Other Database Import	Wentworth,D.; Katz,J.; Barnes,J.; Garten,R.; Xu,X.
EPI934034	PA	United States	2015-Jan-07	A/Colorado/05/2015		Other Database Import	Wentworth,D.; Katz,J.; Barnes,J.; Garten,R.; Xu,X.
EPI934039	HA	United States	2015-Jan-07	A/Colorado/05/2015		Other Database Import	Wentworth,D.; Katz,J.; Barnes,J.; Garten,R.; Xu,X.
EPI934045	NP	United States	2015-Jan-07	A/Colorado/05/2015		Other Database Import	Wentworth,D.; Katz,J.; Barnes,J.; Garten,R.; Xu,X.
EPI934096	NS	United States	2015-Jan-07	A/Colorado/05/2015		Other Database Import	Wentworth,D.; Katz,J.; Barnes,J.; Garten,R.; Xu,X.
EPI934100	NA	United States	2015-Jan-07	A/Colorado/05/2015		Other Database Import	Wentworth,D.; Katz,J.; Barnes,J.; Garten,R.; Xu,X.
EPI933858	MP	United States	2015-Jan-07	A/Colorado/05/2015		Other Database Import	Wentworth,D.; Katz,J.; Barnes,J.; Garten,R.; Xu,X.
EPI934069	NS	United States	2015-Jan-02	A/West Virginia/01/2015		Other Database Import	Wentworth,D.; Katz,J.; Barnes,J.; Garten,R.; Xu,X.
EPI933993	HA	United States	2015-Jan-02	A/West Virginia/01/2015		Other Database Import	Wentworth,D.; Katz,J.; Barnes,J.; Garten,R.; Xu,X.
EPI934008	NA	United States	2015-Jan-02	A/West Virginia/01/2015		Other Database Import	Wentworth,D.; Katz,J.; Barnes,J.; Garten,R.; Xu,X.
EPI934139	PB1	United States	2015-Jan-02	A/West Virginia/01/2015		Other Database Import	Wentworth,D.; Katz,J.; Barnes,J.; Garten,R.; Xu,X.
EPI933877	MP	United States	2015-Jan-02	A/West Virginia/01/2015		Other Database Import	Wentworth,D.; Katz,J.; Barnes,J.; Garten,R.; Xu,X.
EPI933780	PA	United States	2015-Jan-02	A/West Virginia/01/2015		Other Database Import	Wentworth,D.; Katz,J.; Barnes,J.; Garten,R.; Xu,X.
EPI933824	NP	United States	2015-Jan-02	A/West Virginia/01/2015		Other Database Import	Wentworth,D.; Katz,J.; Barnes,J.; Garten,R.; Xu,X.
EPI933859	PB2	United States	2015-Jan-02	A/West Virginia/01/2015		Other Database Import	Wentworth,D.; Katz,J.; Barnes,J.; Garten,R.; Xu,X.
EPI934081	MP	United States	2015-Jan-05	A/Oklahoma/01/2015		Other Database Import	Wentworth,D.; Katz,J.; Barnes,J.; Garten,R.; Xu,X.
EPI933834	NA	United States	2015-Jan-05	A/Oklahoma/01/2015		Other Database Import	Wentworth,D.; Katz,J.; Barnes,J.; Garten,R.; Xu,X.
EPI933719	HA	United States	2015-Jan-05	A/Oklahoma/01/2015		Other Database Import	Wentworth,D.; Katz,J.; Barnes,J.; Garten,R.; Xu,X.
EPI933731	PB2	United States	2015-Jan-05	A/Oklahoma/01/2015		Other Database Import	Wentworth,D.; Katz,J.; Barnes,J.; Garten,R.; Xu,X.
EPI933742	PB1	United States	2015-Jan-05	A/Oklahoma/01/2015		Other Database Import	Wentworth,D.; Katz,J.; Barnes,J.; Garten,R.; Xu,X.
EPI933738	NS	United States	2015-Jan-05	A/Oklahoma/01/2015		Other Database Import	Wentworth,D.; Katz,J.; Barnes,J.; Garten,R.; Xu,X.
EPI933747	PA	United States	2015-Jan-05	A/Oklahoma/01/2015		Other Database Import	Wentworth,D.; Katz,J.; Barnes,J.; Garten,R.; Xu,X.
EPI933902	NP	United States	2015-Jan-05	A/Oklahoma/01/2015		Other Database Import	Wentworth,D.; Katz,J.; Barnes,J.; Garten,R.; Xu,X.
EPI934122	PA	United States	2015-Jan-05	A/New York/11/2015		Other Database Import	Wentworth,D.; Katz,J.; Barnes,J.; Garten,R.; Xu,X.
EPI933876	MP	United States	2015-Jan-05	A/New York/11/2015		Other Database Import	Wentworth,D.; Katz,J.; Barnes,J.; Garten,R.; Xu,X.
EPI933854	PB1	United States	2015-Jan-05	A/New York/11/2015		Other Database Import	Wentworth,D.; Katz,J.; Barnes,J.; Garten,R.; Xu,X.
EPI933682	HA	United States	2015-Jan-05	A/New York/11/2015		Other Database Import	Wentworth,D.; Katz,J.; Barnes,J.; Garten,R.; Xu,X.
EPI933672	NP	United States	2015-Jan-05	A/New York/11/2015		Other Database Import	Wentworth,D.; Katz,J.; Barnes,J.; Garten,R.; Xu,X.
EPI933784	NA	United States	2015-Jan-05	A/New York/11/2015		Other Database Import	Wentworth,D.; Katz,J.; Barnes,J.; Garten,R.; Xu,X.
EPI933804	PB2	United States	2015-Jan-05	A/New York/11/2015		Other Database Import	Wentworth,D.; Katz,J.; Barnes,J.; Garten,R.; Xu,X.
EPI933791	NS	United States	2015-Jan-05	A/New York/11/2015		Other Database Import	Wentworth,D.; Katz,J.; Barnes,J.; Garten,R.; Xu,X.
EPI933833	MP	United States	2015-Jan-06	A/Rhode Island/03/2015		Other Database Import	Wentworth,D.; Katz,J.; Barnes,J.; Garten,R.; Xu,X.
EPI933920	PB1	United States	2015-Jan-06	A/Rhode Island/03/2015		Other Database Import	Wentworth,D.; Katz,J.; Barnes,J.; Garten,R.; Xu,X.
EPI933839	HA	United States	2015-Jan-06	A/Rhode Island/03/2015		Other Database Import	Wentworth,D.; Katz,J.; Barnes,J.; Garten,R.; Xu,X.
EPI933633	NA	United States	2015-Jan-06	A/Rhode Island/03/2015		Other Database Import	Wentworth,D.; Katz,J.; Barnes,J.; Garten,R.; Xu,X.
EPI933652	PB2	United States	2015-Jan-06	A/Rhode Island/03/2015		Other Database Import	Wentworth,D.; Katz,J.; Barnes,J.; Garten,R.; Xu,X.
EPI933685	PA	United States	2015-Jan-06	A/Rhode Island/03/2015		Other Database Import	Wentworth,D.; Katz,J.; Barnes,J.; Garten,R.; Xu,X.
EPI933753	NS	United States	2015-Jan-06	A/Rhode Island/03/2015		Other Database Import	Wentworth,D.; Katz,J.; Barnes,J.; Garten,R.; Xu,X.
EPI933777	NP	United States	2015-Jan-06	A/Rhode Island/03/2015		Other Database Import	Wentworth,D.; Katz,J.; Barnes,J.; Garten,R.; Xu,X.
EPI933940	PA	United States	2015-Jan-06	A/North Carolina/08/2015		Other Database Import	Wentworth,D.; Katz,J.; Barnes,J.; Garten,R.; Xu,X.
EPI933630	NA	United States	2015-Jan-06	A/North Carolina/08/2015		Other Database Import	Wentworth,D.; Katz,J.; Barnes,J.; Garten,R.; Xu,X.
EPI933647	MP	United States	2015-Jan-06	A/North Carolina/08/2015		Other Database Import	Wentworth,D.; Katz,J.; Barnes,J.; Garten,R.; Xu,X.
EPI933659	PB1	United States	2015-Jan-06	A/North Carolina/08/2015		Other Database Import	Wentworth,D.; Katz,J.; Barnes,J.; Garten,R.; Xu,X.
EPI933761	NS	United States	2015-Jan-06	A/North Carolina/08/2015		Other Database Import	Wentworth,D.; Katz,J.; Barnes,J.; Garten,R.; Xu,X.
EPI933893	PB2	United States	2015-Jan-06	A/North Carolina/08/2015		Other Database Import	Wentworth,D.; Katz,J.; Barnes,J.; Garten,R.; Xu,X.
EPI933908	NP	United States	2015-Jan-06	A/North Carolina/08/2015		Other Database Import	Wentworth,D.; Katz,J.; Barnes,J.; Garten,R.; Xu,X.
EPI933919	HA	United States	2015-Jan-06	A/North Carolina/08/2015		Other Database Import	Wentworth,D.; Katz,J.; Barnes,J.; Garten,R.; Xu,X.
EPI933990	PB1	United States	2015-Jan-05	A/Nebraska/01/2015		Other Database Import	Wentworth,D.; Katz,J.; Barnes,J.; Garten,R.; Xu,X.
EPI933619	MP	United States	2015-Jan-05	A/Nebraska/01/2015		Other Database Import	Wentworth,D.; Katz,J.; Barnes,J.; Garten,R.; Xu,X.
EPI933666	NA	United States	2015-Jan-05	A/Nebraska/01/2015		Other Database Import	Wentworth,D.; Katz,J.; Barnes,J.; Garten,R.; Xu,X.
EPI933769	NS	United States	2015-Jan-05	A/Nebraska/01/2015		Other Database Import	Wentworth,D.; Katz,J.; Barnes,J.; Garten,R.; Xu,X.
EPI933778	PA	United States	2015-Jan-05	A/Nebraska/01/2015		Other Database Import	Wentworth,D.; Katz,J.; Barnes,J.; Garten,R.; Xu,X.
EPI933830	PB2	United States	2015-Jan-05	A/Nebraska/01/2015		Other Database Import	Wentworth,D.; Katz,J.; Barnes,J.; Garten,R.; Xu,X.
EPI933847	HA	United States	2015-Jan-05	A/Nebraska/01/2015		Other Database Import	Wentworth,D.; Katz,J.; Barnes,J.; Garten,R.; Xu,X.
EPI933915	NP	United States	2015-Jan-05	A/Nebraska/01/2015		Other Database Import	Wentworth,D.; Katz,J.; Barnes,J.; Garten,R.; Xu,X.
EPI933927	NS	United States	2015-Jan-07	A/New York/07/2015		Other Database Import	Wentworth,D.; Katz,J.; Barnes,J.; Garten,R.; Xu,X.
EPI933618	NA	United States	2015-Jan-07	A/New York/07/2015		Other Database Import	Wentworth,D.; Katz,J.; Barnes,J.; Garten,R.; Xu,X.
EPI933651	MP	United States	2015-Jan-07	A/New York/07/2015		Other Database Import	Wentworth,D.; Katz,J.; Barnes,J.; Garten,R.; Xu,X.
EPI933794	PB2	United States	2015-Jan-07	A/New York/07/2015		Other Database Import	Wentworth,D.; Katz,J.; Barnes,J.; Garten,R.; Xu,X.
EPI933808	PA	United States	2015-Jan-07	A/New York/07/2015		Other Database Import	Wentworth,D.; Katz,J.; Barnes,J.; Garten,R.; Xu,X.
EPI933851	HA	United States	2015-Jan-07	A/New York/07/2015		Other Database Import	Wentworth,D.; Katz,J.; Barnes,J.; Garten,R.; Xu,X.
EPI933882	PB1	United States	2015-Jan-07	A/New York/07/2015		Other Database Import	Wentworth,D.; Katz,J.; Barnes,J.; Garten,R.; Xu,X.
EPI933906	NP	United States	2015-Jan-07	A/New York/07/2015		Other Database Import	Wentworth,D.; Katz,J.; Barnes,J.; Garten,R.; Xu,X.
EPI933960	NS	United States	2015-Jan-06	A/Wyoming/01/2015		Other Database Import	Wentworth,D.; Katz,J.; Barnes,J.; Garten,R.; Xu,X.
EPI933992	PB1	United States	2015-Jan-06	A/Wyoming/01/2015		Other Database Import	Wentworth,D.; Katz,J.; Barnes,J.; Garten,R.; Xu,X.
EPI933963	NA	United States	2015-Jan-06	A/Wyoming/01/2015		Other Database Import	Wentworth,D.; Katz,J.; Barnes,J.; Garten,R.; Xu,X.
EPI934000	NP	United States	2015-Jan-06	A/Wyoming/01/2015		Other Database Import	Wentworth,D.; Katz,J.; Barnes,J.; Garten,R.; Xu,X.
EPI933611	MP	United States	2015-Jan-06	A/Wyoming/01/2015		Other Database Import	Wentworth,D.; Katz,J.; Barnes,J.; Garten,R.; Xu,X.
EPI933612	HA	United States	2015-Jan-06	A/Wyoming/01/2015		Other Database Import	Wentworth,D.; Katz,J.; Barnes,J.; Garten,R.; Xu,X.
EPI933613	PB2	United States	2015-Jan-06	A/Wyoming/01/2015		Other Database Import	Wentworth,D.; Katz,J.; Barnes,J.; Garten,R.; Xu,X.
EPI933616	PA	United States	2015-Jan-06	A/Wyoming/01/2015		Other Database Import	Wentworth,D.; Katz,J.; Barnes,J.; Garten,R.; Xu,X.
EPI933609	HA	United States	2015-Jan-02	A/Georgia/06/2015		Other Database Import	Wentworth,D.; Katz,J.; Barnes,J.; Garten,R.; Xu,X.
EPI933615	NP	United States	2015-Jan-02	A/Georgia/06/2015		Other Database Import	Wentworth,D.; Katz,J.; Barnes,J.; Garten,R.; Xu,X.
EPI933636	PB2	United States	2015-Jan-02	A/Georgia/06/2015		Other Database Import	Wentworth,D.; Katz,J.; Barnes,J.; Garten,R.; Xu,X.
EPI933695	PA	United States	2015-Jan-02	A/Georgia/06/2015		Other Database Import	Wentworth,D.; Katz,J.; Barnes,J.; Garten,R.; Xu,X.
EPI933686	MP	United States	2015-Jan-02	A/Georgia/06/2015		Other Database Import	Wentworth,D.; Katz,J.; Barnes,J.; Garten,R.; Xu,X.
EPI933708	NA	United States	2015-Jan-02	A/Georgia/06/2015		Other Database Import	Wentworth,D.; Katz,J.; Barnes,J.; Garten,R.; Xu,X.
EPI933710	NS	United States	2015-Jan-02	A/Georgia/06/2015		Other Database Import	Wentworth,D.; Katz,J.; Barnes,J.; Garten,R.; Xu,X.
EPI933759	PB1	United States	2015-Jan-02	A/Georgia/06/2015		Other Database Import	Wentworth,D.; Katz,J.; Barnes,J.; Garten,R.; Xu,X.
EPI933986	NS	United States	2015-Jan-01	A/Oregon/01/2015		Other Database Import	Wentworth,D.; Katz,J.; Barnes,J.; Garten,R.; Xu,X.
EPI934005	PA	United States	2015-Jan-01	A/Oregon/01/2015		Other Database Import	Wentworth,D.; Katz,J.; Barnes,J.; Garten,R.; Xu,X.
EPI934013	MP	United States	2015-Jan-01	A/Oregon/01/2015		Other Database Import	Wentworth,D.; Katz,J.; Barnes,J.; Garten,R.; Xu,X.
EPI933933	NP	United States	2015-Jan-01	A/Oregon/01/2015		Other Database Import	Wentworth,D.; Katz,J.; Barnes,J.; Garten,R.; Xu,X.
EPI933595	PB2	United States	2015-Jan-01	A/Oregon/01/2015		Other Database Import	Wentworth,D.; Katz,J.; Barnes,J.; Garten,R.; Xu,X.
EPI933797	PB1	United States	2015-Jan-01	A/Oregon/01/2015		Other Database Import	Wentworth,D.; Katz,J.; Barnes,J.; Garten,R.; Xu,X.
EPI933812	NA	United States	2015-Jan-01	A/Oregon/01/2015		Other Database Import	Wentworth,D.; Katz,J.; Barnes,J.; Garten,R.; Xu,X.
EPI933827	HA	United States	2015-Jan-01	A/Oregon/01/2015		Other Database Import	Wentworth,D.; Katz,J.; Barnes,J.; Garten,R.; Xu,X.
EPI934071	MP	United States	2015-Jan-03	A/South Carolina/01/2015		Other Database Import	Wentworth,D.; Katz,J.; Barnes,J.; Garten,R.; Xu,X.
EPI933878	PB1	United States	2015-Jan-03	A/South Carolina/01/2015		Other Database Import	Wentworth,D.; Katz,J.; Barnes,J.; Garten,R.; Xu,X.
EPI933589	HA	United States	2015-Jan-03	A/South Carolina/01/2015		Other Database Import	Wentworth,D.; Katz,J.; Barnes,J.; Garten,R.; Xu,X.
EPI933592	NA	United States	2015-Jan-03	A/South Carolina/01/2015		Other Database Import	Wentworth,D.; Katz,J.; Barnes,J.; Garten,R.; Xu,X.
EPI933627	PA	United States	2015-Jan-03	A/South Carolina/01/2015		Other Database Import	Wentworth,D.; Katz,J.; Barnes,J.; Garten,R.; Xu,X.
EPI933653	NS	United States	2015-Jan-03	A/South Carolina/01/2015		Other Database Import	Wentworth,D.; Katz,J.; Barnes,J.; Garten,R.; Xu,X.
EPI933678	NP	United States	2015-Jan-03	A/South Carolina/01/2015		Other Database Import	Wentworth,D.; Katz,J.; Barnes,J.; Garten,R.; Xu,X.
EPI933763	PB2	United States	2015-Jan-03	A/South Carolina/01/2015		Other Database Import	Wentworth,D.; Katz,J.; Barnes,J.; Garten,R.; Xu,X.
EPI933987	NA	United States	2015-Jan-05	A/Florida/09/2015		Other Database Import	Wentworth,D.; Katz,J.; Barnes,J.; Garten,R.; Xu,X.
EPI934002	HA	United States	2015-Jan-05	A/Florida/09/2015		Other Database Import	Wentworth,D.; Katz,J.; Barnes,J.; Garten,R.; Xu,X.
EPI933584	PB2	United States	2015-Jan-05	A/Florida/09/2015		Other Database Import	Wentworth,D.; Katz,J.; Barnes,J.; Garten,R.; Xu,X.
EPI933587	PB1	United States	2015-Jan-05	A/Florida/09/2015		Other Database Import	Wentworth,D.; Katz,J.; Barnes,J.; Garten,R.; Xu,X.
EPI933605	PA	United States	2015-Jan-05	A/Florida/09/2015		Other Database Import	Wentworth,D.; Katz,J.; Barnes,J.; Garten,R.; Xu,X.
EPI933793	NS	United States	2015-Jan-05	A/Florida/09/2015		Other Database Import	Wentworth,D.; Katz,J.; Barnes,J.; Garten,R.; Xu,X.
EPI933900	MP	United States	2015-Jan-05	A/Florida/09/2015		Other Database Import	Wentworth,D.; Katz,J.; Barnes,J.; Garten,R.; Xu,X.
EPI933916	NP	United States	2015-Jan-05	A/Florida/09/2015		Other Database Import	Wentworth,D.; Katz,J.; Barnes,J.; Garten,R.; Xu,X.
EPI934025	NP	United States	2015-Jan-03	A/Florida/06/2015		Other Database Import	Wentworth,D.; Katz,J.; Barnes,J.; Garten,R.; Xu,X.
EPI933931	PB1	United States	2015-Jan-03	A/Florida/06/2015		Other Database Import	Wentworth,D.; Katz,J.; Barnes,J.; Garten,R.; Xu,X.
EPI933571	NS	United States	2015-Jan-03	A/Florida/06/2015		Other Database Import	Wentworth,D.; Katz,J.; Barnes,J.; Garten,R.; Xu,X.
EPI933585	PA	United States	2015-Jan-03	A/Florida/06/2015		Other Database Import	Wentworth,D.; Katz,J.; Barnes,J.; Garten,R.; Xu,X.
EPI933671	PB2	United States	2015-Jan-03	A/Florida/06/2015		Other Database Import	Wentworth,D.; Katz,J.; Barnes,J.; Garten,R.; Xu,X.
EPI933783	NA	United States	2015-Jan-03	A/Florida/06/2015		Other Database Import	Wentworth,D.; Katz,J.; Barnes,J.; Garten,R.; Xu,X.
EPI933848	MP	United States	2015-Jan-03	A/Florida/06/2015		Other Database Import	Wentworth,D.; Katz,J.; Barnes,J.; Garten,R.; Xu,X.
EPI933888	HA	United States	2015-Jan-03	A/Florida/06/2015		Other Database Import	Wentworth,D.; Katz,J.; Barnes,J.; Garten,R.; Xu,X.
EPI933953	NS	United States	2015-Jan-02	A/Florida/01/2015		Other Database Import	Wentworth,D.; Katz,J.; Barnes,J.; Garten,R.; Xu,X.
EPI934016	PA	United States	2015-Jan-02	A/Florida/01/2015		Other Database Import	Wentworth,D.; Katz,J.; Barnes,J.; Garten,R.; Xu,X.
EPI934079	NP	United States	2015-Jan-02	A/Florida/01/2015		Other Database Import	Wentworth,D.; Katz,J.; Barnes,J.; Garten,R.; Xu,X.
EPI933975	NA	United States	2015-Jan-02	A/Florida/01/2015		Other Database Import	Wentworth,D.; Katz,J.; Barnes,J.; Garten,R.; Xu,X.
EPI933574	PB2	United States	2015-Jan-02	A/Florida/01/2015		Other Database Import	Wentworth,D.; Katz,J.; Barnes,J.; Garten,R.; Xu,X.
EPI933569	PB1	United States	2015-Jan-02	A/Florida/01/2015		Other Database Import	Wentworth,D.; Katz,J.; Barnes,J.; Garten,R.; Xu,X.
EPI933823	MP	United States	2015-Jan-02	A/Florida/01/2015		Other Database Import	Wentworth,D.; Katz,J.; Barnes,J.; Garten,R.; Xu,X.
EPI933873	HA	United States	2015-Jan-02	A/Florida/01/2015		Other Database Import	Wentworth,D.; Katz,J.; Barnes,J.; Garten,R.; Xu,X.
EPI934044	PB2	United States	2015-Jan-05	A/Colorado/04/2015		Other Database Import	Wentworth,D.; Katz,J.; Barnes,J.; Garten,R.; Xu,X.
EPI934108	NP	United States	2015-Jan-05	A/Colorado/04/2015		Other Database Import	Wentworth,D.; Katz,J.; Barnes,J.; Garten,R.; Xu,X.
EPI933911	HA	United States	2015-Jan-05	A/Colorado/04/2015		Other Database Import	Wentworth,D.; Katz,J.; Barnes,J.; Garten,R.; Xu,X.
EPI933568	MP	United States	2015-Jan-05	A/Colorado/04/2015		Other Database Import	Wentworth,D.; Katz,J.; Barnes,J.; Garten,R.; Xu,X.
EPI933594	NS	United States	2015-Jan-05	A/Colorado/04/2015		Other Database Import	Wentworth,D.; Katz,J.; Barnes,J.; Garten,R.; Xu,X.
EPI933645	PA	United States	2015-Jan-05	A/Colorado/04/2015		Other Database Import	Wentworth,D.; Katz,J.; Barnes,J.; Garten,R.; Xu,X.
EPI933681	PB1	United States	2015-Jan-05	A/Colorado/04/2015		Other Database Import	Wentworth,D.; Katz,J.; Barnes,J.; Garten,R.; Xu,X.
EPI933689	NA	United States	2015-Jan-05	A/Colorado/04/2015		Other Database Import	Wentworth,D.; Katz,J.; Barnes,J.; Garten,R.; Xu,X.
EPI933870	PA	United States	2015-Jan-02	A/Colorado/01/2015		Other Database Import	Wentworth,D.; Katz,J.; Barnes,J.; Garten,R.; Xu,X.
EPI933526	NP	United States	2015-Jan-02	A/Colorado/01/2015		Other Database Import	Wentworth,D.; Katz,J.; Barnes,J.; Garten,R.; Xu,X.
EPI933694	PB2	United States	2015-Jan-02	A/Colorado/01/2015		Other Database Import	Wentworth,D.; Katz,J.; Barnes,J.; Garten,R.; Xu,X.
EPI933657	PB1	United States	2015-Jan-02	A/Colorado/01/2015		Other Database Import	Wentworth,D.; Katz,J.; Barnes,J.; Garten,R.; Xu,X.
EPI933720	NS	United States	2015-Jan-02	A/Colorado/01/2015		Other Database Import	Wentworth,D.; Katz,J.; Barnes,J.; Garten,R.; Xu,X.
EPI933709	MP	United States	2015-Jan-02	A/Colorado/01/2015		Other Database Import	Wentworth,D.; Katz,J.; Barnes,J.; Garten,R.; Xu,X.
EPI933809	NA	United States	2015-Jan-02	A/Colorado/01/2015		Other Database Import	Wentworth,D.; Katz,J.; Barnes,J.; Garten,R.; Xu,X.
EPI933845	HA	United States	2015-Jan-02	A/Colorado/01/2015		Other Database Import	Wentworth,D.; Katz,J.; Barnes,J.; Garten,R.; Xu,X.
EPI933942	PB2	United States	2015-Jan-06	A/Delaware/03/2015		Other Database Import	Wentworth,D.; Katz,J.; Barnes,J.; Garten,R.; Xu,X.
EPI933954	PA	United States	2015-Jan-06	A/Delaware/03/2015		Other Database Import	Wentworth,D.; Katz,J.; Barnes,J.; Garten,R.; Xu,X.
EPI934003	NS	United States	2015-Jan-06	A/Delaware/03/2015		Other Database Import	Wentworth,D.; Katz,J.; Barnes,J.; Garten,R.; Xu,X.
EPI934026	NP	United States	2015-Jan-06	A/Delaware/03/2015		Other Database Import	Wentworth,D.; Katz,J.; Barnes,J.; Garten,R.; Xu,X.
EPI934051	PB1	United States	2015-Jan-06	A/Delaware/03/2015		Other Database Import	Wentworth,D.; Katz,J.; Barnes,J.; Garten,R.; Xu,X.
EPI934061	MP	United States	2015-Jan-06	A/Delaware/03/2015		Other Database Import	Wentworth,D.; Katz,J.; Barnes,J.; Garten,R.; Xu,X.
EPI933973	NA	United States	2015-Jan-06	A/Delaware/03/2015		Other Database Import	Wentworth,D.; Katz,J.; Barnes,J.; Garten,R.; Xu,X.
EPI933521	HA	United States	2015-Jan-06	A/Delaware/03/2015		Other Database Import	Wentworth,D.; Katz,J.; Barnes,J.; Garten,R.; Xu,X.
EPI933885	NP	United States	2015-Jan-05	A/Mississippi/03/2015		Other Database Import	Wentworth,D.; Katz,J.; Barnes,J.; Garten,R.; Xu,X.
EPI933475	PB1	United States	2015-Jan-05	A/Mississippi/03/2015		Other Database Import	Wentworth,D.; Katz,J.; Barnes,J.; Garten,R.; Xu,X.
EPI933648	NS	United States	2015-Jan-05	A/Mississippi/03/2015		Other Database Import	Wentworth,D.; Katz,J.; Barnes,J.; Garten,R.; Xu,X.
EPI933644	NA	United States	2015-Jan-05	A/Mississippi/03/2015		Other Database Import	Wentworth,D.; Katz,J.; Barnes,J.; Garten,R.; Xu,X.
EPI933654	HA	United States	2015-Jan-05	A/Mississippi/03/2015		Other Database Import	Wentworth,D.; Katz,J.; Barnes,J.; Garten,R.; Xu,X.
EPI933700	PA	United States	2015-Jan-05	A/Mississippi/03/2015		Other Database Import	Wentworth,D.; Katz,J.; Barnes,J.; Garten,R.; Xu,X.
EPI933732	MP	United States	2015-Jan-05	A/Mississippi/03/2015		Other Database Import	Wentworth,D.; Katz,J.; Barnes,J.; Garten,R.; Xu,X.
EPI933748	PB2	United States	2015-Jan-05	A/Mississippi/03/2015		Other Database Import	Wentworth,D.; Katz,J.; Barnes,J.; Garten,R.; Xu,X.
EPI934011	PA	United States	2015-Jan-01	A/Maine/03/2015		Other Database Import	Wentworth,D.; Katz,J.; Barnes,J.; Garten,R.; Xu,X.
EPI934012	HA	United States	2015-Jan-01	A/Maine/03/2015		Other Database Import	Wentworth,D.; Katz,J.; Barnes,J.; Garten,R.; Xu,X.
EPI934120	PB1	United States	2015-Jan-01	A/Maine/03/2015		Other Database Import	Wentworth,D.; Katz,J.; Barnes,J.; Garten,R.; Xu,X.
EPI933918	NA	United States	2015-Jan-01	A/Maine/03/2015		Other Database Import	Wentworth,D.; Katz,J.; Barnes,J.; Garten,R.; Xu,X.
EPI933457	NS	United States	2015-Jan-01	A/Maine/03/2015		Other Database Import	Wentworth,D.; Katz,J.; Barnes,J.; Garten,R.; Xu,X.
EPI933936	NP	United States	2015-Jan-01	A/Maine/03/2015		Other Database Import	Wentworth,D.; Katz,J.; Barnes,J.; Garten,R.; Xu,X.
EPI933846	PB2	United States	2015-Jan-01	A/Maine/03/2015		Other Database Import	Wentworth,D.; Katz,J.; Barnes,J.; Garten,R.; Xu,X.
EPI933852	MP	United States	2015-Jan-01	A/Maine/03/2015		Other Database Import	Wentworth,D.; Katz,J.; Barnes,J.; Garten,R.; Xu,X.
EPI933455	NP	United States	2015-Jan-02	A/Georgia/05/2015		Other Database Import	Wentworth,D.; Katz,J.; Barnes,J.; Garten,R.; Xu,X.
EPI933614	HA	United States	2015-Jan-02	A/Georgia/05/2015		Other Database Import	Wentworth,D.; Katz,J.; Barnes,J.; Garten,R.; Xu,X.
EPI933628	PB2	United States	2015-Jan-02	A/Georgia/05/2015		Other Database Import	Wentworth,D.; Katz,J.; Barnes,J.; Garten,R.; Xu,X.
EPI933624	NA	United States	2015-Jan-02	A/Georgia/05/2015		Other Database Import	Wentworth,D.; Katz,J.; Barnes,J.; Garten,R.; Xu,X.
EPI933641	PB1	United States	2015-Jan-02	A/Georgia/05/2015		Other Database Import	Wentworth,D.; Katz,J.; Barnes,J.; Garten,R.; Xu,X.
EPI933663	MP	United States	2015-Jan-02	A/Georgia/05/2015		Other Database Import	Wentworth,D.; Katz,J.; Barnes,J.; Garten,R.; Xu,X.
EPI933705	PA	United States	2015-Jan-02	A/Georgia/05/2015		Other Database Import	Wentworth,D.; Katz,J.; Barnes,J.; Garten,R.; Xu,X.
EPI933713	NS	United States	2015-Jan-02	A/Georgia/05/2015		Other Database Import	Wentworth,D.; Katz,J.; Barnes,J.; Garten,R.; Xu,X.
EPI934123	MP	United States	2015-Jan-01	A/Rhode Island/01/2015		Other Database Import	Wentworth,D.; Katz,J.; Barnes,J.; Garten,R.; Xu,X.
EPI933520	PB1	United States	2015-Jan-01	A/Rhode Island/01/2015		Other Database Import	Wentworth,D.; Katz,J.; Barnes,J.; Garten,R.; Xu,X.
EPI933513	NP	United States	2015-Jan-01	A/Rhode Island/01/2015		Other Database Import	Wentworth,D.; Katz,J.; Barnes,J.; Garten,R.; Xu,X.
EPI933516	HA	United States	2015-Jan-01	A/Rhode Island/01/2015		Other Database Import	Wentworth,D.; Katz,J.; Barnes,J.; Garten,R.; Xu,X.
EPI933555	PB2	United States	2015-Jan-01	A/Rhode Island/01/2015		Other Database Import	Wentworth,D.; Katz,J.; Barnes,J.; Garten,R.; Xu,X.
EPI933441	NS	United States	2015-Jan-01	A/Rhode Island/01/2015		Other Database Import	Wentworth,D.; Katz,J.; Barnes,J.; Garten,R.; Xu,X.
EPI933583	NA	United States	2015-Jan-01	A/Rhode Island/01/2015		Other Database Import	Wentworth,D.; Katz,J.; Barnes,J.; Garten,R.; Xu,X.
EPI933499	PA	United States	2015-Jan-01	A/Rhode Island/01/2015		Other Database Import	Wentworth,D.; Katz,J.; Barnes,J.; Garten,R.; Xu,X.
EPI933989	PB1	United States	2015-Jan-07	A/Florida/04/2015		Other Database Import	Wentworth,D.; Katz,J.; Barnes,J.; Garten,R.; Xu,X.
EPI933423	PA	United States	2015-Jan-07	A/Florida/04/2015		Other Database Import	Wentworth,D.; Katz,J.; Barnes,J.; Garten,R.; Xu,X.
EPI933424	NS	United States	2015-Jan-07	A/Florida/04/2015		Other Database Import	Wentworth,D.; Katz,J.; Barnes,J.; Garten,R.; Xu,X.
EPI933484	NA	United States	2015-Jan-07	A/Florida/04/2015		Other Database Import	Wentworth,D.; Katz,J.; Barnes,J.; Garten,R.; Xu,X.
EPI933518	MP	United States	2015-Jan-07	A/Florida/04/2015		Other Database Import	Wentworth,D.; Katz,J.; Barnes,J.; Garten,R.; Xu,X.
EPI933545	NP	United States	2015-Jan-07	A/Florida/04/2015		Other Database Import	Wentworth,D.; Katz,J.; Barnes,J.; Garten,R.; Xu,X.
EPI933498	PB2	United States	2015-Jan-07	A/Florida/04/2015		Other Database Import	Wentworth,D.; Katz,J.; Barnes,J.; Garten,R.; Xu,X.
EPI933600	HA	United States	2015-Jan-07	A/Florida/04/2015		Other Database Import	Wentworth,D.; Katz,J.; Barnes,J.; Garten,R.; Xu,X.
EPI933479	HA	United States	2015-Jan-05	A/California/08/2015		Other Database Import	Wentworth,D.; Katz,J.; Barnes,J.; Garten,R.; Xu,X.
EPI933436	MP	United States	2015-Jan-05	A/California/08/2015		Other Database Import	Wentworth,D.; Katz,J.; Barnes,J.; Garten,R.; Xu,X.
EPI933930	NA	United States	2015-Jan-05	A/California/08/2015		Other Database Import	Wentworth,D.; Katz,J.; Barnes,J.; Garten,R.; Xu,X.
EPI933439	NP	United States	2015-Jan-05	A/California/08/2015		Other Database Import	Wentworth,D.; Katz,J.; Barnes,J.; Garten,R.; Xu,X.
EPI933460	NS	United States	2015-Jan-05	A/California/08/2015		Other Database Import	Wentworth,D.; Katz,J.; Barnes,J.; Garten,R.; Xu,X.
EPI933468	PA	United States	2015-Jan-05	A/California/08/2015		Other Database Import	Wentworth,D.; Katz,J.; Barnes,J.; Garten,R.; Xu,X.
EPI933360	PB1	United States	2015-Jan-05	A/California/08/2015		Other Database Import	Wentworth,D.; Katz,J.; Barnes,J.; Garten,R.; Xu,X.
EPI933375	PB2	United States	2015-Jan-05	A/California/08/2015		Other Database Import	Wentworth,D.; Katz,J.; Barnes,J.; Garten,R.; Xu,X.
EPI933337	MP	United States	2015-Jan-02	A/Washington/02/2015		Other Database Import	Wentworth,D.; Katz,J.; Barnes,J.; Garten,R.; Xu,X.
EPI933445	NP	United States	2015-Jan-02	A/Washington/02/2015		Other Database Import	Wentworth,D.; Katz,J.; Barnes,J.; Garten,R.; Xu,X.
EPI933396	NA	United States	2015-Jan-02	A/Washington/02/2015		Other Database Import	Wentworth,D.; Katz,J.; Barnes,J.; Garten,R.; Xu,X.
EPI933896	PA	United States	2015-Jan-02	A/Washington/02/2015		Other Database Import	Wentworth,D.; Katz,J.; Barnes,J.; Garten,R.; Xu,X.
EPI933401	HA	United States	2015-Jan-02	A/Washington/02/2015		Other Database Import	Wentworth,D.; Katz,J.; Barnes,J.; Garten,R.; Xu,X.
EPI933416	NS	United States	2015-Jan-02	A/Washington/02/2015		Other Database Import	Wentworth,D.; Katz,J.; Barnes,J.; Garten,R.; Xu,X.
EPI933588	PB2	United States	2015-Jan-02	A/Washington/02/2015		Other Database Import	Wentworth,D.; Katz,J.; Barnes,J.; Garten,R.; Xu,X.
EPI933593	PB1	United States	2015-Jan-02	A/Washington/02/2015		Other Database Import	Wentworth,D.; Katz,J.; Barnes,J.; Garten,R.; Xu,X.
EPI933390	PB2	United States	2015-Jan-04	A/Virginia/03/2015		Other Database Import	Wentworth,D.; Katz,J.; Barnes,J.; Garten,R.; Xu,X.
EPI933393	NA	United States	2015-Jan-04	A/Virginia/03/2015		Other Database Import	Wentworth,D.; Katz,J.; Barnes,J.; Garten,R.; Xu,X.
EPI933535	HA	United States	2015-Jan-04	A/Virginia/03/2015		Other Database Import	Wentworth,D.; Katz,J.; Barnes,J.; Garten,R.; Xu,X.
EPI933458	PA	United States	2015-Jan-04	A/Virginia/03/2015		Other Database Import	Wentworth,D.; Katz,J.; Barnes,J.; Garten,R.; Xu,X.
EPI933532	PB1	United States	2015-Jan-04	A/Virginia/03/2015		Other Database Import	Wentworth,D.; Katz,J.; Barnes,J.; Garten,R.; Xu,X.
EPI933529	MP	United States	2015-Jan-04	A/Virginia/03/2015		Other Database Import	Wentworth,D.; Katz,J.; Barnes,J.; Garten,R.; Xu,X.
EPI933314	NS	United States	2015-Jan-04	A/Virginia/03/2015		Other Database Import	Wentworth,D.; Katz,J.; Barnes,J.; Garten,R.; Xu,X.
EPI933369	NP	United States	2015-Jan-04	A/Virginia/03/2015		Other Database Import	Wentworth,D.; Katz,J.; Barnes,J.; Garten,R.; Xu,X.
EPI934046	PA	United States	2015-Jan-04	A/Virginia/02/2015		Other Database Import	Wentworth,D.; Katz,J.; Barnes,J.; Garten,R.; Xu,X.
EPI933343	MP	United States	2015-Jan-04	A/Virginia/02/2015		Other Database Import	Wentworth,D.; Katz,J.; Barnes,J.; Garten,R.; Xu,X.
EPI933382	HA	United States	2015-Jan-04	A/Virginia/02/2015		Other Database Import	Wentworth,D.; Katz,J.; Barnes,J.; Garten,R.; Xu,X.
EPI933508	NP	United States	2015-Jan-04	A/Virginia/02/2015		Other Database Import	Wentworth,D.; Katz,J.; Barnes,J.; Garten,R.; Xu,X.
EPI933488	NS	United States	2015-Jan-04	A/Virginia/02/2015		Other Database Import	Wentworth,D.; Katz,J.; Barnes,J.; Garten,R.; Xu,X.
EPI933485	PB2	United States	2015-Jan-04	A/Virginia/02/2015		Other Database Import	Wentworth,D.; Katz,J.; Barnes,J.; Garten,R.; Xu,X.
EPI933304	NA	United States	2015-Jan-04	A/Virginia/02/2015		Other Database Import	Wentworth,D.; Katz,J.; Barnes,J.; Garten,R.; Xu,X.
EPI933327	PB1	United States	2015-Jan-04	A/Virginia/02/2015		Other Database Import	Wentworth,D.; Katz,J.; Barnes,J.; Garten,R.; Xu,X.
EPI934077	NS	United States	2015-Jan-02	A/Idaho/11/2015		Other Database Import	Wentworth,D.; Katz,J.; Barnes,J.; Garten,R.; Xu,X.
EPI933348	PB1	United States	2015-Jan-02	A/Idaho/11/2015		Other Database Import	Wentworth,D.; Katz,J.; Barnes,J.; Garten,R.; Xu,X.
EPI933509	PB2	United States	2015-Jan-02	A/Idaho/11/2015		Other Database Import	Wentworth,D.; Katz,J.; Barnes,J.; Garten,R.; Xu,X.
EPI933383	NP	United States	2015-Jan-02	A/Idaho/11/2015		Other Database Import	Wentworth,D.; Katz,J.; Barnes,J.; Garten,R.; Xu,X.
EPI933410	NA	United States	2015-Jan-02	A/Idaho/11/2015		Other Database Import	Wentworth,D.; Katz,J.; Barnes,J.; Garten,R.; Xu,X.
EPI933303	HA	United States	2015-Jan-02	A/Idaho/11/2015		Other Database Import	Wentworth,D.; Katz,J.; Barnes,J.; Garten,R.; Xu,X.
EPI933608	PA	United States	2015-Jan-02	A/Idaho/11/2015		Other Database Import	Wentworth,D.; Katz,J.; Barnes,J.; Garten,R.; Xu,X.
EPI933315	MP	United States	2015-Jan-02	A/Idaho/11/2015		Other Database Import	Wentworth,D.; Katz,J.; Barnes,J.; Garten,R.; Xu,X.
EPI934101	NP	United States	2015-Jan-02	A/Maine/04/2015		Other Database Import	Wentworth,D.; Katz,J.; Barnes,J.; Garten,R.; Xu,X.
EPI934111	NS	United States	2015-Jan-02	A/Maine/04/2015		Other Database Import	Wentworth,D.; Katz,J.; Barnes,J.; Garten,R.; Xu,X.
EPI933474	NA	United States	2015-Jan-02	A/Maine/04/2015		Other Database Import	Wentworth,D.; Katz,J.; Barnes,J.; Garten,R.; Xu,X.
EPI933414	PB2	United States	2015-Jan-02	A/Maine/04/2015		Other Database Import	Wentworth,D.; Katz,J.; Barnes,J.; Garten,R.; Xu,X.
EPI933452	MP	United States	2015-Jan-02	A/Maine/04/2015		Other Database Import	Wentworth,D.; Katz,J.; Barnes,J.; Garten,R.; Xu,X.
EPI933537	PB1	United States	2015-Jan-02	A/Maine/04/2015		Other Database Import	Wentworth,D.; Katz,J.; Barnes,J.; Garten,R.; Xu,X.
EPI933298	PA	United States	2015-Jan-02	A/Maine/04/2015		Other Database Import	Wentworth,D.; Katz,J.; Barnes,J.; Garten,R.; Xu,X.
EPI933497	HA	United States	2015-Jan-02	A/Maine/04/2015		Other Database Import	Wentworth,D.; Katz,J.; Barnes,J.; Garten,R.; Xu,X.
EPI934102	NA	United States	2015-Jan-07	A/Minnesota/02/2015		Other Database Import	Wentworth,D.; Katz,J.; Barnes,J.; Garten,R.; Xu,X.
EPI933449	MP	United States	2015-Jan-07	A/Minnesota/02/2015		Other Database Import	Wentworth,D.; Katz,J.; Barnes,J.; Garten,R.; Xu,X.
EPI933523	PB2	United States	2015-Jan-07	A/Minnesota/02/2015		Other Database Import	Wentworth,D.; Katz,J.; Barnes,J.; Garten,R.; Xu,X.
EPI933539	PB1	United States	2015-Jan-07	A/Minnesota/02/2015		Other Database Import	Wentworth,D.; Katz,J.; Barnes,J.; Garten,R.; Xu,X.
EPI933292	HA	United States	2015-Jan-07	A/Minnesota/02/2015		Other Database Import	Wentworth,D.; Katz,J.; Barnes,J.; Garten,R.; Xu,X.
EPI933294	PA	United States	2015-Jan-07	A/Minnesota/02/2015		Other Database Import	Wentworth,D.; Katz,J.; Barnes,J.; Garten,R.; Xu,X.
EPI933324	NP	United States	2015-Jan-07	A/Minnesota/02/2015		Other Database Import	Wentworth,D.; Katz,J.; Barnes,J.; Garten,R.; Xu,X.
EPI933379	NS	United States	2015-Jan-07	A/Minnesota/02/2015		Other Database Import	Wentworth,D.; Katz,J.; Barnes,J.; Garten,R.; Xu,X.
EPI934088	PB1	United States	2015-Jan-04	A/Texas/05/2015		Other Database Import	Wentworth,D.; Katz,J.; Barnes,J.; Garten,R.; Xu,X.
EPI934032	NS	United States	2015-Jan-04	A/Texas/05/2015		Other Database Import	Wentworth,D.; Katz,J.; Barnes,J.; Garten,R.; Xu,X.
EPI933341	NA	United States	2015-Jan-04	A/Texas/05/2015		Other Database Import	Wentworth,D.; Katz,J.; Barnes,J.; Garten,R.; Xu,X.
EPI933514	PA	United States	2015-Jan-04	A/Texas/05/2015		Other Database Import	Wentworth,D.; Katz,J.; Barnes,J.; Garten,R.; Xu,X.
EPI933395	MP	United States	2015-Jan-04	A/Texas/05/2015		Other Database Import	Wentworth,D.; Katz,J.; Barnes,J.; Garten,R.; Xu,X.
EPI933291	PB2	United States	2015-Jan-04	A/Texas/05/2015		Other Database Import	Wentworth,D.; Katz,J.; Barnes,J.; Garten,R.; Xu,X.
EPI933598	NP	United States	2015-Jan-04	A/Texas/05/2015		Other Database Import	Wentworth,D.; Katz,J.; Barnes,J.; Garten,R.; Xu,X.
EPI933596	HA	United States	2015-Jan-04	A/Texas/05/2015		Other Database Import	Wentworth,D.; Katz,J.; Barnes,J.; Garten,R.; Xu,X.
EPI934113	MP	United States	2015-Jan-06	A/Iowa/04/2015		Other Database Import	Wentworth,D.; Katz,J.; Barnes,J.; Garten,R.; Xu,X.
EPI934117	PB2	United States	2015-Jan-06	A/Iowa/04/2015		Other Database Import	Wentworth,D.; Katz,J.; Barnes,J.; Garten,R.; Xu,X.
EPI933274	NA	United States	2015-Jan-06	A/Iowa/04/2015		Other Database Import	Wentworth,D.; Katz,J.; Barnes,J.; Garten,R.; Xu,X.
EPI933352	NS	United States	2015-Jan-06	A/Iowa/04/2015		Other Database Import	Wentworth,D.; Katz,J.; Barnes,J.; Garten,R.; Xu,X.
EPI933293	HA	United States	2015-Jan-06	A/Iowa/04/2015		Other Database Import	Wentworth,D.; Katz,J.; Barnes,J.; Garten,R.; Xu,X.
EPI933299	PA	United States	2015-Jan-06	A/Iowa/04/2015		Other Database Import	Wentworth,D.; Katz,J.; Barnes,J.; Garten,R.; Xu,X.
EPI933301	PB1	United States	2015-Jan-06	A/Iowa/04/2015		Other Database Import	Wentworth,D.; Katz,J.; Barnes,J.; Garten,R.; Xu,X.
EPI933311	NP	United States	2015-Jan-06	A/Iowa/04/2015		Other Database Import	Wentworth,D.; Katz,J.; Barnes,J.; Garten,R.; Xu,X.
EPI934147	HA	United States	2015-Jan-05	A/Mississippi/02/2015		Other Database Import	Wentworth,D.; Katz,J.; Barnes,J.; Garten,R.; Xu,X.
EPI933273	NS	United States	2015-Jan-05	A/Mississippi/02/2015		Other Database Import	Wentworth,D.; Katz,J.; Barnes,J.; Garten,R.; Xu,X.
EPI933355	PB2	United States	2015-Jan-05	A/Mississippi/02/2015		Other Database Import	Wentworth,D.; Katz,J.; Barnes,J.; Garten,R.; Xu,X.
EPI933461	MP	United States	2015-Jan-05	A/Mississippi/02/2015		Other Database Import	Wentworth,D.; Katz,J.; Barnes,J.; Garten,R.; Xu,X.
EPI933463	NP	United States	2015-Jan-05	A/Mississippi/02/2015		Other Database Import	Wentworth,D.; Katz,J.; Barnes,J.; Garten,R.; Xu,X.
EPI933323	NA	United States	2015-Jan-05	A/Mississippi/02/2015		Other Database Import	Wentworth,D.; Katz,J.; Barnes,J.; Garten,R.; Xu,X.
EPI933368	PA	United States	2015-Jan-05	A/Mississippi/02/2015		Other Database Import	Wentworth,D.; Katz,J.; Barnes,J.; Garten,R.; Xu,X.
EPI933372	PB1	United States	2015-Jan-05	A/Mississippi/02/2015		Other Database Import	Wentworth,D.; Katz,J.; Barnes,J.; Garten,R.; Xu,X.
EPI933349	PB1	United States	2015-Jan-02	A/Michigan/03/2015		Other Database Import	Wentworth,D.; Katz,J.; Barnes,J.; Garten,R.; Xu,X.
EPI933339	NS	United States	2015-Jan-02	A/Michigan/03/2015		Other Database Import	Wentworth,D.; Katz,J.; Barnes,J.; Garten,R.; Xu,X.
EPI933394	MP	United States	2015-Jan-02	A/Michigan/03/2015		Other Database Import	Wentworth,D.; Katz,J.; Barnes,J.; Garten,R.; Xu,X.
EPI933428	NP	United States	2015-Jan-02	A/Michigan/03/2015		Other Database Import	Wentworth,D.; Katz,J.; Barnes,J.; Garten,R.; Xu,X.
EPI933417	HA	United States	2015-Jan-02	A/Michigan/03/2015		Other Database Import	Wentworth,D.; Katz,J.; Barnes,J.; Garten,R.; Xu,X.
EPI933438	NA	United States	2015-Jan-02	A/Michigan/03/2015		Other Database Import	Wentworth,D.; Katz,J.; Barnes,J.; Garten,R.; Xu,X.
EPI933272	PB2	United States	2015-Jan-02	A/Michigan/03/2015		Other Database Import	Wentworth,D.; Katz,J.; Barnes,J.; Garten,R.; Xu,X.
EPI933317	PA	United States	2015-Jan-02	A/Michigan/03/2015		Other Database Import	Wentworth,D.; Katz,J.; Barnes,J.; Garten,R.; Xu,X.
EPI933982	PB1	United States	2015-Jan-02	A/Wisconsin/01/2015		Other Database Import	Wentworth,D.; Katz,J.; Barnes,J.; Garten,R.; Xu,X.
EPI933991	PB2	United States	2015-Jan-02	A/Wisconsin/01/2015		Other Database Import	Wentworth,D.; Katz,J.; Barnes,J.; Garten,R.; Xu,X.
EPI934017	NS	United States	2015-Jan-02	A/Wisconsin/01/2015		Other Database Import	Wentworth,D.; Katz,J.; Barnes,J.; Garten,R.; Xu,X.
EPI934050	NP	United States	2015-Jan-02	A/Wisconsin/01/2015		Other Database Import	Wentworth,D.; Katz,J.; Barnes,J.; Garten,R.; Xu,X.
EPI933271	NA	United States	2015-Jan-02	A/Wisconsin/01/2015		Other Database Import	Wentworth,D.; Katz,J.; Barnes,J.; Garten,R.; Xu,X.
EPI933835	MP	United States	2015-Jan-02	A/Wisconsin/01/2015		Other Database Import	Wentworth,D.; Katz,J.; Barnes,J.; Garten,R.; Xu,X.
EPI933913	HA	United States	2015-Jan-02	A/Wisconsin/01/2015		Other Database Import	Wentworth,D.; Katz,J.; Barnes,J.; Garten,R.; Xu,X.
EPI933781	PA	United States	2015-Jan-02	A/Wisconsin/01/2015		Other Database Import	Wentworth,D.; Katz,J.; Barnes,J.; Garten,R.; Xu,X.
EPI934136	NA	United States	2015-Jan-05	A/Michigan/02/2015		Other Database Import	Wentworth,D.; Katz,J.; Barnes,J.; Garten,R.; Xu,X.
EPI933336	PB1	United States	2015-Jan-05	A/Michigan/02/2015		Other Database Import	Wentworth,D.; Katz,J.; Barnes,J.; Garten,R.; Xu,X.
EPI933357	HA	United States	2015-Jan-05	A/Michigan/02/2015		Other Database Import	Wentworth,D.; Katz,J.; Barnes,J.; Garten,R.; Xu,X.
EPI933415	NP	United States	2015-Jan-05	A/Michigan/02/2015		Other Database Import	Wentworth,D.; Katz,J.; Barnes,J.; Garten,R.; Xu,X.
EPI933418	PA	United States	2015-Jan-05	A/Michigan/02/2015		Other Database Import	Wentworth,D.; Katz,J.; Barnes,J.; Garten,R.; Xu,X.
EPI933290	NS	United States	2015-Jan-05	A/Michigan/02/2015		Other Database Import	Wentworth,D.; Katz,J.; Barnes,J.; Garten,R.; Xu,X.
EPI933601	MP	United States	2015-Jan-05	A/Michigan/02/2015		Other Database Import	Wentworth,D.; Katz,J.; Barnes,J.; Garten,R.; Xu,X.
EPI933270	PB2	United States	2015-Jan-05	A/Michigan/02/2015		Other Database Import	Wentworth,D.; Katz,J.; Barnes,J.; Garten,R.; Xu,X.
EPI934124	PB2	United States	2015-Jan-02	A/Georgia/07/2015		Other Database Import	Wentworth,D.; Katz,J.; Barnes,J.; Garten,R.; Xu,X.
EPI933331	NS	United States	2015-Jan-02	A/Georgia/07/2015		Other Database Import	Wentworth,D.; Katz,J.; Barnes,J.; Garten,R.; Xu,X.
EPI933407	NA	United States	2015-Jan-02	A/Georgia/07/2015		Other Database Import	Wentworth,D.; Katz,J.; Barnes,J.; Garten,R.; Xu,X.
EPI933384	NP	United States	2015-Jan-02	A/Georgia/07/2015		Other Database Import	Wentworth,D.; Katz,J.; Barnes,J.; Garten,R.; Xu,X.
EPI933285	PB1	United States	2015-Jan-02	A/Georgia/07/2015		Other Database Import	Wentworth,D.; Katz,J.; Barnes,J.; Garten,R.; Xu,X.
EPI933400	MP	United States	2015-Jan-02	A/Georgia/07/2015		Other Database Import	Wentworth,D.; Katz,J.; Barnes,J.; Garten,R.; Xu,X.
EPI933295	PA	United States	2015-Jan-02	A/Georgia/07/2015		Other Database Import	Wentworth,D.; Katz,J.; Barnes,J.; Garten,R.; Xu,X.
EPI933262	HA	United States	2015-Jan-02	A/Georgia/07/2015		Other Database Import	Wentworth,D.; Katz,J.; Barnes,J.; Garten,R.; Xu,X.
EPI934126	PA	United States	2015-Jan-05	A/South Dakota/01/2015		Other Database Import	Wentworth,D.; Katz,J.; Barnes,J.; Garten,R.; Xu,X.
EPI934125	NP	United States	2015-Jan-05	A/South Dakota/01/2015		Other Database Import	Wentworth,D.; Katz,J.; Barnes,J.; Garten,R.; Xu,X.
EPI934138	NA	United States	2015-Jan-05	A/South Dakota/01/2015		Other Database Import	Wentworth,D.; Katz,J.; Barnes,J.; Garten,R.; Xu,X.
EPI934142	NS	United States	2015-Jan-05	A/South Dakota/01/2015		Other Database Import	Wentworth,D.; Katz,J.; Barnes,J.; Garten,R.; Xu,X.
EPI934145	MP	United States	2015-Jan-05	A/South Dakota/01/2015		Other Database Import	Wentworth,D.; Katz,J.; Barnes,J.; Garten,R.; Xu,X.
EPI933261	PB1	United States	2015-Jan-05	A/South Dakota/01/2015		Other Database Import	Wentworth,D.; Katz,J.; Barnes,J.; Garten,R.; Xu,X.
EPI933744	PB2	United States	2015-Jan-05	A/South Dakota/01/2015		Other Database Import	Wentworth,D.; Katz,J.; Barnes,J.; Garten,R.; Xu,X.
EPI933269	HA	United States	2015-Jan-05	A/South Dakota/01/2015		Other Database Import	Wentworth,D.; Katz,J.; Barnes,J.; Garten,R.; Xu,X.
EPI934082	PB1	United States	2015-Jan-08	A/Colorado/06/2015		Other Database Import	Wentworth,D.; Katz,J.; Barnes,J.; Garten,R.; Xu,X.
EPI934068	PA	United States	2015-Jan-08	A/Colorado/06/2015		Other Database Import	Wentworth,D.; Katz,J.; Barnes,J.; Garten,R.; Xu,X.
EPI934070	HA	United States	2015-Jan-08	A/Colorado/06/2015		Other Database Import	Wentworth,D.; Katz,J.; Barnes,J.; Garten,R.; Xu,X.
EPI934094	NP	United States	2015-Jan-08	A/Colorado/06/2015		Other Database Import	Wentworth,D.; Katz,J.; Barnes,J.; Garten,R.; Xu,X.
EPI934099	NS	United States	2015-Jan-08	A/Colorado/06/2015		Other Database Import	Wentworth,D.; Katz,J.; Barnes,J.; Garten,R.; Xu,X.
EPI933476	MP	United States	2015-Jan-08	A/Colorado/06/2015		Other Database Import	Wentworth,D.; Katz,J.; Barnes,J.; Garten,R.; Xu,X.
EPI933480	NA	United States	2015-Jan-08	A/Colorado/06/2015		Other Database Import	Wentworth,D.; Katz,J.; Barnes,J.; Garten,R.; Xu,X.
EPI933259	PB2	United States	2015-Jan-08	A/Colorado/06/2015		Other Database Import	Wentworth,D.; Katz,J.; Barnes,J.; Garten,R.; Xu,X.
EPI933392	PA	United States	2015-Jan-08	A/North Carolina/05/2015		Other Database Import	Wentworth,D.; Katz,J.; Barnes,J.; Garten,R.; Xu,X.
EPI933277	NA	United States	2015-Jan-08	A/North Carolina/05/2015		Other Database Import	Wentworth,D.; Katz,J.; Barnes,J.; Garten,R.; Xu,X.
EPI933433	PB1	United States	2015-Jan-08	A/North Carolina/05/2015		Other Database Import	Wentworth,D.; Katz,J.; Barnes,J.; Garten,R.; Xu,X.
EPI933255	NS	United States	2015-Jan-08	A/North Carolina/05/2015		Other Database Import	Wentworth,D.; Katz,J.; Barnes,J.; Garten,R.; Xu,X.
EPI933267	PB2	United States	2015-Jan-08	A/North Carolina/05/2015		Other Database Import	Wentworth,D.; Katz,J.; Barnes,J.; Garten,R.; Xu,X.
EPI933371	MP	United States	2015-Jan-08	A/North Carolina/05/2015		Other Database Import	Wentworth,D.; Katz,J.; Barnes,J.; Garten,R.; Xu,X.
EPI933376	NP	United States	2015-Jan-08	A/North Carolina/05/2015		Other Database Import	Wentworth,D.; Katz,J.; Barnes,J.; Garten,R.; Xu,X.
EPI933377	HA	United States	2015-Jan-08	A/North Carolina/05/2015		Other Database Import	Wentworth,D.; Katz,J.; Barnes,J.; Garten,R.; Xu,X.
EPI921646	NA	United States	2015-Jan-26	A/Delaware/17/2015		Other Database Import	Wentworth,D.; Katz,J.; Barnes,J.; Garten,R.; Xu,X.
EPI921593	NP	United States	2015-Jan-26	A/Delaware/17/2015		Other Database Import	Wentworth,D.; Katz,J.; Barnes,J.; Garten,R.; Xu,X.
EPI921598	PB2	United States	2015-Jan-26	A/Delaware/17/2015		Other Database Import	Wentworth,D.; Katz,J.; Barnes,J.; Garten,R.; Xu,X.
EPI921604	MP	United States	2015-Jan-26	A/Delaware/17/2015		Other Database Import	Wentworth,D.; Katz,J.; Barnes,J.; Garten,R.; Xu,X.
EPI921606	HA	United States	2015-Jan-26	A/Delaware/17/2015		Other Database Import	Wentworth,D.; Katz,J.; Barnes,J.; Garten,R.; Xu,X.
EPI921618	PB1	United States	2015-Jan-26	A/Delaware/17/2015		Other Database Import	Wentworth,D.; Katz,J.; Barnes,J.; Garten,R.; Xu,X.
EPI921580	PA	United States	2015-Jan-26	A/Delaware/17/2015		Other Database Import	Wentworth,D.; Katz,J.; Barnes,J.; Garten,R.; Xu,X.
EPI921327	NS	United States	2015-Jan-02	A/Iowa/07/2015		Other Database Import	Wentworth,D.; Katz,J.; Barnes,J.; Garten,R.; Xu,X.
EPI921341	PB2	United States	2015-Jan-02	A/Iowa/07/2015		Other Database Import	Wentworth,D.; Katz,J.; Barnes,J.; Garten,R.; Xu,X.
EPI921345	MP	United States	2015-Jan-02	A/Iowa/07/2015		Other Database Import	Wentworth,D.; Katz,J.; Barnes,J.; Garten,R.; Xu,X.
EPI921351	NP	United States	2015-Jan-02	A/Iowa/07/2015		Other Database Import	Wentworth,D.; Katz,J.; Barnes,J.; Garten,R.; Xu,X.
EPI921306	NA	United States	2015-Jan-02	A/Iowa/07/2015		Other Database Import	Wentworth,D.; Katz,J.; Barnes,J.; Garten,R.; Xu,X.
EPI921381	PB1	United States	2015-Jan-02	A/Iowa/07/2015		Other Database Import	Wentworth,D.; Katz,J.; Barnes,J.; Garten,R.; Xu,X.
EPI921286	HA	United States	2015-Jan-02	A/Iowa/07/2015		Other Database Import	Wentworth,D.; Katz,J.; Barnes,J.; Garten,R.; Xu,X.
EPI921362	NP	United States	2015-Jan-08	A/West Virginia/05/2015		Other Database Import	Wentworth,D.; Katz,J.; Barnes,J.; Garten,R.; Xu,X.
EPI921363	MP	United States	2015-Jan-08	A/West Virginia/05/2015		Other Database Import	Wentworth,D.; Katz,J.; Barnes,J.; Garten,R.; Xu,X.
EPI921364	HA	United States	2015-Jan-08	A/West Virginia/05/2015		Other Database Import	Wentworth,D.; Katz,J.; Barnes,J.; Garten,R.; Xu,X.
EPI921252	NS	United States	2015-Jan-08	A/West Virginia/05/2015		Other Database Import	Wentworth,D.; Katz,J.; Barnes,J.; Garten,R.; Xu,X.
EPI921260	NA	United States	2015-Jan-08	A/West Virginia/05/2015		Other Database Import	Wentworth,D.; Katz,J.; Barnes,J.; Garten,R.; Xu,X.
EPI921333	NA	United States	2015-Jan-11	A/New Mexico/05/2015		Other Database Import	Wentworth,D.; Katz,J.; Barnes,J.; Garten,R.; Xu,X.
EPI921356	HA	United States	2015-Jan-11	A/New Mexico/05/2015		Other Database Import	Wentworth,D.; Katz,J.; Barnes,J.; Garten,R.; Xu,X.
EPI921398	NS	United States	2015-Jan-11	A/New Mexico/05/2015		Other Database Import	Wentworth,D.; Katz,J.; Barnes,J.; Garten,R.; Xu,X.
EPI921406	NP	United States	2015-Jan-11	A/New Mexico/05/2015		Other Database Import	Wentworth,D.; Katz,J.; Barnes,J.; Garten,R.; Xu,X.
EPI921287	PB2	United States	2015-Jan-11	A/New Mexico/05/2015		Other Database Import	Wentworth,D.; Katz,J.; Barnes,J.; Garten,R.; Xu,X.
EPI921246	MP	United States	2015-Jan-11	A/New Mexico/05/2015		Other Database Import	Wentworth,D.; Katz,J.; Barnes,J.; Garten,R.; Xu,X.
EPI921334	PB1	United States	2015-Jan-08	A/California/11/2015		Other Database Import	Wentworth,D.; Katz,J.; Barnes,J.; Garten,R.; Xu,X.
EPI921320	MP	United States	2015-Jan-08	A/California/11/2015		Other Database Import	Wentworth,D.; Katz,J.; Barnes,J.; Garten,R.; Xu,X.
EPI921386	NP	United States	2015-Jan-08	A/California/11/2015		Other Database Import	Wentworth,D.; Katz,J.; Barnes,J.; Garten,R.; Xu,X.
EPI921394	NS	United States	2015-Jan-08	A/California/11/2015		Other Database Import	Wentworth,D.; Katz,J.; Barnes,J.; Garten,R.; Xu,X.
EPI921234	HA	United States	2015-Jan-08	A/California/11/2015		Other Database Import	Wentworth,D.; Katz,J.; Barnes,J.; Garten,R.; Xu,X.
EPI921257	NA	United States	2015-Jan-08	A/California/11/2015		Other Database Import	Wentworth,D.; Katz,J.; Barnes,J.; Garten,R.; Xu,X.
EPI921336	MP	United States	2015-Jan-06	A/Washington/07/2015		Other Database Import	Wentworth,D.; Katz,J.; Barnes,J.; Garten,R.; Xu,X.
EPI921299	PB1	United States	2015-Jan-06	A/Washington/07/2015		Other Database Import	Wentworth,D.; Katz,J.; Barnes,J.; Garten,R.; Xu,X.
EPI921294	NS	United States	2015-Jan-06	A/Washington/07/2015		Other Database Import	Wentworth,D.; Katz,J.; Barnes,J.; Garten,R.; Xu,X.
EPI921254	HA	United States	2015-Jan-06	A/Washington/07/2015		Other Database Import	Wentworth,D.; Katz,J.; Barnes,J.; Garten,R.; Xu,X.
EPI921255	NP	United States	2015-Jan-06	A/Washington/07/2015		Other Database Import	Wentworth,D.; Katz,J.; Barnes,J.; Garten,R.; Xu,X.
EPI921228	NA	United States	2015-Jan-06	A/Washington/07/2015		Other Database Import	Wentworth,D.; Katz,J.; Barnes,J.; Garten,R.; Xu,X.
EPI921346	PB1	United States	2015-Jan-14	A/Nevada/14/2015		Other Database Import	Wentworth,D.; Katz,J.; Barnes,J.; Garten,R.; Xu,X.
EPI921360	PB2	United States	2015-Jan-14	A/Nevada/14/2015		Other Database Import	Wentworth,D.; Katz,J.; Barnes,J.; Garten,R.; Xu,X.
EPI921396	NA	United States	2015-Jan-14	A/Nevada/14/2015		Other Database Import	Wentworth,D.; Katz,J.; Barnes,J.; Garten,R.; Xu,X.
EPI921282	MP	United States	2015-Jan-14	A/Nevada/14/2015		Other Database Import	Wentworth,D.; Katz,J.; Barnes,J.; Garten,R.; Xu,X.
EPI921292	PA	United States	2015-Jan-14	A/Nevada/14/2015		Other Database Import	Wentworth,D.; Katz,J.; Barnes,J.; Garten,R.; Xu,X.
EPI921214	NP	United States	2015-Jan-14	A/Nevada/14/2015		Other Database Import	Wentworth,D.; Katz,J.; Barnes,J.; Garten,R.; Xu,X.
EPI921256	HA	United States	2015-Jan-14	A/Nevada/14/2015		Other Database Import	Wentworth,D.; Katz,J.; Barnes,J.; Garten,R.; Xu,X.
EPI921373	MP	United States	2015-Jan-16	A/California/15/2015		Other Database Import	Wentworth,D.; Katz,J.; Barnes,J.; Garten,R.; Xu,X.
EPI921335	HA	United States	2015-Jan-16	A/California/15/2015		Other Database Import	Wentworth,D.; Katz,J.; Barnes,J.; Garten,R.; Xu,X.
EPI921337	NS	United States	2015-Jan-16	A/California/15/2015		Other Database Import	Wentworth,D.; Katz,J.; Barnes,J.; Garten,R.; Xu,X.
EPI921378	NP	United States	2015-Jan-16	A/California/15/2015		Other Database Import	Wentworth,D.; Katz,J.; Barnes,J.; Garten,R.; Xu,X.
EPI921389	NA	United States	2015-Jan-16	A/California/15/2015		Other Database Import	Wentworth,D.; Katz,J.; Barnes,J.; Garten,R.; Xu,X.
EPI921251	PB2	United States	2015-Jan-16	A/California/15/2015		Other Database Import	Wentworth,D.; Katz,J.; Barnes,J.; Garten,R.; Xu,X.
EPI921112	PB1	United States	2015-Jan-16	A/California/15/2015		Other Database Import	Wentworth,D.; Katz,J.; Barnes,J.; Garten,R.; Xu,X.
EPI921690	NP	United States	2015-Jan-20	A/Delaware/21/2015		Other Database Import	Wentworth,D.; Katz,J.; Barnes,J.; Garten,R.; Xu,X.
EPI921582	NS	United States	2015-Jan-20	A/Delaware/21/2015		Other Database Import	Wentworth,D.; Katz,J.; Barnes,J.; Garten,R.; Xu,X.
EPI921643	PB1	United States	2015-Jan-20	A/Delaware/21/2015		Other Database Import	Wentworth,D.; Katz,J.; Barnes,J.; Garten,R.; Xu,X.
EPI921645	NA	United States	2015-Jan-20	A/Delaware/21/2015		Other Database Import	Wentworth,D.; Katz,J.; Barnes,J.; Garten,R.; Xu,X.
EPI921608	HA	United States	2015-Jan-20	A/Delaware/21/2015		Other Database Import	Wentworth,D.; Katz,J.; Barnes,J.; Garten,R.; Xu,X.
EPI921067	MP	United States	2015-Jan-20	A/Delaware/21/2015		Other Database Import	Wentworth,D.; Katz,J.; Barnes,J.; Garten,R.; Xu,X.
EPI921138	PB2	United States	2015-Jan-20	A/Delaware/21/2015		Other Database Import	Wentworth,D.; Katz,J.; Barnes,J.; Garten,R.; Xu,X.
EPI920839	NP	United States	2015-Jan-28	A/Wisconsin/28/2015		Other Database Import	Wentworth,D.; Katz,J.; Barnes,J.; Garten,R.; Xu,X.
EPI920844	PB2	United States	2015-Jan-28	A/Wisconsin/28/2015		Other Database Import	Wentworth,D.; Katz,J.; Barnes,J.; Garten,R.; Xu,X.
EPI920862	NS	United States	2015-Jan-28	A/Wisconsin/28/2015		Other Database Import	Wentworth,D.; Katz,J.; Barnes,J.; Garten,R.; Xu,X.
EPI920864	MP	United States	2015-Jan-28	A/Wisconsin/28/2015		Other Database Import	Wentworth,D.; Katz,J.; Barnes,J.; Garten,R.; Xu,X.
EPI920868	HA	United States	2015-Jan-28	A/Wisconsin/28/2015		Other Database Import	Wentworth,D.; Katz,J.; Barnes,J.; Garten,R.; Xu,X.
EPI920872	PB1	United States	2015-Jan-28	A/Wisconsin/28/2015		Other Database Import	Wentworth,D.; Katz,J.; Barnes,J.; Garten,R.; Xu,X.
EPI920873	NA	United States	2015-Jan-28	A/Wisconsin/28/2015		Other Database Import	Wentworth,D.; Katz,J.; Barnes,J.; Garten,R.; Xu,X.
EPI920840	PB1	United States	2015-Jan-21	A/Indiana/05/2015		Other Database Import	Wentworth,D.; Katz,J.; Barnes,J.; Garten,R.; Xu,X.
EPI920838	NP	United States	2015-Jan-21	A/Indiana/05/2015		Other Database Import	Wentworth,D.; Katz,J.; Barnes,J.; Garten,R.; Xu,X.
EPI920841	MP	United States	2015-Jan-21	A/Indiana/05/2015		Other Database Import	Wentworth,D.; Katz,J.; Barnes,J.; Garten,R.; Xu,X.
EPI920849	NA	United States	2015-Jan-21	A/Indiana/05/2015		Other Database Import	Wentworth,D.; Katz,J.; Barnes,J.; Garten,R.; Xu,X.
EPI920860	PB2	United States	2015-Jan-21	A/Indiana/05/2015		Other Database Import	Wentworth,D.; Katz,J.; Barnes,J.; Garten,R.; Xu,X.
EPI920863	HA	United States	2015-Jan-21	A/Indiana/05/2015		Other Database Import	Wentworth,D.; Katz,J.; Barnes,J.; Garten,R.; Xu,X.
EPI920870	NS	United States	2015-Jan-21	A/Indiana/05/2015		Other Database Import	Wentworth,D.; Katz,J.; Barnes,J.; Garten,R.; Xu,X.
EPI920756	NP	United States	2015-Jan-12	A/Nebraska/04/2015		Other Database Import	Wentworth,D.; Katz,J.; Barnes,J.; Garten,R.; Xu,X.
EPI920757	PB2	United States	2015-Jan-12	A/Nebraska/04/2015		Other Database Import	Wentworth,D.; Katz,J.; Barnes,J.; Garten,R.; Xu,X.
EPI920768	HA	United States	2015-Jan-12	A/Nebraska/04/2015		Other Database Import	Wentworth,D.; Katz,J.; Barnes,J.; Garten,R.; Xu,X.
EPI920769	NA	United States	2015-Jan-12	A/Nebraska/04/2015		Other Database Import	Wentworth,D.; Katz,J.; Barnes,J.; Garten,R.; Xu,X.
EPI920771	NS	United States	2015-Jan-12	A/Nebraska/04/2015		Other Database Import	Wentworth,D.; Katz,J.; Barnes,J.; Garten,R.; Xu,X.
EPI920772	MP	United States	2015-Jan-12	A/Nebraska/04/2015		Other Database Import	Wentworth,D.; Katz,J.; Barnes,J.; Garten,R.; Xu,X.
EPI920775	PB1	United States	2015-Jan-12	A/Nebraska/04/2015		Other Database Import	Wentworth,D.; Katz,J.; Barnes,J.; Garten,R.; Xu,X.
EPI920876	PA	United States	2015-Jan-10	A/Colorado/03/2015		Other Database Import	Wentworth,D.; Katz,J.; Barnes,J.; Garten,R.; Xu,X.
EPI920753	PB1	United States	2015-Jan-10	A/Colorado/03/2015		Other Database Import	Wentworth,D.; Katz,J.; Barnes,J.; Garten,R.; Xu,X.
EPI920755	NA	United States	2015-Jan-10	A/Colorado/03/2015		Other Database Import	Wentworth,D.; Katz,J.; Barnes,J.; Garten,R.; Xu,X.
EPI920767	HA	United States	2015-Jan-10	A/Colorado/03/2015		Other Database Import	Wentworth,D.; Katz,J.; Barnes,J.; Garten,R.; Xu,X.
EPI920770	NS	United States	2015-Jan-10	A/Colorado/03/2015		Other Database Import	Wentworth,D.; Katz,J.; Barnes,J.; Garten,R.; Xu,X.
EPI920773	NP	United States	2015-Jan-10	A/Colorado/03/2015		Other Database Import	Wentworth,D.; Katz,J.; Barnes,J.; Garten,R.; Xu,X.
EPI920777	MP	United States	2015-Jan-10	A/Colorado/03/2015		Other Database Import	Wentworth,D.; Katz,J.; Barnes,J.; Garten,R.; Xu,X.
EPI920996	HA	United States	2015-Jan-06	A/Michigan/01/2015		Other Database Import	Wentworth,D.; Katz,J.; Barnes,J.; Garten,R.; Xu,X.
EPI920645	NS	United States	2015-Jan-06	A/Michigan/01/2015		Other Database Import	Wentworth,D.; Katz,J.; Barnes,J.; Garten,R.; Xu,X.
EPI920648	PB1	United States	2015-Jan-06	A/Michigan/01/2015		Other Database Import	Wentworth,D.; Katz,J.; Barnes,J.; Garten,R.; Xu,X.
EPI920660	PB2	United States	2015-Jan-06	A/Michigan/01/2015		Other Database Import	Wentworth,D.; Katz,J.; Barnes,J.; Garten,R.; Xu,X.
EPI920659	MP	United States	2015-Jan-06	A/Michigan/01/2015		Other Database Import	Wentworth,D.; Katz,J.; Barnes,J.; Garten,R.; Xu,X.
EPI920680	NA	United States	2015-Jan-06	A/Michigan/01/2015		Other Database Import	Wentworth,D.; Katz,J.; Barnes,J.; Garten,R.; Xu,X.
EPI920681	NP	United States	2015-Jan-06	A/Michigan/01/2015		Other Database Import	Wentworth,D.; Katz,J.; Barnes,J.; Garten,R.; Xu,X.
EPI920749	PB2	United States	2015-Jan-26	A/California/61/2015		Other Database Import	Wentworth,D.; Katz,J.; Barnes,J.; Garten,R.; Xu,X.
EPI921026	HA	United States	2015-Jan-26	A/California/61/2015		Other Database Import	Wentworth,D.; Katz,J.; Barnes,J.; Garten,R.; Xu,X.
EPI921031	NA	United States	2015-Jan-26	A/California/61/2015		Other Database Import	Wentworth,D.; Katz,J.; Barnes,J.; Garten,R.; Xu,X.
EPI921032	MP	United States	2015-Jan-26	A/California/61/2015		Other Database Import	Wentworth,D.; Katz,J.; Barnes,J.; Garten,R.; Xu,X.
EPI921034	NS	United States	2015-Jan-26	A/California/61/2015		Other Database Import	Wentworth,D.; Katz,J.; Barnes,J.; Garten,R.; Xu,X.
EPI920636	PA	United States	2015-Jan-26	A/California/61/2015		Other Database Import	Wentworth,D.; Katz,J.; Barnes,J.; Garten,R.; Xu,X.
EPI920638	NP	United States	2015-Jan-26	A/California/61/2015		Other Database Import	Wentworth,D.; Katz,J.; Barnes,J.; Garten,R.; Xu,X.
EPI920622	MP	United States	2015-Jan-27	A/Nevada/34/2015		Other Database Import	Wentworth,D.; Katz,J.; Barnes,J.; Garten,R.; Xu,X.
EPI920623	NS	United States	2015-Jan-27	A/Nevada/34/2015		Other Database Import	Wentworth,D.; Katz,J.; Barnes,J.; Garten,R.; Xu,X.
EPI920619	HA	United States	2015-Jan-27	A/Nevada/34/2015		Other Database Import	Wentworth,D.; Katz,J.; Barnes,J.; Garten,R.; Xu,X.
EPI920620	NP	United States	2015-Jan-27	A/Nevada/34/2015		Other Database Import	Wentworth,D.; Katz,J.; Barnes,J.; Garten,R.; Xu,X.
EPI920621	NA	United States	2015-Jan-27	A/Nevada/34/2015		Other Database Import	Wentworth,D.; Katz,J.; Barnes,J.; Garten,R.; Xu,X.
EPI920914	NS	United States	2015-Jan-18	A/Idaho/03/2015		Other Database Import	Wentworth,D.; Katz,J.; Barnes,J.; Garten,R.; Xu,X.
EPI920612	PB1	United States	2015-Jan-18	A/Idaho/03/2015		Other Database Import	Wentworth,D.; Katz,J.; Barnes,J.; Garten,R.; Xu,X.
EPI920613	PA	United States	2015-Jan-18	A/Idaho/03/2015		Other Database Import	Wentworth,D.; Katz,J.; Barnes,J.; Garten,R.; Xu,X.
EPI920614	HA	United States	2015-Jan-18	A/Idaho/03/2015		Other Database Import	Wentworth,D.; Katz,J.; Barnes,J.; Garten,R.; Xu,X.
EPI920615	NP	United States	2015-Jan-18	A/Idaho/03/2015		Other Database Import	Wentworth,D.; Katz,J.; Barnes,J.; Garten,R.; Xu,X.
EPI920616	NA	United States	2015-Jan-18	A/Idaho/03/2015		Other Database Import	Wentworth,D.; Katz,J.; Barnes,J.; Garten,R.; Xu,X.
EPI920617	MP	United States	2015-Jan-18	A/Idaho/03/2015		Other Database Import	Wentworth,D.; Katz,J.; Barnes,J.; Garten,R.; Xu,X.
EPI920579	PB2	United States	2015-Jan-16	A/Colorado/08/2015		Other Database Import	Wentworth,D.; Katz,J.; Barnes,J.; Garten,R.; Xu,X.
EPI920580	PA	United States	2015-Jan-16	A/Colorado/08/2015		Other Database Import	Wentworth,D.; Katz,J.; Barnes,J.; Garten,R.; Xu,X.
EPI920581	HA	United States	2015-Jan-16	A/Colorado/08/2015		Other Database Import	Wentworth,D.; Katz,J.; Barnes,J.; Garten,R.; Xu,X.
EPI920582	NP	United States	2015-Jan-16	A/Colorado/08/2015		Other Database Import	Wentworth,D.; Katz,J.; Barnes,J.; Garten,R.; Xu,X.
EPI920583	NA	United States	2015-Jan-16	A/Colorado/08/2015		Other Database Import	Wentworth,D.; Katz,J.; Barnes,J.; Garten,R.; Xu,X.
EPI920584	MP	United States	2015-Jan-16	A/Colorado/08/2015		Other Database Import	Wentworth,D.; Katz,J.; Barnes,J.; Garten,R.; Xu,X.
EPI920585	NS	United States	2015-Jan-16	A/Colorado/08/2015		Other Database Import	Wentworth,D.; Katz,J.; Barnes,J.; Garten,R.; Xu,X.
EPI920525	PB2	United States	2015-Jan-27	A/Nebraska/09/2015		Other Database Import	Wentworth,D.; Katz,J.; Barnes,J.; Garten,R.; Xu,X.
EPI920526	PB1	United States	2015-Jan-27	A/Nebraska/09/2015		Other Database Import	Wentworth,D.; Katz,J.; Barnes,J.; Garten,R.; Xu,X.
EPI920527	HA	United States	2015-Jan-27	A/Nebraska/09/2015		Other Database Import	Wentworth,D.; Katz,J.; Barnes,J.; Garten,R.; Xu,X.
EPI920528	NP	United States	2015-Jan-27	A/Nebraska/09/2015		Other Database Import	Wentworth,D.; Katz,J.; Barnes,J.; Garten,R.; Xu,X.
EPI920529	NA	United States	2015-Jan-27	A/Nebraska/09/2015		Other Database Import	Wentworth,D.; Katz,J.; Barnes,J.; Garten,R.; Xu,X.
EPI920530	MP	United States	2015-Jan-27	A/Nebraska/09/2015		Other Database Import	Wentworth,D.; Katz,J.; Barnes,J.; Garten,R.; Xu,X.
EPI920531	NS	United States	2015-Jan-27	A/Nebraska/09/2015		Other Database Import	Wentworth,D.; Katz,J.; Barnes,J.; Garten,R.; Xu,X.
EPI921340	PB1	United States	2015-Jan-12	A/Massachusetts/06/2015		Other Database Import	Wentworth,D.; Katz,J.; Barnes,J.; Garten,R.; Xu,X.
EPI920433	NP	United States	2015-Jan-12	A/Massachusetts/06/2015		Other Database Import	Wentworth,D.; Katz,J.; Barnes,J.; Garten,R.; Xu,X.
EPI921357	MP	United States	2015-Jan-12	A/Massachusetts/06/2015		Other Database Import	Wentworth,D.; Katz,J.; Barnes,J.; Garten,R.; Xu,X.
EPI921384	NA	United States	2015-Jan-12	A/Massachusetts/06/2015		Other Database Import	Wentworth,D.; Katz,J.; Barnes,J.; Garten,R.; Xu,X.
EPI921562	HA	United States	2015-Jan-12	A/Massachusetts/06/2015		Other Database Import	Wentworth,D.; Katz,J.; Barnes,J.; Garten,R.; Xu,X.
EPI921279	NS	United States	2015-Jan-12	A/Massachusetts/06/2015		Other Database Import	Wentworth,D.; Katz,J.; Barnes,J.; Garten,R.; Xu,X.
EPI920429	PA	United States	2015-Jan-26	A/Michigan/24/2015		Other Database Import	Wentworth,D.; Katz,J.; Barnes,J.; Garten,R.; Xu,X.
EPI920846	NP	United States	2015-Jan-26	A/Michigan/24/2015		Other Database Import	Wentworth,D.; Katz,J.; Barnes,J.; Garten,R.; Xu,X.
EPI920847	NS	United States	2015-Jan-26	A/Michigan/24/2015		Other Database Import	Wentworth,D.; Katz,J.; Barnes,J.; Garten,R.; Xu,X.
EPI920851	PB1	United States	2015-Jan-26	A/Michigan/24/2015		Other Database Import	Wentworth,D.; Katz,J.; Barnes,J.; Garten,R.; Xu,X.
EPI920866	NA	United States	2015-Jan-26	A/Michigan/24/2015		Other Database Import	Wentworth,D.; Katz,J.; Barnes,J.; Garten,R.; Xu,X.
EPI920871	MP	United States	2015-Jan-26	A/Michigan/24/2015		Other Database Import	Wentworth,D.; Katz,J.; Barnes,J.; Garten,R.; Xu,X.
EPI920454	HA	United States	2015-Jan-26	A/Michigan/24/2015		Other Database Import	Wentworth,D.; Katz,J.; Barnes,J.; Garten,R.; Xu,X.
EPI920406	HA	United States	2015-Jan-16	A/Vermont/01/2015		Other Database Import	Wentworth,D.; Katz,J.; Barnes,J.; Garten,R.; Xu,X.
EPI920403	NS	United States	2015-Jan-16	A/Vermont/01/2015		Other Database Import	Wentworth,D.; Katz,J.; Barnes,J.; Garten,R.; Xu,X.
EPI920379	MP	United States	2015-Jan-16	A/Vermont/01/2015		Other Database Import	Wentworth,D.; Katz,J.; Barnes,J.; Garten,R.; Xu,X.
EPI920384	NP	United States	2015-Jan-16	A/Vermont/01/2015		Other Database Import	Wentworth,D.; Katz,J.; Barnes,J.; Garten,R.; Xu,X.
EPI920376	NA	United States	2015-Jan-16	A/Vermont/01/2015		Other Database Import	Wentworth,D.; Katz,J.; Barnes,J.; Garten,R.; Xu,X.
EPI920336	PB1	United States	2015-Jan-06	A/North Carolina/01/2015		Other Database Import	Wentworth,D.; Katz,J.; Barnes,J.; Garten,R.; Xu,X.
EPI920485	HA	United States	2015-Jan-06	A/North Carolina/01/2015		Other Database Import	Wentworth,D.; Katz,J.; Barnes,J.; Garten,R.; Xu,X.
EPI920486	NP	United States	2015-Jan-06	A/North Carolina/01/2015		Other Database Import	Wentworth,D.; Katz,J.; Barnes,J.; Garten,R.; Xu,X.
EPI920474	PA	United States	2015-Jan-06	A/North Carolina/01/2015		Other Database Import	Wentworth,D.; Katz,J.; Barnes,J.; Garten,R.; Xu,X.
EPI920476	NS	United States	2015-Jan-06	A/North Carolina/01/2015		Other Database Import	Wentworth,D.; Katz,J.; Barnes,J.; Garten,R.; Xu,X.
EPI920477	MP	United States	2015-Jan-06	A/North Carolina/01/2015		Other Database Import	Wentworth,D.; Katz,J.; Barnes,J.; Garten,R.; Xu,X.
EPI920492	NA	United States	2015-Jan-06	A/North Carolina/01/2015		Other Database Import	Wentworth,D.; Katz,J.; Barnes,J.; Garten,R.; Xu,X.
EPI921420	MP	United States	2015-Jan-06	A/Delaware/11/2015		Other Database Import	Wentworth,D.; Katz,J.; Barnes,J.; Garten,R.; Xu,X.
EPI921428	NA	United States	2015-Jan-06	A/Delaware/11/2015		Other Database Import	Wentworth,D.; Katz,J.; Barnes,J.; Garten,R.; Xu,X.
EPI921439	HA	United States	2015-Jan-06	A/Delaware/11/2015		Other Database Import	Wentworth,D.; Katz,J.; Barnes,J.; Garten,R.; Xu,X.
EPI921451	NP	United States	2015-Jan-06	A/Delaware/11/2015		Other Database Import	Wentworth,D.; Katz,J.; Barnes,J.; Garten,R.; Xu,X.
EPI920309	NS	United States	2015-Jan-06	A/Delaware/11/2015		Other Database Import	Wentworth,D.; Katz,J.; Barnes,J.; Garten,R.; Xu,X.
EPI901768	HA	Iran, Islamic Republic of	2015-Jan-01	A/Kerman/92615/2015		Other Database Import	Mokhtari-Azad,T.; Shafiei-Jandaghi,N.Z.; Yavarian,J.; Naseri,M.; Shadab,A.
EPI901805	NA	Iran, Islamic Republic of	2015-Jan-01	A/Kerman/92615/2015		Other Database Import	Mokhtari-Azad,T.; Shafiei-Jandaghi,N.Z.; Yavarian,J.; Naseri,M.; Shadab,A.
EPI856184	MP	United States	2015-Jan-20	A/North Carolina/03/2015		Other Database Import	Wentworth,D.; Katz,J.; Barnes,J.; Garten,R.; Xu,X.
EPI856245	NS	United States	2015-Jan-20	A/North Carolina/03/2015		Other Database Import	Wentworth,D.; Katz,J.; Barnes,J.; Garten,R.; Xu,X.
EPI856189	PB1	United States	2015-Jan-20	A/North Carolina/03/2015		Other Database Import	Wentworth,D.; Katz,J.; Barnes,J.; Garten,R.; Xu,X.
EPI856250	HA	United States	2015-Jan-20	A/North Carolina/03/2015		Other Database Import	Wentworth,D.; Katz,J.; Barnes,J.; Garten,R.; Xu,X.
EPI856192	PB2	United States	2015-Jan-20	A/North Carolina/03/2015		Other Database Import	Wentworth,D.; Katz,J.; Barnes,J.; Garten,R.; Xu,X.
EPI856196	PA	United States	2015-Jan-20	A/North Carolina/03/2015		Other Database Import	Wentworth,D.; Katz,J.; Barnes,J.; Garten,R.; Xu,X.
EPI856162	NA	United States	2015-Jan-20	A/North Carolina/03/2015		Other Database Import	Wentworth,D.; Katz,J.; Barnes,J.; Garten,R.; Xu,X.
EPI856120	NP	United States	2015-Jan-20	A/North Carolina/03/2015		Other Database Import	Wentworth,D.; Katz,J.; Barnes,J.; Garten,R.; Xu,X.
EPI856219	NS	United States	2015-Jan-22	A/New Hampshire/05/2015		Other Database Import	Wentworth,D.; Katz,J.; Barnes,J.; Garten,R.; Xu,X.
EPI856222	PA	United States	2015-Jan-22	A/New Hampshire/05/2015		Other Database Import	Wentworth,D.; Katz,J.; Barnes,J.; Garten,R.; Xu,X.
EPI856159	NA	United States	2015-Jan-22	A/New Hampshire/05/2015		Other Database Import	Wentworth,D.; Katz,J.; Barnes,J.; Garten,R.; Xu,X.
EPI856145	MP	United States	2015-Jan-22	A/New Hampshire/05/2015		Other Database Import	Wentworth,D.; Katz,J.; Barnes,J.; Garten,R.; Xu,X.
EPI856239	PB1	United States	2015-Jan-22	A/New Hampshire/05/2015		Other Database Import	Wentworth,D.; Katz,J.; Barnes,J.; Garten,R.; Xu,X.
EPI856181	HA	United States	2015-Jan-22	A/New Hampshire/05/2015		Other Database Import	Wentworth,D.; Katz,J.; Barnes,J.; Garten,R.; Xu,X.
EPI856243	NP	United States	2015-Jan-22	A/New Hampshire/05/2015		Other Database Import	Wentworth,D.; Katz,J.; Barnes,J.; Garten,R.; Xu,X.
EPI856113	PB2	United States	2015-Jan-22	A/New Hampshire/05/2015		Other Database Import	Wentworth,D.; Katz,J.; Barnes,J.; Garten,R.; Xu,X.
EPI856270	PB1	United States	2015-Jan-27	A/Texas/33/2015		Other Database Import	Wentworth,D.; Katz,J.; Barnes,J.; Garten,R.; Xu,X.
EPI856278	NA	United States	2015-Jan-27	A/Texas/33/2015		Other Database Import	Wentworth,D.; Katz,J.; Barnes,J.; Garten,R.; Xu,X.
EPI856154	NP	United States	2015-Jan-27	A/Texas/33/2015		Other Database Import	Wentworth,D.; Katz,J.; Barnes,J.; Garten,R.; Xu,X.
EPI856337	MP	United States	2015-Jan-27	A/Texas/33/2015		Other Database Import	Wentworth,D.; Katz,J.; Barnes,J.; Garten,R.; Xu,X.
EPI856224	NS	United States	2015-Jan-27	A/Texas/33/2015		Other Database Import	Wentworth,D.; Katz,J.; Barnes,J.; Garten,R.; Xu,X.
EPI856302	HA	United States	2015-Jan-27	A/Texas/33/2015		Other Database Import	Wentworth,D.; Katz,J.; Barnes,J.; Garten,R.; Xu,X.
EPI856110	PA	United States	2015-Jan-27	A/Texas/33/2015		Other Database Import	Wentworth,D.; Katz,J.; Barnes,J.; Garten,R.; Xu,X.
EPI856133	PB2	United States	2015-Jan-27	A/Texas/33/2015		Other Database Import	Wentworth,D.; Katz,J.; Barnes,J.; Garten,R.; Xu,X.
EPI856244	NS	United States	2015-Jan-26	A/Texas/34/2015		Other Database Import	Wentworth,D.; Katz,J.; Barnes,J.; Garten,R.; Xu,X.
EPI856264	PA	United States	2015-Jan-26	A/Texas/34/2015		Other Database Import	Wentworth,D.; Katz,J.; Barnes,J.; Garten,R.; Xu,X.
EPI856211	HA	United States	2015-Jan-26	A/Texas/34/2015		Other Database Import	Wentworth,D.; Katz,J.; Barnes,J.; Garten,R.; Xu,X.
EPI856225	PB1	United States	2015-Jan-26	A/Texas/34/2015		Other Database Import	Wentworth,D.; Katz,J.; Barnes,J.; Garten,R.; Xu,X.
EPI856148	NA	United States	2015-Jan-26	A/Texas/34/2015		Other Database Import	Wentworth,D.; Katz,J.; Barnes,J.; Garten,R.; Xu,X.
EPI856130	NP	United States	2015-Jan-26	A/Texas/34/2015		Other Database Import	Wentworth,D.; Katz,J.; Barnes,J.; Garten,R.; Xu,X.
EPI856097	MP	United States	2015-Jan-26	A/Texas/34/2015		Other Database Import	Wentworth,D.; Katz,J.; Barnes,J.; Garten,R.; Xu,X.
EPI856090	PB2	United States	2015-Jan-26	A/Texas/34/2015		Other Database Import	Wentworth,D.; Katz,J.; Barnes,J.; Garten,R.; Xu,X.
EPI856249	NS	United States	2015-Jan-24	A/Missouri/09/2015		Other Database Import	Wentworth,D.; Katz,J.; Barnes,J.; Garten,R.; Xu,X.
EPI856210	PB2	United States	2015-Jan-24	A/Missouri/09/2015		Other Database Import	Wentworth,D.; Katz,J.; Barnes,J.; Garten,R.; Xu,X.
EPI856295	PB1	United States	2015-Jan-24	A/Missouri/09/2015		Other Database Import	Wentworth,D.; Katz,J.; Barnes,J.; Garten,R.; Xu,X.
EPI856230	MP	United States	2015-Jan-24	A/Missouri/09/2015		Other Database Import	Wentworth,D.; Katz,J.; Barnes,J.; Garten,R.; Xu,X.
EPI856238	PA	United States	2015-Jan-24	A/Missouri/09/2015		Other Database Import	Wentworth,D.; Katz,J.; Barnes,J.; Garten,R.; Xu,X.
EPI856161	NP	United States	2015-Jan-24	A/Missouri/09/2015		Other Database Import	Wentworth,D.; Katz,J.; Barnes,J.; Garten,R.; Xu,X.
EPI856313	HA	United States	2015-Jan-24	A/Missouri/09/2015		Other Database Import	Wentworth,D.; Katz,J.; Barnes,J.; Garten,R.; Xu,X.
EPI856089	NA	United States	2015-Jan-24	A/Missouri/09/2015		Other Database Import	Wentworth,D.; Katz,J.; Barnes,J.; Garten,R.; Xu,X.
EPI856315	HA	United States	2015-Jan-26	A/New Jersey/09/2015		Other Database Import	Wentworth,D.; Katz,J.; Barnes,J.; Garten,R.; Xu,X.
EPI856259	NS	United States	2015-Jan-26	A/New Jersey/09/2015		Other Database Import	Wentworth,D.; Katz,J.; Barnes,J.; Garten,R.; Xu,X.
EPI856213	PB1	United States	2015-Jan-26	A/New Jersey/09/2015		Other Database Import	Wentworth,D.; Katz,J.; Barnes,J.; Garten,R.; Xu,X.
EPI856115	MP	United States	2015-Jan-26	A/New Jersey/09/2015		Other Database Import	Wentworth,D.; Katz,J.; Barnes,J.; Garten,R.; Xu,X.
EPI856126	PA	United States	2015-Jan-26	A/New Jersey/09/2015		Other Database Import	Wentworth,D.; Katz,J.; Barnes,J.; Garten,R.; Xu,X.
EPI856074	PB2	United States	2015-Jan-26	A/New Jersey/09/2015		Other Database Import	Wentworth,D.; Katz,J.; Barnes,J.; Garten,R.; Xu,X.
EPI856091	NP	United States	2015-Jan-26	A/New Jersey/09/2015		Other Database Import	Wentworth,D.; Katz,J.; Barnes,J.; Garten,R.; Xu,X.
EPI856079	NA	United States	2015-Jan-26	A/New Jersey/09/2015		Other Database Import	Wentworth,D.; Katz,J.; Barnes,J.; Garten,R.; Xu,X.
EPI856188	PA	United States	2015-Jan-26	A/Texas/32/2015		Other Database Import	Wentworth,D.; Katz,J.; Barnes,J.; Garten,R.; Xu,X.
EPI856321	NS	United States	2015-Jan-26	A/Texas/32/2015		Other Database Import	Wentworth,D.; Katz,J.; Barnes,J.; Garten,R.; Xu,X.
EPI856258	NP	United States	2015-Jan-26	A/Texas/32/2015		Other Database Import	Wentworth,D.; Katz,J.; Barnes,J.; Garten,R.; Xu,X.
EPI856201	MP	United States	2015-Jan-26	A/Texas/32/2015		Other Database Import	Wentworth,D.; Katz,J.; Barnes,J.; Garten,R.; Xu,X.
EPI856173	HA	United States	2015-Jan-26	A/Texas/32/2015		Other Database Import	Wentworth,D.; Katz,J.; Barnes,J.; Garten,R.; Xu,X.
EPI856119	PB2	United States	2015-Jan-26	A/Texas/32/2015		Other Database Import	Wentworth,D.; Katz,J.; Barnes,J.; Garten,R.; Xu,X.
EPI856122	PB1	United States	2015-Jan-26	A/Texas/32/2015		Other Database Import	Wentworth,D.; Katz,J.; Barnes,J.; Garten,R.; Xu,X.
EPI856072	NA	United States	2015-Jan-26	A/Texas/32/2015		Other Database Import	Wentworth,D.; Katz,J.; Barnes,J.; Garten,R.; Xu,X.
EPI856252	PB2	United States	2015-Jan-21	A/Texas/24/2015		Other Database Import	Wentworth,D.; Katz,J.; Barnes,J.; Garten,R.; Xu,X.
EPI856200	MP	United States	2015-Jan-21	A/Texas/24/2015		Other Database Import	Wentworth,D.; Katz,J.; Barnes,J.; Garten,R.; Xu,X.
EPI856265	HA	United States	2015-Jan-21	A/Texas/24/2015		Other Database Import	Wentworth,D.; Katz,J.; Barnes,J.; Garten,R.; Xu,X.
EPI856207	PA	United States	2015-Jan-21	A/Texas/24/2015		Other Database Import	Wentworth,D.; Katz,J.; Barnes,J.; Garten,R.; Xu,X.
EPI856157	NA	United States	2015-Jan-21	A/Texas/24/2015		Other Database Import	Wentworth,D.; Katz,J.; Barnes,J.; Garten,R.; Xu,X.
EPI856303	PB1	United States	2015-Jan-21	A/Texas/24/2015		Other Database Import	Wentworth,D.; Katz,J.; Barnes,J.; Garten,R.; Xu,X.
EPI856146	NS	United States	2015-Jan-21	A/Texas/24/2015		Other Database Import	Wentworth,D.; Katz,J.; Barnes,J.; Garten,R.; Xu,X.
EPI856067	NP	United States	2015-Jan-21	A/Texas/24/2015		Other Database Import	Wentworth,D.; Katz,J.; Barnes,J.; Garten,R.; Xu,X.
EPI856190	NP	United States	2015-Jan-22	A/West Virginia/06/2015		Other Database Import	Wentworth,D.; Katz,J.; Barnes,J.; Garten,R.; Xu,X.
EPI856216	PB2	United States	2015-Jan-22	A/West Virginia/06/2015		Other Database Import	Wentworth,D.; Katz,J.; Barnes,J.; Garten,R.; Xu,X.
EPI856291	PB1	United States	2015-Jan-22	A/West Virginia/06/2015		Other Database Import	Wentworth,D.; Katz,J.; Barnes,J.; Garten,R.; Xu,X.
EPI856170	NS	United States	2015-Jan-22	A/West Virginia/06/2015		Other Database Import	Wentworth,D.; Katz,J.; Barnes,J.; Garten,R.; Xu,X.
EPI856305	MP	United States	2015-Jan-22	A/West Virginia/06/2015		Other Database Import	Wentworth,D.; Katz,J.; Barnes,J.; Garten,R.; Xu,X.
EPI856307	NA	United States	2015-Jan-22	A/West Virginia/06/2015		Other Database Import	Wentworth,D.; Katz,J.; Barnes,J.; Garten,R.; Xu,X.
EPI856066	PA	United States	2015-Jan-22	A/West Virginia/06/2015		Other Database Import	Wentworth,D.; Katz,J.; Barnes,J.; Garten,R.; Xu,X.
EPI856083	HA	United States	2015-Jan-22	A/West Virginia/06/2015		Other Database Import	Wentworth,D.; Katz,J.; Barnes,J.; Garten,R.; Xu,X.
EPI855392	PB2	United States	2015-Jan-29	A/Maine/24/2015		Other Database Import	Wentworth,D.; Katz,J.; Barnes,J.; Garten,R.; Xu,X.
EPI855393	PB1	United States	2015-Jan-29	A/Maine/24/2015		Other Database Import	Wentworth,D.; Katz,J.; Barnes,J.; Garten,R.; Xu,X.
EPI855394	PA	United States	2015-Jan-29	A/Maine/24/2015		Other Database Import	Wentworth,D.; Katz,J.; Barnes,J.; Garten,R.; Xu,X.
EPI855395	HA	United States	2015-Jan-29	A/Maine/24/2015		Other Database Import	Wentworth,D.; Katz,J.; Barnes,J.; Garten,R.; Xu,X.
EPI855396	NP	United States	2015-Jan-29	A/Maine/24/2015		Other Database Import	Wentworth,D.; Katz,J.; Barnes,J.; Garten,R.; Xu,X.
EPI855398	MP	United States	2015-Jan-29	A/Maine/24/2015		Other Database Import	Wentworth,D.; Katz,J.; Barnes,J.; Garten,R.; Xu,X.
EPI855399	NS	United States	2015-Jan-29	A/Maine/24/2015		Other Database Import	Wentworth,D.; Katz,J.; Barnes,J.; Garten,R.; Xu,X.
EPI856399	NA	United States	2015-Jan-29	A/Maine/24/2015		Other Database Import	Wentworth,D.; Katz,J.; Barnes,J.; Garten,R.; Xu,X.
EPI856027	MP	United States	2015-Jan-25	A/West Virginia/07/2015		Other Database Import	Wentworth,D.; Katz,J.; Barnes,J.; Garten,R.; Xu,X.
EPI856284	PA	United States	2015-Jan-25	A/West Virginia/07/2015		Other Database Import	Wentworth,D.; Katz,J.; Barnes,J.; Garten,R.; Xu,X.
EPI856179	NS	United States	2015-Jan-25	A/West Virginia/07/2015		Other Database Import	Wentworth,D.; Katz,J.; Barnes,J.; Garten,R.; Xu,X.
EPI856310	PB2	United States	2015-Jan-25	A/West Virginia/07/2015		Other Database Import	Wentworth,D.; Katz,J.; Barnes,J.; Garten,R.; Xu,X.
EPI855379	NP	United States	2015-Jan-25	A/West Virginia/07/2015		Other Database Import	Wentworth,D.; Katz,J.; Barnes,J.; Garten,R.; Xu,X.
EPI856121	NA	United States	2015-Jan-25	A/West Virginia/07/2015		Other Database Import	Wentworth,D.; Katz,J.; Barnes,J.; Garten,R.; Xu,X.
EPI856144	PB1	United States	2015-Jan-25	A/West Virginia/07/2015		Other Database Import	Wentworth,D.; Katz,J.; Barnes,J.; Garten,R.; Xu,X.
EPI856056	HA	United States	2015-Jan-25	A/West Virginia/07/2015		Other Database Import	Wentworth,D.; Katz,J.; Barnes,J.; Garten,R.; Xu,X.
EPI856009	NS	United States	2015-Jan-20	A/California/20/2015		Other Database Import	Wentworth,D.; Katz,J.; Barnes,J.; Garten,R.; Xu,X.
EPI856035	HA	United States	2015-Jan-20	A/California/20/2015		Other Database Import	Wentworth,D.; Katz,J.; Barnes,J.; Garten,R.; Xu,X.
EPI856232	PB1	United States	2015-Jan-20	A/California/20/2015		Other Database Import	Wentworth,D.; Katz,J.; Barnes,J.; Garten,R.; Xu,X.
EPI856363	PA	United States	2015-Jan-20	A/California/20/2015		Other Database Import	Wentworth,D.; Katz,J.; Barnes,J.; Garten,R.; Xu,X.
EPI855373	PB2	United States	2015-Jan-20	A/California/20/2015		Other Database Import	Wentworth,D.; Katz,J.; Barnes,J.; Garten,R.; Xu,X.
EPI855374	MP	United States	2015-Jan-20	A/California/20/2015		Other Database Import	Wentworth,D.; Katz,J.; Barnes,J.; Garten,R.; Xu,X.
EPI855381	NP	United States	2015-Jan-20	A/California/20/2015		Other Database Import	Wentworth,D.; Katz,J.; Barnes,J.; Garten,R.; Xu,X.
EPI856047	NA	United States	2015-Jan-20	A/California/20/2015		Other Database Import	Wentworth,D.; Katz,J.; Barnes,J.; Garten,R.; Xu,X.
EPI856166	MP	United States	2015-Jan-23	A/New York/18/2015		Other Database Import	Wentworth,D.; Katz,J.; Barnes,J.; Garten,R.; Xu,X.
EPI856260	PB2	United States	2015-Jan-23	A/New York/18/2015		Other Database Import	Wentworth,D.; Katz,J.; Barnes,J.; Garten,R.; Xu,X.
EPI856324	NA	United States	2015-Jan-23	A/New York/18/2015		Other Database Import	Wentworth,D.; Katz,J.; Barnes,J.; Garten,R.; Xu,X.
EPI856168	NP	United States	2015-Jan-23	A/New York/18/2015		Other Database Import	Wentworth,D.; Katz,J.; Barnes,J.; Garten,R.; Xu,X.
EPI855370	PA	United States	2015-Jan-23	A/New York/18/2015		Other Database Import	Wentworth,D.; Katz,J.; Barnes,J.; Garten,R.; Xu,X.
EPI856064	PB1	United States	2015-Jan-23	A/New York/18/2015		Other Database Import	Wentworth,D.; Katz,J.; Barnes,J.; Garten,R.; Xu,X.
EPI856058	HA	United States	2015-Jan-23	A/New York/18/2015		Other Database Import	Wentworth,D.; Katz,J.; Barnes,J.; Garten,R.; Xu,X.
EPI856045	NS	United States	2015-Jan-23	A/New York/18/2015		Other Database Import	Wentworth,D.; Katz,J.; Barnes,J.; Garten,R.; Xu,X.
EPI856367	PA	United States	2015-Jan-30	A/Iowa/13/2015		Other Database Import	Wentworth,D.; Katz,J.; Barnes,J.; Garten,R.; Xu,X.
EPI856369	NP	United States	2015-Jan-30	A/Iowa/13/2015		Other Database Import	Wentworth,D.; Katz,J.; Barnes,J.; Garten,R.; Xu,X.
EPI856370	NA	United States	2015-Jan-30	A/Iowa/13/2015		Other Database Import	Wentworth,D.; Katz,J.; Barnes,J.; Garten,R.; Xu,X.
EPI856371	MP	United States	2015-Jan-30	A/Iowa/13/2015		Other Database Import	Wentworth,D.; Katz,J.; Barnes,J.; Garten,R.; Xu,X.
EPI856372	NS	United States	2015-Jan-30	A/Iowa/13/2015		Other Database Import	Wentworth,D.; Katz,J.; Barnes,J.; Garten,R.; Xu,X.
EPI856365	PB2	United States	2015-Jan-30	A/Iowa/13/2015		Other Database Import	Wentworth,D.; Katz,J.; Barnes,J.; Garten,R.; Xu,X.
EPI856366	PB1	United States	2015-Jan-30	A/Iowa/13/2015		Other Database Import	Wentworth,D.; Katz,J.; Barnes,J.; Garten,R.; Xu,X.
EPI855364	HA	United States	2015-Jan-30	A/Iowa/13/2015		Other Database Import	Wentworth,D.; Katz,J.; Barnes,J.; Garten,R.; Xu,X.
EPI856320	HA	United States	2015-Jan-28	A/Texas/27/2015		Other Database Import	Wentworth,D.; Katz,J.; Barnes,J.; Garten,R.; Xu,X.
EPI856205	PA	United States	2015-Jan-28	A/Texas/27/2015		Other Database Import	Wentworth,D.; Katz,J.; Barnes,J.; Garten,R.; Xu,X.
EPI856312	NA	United States	2015-Jan-28	A/Texas/27/2015		Other Database Import	Wentworth,D.; Katz,J.; Barnes,J.; Garten,R.; Xu,X.
EPI856125	NS	United States	2015-Jan-28	A/Texas/27/2015		Other Database Import	Wentworth,D.; Katz,J.; Barnes,J.; Garten,R.; Xu,X.
EPI855344	PB1	United States	2015-Jan-28	A/Texas/27/2015		Other Database Import	Wentworth,D.; Katz,J.; Barnes,J.; Garten,R.; Xu,X.
EPI856085	PB2	United States	2015-Jan-28	A/Texas/27/2015		Other Database Import	Wentworth,D.; Katz,J.; Barnes,J.; Garten,R.; Xu,X.
EPI856092	MP	United States	2015-Jan-28	A/Texas/27/2015		Other Database Import	Wentworth,D.; Katz,J.; Barnes,J.; Garten,R.; Xu,X.
EPI856069	NP	United States	2015-Jan-28	A/Texas/27/2015		Other Database Import	Wentworth,D.; Katz,J.; Barnes,J.; Garten,R.; Xu,X.
EPI856198	HA	United States	2015-Jan-22	A/New York/04/2015		Other Database Import	Wentworth,D.; Katz,J.; Barnes,J.; Garten,R.; Xu,X.
EPI856231	NS	United States	2015-Jan-22	A/New York/04/2015		Other Database Import	Wentworth,D.; Katz,J.; Barnes,J.; Garten,R.; Xu,X.
EPI856150	PB1	United States	2015-Jan-22	A/New York/04/2015		Other Database Import	Wentworth,D.; Katz,J.; Barnes,J.; Garten,R.; Xu,X.
EPI856116	NA	United States	2015-Jan-22	A/New York/04/2015		Other Database Import	Wentworth,D.; Katz,J.; Barnes,J.; Garten,R.; Xu,X.
EPI856118	MP	United States	2015-Jan-22	A/New York/04/2015		Other Database Import	Wentworth,D.; Katz,J.; Barnes,J.; Garten,R.; Xu,X.
EPI856123	PA	United States	2015-Jan-22	A/New York/04/2015		Other Database Import	Wentworth,D.; Katz,J.; Barnes,J.; Garten,R.; Xu,X.
EPI855338	NP	United States	2015-Jan-22	A/New York/04/2015		Other Database Import	Wentworth,D.; Katz,J.; Barnes,J.; Garten,R.; Xu,X.
EPI855351	PB2	United States	2015-Jan-22	A/New York/04/2015		Other Database Import	Wentworth,D.; Katz,J.; Barnes,J.; Garten,R.; Xu,X.
EPI856314	NP	United States	2015-Jan-27	A/Pennsylvania/04/2015		Other Database Import	Wentworth,D.; Katz,J.; Barnes,J.; Garten,R.; Xu,X.
EPI856316	NS	United States	2015-Jan-27	A/Pennsylvania/04/2015		Other Database Import	Wentworth,D.; Katz,J.; Barnes,J.; Garten,R.; Xu,X.
EPI856323	MP	United States	2015-Jan-27	A/Pennsylvania/04/2015		Other Database Import	Wentworth,D.; Katz,J.; Barnes,J.; Garten,R.; Xu,X.
EPI856269	PB1	United States	2015-Jan-27	A/Pennsylvania/04/2015		Other Database Import	Wentworth,D.; Katz,J.; Barnes,J.; Garten,R.; Xu,X.
EPI856275	PA	United States	2015-Jan-27	A/Pennsylvania/04/2015		Other Database Import	Wentworth,D.; Katz,J.; Barnes,J.; Garten,R.; Xu,X.
EPI856281	PB2	United States	2015-Jan-27	A/Pennsylvania/04/2015		Other Database Import	Wentworth,D.; Katz,J.; Barnes,J.; Garten,R.; Xu,X.
EPI856282	NA	United States	2015-Jan-27	A/Pennsylvania/04/2015		Other Database Import	Wentworth,D.; Katz,J.; Barnes,J.; Garten,R.; Xu,X.
EPI855326	HA	United States	2015-Jan-27	A/Pennsylvania/04/2015		Other Database Import	Wentworth,D.; Katz,J.; Barnes,J.; Garten,R.; Xu,X.
EPI855322	NP	United States	2015-Jan-21	A/Washington/18/2015		Other Database Import	Wentworth,D.; Katz,J.; Barnes,J.; Garten,R.; Xu,X.
EPI855325	NA	United States	2015-Jan-21	A/Washington/18/2015		Other Database Import	Wentworth,D.; Katz,J.; Barnes,J.; Garten,R.; Xu,X.
EPI855337	PB1	United States	2015-Jan-21	A/Washington/18/2015		Other Database Import	Wentworth,D.; Katz,J.; Barnes,J.; Garten,R.; Xu,X.
EPI855339	HA	United States	2015-Jan-21	A/Washington/18/2015		Other Database Import	Wentworth,D.; Katz,J.; Barnes,J.; Garten,R.; Xu,X.
EPI855349	NS	United States	2015-Jan-21	A/Washington/18/2015		Other Database Import	Wentworth,D.; Katz,J.; Barnes,J.; Garten,R.; Xu,X.
EPI855304	PA	United States	2015-Jan-21	A/Washington/18/2015		Other Database Import	Wentworth,D.; Katz,J.; Barnes,J.; Garten,R.; Xu,X.
EPI855307	PB2	United States	2015-Jan-21	A/Washington/18/2015		Other Database Import	Wentworth,D.; Katz,J.; Barnes,J.; Garten,R.; Xu,X.
EPI855314	MP	United States	2015-Jan-21	A/Washington/18/2015		Other Database Import	Wentworth,D.; Katz,J.; Barnes,J.; Garten,R.; Xu,X.
EPI855318	PB2	United States	2015-Jan-22	A/Alabama/04/2015		Other Database Import	Wentworth,D.; Katz,J.; Barnes,J.; Garten,R.; Xu,X.
EPI855319	HA	United States	2015-Jan-22	A/Alabama/04/2015		Other Database Import	Wentworth,D.; Katz,J.; Barnes,J.; Garten,R.; Xu,X.
EPI855328	PB1	United States	2015-Jan-22	A/Alabama/04/2015		Other Database Import	Wentworth,D.; Katz,J.; Barnes,J.; Garten,R.; Xu,X.
EPI855342	NA	United States	2015-Jan-22	A/Alabama/04/2015		Other Database Import	Wentworth,D.; Katz,J.; Barnes,J.; Garten,R.; Xu,X.
EPI855345	MP	United States	2015-Jan-22	A/Alabama/04/2015		Other Database Import	Wentworth,D.; Katz,J.; Barnes,J.; Garten,R.; Xu,X.
EPI855352	NP	United States	2015-Jan-22	A/Alabama/04/2015		Other Database Import	Wentworth,D.; Katz,J.; Barnes,J.; Garten,R.; Xu,X.
EPI855300	NS	United States	2015-Jan-22	A/Alabama/04/2015		Other Database Import	Wentworth,D.; Katz,J.; Barnes,J.; Garten,R.; Xu,X.
EPI855301	PA	United States	2015-Jan-22	A/Alabama/04/2015		Other Database Import	Wentworth,D.; Katz,J.; Barnes,J.; Garten,R.; Xu,X.
EPI856164	PB2	United States	2015-Jan-20	A/Massachusetts/02/2015		Other Database Import	Wentworth,D.; Katz,J.; Barnes,J.; Garten,R.; Xu,X.
EPI856362	NA	United States	2015-Jan-20	A/Massachusetts/02/2015		Other Database Import	Wentworth,D.; Katz,J.; Barnes,J.; Garten,R.; Xu,X.
EPI856199	HA	United States	2015-Jan-20	A/Massachusetts/02/2015		Other Database Import	Wentworth,D.; Katz,J.; Barnes,J.; Garten,R.; Xu,X.
EPI856229	PA	United States	2015-Jan-20	A/Massachusetts/02/2015		Other Database Import	Wentworth,D.; Katz,J.; Barnes,J.; Garten,R.; Xu,X.
EPI855375	PB1	United States	2015-Jan-20	A/Massachusetts/02/2015		Other Database Import	Wentworth,D.; Katz,J.; Barnes,J.; Garten,R.; Xu,X.
EPI855286	NP	United States	2015-Jan-20	A/Massachusetts/02/2015		Other Database Import	Wentworth,D.; Katz,J.; Barnes,J.; Garten,R.; Xu,X.
EPI855357	MP	United States	2015-Jan-20	A/Massachusetts/02/2015		Other Database Import	Wentworth,D.; Katz,J.; Barnes,J.; Garten,R.; Xu,X.
EPI856049	NS	United States	2015-Jan-20	A/Massachusetts/02/2015		Other Database Import	Wentworth,D.; Katz,J.; Barnes,J.; Garten,R.; Xu,X.
EPI856208	PB2	United States	2015-Jan-27	A/Texas/31/2015		Other Database Import	Wentworth,D.; Katz,J.; Barnes,J.; Garten,R.; Xu,X.
EPI856268	PA	United States	2015-Jan-27	A/Texas/31/2015		Other Database Import	Wentworth,D.; Katz,J.; Barnes,J.; Garten,R.; Xu,X.
EPI856286	NA	United States	2015-Jan-27	A/Texas/31/2015		Other Database Import	Wentworth,D.; Katz,J.; Barnes,J.; Garten,R.; Xu,X.
EPI856223	NP	United States	2015-Jan-27	A/Texas/31/2015		Other Database Import	Wentworth,D.; Katz,J.; Barnes,J.; Garten,R.; Xu,X.
EPI856297	PB1	United States	2015-Jan-27	A/Texas/31/2015		Other Database Import	Wentworth,D.; Katz,J.; Barnes,J.; Garten,R.; Xu,X.
EPI856311	HA	United States	2015-Jan-27	A/Texas/31/2015		Other Database Import	Wentworth,D.; Katz,J.; Barnes,J.; Garten,R.; Xu,X.
EPI855284	MP	United States	2015-Jan-27	A/Texas/31/2015		Other Database Import	Wentworth,D.; Katz,J.; Barnes,J.; Garten,R.; Xu,X.
EPI856078	NS	United States	2015-Jan-27	A/Texas/31/2015		Other Database Import	Wentworth,D.; Katz,J.; Barnes,J.; Garten,R.; Xu,X.
EPI856169	PB1	United States	2015-Jan-21	A/Arkansas/04/2015		Other Database Import	Wentworth,D.; Katz,J.; Barnes,J.; Garten,R.; Xu,X.
EPI856256	PB2	United States	2015-Jan-21	A/Arkansas/04/2015		Other Database Import	Wentworth,D.; Katz,J.; Barnes,J.; Garten,R.; Xu,X.
EPI856322	NA	United States	2015-Jan-21	A/Arkansas/04/2015		Other Database Import	Wentworth,D.; Katz,J.; Barnes,J.; Garten,R.; Xu,X.
EPI856233	NP	United States	2015-Jan-21	A/Arkansas/04/2015		Other Database Import	Wentworth,D.; Katz,J.; Barnes,J.; Garten,R.; Xu,X.
EPI856107	NS	United States	2015-Jan-21	A/Arkansas/04/2015		Other Database Import	Wentworth,D.; Katz,J.; Barnes,J.; Garten,R.; Xu,X.
EPI855274	HA	United States	2015-Jan-21	A/Arkansas/04/2015		Other Database Import	Wentworth,D.; Katz,J.; Barnes,J.; Garten,R.; Xu,X.
EPI856060	MP	United States	2015-Jan-21	A/Arkansas/04/2015		Other Database Import	Wentworth,D.; Katz,J.; Barnes,J.; Garten,R.; Xu,X.
EPI856070	PA	United States	2015-Jan-21	A/Arkansas/04/2015		Other Database Import	Wentworth,D.; Katz,J.; Barnes,J.; Garten,R.; Xu,X.
EPI856248	NS	United States	2015-Jan-20	A/Massachusetts/03/2015		Other Database Import	Wentworth,D.; Katz,J.; Barnes,J.; Garten,R.; Xu,X.
EPI856242	NP	United States	2015-Jan-20	A/Massachusetts/03/2015		Other Database Import	Wentworth,D.; Katz,J.; Barnes,J.; Garten,R.; Xu,X.
EPI855324	NA	United States	2015-Jan-20	A/Massachusetts/03/2015		Other Database Import	Wentworth,D.; Katz,J.; Barnes,J.; Garten,R.; Xu,X.
EPI856114	PB2	United States	2015-Jan-20	A/Massachusetts/03/2015		Other Database Import	Wentworth,D.; Katz,J.; Barnes,J.; Garten,R.; Xu,X.
EPI856117	PB1	United States	2015-Jan-20	A/Massachusetts/03/2015		Other Database Import	Wentworth,D.; Katz,J.; Barnes,J.; Garten,R.; Xu,X.
EPI855266	MP	United States	2015-Jan-20	A/Massachusetts/03/2015		Other Database Import	Wentworth,D.; Katz,J.; Barnes,J.; Garten,R.; Xu,X.
EPI856137	PA	United States	2015-Jan-20	A/Massachusetts/03/2015		Other Database Import	Wentworth,D.; Katz,J.; Barnes,J.; Garten,R.; Xu,X.
EPI855358	HA	United States	2015-Jan-20	A/Massachusetts/03/2015		Other Database Import	Wentworth,D.; Katz,J.; Barnes,J.; Garten,R.; Xu,X.
EPI856300	MP	United States	2015-Jan-21	A/Washington/01/2015		Other Database Import	Wentworth,D.; Katz,J.; Barnes,J.; Garten,R.; Xu,X.
EPI855258	NS	United States	2015-Jan-21	A/Washington/01/2015		Other Database Import	Wentworth,D.; Katz,J.; Barnes,J.; Garten,R.; Xu,X.
EPI855341	HA	United States	2015-Jan-21	A/Washington/01/2015		Other Database Import	Wentworth,D.; Katz,J.; Barnes,J.; Garten,R.; Xu,X.
EPI855285	PA	United States	2015-Jan-21	A/Washington/01/2015		Other Database Import	Wentworth,D.; Katz,J.; Barnes,J.; Garten,R.; Xu,X.
EPI855287	NA	United States	2015-Jan-21	A/Washington/01/2015		Other Database Import	Wentworth,D.; Katz,J.; Barnes,J.; Garten,R.; Xu,X.
EPI855292	PB1	United States	2015-Jan-21	A/Washington/01/2015		Other Database Import	Wentworth,D.; Katz,J.; Barnes,J.; Garten,R.; Xu,X.
EPI856398	NP	United States	2015-Jan-21	A/Washington/01/2015		Other Database Import	Wentworth,D.; Katz,J.; Barnes,J.; Garten,R.; Xu,X.
EPI855302	PB2	United States	2015-Jan-21	A/Washington/01/2015		Other Database Import	Wentworth,D.; Katz,J.; Barnes,J.; Garten,R.; Xu,X.
EPI855250	NA	United States	2015-Jan-28	A/Washington/29/2015		Other Database Import	Wentworth,D.; Katz,J.; Barnes,J.; Garten,R.; Xu,X.
EPI855252	NP	United States	2015-Jan-28	A/Washington/29/2015		Other Database Import	Wentworth,D.; Katz,J.; Barnes,J.; Garten,R.; Xu,X.
EPI855263	PB1	United States	2015-Jan-28	A/Washington/29/2015		Other Database Import	Wentworth,D.; Katz,J.; Barnes,J.; Garten,R.; Xu,X.
EPI855276	HA	United States	2015-Jan-28	A/Washington/29/2015		Other Database Import	Wentworth,D.; Katz,J.; Barnes,J.; Garten,R.; Xu,X.
EPI855277	NS	United States	2015-Jan-28	A/Washington/29/2015		Other Database Import	Wentworth,D.; Katz,J.; Barnes,J.; Garten,R.; Xu,X.
EPI855290	MP	United States	2015-Jan-28	A/Washington/29/2015		Other Database Import	Wentworth,D.; Katz,J.; Barnes,J.; Garten,R.; Xu,X.
EPI855294	PA	United States	2015-Jan-28	A/Washington/29/2015		Other Database Import	Wentworth,D.; Katz,J.; Barnes,J.; Garten,R.; Xu,X.
EPI855299	PB2	United States	2015-Jan-28	A/Washington/29/2015		Other Database Import	Wentworth,D.; Katz,J.; Barnes,J.; Garten,R.; Xu,X.
EPI856015	PB1	United States	2015-Jan-28	A/Delaware/06/2015		Other Database Import	Wentworth,D.; Katz,J.; Barnes,J.; Garten,R.; Xu,X.
EPI856382	NA	United States	2015-Jan-28	A/Delaware/06/2015		Other Database Import	Wentworth,D.; Katz,J.; Barnes,J.; Garten,R.; Xu,X.
EPI856346	NP	United States	2015-Jan-28	A/Delaware/06/2015		Other Database Import	Wentworth,D.; Katz,J.; Barnes,J.; Garten,R.; Xu,X.
EPI856353	NS	United States	2015-Jan-28	A/Delaware/06/2015		Other Database Import	Wentworth,D.; Katz,J.; Barnes,J.; Garten,R.; Xu,X.
EPI856355	PB2	United States	2015-Jan-28	A/Delaware/06/2015		Other Database Import	Wentworth,D.; Katz,J.; Barnes,J.; Garten,R.; Xu,X.
EPI855227	PA	United States	2015-Jan-28	A/Delaware/06/2015		Other Database Import	Wentworth,D.; Katz,J.; Barnes,J.; Garten,R.; Xu,X.
EPI855237	HA	United States	2015-Jan-28	A/Delaware/06/2015		Other Database Import	Wentworth,D.; Katz,J.; Barnes,J.; Garten,R.; Xu,X.
EPI855315	MP	United States	2015-Jan-28	A/Delaware/06/2015		Other Database Import	Wentworth,D.; Katz,J.; Barnes,J.; Garten,R.; Xu,X.
EPI856036	NS	United States	2015-Jan-21	A/Indiana/06/2015		Other Database Import	Wentworth,D.; Katz,J.; Barnes,J.; Garten,R.; Xu,X.
EPI855249	PB1	United States	2015-Jan-21	A/Indiana/06/2015		Other Database Import	Wentworth,D.; Katz,J.; Barnes,J.; Garten,R.; Xu,X.
EPI855377	NP	United States	2015-Jan-21	A/Indiana/06/2015		Other Database Import	Wentworth,D.; Katz,J.; Barnes,J.; Garten,R.; Xu,X.
EPI855275	MP	United States	2015-Jan-21	A/Indiana/06/2015		Other Database Import	Wentworth,D.; Katz,J.; Barnes,J.; Garten,R.; Xu,X.
EPI855281	PB2	United States	2015-Jan-21	A/Indiana/06/2015		Other Database Import	Wentworth,D.; Katz,J.; Barnes,J.; Garten,R.; Xu,X.
EPI855220	HA	United States	2015-Jan-21	A/Indiana/06/2015		Other Database Import	Wentworth,D.; Katz,J.; Barnes,J.; Garten,R.; Xu,X.
EPI855236	PA	United States	2015-Jan-21	A/Indiana/06/2015		Other Database Import	Wentworth,D.; Katz,J.; Barnes,J.; Garten,R.; Xu,X.
EPI855295	NA	United States	2015-Jan-21	A/Indiana/06/2015		Other Database Import	Wentworth,D.; Katz,J.; Barnes,J.; Garten,R.; Xu,X.
EPI855265	NP	United States	2015-Jan-30	A/Arizona/01/2015		Other Database Import	Wentworth,D.; Katz,J.; Barnes,J.; Garten,R.; Xu,X.
EPI855334	HA	United States	2015-Jan-30	A/Arizona/01/2015		Other Database Import	Wentworth,D.; Katz,J.; Barnes,J.; Garten,R.; Xu,X.
EPI855282	NS	United States	2015-Jan-30	A/Arizona/01/2015		Other Database Import	Wentworth,D.; Katz,J.; Barnes,J.; Garten,R.; Xu,X.
EPI855225	PA	United States	2015-Jan-30	A/Arizona/01/2015		Other Database Import	Wentworth,D.; Katz,J.; Barnes,J.; Garten,R.; Xu,X.
EPI855289	MP	United States	2015-Jan-30	A/Arizona/01/2015		Other Database Import	Wentworth,D.; Katz,J.; Barnes,J.; Garten,R.; Xu,X.
EPI855291	NA	United States	2015-Jan-30	A/Arizona/01/2015		Other Database Import	Wentworth,D.; Katz,J.; Barnes,J.; Garten,R.; Xu,X.
EPI855241	PB2	United States	2015-Jan-30	A/Arizona/01/2015		Other Database Import	Wentworth,D.; Katz,J.; Barnes,J.; Garten,R.; Xu,X.
EPI853962	PB1	United States	2015-Jan-30	A/Arizona/01/2015		Other Database Import	Wentworth,D.; Katz,J.; Barnes,J.; Garten,R.; Xu,X.
EPI855366	NP	United States	2015-Jan-26	A/Nevada/23/2015		Other Database Import	Wentworth,D.; Katz,J.; Barnes,J.; Garten,R.; Xu,X.
EPI855363	PB2	United States	2015-Jan-26	A/Nevada/23/2015		Other Database Import	Wentworth,D.; Katz,J.; Barnes,J.; Garten,R.; Xu,X.
EPI855365	PA	United States	2015-Jan-26	A/Nevada/23/2015		Other Database Import	Wentworth,D.; Katz,J.; Barnes,J.; Garten,R.; Xu,X.
EPI853961	PB1	United States	2015-Jan-26	A/Nevada/23/2015		Other Database Import	Wentworth,D.; Katz,J.; Barnes,J.; Garten,R.; Xu,X.
EPI853963	HA	United States	2015-Jan-26	A/Nevada/23/2015		Other Database Import	Wentworth,D.; Katz,J.; Barnes,J.; Garten,R.; Xu,X.
EPI853965	NA	United States	2015-Jan-26	A/Nevada/23/2015		Other Database Import	Wentworth,D.; Katz,J.; Barnes,J.; Garten,R.; Xu,X.
EPI853966	MP	United States	2015-Jan-26	A/Nevada/23/2015		Other Database Import	Wentworth,D.; Katz,J.; Barnes,J.; Garten,R.; Xu,X.
EPI853967	NS	United States	2015-Jan-26	A/Nevada/23/2015		Other Database Import	Wentworth,D.; Katz,J.; Barnes,J.; Garten,R.; Xu,X.
EPI855346	PB1	United States	2015-Jan-30	A/Washington/30/2015		Other Database Import	Wentworth,D.; Katz,J.; Barnes,J.; Garten,R.; Xu,X.
EPI855223	PB2	United States	2015-Jan-30	A/Washington/30/2015		Other Database Import	Wentworth,D.; Katz,J.; Barnes,J.; Garten,R.; Xu,X.
EPI855228	NA	United States	2015-Jan-30	A/Washington/30/2015		Other Database Import	Wentworth,D.; Katz,J.; Barnes,J.; Garten,R.; Xu,X.
EPI855293	NS	United States	2015-Jan-30	A/Washington/30/2015		Other Database Import	Wentworth,D.; Katz,J.; Barnes,J.; Garten,R.; Xu,X.
EPI855296	MP	United States	2015-Jan-30	A/Washington/30/2015		Other Database Import	Wentworth,D.; Katz,J.; Barnes,J.; Garten,R.; Xu,X.
EPI855360	HA	United States	2015-Jan-30	A/Washington/30/2015		Other Database Import	Wentworth,D.; Katz,J.; Barnes,J.; Garten,R.; Xu,X.
EPI855361	NP	United States	2015-Jan-30	A/Washington/30/2015		Other Database Import	Wentworth,D.; Katz,J.; Barnes,J.; Garten,R.; Xu,X.
EPI853957	PA	United States	2015-Jan-30	A/Washington/30/2015		Other Database Import	Wentworth,D.; Katz,J.; Barnes,J.; Garten,R.; Xu,X.
EPI853941	PB2	United States	2015-Jan-24	A/Nevada/33/2015		Other Database Import	Wentworth,D.; Katz,J.; Barnes,J.; Garten,R.; Xu,X.
EPI853942	PB1	United States	2015-Jan-24	A/Nevada/33/2015		Other Database Import	Wentworth,D.; Katz,J.; Barnes,J.; Garten,R.; Xu,X.
EPI853943	PA	United States	2015-Jan-24	A/Nevada/33/2015		Other Database Import	Wentworth,D.; Katz,J.; Barnes,J.; Garten,R.; Xu,X.
EPI853944	HA	United States	2015-Jan-24	A/Nevada/33/2015		Other Database Import	Wentworth,D.; Katz,J.; Barnes,J.; Garten,R.; Xu,X.
EPI853945	NP	United States	2015-Jan-24	A/Nevada/33/2015		Other Database Import	Wentworth,D.; Katz,J.; Barnes,J.; Garten,R.; Xu,X.
EPI853946	NA	United States	2015-Jan-24	A/Nevada/33/2015		Other Database Import	Wentworth,D.; Katz,J.; Barnes,J.; Garten,R.; Xu,X.
EPI853947	MP	United States	2015-Jan-24	A/Nevada/33/2015		Other Database Import	Wentworth,D.; Katz,J.; Barnes,J.; Garten,R.; Xu,X.
EPI853948	NS	United States	2015-Jan-24	A/Nevada/33/2015		Other Database Import	Wentworth,D.; Katz,J.; Barnes,J.; Garten,R.; Xu,X.
EPI856165	MP	United States	2015-Jan-26	A/Wisconsin/27/2015		Other Database Import	Wentworth,D.; Katz,J.; Barnes,J.; Garten,R.; Xu,X.
EPI856226	NP	United States	2015-Jan-26	A/Wisconsin/27/2015		Other Database Import	Wentworth,D.; Katz,J.; Barnes,J.; Garten,R.; Xu,X.
EPI855260	PB1	United States	2015-Jan-26	A/Wisconsin/27/2015		Other Database Import	Wentworth,D.; Katz,J.; Barnes,J.; Garten,R.; Xu,X.
EPI855329	HA	United States	2015-Jan-26	A/Wisconsin/27/2015		Other Database Import	Wentworth,D.; Katz,J.; Barnes,J.; Garten,R.; Xu,X.
EPI855272	NS	United States	2015-Jan-26	A/Wisconsin/27/2015		Other Database Import	Wentworth,D.; Katz,J.; Barnes,J.; Garten,R.; Xu,X.
EPI855280	PB2	United States	2015-Jan-26	A/Wisconsin/27/2015		Other Database Import	Wentworth,D.; Katz,J.; Barnes,J.; Garten,R.; Xu,X.
EPI855288	PA	United States	2015-Jan-26	A/Wisconsin/27/2015		Other Database Import	Wentworth,D.; Katz,J.; Barnes,J.; Garten,R.; Xu,X.
EPI853932	NA	United States	2015-Jan-26	A/Wisconsin/27/2015		Other Database Import	Wentworth,D.; Katz,J.; Barnes,J.; Garten,R.; Xu,X.
EPI855254	NS	United States	2015-Jan-26	A/Alabama/02/2015		Other Database Import	Wentworth,D.; Katz,J.; Barnes,J.; Garten,R.; Xu,X.
EPI855257	MP	United States	2015-Jan-26	A/Alabama/02/2015		Other Database Import	Wentworth,D.; Katz,J.; Barnes,J.; Garten,R.; Xu,X.
EPI855279	PB1	United States	2015-Jan-26	A/Alabama/02/2015		Other Database Import	Wentworth,D.; Katz,J.; Barnes,J.; Garten,R.; Xu,X.
EPI855283	PA	United States	2015-Jan-26	A/Alabama/02/2015		Other Database Import	Wentworth,D.; Katz,J.; Barnes,J.; Garten,R.; Xu,X.
EPI855240	NA	United States	2015-Jan-26	A/Alabama/02/2015		Other Database Import	Wentworth,D.; Katz,J.; Barnes,J.; Garten,R.; Xu,X.
EPI853949	PB2	United States	2015-Jan-26	A/Alabama/02/2015		Other Database Import	Wentworth,D.; Katz,J.; Barnes,J.; Garten,R.; Xu,X.
EPI853921	NP	United States	2015-Jan-26	A/Alabama/02/2015		Other Database Import	Wentworth,D.; Katz,J.; Barnes,J.; Garten,R.; Xu,X.
EPI856046	HA	United States	2015-Jan-26	A/Alabama/02/2015		Other Database Import	Wentworth,D.; Katz,J.; Barnes,J.; Garten,R.; Xu,X.
EPI855343	NS	United States	2015-Jan-23	A/Montana/09/2015		Other Database Import	Wentworth,D.; Katz,J.; Barnes,J.; Garten,R.; Xu,X.
EPI855310	PB2	United States	2015-Jan-23	A/Montana/09/2015		Other Database Import	Wentworth,D.; Katz,J.; Barnes,J.; Garten,R.; Xu,X.
EPI855311	PB1	United States	2015-Jan-23	A/Montana/09/2015		Other Database Import	Wentworth,D.; Katz,J.; Barnes,J.; Garten,R.; Xu,X.
EPI853916	PA	United States	2015-Jan-23	A/Montana/09/2015		Other Database Import	Wentworth,D.; Katz,J.; Barnes,J.; Garten,R.; Xu,X.
EPI853917	HA	United States	2015-Jan-23	A/Montana/09/2015		Other Database Import	Wentworth,D.; Katz,J.; Barnes,J.; Garten,R.; Xu,X.
EPI853918	NP	United States	2015-Jan-23	A/Montana/09/2015		Other Database Import	Wentworth,D.; Katz,J.; Barnes,J.; Garten,R.; Xu,X.
EPI853919	NA	United States	2015-Jan-23	A/Montana/09/2015		Other Database Import	Wentworth,D.; Katz,J.; Barnes,J.; Garten,R.; Xu,X.
EPI853920	MP	United States	2015-Jan-23	A/Montana/09/2015		Other Database Import	Wentworth,D.; Katz,J.; Barnes,J.; Garten,R.; Xu,X.
EPI856364	NP	United States	2015-Jan-22	A/Maryland/01/2015		Other Database Import	Wentworth,D.; Katz,J.; Barnes,J.; Garten,R.; Xu,X.
EPI856383	NA	United States	2015-Jan-22	A/Maryland/01/2015		Other Database Import	Wentworth,D.; Katz,J.; Barnes,J.; Garten,R.; Xu,X.
EPI856340	PB2	United States	2015-Jan-22	A/Maryland/01/2015		Other Database Import	Wentworth,D.; Katz,J.; Barnes,J.; Garten,R.; Xu,X.
EPI856348	NS	United States	2015-Jan-22	A/Maryland/01/2015		Other Database Import	Wentworth,D.; Katz,J.; Barnes,J.; Garten,R.; Xu,X.
EPI856356	HA	United States	2015-Jan-22	A/Maryland/01/2015		Other Database Import	Wentworth,D.; Katz,J.; Barnes,J.; Garten,R.; Xu,X.
EPI856396	PB1	United States	2015-Jan-22	A/Maryland/01/2015		Other Database Import	Wentworth,D.; Katz,J.; Barnes,J.; Garten,R.; Xu,X.
EPI853914	PA	United States	2015-Jan-22	A/Maryland/01/2015		Other Database Import	Wentworth,D.; Katz,J.; Barnes,J.; Garten,R.; Xu,X.
EPI856050	MP	United States	2015-Jan-22	A/Maryland/01/2015		Other Database Import	Wentworth,D.; Katz,J.; Barnes,J.; Garten,R.; Xu,X.
EPI855995	MP	United States	2015-Jan-27	A/Tennessee/10/2015		Other Database Import	Wentworth,D.; Katz,J.; Barnes,J.; Garten,R.; Xu,X.
EPI856007	PB1	United States	2015-Jan-27	A/Tennessee/10/2015		Other Database Import	Wentworth,D.; Katz,J.; Barnes,J.; Garten,R.; Xu,X.
EPI856017	NA	United States	2015-Jan-27	A/Tennessee/10/2015		Other Database Import	Wentworth,D.; Katz,J.; Barnes,J.; Garten,R.; Xu,X.
EPI856019	NS	United States	2015-Jan-27	A/Tennessee/10/2015		Other Database Import	Wentworth,D.; Katz,J.; Barnes,J.; Garten,R.; Xu,X.
EPI856023	PB2	United States	2015-Jan-27	A/Tennessee/10/2015		Other Database Import	Wentworth,D.; Katz,J.; Barnes,J.; Garten,R.; Xu,X.
EPI855401	NP	United States	2015-Jan-27	A/Tennessee/10/2015		Other Database Import	Wentworth,D.; Katz,J.; Barnes,J.; Garten,R.; Xu,X.
EPI855404	PA	United States	2015-Jan-27	A/Tennessee/10/2015		Other Database Import	Wentworth,D.; Katz,J.; Barnes,J.; Garten,R.; Xu,X.
EPI853898	HA	United States	2015-Jan-27	A/Tennessee/10/2015		Other Database Import	Wentworth,D.; Katz,J.; Barnes,J.; Garten,R.; Xu,X.
EPI856038	PB2	United States	2015-Jan-28	A/Missouri/05/2015		Other Database Import	Wentworth,D.; Katz,J.; Barnes,J.; Garten,R.; Xu,X.
EPI855243	NS	United States	2015-Jan-28	A/Missouri/05/2015		Other Database Import	Wentworth,D.; Katz,J.; Barnes,J.; Garten,R.; Xu,X.
EPI853891	PB1	United States	2015-Jan-28	A/Missouri/05/2015		Other Database Import	Wentworth,D.; Katz,J.; Barnes,J.; Garten,R.; Xu,X.
EPI853892	PA	United States	2015-Jan-28	A/Missouri/05/2015		Other Database Import	Wentworth,D.; Katz,J.; Barnes,J.; Garten,R.; Xu,X.
EPI853893	HA	United States	2015-Jan-28	A/Missouri/05/2015		Other Database Import	Wentworth,D.; Katz,J.; Barnes,J.; Garten,R.; Xu,X.
EPI853894	NP	United States	2015-Jan-28	A/Missouri/05/2015		Other Database Import	Wentworth,D.; Katz,J.; Barnes,J.; Garten,R.; Xu,X.
EPI853895	NA	United States	2015-Jan-28	A/Missouri/05/2015		Other Database Import	Wentworth,D.; Katz,J.; Barnes,J.; Garten,R.; Xu,X.
EPI853896	MP	United States	2015-Jan-28	A/Missouri/05/2015		Other Database Import	Wentworth,D.; Katz,J.; Barnes,J.; Garten,R.; Xu,X.
EPI856339	PA	United States	2015-Jan-28	A/West Virginia/02/2015		Other Database Import	Wentworth,D.; Katz,J.; Barnes,J.; Garten,R.; Xu,X.
EPI856343	MP	United States	2015-Jan-28	A/West Virginia/02/2015		Other Database Import	Wentworth,D.; Katz,J.; Barnes,J.; Garten,R.; Xu,X.
EPI856347	NP	United States	2015-Jan-28	A/West Virginia/02/2015		Other Database Import	Wentworth,D.; Katz,J.; Barnes,J.; Garten,R.; Xu,X.
EPI855262	PB2	United States	2015-Jan-28	A/West Virginia/02/2015		Other Database Import	Wentworth,D.; Katz,J.; Barnes,J.; Garten,R.; Xu,X.
EPI856411	NS	United States	2015-Jan-28	A/West Virginia/02/2015		Other Database Import	Wentworth,D.; Katz,J.; Barnes,J.; Garten,R.; Xu,X.
EPI855248	HA	United States	2015-Jan-28	A/West Virginia/02/2015		Other Database Import	Wentworth,D.; Katz,J.; Barnes,J.; Garten,R.; Xu,X.
EPI853890	PB1	United States	2015-Jan-28	A/West Virginia/02/2015		Other Database Import	Wentworth,D.; Katz,J.; Barnes,J.; Garten,R.; Xu,X.
EPI853889	NA	United States	2015-Jan-28	A/West Virginia/02/2015		Other Database Import	Wentworth,D.; Katz,J.; Barnes,J.; Garten,R.; Xu,X.
EPI856359	NP	United States	2015-Jan-30	A/Florida/20/2015		Other Database Import	Wentworth,D.; Katz,J.; Barnes,J.; Garten,R.; Xu,X.
EPI856385	NA	United States	2015-Jan-30	A/Florida/20/2015		Other Database Import	Wentworth,D.; Katz,J.; Barnes,J.; Garten,R.; Xu,X.
EPI856341	PB1	United States	2015-Jan-30	A/Florida/20/2015		Other Database Import	Wentworth,D.; Katz,J.; Barnes,J.; Garten,R.; Xu,X.
EPI856351	NS	United States	2015-Jan-30	A/Florida/20/2015		Other Database Import	Wentworth,D.; Katz,J.; Barnes,J.; Garten,R.; Xu,X.
EPI855256	HA	United States	2015-Jan-30	A/Florida/20/2015		Other Database Import	Wentworth,D.; Katz,J.; Barnes,J.; Garten,R.; Xu,X.
EPI856420	PA	United States	2015-Jan-30	A/Florida/20/2015		Other Database Import	Wentworth,D.; Katz,J.; Barnes,J.; Garten,R.; Xu,X.
EPI853888	PB2	United States	2015-Jan-30	A/Florida/20/2015		Other Database Import	Wentworth,D.; Katz,J.; Barnes,J.; Garten,R.; Xu,X.
EPI853915	MP	United States	2015-Jan-30	A/Florida/20/2015		Other Database Import	Wentworth,D.; Katz,J.; Barnes,J.; Garten,R.; Xu,X.
EPI853871	PB2	United States	2015-Jan-26	A/Wisconsin/30/2015		Other Database Import	Wentworth,D.; Katz,J.; Barnes,J.; Garten,R.; Xu,X.
EPI853900	PA	United States	2015-Jan-26	A/Wisconsin/30/2015		Other Database Import	Wentworth,D.; Katz,J.; Barnes,J.; Garten,R.; Xu,X.
EPI853872	PB1	United States	2015-Jan-26	A/Wisconsin/30/2015		Other Database Import	Wentworth,D.; Katz,J.; Barnes,J.; Garten,R.; Xu,X.
EPI853901	HA	United States	2015-Jan-26	A/Wisconsin/30/2015		Other Database Import	Wentworth,D.; Katz,J.; Barnes,J.; Garten,R.; Xu,X.
EPI853875	NP	United States	2015-Jan-26	A/Wisconsin/30/2015		Other Database Import	Wentworth,D.; Katz,J.; Barnes,J.; Garten,R.; Xu,X.
EPI853876	NA	United States	2015-Jan-26	A/Wisconsin/30/2015		Other Database Import	Wentworth,D.; Katz,J.; Barnes,J.; Garten,R.; Xu,X.
EPI853877	MP	United States	2015-Jan-26	A/Wisconsin/30/2015		Other Database Import	Wentworth,D.; Katz,J.; Barnes,J.; Garten,R.; Xu,X.
EPI853878	NS	United States	2015-Jan-26	A/Wisconsin/30/2015		Other Database Import	Wentworth,D.; Katz,J.; Barnes,J.; Garten,R.; Xu,X.
EPI856490	MP	United States	2015-Jan-31	A/Nebraska/05/2015		Other Database Import	Wentworth,D.; Katz,J.; Barnes,J.; Garten,R.; Xu,X.
EPI853897	PA	United States	2015-Jan-31	A/Nebraska/05/2015		Other Database Import	Wentworth,D.; Katz,J.; Barnes,J.; Garten,R.; Xu,X.
EPI853904	HA	United States	2015-Jan-31	A/Nebraska/05/2015		Other Database Import	Wentworth,D.; Katz,J.; Barnes,J.; Garten,R.; Xu,X.
EPI853869	NA	United States	2015-Jan-31	A/Nebraska/05/2015		Other Database Import	Wentworth,D.; Katz,J.; Barnes,J.; Garten,R.; Xu,X.
EPI853874	NS	United States	2015-Jan-31	A/Nebraska/05/2015		Other Database Import	Wentworth,D.; Katz,J.; Barnes,J.; Garten,R.; Xu,X.
EPI856392	PB1	United States	2015-Jan-31	A/Nebraska/05/2015		Other Database Import	Wentworth,D.; Katz,J.; Barnes,J.; Garten,R.; Xu,X.
EPI845212	HA	United States	2015-Jan-23	A/New York/WC-LVD-15-053/2015		Other Database Import	Shabman,R.; Das,S.R.; Shilts,M.; Fedorova,N.; Puri,V.; Shrivastava,S.; Amedeo,P.; Williams,M.; Hu,L.; Durbin,A.; Rocchi,I.; Williams,T.; Bao,Y.; Sanders,R.; Zhdanov,S.; Kiryutin,B.; Lipman,D.J.; Tatusova,T.; St. George,K.
EPI845213	MP	United States	2015-Jan-23	A/New York/WC-LVD-15-053/2015		Other Database Import	Shabman,R.; Das,S.R.; Shilts,M.; Fedorova,N.; Puri,V.; Shrivastava,S.; Amedeo,P.; Williams,M.; Hu,L.; Durbin,A.; Rocchi,I.; Williams,T.; Bao,Y.; Sanders,R.; Zhdanov,S.; Kiryutin,B.; Lipman,D.J.; Tatusova,T.; St. George,K.
EPI845214	NA	United States	2015-Jan-23	A/New York/WC-LVD-15-053/2015		Other Database Import	Shabman,R.; Das,S.R.; Shilts,M.; Fedorova,N.; Puri,V.; Shrivastava,S.; Amedeo,P.; Williams,M.; Hu,L.; Durbin,A.; Rocchi,I.; Williams,T.; Bao,Y.; Sanders,R.; Zhdanov,S.; Kiryutin,B.; Lipman,D.J.; Tatusova,T.; St. George,K.
EPI845215	NP	United States	2015-Jan-23	A/New York/WC-LVD-15-053/2015		Other Database Import	Shabman,R.; Das,S.R.; Shilts,M.; Fedorova,N.; Puri,V.; Shrivastava,S.; Amedeo,P.; Williams,M.; Hu,L.; Durbin,A.; Rocchi,I.; Williams,T.; Bao,Y.; Sanders,R.; Zhdanov,S.; Kiryutin,B.; Lipman,D.J.; Tatusova,T.; St. George,K.
EPI845216	NS	United States	2015-Jan-23	A/New York/WC-LVD-15-053/2015		Other Database Import	Shabman,R.; Das,S.R.; Shilts,M.; Fedorova,N.; Puri,V.; Shrivastava,S.; Amedeo,P.; Williams,M.; Hu,L.; Durbin,A.; Rocchi,I.; Williams,T.; Bao,Y.; Sanders,R.; Zhdanov,S.; Kiryutin,B.; Lipman,D.J.; Tatusova,T.; St. George,K.
EPI845217	PA	United States	2015-Jan-23	A/New York/WC-LVD-15-053/2015		Other Database Import	Shabman,R.; Das,S.R.; Shilts,M.; Fedorova,N.; Puri,V.; Shrivastava,S.; Amedeo,P.; Williams,M.; Hu,L.; Durbin,A.; Rocchi,I.; Williams,T.; Bao,Y.; Sanders,R.; Zhdanov,S.; Kiryutin,B.; Lipman,D.J.; Tatusova,T.; St. George,K.
EPI845218	PB1	United States	2015-Jan-23	A/New York/WC-LVD-15-053/2015		Other Database Import	Shabman,R.; Das,S.R.; Shilts,M.; Fedorova,N.; Puri,V.; Shrivastava,S.; Amedeo,P.; Williams,M.; Hu,L.; Durbin,A.; Rocchi,I.; Williams,T.; Bao,Y.; Sanders,R.; Zhdanov,S.; Kiryutin,B.; Lipman,D.J.; Tatusova,T.; St. George,K.
EPI845219	PB2	United States	2015-Jan-23	A/New York/WC-LVD-15-053/2015		Other Database Import	Shabman,R.; Das,S.R.; Shilts,M.; Fedorova,N.; Puri,V.; Shrivastava,S.; Amedeo,P.; Williams,M.; Hu,L.; Durbin,A.; Rocchi,I.; Williams,T.; Bao,Y.; Sanders,R.; Zhdanov,S.; Kiryutin,B.; Lipman,D.J.; Tatusova,T.; St. George,K.
EPI845156	HA	United States	2015-Jan-30	A/New York/WC-LVD-15-048/2015		Other Database Import	Shabman,R.; Das,S.R.; Shilts,M.; Fedorova,N.; Puri,V.; Shrivastava,S.; Amedeo,P.; Williams,M.; Hu,L.; Durbin,A.; Rocchi,I.; Williams,T.; Bao,Y.; Sanders,R.; Zhdanov,S.; Kiryutin,B.; Lipman,D.J.; Tatusova,T.; St. George,K.
EPI845157	MP	United States	2015-Jan-30	A/New York/WC-LVD-15-048/2015		Other Database Import	Shabman,R.; Das,S.R.; Shilts,M.; Fedorova,N.; Puri,V.; Shrivastava,S.; Amedeo,P.; Williams,M.; Hu,L.; Durbin,A.; Rocchi,I.; Williams,T.; Bao,Y.; Sanders,R.; Zhdanov,S.; Kiryutin,B.; Lipman,D.J.; Tatusova,T.; St. George,K.
EPI845158	NA	United States	2015-Jan-30	A/New York/WC-LVD-15-048/2015		Other Database Import	Shabman,R.; Das,S.R.; Shilts,M.; Fedorova,N.; Puri,V.; Shrivastava,S.; Amedeo,P.; Williams,M.; Hu,L.; Durbin,A.; Rocchi,I.; Williams,T.; Bao,Y.; Sanders,R.; Zhdanov,S.; Kiryutin,B.; Lipman,D.J.; Tatusova,T.; St. George,K.
EPI845159	NP	United States	2015-Jan-30	A/New York/WC-LVD-15-048/2015		Other Database Import	Shabman,R.; Das,S.R.; Shilts,M.; Fedorova,N.; Puri,V.; Shrivastava,S.; Amedeo,P.; Williams,M.; Hu,L.; Durbin,A.; Rocchi,I.; Williams,T.; Bao,Y.; Sanders,R.; Zhdanov,S.; Kiryutin,B.; Lipman,D.J.; Tatusova,T.; St. George,K.
EPI845160	NS	United States	2015-Jan-30	A/New York/WC-LVD-15-048/2015		Other Database Import	Shabman,R.; Das,S.R.; Shilts,M.; Fedorova,N.; Puri,V.; Shrivastava,S.; Amedeo,P.; Williams,M.; Hu,L.; Durbin,A.; Rocchi,I.; Williams,T.; Bao,Y.; Sanders,R.; Zhdanov,S.; Kiryutin,B.; Lipman,D.J.; Tatusova,T.; St. George,K.
EPI845161	PA	United States	2015-Jan-30	A/New York/WC-LVD-15-048/2015		Other Database Import	Shabman,R.; Das,S.R.; Shilts,M.; Fedorova,N.; Puri,V.; Shrivastava,S.; Amedeo,P.; Williams,M.; Hu,L.; Durbin,A.; Rocchi,I.; Williams,T.; Bao,Y.; Sanders,R.; Zhdanov,S.; Kiryutin,B.; Lipman,D.J.; Tatusova,T.; St. George,K.
EPI845162	PB1	United States	2015-Jan-30	A/New York/WC-LVD-15-048/2015		Other Database Import	Shabman,R.; Das,S.R.; Shilts,M.; Fedorova,N.; Puri,V.; Shrivastava,S.; Amedeo,P.; Williams,M.; Hu,L.; Durbin,A.; Rocchi,I.; Williams,T.; Bao,Y.; Sanders,R.; Zhdanov,S.; Kiryutin,B.; Lipman,D.J.; Tatusova,T.; St. George,K.
EPI845163	PB2	United States	2015-Jan-30	A/New York/WC-LVD-15-048/2015		Other Database Import	Shabman,R.; Das,S.R.; Shilts,M.; Fedorova,N.; Puri,V.; Shrivastava,S.; Amedeo,P.; Williams,M.; Hu,L.; Durbin,A.; Rocchi,I.; Williams,T.; Bao,Y.; Sanders,R.; Zhdanov,S.; Kiryutin,B.; Lipman,D.J.; Tatusova,T.; St. George,K.
EPI845021	MP	United States	2015-Jan-16	A/New York/WC-LVD-15-034/2015		Other Database Import	Shabman,R.; Das,S.R.; Shilts,M.; Fedorova,N.; Puri,V.; Shrivastava,S.; Amedeo,P.; Williams,M.; Hu,L.; Durbin,A.; Rocchi,I.; Williams,T.; Bao,Y.; Sanders,R.; Zhdanov,S.; Kiryutin,B.; Lipman,D.J.; Tatusova,T.; St. George,K.
EPI845022	NA	United States	2015-Jan-16	A/New York/WC-LVD-15-034/2015		Other Database Import	Shabman,R.; Das,S.R.; Shilts,M.; Fedorova,N.; Puri,V.; Shrivastava,S.; Amedeo,P.; Williams,M.; Hu,L.; Durbin,A.; Rocchi,I.; Williams,T.; Bao,Y.; Sanders,R.; Zhdanov,S.; Kiryutin,B.; Lipman,D.J.; Tatusova,T.; St. George,K.
EPI845023	NP	United States	2015-Jan-16	A/New York/WC-LVD-15-034/2015		Other Database Import	Shabman,R.; Das,S.R.; Shilts,M.; Fedorova,N.; Puri,V.; Shrivastava,S.; Amedeo,P.; Williams,M.; Hu,L.; Durbin,A.; Rocchi,I.; Williams,T.; Bao,Y.; Sanders,R.; Zhdanov,S.; Kiryutin,B.; Lipman,D.J.; Tatusova,T.; St. George,K.
EPI845024	NS	United States	2015-Jan-16	A/New York/WC-LVD-15-034/2015		Other Database Import	Shabman,R.; Das,S.R.; Shilts,M.; Fedorova,N.; Puri,V.; Shrivastava,S.; Amedeo,P.; Williams,M.; Hu,L.; Durbin,A.; Rocchi,I.; Williams,T.; Bao,Y.; Sanders,R.; Zhdanov,S.; Kiryutin,B.; Lipman,D.J.; Tatusova,T.; St. George,K.
EPI845025	PA	United States	2015-Jan-16	A/New York/WC-LVD-15-034/2015		Other Database Import	Shabman,R.; Das,S.R.; Shilts,M.; Fedorova,N.; Puri,V.; Shrivastava,S.; Amedeo,P.; Williams,M.; Hu,L.; Durbin,A.; Rocchi,I.; Williams,T.; Bao,Y.; Sanders,R.; Zhdanov,S.; Kiryutin,B.; Lipman,D.J.; Tatusova,T.; St. George,K.
EPI845026	PB1	United States	2015-Jan-16	A/New York/WC-LVD-15-034/2015		Other Database Import	Shabman,R.; Das,S.R.; Shilts,M.; Fedorova,N.; Puri,V.; Shrivastava,S.; Amedeo,P.; Williams,M.; Hu,L.; Durbin,A.; Rocchi,I.; Williams,T.; Bao,Y.; Sanders,R.; Zhdanov,S.; Kiryutin,B.; Lipman,D.J.; Tatusova,T.; St. George,K.
EPI845027	PB2	United States	2015-Jan-16	A/New York/WC-LVD-15-034/2015		Other Database Import	Shabman,R.; Das,S.R.; Shilts,M.; Fedorova,N.; Puri,V.; Shrivastava,S.; Amedeo,P.; Williams,M.; Hu,L.; Durbin,A.; Rocchi,I.; Williams,T.; Bao,Y.; Sanders,R.; Zhdanov,S.; Kiryutin,B.; Lipman,D.J.; Tatusova,T.; St. George,K.
EPI845020	HA	United States	2015-Jan-16	A/New York/WC-LVD-15-034/2015		Other Database Import	Shabman,R.; Das,S.R.; Shilts,M.; Fedorova,N.; Puri,V.; Shrivastava,S.; Amedeo,P.; Williams,M.; Hu,L.; Durbin,A.; Rocchi,I.; Williams,T.; Bao,Y.; Sanders,R.; Zhdanov,S.; Kiryutin,B.; Lipman,D.J.; Tatusova,T.; St. George,K.
EPI844917	NA	United States	2015-Jan-14	A/New York/WC-LVD-15-018/2015		Other Database Import	Shabman,R.; Das,S.R.; Shilts,M.; Fedorova,N.; Puri,V.; Shrivastava,S.; Amedeo,P.; Williams,M.; Hu,L.; Durbin,A.; Rocchi,I.; Williams,T.; Bao,Y.; Sanders,R.; Zhdanov,S.; Kiryutin,B.; Lipman,D.J.; Tatusova,T.; St. George,K.
EPI844915	HA	United States	2015-Jan-14	A/New York/WC-LVD-15-018/2015		Other Database Import	Shabman,R.; Das,S.R.; Shilts,M.; Fedorova,N.; Puri,V.; Shrivastava,S.; Amedeo,P.; Williams,M.; Hu,L.; Durbin,A.; Rocchi,I.; Williams,T.; Bao,Y.; Sanders,R.; Zhdanov,S.; Kiryutin,B.; Lipman,D.J.; Tatusova,T.; St. George,K.
EPI844916	MP	United States	2015-Jan-14	A/New York/WC-LVD-15-018/2015		Other Database Import	Shabman,R.; Das,S.R.; Shilts,M.; Fedorova,N.; Puri,V.; Shrivastava,S.; Amedeo,P.; Williams,M.; Hu,L.; Durbin,A.; Rocchi,I.; Williams,T.; Bao,Y.; Sanders,R.; Zhdanov,S.; Kiryutin,B.; Lipman,D.J.; Tatusova,T.; St. George,K.
EPI844918	NP	United States	2015-Jan-14	A/New York/WC-LVD-15-018/2015		Other Database Import	Shabman,R.; Das,S.R.; Shilts,M.; Fedorova,N.; Puri,V.; Shrivastava,S.; Amedeo,P.; Williams,M.; Hu,L.; Durbin,A.; Rocchi,I.; Williams,T.; Bao,Y.; Sanders,R.; Zhdanov,S.; Kiryutin,B.; Lipman,D.J.; Tatusova,T.; St. George,K.
EPI844919	NS	United States	2015-Jan-14	A/New York/WC-LVD-15-018/2015		Other Database Import	Shabman,R.; Das,S.R.; Shilts,M.; Fedorova,N.; Puri,V.; Shrivastava,S.; Amedeo,P.; Williams,M.; Hu,L.; Durbin,A.; Rocchi,I.; Williams,T.; Bao,Y.; Sanders,R.; Zhdanov,S.; Kiryutin,B.; Lipman,D.J.; Tatusova,T.; St. George,K.
EPI844920	PA	United States	2015-Jan-14	A/New York/WC-LVD-15-018/2015		Other Database Import	Shabman,R.; Das,S.R.; Shilts,M.; Fedorova,N.; Puri,V.; Shrivastava,S.; Amedeo,P.; Williams,M.; Hu,L.; Durbin,A.; Rocchi,I.; Williams,T.; Bao,Y.; Sanders,R.; Zhdanov,S.; Kiryutin,B.; Lipman,D.J.; Tatusova,T.; St. George,K.
EPI844921	PB1	United States	2015-Jan-14	A/New York/WC-LVD-15-018/2015		Other Database Import	Shabman,R.; Das,S.R.; Shilts,M.; Fedorova,N.; Puri,V.; Shrivastava,S.; Amedeo,P.; Williams,M.; Hu,L.; Durbin,A.; Rocchi,I.; Williams,T.; Bao,Y.; Sanders,R.; Zhdanov,S.; Kiryutin,B.; Lipman,D.J.; Tatusova,T.; St. George,K.
EPI844922	PB2	United States	2015-Jan-14	A/New York/WC-LVD-15-018/2015		Other Database Import	Shabman,R.; Das,S.R.; Shilts,M.; Fedorova,N.; Puri,V.; Shrivastava,S.; Amedeo,P.; Williams,M.; Hu,L.; Durbin,A.; Rocchi,I.; Williams,T.; Bao,Y.; Sanders,R.; Zhdanov,S.; Kiryutin,B.; Lipman,D.J.; Tatusova,T.; St. George,K.
EPI844907	HA	United States	2015-Jan-28	A/New York/WC-LVD-15-017/2015		Other Database Import	Shabman,R.; Das,S.R.; Shilts,M.; Fedorova,N.; Puri,V.; Shrivastava,S.; Amedeo,P.; Williams,M.; Hu,L.; Durbin,A.; Rocchi,I.; Williams,T.; Bao,Y.; Sanders,R.; Zhdanov,S.; Kiryutin,B.; Lipman,D.J.; Tatusova,T.; St. George,K.
EPI844908	MP	United States	2015-Jan-28	A/New York/WC-LVD-15-017/2015		Other Database Import	Shabman,R.; Das,S.R.; Shilts,M.; Fedorova,N.; Puri,V.; Shrivastava,S.; Amedeo,P.; Williams,M.; Hu,L.; Durbin,A.; Rocchi,I.; Williams,T.; Bao,Y.; Sanders,R.; Zhdanov,S.; Kiryutin,B.; Lipman,D.J.; Tatusova,T.; St. George,K.
EPI844909	NA	United States	2015-Jan-28	A/New York/WC-LVD-15-017/2015		Other Database Import	Shabman,R.; Das,S.R.; Shilts,M.; Fedorova,N.; Puri,V.; Shrivastava,S.; Amedeo,P.; Williams,M.; Hu,L.; Durbin,A.; Rocchi,I.; Williams,T.; Bao,Y.; Sanders,R.; Zhdanov,S.; Kiryutin,B.; Lipman,D.J.; Tatusova,T.; St. George,K.
EPI844910	NP	United States	2015-Jan-28	A/New York/WC-LVD-15-017/2015		Other Database Import	Shabman,R.; Das,S.R.; Shilts,M.; Fedorova,N.; Puri,V.; Shrivastava,S.; Amedeo,P.; Williams,M.; Hu,L.; Durbin,A.; Rocchi,I.; Williams,T.; Bao,Y.; Sanders,R.; Zhdanov,S.; Kiryutin,B.; Lipman,D.J.; Tatusova,T.; St. George,K.
EPI844911	NS	United States	2015-Jan-28	A/New York/WC-LVD-15-017/2015		Other Database Import	Shabman,R.; Das,S.R.; Shilts,M.; Fedorova,N.; Puri,V.; Shrivastava,S.; Amedeo,P.; Williams,M.; Hu,L.; Durbin,A.; Rocchi,I.; Williams,T.; Bao,Y.; Sanders,R.; Zhdanov,S.; Kiryutin,B.; Lipman,D.J.; Tatusova,T.; St. George,K.
EPI844912	PA	United States	2015-Jan-28	A/New York/WC-LVD-15-017/2015		Other Database Import	Shabman,R.; Das,S.R.; Shilts,M.; Fedorova,N.; Puri,V.; Shrivastava,S.; Amedeo,P.; Williams,M.; Hu,L.; Durbin,A.; Rocchi,I.; Williams,T.; Bao,Y.; Sanders,R.; Zhdanov,S.; Kiryutin,B.; Lipman,D.J.; Tatusova,T.; St. George,K.
EPI844913	PB1	United States	2015-Jan-28	A/New York/WC-LVD-15-017/2015		Other Database Import	Shabman,R.; Das,S.R.; Shilts,M.; Fedorova,N.; Puri,V.; Shrivastava,S.; Amedeo,P.; Williams,M.; Hu,L.; Durbin,A.; Rocchi,I.; Williams,T.; Bao,Y.; Sanders,R.; Zhdanov,S.; Kiryutin,B.; Lipman,D.J.; Tatusova,T.; St. George,K.
EPI844914	PB2	United States	2015-Jan-28	A/New York/WC-LVD-15-017/2015		Other Database Import	Shabman,R.; Das,S.R.; Shilts,M.; Fedorova,N.; Puri,V.; Shrivastava,S.; Amedeo,P.; Williams,M.; Hu,L.; Durbin,A.; Rocchi,I.; Williams,T.; Bao,Y.; Sanders,R.; Zhdanov,S.; Kiryutin,B.; Lipman,D.J.; Tatusova,T.; St. George,K.
EPI844899	HA	United States	2015-Jan-28	A/New York/WC-LVD-15-016/2015		Other Database Import	Shabman,R.; Das,S.R.; Shilts,M.; Fedorova,N.; Puri,V.; Shrivastava,S.; Amedeo,P.; Williams,M.; Hu,L.; Durbin,A.; Rocchi,I.; Williams,T.; Bao,Y.; Sanders,R.; Zhdanov,S.; Kiryutin,B.; Lipman,D.J.; Tatusova,T.; St. George,K.
EPI844900	MP	United States	2015-Jan-28	A/New York/WC-LVD-15-016/2015		Other Database Import	Shabman,R.; Das,S.R.; Shilts,M.; Fedorova,N.; Puri,V.; Shrivastava,S.; Amedeo,P.; Williams,M.; Hu,L.; Durbin,A.; Rocchi,I.; Williams,T.; Bao,Y.; Sanders,R.; Zhdanov,S.; Kiryutin,B.; Lipman,D.J.; Tatusova,T.; St. George,K.
EPI844901	NA	United States	2015-Jan-28	A/New York/WC-LVD-15-016/2015		Other Database Import	Shabman,R.; Das,S.R.; Shilts,M.; Fedorova,N.; Puri,V.; Shrivastava,S.; Amedeo,P.; Williams,M.; Hu,L.; Durbin,A.; Rocchi,I.; Williams,T.; Bao,Y.; Sanders,R.; Zhdanov,S.; Kiryutin,B.; Lipman,D.J.; Tatusova,T.; St. George,K.
EPI844902	NP	United States	2015-Jan-28	A/New York/WC-LVD-15-016/2015		Other Database Import	Shabman,R.; Das,S.R.; Shilts,M.; Fedorova,N.; Puri,V.; Shrivastava,S.; Amedeo,P.; Williams,M.; Hu,L.; Durbin,A.; Rocchi,I.; Williams,T.; Bao,Y.; Sanders,R.; Zhdanov,S.; Kiryutin,B.; Lipman,D.J.; Tatusova,T.; St. George,K.
EPI844903	NS	United States	2015-Jan-28	A/New York/WC-LVD-15-016/2015		Other Database Import	Shabman,R.; Das,S.R.; Shilts,M.; Fedorova,N.; Puri,V.; Shrivastava,S.; Amedeo,P.; Williams,M.; Hu,L.; Durbin,A.; Rocchi,I.; Williams,T.; Bao,Y.; Sanders,R.; Zhdanov,S.; Kiryutin,B.; Lipman,D.J.; Tatusova,T.; St. George,K.
EPI844904	PA	United States	2015-Jan-28	A/New York/WC-LVD-15-016/2015		Other Database Import	Shabman,R.; Das,S.R.; Shilts,M.; Fedorova,N.; Puri,V.; Shrivastava,S.; Amedeo,P.; Williams,M.; Hu,L.; Durbin,A.; Rocchi,I.; Williams,T.; Bao,Y.; Sanders,R.; Zhdanov,S.; Kiryutin,B.; Lipman,D.J.; Tatusova,T.; St. George,K.
EPI844905	PB1	United States	2015-Jan-28	A/New York/WC-LVD-15-016/2015		Other Database Import	Shabman,R.; Das,S.R.; Shilts,M.; Fedorova,N.; Puri,V.; Shrivastava,S.; Amedeo,P.; Williams,M.; Hu,L.; Durbin,A.; Rocchi,I.; Williams,T.; Bao,Y.; Sanders,R.; Zhdanov,S.; Kiryutin,B.; Lipman,D.J.; Tatusova,T.; St. George,K.
EPI844906	PB2	United States	2015-Jan-28	A/New York/WC-LVD-15-016/2015		Other Database Import	Shabman,R.; Das,S.R.; Shilts,M.; Fedorova,N.; Puri,V.; Shrivastava,S.; Amedeo,P.; Williams,M.; Hu,L.; Durbin,A.; Rocchi,I.; Williams,T.; Bao,Y.; Sanders,R.; Zhdanov,S.; Kiryutin,B.; Lipman,D.J.; Tatusova,T.; St. George,K.
EPI844859	HA	United States	2015-Jan-19	A/New York/WC-LVD-15-014/2015		Other Database Import	Shabman,R.; Das,S.R.; Shilts,M.; Fedorova,N.; Puri,V.; Shrivastava,S.; Amedeo,P.; Williams,M.; Hu,L.; Durbin,A.; Rocchi,I.; Williams,T.; Bao,Y.; Sanders,R.; Zhdanov,S.; Kiryutin,B.; Lipman,D.J.; Tatusova,T.; St. George,K.
EPI844860	MP	United States	2015-Jan-19	A/New York/WC-LVD-15-014/2015		Other Database Import	Shabman,R.; Das,S.R.; Shilts,M.; Fedorova,N.; Puri,V.; Shrivastava,S.; Amedeo,P.; Williams,M.; Hu,L.; Durbin,A.; Rocchi,I.; Williams,T.; Bao,Y.; Sanders,R.; Zhdanov,S.; Kiryutin,B.; Lipman,D.J.; Tatusova,T.; St. George,K.
EPI844861	NA	United States	2015-Jan-19	A/New York/WC-LVD-15-014/2015		Other Database Import	Shabman,R.; Das,S.R.; Shilts,M.; Fedorova,N.; Puri,V.; Shrivastava,S.; Amedeo,P.; Williams,M.; Hu,L.; Durbin,A.; Rocchi,I.; Williams,T.; Bao,Y.; Sanders,R.; Zhdanov,S.; Kiryutin,B.; Lipman,D.J.; Tatusova,T.; St. George,K.
EPI844862	NP	United States	2015-Jan-19	A/New York/WC-LVD-15-014/2015		Other Database Import	Shabman,R.; Das,S.R.; Shilts,M.; Fedorova,N.; Puri,V.; Shrivastava,S.; Amedeo,P.; Williams,M.; Hu,L.; Durbin,A.; Rocchi,I.; Williams,T.; Bao,Y.; Sanders,R.; Zhdanov,S.; Kiryutin,B.; Lipman,D.J.; Tatusova,T.; St. George,K.
EPI844863	NS	United States	2015-Jan-19	A/New York/WC-LVD-15-014/2015		Other Database Import	Shabman,R.; Das,S.R.; Shilts,M.; Fedorova,N.; Puri,V.; Shrivastava,S.; Amedeo,P.; Williams,M.; Hu,L.; Durbin,A.; Rocchi,I.; Williams,T.; Bao,Y.; Sanders,R.; Zhdanov,S.; Kiryutin,B.; Lipman,D.J.; Tatusova,T.; St. George,K.
EPI844864	PA	United States	2015-Jan-19	A/New York/WC-LVD-15-014/2015		Other Database Import	Shabman,R.; Das,S.R.; Shilts,M.; Fedorova,N.; Puri,V.; Shrivastava,S.; Amedeo,P.; Williams,M.; Hu,L.; Durbin,A.; Rocchi,I.; Williams,T.; Bao,Y.; Sanders,R.; Zhdanov,S.; Kiryutin,B.; Lipman,D.J.; Tatusova,T.; St. George,K.
EPI844865	PB1	United States	2015-Jan-19	A/New York/WC-LVD-15-014/2015		Other Database Import	Shabman,R.; Das,S.R.; Shilts,M.; Fedorova,N.; Puri,V.; Shrivastava,S.; Amedeo,P.; Williams,M.; Hu,L.; Durbin,A.; Rocchi,I.; Williams,T.; Bao,Y.; Sanders,R.; Zhdanov,S.; Kiryutin,B.; Lipman,D.J.; Tatusova,T.; St. George,K.
EPI844866	PB2	United States	2015-Jan-19	A/New York/WC-LVD-15-014/2015		Other Database Import	Shabman,R.; Das,S.R.; Shilts,M.; Fedorova,N.; Puri,V.; Shrivastava,S.; Amedeo,P.; Williams,M.; Hu,L.; Durbin,A.; Rocchi,I.; Williams,T.; Bao,Y.; Sanders,R.; Zhdanov,S.; Kiryutin,B.; Lipman,D.J.; Tatusova,T.; St. George,K.
EPI844803	HA	United States	2015-Jan-14	A/New York/WC-LVD-15-011/2015		Other Database Import	Shabman,R.; Das,S.R.; Shilts,M.; Fedorova,N.; Puri,V.; Shrivastava,S.; Amedeo,P.; Williams,M.; Hu,L.; Durbin,A.; Rocchi,I.; Williams,T.; Bao,Y.; Sanders,R.; Zhdanov,S.; Kiryutin,B.; Lipman,D.J.; Tatusova,T.; St. George,K.
EPI844804	MP	United States	2015-Jan-14	A/New York/WC-LVD-15-011/2015		Other Database Import	Shabman,R.; Das,S.R.; Shilts,M.; Fedorova,N.; Puri,V.; Shrivastava,S.; Amedeo,P.; Williams,M.; Hu,L.; Durbin,A.; Rocchi,I.; Williams,T.; Bao,Y.; Sanders,R.; Zhdanov,S.; Kiryutin,B.; Lipman,D.J.; Tatusova,T.; St. George,K.
EPI844805	NA	United States	2015-Jan-14	A/New York/WC-LVD-15-011/2015		Other Database Import	Shabman,R.; Das,S.R.; Shilts,M.; Fedorova,N.; Puri,V.; Shrivastava,S.; Amedeo,P.; Williams,M.; Hu,L.; Durbin,A.; Rocchi,I.; Williams,T.; Bao,Y.; Sanders,R.; Zhdanov,S.; Kiryutin,B.; Lipman,D.J.; Tatusova,T.; St. George,K.
EPI844806	NP	United States	2015-Jan-14	A/New York/WC-LVD-15-011/2015		Other Database Import	Shabman,R.; Das,S.R.; Shilts,M.; Fedorova,N.; Puri,V.; Shrivastava,S.; Amedeo,P.; Williams,M.; Hu,L.; Durbin,A.; Rocchi,I.; Williams,T.; Bao,Y.; Sanders,R.; Zhdanov,S.; Kiryutin,B.; Lipman,D.J.; Tatusova,T.; St. George,K.
EPI844807	NS	United States	2015-Jan-14	A/New York/WC-LVD-15-011/2015		Other Database Import	Shabman,R.; Das,S.R.; Shilts,M.; Fedorova,N.; Puri,V.; Shrivastava,S.; Amedeo,P.; Williams,M.; Hu,L.; Durbin,A.; Rocchi,I.; Williams,T.; Bao,Y.; Sanders,R.; Zhdanov,S.; Kiryutin,B.; Lipman,D.J.; Tatusova,T.; St. George,K.
EPI844808	PA	United States	2015-Jan-14	A/New York/WC-LVD-15-011/2015		Other Database Import	Shabman,R.; Das,S.R.; Shilts,M.; Fedorova,N.; Puri,V.; Shrivastava,S.; Amedeo,P.; Williams,M.; Hu,L.; Durbin,A.; Rocchi,I.; Williams,T.; Bao,Y.; Sanders,R.; Zhdanov,S.; Kiryutin,B.; Lipman,D.J.; Tatusova,T.; St. George,K.
EPI844809	PB1	United States	2015-Jan-14	A/New York/WC-LVD-15-011/2015		Other Database Import	Shabman,R.; Das,S.R.; Shilts,M.; Fedorova,N.; Puri,V.; Shrivastava,S.; Amedeo,P.; Williams,M.; Hu,L.; Durbin,A.; Rocchi,I.; Williams,T.; Bao,Y.; Sanders,R.; Zhdanov,S.; Kiryutin,B.; Lipman,D.J.; Tatusova,T.; St. George,K.
EPI844810	PB2	United States	2015-Jan-14	A/New York/WC-LVD-15-011/2015		Other Database Import	Shabman,R.; Das,S.R.; Shilts,M.; Fedorova,N.; Puri,V.; Shrivastava,S.; Amedeo,P.; Williams,M.; Hu,L.; Durbin,A.; Rocchi,I.; Williams,T.; Bao,Y.; Sanders,R.; Zhdanov,S.; Kiryutin,B.; Lipman,D.J.; Tatusova,T.; St. George,K.
EPI844795	HA	United States	2015-Jan-08	A/New York/WC-LVD-15-009/2015		Other Database Import	Shabman,R.; Das,S.R.; Shilts,M.; Fedorova,N.; Puri,V.; Shrivastava,S.; Amedeo,P.; Williams,M.; Hu,L.; Durbin,A.; Rocchi,I.; Williams,T.; Bao,Y.; Sanders,R.; Zhdanov,S.; Kiryutin,B.; Lipman,D.J.; Tatusova,T.; St. George,K.
EPI844796	MP	United States	2015-Jan-08	A/New York/WC-LVD-15-009/2015		Other Database Import	Shabman,R.; Das,S.R.; Shilts,M.; Fedorova,N.; Puri,V.; Shrivastava,S.; Amedeo,P.; Williams,M.; Hu,L.; Durbin,A.; Rocchi,I.; Williams,T.; Bao,Y.; Sanders,R.; Zhdanov,S.; Kiryutin,B.; Lipman,D.J.; Tatusova,T.; St. George,K.
EPI844797	NA	United States	2015-Jan-08	A/New York/WC-LVD-15-009/2015		Other Database Import	Shabman,R.; Das,S.R.; Shilts,M.; Fedorova,N.; Puri,V.; Shrivastava,S.; Amedeo,P.; Williams,M.; Hu,L.; Durbin,A.; Rocchi,I.; Williams,T.; Bao,Y.; Sanders,R.; Zhdanov,S.; Kiryutin,B.; Lipman,D.J.; Tatusova,T.; St. George,K.
EPI844798	NP	United States	2015-Jan-08	A/New York/WC-LVD-15-009/2015		Other Database Import	Shabman,R.; Das,S.R.; Shilts,M.; Fedorova,N.; Puri,V.; Shrivastava,S.; Amedeo,P.; Williams,M.; Hu,L.; Durbin,A.; Rocchi,I.; Williams,T.; Bao,Y.; Sanders,R.; Zhdanov,S.; Kiryutin,B.; Lipman,D.J.; Tatusova,T.; St. George,K.
EPI844799	NS	United States	2015-Jan-08	A/New York/WC-LVD-15-009/2015		Other Database Import	Shabman,R.; Das,S.R.; Shilts,M.; Fedorova,N.; Puri,V.; Shrivastava,S.; Amedeo,P.; Williams,M.; Hu,L.; Durbin,A.; Rocchi,I.; Williams,T.; Bao,Y.; Sanders,R.; Zhdanov,S.; Kiryutin,B.; Lipman,D.J.; Tatusova,T.; St. George,K.
EPI844800	PA	United States	2015-Jan-08	A/New York/WC-LVD-15-009/2015		Other Database Import	Shabman,R.; Das,S.R.; Shilts,M.; Fedorova,N.; Puri,V.; Shrivastava,S.; Amedeo,P.; Williams,M.; Hu,L.; Durbin,A.; Rocchi,I.; Williams,T.; Bao,Y.; Sanders,R.; Zhdanov,S.; Kiryutin,B.; Lipman,D.J.; Tatusova,T.; St. George,K.
EPI844801	PB1	United States	2015-Jan-08	A/New York/WC-LVD-15-009/2015		Other Database Import	Shabman,R.; Das,S.R.; Shilts,M.; Fedorova,N.; Puri,V.; Shrivastava,S.; Amedeo,P.; Williams,M.; Hu,L.; Durbin,A.; Rocchi,I.; Williams,T.; Bao,Y.; Sanders,R.; Zhdanov,S.; Kiryutin,B.; Lipman,D.J.; Tatusova,T.; St. George,K.
EPI844802	PB2	United States	2015-Jan-08	A/New York/WC-LVD-15-009/2015		Other Database Import	Shabman,R.; Das,S.R.; Shilts,M.; Fedorova,N.; Puri,V.; Shrivastava,S.; Amedeo,P.; Williams,M.; Hu,L.; Durbin,A.; Rocchi,I.; Williams,T.; Bao,Y.; Sanders,R.; Zhdanov,S.; Kiryutin,B.; Lipman,D.J.; Tatusova,T.; St. George,K.
EPI844763	HA	United States	2015-Jan-19	A/New York/WC-LVD-15-006/2015		Other Database Import	Shabman,R.; Das,S.R.; Shilts,M.; Fedorova,N.; Puri,V.; Shrivastava,S.; Amedeo,P.; Williams,M.; Hu,L.; Durbin,A.; Rocchi,I.; Williams,T.; Bao,Y.; Sanders,R.; Zhdanov,S.; Kiryutin,B.; Lipman,D.J.; Tatusova,T.; St. George,K.
EPI844764	MP	United States	2015-Jan-19	A/New York/WC-LVD-15-006/2015		Other Database Import	Shabman,R.; Das,S.R.; Shilts,M.; Fedorova,N.; Puri,V.; Shrivastava,S.; Amedeo,P.; Williams,M.; Hu,L.; Durbin,A.; Rocchi,I.; Williams,T.; Bao,Y.; Sanders,R.; Zhdanov,S.; Kiryutin,B.; Lipman,D.J.; Tatusova,T.; St. George,K.
EPI844765	NA	United States	2015-Jan-19	A/New York/WC-LVD-15-006/2015		Other Database Import	Shabman,R.; Das,S.R.; Shilts,M.; Fedorova,N.; Puri,V.; Shrivastava,S.; Amedeo,P.; Williams,M.; Hu,L.; Durbin,A.; Rocchi,I.; Williams,T.; Bao,Y.; Sanders,R.; Zhdanov,S.; Kiryutin,B.; Lipman,D.J.; Tatusova,T.; St. George,K.
EPI844766	NP	United States	2015-Jan-19	A/New York/WC-LVD-15-006/2015		Other Database Import	Shabman,R.; Das,S.R.; Shilts,M.; Fedorova,N.; Puri,V.; Shrivastava,S.; Amedeo,P.; Williams,M.; Hu,L.; Durbin,A.; Rocchi,I.; Williams,T.; Bao,Y.; Sanders,R.; Zhdanov,S.; Kiryutin,B.; Lipman,D.J.; Tatusova,T.; St. George,K.
EPI844767	NS	United States	2015-Jan-19	A/New York/WC-LVD-15-006/2015		Other Database Import	Shabman,R.; Das,S.R.; Shilts,M.; Fedorova,N.; Puri,V.; Shrivastava,S.; Amedeo,P.; Williams,M.; Hu,L.; Durbin,A.; Rocchi,I.; Williams,T.; Bao,Y.; Sanders,R.; Zhdanov,S.; Kiryutin,B.; Lipman,D.J.; Tatusova,T.; St. George,K.
EPI844768	PA	United States	2015-Jan-19	A/New York/WC-LVD-15-006/2015		Other Database Import	Shabman,R.; Das,S.R.; Shilts,M.; Fedorova,N.; Puri,V.; Shrivastava,S.; Amedeo,P.; Williams,M.; Hu,L.; Durbin,A.; Rocchi,I.; Williams,T.; Bao,Y.; Sanders,R.; Zhdanov,S.; Kiryutin,B.; Lipman,D.J.; Tatusova,T.; St. George,K.
EPI844769	PB1	United States	2015-Jan-19	A/New York/WC-LVD-15-006/2015		Other Database Import	Shabman,R.; Das,S.R.; Shilts,M.; Fedorova,N.; Puri,V.; Shrivastava,S.; Amedeo,P.; Williams,M.; Hu,L.; Durbin,A.; Rocchi,I.; Williams,T.; Bao,Y.; Sanders,R.; Zhdanov,S.; Kiryutin,B.; Lipman,D.J.; Tatusova,T.; St. George,K.
EPI844770	PB2	United States	2015-Jan-19	A/New York/WC-LVD-15-006/2015		Other Database Import	Shabman,R.; Das,S.R.; Shilts,M.; Fedorova,N.; Puri,V.; Shrivastava,S.; Amedeo,P.; Williams,M.; Hu,L.; Durbin,A.; Rocchi,I.; Williams,T.; Bao,Y.; Sanders,R.; Zhdanov,S.; Kiryutin,B.; Lipman,D.J.; Tatusova,T.; St. George,K.
EPI844755	HA	United States	2015-Jan-15	A/New York/WC-LVD-15-005/2015		Other Database Import	Shabman,R.; Das,S.R.; Shilts,M.; Fedorova,N.; Puri,V.; Shrivastava,S.; Amedeo,P.; Williams,M.; Hu,L.; Durbin,A.; Rocchi,I.; Williams,T.; Bao,Y.; Sanders,R.; Zhdanov,S.; Kiryutin,B.; Lipman,D.J.; Tatusova,T.; St. George,K.
EPI844756	MP	United States	2015-Jan-15	A/New York/WC-LVD-15-005/2015		Other Database Import	Shabman,R.; Das,S.R.; Shilts,M.; Fedorova,N.; Puri,V.; Shrivastava,S.; Amedeo,P.; Williams,M.; Hu,L.; Durbin,A.; Rocchi,I.; Williams,T.; Bao,Y.; Sanders,R.; Zhdanov,S.; Kiryutin,B.; Lipman,D.J.; Tatusova,T.; St. George,K.
EPI844757	NA	United States	2015-Jan-15	A/New York/WC-LVD-15-005/2015		Other Database Import	Shabman,R.; Das,S.R.; Shilts,M.; Fedorova,N.; Puri,V.; Shrivastava,S.; Amedeo,P.; Williams,M.; Hu,L.; Durbin,A.; Rocchi,I.; Williams,T.; Bao,Y.; Sanders,R.; Zhdanov,S.; Kiryutin,B.; Lipman,D.J.; Tatusova,T.; St. George,K.
EPI844758	NP	United States	2015-Jan-15	A/New York/WC-LVD-15-005/2015		Other Database Import	Shabman,R.; Das,S.R.; Shilts,M.; Fedorova,N.; Puri,V.; Shrivastava,S.; Amedeo,P.; Williams,M.; Hu,L.; Durbin,A.; Rocchi,I.; Williams,T.; Bao,Y.; Sanders,R.; Zhdanov,S.; Kiryutin,B.; Lipman,D.J.; Tatusova,T.; St. George,K.
EPI844759	NS	United States	2015-Jan-15	A/New York/WC-LVD-15-005/2015		Other Database Import	Shabman,R.; Das,S.R.; Shilts,M.; Fedorova,N.; Puri,V.; Shrivastava,S.; Amedeo,P.; Williams,M.; Hu,L.; Durbin,A.; Rocchi,I.; Williams,T.; Bao,Y.; Sanders,R.; Zhdanov,S.; Kiryutin,B.; Lipman,D.J.; Tatusova,T.; St. George,K.
EPI844760	PA	United States	2015-Jan-15	A/New York/WC-LVD-15-005/2015		Other Database Import	Shabman,R.; Das,S.R.; Shilts,M.; Fedorova,N.; Puri,V.; Shrivastava,S.; Amedeo,P.; Williams,M.; Hu,L.; Durbin,A.; Rocchi,I.; Williams,T.; Bao,Y.; Sanders,R.; Zhdanov,S.; Kiryutin,B.; Lipman,D.J.; Tatusova,T.; St. George,K.
EPI844761	PB1	United States	2015-Jan-15	A/New York/WC-LVD-15-005/2015		Other Database Import	Shabman,R.; Das,S.R.; Shilts,M.; Fedorova,N.; Puri,V.; Shrivastava,S.; Amedeo,P.; Williams,M.; Hu,L.; Durbin,A.; Rocchi,I.; Williams,T.; Bao,Y.; Sanders,R.; Zhdanov,S.; Kiryutin,B.; Lipman,D.J.; Tatusova,T.; St. George,K.
EPI844762	PB2	United States	2015-Jan-15	A/New York/WC-LVD-15-005/2015		Other Database Import	Shabman,R.; Das,S.R.; Shilts,M.; Fedorova,N.; Puri,V.; Shrivastava,S.; Amedeo,P.; Williams,M.; Hu,L.; Durbin,A.; Rocchi,I.; Williams,T.; Bao,Y.; Sanders,R.; Zhdanov,S.; Kiryutin,B.; Lipman,D.J.; Tatusova,T.; St. George,K.
EPI844705	PB1	United States	2015-Jan-04	A/New York/WC-LVD-15-003/2015		Other Database Import	Shabman,R.; Das,S.R.; Shilts,M.; Fedorova,N.; Puri,V.; Shrivastava,S.; Amedeo,P.; Williams,M.; Hu,L.; Durbin,A.; Rocchi,I.; Williams,T.; Bao,Y.; Sanders,R.; Zhdanov,S.; Kiryutin,B.; Lipman,D.J.; Tatusova,T.; St. George,K.
EPI844706	PB2	United States	2015-Jan-04	A/New York/WC-LVD-15-003/2015		Other Database Import	Shabman,R.; Das,S.R.; Shilts,M.; Fedorova,N.; Puri,V.; Shrivastava,S.; Amedeo,P.; Williams,M.; Hu,L.; Durbin,A.; Rocchi,I.; Williams,T.; Bao,Y.; Sanders,R.; Zhdanov,S.; Kiryutin,B.; Lipman,D.J.; Tatusova,T.; St. George,K.
EPI844699	HA	United States	2015-Jan-04	A/New York/WC-LVD-15-003/2015		Other Database Import	Shabman,R.; Das,S.R.; Shilts,M.; Fedorova,N.; Puri,V.; Shrivastava,S.; Amedeo,P.; Williams,M.; Hu,L.; Durbin,A.; Rocchi,I.; Williams,T.; Bao,Y.; Sanders,R.; Zhdanov,S.; Kiryutin,B.; Lipman,D.J.; Tatusova,T.; St. George,K.
EPI844700	MP	United States	2015-Jan-04	A/New York/WC-LVD-15-003/2015		Other Database Import	Shabman,R.; Das,S.R.; Shilts,M.; Fedorova,N.; Puri,V.; Shrivastava,S.; Amedeo,P.; Williams,M.; Hu,L.; Durbin,A.; Rocchi,I.; Williams,T.; Bao,Y.; Sanders,R.; Zhdanov,S.; Kiryutin,B.; Lipman,D.J.; Tatusova,T.; St. George,K.
EPI844701	NA	United States	2015-Jan-04	A/New York/WC-LVD-15-003/2015		Other Database Import	Shabman,R.; Das,S.R.; Shilts,M.; Fedorova,N.; Puri,V.; Shrivastava,S.; Amedeo,P.; Williams,M.; Hu,L.; Durbin,A.; Rocchi,I.; Williams,T.; Bao,Y.; Sanders,R.; Zhdanov,S.; Kiryutin,B.; Lipman,D.J.; Tatusova,T.; St. George,K.
EPI844702	NP	United States	2015-Jan-04	A/New York/WC-LVD-15-003/2015		Other Database Import	Shabman,R.; Das,S.R.; Shilts,M.; Fedorova,N.; Puri,V.; Shrivastava,S.; Amedeo,P.; Williams,M.; Hu,L.; Durbin,A.; Rocchi,I.; Williams,T.; Bao,Y.; Sanders,R.; Zhdanov,S.; Kiryutin,B.; Lipman,D.J.; Tatusova,T.; St. George,K.
EPI844703	NS	United States	2015-Jan-04	A/New York/WC-LVD-15-003/2015		Other Database Import	Shabman,R.; Das,S.R.; Shilts,M.; Fedorova,N.; Puri,V.; Shrivastava,S.; Amedeo,P.; Williams,M.; Hu,L.; Durbin,A.; Rocchi,I.; Williams,T.; Bao,Y.; Sanders,R.; Zhdanov,S.; Kiryutin,B.; Lipman,D.J.; Tatusova,T.; St. George,K.
EPI844704	PA	United States	2015-Jan-04	A/New York/WC-LVD-15-003/2015		Other Database Import	Shabman,R.; Das,S.R.; Shilts,M.; Fedorova,N.; Puri,V.; Shrivastava,S.; Amedeo,P.; Williams,M.; Hu,L.; Durbin,A.; Rocchi,I.; Williams,T.; Bao,Y.; Sanders,R.; Zhdanov,S.; Kiryutin,B.; Lipman,D.J.; Tatusova,T.; St. George,K.
EPI844553	NA	United States	2015-Jan-31	A/New York/WC-LVD-15-036/2015		Other Database Import	Shabman,R.; Das,S.R.; Shilts,M.; Fedorova,N.; Puri,V.; Shrivastava,S.; Amedeo,P.; Williams,M.; Hu,L.; Durbin,A.; Rocchi,I.; Williams,T.; Bao,Y.; Sanders,R.; Zhdanov,S.; Kiryutin,B.; Lipman,D.J.; Tatusova,T.; St. George,K.
EPI844555	NS	United States	2015-Jan-31	A/New York/WC-LVD-15-036/2015		Other Database Import	Shabman,R.; Das,S.R.; Shilts,M.; Fedorova,N.; Puri,V.; Shrivastava,S.; Amedeo,P.; Williams,M.; Hu,L.; Durbin,A.; Rocchi,I.; Williams,T.; Bao,Y.; Sanders,R.; Zhdanov,S.; Kiryutin,B.; Lipman,D.J.; Tatusova,T.; St. George,K.
EPI844556	PA	United States	2015-Jan-31	A/New York/WC-LVD-15-036/2015		Other Database Import	Shabman,R.; Das,S.R.; Shilts,M.; Fedorova,N.; Puri,V.; Shrivastava,S.; Amedeo,P.; Williams,M.; Hu,L.; Durbin,A.; Rocchi,I.; Williams,T.; Bao,Y.; Sanders,R.; Zhdanov,S.; Kiryutin,B.; Lipman,D.J.; Tatusova,T.; St. George,K.
EPI844557	PB1	United States	2015-Jan-31	A/New York/WC-LVD-15-036/2015		Other Database Import	Shabman,R.; Das,S.R.; Shilts,M.; Fedorova,N.; Puri,V.; Shrivastava,S.; Amedeo,P.; Williams,M.; Hu,L.; Durbin,A.; Rocchi,I.; Williams,T.; Bao,Y.; Sanders,R.; Zhdanov,S.; Kiryutin,B.; Lipman,D.J.; Tatusova,T.; St. George,K.
EPI844558	PB2	United States	2015-Jan-31	A/New York/WC-LVD-15-036/2015		Other Database Import	Shabman,R.; Das,S.R.; Shilts,M.; Fedorova,N.; Puri,V.; Shrivastava,S.; Amedeo,P.; Williams,M.; Hu,L.; Durbin,A.; Rocchi,I.; Williams,T.; Bao,Y.; Sanders,R.; Zhdanov,S.; Kiryutin,B.; Lipman,D.J.; Tatusova,T.; St. George,K.
EPI844551	HA	United States	2015-Jan-31	A/New York/WC-LVD-15-036/2015		Other Database Import	Shabman,R.; Das,S.R.; Shilts,M.; Fedorova,N.; Puri,V.; Shrivastava,S.; Amedeo,P.; Williams,M.; Hu,L.; Durbin,A.; Rocchi,I.; Williams,T.; Bao,Y.; Sanders,R.; Zhdanov,S.; Kiryutin,B.; Lipman,D.J.; Tatusova,T.; St. George,K.
EPI844552	MP	United States	2015-Jan-31	A/New York/WC-LVD-15-036/2015		Other Database Import	Shabman,R.; Das,S.R.; Shilts,M.; Fedorova,N.; Puri,V.; Shrivastava,S.; Amedeo,P.; Williams,M.; Hu,L.; Durbin,A.; Rocchi,I.; Williams,T.; Bao,Y.; Sanders,R.; Zhdanov,S.; Kiryutin,B.; Lipman,D.J.; Tatusova,T.; St. George,K.
EPI844554	NP	United States	2015-Jan-31	A/New York/WC-LVD-15-036/2015		Other Database Import	Shabman,R.; Das,S.R.; Shilts,M.; Fedorova,N.; Puri,V.; Shrivastava,S.; Amedeo,P.; Williams,M.; Hu,L.; Durbin,A.; Rocchi,I.; Williams,T.; Bao,Y.; Sanders,R.; Zhdanov,S.; Kiryutin,B.; Lipman,D.J.; Tatusova,T.; St. George,K.
EPI844529	NS	United States	2015-Jan-28	A/New York/WC-LVD-15-019/2015		Other Database Import	Shabman,R.; Das,S.R.; Shilts,M.; Fedorova,N.; Puri,V.; Shrivastava,S.; Amedeo,P.; Williams,M.; Hu,L.; Durbin,A.; Rocchi,I.; Williams,T.; Bao,Y.; Sanders,R.; Zhdanov,S.; Kiryutin,B.; Lipman,D.J.; Tatusova,T.; St. George,K.
EPI844530	PA	United States	2015-Jan-28	A/New York/WC-LVD-15-019/2015		Other Database Import	Shabman,R.; Das,S.R.; Shilts,M.; Fedorova,N.; Puri,V.; Shrivastava,S.; Amedeo,P.; Williams,M.; Hu,L.; Durbin,A.; Rocchi,I.; Williams,T.; Bao,Y.; Sanders,R.; Zhdanov,S.; Kiryutin,B.; Lipman,D.J.; Tatusova,T.; St. George,K.
EPI844531	PB1	United States	2015-Jan-28	A/New York/WC-LVD-15-019/2015		Other Database Import	Shabman,R.; Das,S.R.; Shilts,M.; Fedorova,N.; Puri,V.; Shrivastava,S.; Amedeo,P.; Williams,M.; Hu,L.; Durbin,A.; Rocchi,I.; Williams,T.; Bao,Y.; Sanders,R.; Zhdanov,S.; Kiryutin,B.; Lipman,D.J.; Tatusova,T.; St. George,K.
EPI844532	PB2	United States	2015-Jan-28	A/New York/WC-LVD-15-019/2015		Other Database Import	Shabman,R.; Das,S.R.; Shilts,M.; Fedorova,N.; Puri,V.; Shrivastava,S.; Amedeo,P.; Williams,M.; Hu,L.; Durbin,A.; Rocchi,I.; Williams,T.; Bao,Y.; Sanders,R.; Zhdanov,S.; Kiryutin,B.; Lipman,D.J.; Tatusova,T.; St. George,K.
EPI844525	HA	United States	2015-Jan-28	A/New York/WC-LVD-15-019/2015		Other Database Import	Shabman,R.; Das,S.R.; Shilts,M.; Fedorova,N.; Puri,V.; Shrivastava,S.; Amedeo,P.; Williams,M.; Hu,L.; Durbin,A.; Rocchi,I.; Williams,T.; Bao,Y.; Sanders,R.; Zhdanov,S.; Kiryutin,B.; Lipman,D.J.; Tatusova,T.; St. George,K.
EPI844526	MP	United States	2015-Jan-28	A/New York/WC-LVD-15-019/2015		Other Database Import	Shabman,R.; Das,S.R.; Shilts,M.; Fedorova,N.; Puri,V.; Shrivastava,S.; Amedeo,P.; Williams,M.; Hu,L.; Durbin,A.; Rocchi,I.; Williams,T.; Bao,Y.; Sanders,R.; Zhdanov,S.; Kiryutin,B.; Lipman,D.J.; Tatusova,T.; St. George,K.
EPI844527	NA	United States	2015-Jan-28	A/New York/WC-LVD-15-019/2015		Other Database Import	Shabman,R.; Das,S.R.; Shilts,M.; Fedorova,N.; Puri,V.; Shrivastava,S.; Amedeo,P.; Williams,M.; Hu,L.; Durbin,A.; Rocchi,I.; Williams,T.; Bao,Y.; Sanders,R.; Zhdanov,S.; Kiryutin,B.; Lipman,D.J.; Tatusova,T.; St. George,K.
EPI844528	NP	United States	2015-Jan-28	A/New York/WC-LVD-15-019/2015		Other Database Import	Shabman,R.; Das,S.R.; Shilts,M.; Fedorova,N.; Puri,V.; Shrivastava,S.; Amedeo,P.; Williams,M.; Hu,L.; Durbin,A.; Rocchi,I.; Williams,T.; Bao,Y.; Sanders,R.; Zhdanov,S.; Kiryutin,B.; Lipman,D.J.; Tatusova,T.; St. George,K.
EPI806322	HA	Japan	2015-Jan-30	A/Gifu/DS-499/2015		Other Database Import	Chong,Y.; Ikematsu,H.
EPI806321	HA	Japan	2015-Jan-27	A/Ishikawa/DS-485v/2015		Other Database Import	Chong,Y.; Ikematsu,H.
EPI806320	HA	Japan	2015-Jan-26	A/Fukuoka/DS-482v/2015		Other Database Import	Chong,Y.; Ikematsu,H.
EPI806319	HA	Japan	2015-Jan-24	A/Fukuoka/DS-472/2015		Other Database Import	Chong,Y.; Ikematsu,H.
EPI806314	HA	Japan	2015-Jan-22	A/Tokyo/DS-442v/2015		Other Database Import	Chong,Y.; Ikematsu,H.
EPI806313	HA	Japan	2015-Jan-20	A/Ishikawa/DS-427v/2015		Other Database Import	Chong,Y.; Ikematsu,H.
EPI806312	HA	Japan	2015-Jan-19	A/Kumamoto/DS-424v/2015		Other Database Import	Chong,Y.; Ikematsu,H.
EPI806311	HA	Japan	2015-Jan-17	A/Ishikawa/DS-403/2015		Other Database Import	Chong,Y.; Ikematsu,H.
EPI806305	HA	Japan	2015-Jan-09	A/Tokushima/DS-317v/2015		Other Database Import	Chong,Y.; Ikematsu,H.
EPI806304	HA	Japan	2015-Jan-09	A/Tokushima/DS-316/2015		Other Database Import	Chong,Y.; Ikematsu,H.
EPI806297	HA	Japan	2015-Jan-06	A/Fukuoka/DS-248/2015		Other Database Import	Chong,Y.; Ikematsu,H.
EPI806296	HA	Japan	2015-Jan-06	A/Chiba/DS-247/2015		Other Database Import	Chong,Y.; Ikematsu,H.
EPI806295	HA	Japan	2015-Jan-05	A/Ishikawa/DS-217/2015		Other Database Import	Chong,Y.; Ikematsu,H.
EPI788224	NP	United States	2015-Jan-07	A/Pennsylvania/09/2015		Other Database Import	Jernigan,D.; Wentworth,D.; Katz,J.; Barnes,J.; Garten,R.; Xu,X.
EPI788339	PB1	United States	2015-Jan-07	A/Pennsylvania/09/2015		Other Database Import	Jernigan,D.; Wentworth,D.; Katz,J.; Barnes,J.; Garten,R.; Xu,X.
EPI788092	NA	United States	2015-Jan-07	A/Pennsylvania/09/2015		Other Database Import	Jernigan,D.; Wentworth,D.; Katz,J.; Barnes,J.; Garten,R.; Xu,X.
EPI788105	NS	United States	2015-Jan-07	A/Pennsylvania/09/2015		Other Database Import	Jernigan,D.; Wentworth,D.; Katz,J.; Barnes,J.; Garten,R.; Xu,X.
EPI788103	MP	United States	2015-Jan-07	A/Pennsylvania/09/2015		Other Database Import	Jernigan,D.; Wentworth,D.; Katz,J.; Barnes,J.; Garten,R.; Xu,X.
EPI788124	HA	United States	2015-Jan-07	A/Pennsylvania/09/2015		Other Database Import	Jernigan,D.; Wentworth,D.; Katz,J.; Barnes,J.; Garten,R.; Xu,X.
EPI788098	PA	United States	2015-Jan-07	A/Pennsylvania/09/2015		Other Database Import	Jernigan,D.; Wentworth,D.; Katz,J.; Barnes,J.; Garten,R.; Xu,X.
EPI788100	PB2	United States	2015-Jan-07	A/Pennsylvania/09/2015		Other Database Import	Jernigan,D.; Wentworth,D.; Katz,J.; Barnes,J.; Garten,R.; Xu,X.
EPI933472	NA	United States	2015-Jan-07	A/Pennsylvania/09/2015		Other Database Import	Jernigan,D.; Wentworth,D.; Katz,J.; Barnes,J.; Garten,R.; Xu,X.
EPI933487	PA	United States	2015-Jan-07	A/Pennsylvania/09/2015		Other Database Import	Jernigan,D.; Wentworth,D.; Katz,J.; Barnes,J.; Garten,R.; Xu,X.
EPI933350	NS	United States	2015-Jan-07	A/Pennsylvania/09/2015		Other Database Import	Jernigan,D.; Wentworth,D.; Katz,J.; Barnes,J.; Garten,R.; Xu,X.
EPI933511	PB2	United States	2015-Jan-07	A/Pennsylvania/09/2015		Other Database Import	Jernigan,D.; Wentworth,D.; Katz,J.; Barnes,J.; Garten,R.; Xu,X.
EPI933413	PB1	United States	2015-Jan-07	A/Pennsylvania/09/2015		Other Database Import	Jernigan,D.; Wentworth,D.; Katz,J.; Barnes,J.; Garten,R.; Xu,X.
EPI933492	MP	United States	2015-Jan-07	A/Pennsylvania/09/2015		Other Database Import	Jernigan,D.; Wentworth,D.; Katz,J.; Barnes,J.; Garten,R.; Xu,X.
EPI933466	NP	United States	2015-Jan-07	A/Pennsylvania/09/2015		Other Database Import	Jernigan,D.; Wentworth,D.; Katz,J.; Barnes,J.; Garten,R.; Xu,X.
EPI933258	HA	United States	2015-Jan-07	A/Pennsylvania/09/2015		Other Database Import	Jernigan,D.; Wentworth,D.; Katz,J.; Barnes,J.; Garten,R.; Xu,X.
EPI758804	HA	Greece	2015-Jan-13	A/Athens.GR/101/2015		Hellenic Pasteur Institute	Athanasios, Kossyvakis; Kyriaki, Tryfinopoulou; Vasiliki, Pogka; Antonios, Kalliaropoulos; Emmanouil, Antalis ; Theodoros, Lytras; Alexios-Fotios A, Mentis; Adam, Meijer; Sotirios, Tsiodras; Petros, Karakitsos; Andreas F, Mentis
EPI758803	HA	Greece	2015-Jan-12	A/Athens.GR/91/2015		Hellenic Pasteur Institute	Athanasios, Kossyvakis; Kyriaki, Tryfinopoulou; Vasiliki, Pogka; Antonios, Kalliaropoulos; Emmanouil, Antalis ; Theodoros, Lytras; Alexios-Fotios A, Mentis; Adam, Meijer; Sotirios, Tsiodras; Petros, Karakitsos; Andreas F, Mentis
EPI755688	HA	Greece	2015-Jan-21	A/Athens.GR/327/2015		Hellenic Pasteur Institute	Athanasios, Kossyvakis; Kyriaki, Tryfinopoulou; Vasiliki, Pogka; Antonios, Kalliaropoulos; Emmanouil, Antalis ; Theodoros, Lytras; Alexios-Fotios A, Mentis; Adam, Meijer; Sotirios, Tsiodras; Petros, Karakitsos; Andreas F, Mentis
EPI755689	NA	Greece	2015-Jan-21	A/Athens.GR/327/2015		Hellenic Pasteur Institute	Athanasios, Kossyvakis; Kyriaki, Tryfinopoulou; Vasiliki, Pogka; Antonios, Kalliaropoulos; Emmanouil, Antalis ; Theodoros, Lytras; Alexios-Fotios A, Mentis; Adam, Meijer; Sotirios, Tsiodras; Petros, Karakitsos; Andreas F, Mentis
EPI755686	HA	Greece	2015-Jan-21	A/Athens.GR/279/2015	Hellenic Pasteur Institute	Hellenic Pasteur Institute	Athanasios, Kossyvakis; Kyriaki, Tryfinopoulou; Vasiliki, Pogka; Antonios, Kalliaropoulos; Emmanouil, Antalis ; Theodoros, Lytras; Alexios-Fotios A, Mentis; Adam, Meijer; Sotirios, Tsiodras; Petros, Karakitsos; Andreas F, Mentis
EPI755687	NA	Greece	2015-Jan-21	A/Athens.GR/279/2015	Hellenic Pasteur Institute	Hellenic Pasteur Institute	Athanasios, Kossyvakis; Kyriaki, Tryfinopoulou; Vasiliki, Pogka; Antonios, Kalliaropoulos; Emmanouil, Antalis ; Theodoros, Lytras; Alexios-Fotios A, Mentis; Adam, Meijer; Sotirios, Tsiodras; Petros, Karakitsos; Andreas F, Mentis
EPI755681	HA	Greece	2015-Jan-16	A/Athens.GR/167/2015		Hellenic Pasteur Institute	Athanasios, Kossyvakis; Kyriaki, Tryfinopoulou; Vasiliki, Pogka; Antonios, Kalliaropoulos; Emmanouil, Antalis ; Theodoros, Lytras; Alexios-Fotios A, Mentis; Adam, Meijer; Sotirios, Tsiodras; Petros, Karakitsos; Andreas F, Mentis
EPI755680	HA	Greece	2015-Jan-16	A/Athens.GR/165/2015	Hellenic Pasteur Institute	Hellenic Pasteur Institute	Athanasios, Kossyvakis; Kyriaki, Tryfinopoulou; Vasiliki, Pogka; Antonios, Kalliaropoulos; Emmanouil, Antalis ; Theodoros, Lytras; Alexios-Fotios A, Mentis; Adam, Meijer; Sotirios, Tsiodras; Petros, Karakitsos; Andreas F, Mentis
EPI752932	HA	Greece	2015-Jan-14	A/Athens.GR/120/2015	Hellenic Pasteur Institute	Hellenic Pasteur Institute	Athanasios, Kossyvakis; Kyriaki, Tryfinopoulou; Vasiliki, Pogka; Antonios, Kalliaropoulos; Emmanouil, Antalis ; Theodoros, Lytras; Alexios-Fotios A, Mentis; Adam, Meijer; Sotirios, Tsiodras; Petros, Karakitsos; Andreas F, Mentis
EPI752931	HA	Greece	2015-Jan-13	A/Kalamata.GR/97/2015	Hellenic Pasteur Institute	Hellenic Pasteur Institute	Athanasios, Kossyvakis; Kyriaki, Tryfinopoulou; Vasiliki, Pogka; Antonios, Kalliaropoulos; Emmanouil, Antalis ; Theodoros, Lytras; Alexios-Fotios A, Mentis; Adam, Meijer; Sotirios, Tsiodras; Petros, Karakitsos; Andreas F, Mentis
EPI752929	HA	Greece	2015-Jan-12	A/Athens.GR/74/2015	Hellenic Pasteur Institute	Hellenic Pasteur Institute	Athanasios, Kossyvakis; Kyriaki, Tryfinopoulou; Vasiliki, Pogka; Antonios, Kalliaropoulos; Emmanouil, Antalis ; Theodoros, Lytras; Alexios-Fotios A, Mentis; Adam, Meijer; Sotirios, Tsiodras; Petros, Karakitsos; Andreas F, Mentis
EPI752925	HA	Greece	2015-Jan-02	A/Athens.GR/17/2015	Hellenic Pasteur Institute	Hellenic Pasteur Institute	Athanasios, Kossyvakis; Kyriaki, Tryfinopoulou; Vasiliki, Pogka; Antonios, Kalliaropoulos; Emmanouil, Antalis ; Theodoros, Lytras; Alexios-Fotios A, Mentis; Adam, Meijer; Sotirios, Tsiodras; Petros, Karakitsos; Andreas F, Mentis
EPI752926	NA	Greece	2015-Jan-02	A/Athens.GR/17/2015	Hellenic Pasteur Institute	Hellenic Pasteur Institute	Athanasios, Kossyvakis; Kyriaki, Tryfinopoulou; Vasiliki, Pogka; Antonios, Kalliaropoulos; Emmanouil, Antalis ; Theodoros, Lytras; Alexios-Fotios A, Mentis; Adam, Meijer; Sotirios, Tsiodras; Petros, Karakitsos; Andreas F, Mentis
EPI752924	HA	Greece	2015-Jan-02	A/Athens.GR/9/2015	Hellenic Pasteur Institute	Hellenic Pasteur Institute	Athanasios, Kossyvakis; Kyriaki, Tryfinopoulou; Vasiliki, Pogka; Antonios, Kalliaropoulos; Emmanouil, Antalis ; Theodoros, Lytras; Alexios-Fotios A, Mentis; Adam, Meijer; Sotirios, Tsiodras; Petros, Karakitsos; Andreas F, Mentis
EPI752923	HA	Greece	2015-Jan-02	A/Athens.GR/8/2015	Hellenic Pasteur Institute	Hellenic Pasteur Institute	Athanasios, Kossyvakis; Kyriaki, Tryfinopoulou; Vasiliki, Pogka; Antonios, Kalliaropoulos; Emmanouil, Antalis ; Theodoros, Lytras; Alexios-Fotios A, Mentis; Adam, Meijer; Sotirios, Tsiodras; Petros, Karakitsos; Andreas F, Mentis
EPI752922	HA	Greece	2015-Jan-02	A/Athens.GR/7/2015	Hellenic Pasteur Institute	Hellenic Pasteur Institute	Athanasios, Kossyvakis; Kyriaki, Tryfinopoulou; Vasiliki, Pogka; Antonios, Kalliaropoulos; Emmanouil, Antalis ; Theodoros, Lytras; Alexios-Fotios A, Mentis; Adam, Meijer; Sotirios, Tsiodras; Petros, Karakitsos; Andreas F, Mentis
EPI752921	NA	Greece	2015-Jan-01	A/Athens.GR/6/2015	Hellenic Pasteur Institute	Hellenic Pasteur Institute	Athanasios, Kossyvakis; Kyriaki, Tryfinopoulou; Vasiliki, Pogka; Antonios, Kalliaropoulos; Emmanouil, Antalis ; Theodoros, Lytras; Alexios-Fotios A, Mentis; Adam, Meijer; Sotirios, Tsiodras; Petros, Karakitsos; Andreas F, Mentis
EPI752920	HA	Greece	2015-Jan-01	A/Athens.GR/6/2015	Hellenic Pasteur Institute	Hellenic Pasteur Institute	Athanasios, Kossyvakis; Kyriaki, Tryfinopoulou; Vasiliki, Pogka; Antonios, Kalliaropoulos; Emmanouil, Antalis ; Theodoros, Lytras; Alexios-Fotios A, Mentis; Adam, Meijer; Sotirios, Tsiodras; Petros, Karakitsos; Andreas F, Mentis
EPI737256	HA	Canada	2015-Jan-14	A/Quebec/19/2015		Other Database Import	Skowronski,D.M.; Chambers,C.; Sabaiduc,S.; De Serres,G.; Winter,A.-L.; Dickinson,J.A.; Gubbay,J.; Drews,S.J.; Martineau,C.; Krajden,M.; Eshaghi,A.; Kwindt,T.L.; Bastien,N.; Li,Y.
EPI737248	HA	Canada	2015-Jan-12	A/Quebec/17/2015		Other Database Import	Skowronski,D.M.; Chambers,C.; Sabaiduc,S.; De Serres,G.; Winter,A.-L.; Dickinson,J.A.; Gubbay,J.; Drews,S.J.; Martineau,C.; Krajden,M.; Eshaghi,A.; Kwindt,T.L.; Bastien,N.; Li,Y.
EPI737247	HA	Canada	2015-Jan-09	A/Quebec/14/2015		Other Database Import	Skowronski,D.M.; Chambers,C.; Sabaiduc,S.; De Serres,G.; Winter,A.-L.; Dickinson,J.A.; Gubbay,J.; Drews,S.J.; Martineau,C.; Krajden,M.; Eshaghi,A.; Kwindt,T.L.; Bastien,N.; Li,Y.
EPI737235	HA	Canada	2015-Jan-14	A/Ontario/35/2015		Other Database Import	Skowronski,D.M.; Chambers,C.; Sabaiduc,S.; De Serres,G.; Winter,A.-L.; Dickinson,J.A.; Gubbay,J.; Drews,S.J.; Martineau,C.; Krajden,M.; Eshaghi,A.; Kwindt,T.L.; Bastien,N.; Li,Y.
EPI737234	HA	Canada	2015-Jan-29	A/Ontario/54/2015		Other Database Import	Skowronski,D.M.; Chambers,C.; Sabaiduc,S.; De Serres,G.; Winter,A.-L.; Dickinson,J.A.; Gubbay,J.; Drews,S.J.; Martineau,C.; Krajden,M.; Eshaghi,A.; Kwindt,T.L.; Bastien,N.; Li,Y.
EPI737231	HA	Canada	2015-Jan-26	A/Ontario/46/2015		Other Database Import	Skowronski,D.M.; Chambers,C.; Sabaiduc,S.; De Serres,G.; Winter,A.-L.; Dickinson,J.A.; Gubbay,J.; Drews,S.J.; Martineau,C.; Krajden,M.; Eshaghi,A.; Kwindt,T.L.; Bastien,N.; Li,Y.
EPI737217	HA	Canada	2015-Jan-23	A/Ontario/42/2015		Other Database Import	Skowronski,D.M.; Chambers,C.; Sabaiduc,S.; De Serres,G.; Winter,A.-L.; Dickinson,J.A.; Gubbay,J.; Drews,S.J.; Martineau,C.; Krajden,M.; Eshaghi,A.; Kwindt,T.L.; Bastien,N.; Li,Y.
EPI737213	HA	Canada	2015-Jan-20	A/Ontario/38/2015		Other Database Import	Skowronski,D.M.; Chambers,C.; Sabaiduc,S.; De Serres,G.; Winter,A.-L.; Dickinson,J.A.; Gubbay,J.; Drews,S.J.; Martineau,C.; Krajden,M.; Eshaghi,A.; Kwindt,T.L.; Bastien,N.; Li,Y.
EPI737211	HA	Canada	2015-Jan-06	A/Ontario/6/2015		Other Database Import	Skowronski,D.M.; Chambers,C.; Sabaiduc,S.; De Serres,G.; Winter,A.-L.; Dickinson,J.A.; Gubbay,J.; Drews,S.J.; Martineau,C.; Krajden,M.; Eshaghi,A.; Kwindt,T.L.; Bastien,N.; Li,Y.
EPI737199	HA	Canada	2015-Jan-14	A/Ontario/30/2015		Other Database Import	Skowronski,D.M.; Chambers,C.; Sabaiduc,S.; De Serres,G.; Winter,A.-L.; Dickinson,J.A.; Gubbay,J.; Drews,S.J.; Martineau,C.; Krajden,M.; Eshaghi,A.; Kwindt,T.L.; Bastien,N.; Li,Y.
EPI737195	HA	Canada	2015-Jan-27	A/Ontario/51/2015		Other Database Import	Skowronski,D.M.; Chambers,C.; Sabaiduc,S.; De Serres,G.; Winter,A.-L.; Dickinson,J.A.; Gubbay,J.; Drews,S.J.; Martineau,C.; Krajden,M.; Eshaghi,A.; Kwindt,T.L.; Bastien,N.; Li,Y.
EPI737194	HA	Canada	2015-Jan-15	A/Ontario/26/2015		Other Database Import	Skowronski,D.M.; Chambers,C.; Sabaiduc,S.; De Serres,G.; Winter,A.-L.; Dickinson,J.A.; Gubbay,J.; Drews,S.J.; Martineau,C.; Krajden,M.; Eshaghi,A.; Kwindt,T.L.; Bastien,N.; Li,Y.
EPI737191	HA	Canada	2015-Jan-22	A/Ontario/43/2015		Other Database Import	Skowronski,D.M.; Chambers,C.; Sabaiduc,S.; De Serres,G.; Winter,A.-L.; Dickinson,J.A.; Gubbay,J.; Drews,S.J.; Martineau,C.; Krajden,M.; Eshaghi,A.; Kwindt,T.L.; Bastien,N.; Li,Y.
EPI737171	HA	Canada	2015-Jan-05	A/Ontario/5/2015		Other Database Import	Skowronski,D.M.; Chambers,C.; Sabaiduc,S.; De Serres,G.; Winter,A.-L.; Dickinson,J.A.; Gubbay,J.; Drews,S.J.; Martineau,C.; Krajden,M.; Eshaghi,A.; Kwindt,T.L.; Bastien,N.; Li,Y.
EPI737169	HA	Canada	2015-Jan-11	A/Ontario/15/2015		Other Database Import	Skowronski,D.M.; Chambers,C.; Sabaiduc,S.; De Serres,G.; Winter,A.-L.; Dickinson,J.A.; Gubbay,J.; Drews,S.J.; Martineau,C.; Krajden,M.; Eshaghi,A.; Kwindt,T.L.; Bastien,N.; Li,Y.
EPI737165	HA	Canada	2015-Jan-13	A/Ontario/28/2015		Other Database Import	Skowronski,D.M.; Chambers,C.; Sabaiduc,S.; De Serres,G.; Winter,A.-L.; Dickinson,J.A.; Gubbay,J.; Drews,S.J.; Martineau,C.; Krajden,M.; Eshaghi,A.; Kwindt,T.L.; Bastien,N.; Li,Y.
EPI737164	HA	Canada	2015-Jan-20	A/Ontario/34/2015		Other Database Import	Skowronski,D.M.; Chambers,C.; Sabaiduc,S.; De Serres,G.; Winter,A.-L.; Dickinson,J.A.; Gubbay,J.; Drews,S.J.; Martineau,C.; Krajden,M.; Eshaghi,A.; Kwindt,T.L.; Bastien,N.; Li,Y.
EPI737163	HA	Canada	2015-Jan-14	A/Ontario/29/2015		Other Database Import	Skowronski,D.M.; Chambers,C.; Sabaiduc,S.; De Serres,G.; Winter,A.-L.; Dickinson,J.A.; Gubbay,J.; Drews,S.J.; Martineau,C.; Krajden,M.; Eshaghi,A.; Kwindt,T.L.; Bastien,N.; Li,Y.
EPI737162	HA	Canada	2015-Jan-28	A/Ontario/56/2015		Other Database Import	Skowronski,D.M.; Chambers,C.; Sabaiduc,S.; De Serres,G.; Winter,A.-L.; Dickinson,J.A.; Gubbay,J.; Drews,S.J.; Martineau,C.; Krajden,M.; Eshaghi,A.; Kwindt,T.L.; Bastien,N.; Li,Y.
EPI737148	HA	Canada	2015-Jan-27	A/British Columbia/42/2015		Other Database Import	Skowronski,D.M.; Chambers,C.; Sabaiduc,S.; De Serres,G.; Winter,A.-L.; Dickinson,J.A.; Gubbay,J.; Drews,S.J.; Martineau,C.; Krajden,M.; Eshaghi,A.; Kwindt,T.L.; Bastien,N.; Li,Y.
EPI737147	HA	Canada	2015-Jan-13	A/British Columbia/24/2015		Other Database Import	Skowronski,D.M.; Chambers,C.; Sabaiduc,S.; De Serres,G.; Winter,A.-L.; Dickinson,J.A.; Gubbay,J.; Drews,S.J.; Martineau,C.; Krajden,M.; Eshaghi,A.; Kwindt,T.L.; Bastien,N.; Li,Y.
EPI737146	HA	Canada	2015-Jan-19	A/British Columbia/35/2015		Other Database Import	Skowronski,D.M.; Chambers,C.; Sabaiduc,S.; De Serres,G.; Winter,A.-L.; Dickinson,J.A.; Gubbay,J.; Drews,S.J.; Martineau,C.; Krajden,M.; Eshaghi,A.; Kwindt,T.L.; Bastien,N.; Li,Y.
EPI737126	HA	Canada	2015-Jan-12	A/British Columbia/16/2015		Other Database Import	Skowronski,D.M.; Chambers,C.; Sabaiduc,S.; De Serres,G.; Winter,A.-L.; Dickinson,J.A.; Gubbay,J.; Drews,S.J.; Martineau,C.; Krajden,M.; Eshaghi,A.; Kwindt,T.L.; Bastien,N.; Li,Y.
EPI737124	HA	Canada	2015-Jan-26	A/British Columbia/40/2015		Other Database Import	Skowronski,D.M.; Chambers,C.; Sabaiduc,S.; De Serres,G.; Winter,A.-L.; Dickinson,J.A.; Gubbay,J.; Drews,S.J.; Martineau,C.; Krajden,M.; Eshaghi,A.; Kwindt,T.L.; Bastien,N.; Li,Y.
EPI737123	HA	Canada	2015-Jan-16	A/British Columbia/32/2015		Other Database Import	Skowronski,D.M.; Chambers,C.; Sabaiduc,S.; De Serres,G.; Winter,A.-L.; Dickinson,J.A.; Gubbay,J.; Drews,S.J.; Martineau,C.; Krajden,M.; Eshaghi,A.; Kwindt,T.L.; Bastien,N.; Li,Y.
EPI737122	HA	Canada	2015-Jan-12	A/British Columbia/18/2015		Other Database Import	Skowronski,D.M.; Chambers,C.; Sabaiduc,S.; De Serres,G.; Winter,A.-L.; Dickinson,J.A.; Gubbay,J.; Drews,S.J.; Martineau,C.; Krajden,M.; Eshaghi,A.; Kwindt,T.L.; Bastien,N.; Li,Y.
EPI737120	HA	Canada	2015-Jan-08	A/British Columbia/14/2015		Other Database Import	Skowronski,D.M.; Chambers,C.; Sabaiduc,S.; De Serres,G.; Winter,A.-L.; Dickinson,J.A.; Gubbay,J.; Drews,S.J.; Martineau,C.; Krajden,M.; Eshaghi,A.; Kwindt,T.L.; Bastien,N.; Li,Y.
EPI737119	HA	Canada	2015-Jan-26	A/British Columbia/39/2015		Other Database Import	Skowronski,D.M.; Chambers,C.; Sabaiduc,S.; De Serres,G.; Winter,A.-L.; Dickinson,J.A.; Gubbay,J.; Drews,S.J.; Martineau,C.; Krajden,M.; Eshaghi,A.; Kwindt,T.L.; Bastien,N.; Li,Y.
EPI737109	HA	Canada	2015-Jan-13	A/Alberta/17/2015		Other Database Import	Skowronski,D.M.; Chambers,C.; Sabaiduc,S.; De Serres,G.; Winter,A.-L.; Dickinson,J.A.; Gubbay,J.; Drews,S.J.; Martineau,C.; Krajden,M.; Eshaghi,A.; Kwindt,T.L.; Bastien,N.; Li,Y.
EPI737107	HA	Canada	2015-Jan-05	A/Alberta/3/2015		Other Database Import	Skowronski,D.M.; Chambers,C.; Sabaiduc,S.; De Serres,G.; Winter,A.-L.; Dickinson,J.A.; Gubbay,J.; Drews,S.J.; Martineau,C.; Krajden,M.; Eshaghi,A.; Kwindt,T.L.; Bastien,N.; Li,Y.
EPI737106	HA	Canada	2015-Jan-16	A/Alberta/19/2015		Other Database Import	Skowronski,D.M.; Chambers,C.; Sabaiduc,S.; De Serres,G.; Winter,A.-L.; Dickinson,J.A.; Gubbay,J.; Drews,S.J.; Martineau,C.; Krajden,M.; Eshaghi,A.; Kwindt,T.L.; Bastien,N.; Li,Y.
EPI737101	HA	Canada	2015-Jan-02	A/Alberta/1/2015		Other Database Import	Skowronski,D.M.; Chambers,C.; Sabaiduc,S.; De Serres,G.; Winter,A.-L.; Dickinson,J.A.; Gubbay,J.; Drews,S.J.; Martineau,C.; Krajden,M.; Eshaghi,A.; Kwindt,T.L.; Bastien,N.; Li,Y.
EPI737100	HA	Canada	2015-Jan-06	A/Alberta/10/2015		Other Database Import	Skowronski,D.M.; Chambers,C.; Sabaiduc,S.; De Serres,G.; Winter,A.-L.; Dickinson,J.A.; Gubbay,J.; Drews,S.J.; Martineau,C.; Krajden,M.; Eshaghi,A.; Kwindt,T.L.; Bastien,N.; Li,Y.
EPI737098	HA	Canada	2015-Jan-28	A/Alberta/24/2015		Other Database Import	Skowronski,D.M.; Chambers,C.; Sabaiduc,S.; De Serres,G.; Winter,A.-L.; Dickinson,J.A.; Gubbay,J.; Drews,S.J.; Martineau,C.; Krajden,M.; Eshaghi,A.; Kwindt,T.L.; Bastien,N.; Li,Y.
EPI737090	HA	Canada	2015-Jan-26	A/Alberta/22/2015		Other Database Import	Skowronski,D.M.; Chambers,C.; Sabaiduc,S.; De Serres,G.; Winter,A.-L.; Dickinson,J.A.; Gubbay,J.; Drews,S.J.; Martineau,C.; Krajden,M.; Eshaghi,A.; Kwindt,T.L.; Bastien,N.; Li,Y.
EPI737085	HA	Canada	2015-Jan-22	A/Alberta/20/2015		Other Database Import	Skowronski,D.M.; Chambers,C.; Sabaiduc,S.; De Serres,G.; Winter,A.-L.; Dickinson,J.A.; Gubbay,J.; Drews,S.J.; Martineau,C.; Krajden,M.; Eshaghi,A.; Kwindt,T.L.; Bastien,N.; Li,Y.
EPI737084	HA	Canada	2015-Jan-04	A/Alberta/2/2015		Other Database Import	Skowronski,D.M.; Chambers,C.; Sabaiduc,S.; De Serres,G.; Winter,A.-L.; Dickinson,J.A.; Gubbay,J.; Drews,S.J.; Martineau,C.; Krajden,M.; Eshaghi,A.; Kwindt,T.L.; Bastien,N.; Li,Y.
EPI737083	HA	Canada	2015-Jan-15	A/Alberta/18/2015		Other Database Import	Skowronski,D.M.; Chambers,C.; Sabaiduc,S.; De Serres,G.; Winter,A.-L.; Dickinson,J.A.; Gubbay,J.; Drews,S.J.; Martineau,C.; Krajden,M.; Eshaghi,A.; Kwindt,T.L.; Bastien,N.; Li,Y.
EPI737082	HA	Canada	2015-Jan-27	A/Alberta/23/2015		Other Database Import	Skowronski,D.M.; Chambers,C.; Sabaiduc,S.; De Serres,G.; Winter,A.-L.; Dickinson,J.A.; Gubbay,J.; Drews,S.J.; Martineau,C.; Krajden,M.; Eshaghi,A.; Kwindt,T.L.; Bastien,N.; Li,Y.
EPI727565	NA	Singapore	2015-Jan-12	A/Singapore/TT027/2015	Ministry of Health, Singapore	Ministry of Health, Singapore	Chen,B.; Phuah,S.P.; Chen,S.L.; Yen,T.; Yeo,J.; Cui,L.; Lin,R.T.P.
EPI727566	HA	Singapore	2015-Jan-12	A/Singapore/TT027/2015	Ministry of Health, Singapore	Ministry of Health, Singapore	Chen,B.; Phuah,S.P.; Chen,S.L.; Yen,T.; Yeo,J.; Cui,L.; Lin,R.T.P.
EPI727563	NA	Singapore	2015-Jan-12	A/Singapore/TT011/2015	Ministry of Health, Singapore	Ministry of Health, Singapore	Chen,B.; Phuah,S.P.; Chen,S.L.; Yen,T.; Yeo,J.; Cui,L.; Lin,R.T.P.
EPI727564	HA	Singapore	2015-Jan-12	A/Singapore/TT011/2015	Ministry of Health, Singapore	Ministry of Health, Singapore	Chen,B.; Phuah,S.P.; Chen,S.L.; Yen,T.; Yeo,J.; Cui,L.; Lin,R.T.P.
EPI727561	NA	Singapore	2015-Jan-26	A/Singapore/TT082/2015	Ministry of Health, Singapore	Ministry of Health, Singapore	Chen,B.; Phuah,S.P.; Chen,S.L.; Yen,T.; Yeo,J.; Cui,L.; Lin,R.T.P.
EPI727562	HA	Singapore	2015-Jan-26	A/Singapore/TT082/2015	Ministry of Health, Singapore	Ministry of Health, Singapore	Chen,B.; Phuah,S.P.; Chen,S.L.; Yen,T.; Yeo,J.; Cui,L.; Lin,R.T.P.
EPI727545	NA	Singapore	2015-Jan-12	A/Singapore/EN017/2015	Ministry of Health, Singapore	Ministry of Health, Singapore	Chen,B.; Phuah,S.P.; Chen,S.L.; Yen,T.; Yeo,J.; Cui,L.; Lin,R.T.P.
EPI727546	HA	Singapore	2015-Jan-12	A/Singapore/EN017/2015	Ministry of Health, Singapore	Ministry of Health, Singapore	Chen,B.; Phuah,S.P.; Chen,S.L.; Yen,T.; Yeo,J.; Cui,L.; Lin,R.T.P.
EPI727541	NA	Singapore	2015-Jan-19	A/Singapore/GP075/2015	Ministry of Health, Singapore	Ministry of Health, Singapore	Chen,B.; Phuah,S.P.; Chen,S.L.; Yen,T.; Yeo,J.; Cui,L.; Lin,R.T.P.
EPI727542	HA	Singapore	2015-Jan-19	A/Singapore/GP075/2015	Ministry of Health, Singapore	Ministry of Health, Singapore	Chen,B.; Phuah,S.P.; Chen,S.L.; Yen,T.; Yeo,J.; Cui,L.; Lin,R.T.P.
EPI727535	NA	Singapore	2015-Jan-08	A/Singapore/GP030/2015	Ministry of Health, Singapore	Ministry of Health, Singapore	Chen,B.; Phuah,S.P.; Chen,S.L.; Yen,T.; Yeo,J.; Cui,L.; Lin,R.T.P.
EPI727536	HA	Singapore	2015-Jan-08	A/Singapore/GP030/2015	Ministry of Health, Singapore	Ministry of Health, Singapore	Chen,B.; Phuah,S.P.; Chen,S.L.; Yen,T.; Yeo,J.; Cui,L.; Lin,R.T.P.
EPI727533	NA	Singapore	2015-Jan-06	A/Singapore/GP016/2015	Ministry of Health, Singapore	Ministry of Health, Singapore	Chen,B.; Phuah,S.P.; Chen,S.L.; Yen,T.; Yeo,J.; Cui,L.; Lin,R.T.P.
EPI727534	HA	Singapore	2015-Jan-06	A/Singapore/GP016/2015	Ministry of Health, Singapore	Ministry of Health, Singapore	Chen,B.; Phuah,S.P.; Chen,S.L.; Yen,T.; Yeo,J.; Cui,L.; Lin,R.T.P.
EPI715406	PA	India	2015-Jan-20	A/India/0027/2015	National Institute of Virology	Centers for Disease Control and Prevention
EPI715407	PB2	India	2015-Jan-20	A/India/0027/2015	National Institute of Virology	Centers for Disease Control and Prevention
EPI715408	PB1	India	2015-Jan-20	A/India/0027/2015	National Institute of Virology	Centers for Disease Control and Prevention
EPI715403	NP	India	2015-Jan-20	A/India/0027/2015	National Institute of Virology	Centers for Disease Control and Prevention
EPI715404	NS	India	2015-Jan-20	A/India/0027/2015	National Institute of Virology	Centers for Disease Control and Prevention
EPI715405	MP	India	2015-Jan-20	A/India/0027/2015	National Institute of Virology	Centers for Disease Control and Prevention
EPI715409	NA	India	2015-Jan-20	A/India/0027/2015	National Institute of Virology	Centers for Disease Control and Prevention
EPI715410	HA	India	2015-Jan-20	A/India/0027/2015	National Institute of Virology	Centers for Disease Control and Prevention
EPI696118	HA	Russian Federation	2015-Jan-03	A/Khabarovsk/RII08/2015		WHO National Influenza Centre Russian Federation
EPI696112	HA	Russian Federation	2015-Jan-19	A/Khabarovsk/RII12/2015		WHO National Influenza Centre Russian Federation
EPI696109	HA	Russian Federation	2015-Jan-23	A/Khabarovsk/RII14/2015		WHO National Influenza Centre Russian Federation
EPI696105	HA	Russian Federation	2015-Jan-24	A/Saint-Petersburg/RII701S/2015		WHO National Influenza Centre Russian Federation
EPI696104	HA	Russian Federation	2015-Jan-26	A/Saint-Petersburg/RII35/2015		WHO National Influenza Centre Russian Federation
EPI682696	HA	France	2015-Jan-28	A/Corsica/40-09/2015		Other Database Import	Falchi,A.; Masse,S.; Minodier,L.
EPI682694	HA	France	2015-Jan-28	A/Corsica/40-03/2015		Other Database Import	Falchi,A.; Masse,S.; Minodier,L.
EPI682673	HA	France	2015-Jan-16	A/Corsica/3490-2/2015		Other Database Import	Falchi,A.; Masse,S.; Minodier,L.
EPI678118	HA	Spain	2015-Jan-22	A/Castilla La Mancha/526/2015	Instituto de Salud Carlos III	Crick Worldwide Influenza Centre
EPI678119	NA	Spain	2015-Jan-22	A/Castilla La Mancha/526/2015	Instituto de Salud Carlos III	Crick Worldwide Influenza Centre
EPI672428	HA	Serbia	2015-Jan-19	A/Serbia/361/2015	Institute of Immunology and Virology Torlak	Crick Worldwide Influenza Centre
EPI672429	NA	Serbia	2015-Jan-19	A/Serbia/361/2015	Institute of Immunology and Virology Torlak	Crick Worldwide Influenza Centre
EPI672373	HA	Mozambique	2015-Jan-26	A/Mozambique/IR422/2015	Laboratório de Isolamento Viral	Crick Worldwide Influenza Centre
EPI672374	NA	Mozambique	2015-Jan-26	A/Mozambique/IR422/2015	Laboratório de Isolamento Viral	Crick Worldwide Influenza Centre
EPI672371	HA	Mozambique	2015-Jan-26	A/Mozambique/IR421/2015	Laboratório de Isolamento Viral	Crick Worldwide Influenza Centre
EPI672372	NA	Mozambique	2015-Jan-26	A/Mozambique/IR421/2015	Laboratório de Isolamento Viral	Crick Worldwide Influenza Centre
EPI671913	HA	United States	2015-Jan-29	A/Washington/4788/2015		Other Database Import	Gruner,W.E.; Jones,S.L.; Sinclair,L.E.; Sarria,S.H.; Bisaha,S.A.; Canas,L.C.; Baker,J.A.; Couch,M.R.; Garrett,C.M.; Powell,M.L.; Hanson,J.F.; Yohannes,R.A.; DeMarcus,L.S.; Smith,J.P.; Fumia,K.F.; Federinko,S.P.; Macias,E.A.; Olsen,E.T.; Sjoberg,P.A.
EPI671887	HA	Japan	2015-Jan-28	A/Japan/4762/2015		Other Database Import	Gruner,W.E.; Jones,S.L.; Sinclair,L.E.; Sarria,S.H.; Bisaha,S.A.; Canas,L.C.; Baker,J.A.; Couch,M.R.; Garrett,C.M.; Powell,M.L.; Hanson,J.F.; Yohannes,R.A.; DeMarcus,L.S.; Smith,J.P.; Fumia,K.F.; Federinko,S.P.; Macias,E.A.; Olsen,E.T.; Sjoberg,P.A.
EPI888841	NA	Japan	2015-Jan-28	A/Japan/4762/2015		Other Database Import	Gruner,W.E.; Jones,S.L.; Sinclair,L.E.; Sarria,S.H.; Bisaha,S.A.; Canas,L.C.; Baker,J.A.; Couch,M.R.; Garrett,C.M.; Powell,M.L.; Hanson,J.F.; Yohannes,R.A.; DeMarcus,L.S.; Smith,J.P.; Fumia,K.F.; Federinko,S.P.; Macias,E.A.; Olsen,E.T.; Sjoberg,P.A.
EPI671875	HA	Japan	2015-Jan-28	A/Japan/4750/2015		Other Database Import	Gruner,W.E.; Jones,S.L.; Sinclair,L.E.; Sarria,S.H.; Bisaha,S.A.; Canas,L.C.; Baker,J.A.; Couch,M.R.; Garrett,C.M.; Powell,M.L.; Hanson,J.F.; Yohannes,R.A.; DeMarcus,L.S.; Smith,J.P.; Fumia,K.F.; Federinko,S.P.; Macias,E.A.; Olsen,E.T.; Sjoberg,P.A.
EPI671872	HA	Japan	2015-Jan-30	A/Japan/4747/2015		Other Database Import	Gruner,W.E.; Jones,S.L.; Sinclair,L.E.; Sarria,S.H.; Bisaha,S.A.; Canas,L.C.; Baker,J.A.; Couch,M.R.; Garrett,C.M.; Powell,M.L.; Hanson,J.F.; Yohannes,R.A.; DeMarcus,L.S.; Smith,J.P.; Fumia,K.F.; Federinko,S.P.; Macias,E.A.; Olsen,E.T.; Sjoberg,P.A.
EPI888838	NA	Japan	2015-Jan-30	A/Japan/4747/2015		Other Database Import	Gruner,W.E.; Jones,S.L.; Sinclair,L.E.; Sarria,S.H.; Bisaha,S.A.; Canas,L.C.; Baker,J.A.; Couch,M.R.; Garrett,C.M.; Powell,M.L.; Hanson,J.F.; Yohannes,R.A.; DeMarcus,L.S.; Smith,J.P.; Fumia,K.F.; Federinko,S.P.; Macias,E.A.; Olsen,E.T.; Sjoberg,P.A.
EPI671871	HA	United States	2015-Jan-26	A/Hawaii/4746/2015		Other Database Import	Gruner,W.E.; Jones,S.L.; Sinclair,L.E.; Sarria,S.H.; Bisaha,S.A.; Canas,L.C.; Baker,J.A.; Couch,M.R.; Garrett,C.M.; Powell,M.L.; Hanson,J.F.; Yohannes,R.A.; DeMarcus,L.S.; Smith,J.P.; Fumia,K.F.; Federinko,S.P.; Macias,E.A.; Olsen,E.T.; Sjoberg,P.A.
EPI663254	HA	United States	2015-Jan-12	A/Wyoming/4730/2015		Other Database Import	Gruner,W.E.; Jones,S.L.; Sinclair,L.E.; Sarria,S.H.; Bisaha,S.A.; Canas,L.C.; Baker,J.A.; Couch,M.R.; Garrett,C.M.; Powell,M.L.; Hanson,J.F.; Yohannes,R.A.; DeMarcus,L.S.; Smith,J.P.; Fumia,K.F.; Federinko,S.P.; Macias,E.A.; Olsen,E.T.; Sjoberg,P.A.
EPI663249	HA	United States	2015-Jan-09	A/Washington/4725/2015		Other Database Import	Gruner,W.E.; Jones,S.L.; Sinclair,L.E.; Sarria,S.H.; Bisaha,S.A.; Canas,L.C.; Baker,J.A.; Couch,M.R.; Garrett,C.M.; Powell,M.L.; Hanson,J.F.; Yohannes,R.A.; DeMarcus,L.S.; Smith,J.P.; Fumia,K.F.; Federinko,S.P.; Macias,E.A.; Olsen,E.T.; Sjoberg,P.A.
EPI663241	HA	United States	2015-Jan-12	A/Texas/4717/2015		Other Database Import	Gruner,W.E.; Jones,S.L.; Sinclair,L.E.; Sarria,S.H.; Bisaha,S.A.; Canas,L.C.; Baker,J.A.; Couch,M.R.; Garrett,C.M.; Powell,M.L.; Hanson,J.F.; Yohannes,R.A.; DeMarcus,L.S.; Smith,J.P.; Fumia,K.F.; Federinko,S.P.; Macias,E.A.; Olsen,E.T.; Sjoberg,P.A.
EPI663237	HA	United States	2015-Jan-23	A/South Dakota/4713/2015		Other Database Import	Gruner,W.E.; Jones,S.L.; Sinclair,L.E.; Sarria,S.H.; Bisaha,S.A.; Canas,L.C.; Baker,J.A.; Couch,M.R.; Garrett,C.M.; Powell,M.L.; Hanson,J.F.; Yohannes,R.A.; DeMarcus,L.S.; Smith,J.P.; Fumia,K.F.; Federinko,S.P.; Macias,E.A.; Olsen,E.T.; Sjoberg,P.A.
EPI663232	HA	United States	2015-Jan-23	A/South Dakota/4708/2015		Other Database Import	Gruner,W.E.; Jones,S.L.; Sinclair,L.E.; Sarria,S.H.; Bisaha,S.A.; Canas,L.C.; Baker,J.A.; Couch,M.R.; Garrett,C.M.; Powell,M.L.; Hanson,J.F.; Yohannes,R.A.; DeMarcus,L.S.; Smith,J.P.; Fumia,K.F.; Federinko,S.P.; Macias,E.A.; Olsen,E.T.; Sjoberg,P.A.
EPI663227	HA	United States	2015-Jan-26	A/Rhode Island/4703/2015		Other Database Import	Gruner,W.E.; Jones,S.L.; Sinclair,L.E.; Sarria,S.H.; Bisaha,S.A.; Canas,L.C.; Baker,J.A.; Couch,M.R.; Garrett,C.M.; Powell,M.L.; Hanson,J.F.; Yohannes,R.A.; DeMarcus,L.S.; Smith,J.P.; Fumia,K.F.; Federinko,S.P.; Macias,E.A.; Olsen,E.T.; Sjoberg,P.A.
EPI663211	HA	United States	2015-Jan-30	A/New York/4687/2015		Other Database Import	Gruner,W.E.; Jones,S.L.; Sinclair,L.E.; Sarria,S.H.; Bisaha,S.A.; Canas,L.C.; Baker,J.A.; Couch,M.R.; Garrett,C.M.; Powell,M.L.; Hanson,J.F.; Yohannes,R.A.; DeMarcus,L.S.; Smith,J.P.; Fumia,K.F.; Federinko,S.P.; Macias,E.A.; Olsen,E.T.; Sjoberg,P.A.
EPI663209	HA	United States	2015-Jan-28	A/New York/4685/2015		Other Database Import	Gruner,W.E.; Jones,S.L.; Sinclair,L.E.; Sarria,S.H.; Bisaha,S.A.; Canas,L.C.; Baker,J.A.; Couch,M.R.; Garrett,C.M.; Powell,M.L.; Hanson,J.F.; Yohannes,R.A.; DeMarcus,L.S.; Smith,J.P.; Fumia,K.F.; Federinko,S.P.; Macias,E.A.; Olsen,E.T.; Sjoberg,P.A.
EPI663203	HA	United States	2015-Jan-21	A/New Mexico/4679/2015		Other Database Import	Gruner,W.E.; Jones,S.L.; Sinclair,L.E.; Sarria,S.H.; Bisaha,S.A.; Canas,L.C.; Baker,J.A.; Couch,M.R.; Garrett,C.M.; Powell,M.L.; Hanson,J.F.; Yohannes,R.A.; DeMarcus,L.S.; Smith,J.P.; Fumia,K.F.; Federinko,S.P.; Macias,E.A.; Olsen,E.T.; Sjoberg,P.A.
EPI663194	HA	United States	2015-Jan-22	A/Nebraska/4670/2015		Other Database Import	Gruner,W.E.; Jones,S.L.; Sinclair,L.E.; Sarria,S.H.; Bisaha,S.A.; Canas,L.C.; Baker,J.A.; Couch,M.R.; Garrett,C.M.; Powell,M.L.; Hanson,J.F.; Yohannes,R.A.; DeMarcus,L.S.; Smith,J.P.; Fumia,K.F.; Federinko,S.P.; Macias,E.A.; Olsen,E.T.; Sjoberg,P.A.
EPI663189	HA	United States	2015-Jan-26	A/Massachusetts/4665/2015		Other Database Import	Gruner,W.E.; Jones,S.L.; Sinclair,L.E.; Sarria,S.H.; Bisaha,S.A.; Canas,L.C.; Baker,J.A.; Couch,M.R.; Garrett,C.M.; Powell,M.L.; Hanson,J.F.; Yohannes,R.A.; DeMarcus,L.S.; Smith,J.P.; Fumia,K.F.; Federinko,S.P.; Macias,E.A.; Olsen,E.T.; Sjoberg,P.A.
EPI663187	HA	United States	2015-Jan-27	A/Maryland/4663/2015		Other Database Import	Gruner,W.E.; Jones,S.L.; Sinclair,L.E.; Sarria,S.H.; Bisaha,S.A.; Canas,L.C.; Baker,J.A.; Couch,M.R.; Garrett,C.M.; Powell,M.L.; Hanson,J.F.; Yohannes,R.A.; DeMarcus,L.S.; Smith,J.P.; Fumia,K.F.; Federinko,S.P.; Macias,E.A.; Olsen,E.T.; Sjoberg,P.A.
EPI663178	HA	United States	2015-Jan-28	A/Kansas/4654/2015		Other Database Import	Gruner,W.E.; Jones,S.L.; Sinclair,L.E.; Sarria,S.H.; Bisaha,S.A.; Canas,L.C.; Baker,J.A.; Couch,M.R.; Garrett,C.M.; Powell,M.L.; Hanson,J.F.; Yohannes,R.A.; DeMarcus,L.S.; Smith,J.P.; Fumia,K.F.; Federinko,S.P.; Macias,E.A.; Olsen,E.T.; Sjoberg,P.A.
EPI663176	HA	United States	2015-Jan-21	A/Kansas/4652/2015		Other Database Import	Gruner,W.E.; Jones,S.L.; Sinclair,L.E.; Sarria,S.H.; Bisaha,S.A.; Canas,L.C.; Baker,J.A.; Couch,M.R.; Garrett,C.M.; Powell,M.L.; Hanson,J.F.; Yohannes,R.A.; DeMarcus,L.S.; Smith,J.P.; Fumia,K.F.; Federinko,S.P.; Macias,E.A.; Olsen,E.T.; Sjoberg,P.A.
EPI663166	HA	Japan	2015-Jan-12	A/Japan/4642/2015		Other Database Import	Gruner,W.E.; Jones,S.L.; Sinclair,L.E.; Sarria,S.H.; Bisaha,S.A.; Canas,L.C.; Baker,J.A.; Couch,M.R.; Garrett,C.M.; Powell,M.L.; Hanson,J.F.; Yohannes,R.A.; DeMarcus,L.S.; Smith,J.P.; Fumia,K.F.; Federinko,S.P.; Macias,E.A.; Olsen,E.T.; Sjoberg,P.A.
EPI663165	HA	Japan	2015-Jan-13	A/Japan/4641/2015		Other Database Import	Gruner,W.E.; Jones,S.L.; Sinclair,L.E.; Sarria,S.H.; Bisaha,S.A.; Canas,L.C.; Baker,J.A.; Couch,M.R.; Garrett,C.M.; Powell,M.L.; Hanson,J.F.; Yohannes,R.A.; DeMarcus,L.S.; Smith,J.P.; Fumia,K.F.; Federinko,S.P.; Macias,E.A.; Olsen,E.T.; Sjoberg,P.A.
EPI663156	HA	United States	2015-Jan-26	A/Hawaii/4632/2015		Other Database Import	Gruner,W.E.; Jones,S.L.; Sinclair,L.E.; Sarria,S.H.; Bisaha,S.A.; Canas,L.C.; Baker,J.A.; Couch,M.R.; Garrett,C.M.; Powell,M.L.; Hanson,J.F.; Yohannes,R.A.; DeMarcus,L.S.; Smith,J.P.; Fumia,K.F.; Federinko,S.P.; Macias,E.A.; Olsen,E.T.; Sjoberg,P.A.
EPI663147	HA	United States	2015-Jan-26	A/Florida/4623/2015		Other Database Import	Gruner,W.E.; Jones,S.L.; Sinclair,L.E.; Sarria,S.H.; Bisaha,S.A.; Canas,L.C.; Baker,J.A.; Couch,M.R.; Garrett,C.M.; Powell,M.L.; Hanson,J.F.; Yohannes,R.A.; DeMarcus,L.S.; Smith,J.P.; Fumia,K.F.; Federinko,S.P.; Macias,E.A.; Olsen,E.T.; Sjoberg,P.A.
EPI663140	HA	United States	2015-Jan-21	A/Colorado/4616/2015		Other Database Import	Gruner,W.E.; Jones,S.L.; Sinclair,L.E.; Sarria,S.H.; Bisaha,S.A.; Canas,L.C.; Baker,J.A.; Couch,M.R.; Garrett,C.M.; Powell,M.L.; Hanson,J.F.; Yohannes,R.A.; DeMarcus,L.S.; Smith,J.P.; Fumia,K.F.; Federinko,S.P.; Macias,E.A.; Olsen,E.T.; Sjoberg,P.A.
EPI663138	HA	United States	2015-Jan-30	A/California/4614/2015		Other Database Import	Gruner,W.E.; Jones,S.L.; Sinclair,L.E.; Sarria,S.H.; Bisaha,S.A.; Canas,L.C.; Baker,J.A.; Couch,M.R.; Garrett,C.M.; Powell,M.L.; Hanson,J.F.; Yohannes,R.A.; DeMarcus,L.S.; Smith,J.P.; Fumia,K.F.; Federinko,S.P.; Macias,E.A.; Olsen,E.T.; Sjoberg,P.A.
EPI663135	HA	United States	2015-Jan-30	A/Arizona/4611/2015		Other Database Import	Gruner,W.E.; Jones,S.L.; Sinclair,L.E.; Sarria,S.H.; Bisaha,S.A.; Canas,L.C.; Baker,J.A.; Couch,M.R.; Garrett,C.M.; Powell,M.L.; Hanson,J.F.; Yohannes,R.A.; DeMarcus,L.S.; Smith,J.P.; Fumia,K.F.; Federinko,S.P.; Macias,E.A.; Olsen,E.T.; Sjoberg,P.A.
EPI663118	HA	United States	2015-Jan-14	A/Wyoming/4594/2015		Other Database Import	Gruner,W.E.; Jones,S.L.; Sinclair,L.E.; Sarria,S.H.; Bisaha,S.A.; Canas,L.C.; Baker,J.A.; Couch,M.R.; Garrett,C.M.; Powell,M.L.; Hanson,J.F.; Yohannes,R.A.; DeMarcus,L.S.; Smith,J.P.; Fumia,K.F.; Federinko,S.P.; Macias,E.A.; Olsen,E.T.; Sjoberg,P.A.
EPI663117	HA	United States	2015-Jan-12	A/Wyoming/4593/2015		Other Database Import	Gruner,W.E.; Jones,S.L.; Sinclair,L.E.; Sarria,S.H.; Bisaha,S.A.; Canas,L.C.; Baker,J.A.; Couch,M.R.; Garrett,C.M.; Powell,M.L.; Hanson,J.F.; Yohannes,R.A.; DeMarcus,L.S.; Smith,J.P.; Fumia,K.F.; Federinko,S.P.; Macias,E.A.; Olsen,E.T.; Sjoberg,P.A.
EPI663113	HA	United States	2015-Jan-17	A/Washington/4589/2015		Other Database Import	Gruner,W.E.; Jones,S.L.; Sinclair,L.E.; Sarria,S.H.; Bisaha,S.A.; Canas,L.C.; Baker,J.A.; Couch,M.R.; Garrett,C.M.; Powell,M.L.; Hanson,J.F.; Yohannes,R.A.; DeMarcus,L.S.; Smith,J.P.; Fumia,K.F.; Federinko,S.P.; Macias,E.A.; Olsen,E.T.; Sjoberg,P.A.
EPI663111	HA	United States	2015-Jan-17	A/Washington/4587/2015		Other Database Import	Gruner,W.E.; Jones,S.L.; Sinclair,L.E.; Sarria,S.H.; Bisaha,S.A.; Canas,L.C.; Baker,J.A.; Couch,M.R.; Garrett,C.M.; Powell,M.L.; Hanson,J.F.; Yohannes,R.A.; DeMarcus,L.S.; Smith,J.P.; Fumia,K.F.; Federinko,S.P.; Macias,E.A.; Olsen,E.T.; Sjoberg,P.A.
EPI663109	HA	United States	2015-Jan-16	A/Washington/4585/2015		Other Database Import	Gruner,W.E.; Jones,S.L.; Sinclair,L.E.; Sarria,S.H.; Bisaha,S.A.; Canas,L.C.; Baker,J.A.; Couch,M.R.; Garrett,C.M.; Powell,M.L.; Hanson,J.F.; Yohannes,R.A.; DeMarcus,L.S.; Smith,J.P.; Fumia,K.F.; Federinko,S.P.; Macias,E.A.; Olsen,E.T.; Sjoberg,P.A.
EPI663108	HA	United States	2015-Jan-15	A/Washington/4584/2015		Other Database Import	Gruner,W.E.; Jones,S.L.; Sinclair,L.E.; Sarria,S.H.; Bisaha,S.A.; Canas,L.C.; Baker,J.A.; Couch,M.R.; Garrett,C.M.; Powell,M.L.; Hanson,J.F.; Yohannes,R.A.; DeMarcus,L.S.; Smith,J.P.; Fumia,K.F.; Federinko,S.P.; Macias,E.A.; Olsen,E.T.; Sjoberg,P.A.
EPI663107	HA	United States	2015-Jan-15	A/Washington/4583/2015		Other Database Import	Gruner,W.E.; Jones,S.L.; Sinclair,L.E.; Sarria,S.H.; Bisaha,S.A.; Canas,L.C.; Baker,J.A.; Couch,M.R.; Garrett,C.M.; Powell,M.L.; Hanson,J.F.; Yohannes,R.A.; DeMarcus,L.S.; Smith,J.P.; Fumia,K.F.; Federinko,S.P.; Macias,E.A.; Olsen,E.T.; Sjoberg,P.A.
EPI663102	HA	United States	2015-Jan-07	A/Washington/4578/2015		Other Database Import	Gruner,W.E.; Jones,S.L.; Sinclair,L.E.; Sarria,S.H.; Bisaha,S.A.; Canas,L.C.; Baker,J.A.; Couch,M.R.; Garrett,C.M.; Powell,M.L.; Hanson,J.F.; Yohannes,R.A.; DeMarcus,L.S.; Smith,J.P.; Fumia,K.F.; Federinko,S.P.; Macias,E.A.; Olsen,E.T.; Sjoberg,P.A.
EPI663101	HA	United States	2015-Jan-07	A/Washington/4577/2015		Other Database Import	Gruner,W.E.; Jones,S.L.; Sinclair,L.E.; Sarria,S.H.; Bisaha,S.A.; Canas,L.C.; Baker,J.A.; Couch,M.R.; Garrett,C.M.; Powell,M.L.; Hanson,J.F.; Yohannes,R.A.; DeMarcus,L.S.; Smith,J.P.; Fumia,K.F.; Federinko,S.P.; Macias,E.A.; Olsen,E.T.; Sjoberg,P.A.
EPI663097	HA	United States	2015-Jan-16	A/Utah/4573/2015		Other Database Import	Gruner,W.E.; Jones,S.L.; Sinclair,L.E.; Sarria,S.H.; Bisaha,S.A.; Canas,L.C.; Baker,J.A.; Couch,M.R.; Garrett,C.M.; Powell,M.L.; Hanson,J.F.; Yohannes,R.A.; DeMarcus,L.S.; Smith,J.P.; Fumia,K.F.; Federinko,S.P.; Macias,E.A.; Olsen,E.T.; Sjoberg,P.A.
EPI663091	HA	United States	2015-Jan-15	A/Rhode Island/4567/2015		Other Database Import	Gruner,W.E.; Jones,S.L.; Sinclair,L.E.; Sarria,S.H.; Bisaha,S.A.; Canas,L.C.; Baker,J.A.; Couch,M.R.; Garrett,C.M.; Powell,M.L.; Hanson,J.F.; Yohannes,R.A.; DeMarcus,L.S.; Smith,J.P.; Fumia,K.F.; Federinko,S.P.; Macias,E.A.; Olsen,E.T.; Sjoberg,P.A.
EPI663090	HA	United States	2015-Jan-15	A/Rhode Island/4566/2015		Other Database Import	Gruner,W.E.; Jones,S.L.; Sinclair,L.E.; Sarria,S.H.; Bisaha,S.A.; Canas,L.C.; Baker,J.A.; Couch,M.R.; Garrett,C.M.; Powell,M.L.; Hanson,J.F.; Yohannes,R.A.; DeMarcus,L.S.; Smith,J.P.; Fumia,K.F.; Federinko,S.P.; Macias,E.A.; Olsen,E.T.; Sjoberg,P.A.
EPI663088	HA	United States	2015-Jan-29	A/Oklahoma/4564/2015		Other Database Import	Gruner,W.E.; Jones,S.L.; Sinclair,L.E.; Sarria,S.H.; Bisaha,S.A.; Canas,L.C.; Baker,J.A.; Couch,M.R.; Garrett,C.M.; Powell,M.L.; Hanson,J.F.; Yohannes,R.A.; DeMarcus,L.S.; Smith,J.P.; Fumia,K.F.; Federinko,S.P.; Macias,E.A.; Olsen,E.T.; Sjoberg,P.A.
EPI663086	HA	United States	2015-Jan-15	A/Oklahoma/4562/2015		Other Database Import	Gruner,W.E.; Jones,S.L.; Sinclair,L.E.; Sarria,S.H.; Bisaha,S.A.; Canas,L.C.; Baker,J.A.; Couch,M.R.; Garrett,C.M.; Powell,M.L.; Hanson,J.F.; Yohannes,R.A.; DeMarcus,L.S.; Smith,J.P.; Fumia,K.F.; Federinko,S.P.; Macias,E.A.; Olsen,E.T.; Sjoberg,P.A.
EPI663085	HA	United States	2015-Jan-13	A/Oklahoma/4561/2015		Other Database Import	Gruner,W.E.; Jones,S.L.; Sinclair,L.E.; Sarria,S.H.; Bisaha,S.A.; Canas,L.C.; Baker,J.A.; Couch,M.R.; Garrett,C.M.; Powell,M.L.; Hanson,J.F.; Yohannes,R.A.; DeMarcus,L.S.; Smith,J.P.; Fumia,K.F.; Federinko,S.P.; Macias,E.A.; Olsen,E.T.; Sjoberg,P.A.
EPI663081	HA	United States	2015-Jan-15	A/North Carolina/4557/2015		Other Database Import	Gruner,W.E.; Jones,S.L.; Sinclair,L.E.; Sarria,S.H.; Bisaha,S.A.; Canas,L.C.; Baker,J.A.; Couch,M.R.; Garrett,C.M.; Powell,M.L.; Hanson,J.F.; Yohannes,R.A.; DeMarcus,L.S.; Smith,J.P.; Fumia,K.F.; Federinko,S.P.; Macias,E.A.; Olsen,E.T.; Sjoberg,P.A.
EPI663080	HA	United States	2015-Jan-15	A/North Carolina/4556/2015		Other Database Import	Gruner,W.E.; Jones,S.L.; Sinclair,L.E.; Sarria,S.H.; Bisaha,S.A.; Canas,L.C.; Baker,J.A.; Couch,M.R.; Garrett,C.M.; Powell,M.L.; Hanson,J.F.; Yohannes,R.A.; DeMarcus,L.S.; Smith,J.P.; Fumia,K.F.; Federinko,S.P.; Macias,E.A.; Olsen,E.T.; Sjoberg,P.A.
EPI663079	HA	United States	2015-Jan-12	A/North Carolina/4555/2015		Other Database Import	Gruner,W.E.; Jones,S.L.; Sinclair,L.E.; Sarria,S.H.; Bisaha,S.A.; Canas,L.C.; Baker,J.A.; Couch,M.R.; Garrett,C.M.; Powell,M.L.; Hanson,J.F.; Yohannes,R.A.; DeMarcus,L.S.; Smith,J.P.; Fumia,K.F.; Federinko,S.P.; Macias,E.A.; Olsen,E.T.; Sjoberg,P.A.
EPI663071	HA	United States	2015-Jan-14	A/New York/4547/2015		Other Database Import	Gruner,W.E.; Jones,S.L.; Sinclair,L.E.; Sarria,S.H.; Bisaha,S.A.; Canas,L.C.; Baker,J.A.; Couch,M.R.; Garrett,C.M.; Powell,M.L.; Hanson,J.F.; Yohannes,R.A.; DeMarcus,L.S.; Smith,J.P.; Fumia,K.F.; Federinko,S.P.; Macias,E.A.; Olsen,E.T.; Sjoberg,P.A.
EPI663066	HA	United States	2015-Jan-08	A/Nevada/4542/2015		Other Database Import	Gruner,W.E.; Jones,S.L.; Sinclair,L.E.; Sarria,S.H.; Bisaha,S.A.; Canas,L.C.; Baker,J.A.; Couch,M.R.; Garrett,C.M.; Powell,M.L.; Hanson,J.F.; Yohannes,R.A.; DeMarcus,L.S.; Smith,J.P.; Fumia,K.F.; Federinko,S.P.; Macias,E.A.; Olsen,E.T.; Sjoberg,P.A.
EPI663064	HA	United States	2015-Jan-15	A/Nebraska/4540/2015		Other Database Import	Gruner,W.E.; Jones,S.L.; Sinclair,L.E.; Sarria,S.H.; Bisaha,S.A.; Canas,L.C.; Baker,J.A.; Couch,M.R.; Garrett,C.M.; Powell,M.L.; Hanson,J.F.; Yohannes,R.A.; DeMarcus,L.S.; Smith,J.P.; Fumia,K.F.; Federinko,S.P.; Macias,E.A.; Olsen,E.T.; Sjoberg,P.A.
EPI663063	HA	United States	2015-Jan-14	A/Nebraska/4539/2015		Other Database Import	Gruner,W.E.; Jones,S.L.; Sinclair,L.E.; Sarria,S.H.; Bisaha,S.A.; Canas,L.C.; Baker,J.A.; Couch,M.R.; Garrett,C.M.; Powell,M.L.; Hanson,J.F.; Yohannes,R.A.; DeMarcus,L.S.; Smith,J.P.; Fumia,K.F.; Federinko,S.P.; Macias,E.A.; Olsen,E.T.; Sjoberg,P.A.
EPI663062	HA	United States	2015-Jan-13	A/Nebraska/4538/2015		Other Database Import	Gruner,W.E.; Jones,S.L.; Sinclair,L.E.; Sarria,S.H.; Bisaha,S.A.; Canas,L.C.; Baker,J.A.; Couch,M.R.; Garrett,C.M.; Powell,M.L.; Hanson,J.F.; Yohannes,R.A.; DeMarcus,L.S.; Smith,J.P.; Fumia,K.F.; Federinko,S.P.; Macias,E.A.; Olsen,E.T.; Sjoberg,P.A.
EPI663056	HA	United States	2015-Jan-15	A/Kansas/4532/2015		Other Database Import	Gruner,W.E.; Jones,S.L.; Sinclair,L.E.; Sarria,S.H.; Bisaha,S.A.; Canas,L.C.; Baker,J.A.; Couch,M.R.; Garrett,C.M.; Powell,M.L.; Hanson,J.F.; Yohannes,R.A.; DeMarcus,L.S.; Smith,J.P.; Fumia,K.F.; Federinko,S.P.; Macias,E.A.; Olsen,E.T.; Sjoberg,P.A.
EPI663054	HA	United States	2015-Jan-09	A/Kansas/4530/2015		Other Database Import	Gruner,W.E.; Jones,S.L.; Sinclair,L.E.; Sarria,S.H.; Bisaha,S.A.; Canas,L.C.; Baker,J.A.; Couch,M.R.; Garrett,C.M.; Powell,M.L.; Hanson,J.F.; Yohannes,R.A.; DeMarcus,L.S.; Smith,J.P.; Fumia,K.F.; Federinko,S.P.; Macias,E.A.; Olsen,E.T.; Sjoberg,P.A.
EPI663053	HA	United States	2015-Jan-09	A/Kansas/4529/2015		Other Database Import	Gruner,W.E.; Jones,S.L.; Sinclair,L.E.; Sarria,S.H.; Bisaha,S.A.; Canas,L.C.; Baker,J.A.; Couch,M.R.; Garrett,C.M.; Powell,M.L.; Hanson,J.F.; Yohannes,R.A.; DeMarcus,L.S.; Smith,J.P.; Fumia,K.F.; Federinko,S.P.; Macias,E.A.; Olsen,E.T.; Sjoberg,P.A.
EPI663052	HA	Japan	2015-Jan-21	A/Japan/4528/2015		Other Database Import	Gruner,W.E.; Jones,S.L.; Sinclair,L.E.; Sarria,S.H.; Bisaha,S.A.; Canas,L.C.; Baker,J.A.; Couch,M.R.; Garrett,C.M.; Powell,M.L.; Hanson,J.F.; Yohannes,R.A.; DeMarcus,L.S.; Smith,J.P.; Fumia,K.F.; Federinko,S.P.; Macias,E.A.; Olsen,E.T.; Sjoberg,P.A.
EPI663051	HA	Japan	2015-Jan-20	A/Japan/4527/2015		Other Database Import	Gruner,W.E.; Jones,S.L.; Sinclair,L.E.; Sarria,S.H.; Bisaha,S.A.; Canas,L.C.; Baker,J.A.; Couch,M.R.; Garrett,C.M.; Powell,M.L.; Hanson,J.F.; Yohannes,R.A.; DeMarcus,L.S.; Smith,J.P.; Fumia,K.F.; Federinko,S.P.; Macias,E.A.; Olsen,E.T.; Sjoberg,P.A.
EPI663045	HA	Japan	2015-Jan-15	A/Japan/4521/2015		Other Database Import	Gruner,W.E.; Jones,S.L.; Sinclair,L.E.; Sarria,S.H.; Bisaha,S.A.; Canas,L.C.; Baker,J.A.; Couch,M.R.; Garrett,C.M.; Powell,M.L.; Hanson,J.F.; Yohannes,R.A.; DeMarcus,L.S.; Smith,J.P.; Fumia,K.F.; Federinko,S.P.; Macias,E.A.; Olsen,E.T.; Sjoberg,P.A.
EPI663043	HA	Japan	2015-Jan-16	A/Japan/4519/2015		Other Database Import	Gruner,W.E.; Jones,S.L.; Sinclair,L.E.; Sarria,S.H.; Bisaha,S.A.; Canas,L.C.; Baker,J.A.; Couch,M.R.; Garrett,C.M.; Powell,M.L.; Hanson,J.F.; Yohannes,R.A.; DeMarcus,L.S.; Smith,J.P.; Fumia,K.F.; Federinko,S.P.; Macias,E.A.; Olsen,E.T.; Sjoberg,P.A.
EPI663041	HA	Guam	2015-Jan-09	A/Guam/4517/2015		Other Database Import	Gruner,W.E.; Jones,S.L.; Sinclair,L.E.; Sarria,S.H.; Bisaha,S.A.; Canas,L.C.; Baker,J.A.; Couch,M.R.; Garrett,C.M.; Powell,M.L.; Hanson,J.F.; Yohannes,R.A.; DeMarcus,L.S.; Smith,J.P.; Fumia,K.F.; Federinko,S.P.; Macias,E.A.; Olsen,E.T.; Sjoberg,P.A.
EPI888829	NA	Guam	2015-Jan-09	A/Guam/4517/2015		Other Database Import	Gruner,W.E.; Jones,S.L.; Sinclair,L.E.; Sarria,S.H.; Bisaha,S.A.; Canas,L.C.; Baker,J.A.; Couch,M.R.; Garrett,C.M.; Powell,M.L.; Hanson,J.F.; Yohannes,R.A.; DeMarcus,L.S.; Smith,J.P.; Fumia,K.F.; Federinko,S.P.; Macias,E.A.; Olsen,E.T.; Sjoberg,P.A.
EPI663035	HA	United States	2015-Jan-16	A/Florida/4511/2015		Other Database Import	Gruner,W.E.; Jones,S.L.; Sinclair,L.E.; Sarria,S.H.; Bisaha,S.A.; Canas,L.C.; Baker,J.A.; Couch,M.R.; Garrett,C.M.; Powell,M.L.; Hanson,J.F.; Yohannes,R.A.; DeMarcus,L.S.; Smith,J.P.; Fumia,K.F.; Federinko,S.P.; Macias,E.A.; Olsen,E.T.; Sjoberg,P.A.
EPI663034	HA	United States	2015-Jan-14	A/Florida/4510/2015		Other Database Import	Gruner,W.E.; Jones,S.L.; Sinclair,L.E.; Sarria,S.H.; Bisaha,S.A.; Canas,L.C.; Baker,J.A.; Couch,M.R.; Garrett,C.M.; Powell,M.L.; Hanson,J.F.; Yohannes,R.A.; DeMarcus,L.S.; Smith,J.P.; Fumia,K.F.; Federinko,S.P.; Macias,E.A.; Olsen,E.T.; Sjoberg,P.A.
EPI663029	HA	United States	2015-Jan-16	A/California/4505/2015		Other Database Import	Gruner,W.E.; Jones,S.L.; Sinclair,L.E.; Sarria,S.H.; Bisaha,S.A.; Canas,L.C.; Baker,J.A.; Couch,M.R.; Garrett,C.M.; Powell,M.L.; Hanson,J.F.; Yohannes,R.A.; DeMarcus,L.S.; Smith,J.P.; Fumia,K.F.; Federinko,S.P.; Macias,E.A.; Olsen,E.T.; Sjoberg,P.A.
EPI663028	HA	United States	2015-Jan-20	A/Arkansas/4504/2015		Other Database Import	Gruner,W.E.; Jones,S.L.; Sinclair,L.E.; Sarria,S.H.; Bisaha,S.A.; Canas,L.C.; Baker,J.A.; Couch,M.R.; Garrett,C.M.; Powell,M.L.; Hanson,J.F.; Yohannes,R.A.; DeMarcus,L.S.; Smith,J.P.; Fumia,K.F.; Federinko,S.P.; Macias,E.A.; Olsen,E.T.; Sjoberg,P.A.
EPI663008	HA	United States	2015-Jan-12	A/Texas/4484/2015		Other Database Import	Gruner,W.E.; Jones,S.L.; Sinclair,L.E.; Sarria,S.H.; Bisaha,S.A.; Canas,L.C.; Baker,J.A.; Couch,M.R.; Garrett,C.M.; Powell,M.L.; Hanson,J.F.; Yohannes,R.A.; DeMarcus,L.S.; Smith,J.P.; Fumia,K.F.; Federinko,S.P.; Macias,E.A.; Olsen,E.T.; Sjoberg,P.A.
EPI663007	HA	United States	2015-Jan-09	A/Texas/4483/2015		Other Database Import	Gruner,W.E.; Jones,S.L.; Sinclair,L.E.; Sarria,S.H.; Bisaha,S.A.; Canas,L.C.; Baker,J.A.; Couch,M.R.; Garrett,C.M.; Powell,M.L.; Hanson,J.F.; Yohannes,R.A.; DeMarcus,L.S.; Smith,J.P.; Fumia,K.F.; Federinko,S.P.; Macias,E.A.; Olsen,E.T.; Sjoberg,P.A.
EPI663006	HA	United States	2015-Jan-07	A/Texas/4482/2015		Other Database Import	Gruner,W.E.; Jones,S.L.; Sinclair,L.E.; Sarria,S.H.; Bisaha,S.A.; Canas,L.C.; Baker,J.A.; Couch,M.R.; Garrett,C.M.; Powell,M.L.; Hanson,J.F.; Yohannes,R.A.; DeMarcus,L.S.; Smith,J.P.; Fumia,K.F.; Federinko,S.P.; Macias,E.A.; Olsen,E.T.; Sjoberg,P.A.
EPI663001	HA	United States	2015-Jan-05	A/Texas/4477/2015		Other Database Import	Gruner,W.E.; Jones,S.L.; Sinclair,L.E.; Sarria,S.H.; Bisaha,S.A.; Canas,L.C.; Baker,J.A.; Couch,M.R.; Garrett,C.M.; Powell,M.L.; Hanson,J.F.; Yohannes,R.A.; DeMarcus,L.S.; Smith,J.P.; Fumia,K.F.; Federinko,S.P.; Macias,E.A.; Olsen,E.T.; Sjoberg,P.A.
EPI662996	HA	United States	2015-Jan-08	A/South Dakota/4472/2015		Other Database Import	Gruner,W.E.; Jones,S.L.; Sinclair,L.E.; Sarria,S.H.; Bisaha,S.A.; Canas,L.C.; Baker,J.A.; Couch,M.R.; Garrett,C.M.; Powell,M.L.; Hanson,J.F.; Yohannes,R.A.; DeMarcus,L.S.; Smith,J.P.; Fumia,K.F.; Federinko,S.P.; Macias,E.A.; Olsen,E.T.; Sjoberg,P.A.
EPI662993	HA	United States	2015-Jan-08	A/South Carolina/4469/2015		Other Database Import	Gruner,W.E.; Jones,S.L.; Sinclair,L.E.; Sarria,S.H.; Bisaha,S.A.; Canas,L.C.; Baker,J.A.; Couch,M.R.; Garrett,C.M.; Powell,M.L.; Hanson,J.F.; Yohannes,R.A.; DeMarcus,L.S.; Smith,J.P.; Fumia,K.F.; Federinko,S.P.; Macias,E.A.; Olsen,E.T.; Sjoberg,P.A.
EPI662992	HA	United States	2015-Jan-08	A/Oklahoma/4468/2015		Other Database Import	Gruner,W.E.; Jones,S.L.; Sinclair,L.E.; Sarria,S.H.; Bisaha,S.A.; Canas,L.C.; Baker,J.A.; Couch,M.R.; Garrett,C.M.; Powell,M.L.; Hanson,J.F.; Yohannes,R.A.; DeMarcus,L.S.; Smith,J.P.; Fumia,K.F.; Federinko,S.P.; Macias,E.A.; Olsen,E.T.; Sjoberg,P.A.
EPI662991	HA	United States	2015-Jan-07	A/Oklahoma/4467/2015		Other Database Import	Gruner,W.E.; Jones,S.L.; Sinclair,L.E.; Sarria,S.H.; Bisaha,S.A.; Canas,L.C.; Baker,J.A.; Couch,M.R.; Garrett,C.M.; Powell,M.L.; Hanson,J.F.; Yohannes,R.A.; DeMarcus,L.S.; Smith,J.P.; Fumia,K.F.; Federinko,S.P.; Macias,E.A.; Olsen,E.T.; Sjoberg,P.A.
EPI662990	HA	United States	2015-Jan-07	A/Oklahoma/4466/2015		Other Database Import	Gruner,W.E.; Jones,S.L.; Sinclair,L.E.; Sarria,S.H.; Bisaha,S.A.; Canas,L.C.; Baker,J.A.; Couch,M.R.; Garrett,C.M.; Powell,M.L.; Hanson,J.F.; Yohannes,R.A.; DeMarcus,L.S.; Smith,J.P.; Fumia,K.F.; Federinko,S.P.; Macias,E.A.; Olsen,E.T.; Sjoberg,P.A.
EPI662980	HA	United States	2015-Jan-12	A/New York/4456/2015		Other Database Import	Gruner,W.E.; Jones,S.L.; Sinclair,L.E.; Sarria,S.H.; Bisaha,S.A.; Canas,L.C.; Baker,J.A.; Couch,M.R.; Garrett,C.M.; Powell,M.L.; Hanson,J.F.; Yohannes,R.A.; DeMarcus,L.S.; Smith,J.P.; Fumia,K.F.; Federinko,S.P.; Macias,E.A.; Olsen,E.T.; Sjoberg,P.A.
EPI662978	HA	United States	2015-Jan-10	A/New York/4454/2015		Other Database Import	Gruner,W.E.; Jones,S.L.; Sinclair,L.E.; Sarria,S.H.; Bisaha,S.A.; Canas,L.C.; Baker,J.A.; Couch,M.R.; Garrett,C.M.; Powell,M.L.; Hanson,J.F.; Yohannes,R.A.; DeMarcus,L.S.; Smith,J.P.; Fumia,K.F.; Federinko,S.P.; Macias,E.A.; Olsen,E.T.; Sjoberg,P.A.
EPI662974	HA	United States	2015-Jan-06	A/New York/4450/2015		Other Database Import	Gruner,W.E.; Jones,S.L.; Sinclair,L.E.; Sarria,S.H.; Bisaha,S.A.; Canas,L.C.; Baker,J.A.; Couch,M.R.; Garrett,C.M.; Powell,M.L.; Hanson,J.F.; Yohannes,R.A.; DeMarcus,L.S.; Smith,J.P.; Fumia,K.F.; Federinko,S.P.; Macias,E.A.; Olsen,E.T.; Sjoberg,P.A.
EPI662971	HA	United States	2015-Jan-07	A/New York/4447/2015		Other Database Import	Gruner,W.E.; Jones,S.L.; Sinclair,L.E.; Sarria,S.H.; Bisaha,S.A.; Canas,L.C.; Baker,J.A.; Couch,M.R.; Garrett,C.M.; Powell,M.L.; Hanson,J.F.; Yohannes,R.A.; DeMarcus,L.S.; Smith,J.P.; Fumia,K.F.; Federinko,S.P.; Macias,E.A.; Olsen,E.T.; Sjoberg,P.A.
EPI662966	HA	United States	2015-Jan-08	A/Nebraska/4442/2015		Other Database Import	Gruner,W.E.; Jones,S.L.; Sinclair,L.E.; Sarria,S.H.; Bisaha,S.A.; Canas,L.C.; Baker,J.A.; Couch,M.R.; Garrett,C.M.; Powell,M.L.; Hanson,J.F.; Yohannes,R.A.; DeMarcus,L.S.; Smith,J.P.; Fumia,K.F.; Federinko,S.P.; Macias,E.A.; Olsen,E.T.; Sjoberg,P.A.
EPI662964	HA	United States	2015-Jan-06	A/Nebraska/4440/2015		Other Database Import	Gruner,W.E.; Jones,S.L.; Sinclair,L.E.; Sarria,S.H.; Bisaha,S.A.; Canas,L.C.; Baker,J.A.; Couch,M.R.; Garrett,C.M.; Powell,M.L.; Hanson,J.F.; Yohannes,R.A.; DeMarcus,L.S.; Smith,J.P.; Fumia,K.F.; Federinko,S.P.; Macias,E.A.; Olsen,E.T.; Sjoberg,P.A.
EPI662956	HA	United States	2015-Jan-08	A/Massachusetts/4432/2015		Other Database Import	Gruner,W.E.; Jones,S.L.; Sinclair,L.E.; Sarria,S.H.; Bisaha,S.A.; Canas,L.C.; Baker,J.A.; Couch,M.R.; Garrett,C.M.; Powell,M.L.; Hanson,J.F.; Yohannes,R.A.; DeMarcus,L.S.; Smith,J.P.; Fumia,K.F.; Federinko,S.P.; Macias,E.A.; Olsen,E.T.; Sjoberg,P.A.
EPI662955	HA	United States	2015-Jan-08	A/Massachusetts/4431/2015		Other Database Import	Gruner,W.E.; Jones,S.L.; Sinclair,L.E.; Sarria,S.H.; Bisaha,S.A.; Canas,L.C.; Baker,J.A.; Couch,M.R.; Garrett,C.M.; Powell,M.L.; Hanson,J.F.; Yohannes,R.A.; DeMarcus,L.S.; Smith,J.P.; Fumia,K.F.; Federinko,S.P.; Macias,E.A.; Olsen,E.T.; Sjoberg,P.A.
EPI662952	HA	Japan	2015-Jan-08	A/Japan/4428/2015		Other Database Import	Gruner,W.E.; Jones,S.L.; Sinclair,L.E.; Sarria,S.H.; Bisaha,S.A.; Canas,L.C.; Baker,J.A.; Couch,M.R.; Garrett,C.M.; Powell,M.L.; Hanson,J.F.; Yohannes,R.A.; DeMarcus,L.S.; Smith,J.P.; Fumia,K.F.; Federinko,S.P.; Macias,E.A.; Olsen,E.T.; Sjoberg,P.A.
EPI662951	HA	Japan	2015-Jan-08	A/Japan/4427/2015		Other Database Import	Gruner,W.E.; Jones,S.L.; Sinclair,L.E.; Sarria,S.H.; Bisaha,S.A.; Canas,L.C.; Baker,J.A.; Couch,M.R.; Garrett,C.M.; Powell,M.L.; Hanson,J.F.; Yohannes,R.A.; DeMarcus,L.S.; Smith,J.P.; Fumia,K.F.; Federinko,S.P.; Macias,E.A.; Olsen,E.T.; Sjoberg,P.A.
EPI662928	HA	United States	2015-Jan-08	A/Florida/4404/2015		Other Database Import	Gruner,W.E.; Jones,S.L.; Sinclair,L.E.; Sarria,S.H.; Bisaha,S.A.; Canas,L.C.; Baker,J.A.; Couch,M.R.; Garrett,C.M.; Powell,M.L.; Hanson,J.F.; Yohannes,R.A.; DeMarcus,L.S.; Smith,J.P.; Fumia,K.F.; Federinko,S.P.; Macias,E.A.; Olsen,E.T.; Sjoberg,P.A.
EPI662924	HA	United States	2015-Jan-05	A/Colorado/4400/2015		Other Database Import	Gruner,W.E.; Jones,S.L.; Sinclair,L.E.; Sarria,S.H.; Bisaha,S.A.; Canas,L.C.; Baker,J.A.; Couch,M.R.; Garrett,C.M.; Powell,M.L.; Hanson,J.F.; Yohannes,R.A.; DeMarcus,L.S.; Smith,J.P.; Fumia,K.F.; Federinko,S.P.; Macias,E.A.; Olsen,E.T.; Sjoberg,P.A.
EPI662919	HA	United States	2015-Jan-08	A/California/4395/2015		Other Database Import	Gruner,W.E.; Jones,S.L.; Sinclair,L.E.; Sarria,S.H.; Bisaha,S.A.; Canas,L.C.; Baker,J.A.; Couch,M.R.; Garrett,C.M.; Powell,M.L.; Hanson,J.F.; Yohannes,R.A.; DeMarcus,L.S.; Smith,J.P.; Fumia,K.F.; Federinko,S.P.; Macias,E.A.; Olsen,E.T.; Sjoberg,P.A.
EPI662918	HA	United States	2015-Jan-11	A/California/4394/2015		Other Database Import	Gruner,W.E.; Jones,S.L.; Sinclair,L.E.; Sarria,S.H.; Bisaha,S.A.; Canas,L.C.; Baker,J.A.; Couch,M.R.; Garrett,C.M.; Powell,M.L.; Hanson,J.F.; Yohannes,R.A.; DeMarcus,L.S.; Smith,J.P.; Fumia,K.F.; Federinko,S.P.; Macias,E.A.; Olsen,E.T.; Sjoberg,P.A.
EPI662917	HA	United States	2015-Jan-11	A/California/4393/2015		Other Database Import	Gruner,W.E.; Jones,S.L.; Sinclair,L.E.; Sarria,S.H.; Bisaha,S.A.; Canas,L.C.; Baker,J.A.; Couch,M.R.; Garrett,C.M.; Powell,M.L.; Hanson,J.F.; Yohannes,R.A.; DeMarcus,L.S.; Smith,J.P.; Fumia,K.F.; Federinko,S.P.; Macias,E.A.; Olsen,E.T.; Sjoberg,P.A.
EPI662915	HA	United States	2015-Jan-06	A/California/4391/2015		Other Database Import	Gruner,W.E.; Jones,S.L.; Sinclair,L.E.; Sarria,S.H.; Bisaha,S.A.; Canas,L.C.; Baker,J.A.; Couch,M.R.; Garrett,C.M.; Powell,M.L.; Hanson,J.F.; Yohannes,R.A.; DeMarcus,L.S.; Smith,J.P.; Fumia,K.F.; Federinko,S.P.; Macias,E.A.; Olsen,E.T.; Sjoberg,P.A.
EPI662914	HA	United States	2015-Jan-07	A/California/4390/2015		Other Database Import	Gruner,W.E.; Jones,S.L.; Sinclair,L.E.; Sarria,S.H.; Bisaha,S.A.; Canas,L.C.; Baker,J.A.; Couch,M.R.; Garrett,C.M.; Powell,M.L.; Hanson,J.F.; Yohannes,R.A.; DeMarcus,L.S.; Smith,J.P.; Fumia,K.F.; Federinko,S.P.; Macias,E.A.; Olsen,E.T.; Sjoberg,P.A.
EPI662911	HA	United States	2015-Jan-09	A/Alabama/4387/2015		Other Database Import	Gruner,W.E.; Jones,S.L.; Sinclair,L.E.; Sarria,S.H.; Bisaha,S.A.; Canas,L.C.; Baker,J.A.; Couch,M.R.; Garrett,C.M.; Powell,M.L.; Hanson,J.F.; Yohannes,R.A.; DeMarcus,L.S.; Smith,J.P.; Fumia,K.F.; Federinko,S.P.; Macias,E.A.; Olsen,E.T.; Sjoberg,P.A.
EPI662901	HA	United States	2015-Jan-04	A/Washington/4377/2015		Other Database Import	Gruner,W.E.; Jones,S.L.; Sinclair,L.E.; Sarria,S.H.; Bisaha,S.A.; Canas,L.C.; Baker,J.A.; Couch,M.R.; Garrett,C.M.; Powell,M.L.; Hanson,J.F.; Yohannes,R.A.; DeMarcus,L.S.; Smith,J.P.; Fumia,K.F.; Federinko,S.P.; Macias,E.A.; Olsen,E.T.; Sjoberg,P.A.
EPI662900	HA	United States	2015-Jan-03	A/Washington/4376/2015		Other Database Import	Gruner,W.E.; Jones,S.L.; Sinclair,L.E.; Sarria,S.H.; Bisaha,S.A.; Canas,L.C.; Baker,J.A.; Couch,M.R.; Garrett,C.M.; Powell,M.L.; Hanson,J.F.; Yohannes,R.A.; DeMarcus,L.S.; Smith,J.P.; Fumia,K.F.; Federinko,S.P.; Macias,E.A.; Olsen,E.T.; Sjoberg,P.A.
EPI662899	HA	United States	2015-Jan-03	A/Washington/4375/2015		Other Database Import	Gruner,W.E.; Jones,S.L.; Sinclair,L.E.; Sarria,S.H.; Bisaha,S.A.; Canas,L.C.; Baker,J.A.; Couch,M.R.; Garrett,C.M.; Powell,M.L.; Hanson,J.F.; Yohannes,R.A.; DeMarcus,L.S.; Smith,J.P.; Fumia,K.F.; Federinko,S.P.; Macias,E.A.; Olsen,E.T.; Sjoberg,P.A.
EPI662898	HA	United States	2015-Jan-03	A/Washington/4374/2015		Other Database Import	Gruner,W.E.; Jones,S.L.; Sinclair,L.E.; Sarria,S.H.; Bisaha,S.A.; Canas,L.C.; Baker,J.A.; Couch,M.R.; Garrett,C.M.; Powell,M.L.; Hanson,J.F.; Yohannes,R.A.; DeMarcus,L.S.; Smith,J.P.; Fumia,K.F.; Federinko,S.P.; Macias,E.A.; Olsen,E.T.; Sjoberg,P.A.
EPI888813	NA	United States	2015-Jan-03	A/Washington/4374/2015		Other Database Import	Gruner,W.E.; Jones,S.L.; Sinclair,L.E.; Sarria,S.H.; Bisaha,S.A.; Canas,L.C.; Baker,J.A.; Couch,M.R.; Garrett,C.M.; Powell,M.L.; Hanson,J.F.; Yohannes,R.A.; DeMarcus,L.S.; Smith,J.P.; Fumia,K.F.; Federinko,S.P.; Macias,E.A.; Olsen,E.T.; Sjoberg,P.A.
EPI662866	HA	United States	2015-Jan-05	A/South Dakota/4342/2015		Other Database Import	Gruner,W.E.; Jones,S.L.; Sinclair,L.E.; Sarria,S.H.; Bisaha,S.A.; Canas,L.C.; Baker,J.A.; Couch,M.R.; Garrett,C.M.; Powell,M.L.; Hanson,J.F.; Yohannes,R.A.; DeMarcus,L.S.; Smith,J.P.; Fumia,K.F.; Federinko,S.P.; Macias,E.A.; Olsen,E.T.; Sjoberg,P.A.
EPI662860	HA	United States	2015-Jan-06	A/Oklahoma/4336/2015		Other Database Import	Gruner,W.E.; Jones,S.L.; Sinclair,L.E.; Sarria,S.H.; Bisaha,S.A.; Canas,L.C.; Baker,J.A.; Couch,M.R.; Garrett,C.M.; Powell,M.L.; Hanson,J.F.; Yohannes,R.A.; DeMarcus,L.S.; Smith,J.P.; Fumia,K.F.; Federinko,S.P.; Macias,E.A.; Olsen,E.T.; Sjoberg,P.A.
EPI662859	HA	United States	2015-Jan-06	A/Oklahoma/4335/2015		Other Database Import	Gruner,W.E.; Jones,S.L.; Sinclair,L.E.; Sarria,S.H.; Bisaha,S.A.; Canas,L.C.; Baker,J.A.; Couch,M.R.; Garrett,C.M.; Powell,M.L.; Hanson,J.F.; Yohannes,R.A.; DeMarcus,L.S.; Smith,J.P.; Fumia,K.F.; Federinko,S.P.; Macias,E.A.; Olsen,E.T.; Sjoberg,P.A.
EPI662815	HA	United States	2015-Jan-02	A/Massachusetts/4291/2015		Other Database Import	Gruner,W.E.; Jones,S.L.; Sinclair,L.E.; Sarria,S.H.; Bisaha,S.A.; Canas,L.C.; Baker,J.A.; Couch,M.R.; Garrett,C.M.; Powell,M.L.; Hanson,J.F.; Yohannes,R.A.; DeMarcus,L.S.; Smith,J.P.; Fumia,K.F.; Federinko,S.P.; Macias,E.A.; Olsen,E.T.; Sjoberg,P.A.
EPI662794	HA	United States	2015-Jan-06	A/Georgia/4270/2015		Other Database Import	Gruner,W.E.; Jones,S.L.; Sinclair,L.E.; Sarria,S.H.; Bisaha,S.A.; Canas,L.C.; Baker,J.A.; Couch,M.R.; Garrett,C.M.; Powell,M.L.; Hanson,J.F.; Yohannes,R.A.; DeMarcus,L.S.; Smith,J.P.; Fumia,K.F.; Federinko,S.P.; Macias,E.A.; Olsen,E.T.; Sjoberg,P.A.
EPI662780	HA	United States	2015-Jan-02	A/Florida/4256/2015		Other Database Import	Gruner,W.E.; Jones,S.L.; Sinclair,L.E.; Sarria,S.H.; Bisaha,S.A.; Canas,L.C.; Baker,J.A.; Couch,M.R.; Garrett,C.M.; Powell,M.L.; Hanson,J.F.; Yohannes,R.A.; DeMarcus,L.S.; Smith,J.P.; Fumia,K.F.; Federinko,S.P.; Macias,E.A.; Olsen,E.T.; Sjoberg,P.A.
EPI662758	HA	United States	2015-Jan-06	A/California/4234/2015		Other Database Import	Gruner,W.E.; Jones,S.L.; Sinclair,L.E.; Sarria,S.H.; Bisaha,S.A.; Canas,L.C.; Baker,J.A.; Couch,M.R.; Garrett,C.M.; Powell,M.L.; Hanson,J.F.; Yohannes,R.A.; DeMarcus,L.S.; Smith,J.P.; Fumia,K.F.; Federinko,S.P.; Macias,E.A.; Olsen,E.T.; Sjoberg,P.A.
EPI662403	NP	Colombia	2015-Jan-18	A/Colombia/235/2015	Instituto Nacional de Salud de Columbia	Centers for Disease Control and Prevention
EPI662404	NS	Colombia	2015-Jan-18	A/Colombia/235/2015	Instituto Nacional de Salud de Columbia	Centers for Disease Control and Prevention
EPI662405	MP	Colombia	2015-Jan-18	A/Colombia/235/2015	Instituto Nacional de Salud de Columbia	Centers for Disease Control and Prevention
EPI662406	PA	Colombia	2015-Jan-18	A/Colombia/235/2015	Instituto Nacional de Salud de Columbia	Centers for Disease Control and Prevention
EPI662407	PB2	Colombia	2015-Jan-18	A/Colombia/235/2015	Instituto Nacional de Salud de Columbia	Centers for Disease Control and Prevention
EPI662408	PB1	Colombia	2015-Jan-18	A/Colombia/235/2015	Instituto Nacional de Salud de Columbia	Centers for Disease Control and Prevention
EPI662409	NA	Colombia	2015-Jan-18	A/Colombia/235/2015	Instituto Nacional de Salud de Columbia	Centers for Disease Control and Prevention
EPI662410	HA	Colombia	2015-Jan-18	A/Colombia/235/2015	Instituto Nacional de Salud de Columbia	Centers for Disease Control and Prevention
EPI653944	MP	United States	2015-Jan-19	A/New York/1/2015		Other Database Import	Andruszkiewcz,I.; Im,J.
EPI652246	MP	New Caledonia	2015-Jan-03	A/New Caledonia/1/2015	Institut Pasteur New Caledonia	WHO Collaborating Centre for Reference and Research on Influenza	Deng,Y-M.; Iannello,P.; Spirason,N.; Lau, H.; Komadina, N.
EPI652247	NA	New Caledonia	2015-Jan-03	A/New Caledonia/1/2015	Institut Pasteur New Caledonia	WHO Collaborating Centre for Reference and Research on Influenza	Deng,Y-M.; Iannello,P.; Spirason,N.; Lau, H.; Komadina, N.
EPI652248	HA	New Caledonia	2015-Jan-03	A/New Caledonia/1/2015	Institut Pasteur New Caledonia	WHO Collaborating Centre for Reference and Research on Influenza	Deng,Y-M.; Iannello,P.; Spirason,N.; Lau, H.; Komadina, N.
EPI652077	MP	Australia	2015-Jan-14	A/Sydney/501/2015	Prince of Wales Hospital	WHO Collaborating Centre for Reference and Research on Influenza	Deng,Y-M.; Iannello,P.; Spirason,N.; Lau, H.; Komadina, N.
EPI652079	HA	Australia	2015-Jan-14	A/Sydney/501/2015	Prince of Wales Hospital	WHO Collaborating Centre for Reference and Research on Influenza	Deng,Y-M.; Iannello,P.; Spirason,N.; Lau, H.; Komadina, N.
EPI652062	MP	Australia	2015-Jan-22	A/Townsville/6/2015	Queensland Health Scientific Services	WHO Collaborating Centre for Reference and Research on Influenza	Deng,Y-M.; Iannello,P.; Spirason,N.; Lau, H.; Komadina, N.
EPI652063	NA	Australia	2015-Jan-22	A/Townsville/6/2015	Queensland Health Scientific Services	WHO Collaborating Centre for Reference and Research on Influenza	Deng,Y-M.; Iannello,P.; Spirason,N.; Lau, H.; Komadina, N.
EPI652064	HA	Australia	2015-Jan-22	A/Townsville/6/2015	Queensland Health Scientific Services	WHO Collaborating Centre for Reference and Research on Influenza	Deng,Y-M.; Iannello,P.; Spirason,N.; Lau, H.; Komadina, N.
EPI652041	MP	Australia	2015-Jan-28	A/Brisbane/18/2015	Queensland Health Scientific Services	WHO Collaborating Centre for Reference and Research on Influenza	Deng,Y-M.; Iannello,P.; Spirason,N.; Lau, H.; Komadina, N.
EPI652042	NA	Australia	2015-Jan-28	A/Brisbane/18/2015	Queensland Health Scientific Services	WHO Collaborating Centre for Reference and Research on Influenza	Deng,Y-M.; Iannello,P.; Spirason,N.; Lau, H.; Komadina, N.
EPI652043	HA	Australia	2015-Jan-28	A/Brisbane/18/2015	Queensland Health Scientific Services	WHO Collaborating Centre for Reference and Research on Influenza	Deng,Y-M.; Iannello,P.; Spirason,N.; Lau, H.; Komadina, N.
EPI652040	HA	Australia	2015-Jan-26	A/Brisbane/15/2015	Queensland Health Scientific Services	WHO Collaborating Centre for Reference and Research on Influenza	Deng,Y-M.; Iannello,P.; Spirason,N.; Lau, H.; Komadina, N.
EPI652038	MP	Australia	2015-Jan-26	A/Brisbane/15/2015	Queensland Health Scientific Services	WHO Collaborating Centre for Reference and Research on Influenza	Deng,Y-M.; Iannello,P.; Spirason,N.; Lau, H.; Komadina, N.
EPI652039	NA	Australia	2015-Jan-26	A/Brisbane/15/2015	Queensland Health Scientific Services	WHO Collaborating Centre for Reference and Research on Influenza	Deng,Y-M.; Iannello,P.; Spirason,N.; Lau, H.; Komadina, N.
EPI652011	MP	Australia	2015-Jan-05	A/Sydney/6/2015	Westmead Hospital	WHO Collaborating Centre for Reference and Research on Influenza	Deng,Y-M.; Iannello,P.; Spirason,N.; Lau, H.; Komadina, N.
EPI652012	NA	Australia	2015-Jan-05	A/Sydney/6/2015	Westmead Hospital	WHO Collaborating Centre for Reference and Research on Influenza	Deng,Y-M.; Iannello,P.; Spirason,N.; Lau, H.; Komadina, N.
EPI652013	HA	Australia	2015-Jan-05	A/Sydney/6/2015	Westmead Hospital	WHO Collaborating Centre for Reference and Research on Influenza	Deng,Y-M.; Iannello,P.; Spirason,N.; Lau, H.; Komadina, N.
EPI650086	HA	Russian Federation	2015-Jan-26	A/Saint-Petersburg/RII15/2015		WHO National Influenza Centre Russian Federation
EPI650084	HA	Russian Federation	2015-Jan-17	A/Saint-Petersburg/RII03/2015		WHO National Influenza Centre Russian Federation
EPI650082	HA	Russian Federation	2015-Jan-16	A/Khabarovsk/RII03/2015		WHO National Influenza Centre Russian Federation
EPI650011	NS	Japan	2015-Jan-22	A/Hyogo/4001/2014	National Institute of Infectious Diseases (NIID)	Centers for Disease Control and Prevention
EPI650012	MP	Japan	2015-Jan-22	A/Hyogo/4001/2014	National Institute of Infectious Diseases (NIID)	Centers for Disease Control and Prevention
EPI650013	PA	Japan	2015-Jan-22	A/Hyogo/4001/2014	National Institute of Infectious Diseases (NIID)	Centers for Disease Control and Prevention
EPI650014	PB2	Japan	2015-Jan-22	A/Hyogo/4001/2014	National Institute of Infectious Diseases (NIID)	Centers for Disease Control and Prevention
EPI650015	PB1	Japan	2015-Jan-22	A/Hyogo/4001/2014	National Institute of Infectious Diseases (NIID)	Centers for Disease Control and Prevention
EPI650016	NA	Japan	2015-Jan-22	A/Hyogo/4001/2014	National Institute of Infectious Diseases (NIID)	Centers for Disease Control and Prevention
EPI650017	HA	Japan	2015-Jan-22	A/Hyogo/4001/2014	National Institute of Infectious Diseases (NIID)	Centers for Disease Control and Prevention
EPI650010	NP	Japan	2015-Jan-22	A/Hyogo/4001/2014	National Institute of Infectious Diseases (NIID)	Centers for Disease Control and Prevention
EPI649662	NP	Japan	2015-Jan-15	A/Chiba/61/2014	National Institute of Infectious Diseases (NIID)	Centers for Disease Control and Prevention
EPI649663	NS	Japan	2015-Jan-15	A/Chiba/61/2014	National Institute of Infectious Diseases (NIID)	Centers for Disease Control and Prevention
EPI649664	MP	Japan	2015-Jan-15	A/Chiba/61/2014	National Institute of Infectious Diseases (NIID)	Centers for Disease Control and Prevention
EPI649665	PA	Japan	2015-Jan-15	A/Chiba/61/2014	National Institute of Infectious Diseases (NIID)	Centers for Disease Control and Prevention
EPI649666	PB2	Japan	2015-Jan-15	A/Chiba/61/2014	National Institute of Infectious Diseases (NIID)	Centers for Disease Control and Prevention
EPI649667	PB1	Japan	2015-Jan-15	A/Chiba/61/2014	National Institute of Infectious Diseases (NIID)	Centers for Disease Control and Prevention
EPI649668	NA	Japan	2015-Jan-15	A/Chiba/61/2014	National Institute of Infectious Diseases (NIID)	Centers for Disease Control and Prevention
EPI649669	HA	Japan	2015-Jan-15	A/Chiba/61/2014	National Institute of Infectious Diseases (NIID)	Centers for Disease Control and Prevention
EPI649644	NP	Russian Federation	2015-Jan-26	A/Buryatia/19/2015	State Research Center of Virology and Biotechnology (VECTOR)	Centers for Disease Control and Prevention
EPI649645	NS	Russian Federation	2015-Jan-26	A/Buryatia/19/2015	State Research Center of Virology and Biotechnology (VECTOR)	Centers for Disease Control and Prevention
EPI649646	MP	Russian Federation	2015-Jan-26	A/Buryatia/19/2015	State Research Center of Virology and Biotechnology (VECTOR)	Centers for Disease Control and Prevention
EPI649647	PA	Russian Federation	2015-Jan-26	A/Buryatia/19/2015	State Research Center of Virology and Biotechnology (VECTOR)	Centers for Disease Control and Prevention
EPI649648	PB2	Russian Federation	2015-Jan-26	A/Buryatia/19/2015	State Research Center of Virology and Biotechnology (VECTOR)	Centers for Disease Control and Prevention
EPI649650	NA	Russian Federation	2015-Jan-26	A/Buryatia/19/2015	State Research Center of Virology and Biotechnology (VECTOR)	Centers for Disease Control and Prevention
EPI649651	HA	Russian Federation	2015-Jan-26	A/Buryatia/19/2015	State Research Center of Virology and Biotechnology (VECTOR)	Centers for Disease Control and Prevention
EPI649649	PB1	Russian Federation	2015-Jan-26	A/Buryatia/19/2015	State Research Center of Virology and Biotechnology (VECTOR)	Centers for Disease Control and Prevention
EPI649539	PB1	Japan	2015-Jan-22	A/Hyogo/4001/2014	National Institute of Infectious Diseases (NIID)	Centers for Disease Control and Prevention
EPI649534	NP	Japan	2015-Jan-22	A/Hyogo/4001/2014	National Institute of Infectious Diseases (NIID)	Centers for Disease Control and Prevention
EPI649535	NS	Japan	2015-Jan-22	A/Hyogo/4001/2014	National Institute of Infectious Diseases (NIID)	Centers for Disease Control and Prevention
EPI649536	MP	Japan	2015-Jan-22	A/Hyogo/4001/2014	National Institute of Infectious Diseases (NIID)	Centers for Disease Control and Prevention
EPI649537	PA	Japan	2015-Jan-22	A/Hyogo/4001/2014	National Institute of Infectious Diseases (NIID)	Centers for Disease Control and Prevention
EPI649538	PB2	Japan	2015-Jan-22	A/Hyogo/4001/2014	National Institute of Infectious Diseases (NIID)	Centers for Disease Control and Prevention
EPI649540	NA	Japan	2015-Jan-22	A/Hyogo/4001/2014	National Institute of Infectious Diseases (NIID)	Centers for Disease Control and Prevention
EPI649541	HA	Japan	2015-Jan-22	A/Hyogo/4001/2014	National Institute of Infectious Diseases (NIID)	Centers for Disease Control and Prevention
EPI646574	HA	Mongolia	2015-Jan-14	A/Ulaanbaatar/330/2015		National Centre for Disease Control (NCDC)	Naranzul, Tsedenbal
EPI646571	HA	Mongolia	2015-Jan-14	Arvaikheer/321/2015	National Center for Communicable Diseases	National Centre for Disease Control (NCDC)	Naranzul, Tsedenbal
EPI646570	HA	Mongolia	2015-Jan-13	A/Khovd/414/2015	National Center for Communicable Diseases	National Centre for Disease Control (NCDC)	Naranzul, Tsedenbal
EPI645091	HA	Japan	2015-Jan-14	A/Japan/NHRC_GWA0188/2015		Other Database Import	Sitz,C.R.; Thammavong,H.L.; Balansay-Ames,M.S.; Hawksworth,A.W.; Myers,C.A.; Brice,G.T.
EPI645098	NA	Japan	2015-Jan-14	A/Japan/NHRC_GWA0188/2015		Other Database Import	Sitz,C.R.; Thammavong,H.L.; Balansay-Ames,M.S.; Hawksworth,A.W.; Myers,C.A.; Brice,G.T.
EPI645082	MP	Japan	2015-Jan-14	A/Japan/NHRC_GWA0188/2015		Other Database Import	Sitz,C.R.; Thammavong,H.L.; Balansay-Ames,M.S.; Hawksworth,A.W.; Myers,C.A.; Brice,G.T.
EPI645089	HA	United States	2015-Jan-28	A/Georgia/NHRC_68217/2015		Other Database Import	Sitz,C.R.; Thammavong,H.L.; Balansay-Ames,M.S.; Hawksworth,A.W.; Myers,C.A.; Brice,G.T.
EPI645096	NA	United States	2015-Jan-28	A/Georgia/NHRC_68217/2015		Other Database Import	Sitz,C.R.; Thammavong,H.L.; Balansay-Ames,M.S.; Hawksworth,A.W.; Myers,C.A.; Brice,G.T.
EPI645080	MP	United States	2015-Jan-28	A/Georgia/NHRC_68217/2015		Other Database Import	Sitz,C.R.; Thammavong,H.L.; Balansay-Ames,M.S.; Hawksworth,A.W.; Myers,C.A.; Brice,G.T.
EPI643968	NP	United States	2015-Jan-26	A/Massachusetts/12/2015	Massachusetts Department of Public Health	Centers for Disease Control and Prevention
EPI643969	NS	United States	2015-Jan-26	A/Massachusetts/12/2015	Massachusetts Department of Public Health	Centers for Disease Control and Prevention
EPI643970	MP	United States	2015-Jan-26	A/Massachusetts/12/2015	Massachusetts Department of Public Health	Centers for Disease Control and Prevention
EPI643971	PA	United States	2015-Jan-26	A/Massachusetts/12/2015	Massachusetts Department of Public Health	Centers for Disease Control and Prevention
EPI643972	PB2	United States	2015-Jan-26	A/Massachusetts/12/2015	Massachusetts Department of Public Health	Centers for Disease Control and Prevention
EPI643973	PB1	United States	2015-Jan-26	A/Massachusetts/12/2015	Massachusetts Department of Public Health	Centers for Disease Control and Prevention
EPI643974	NA	United States	2015-Jan-26	A/Massachusetts/12/2015	Massachusetts Department of Public Health	Centers for Disease Control and Prevention
EPI643975	HA	United States	2015-Jan-26	A/Massachusetts/12/2015	Massachusetts Department of Public Health	Centers for Disease Control and Prevention
EPI643961	NS	United States	2015-Jan-14	A/California/53/2015	California Department of Health Services	Centers for Disease Control and Prevention
EPI643962	MP	United States	2015-Jan-14	A/California/53/2015	California Department of Health Services	Centers for Disease Control and Prevention
EPI643963	PA	United States	2015-Jan-14	A/California/53/2015	California Department of Health Services	Centers for Disease Control and Prevention
EPI643964	PB2	United States	2015-Jan-14	A/California/53/2015	California Department of Health Services	Centers for Disease Control and Prevention
EPI643965	PB1	United States	2015-Jan-14	A/California/53/2015	California Department of Health Services	Centers for Disease Control and Prevention
EPI643966	NA	United States	2015-Jan-14	A/California/53/2015	California Department of Health Services	Centers for Disease Control and Prevention
EPI643967	HA	United States	2015-Jan-14	A/California/53/2015	California Department of Health Services	Centers for Disease Control and Prevention
EPI643960	NP	United States	2015-Jan-14	A/California/53/2015	California Department of Health Services	Centers for Disease Control and Prevention
EPI643912	NP	United States	2015-Jan-29	A/Maine/24/2015	Maine Health and Environmental Testing Laboratory	Centers for Disease Control and Prevention
EPI643913	NS	United States	2015-Jan-29	A/Maine/24/2015	Maine Health and Environmental Testing Laboratory	Centers for Disease Control and Prevention
EPI643914	MP	United States	2015-Jan-29	A/Maine/24/2015	Maine Health and Environmental Testing Laboratory	Centers for Disease Control and Prevention
EPI643915	PA	United States	2015-Jan-29	A/Maine/24/2015	Maine Health and Environmental Testing Laboratory	Centers for Disease Control and Prevention
EPI643916	PB2	United States	2015-Jan-29	A/Maine/24/2015	Maine Health and Environmental Testing Laboratory	Centers for Disease Control and Prevention
EPI643917	PB1	United States	2015-Jan-29	A/Maine/24/2015	Maine Health and Environmental Testing Laboratory	Centers for Disease Control and Prevention
EPI643918	NA	United States	2015-Jan-29	A/Maine/24/2015	Maine Health and Environmental Testing Laboratory	Centers for Disease Control and Prevention
EPI643919	HA	United States	2015-Jan-29	A/Maine/24/2015	Maine Health and Environmental Testing Laboratory	Centers for Disease Control and Prevention
EPI643898	NS	United States	2015-Jan-29	A/Iowa/17/2015	Iowa State Hygienic Laboratory	Centers for Disease Control and Prevention
EPI643899	MP	United States	2015-Jan-29	A/Iowa/17/2015	Iowa State Hygienic Laboratory	Centers for Disease Control and Prevention
EPI643900	PA	United States	2015-Jan-29	A/Iowa/17/2015	Iowa State Hygienic Laboratory	Centers for Disease Control and Prevention
EPI643901	PB2	United States	2015-Jan-29	A/Iowa/17/2015	Iowa State Hygienic Laboratory	Centers for Disease Control and Prevention
EPI643902	PB1	United States	2015-Jan-29	A/Iowa/17/2015	Iowa State Hygienic Laboratory	Centers for Disease Control and Prevention
EPI643903	NA	United States	2015-Jan-29	A/Iowa/17/2015	Iowa State Hygienic Laboratory	Centers for Disease Control and Prevention
EPI643904	HA	United States	2015-Jan-29	A/Iowa/17/2015	Iowa State Hygienic Laboratory	Centers for Disease Control and Prevention
EPI643897	NP	United States	2015-Jan-29	A/Iowa/17/2015	Iowa State Hygienic Laboratory	Centers for Disease Control and Prevention
EPI643817	NP	United States	2015-Jan-31	A/Missouri/12/2015	Missouri Department. of Health & Senior Services	Centers for Disease Control and Prevention
EPI643818	NS	United States	2015-Jan-31	A/Missouri/12/2015	Missouri Department. of Health & Senior Services	Centers for Disease Control and Prevention
EPI643819	MP	United States	2015-Jan-31	A/Missouri/12/2015	Missouri Department. of Health & Senior Services	Centers for Disease Control and Prevention
EPI643820	PA	United States	2015-Jan-31	A/Missouri/12/2015	Missouri Department. of Health & Senior Services	Centers for Disease Control and Prevention
EPI643821	PB2	United States	2015-Jan-31	A/Missouri/12/2015	Missouri Department. of Health & Senior Services	Centers for Disease Control and Prevention
EPI643822	PB1	United States	2015-Jan-31	A/Missouri/12/2015	Missouri Department. of Health & Senior Services	Centers for Disease Control and Prevention
EPI643823	NA	United States	2015-Jan-31	A/Missouri/12/2015	Missouri Department. of Health & Senior Services	Centers for Disease Control and Prevention
EPI643824	HA	United States	2015-Jan-31	A/Missouri/12/2015	Missouri Department. of Health & Senior Services	Centers for Disease Control and Prevention
EPI641590	NA	United States	2015-Jan-15	A/New Jersey/NHRC_93218/2015		Other Database Import	Sitz,C.R.; Thammavong,H.L.; Balansay-Ames,M.S.; Hawksworth,A.W.; Myers,C.A.; Brice,G.T.
EPI641613	MP	United States	2015-Jan-15	A/New Jersey/NHRC_93218/2015		Other Database Import	Sitz,C.R.; Thammavong,H.L.; Balansay-Ames,M.S.; Hawksworth,A.W.; Myers,C.A.; Brice,G.T.
EPI641588	NA	Japan	2015-Jan-23	A/Japan/NHRC_BLR0151/2015		Other Database Import	Sitz,C.R.; Thammavong,H.L.; Balansay-Ames,M.S.; Hawksworth,A.W.; Myers,C.A.; Brice,G.T.
EPI641567	HA	Japan	2015-Jan-23	A/Japan/NHRC_BLR0151/2015		Other Database Import	Sitz,C.R.; Thammavong,H.L.; Balansay-Ames,M.S.; Hawksworth,A.W.; Myers,C.A.; Brice,G.T.
EPI641611	MP	Japan	2015-Jan-23	A/Japan/NHRC_BLR0151/2015		Other Database Import	Sitz,C.R.; Thammavong,H.L.; Balansay-Ames,M.S.; Hawksworth,A.W.; Myers,C.A.; Brice,G.T.
EPI636659	HA	Russian Federation	2015-Jan-26	A/Buryatia/19/2015		State Research Center of Virology and Biotechnology (VECTOR)	Ivan,Susloparov; Natalya,Kolosova; Alexander,Durymanov; Tatyana,Ilyicheva; Alexander,Ryzhikov
EPI636660	NA	Russian Federation	2015-Jan-26	A/Buryatia/19/2015		State Research Center of Virology and Biotechnology (VECTOR)	Ivan,Susloparov; Natalya,Kolosova; Alexander,Durymanov; Tatyana,Ilyicheva; Alexander,Ryzhikov
EPI636147	NA	New Zealand	2015-Jan-25	A/South Auckland/1/2015	Institute of Environmental Science & Research	WHO Collaborating Centre for Reference and Research on Influenza	Deng,Y-M.; Iannello,P.; Spirason,N.; Lau,H.; Komadina,N.
EPI636149	HA	New Zealand	2015-Jan-25	A/South Auckland/1/2015	Institute of Environmental Science & Research	WHO Collaborating Centre for Reference and Research on Influenza	Deng,Y-M.; Iannello,P.; Spirason,N.; Lau,H.; Komadina,N.
EPI634184	NP	Russian Federation	2015-Jan-20	A/Khabarovsk/07/2015	Russian Academy of Medical Sciences	Centers for Disease Control and Prevention
EPI634185	NS	Russian Federation	2015-Jan-20	A/Khabarovsk/07/2015	Russian Academy of Medical Sciences	Centers for Disease Control and Prevention
EPI634186	MP	Russian Federation	2015-Jan-20	A/Khabarovsk/07/2015	Russian Academy of Medical Sciences	Centers for Disease Control and Prevention
EPI634187	PA	Russian Federation	2015-Jan-20	A/Khabarovsk/07/2015	Russian Academy of Medical Sciences	Centers for Disease Control and Prevention
EPI634188	PB2	Russian Federation	2015-Jan-20	A/Khabarovsk/07/2015	Russian Academy of Medical Sciences	Centers for Disease Control and Prevention
EPI634189	PB1	Russian Federation	2015-Jan-20	A/Khabarovsk/07/2015	Russian Academy of Medical Sciences	Centers for Disease Control and Prevention
EPI634190	NA	Russian Federation	2015-Jan-20	A/Khabarovsk/07/2015	Russian Academy of Medical Sciences	Centers for Disease Control and Prevention
EPI634191	HA	Russian Federation	2015-Jan-20	A/Khabarovsk/07/2015	Russian Academy of Medical Sciences	Centers for Disease Control and Prevention
EPI634152	NP	United States	2015-Jan-30	A/Kansas/09/2015	Kansas Department of Health and Environment	Centers for Disease Control and Prevention
EPI634153	NS	United States	2015-Jan-30	A/Kansas/09/2015	Kansas Department of Health and Environment	Centers for Disease Control and Prevention
EPI634154	MP	United States	2015-Jan-30	A/Kansas/09/2015	Kansas Department of Health and Environment	Centers for Disease Control and Prevention
EPI634155	PA	United States	2015-Jan-30	A/Kansas/09/2015	Kansas Department of Health and Environment	Centers for Disease Control and Prevention
EPI634156	PB2	United States	2015-Jan-30	A/Kansas/09/2015	Kansas Department of Health and Environment	Centers for Disease Control and Prevention
EPI634157	PB1	United States	2015-Jan-30	A/Kansas/09/2015	Kansas Department of Health and Environment	Centers for Disease Control and Prevention
EPI634158	NA	United States	2015-Jan-30	A/Kansas/09/2015	Kansas Department of Health and Environment	Centers for Disease Control and Prevention
EPI634159	HA	United States	2015-Jan-30	A/Kansas/09/2015	Kansas Department of Health and Environment	Centers for Disease Control and Prevention
EPI634139	NP	United States	2015-Jan-07	A/Minnesota/08/2015	Minnesota Department of Health	Centers for Disease Control and Prevention
EPI634140	NS	United States	2015-Jan-07	A/Minnesota/08/2015	Minnesota Department of Health	Centers for Disease Control and Prevention
EPI634141	MP	United States	2015-Jan-07	A/Minnesota/08/2015	Minnesota Department of Health	Centers for Disease Control and Prevention
EPI634142	PB2	United States	2015-Jan-07	A/Minnesota/08/2015	Minnesota Department of Health	Centers for Disease Control and Prevention
EPI634143	HA	United States	2015-Jan-07	A/Minnesota/08/2015	Minnesota Department of Health	Centers for Disease Control and Prevention
EPI634124	NP	United States	2015-Jan-21	A/Rhode Island/17/2015	Rhode Island Department of Health	Centers for Disease Control and Prevention
EPI634125	NS	United States	2015-Jan-21	A/Rhode Island/17/2015	Rhode Island Department of Health	Centers for Disease Control and Prevention
EPI634126	MP	United States	2015-Jan-21	A/Rhode Island/17/2015	Rhode Island Department of Health	Centers for Disease Control and Prevention
EPI634127	PA	United States	2015-Jan-21	A/Rhode Island/17/2015	Rhode Island Department of Health	Centers for Disease Control and Prevention
EPI634128	PB2	United States	2015-Jan-21	A/Rhode Island/17/2015	Rhode Island Department of Health	Centers for Disease Control and Prevention
EPI634129	PB1	United States	2015-Jan-21	A/Rhode Island/17/2015	Rhode Island Department of Health	Centers for Disease Control and Prevention
EPI634130	HA	United States	2015-Jan-21	A/Rhode Island/17/2015	Rhode Island Department of Health	Centers for Disease Control and Prevention
EPI634108	HA	Lao, People's Democratic Republic	2015-Jan-14	A/Laos/052/2015	National Center for Laboratory and Epidemiology	Centers for Disease Control and Prevention
EPI634101	NP	Lao, People's Democratic Republic	2015-Jan-14	A/Laos/052/2015	National Center for Laboratory and Epidemiology	Centers for Disease Control and Prevention
EPI634102	NS	Lao, People's Democratic Republic	2015-Jan-14	A/Laos/052/2015	National Center for Laboratory and Epidemiology	Centers for Disease Control and Prevention
EPI634103	MP	Lao, People's Democratic Republic	2015-Jan-14	A/Laos/052/2015	National Center for Laboratory and Epidemiology	Centers for Disease Control and Prevention
EPI634104	PA	Lao, People's Democratic Republic	2015-Jan-14	A/Laos/052/2015	National Center for Laboratory and Epidemiology	Centers for Disease Control and Prevention
EPI634105	PB2	Lao, People's Democratic Republic	2015-Jan-14	A/Laos/052/2015	National Center for Laboratory and Epidemiology	Centers for Disease Control and Prevention
EPI634106	PB1	Lao, People's Democratic Republic	2015-Jan-14	A/Laos/052/2015	National Center for Laboratory and Epidemiology	Centers for Disease Control and Prevention
EPI634107	NA	Lao, People's Democratic Republic	2015-Jan-14	A/Laos/052/2015	National Center for Laboratory and Epidemiology	Centers for Disease Control and Prevention
EPI634045	HA	United States	2015-Jan-29	A/Oklahoma/16/2015	Oklahoma State Department of Health	Centers for Disease Control and Prevention
EPI634039	NP	United States	2015-Jan-29	A/Oklahoma/16/2015	Oklahoma State Department of Health	Centers for Disease Control and Prevention
EPI634040	NS	United States	2015-Jan-29	A/Oklahoma/16/2015	Oklahoma State Department of Health	Centers for Disease Control and Prevention
EPI634041	MP	United States	2015-Jan-29	A/Oklahoma/16/2015	Oklahoma State Department of Health	Centers for Disease Control and Prevention
EPI634042	PA	United States	2015-Jan-29	A/Oklahoma/16/2015	Oklahoma State Department of Health	Centers for Disease Control and Prevention
EPI634043	PB2	United States	2015-Jan-29	A/Oklahoma/16/2015	Oklahoma State Department of Health	Centers for Disease Control and Prevention
EPI634044	PB1	United States	2015-Jan-29	A/Oklahoma/16/2015	Oklahoma State Department of Health	Centers for Disease Control and Prevention
EPI634023	NP	El Salvador	2015-Jan-20	A/El Salvador/63/2015	Contiguo a Hospital Rosales	Centers for Disease Control and Prevention
EPI634024	NS	El Salvador	2015-Jan-20	A/El Salvador/63/2015	Contiguo a Hospital Rosales	Centers for Disease Control and Prevention
EPI634025	MP	El Salvador	2015-Jan-20	A/El Salvador/63/2015	Contiguo a Hospital Rosales	Centers for Disease Control and Prevention
EPI634026	PA	El Salvador	2015-Jan-20	A/El Salvador/63/2015	Contiguo a Hospital Rosales	Centers for Disease Control and Prevention
EPI634027	PB2	El Salvador	2015-Jan-20	A/El Salvador/63/2015	Contiguo a Hospital Rosales	Centers for Disease Control and Prevention
EPI634028	PB1	El Salvador	2015-Jan-20	A/El Salvador/63/2015	Contiguo a Hospital Rosales	Centers for Disease Control and Prevention
EPI634029	NA	El Salvador	2015-Jan-20	A/El Salvador/63/2015	Contiguo a Hospital Rosales	Centers for Disease Control and Prevention
EPI634030	HA	El Salvador	2015-Jan-20	A/El Salvador/63/2015	Contiguo a Hospital Rosales	Centers for Disease Control and Prevention
EPI634015	NP	El Salvador	2015-Jan-09	A/El Salvador/49/2015	Contiguo a Hospital Rosales	Centers for Disease Control and Prevention
EPI634016	NS	El Salvador	2015-Jan-09	A/El Salvador/49/2015	Contiguo a Hospital Rosales	Centers for Disease Control and Prevention
EPI634017	MP	El Salvador	2015-Jan-09	A/El Salvador/49/2015	Contiguo a Hospital Rosales	Centers for Disease Control and Prevention
EPI634018	PA	El Salvador	2015-Jan-09	A/El Salvador/49/2015	Contiguo a Hospital Rosales	Centers for Disease Control and Prevention
EPI634019	PB2	El Salvador	2015-Jan-09	A/El Salvador/49/2015	Contiguo a Hospital Rosales	Centers for Disease Control and Prevention
EPI634020	PB1	El Salvador	2015-Jan-09	A/El Salvador/49/2015	Contiguo a Hospital Rosales	Centers for Disease Control and Prevention
EPI634021	NA	El Salvador	2015-Jan-09	A/El Salvador/49/2015	Contiguo a Hospital Rosales	Centers for Disease Control and Prevention
EPI634022	HA	El Salvador	2015-Jan-09	A/El Salvador/49/2015	Contiguo a Hospital Rosales	Centers for Disease Control and Prevention
EPI634002	NP	United States	2015-Jan-16	A/Hawaii/19/2015	State of Hawaii Department of Health	Centers for Disease Control and Prevention
EPI634003	NS	United States	2015-Jan-16	A/Hawaii/19/2015	State of Hawaii Department of Health	Centers for Disease Control and Prevention
EPI634004	MP	United States	2015-Jan-16	A/Hawaii/19/2015	State of Hawaii Department of Health	Centers for Disease Control and Prevention
EPI634005	PB1	United States	2015-Jan-16	A/Hawaii/19/2015	State of Hawaii Department of Health	Centers for Disease Control and Prevention
EPI634006	NA	United States	2015-Jan-16	A/Hawaii/19/2015	State of Hawaii Department of Health	Centers for Disease Control and Prevention
EPI634007	HA	United States	2015-Jan-16	A/Hawaii/19/2015	State of Hawaii Department of Health	Centers for Disease Control and Prevention
EPI633985	HA	United States	2015-Jan-30	A/Oklahoma/15/2015	Oklahoma State Department of Health	Centers for Disease Control and Prevention
EPI633978	NP	United States	2015-Jan-30	A/Oklahoma/15/2015	Oklahoma State Department of Health	Centers for Disease Control and Prevention
EPI633979	NS	United States	2015-Jan-30	A/Oklahoma/15/2015	Oklahoma State Department of Health	Centers for Disease Control and Prevention
EPI633980	MP	United States	2015-Jan-30	A/Oklahoma/15/2015	Oklahoma State Department of Health	Centers for Disease Control and Prevention
EPI633981	PA	United States	2015-Jan-30	A/Oklahoma/15/2015	Oklahoma State Department of Health	Centers for Disease Control and Prevention
EPI633982	PB2	United States	2015-Jan-30	A/Oklahoma/15/2015	Oklahoma State Department of Health	Centers for Disease Control and Prevention
EPI633983	PB1	United States	2015-Jan-30	A/Oklahoma/15/2015	Oklahoma State Department of Health	Centers for Disease Control and Prevention
EPI633984	NA	United States	2015-Jan-30	A/Oklahoma/15/2015	Oklahoma State Department of Health	Centers for Disease Control and Prevention
EPI633945	NP	United States	2015-Jan-23	A/Nevada/32/2015	Southern Nevada Public Health Lab	Centers for Disease Control and Prevention
EPI633946	NS	United States	2015-Jan-23	A/Nevada/32/2015	Southern Nevada Public Health Lab	Centers for Disease Control and Prevention
EPI633947	MP	United States	2015-Jan-23	A/Nevada/32/2015	Southern Nevada Public Health Lab	Centers for Disease Control and Prevention
EPI633948	PA	United States	2015-Jan-23	A/Nevada/32/2015	Southern Nevada Public Health Lab	Centers for Disease Control and Prevention
EPI633949	PB2	United States	2015-Jan-23	A/Nevada/32/2015	Southern Nevada Public Health Lab	Centers for Disease Control and Prevention
EPI633950	PB1	United States	2015-Jan-23	A/Nevada/32/2015	Southern Nevada Public Health Lab	Centers for Disease Control and Prevention
EPI633951	NA	United States	2015-Jan-23	A/Nevada/32/2015	Southern Nevada Public Health Lab	Centers for Disease Control and Prevention
EPI633952	HA	United States	2015-Jan-23	A/Nevada/32/2015	Southern Nevada Public Health Lab	Centers for Disease Control and Prevention
EPI633929	NP	United States	2015-Jan-22	A/Wyoming/14/2015	Wyoming Public Health Laboratory	Centers for Disease Control and Prevention
EPI633930	NS	United States	2015-Jan-22	A/Wyoming/14/2015	Wyoming Public Health Laboratory	Centers for Disease Control and Prevention
EPI633931	MP	United States	2015-Jan-22	A/Wyoming/14/2015	Wyoming Public Health Laboratory	Centers for Disease Control and Prevention
EPI633932	PA	United States	2015-Jan-22	A/Wyoming/14/2015	Wyoming Public Health Laboratory	Centers for Disease Control and Prevention
EPI633933	PB2	United States	2015-Jan-22	A/Wyoming/14/2015	Wyoming Public Health Laboratory	Centers for Disease Control and Prevention
EPI633934	PB1	United States	2015-Jan-22	A/Wyoming/14/2015	Wyoming Public Health Laboratory	Centers for Disease Control and Prevention
EPI633935	NA	United States	2015-Jan-22	A/Wyoming/14/2015	Wyoming Public Health Laboratory	Centers for Disease Control and Prevention
EPI633936	HA	United States	2015-Jan-22	A/Wyoming/14/2015	Wyoming Public Health Laboratory	Centers for Disease Control and Prevention
EPI633913	NP	United States	2015-Jan-23	A/Montana/09/2015	Montana Laboratory Services Bureau	Centers for Disease Control and Prevention
EPI633914	NS	United States	2015-Jan-23	A/Montana/09/2015	Montana Laboratory Services Bureau	Centers for Disease Control and Prevention
EPI633915	MP	United States	2015-Jan-23	A/Montana/09/2015	Montana Laboratory Services Bureau	Centers for Disease Control and Prevention
EPI633916	PA	United States	2015-Jan-23	A/Montana/09/2015	Montana Laboratory Services Bureau	Centers for Disease Control and Prevention
EPI633917	PB2	United States	2015-Jan-23	A/Montana/09/2015	Montana Laboratory Services Bureau	Centers for Disease Control and Prevention
EPI633918	PB1	United States	2015-Jan-23	A/Montana/09/2015	Montana Laboratory Services Bureau	Centers for Disease Control and Prevention
EPI633919	NA	United States	2015-Jan-23	A/Montana/09/2015	Montana Laboratory Services Bureau	Centers for Disease Control and Prevention
EPI633920	HA	United States	2015-Jan-23	A/Montana/09/2015	Montana Laboratory Services Bureau	Centers for Disease Control and Prevention
EPI633867	NP	United States	2015-Jan-30	A/Iowa/13/2015	Iowa State Hygienic Laboratory	Centers for Disease Control and Prevention
EPI633868	NS	United States	2015-Jan-30	A/Iowa/13/2015	Iowa State Hygienic Laboratory	Centers for Disease Control and Prevention
EPI633869	MP	United States	2015-Jan-30	A/Iowa/13/2015	Iowa State Hygienic Laboratory	Centers for Disease Control and Prevention
EPI633870	PA	United States	2015-Jan-30	A/Iowa/13/2015	Iowa State Hygienic Laboratory	Centers for Disease Control and Prevention
EPI633871	PB2	United States	2015-Jan-30	A/Iowa/13/2015	Iowa State Hygienic Laboratory	Centers for Disease Control and Prevention
EPI633872	PB1	United States	2015-Jan-30	A/Iowa/13/2015	Iowa State Hygienic Laboratory	Centers for Disease Control and Prevention
EPI633873	NA	United States	2015-Jan-30	A/Iowa/13/2015	Iowa State Hygienic Laboratory	Centers for Disease Control and Prevention
EPI633874	HA	United States	2015-Jan-30	A/Iowa/13/2015	Iowa State Hygienic Laboratory	Centers for Disease Control and Prevention
EPI633853	NP	United States	2015-Jan-26	A/California/61/2015	California Department of Health Services	Centers for Disease Control and Prevention
EPI633854	NS	United States	2015-Jan-26	A/California/61/2015	California Department of Health Services	Centers for Disease Control and Prevention
EPI633855	MP	United States	2015-Jan-26	A/California/61/2015	California Department of Health Services	Centers for Disease Control and Prevention
EPI633856	PA	United States	2015-Jan-26	A/California/61/2015	California Department of Health Services	Centers for Disease Control and Prevention
EPI633857	PB2	United States	2015-Jan-26	A/California/61/2015	California Department of Health Services	Centers for Disease Control and Prevention
EPI633858	NA	United States	2015-Jan-26	A/California/61/2015	California Department of Health Services	Centers for Disease Control and Prevention
EPI633859	HA	United States	2015-Jan-26	A/California/61/2015	California Department of Health Services	Centers for Disease Control and Prevention
EPI633822	NP	United States	2015-Jan-04	A/California/44/2015	California Department of Health Services	Centers for Disease Control and Prevention
EPI633823	NS	United States	2015-Jan-04	A/California/44/2015	California Department of Health Services	Centers for Disease Control and Prevention
EPI633824	MP	United States	2015-Jan-04	A/California/44/2015	California Department of Health Services	Centers for Disease Control and Prevention
EPI633825	PA	United States	2015-Jan-04	A/California/44/2015	California Department of Health Services	Centers for Disease Control and Prevention
EPI633826	PB2	United States	2015-Jan-04	A/California/44/2015	California Department of Health Services	Centers for Disease Control and Prevention
EPI633827	PB1	United States	2015-Jan-04	A/California/44/2015	California Department of Health Services	Centers for Disease Control and Prevention
EPI633828	NA	United States	2015-Jan-04	A/California/44/2015	California Department of Health Services	Centers for Disease Control and Prevention
EPI633829	HA	United States	2015-Jan-04	A/California/44/2015	California Department of Health Services	Centers for Disease Control and Prevention
EPI633791	NP	Russian Federation	2015-Jan-30	A/St Petersburg/70/2015	Russian Academy of Medical Sciences	Centers for Disease Control and Prevention
EPI633792	NS	Russian Federation	2015-Jan-30	A/St Petersburg/70/2015	Russian Academy of Medical Sciences	Centers for Disease Control and Prevention
EPI633793	MP	Russian Federation	2015-Jan-30	A/St Petersburg/70/2015	Russian Academy of Medical Sciences	Centers for Disease Control and Prevention
EPI633794	PA	Russian Federation	2015-Jan-30	A/St Petersburg/70/2015	Russian Academy of Medical Sciences	Centers for Disease Control and Prevention
EPI633795	PB2	Russian Federation	2015-Jan-30	A/St Petersburg/70/2015	Russian Academy of Medical Sciences	Centers for Disease Control and Prevention
EPI633796	PB1	Russian Federation	2015-Jan-30	A/St Petersburg/70/2015	Russian Academy of Medical Sciences	Centers for Disease Control and Prevention
EPI633797	NA	Russian Federation	2015-Jan-30	A/St Petersburg/70/2015	Russian Academy of Medical Sciences	Centers for Disease Control and Prevention
EPI633798	HA	Russian Federation	2015-Jan-30	A/St Petersburg/70/2015	Russian Academy of Medical Sciences	Centers for Disease Control and Prevention
EPI633789	PB1	United States	2015-Jan-23	A/Rhode Island/18/2015	Rhode Island Department of Health	Centers for Disease Control and Prevention
EPI633784	NP	United States	2015-Jan-23	A/Rhode Island/18/2015	Rhode Island Department of Health	Centers for Disease Control and Prevention
EPI633785	NS	United States	2015-Jan-23	A/Rhode Island/18/2015	Rhode Island Department of Health	Centers for Disease Control and Prevention
EPI633786	MP	United States	2015-Jan-23	A/Rhode Island/18/2015	Rhode Island Department of Health	Centers for Disease Control and Prevention
EPI633787	PA	United States	2015-Jan-23	A/Rhode Island/18/2015	Rhode Island Department of Health	Centers for Disease Control and Prevention
EPI633788	PB2	United States	2015-Jan-23	A/Rhode Island/18/2015	Rhode Island Department of Health	Centers for Disease Control and Prevention
EPI633790	HA	United States	2015-Jan-23	A/Rhode Island/18/2015	Rhode Island Department of Health	Centers for Disease Control and Prevention
EPI633777	NP	Russian Federation	2015-Jan-26	A/St Petersburg/31/2015	Russian Academy of Medical Sciences	Centers for Disease Control and Prevention
EPI633778	NS	Russian Federation	2015-Jan-26	A/St Petersburg/31/2015	Russian Academy of Medical Sciences	Centers for Disease Control and Prevention
EPI633779	MP	Russian Federation	2015-Jan-26	A/St Petersburg/31/2015	Russian Academy of Medical Sciences	Centers for Disease Control and Prevention
EPI633780	PA	Russian Federation	2015-Jan-26	A/St Petersburg/31/2015	Russian Academy of Medical Sciences	Centers for Disease Control and Prevention
EPI633781	PB1	Russian Federation	2015-Jan-26	A/St Petersburg/31/2015	Russian Academy of Medical Sciences	Centers for Disease Control and Prevention
EPI633782	NA	Russian Federation	2015-Jan-26	A/St Petersburg/31/2015	Russian Academy of Medical Sciences	Centers for Disease Control and Prevention
EPI633783	HA	Russian Federation	2015-Jan-26	A/St Petersburg/31/2015	Russian Academy of Medical Sciences	Centers for Disease Control and Prevention
EPI630769	HA	Slovenia	2015-Jan-22	A/Slovenia/470/2015	Laboratory for Virology, National Institute of Public Health	Crick Worldwide Influenza Centre
EPI630770	NA	Slovenia	2015-Jan-22	A/Slovenia/470/2015	Laboratory for Virology, National Institute of Public Health	Crick Worldwide Influenza Centre
EPI630767	HA	Slovenia	2015-Jan-21	A/Slovenia/438/2015	Laboratory for Virology, National Institute of Public Health	Crick Worldwide Influenza Centre
EPI630768	NA	Slovenia	2015-Jan-21	A/Slovenia/438/2015	Laboratory for Virology, National Institute of Public Health	Crick Worldwide Influenza Centre
EPI630765	HA	Slovenia	2015-Jan-20	A/Slovenia/395/2015	Laboratory for Virology, National Institute of Public Health	Crick Worldwide Influenza Centre
EPI630766	NA	Slovenia	2015-Jan-20	A/Slovenia/395/2015	Laboratory for Virology, National Institute of Public Health	Crick Worldwide Influenza Centre
EPI630759	HA	Slovenia	2015-Jan-20	A/Slovenia/368/2015	Laboratory for Virology, National Institute of Public Health	Crick Worldwide Influenza Centre
EPI630760	NA	Slovenia	2015-Jan-20	A/Slovenia/368/2015	Laboratory for Virology, National Institute of Public Health	Crick Worldwide Influenza Centre
EPI630690	HA	Cameroon	2015-Jan-06	A/Cameroon/15V-57/2015	Centre Pasteur du Cameroun	Crick Worldwide Influenza Centre
EPI630691	NA	Cameroon	2015-Jan-06	A/Cameroon/15V-57/2015	Centre Pasteur du Cameroun	Crick Worldwide Influenza Centre
EPI630260	NA	Norway	2015-Jan-20	A/Norway/923/2015	Oslo University Hospital, Ulleval Hospital, Dept. of Microbiology	Norwegian Institute of Public Health	Bragstad, K; Dudman, SG; Waalen, K; Hungnes, O
EPI629878	MP	Australia	2015-Jan-05	A/Sydney/4/2015	Clinical Virology Unit, CDIM	WHO Collaborating Centre for Reference and Research on Influenza	Deng, Y-M.; Iannello, P.; Spirason, N.; Jelly, L.; Lau, H.; Komadina, N.
EPI629879	NA	Australia	2015-Jan-05	A/Sydney/4/2015	Clinical Virology Unit, CDIM	WHO Collaborating Centre for Reference and Research on Influenza	Deng, Y-M.; Iannello, P.; Spirason, N.; Jelly, L.; Lau, H.; Komadina, N.
EPI629880	HA	Australia	2015-Jan-05	A/Sydney/4/2015	Clinical Virology Unit, CDIM	WHO Collaborating Centre for Reference and Research on Influenza	Deng, Y-M.; Iannello, P.; Spirason, N.; Jelly, L.; Lau, H.; Komadina, N.
EPI630248	NA	Norway	2015-Jan-09	A/Norway/366/2015		Norwegian Institute of Public Health	Bragstad K, Dudman SG, Waalen K, Hungnes O
EPI628984	HA	Norway	2015-Jan-09	A/Norway/366/2015		Norwegian Institute of Public Health	Bragstad K, Dudman SG, Waalen K, Hungnes O
EPI626922	HA	United Kingdom	2015-Jan-14	A/ENG/119/2015	Microbiology Services Colindale, Public Health England	Microbiology Services Colindale, Public Health England	Galiano,M.
EPI626918	NP	United Kingdom	2015-Jan-14	A/ENG/119/2015	Microbiology Services Colindale, Public Health England	Microbiology Services Colindale, Public Health England	Galiano,M.
EPI626919	NS	United Kingdom	2015-Jan-14	A/ENG/119/2015	Microbiology Services Colindale, Public Health England	Microbiology Services Colindale, Public Health England	Galiano,M.
EPI626920	MP	United Kingdom	2015-Jan-14	A/ENG/119/2015	Microbiology Services Colindale, Public Health England	Microbiology Services Colindale, Public Health England	Galiano,M.
EPI626921	NA	United Kingdom	2015-Jan-14	A/ENG/119/2015	Microbiology Services Colindale, Public Health England	Microbiology Services Colindale, Public Health England	Galiano,M.
EPI626882	NP	United Kingdom	2015-Jan-15	A/ENG/50400317/2015	Microbiology Services Colindale, Public Health England	Microbiology Services Colindale, Public Health England	Galiano,M.
EPI626883	NS	United Kingdom	2015-Jan-15	A/ENG/50400317/2015	Microbiology Services Colindale, Public Health England	Microbiology Services Colindale, Public Health England	Galiano,M.
EPI626884	MP	United Kingdom	2015-Jan-15	A/ENG/50400317/2015	Microbiology Services Colindale, Public Health England	Microbiology Services Colindale, Public Health England	Galiano,M.
EPI626885	PA	United Kingdom	2015-Jan-15	A/ENG/50400317/2015	Microbiology Services Colindale, Public Health England	Microbiology Services Colindale, Public Health England	Galiano,M.
EPI626886	PB2	United Kingdom	2015-Jan-15	A/ENG/50400317/2015	Microbiology Services Colindale, Public Health England	Microbiology Services Colindale, Public Health England	Galiano,M.
EPI626887	PB1	United Kingdom	2015-Jan-15	A/ENG/50400317/2015	Microbiology Services Colindale, Public Health England	Microbiology Services Colindale, Public Health England	Galiano,M.
EPI626888	NA	United Kingdom	2015-Jan-15	A/ENG/50400317/2015	Microbiology Services Colindale, Public Health England	Microbiology Services Colindale, Public Health England	Galiano,M.
EPI626889	HA	United Kingdom	2015-Jan-15	A/ENG/50400317/2015	Microbiology Services Colindale, Public Health England	Microbiology Services Colindale, Public Health England	Galiano,M.
EPI626831	NA	United Kingdom	2015-Jan-06	A/ENG/50260142/2015	Microbiology Services Colindale, Public Health England	Microbiology Services Colindale, Public Health England	Galiano,M.
EPI626832	HA	United Kingdom	2015-Jan-06	A/ENG/50260142/2015	Microbiology Services Colindale, Public Health England	Microbiology Services Colindale, Public Health England	Galiano,M.
EPI626828	NP	United Kingdom	2015-Jan-06	A/ENG/50260142/2015	Microbiology Services Colindale, Public Health England	Microbiology Services Colindale, Public Health England	Galiano,M.
EPI626829	NS	United Kingdom	2015-Jan-06	A/ENG/50260142/2015	Microbiology Services Colindale, Public Health England	Microbiology Services Colindale, Public Health England	Galiano,M.
EPI626830	MP	United Kingdom	2015-Jan-06	A/ENG/50260142/2015	Microbiology Services Colindale, Public Health England	Microbiology Services Colindale, Public Health England	Galiano,M.
EPI626823	NP	United Kingdom	2015-Jan-06	A/ENG/50240250/2015	Microbiology Services Colindale, Public Health England	Microbiology Services Colindale, Public Health England	Galiano,M.
EPI626824	NS	United Kingdom	2015-Jan-06	A/ENG/50240250/2015	Microbiology Services Colindale, Public Health England	Microbiology Services Colindale, Public Health England	Galiano,M.
EPI626825	MP	United Kingdom	2015-Jan-06	A/ENG/50240250/2015	Microbiology Services Colindale, Public Health England	Microbiology Services Colindale, Public Health England	Galiano,M.
EPI626826	NA	United Kingdom	2015-Jan-06	A/ENG/50240250/2015	Microbiology Services Colindale, Public Health England	Microbiology Services Colindale, Public Health England	Galiano,M.
EPI626827	HA	United Kingdom	2015-Jan-06	A/ENG/50240250/2015	Microbiology Services Colindale, Public Health England	Microbiology Services Colindale, Public Health England	Galiano,M.
EPI626497	NP	United States	2015-Jan-11	A/Minnesota/05/2015	Minnesota Department of Health	Centers for Disease Control and Prevention
EPI626498	NS	United States	2015-Jan-11	A/Minnesota/05/2015	Minnesota Department of Health	Centers for Disease Control and Prevention
EPI626499	MP	United States	2015-Jan-11	A/Minnesota/05/2015	Minnesota Department of Health	Centers for Disease Control and Prevention
EPI626500	PA	United States	2015-Jan-11	A/Minnesota/05/2015	Minnesota Department of Health	Centers for Disease Control and Prevention
EPI626501	PB2	United States	2015-Jan-11	A/Minnesota/05/2015	Minnesota Department of Health	Centers for Disease Control and Prevention
EPI626502	PB1	United States	2015-Jan-11	A/Minnesota/05/2015	Minnesota Department of Health	Centers for Disease Control and Prevention
EPI626503	NA	United States	2015-Jan-11	A/Minnesota/05/2015	Minnesota Department of Health	Centers for Disease Control and Prevention
EPI626504	HA	United States	2015-Jan-11	A/Minnesota/05/2015	Minnesota Department of Health	Centers for Disease Control and Prevention
EPI626412	PB1	Kazakhstan	2015-Jan-13	A/Kazakhstan/122/2015	CSEE	Centers for Disease Control and Prevention
EPI626407	NP	Kazakhstan	2015-Jan-13	A/Kazakhstan/122/2015	CSEE	Centers for Disease Control and Prevention
EPI626408	NS	Kazakhstan	2015-Jan-13	A/Kazakhstan/122/2015	CSEE	Centers for Disease Control and Prevention
EPI626409	MP	Kazakhstan	2015-Jan-13	A/Kazakhstan/122/2015	CSEE	Centers for Disease Control and Prevention
EPI626410	PA	Kazakhstan	2015-Jan-13	A/Kazakhstan/122/2015	CSEE	Centers for Disease Control and Prevention
EPI626411	PB2	Kazakhstan	2015-Jan-13	A/Kazakhstan/122/2015	CSEE	Centers for Disease Control and Prevention
EPI626413	NA	Kazakhstan	2015-Jan-13	A/Kazakhstan/122/2015	CSEE	Centers for Disease Control and Prevention
EPI626414	HA	Kazakhstan	2015-Jan-13	A/Kazakhstan/122/2015	CSEE	Centers for Disease Control and Prevention
EPI626376	NP	Russian Federation	2015-Jan-26	A/St Petersburg/22/2015	Russian Academy of Medical Sciences	Centers for Disease Control and Prevention
EPI626377	NS	Russian Federation	2015-Jan-26	A/St Petersburg/22/2015	Russian Academy of Medical Sciences	Centers for Disease Control and Prevention
EPI626378	MP	Russian Federation	2015-Jan-26	A/St Petersburg/22/2015	Russian Academy of Medical Sciences	Centers for Disease Control and Prevention
EPI626379	PA	Russian Federation	2015-Jan-26	A/St Petersburg/22/2015	Russian Academy of Medical Sciences	Centers for Disease Control and Prevention
EPI626380	PB2	Russian Federation	2015-Jan-26	A/St Petersburg/22/2015	Russian Academy of Medical Sciences	Centers for Disease Control and Prevention
EPI626382	NA	Russian Federation	2015-Jan-26	A/St Petersburg/22/2015	Russian Academy of Medical Sciences	Centers for Disease Control and Prevention
EPI626383	HA	Russian Federation	2015-Jan-26	A/St Petersburg/22/2015	Russian Academy of Medical Sciences	Centers for Disease Control and Prevention
EPI626381	PB1	Russian Federation	2015-Jan-26	A/St Petersburg/22/2015	Russian Academy of Medical Sciences	Centers for Disease Control and Prevention
EPI626359	NA	Kazakhstan	2015-Jan-07	A/Kazakhstan/112/2015	CSEE	Centers for Disease Control and Prevention
EPI626360	HA	Kazakhstan	2015-Jan-07	A/Kazakhstan/112/2015	CSEE	Centers for Disease Control and Prevention
EPI626358	PB1	Kazakhstan	2015-Jan-07	A/Kazakhstan/112/2015	CSEE	Centers for Disease Control and Prevention
EPI626353	NP	Kazakhstan	2015-Jan-07	A/Kazakhstan/112/2015	CSEE	Centers for Disease Control and Prevention
EPI626354	NS	Kazakhstan	2015-Jan-07	A/Kazakhstan/112/2015	CSEE	Centers for Disease Control and Prevention
EPI626355	MP	Kazakhstan	2015-Jan-07	A/Kazakhstan/112/2015	CSEE	Centers for Disease Control and Prevention
EPI626356	PA	Kazakhstan	2015-Jan-07	A/Kazakhstan/112/2015	CSEE	Centers for Disease Control and Prevention
EPI626357	PB2	Kazakhstan	2015-Jan-07	A/Kazakhstan/112/2015	CSEE	Centers for Disease Control and Prevention
EPI624888	NA	Japan	2015-Jan-14	A/OKAYAMA/2/2015	Okayama Prefectural Institute for Environmental Science and Public Health	National Institute of Infectious Diseases (NIID)	Takashita,Emi; Fujisaki,Seiichiro; Shirakura,Masayuki; Watanabe,Shinji; Odagiri,Takato
EPI624889	HA	Japan	2015-Jan-14	A/OKAYAMA/2/2015	Okayama Prefectural Institute for Environmental Science and Public Health	National Institute of Infectious Diseases (NIID)	Takashita,Emi; Fujisaki,Seiichiro; Shirakura,Masayuki; Watanabe,Shinji; Odagiri,Takato
EPI624659	HA	Slovakia	2015-Jan-29	A/Trnava/176/2015	National Public Health Institute of Slovakia	Crick Worldwide Influenza Centre
EPI624660	NA	Slovakia	2015-Jan-29	A/Trnava/176/2015	National Public Health Institute of Slovakia	Crick Worldwide Influenza Centre
EPI624651	HA	Russian Federation	2015-Jan-19	A/St-Petersburg/9/2015	WHO National Influenza Centre Russian Federation	Crick Worldwide Influenza Centre
EPI624652	NA	Russian Federation	2015-Jan-19	A/St-Petersburg/9/2015	WHO National Influenza Centre Russian Federation	Crick Worldwide Influenza Centre
EPI624585	HA	Netherlands	2015-Jan-20	A/Netherlands/1018/2015	National Institute for Public Health and the Environment (RIVM)	Crick Worldwide Influenza Centre
EPI624586	NA	Netherlands	2015-Jan-20	A/Netherlands/1018/2015	National Institute for Public Health and the Environment (RIVM)	Crick Worldwide Influenza Centre
EPI624565	HA	Russian Federation	2015-Jan-19	A/Khabarovsk/12/2015	WHO National Influenza Centre Russian Federation	Crick Worldwide Influenza Centre
EPI624566	NA	Russian Federation	2015-Jan-19	A/Khabarovsk/12/2015	WHO National Influenza Centre Russian Federation	Crick Worldwide Influenza Centre
EPI623949	HA	Russian Federation	2015-Jan-19	A/Orenburg/CRIE-16-M/2015		Central Research Institute for Epidemiology	Svetlana,Yatsyshina; Anna,Renteeva; Anna,Valdokhina; German,Shipulin
EPI623950	NA	Russian Federation	2015-Jan-19	A/Orenburg/CRIE-16-M/2015		Central Research Institute for Epidemiology	Svetlana,Yatsyshina; Anna,Renteeva; Anna,Valdokhina; German,Shipulin
EPI623947	HA	Russian Federation	2015-Jan-19	A/Orenburg/CRIE-17-M/2015		Central Research Institute for Epidemiology	Svetlana,Yatsyshina; Anna,Renteeva; Anna,Valdokhina; German,Shipulin
EPI623948	NA	Russian Federation	2015-Jan-19	A/Orenburg/CRIE-17-M/2015		Central Research Institute for Epidemiology	Svetlana,Yatsyshina; Anna,Renteeva; Anna,Valdokhina; German,Shipulin
EPI623823	HA	Italy	2015-Jan-19	A/Milano/254/2015	University of Milan	Istituto Superiore di Sanità (ISS)
EPI623799	HA	Russian Federation	2015-Jan-19	A/Kostroma/CRIE-27/2015		Central Research Institute for Epidemiology	Svetlana,Yatsyshina; Anna,Renteeva; Anna,Valdokhina; German,Shipulin
EPI623792	HA	Russian Federation	2015-Jan-20	A/Vologda/CRIE-21/2015		Central Research Institute for Epidemiology	Svetlana,Yatsyshina; Anna,Renteeva; Anna,Valdokhina; German,Shipulin
EPI623794	NA	Russian Federation	2015-Jan-20	A/Vologda/CRIE-21/2015		Central Research Institute for Epidemiology	Svetlana,Yatsyshina; Anna,Renteeva; Anna,Valdokhina; German,Shipulin
EPI623780	HA	Russian Federation	2015-Jan-19	A/Vologda/CRIE-16/2015		Central Research Institute for Epidemiology	Svetlana,Yatsyshina; Anna,Renteeva; Anna,Valdokhina; German,Shipulin
EPI623781	NA	Russian Federation	2015-Jan-19	A/Vologda/CRIE-16/2015		Central Research Institute for Epidemiology	Svetlana,Yatsyshina; Anna,Renteeva; Anna,Valdokhina; German,Shipulin
EPI623774	HA	Russian Federation	2015-Jan-19	A/Vologda/CRIE-15/2015		Central Research Institute for Epidemiology	Svetlana,Yatsyshina; Anna,Renteeva; Anna,Valdokhina; German,Shipulin
EPI623776	NA	Russian Federation	2015-Jan-19	A/Vologda/CRIE-15/2015		Central Research Institute for Epidemiology	Svetlana,Yatsyshina; Anna,Renteeva; Anna,Valdokhina; German,Shipulin
EPI623762	HA	Russian Federation	2015-Jan-22	A/Moscow/CRIE-12/2015		Central Research Institute for Epidemiology	Svetlana,Yatsyshina; Anna,Renteeva; Anna,Valdokhina; German,Shipulin
EPI623763	NA	Russian Federation	2015-Jan-22	A/Moscow/CRIE-12/2015		Central Research Institute for Epidemiology	Svetlana,Yatsyshina; Anna,Renteeva; Anna,Valdokhina; German,Shipulin
EPI623755	HA	Russian Federation	2015-Jan-22	A/Syktyvkar/CRIE-10/2015		Central Research Institute for Epidemiology	Svetlana,Yatsyshina; Anna,Renteeva; Anna,Valdokhina; German,Shipulin
EPI623754	NA	Russian Federation	2015-Jan-22	A/Syktyvkar/CRIE-10/2015		Central Research Institute for Epidemiology	Svetlana,Yatsyshina; Anna,Renteeva; Anna,Valdokhina; German,Shipulin
EPI623505	NA	Japan	2015-Jan-06	A/TOTTORI/4/2015	Tottori Prefectural Institute of Public Health and Environmental Science	National Institute of Infectious Diseases (NIID)	Takashita,Emi; Fujisaki,Seiichiro; Shirakura,Masayuki; Watanabe,Shinji; Odagiri,Takato
EPI623506	HA	Japan	2015-Jan-06	A/TOTTORI/4/2015	Tottori Prefectural Institute of Public Health and Environmental Science	National Institute of Infectious Diseases (NIID)	Takashita,Emi; Fujisaki,Seiichiro; Shirakura,Masayuki; Watanabe,Shinji; Odagiri,Takato
EPI623501	NA	Japan	2015-Jan-21	A/MIYAZAKI/17/2015	Miyazaki Prefectural Institute for Public Health and Environment	National Institute of Infectious Diseases (NIID)	Takashita,Emi; Fujisaki,Seiichiro; Shirakura,Masayuki; Watanabe,Shinji; Odagiri,Takato
EPI623502	HA	Japan	2015-Jan-21	A/MIYAZAKI/17/2015	Miyazaki Prefectural Institute for Public Health and Environment	National Institute of Infectious Diseases (NIID)	Takashita,Emi; Fujisaki,Seiichiro; Shirakura,Masayuki; Watanabe,Shinji; Odagiri,Takato
EPI623493	NA	Japan	2015-Jan-22	A/SHIGA/3/2015	Shiga Prefectural Institute of Public Health	National Institute of Infectious Diseases (NIID)	Takashita,Emi; Fujisaki,Seiichiro; Shirakura,Masayuki; Watanabe,Shinji; Odagiri,Takato
EPI623494	HA	Japan	2015-Jan-22	A/SHIGA/3/2015	Shiga Prefectural Institute of Public Health	National Institute of Infectious Diseases (NIID)	Takashita,Emi; Fujisaki,Seiichiro; Shirakura,Masayuki; Watanabe,Shinji; Odagiri,Takato
EPI622547	HA	France	2015-Jan-29	A/Paris/1305/2015	Institut Pasteur	Institut Pasteur
EPI622548	NA	France	2015-Jan-29	A/Paris/1305/2015	Institut Pasteur	Institut Pasteur
EPI622549	MP	France	2015-Jan-29	A/Paris/1305/2015	Institut Pasteur	Institut Pasteur
EPI622354	NP	United States	2015-Jan-31	A/Texas/56/2015	Baylor College of Medicine	Centers for Disease Control and Prevention
EPI622355	NS	United States	2015-Jan-31	A/Texas/56/2015	Baylor College of Medicine	Centers for Disease Control and Prevention
EPI622356	MP	United States	2015-Jan-31	A/Texas/56/2015	Baylor College of Medicine	Centers for Disease Control and Prevention
EPI622357	PA	United States	2015-Jan-31	A/Texas/56/2015	Baylor College of Medicine	Centers for Disease Control and Prevention
EPI622358	PB2	United States	2015-Jan-31	A/Texas/56/2015	Baylor College of Medicine	Centers for Disease Control and Prevention
EPI622359	PB1	United States	2015-Jan-31	A/Texas/56/2015	Baylor College of Medicine	Centers for Disease Control and Prevention
EPI622360	NA	United States	2015-Jan-31	A/Texas/56/2015	Baylor College of Medicine	Centers for Disease Control and Prevention
EPI622361	HA	United States	2015-Jan-31	A/Texas/56/2015	Baylor College of Medicine	Centers for Disease Control and Prevention
EPI622212	NS	Russian Federation	2015-Jan-20	A/Khabarovsk/06/2015	State Research Center of Virology and Biotechnology (VECTOR)	Centers for Disease Control and Prevention
EPI622213	MP	Russian Federation	2015-Jan-20	A/Khabarovsk/06/2015	State Research Center of Virology and Biotechnology (VECTOR)	Centers for Disease Control and Prevention
EPI622214	PA	Russian Federation	2015-Jan-20	A/Khabarovsk/06/2015	State Research Center of Virology and Biotechnology (VECTOR)	Centers for Disease Control and Prevention
EPI622215	PB2	Russian Federation	2015-Jan-20	A/Khabarovsk/06/2015	State Research Center of Virology and Biotechnology (VECTOR)	Centers for Disease Control and Prevention
EPI622216	PB1	Russian Federation	2015-Jan-20	A/Khabarovsk/06/2015	State Research Center of Virology and Biotechnology (VECTOR)	Centers for Disease Control and Prevention
EPI622217	NA	Russian Federation	2015-Jan-20	A/Khabarovsk/06/2015	State Research Center of Virology and Biotechnology (VECTOR)	Centers for Disease Control and Prevention
EPI622218	HA	Russian Federation	2015-Jan-20	A/Khabarovsk/06/2015	State Research Center of Virology and Biotechnology (VECTOR)	Centers for Disease Control and Prevention
EPI622211	NP	Russian Federation	2015-Jan-20	A/Khabarovsk/06/2015	State Research Center of Virology and Biotechnology (VECTOR)	Centers for Disease Control and Prevention
EPI622205	NP	Russian Federation	2015-Jan-23	A/Chita/61/2015	State Research Center of Virology and Biotechnology (VECTOR)	Centers for Disease Control and Prevention
EPI622206	NS	Russian Federation	2015-Jan-23	A/Chita/61/2015	State Research Center of Virology and Biotechnology (VECTOR)	Centers for Disease Control and Prevention
EPI622207	MP	Russian Federation	2015-Jan-23	A/Chita/61/2015	State Research Center of Virology and Biotechnology (VECTOR)	Centers for Disease Control and Prevention
EPI622208	PB1	Russian Federation	2015-Jan-23	A/Chita/61/2015	State Research Center of Virology and Biotechnology (VECTOR)	Centers for Disease Control and Prevention
EPI622209	NA	Russian Federation	2015-Jan-23	A/Chita/61/2015	State Research Center of Virology and Biotechnology (VECTOR)	Centers for Disease Control and Prevention
EPI622210	HA	Russian Federation	2015-Jan-23	A/Chita/61/2015	State Research Center of Virology and Biotechnology (VECTOR)	Centers for Disease Control and Prevention
EPI622197	NP	United States	2015-Jan-02	A/Georgia/06/2015	Georgia Public Health Laboratory	Centers for Disease Control and Prevention
EPI622198	NS	United States	2015-Jan-02	A/Georgia/06/2015	Georgia Public Health Laboratory	Centers for Disease Control and Prevention
EPI622199	MP	United States	2015-Jan-02	A/Georgia/06/2015	Georgia Public Health Laboratory	Centers for Disease Control and Prevention
EPI622200	PA	United States	2015-Jan-02	A/Georgia/06/2015	Georgia Public Health Laboratory	Centers for Disease Control and Prevention
EPI622201	PB2	United States	2015-Jan-02	A/Georgia/06/2015	Georgia Public Health Laboratory	Centers for Disease Control and Prevention
EPI622202	PB1	United States	2015-Jan-02	A/Georgia/06/2015	Georgia Public Health Laboratory	Centers for Disease Control and Prevention
EPI622203	NA	United States	2015-Jan-02	A/Georgia/06/2015	Georgia Public Health Laboratory	Centers for Disease Control and Prevention
EPI622204	HA	United States	2015-Jan-02	A/Georgia/06/2015	Georgia Public Health Laboratory	Centers for Disease Control and Prevention
EPI622181	NP	United States	2015-Jan-02	A/Georgia/05/2015	Georgia Public Health Laboratory	Centers for Disease Control and Prevention
EPI622182	NS	United States	2015-Jan-02	A/Georgia/05/2015	Georgia Public Health Laboratory	Centers for Disease Control and Prevention
EPI622183	MP	United States	2015-Jan-02	A/Georgia/05/2015	Georgia Public Health Laboratory	Centers for Disease Control and Prevention
EPI622184	PA	United States	2015-Jan-02	A/Georgia/05/2015	Georgia Public Health Laboratory	Centers for Disease Control and Prevention
EPI622185	PB2	United States	2015-Jan-02	A/Georgia/05/2015	Georgia Public Health Laboratory	Centers for Disease Control and Prevention
EPI622186	PB1	United States	2015-Jan-02	A/Georgia/05/2015	Georgia Public Health Laboratory	Centers for Disease Control and Prevention
EPI622187	NA	United States	2015-Jan-02	A/Georgia/05/2015	Georgia Public Health Laboratory	Centers for Disease Control and Prevention
EPI622188	HA	United States	2015-Jan-02	A/Georgia/05/2015	Georgia Public Health Laboratory	Centers for Disease Control and Prevention
EPI621795	HA	Serbia	2015-Jan-20	A/Serbia/NS-949/2015	Institute of Public Health	Crick Worldwide Influenza Centre
EPI621796	NA	Serbia	2015-Jan-20	A/Serbia/NS-949/2015	Institute of Public Health	Crick Worldwide Influenza Centre
EPI621793	HA	Italy	2015-Jan-27	A/Roma/7/2015	Istituto Superiore di Sanità	Crick Worldwide Influenza Centre
EPI621794	NA	Italy	2015-Jan-27	A/Roma/7/2015	Istituto Superiore di Sanità	Crick Worldwide Influenza Centre
EPI621791	HA	Italy	2015-Jan-28	A/Roma/14/2015	Istituto Superiore di Sanità	Crick Worldwide Influenza Centre
EPI621792	NA	Italy	2015-Jan-28	A/Roma/14/2015	Istituto Superiore di Sanità	Crick Worldwide Influenza Centre
EPI621760	HA	Romania	2015-Jan-27	A/Iasi/176654/2015	Cantacuzino Institute	Crick Worldwide Influenza Centre
EPI621761	NA	Romania	2015-Jan-27	A/Iasi/176654/2015	Cantacuzino Institute	Crick Worldwide Influenza Centre
EPI621085	HA	Spain	2015-Jan-15	A/Navarra/616/2015	Servicio de Microbiología Clínica Universidad de Navarra	Instituto de Salud Carlos III	Pozo,F; Calderon,A.; Gonzalez -Esguevillas,M.; Molinero,M.; Casas,I.
EPI621083	HA	Spain	2015-Jan-19	A/Navarra/610/2015	Servicio de Microbiología Clínica Universidad de Navarra	Instituto de Salud Carlos III	Pozo,F; Calderon,A.; Gonzalez -Esguevillas,M.; Molinero,M.; Casas,I.
EPI620774	HA	Czech Republic	2015-Jan-29	A/Czech Republic/94/2015		Other Database Import	Nagy,A.; Jirincova,H.; Havlickova,M.
EPI620773	HA	Czech Republic	2015-Jan-28	A/Czech Republic/93/2015		Other Database Import	Nagy,A.; Jirincova,H.; Havlickova,M.
EPI620758	HA	Czech Republic	2015-Jan-27	A/Czech Republic/46/2015		Other Database Import	Nagy,A.; Jirincova,H.; Havlickova,M.
EPI620752	HA	Czech Republic	2015-Jan-29	A/Czech Republic/40/2015		Other Database Import	Nagy,A.; Jirincova,H.; Havlickova,M.
EPI620749	HA	Czech Republic	2015-Jan-27	A/Czech Republic/37/2015		Other Database Import	Nagy,A.; Jirincova,H.; Havlickova,M.
EPI620746	HA	Czech Republic	2015-Jan-27	A/Czech Republic/34/2015		Other Database Import	Nagy,A.; Jirincova,H.; Havlickova,M.
EPI620744	HA	Czech Republic	2015-Jan-15	A/Czech Republic/33/2015		Other Database Import	Nagy,A.; Jirincova,H.; Havlickova,M.
EPI620742	HA	Czech Republic	2015-Jan-19	A/Czech Republic/31/2015		Other Database Import	Nagy,A.; Jirincova,H.; Havlickova,M.
EPI620487	HA	Israel	2015-Jan-10	A/Israel/P-513/2015		Other Database Import	Mandelboim,M.; Glatman-Freedman,A.; Drori,Y.; Sherbany,H.; Pando,R.; Sefty,H.; Zadka,H.; Shohat,T.; Keller,N.; Mendelson,E.
EPI619075	NA	Mongolia	2015-Jan-14	A/Khovd/422/2015	National Center for Communicable Diseases	National Institute of Infectious Diseases (NIID)	Takashita,Emi; Fujisaki,Seiichiro; Shirakura,Masayuki; Watanabe,Shinji; Odagiri,Takato
EPI619076	HA	Mongolia	2015-Jan-14	A/Khovd/422/2015	National Center for Communicable Diseases	National Institute of Infectious Diseases (NIID)	Takashita,Emi; Fujisaki,Seiichiro; Shirakura,Masayuki; Watanabe,Shinji; Odagiri,Takato
EPI619033	NA	Japan	2015-Jan-19	A/FUKUSHIMA/33/2015	Fukushima Prefectural Institute of Public Health	National Institute of Infectious Diseases (NIID)	Takashita,Emi; Fujisaki,Seiichiro; Shirakura,Masayuki; Watanabe,Shinji; Odagiri,Takato
EPI619034	HA	Japan	2015-Jan-19	A/FUKUSHIMA/33/2015	Fukushima Prefectural Institute of Public Health	National Institute of Infectious Diseases (NIID)	Takashita,Emi; Fujisaki,Seiichiro; Shirakura,Masayuki; Watanabe,Shinji; Odagiri,Takato
EPI619029	NA	Japan	2015-Jan-26	A/AICHI/27/2015	Aichi Prefectural Institute of Public Health	National Institute of Infectious Diseases (NIID)	Takashita,Emi; Fujisaki,Seiichiro; Shirakura,Masayuki; Watanabe,Shinji; Odagiri,Takato
EPI619030	HA	Japan	2015-Jan-26	A/AICHI/27/2015	Aichi Prefectural Institute of Public Health	National Institute of Infectious Diseases (NIID)	Takashita,Emi; Fujisaki,Seiichiro; Shirakura,Masayuki; Watanabe,Shinji; Odagiri,Takato
EPI619026	HA	Japan	2015-Jan-31	A/WAKAYAMA-C/56/2015	Wakayama City Institute of Public Health	National Institute of Infectious Diseases (NIID)	Takashita,Emi; Fujisaki,Seiichiro; Shirakura,Masayuki; Watanabe,Shinji; Odagiri,Takato
EPI619025	NA	Japan	2015-Jan-31	A/WAKAYAMA-C/56/2015	Wakayama City Institute of Public Health	National Institute of Infectious Diseases (NIID)	Takashita,Emi; Fujisaki,Seiichiro; Shirakura,Masayuki; Watanabe,Shinji; Odagiri,Takato
EPI619023	NA	Japan	2015-Jan-27	A/WAKAYAMA-C/42/2015	Wakayama City Institute of Public Health	National Institute of Infectious Diseases (NIID)	Takashita,Emi; Fujisaki,Seiichiro; Shirakura,Masayuki; Watanabe,Shinji; Odagiri,Takato
EPI619024	HA	Japan	2015-Jan-27	A/WAKAYAMA-C/42/2015	Wakayama City Institute of Public Health	National Institute of Infectious Diseases (NIID)	Takashita,Emi; Fujisaki,Seiichiro; Shirakura,Masayuki; Watanabe,Shinji; Odagiri,Takato
EPI619019	NA	Japan	2015-Jan-10	A/FUKUI/11/2015	Fukui Prefectural Institute of Public Health	National Institute of Infectious Diseases (NIID)	Takashita,Emi; Fujisaki,Seiichiro; Shirakura,Masayuki; Watanabe,Shinji; Odagiri,Takato
EPI619020	HA	Japan	2015-Jan-10	A/FUKUI/11/2015	Fukui Prefectural Institute of Public Health	National Institute of Infectious Diseases (NIID)	Takashita,Emi; Fujisaki,Seiichiro; Shirakura,Masayuki; Watanabe,Shinji; Odagiri,Takato
EPI616531	HA	Spain	2015-Jan-09	A/Galicia/602/2015	Servicio de Microbiología Hospital Meixoeiro	Instituto de Salud Carlos III	Pozo,F; Calderon,A.; Gonzalez -Esguevillas,M.; Molinero,M.; Casas,I.
EPI616514	HA	Spain	2015-Jan-22	A/CastillaLaMancha/526/2015	Instituto de Salud Carlos III	Instituto de Salud Carlos III	Pozo,F; Calderon,A.; Gonzalez -Esguevillas,M.; Molinero,M.; Casas,I.
EPI616513	HA	Spain	2015-Jan-20	A/CastillaLaMancha/463/2015	Instituto de Salud Carlos III	Instituto de Salud Carlos III	Pozo,F; Calderon,A.; Gonzalez -Esguevillas,M.; Molinero,M.; Casas,I.
EPI616485	HA	Spain	2015-Jan-19	A/Aragon/902/2015	Servicio de Microbiología Hospital Miguel Servet	Instituto de Salud Carlos III	Pozo,F; Calderon,A.; Gonzalez -Esguevillas,M.; Molinero,M.; Casas,I.
EPI614828	PB2	Kazakhstan	2015-Jan-23	A/Kazakhstan/158/2015	CSEE	Centers for Disease Control and Prevention
EPI614829	PB1	Kazakhstan	2015-Jan-23	A/Kazakhstan/158/2015	CSEE	Centers for Disease Control and Prevention
EPI614824	NP	Kazakhstan	2015-Jan-23	A/Kazakhstan/158/2015	CSEE	Centers for Disease Control and Prevention
EPI614825	NS	Kazakhstan	2015-Jan-23	A/Kazakhstan/158/2015	CSEE	Centers for Disease Control and Prevention
EPI614826	MP	Kazakhstan	2015-Jan-23	A/Kazakhstan/158/2015	CSEE	Centers for Disease Control and Prevention
EPI614827	PA	Kazakhstan	2015-Jan-23	A/Kazakhstan/158/2015	CSEE	Centers for Disease Control and Prevention
EPI614830	NA	Kazakhstan	2015-Jan-23	A/Kazakhstan/158/2015	CSEE	Centers for Disease Control and Prevention
EPI614831	HA	Kazakhstan	2015-Jan-23	A/Kazakhstan/158/2015	CSEE	Centers for Disease Control and Prevention
EPI614805	PB1	Kazakhstan	2015-Jan-29	A/Kazakhstan/166/2015	CSEE	Centers for Disease Control and Prevention
EPI614800	NP	Kazakhstan	2015-Jan-29	A/Kazakhstan/166/2015	CSEE	Centers for Disease Control and Prevention
EPI614801	NS	Kazakhstan	2015-Jan-29	A/Kazakhstan/166/2015	CSEE	Centers for Disease Control and Prevention
EPI614802	MP	Kazakhstan	2015-Jan-29	A/Kazakhstan/166/2015	CSEE	Centers for Disease Control and Prevention
EPI614803	PA	Kazakhstan	2015-Jan-29	A/Kazakhstan/166/2015	CSEE	Centers for Disease Control and Prevention
EPI614804	PB2	Kazakhstan	2015-Jan-29	A/Kazakhstan/166/2015	CSEE	Centers for Disease Control and Prevention
EPI614806	NA	Kazakhstan	2015-Jan-29	A/Kazakhstan/166/2015	CSEE	Centers for Disease Control and Prevention
EPI614807	HA	Kazakhstan	2015-Jan-29	A/Kazakhstan/166/2015	CSEE	Centers for Disease Control and Prevention
EPI614797	PB1	Kazakhstan	2015-Jan-13	A/Kazakhstan/266/2015	CSEE	Centers for Disease Control and Prevention
EPI614792	NP	Kazakhstan	2015-Jan-13	A/Kazakhstan/266/2015	CSEE	Centers for Disease Control and Prevention
EPI614793	NS	Kazakhstan	2015-Jan-13	A/Kazakhstan/266/2015	CSEE	Centers for Disease Control and Prevention
EPI614794	MP	Kazakhstan	2015-Jan-13	A/Kazakhstan/266/2015	CSEE	Centers for Disease Control and Prevention
EPI614795	PA	Kazakhstan	2015-Jan-13	A/Kazakhstan/266/2015	CSEE	Centers for Disease Control and Prevention
EPI614796	PB2	Kazakhstan	2015-Jan-13	A/Kazakhstan/266/2015	CSEE	Centers for Disease Control and Prevention
EPI614798	NA	Kazakhstan	2015-Jan-13	A/Kazakhstan/266/2015	CSEE	Centers for Disease Control and Prevention
EPI614799	HA	Kazakhstan	2015-Jan-13	A/Kazakhstan/266/2015	CSEE	Centers for Disease Control and Prevention
EPI614773	PB1	Kazakhstan	2015-Jan-09	A/Kazakhstan/159/2015	CSEE	Centers for Disease Control and Prevention
EPI614768	NP	Kazakhstan	2015-Jan-09	A/Kazakhstan/159/2015	CSEE	Centers for Disease Control and Prevention
EPI614769	NS	Kazakhstan	2015-Jan-09	A/Kazakhstan/159/2015	CSEE	Centers for Disease Control and Prevention
EPI614770	MP	Kazakhstan	2015-Jan-09	A/Kazakhstan/159/2015	CSEE	Centers for Disease Control and Prevention
EPI614771	PA	Kazakhstan	2015-Jan-09	A/Kazakhstan/159/2015	CSEE	Centers for Disease Control and Prevention
EPI614772	PB2	Kazakhstan	2015-Jan-09	A/Kazakhstan/159/2015	CSEE	Centers for Disease Control and Prevention
EPI614774	NA	Kazakhstan	2015-Jan-09	A/Kazakhstan/159/2015	CSEE	Centers for Disease Control and Prevention
EPI614775	HA	Kazakhstan	2015-Jan-09	A/Kazakhstan/159/2015	CSEE	Centers for Disease Control and Prevention
EPI612293	PB1	United States	2015-Jan-02	A/Idaho/11/2015	State of Idaho Bureau of Laboratories	Centers for Disease Control and Prevention
EPI612288	NP	United States	2015-Jan-02	A/Idaho/11/2015	State of Idaho Bureau of Laboratories	Centers for Disease Control and Prevention
EPI612289	NS	United States	2015-Jan-02	A/Idaho/11/2015	State of Idaho Bureau of Laboratories	Centers for Disease Control and Prevention
EPI612290	MP	United States	2015-Jan-02	A/Idaho/11/2015	State of Idaho Bureau of Laboratories	Centers for Disease Control and Prevention
EPI612291	PA	United States	2015-Jan-02	A/Idaho/11/2015	State of Idaho Bureau of Laboratories	Centers for Disease Control and Prevention
EPI612292	PB2	United States	2015-Jan-02	A/Idaho/11/2015	State of Idaho Bureau of Laboratories	Centers for Disease Control and Prevention
EPI612294	NA	United States	2015-Jan-02	A/Idaho/11/2015	State of Idaho Bureau of Laboratories	Centers for Disease Control and Prevention
EPI612295	HA	United States	2015-Jan-02	A/Idaho/11/2015	State of Idaho Bureau of Laboratories	Centers for Disease Control and Prevention
EPI612272	NP	United States	2015-Jan-16	A/Michigan/22/2015	University of Michigan SPH EPID	Centers for Disease Control and Prevention
EPI612273	NS	United States	2015-Jan-16	A/Michigan/22/2015	University of Michigan SPH EPID	Centers for Disease Control and Prevention
EPI612274	MP	United States	2015-Jan-16	A/Michigan/22/2015	University of Michigan SPH EPID	Centers for Disease Control and Prevention
EPI612275	PA	United States	2015-Jan-16	A/Michigan/22/2015	University of Michigan SPH EPID	Centers for Disease Control and Prevention
EPI612278	NA	United States	2015-Jan-16	A/Michigan/22/2015	University of Michigan SPH EPID	Centers for Disease Control and Prevention
EPI612279	HA	United States	2015-Jan-16	A/Michigan/22/2015	University of Michigan SPH EPID	Centers for Disease Control and Prevention
EPI612276	PB2	United States	2015-Jan-16	A/Michigan/22/2015	University of Michigan SPH EPID	Centers for Disease Control and Prevention
EPI612277	PB1	United States	2015-Jan-16	A/Michigan/22/2015	University of Michigan SPH EPID	Centers for Disease Control and Prevention
EPI612263	NP	United States	2015-Jan-19	A/Michigan/21/2015	University of Michigan SPH EPID	Centers for Disease Control and Prevention
EPI612264	NS	United States	2015-Jan-19	A/Michigan/21/2015	University of Michigan SPH EPID	Centers for Disease Control and Prevention
EPI612265	MP	United States	2015-Jan-19	A/Michigan/21/2015	University of Michigan SPH EPID	Centers for Disease Control and Prevention
EPI612266	PA	United States	2015-Jan-19	A/Michigan/21/2015	University of Michigan SPH EPID	Centers for Disease Control and Prevention
EPI612267	PB2	United States	2015-Jan-19	A/Michigan/21/2015	University of Michigan SPH EPID	Centers for Disease Control and Prevention
EPI612269	NA	United States	2015-Jan-19	A/Michigan/21/2015	University of Michigan SPH EPID	Centers for Disease Control and Prevention
EPI612270	HA	United States	2015-Jan-19	A/Michigan/21/2015	University of Michigan SPH EPID	Centers for Disease Control and Prevention
EPI612268	PB1	United States	2015-Jan-19	A/Michigan/21/2015	University of Michigan SPH EPID	Centers for Disease Control and Prevention
EPI612228	PB1	United States	2015-Jan-02	A/Georgia/07/2015	Georgia Public Health Laboratory	Centers for Disease Control and Prevention
EPI612223	NP	United States	2015-Jan-02	A/Georgia/07/2015	Georgia Public Health Laboratory	Centers for Disease Control and Prevention
EPI612224	NS	United States	2015-Jan-02	A/Georgia/07/2015	Georgia Public Health Laboratory	Centers for Disease Control and Prevention
EPI612225	MP	United States	2015-Jan-02	A/Georgia/07/2015	Georgia Public Health Laboratory	Centers for Disease Control and Prevention
EPI612226	PA	United States	2015-Jan-02	A/Georgia/07/2015	Georgia Public Health Laboratory	Centers for Disease Control and Prevention
EPI612227	PB2	United States	2015-Jan-02	A/Georgia/07/2015	Georgia Public Health Laboratory	Centers for Disease Control and Prevention
EPI612229	NA	United States	2015-Jan-02	A/Georgia/07/2015	Georgia Public Health Laboratory	Centers for Disease Control and Prevention
EPI612230	HA	United States	2015-Jan-02	A/Georgia/07/2015	Georgia Public Health Laboratory	Centers for Disease Control and Prevention
EPI612206	NP	United States	2015-Jan-21	A/Indiana/05/2015	Indiana State Department of Health Laboratories	Centers for Disease Control and Prevention
EPI612207	NS	United States	2015-Jan-21	A/Indiana/05/2015	Indiana State Department of Health Laboratories	Centers for Disease Control and Prevention
EPI612208	MP	United States	2015-Jan-21	A/Indiana/05/2015	Indiana State Department of Health Laboratories	Centers for Disease Control and Prevention
EPI612209	PB2	United States	2015-Jan-21	A/Indiana/05/2015	Indiana State Department of Health Laboratories	Centers for Disease Control and Prevention
EPI612210	PB1	United States	2015-Jan-21	A/Indiana/05/2015	Indiana State Department of Health Laboratories	Centers for Disease Control and Prevention
EPI612211	NA	United States	2015-Jan-21	A/Indiana/05/2015	Indiana State Department of Health Laboratories	Centers for Disease Control and Prevention
EPI612212	HA	United States	2015-Jan-21	A/Indiana/05/2015	Indiana State Department of Health Laboratories	Centers for Disease Control and Prevention
EPI612141	NP	United Kingdom	2015-Jan-27	A/England/50960083/2015	Microbiology Services Colindale, Public Health England	Microbiology Services Colindale, Public Health England	Galiano,M.
EPI612142	NS	United Kingdom	2015-Jan-27	A/England/50960083/2015	Microbiology Services Colindale, Public Health England	Microbiology Services Colindale, Public Health England	Galiano,M.
EPI612143	MP	United Kingdom	2015-Jan-27	A/England/50960083/2015	Microbiology Services Colindale, Public Health England	Microbiology Services Colindale, Public Health England	Galiano,M.
EPI612144	PA	United Kingdom	2015-Jan-27	A/England/50960083/2015	Microbiology Services Colindale, Public Health England	Microbiology Services Colindale, Public Health England	Galiano,M.
EPI612145	PB2	United Kingdom	2015-Jan-27	A/England/50960083/2015	Microbiology Services Colindale, Public Health England	Microbiology Services Colindale, Public Health England	Galiano,M.
EPI612146	PB1	United Kingdom	2015-Jan-27	A/England/50960083/2015	Microbiology Services Colindale, Public Health England	Microbiology Services Colindale, Public Health England	Galiano,M.
EPI612147	NA	United Kingdom	2015-Jan-27	A/England/50960083/2015	Microbiology Services Colindale, Public Health England	Microbiology Services Colindale, Public Health England	Galiano,M.
EPI612148	HA	United Kingdom	2015-Jan-27	A/England/50960083/2015	Microbiology Services Colindale, Public Health England	Microbiology Services Colindale, Public Health England	Galiano,M.
EPI612104	PB1	United Kingdom	2015-Jan-30	A/England/50620849/2015	Microbiology Services Colindale, Public Health England	Microbiology Services Colindale, Public Health England	Galiano,M.
EPI612099	NP	United Kingdom	2015-Jan-30	A/England/50620849/2015	Microbiology Services Colindale, Public Health England	Microbiology Services Colindale, Public Health England	Galiano,M.
EPI612100	NS	United Kingdom	2015-Jan-30	A/England/50620849/2015	Microbiology Services Colindale, Public Health England	Microbiology Services Colindale, Public Health England	Galiano,M.
EPI612101	MP	United Kingdom	2015-Jan-30	A/England/50620849/2015	Microbiology Services Colindale, Public Health England	Microbiology Services Colindale, Public Health England	Galiano,M.
EPI612102	PA	United Kingdom	2015-Jan-30	A/England/50620849/2015	Microbiology Services Colindale, Public Health England	Microbiology Services Colindale, Public Health England	Galiano,M.
EPI612103	PB2	United Kingdom	2015-Jan-30	A/England/50620849/2015	Microbiology Services Colindale, Public Health England	Microbiology Services Colindale, Public Health England	Galiano,M.
EPI612105	NA	United Kingdom	2015-Jan-30	A/England/50620849/2015	Microbiology Services Colindale, Public Health England	Microbiology Services Colindale, Public Health England	Galiano,M.
EPI612106	HA	United Kingdom	2015-Jan-30	A/England/50620849/2015	Microbiology Services Colindale, Public Health England	Microbiology Services Colindale, Public Health England	Galiano,M.
EPI612067	NP	United Kingdom	2015-Jan-06	A/England/50360756/2015	Microbiology Services Colindale, Public Health England	Microbiology Services Colindale, Public Health England	Galiano,M.
EPI612068	NS	United Kingdom	2015-Jan-06	A/England/50360756/2015	Microbiology Services Colindale, Public Health England	Microbiology Services Colindale, Public Health England	Galiano,M.
EPI612069	MP	United Kingdom	2015-Jan-06	A/England/50360756/2015	Microbiology Services Colindale, Public Health England	Microbiology Services Colindale, Public Health England	Galiano,M.
EPI612070	PA	United Kingdom	2015-Jan-06	A/England/50360756/2015	Microbiology Services Colindale, Public Health England	Microbiology Services Colindale, Public Health England	Galiano,M.
EPI612071	PB2	United Kingdom	2015-Jan-06	A/England/50360756/2015	Microbiology Services Colindale, Public Health England	Microbiology Services Colindale, Public Health England	Galiano,M.
EPI612073	NA	United Kingdom	2015-Jan-06	A/England/50360756/2015	Microbiology Services Colindale, Public Health England	Microbiology Services Colindale, Public Health England	Galiano,M.
EPI612074	HA	United Kingdom	2015-Jan-06	A/England/50360756/2015	Microbiology Services Colindale, Public Health England	Microbiology Services Colindale, Public Health England	Galiano,M.
EPI612072	PB1	United Kingdom	2015-Jan-06	A/England/50360756/2015	Microbiology Services Colindale, Public Health England	Microbiology Services Colindale, Public Health England	Galiano,M.
EPI612056	PB1	United Kingdom	2015-Jan-06	A/England/50220895/	Microbiology Services Colindale, Public Health England	Microbiology Services Colindale, Public Health England	Galiano,M.
EPI612051	NP	United Kingdom	2015-Jan-06	A/England/50220895/	Microbiology Services Colindale, Public Health England	Microbiology Services Colindale, Public Health England	Galiano,M.
EPI612052	NS	United Kingdom	2015-Jan-06	A/England/50220895/	Microbiology Services Colindale, Public Health England	Microbiology Services Colindale, Public Health England	Galiano,M.
EPI612053	MP	United Kingdom	2015-Jan-06	A/England/50220895/	Microbiology Services Colindale, Public Health England	Microbiology Services Colindale, Public Health England	Galiano,M.
EPI612054	PA	United Kingdom	2015-Jan-06	A/England/50220895/	Microbiology Services Colindale, Public Health England	Microbiology Services Colindale, Public Health England	Galiano,M.
EPI612055	PB2	United Kingdom	2015-Jan-06	A/England/50220895/	Microbiology Services Colindale, Public Health England	Microbiology Services Colindale, Public Health England	Galiano,M.
EPI612057	NA	United Kingdom	2015-Jan-06	A/England/50220895/	Microbiology Services Colindale, Public Health England	Microbiology Services Colindale, Public Health England	Galiano,M.
EPI612058	HA	United Kingdom	2015-Jan-06	A/England/50220895/	Microbiology Services Colindale, Public Health England	Microbiology Services Colindale, Public Health England	Galiano,M.
EPI607874	NP	United Kingdom	2015-Jan-22	A/England/87/2015	Microbiology Services Colindale, Public Health England	Microbiology Services Colindale, Public Health England	Galiano,M.
EPI607875	NS	United Kingdom	2015-Jan-22	A/England/87/2015	Microbiology Services Colindale, Public Health England	Microbiology Services Colindale, Public Health England	Galiano,M.
EPI607876	MP	United Kingdom	2015-Jan-22	A/England/87/2015	Microbiology Services Colindale, Public Health England	Microbiology Services Colindale, Public Health England	Galiano,M.
EPI607877	PA	United Kingdom	2015-Jan-22	A/England/87/2015	Microbiology Services Colindale, Public Health England	Microbiology Services Colindale, Public Health England	Galiano,M.
EPI607878	PB2	United Kingdom	2015-Jan-22	A/England/87/2015	Microbiology Services Colindale, Public Health England	Microbiology Services Colindale, Public Health England	Galiano,M.
EPI607879	PB1	United Kingdom	2015-Jan-22	A/England/87/2015	Microbiology Services Colindale, Public Health England	Microbiology Services Colindale, Public Health England	Galiano,M.
EPI607880	NA	United Kingdom	2015-Jan-22	A/England/87/2015	Microbiology Services Colindale, Public Health England	Microbiology Services Colindale, Public Health England	Galiano,M.
EPI607881	HA	United Kingdom	2015-Jan-22	A/England/87/2015	Microbiology Services Colindale, Public Health England	Microbiology Services Colindale, Public Health England	Galiano,M.
EPI607850	NP	United Kingdom	2015-Jan-16	A/England/50400278/2015	Microbiology Services Colindale, Public Health England	Microbiology Services Colindale, Public Health England	Galiano,M.
EPI607851	NS	United Kingdom	2015-Jan-16	A/England/50400278/2015	Microbiology Services Colindale, Public Health England	Microbiology Services Colindale, Public Health England	Galiano,M.
EPI607852	MP	United Kingdom	2015-Jan-16	A/England/50400278/2015	Microbiology Services Colindale, Public Health England	Microbiology Services Colindale, Public Health England	Galiano,M.
EPI607853	PA	United Kingdom	2015-Jan-16	A/England/50400278/2015	Microbiology Services Colindale, Public Health England	Microbiology Services Colindale, Public Health England	Galiano,M.
EPI607854	PB2	United Kingdom	2015-Jan-16	A/England/50400278/2015	Microbiology Services Colindale, Public Health England	Microbiology Services Colindale, Public Health England	Galiano,M.
EPI607855	PB1	United Kingdom	2015-Jan-16	A/England/50400278/2015	Microbiology Services Colindale, Public Health England	Microbiology Services Colindale, Public Health England	Galiano,M.
EPI607856	NA	United Kingdom	2015-Jan-16	A/England/50400278/2015	Microbiology Services Colindale, Public Health England	Microbiology Services Colindale, Public Health England	Galiano,M.
EPI607857	HA	United Kingdom	2015-Jan-16	A/England/50400278/2015	Microbiology Services Colindale, Public Health England	Microbiology Services Colindale, Public Health England	Galiano,M.
EPI607826	NP	United Kingdom	2015-Jan-14	A/England/50360038/2015	Microbiology Services Colindale, Public Health England	Microbiology Services Colindale, Public Health England	Galiano,M.
EPI607827	NS	United Kingdom	2015-Jan-14	A/England/50360038/2015	Microbiology Services Colindale, Public Health England	Microbiology Services Colindale, Public Health England	Galiano,M.
EPI607828	MP	United Kingdom	2015-Jan-14	A/England/50360038/2015	Microbiology Services Colindale, Public Health England	Microbiology Services Colindale, Public Health England	Galiano,M.
EPI607829	PA	United Kingdom	2015-Jan-14	A/England/50360038/2015	Microbiology Services Colindale, Public Health England	Microbiology Services Colindale, Public Health England	Galiano,M.
EPI607830	PB2	United Kingdom	2015-Jan-14	A/England/50360038/2015	Microbiology Services Colindale, Public Health England	Microbiology Services Colindale, Public Health England	Galiano,M.
EPI607831	PB1	United Kingdom	2015-Jan-14	A/England/50360038/2015	Microbiology Services Colindale, Public Health England	Microbiology Services Colindale, Public Health England	Galiano,M.
EPI607832	NA	United Kingdom	2015-Jan-14	A/England/50360038/2015	Microbiology Services Colindale, Public Health England	Microbiology Services Colindale, Public Health England	Galiano,M.
EPI607833	HA	United Kingdom	2015-Jan-14	A/England/50360038/2015	Microbiology Services Colindale, Public Health England	Microbiology Services Colindale, Public Health England	Galiano,M.
EPI607818	NP	United Kingdom	2015-Jan-13	A/England/60/2015	Microbiology Services Colindale, Public Health England	Microbiology Services Colindale, Public Health England	Galiano,M.
EPI607819	NS	United Kingdom	2015-Jan-13	A/England/60/2015	Microbiology Services Colindale, Public Health England	Microbiology Services Colindale, Public Health England	Galiano,M.
EPI607820	MP	United Kingdom	2015-Jan-13	A/England/60/2015	Microbiology Services Colindale, Public Health England	Microbiology Services Colindale, Public Health England	Galiano,M.
EPI607821	PA	United Kingdom	2015-Jan-13	A/England/60/2015	Microbiology Services Colindale, Public Health England	Microbiology Services Colindale, Public Health England	Galiano,M.
EPI607822	PB2	United Kingdom	2015-Jan-13	A/England/60/2015	Microbiology Services Colindale, Public Health England	Microbiology Services Colindale, Public Health England	Galiano,M.
EPI607823	PB1	United Kingdom	2015-Jan-13	A/England/60/2015	Microbiology Services Colindale, Public Health England	Microbiology Services Colindale, Public Health England	Galiano,M.
EPI607824	NA	United Kingdom	2015-Jan-13	A/England/60/2015	Microbiology Services Colindale, Public Health England	Microbiology Services Colindale, Public Health England	Galiano,M.
EPI607825	HA	United Kingdom	2015-Jan-13	A/England/60/2015	Microbiology Services Colindale, Public Health England	Microbiology Services Colindale, Public Health England	Galiano,M.
EPI607810	NP	United Kingdom	2015-Jan-14	A/England/50360027/2015	Microbiology Services Colindale, Public Health England	Microbiology Services Colindale, Public Health England	Galiano,M.
EPI607811	NS	United Kingdom	2015-Jan-14	A/England/50360027/2015	Microbiology Services Colindale, Public Health England	Microbiology Services Colindale, Public Health England	Galiano,M.
EPI607812	MP	United Kingdom	2015-Jan-14	A/England/50360027/2015	Microbiology Services Colindale, Public Health England	Microbiology Services Colindale, Public Health England	Galiano,M.
EPI607813	PA	United Kingdom	2015-Jan-14	A/England/50360027/2015	Microbiology Services Colindale, Public Health England	Microbiology Services Colindale, Public Health England	Galiano,M.
EPI607814	PB2	United Kingdom	2015-Jan-14	A/England/50360027/2015	Microbiology Services Colindale, Public Health England	Microbiology Services Colindale, Public Health England	Galiano,M.
EPI607815	PB1	United Kingdom	2015-Jan-14	A/England/50360027/2015	Microbiology Services Colindale, Public Health England	Microbiology Services Colindale, Public Health England	Galiano,M.
EPI607816	NA	United Kingdom	2015-Jan-14	A/England/50360027/2015	Microbiology Services Colindale, Public Health England	Microbiology Services Colindale, Public Health England	Galiano,M.
EPI607817	HA	United Kingdom	2015-Jan-14	A/England/50360027/2015	Microbiology Services Colindale, Public Health England	Microbiology Services Colindale, Public Health England	Galiano,M.
EPI607802	NP	United Kingdom	2015-Jan-13	A/England/50360024/2015	Microbiology Services Colindale, Public Health England	Microbiology Services Colindale, Public Health England	Galiano,M.
EPI607803	NS	United Kingdom	2015-Jan-13	A/England/50360024/2015	Microbiology Services Colindale, Public Health England	Microbiology Services Colindale, Public Health England	Galiano,M.
EPI607804	MP	United Kingdom	2015-Jan-13	A/England/50360024/2015	Microbiology Services Colindale, Public Health England	Microbiology Services Colindale, Public Health England	Galiano,M.
EPI607805	PA	United Kingdom	2015-Jan-13	A/England/50360024/2015	Microbiology Services Colindale, Public Health England	Microbiology Services Colindale, Public Health England	Galiano,M.
EPI607806	PB2	United Kingdom	2015-Jan-13	A/England/50360024/2015	Microbiology Services Colindale, Public Health England	Microbiology Services Colindale, Public Health England	Galiano,M.
EPI607807	PB1	United Kingdom	2015-Jan-13	A/England/50360024/2015	Microbiology Services Colindale, Public Health England	Microbiology Services Colindale, Public Health England	Galiano,M.
EPI607808	NA	United Kingdom	2015-Jan-13	A/England/50360024/2015	Microbiology Services Colindale, Public Health England	Microbiology Services Colindale, Public Health England	Galiano,M.
EPI607809	HA	United Kingdom	2015-Jan-13	A/England/50360024/2015	Microbiology Services Colindale, Public Health England	Microbiology Services Colindale, Public Health England	Galiano,M.
EPI607754	NP	United Kingdom	2015-Jan-08	A/England/50300025/2015	Microbiology Services Colindale, Public Health England	Microbiology Services Colindale, Public Health England	Galiano,M.
EPI607755	NS	United Kingdom	2015-Jan-08	A/England/50300025/2015	Microbiology Services Colindale, Public Health England	Microbiology Services Colindale, Public Health England	Galiano,M.
EPI607756	MP	United Kingdom	2015-Jan-08	A/England/50300025/2015	Microbiology Services Colindale, Public Health England	Microbiology Services Colindale, Public Health England	Galiano,M.
EPI607757	PA	United Kingdom	2015-Jan-08	A/England/50300025/2015	Microbiology Services Colindale, Public Health England	Microbiology Services Colindale, Public Health England	Galiano,M.
EPI607758	PB2	United Kingdom	2015-Jan-08	A/England/50300025/2015	Microbiology Services Colindale, Public Health England	Microbiology Services Colindale, Public Health England	Galiano,M.
EPI607759	PB1	United Kingdom	2015-Jan-08	A/England/50300025/2015	Microbiology Services Colindale, Public Health England	Microbiology Services Colindale, Public Health England	Galiano,M.
EPI607760	NA	United Kingdom	2015-Jan-08	A/England/50300025/2015	Microbiology Services Colindale, Public Health England	Microbiology Services Colindale, Public Health England	Galiano,M.
EPI607761	HA	United Kingdom	2015-Jan-08	A/England/50300025/2015	Microbiology Services Colindale, Public Health England	Microbiology Services Colindale, Public Health England	Galiano,M.
EPI607746	NP	United Kingdom	2015-Jan-07	A/England/50300008/2015	Microbiology Services Colindale, Public Health England	Microbiology Services Colindale, Public Health England	Galiano,M.
EPI607747	NS	United Kingdom	2015-Jan-07	A/England/50300008/2015	Microbiology Services Colindale, Public Health England	Microbiology Services Colindale, Public Health England	Galiano,M.
EPI607748	MP	United Kingdom	2015-Jan-07	A/England/50300008/2015	Microbiology Services Colindale, Public Health England	Microbiology Services Colindale, Public Health England	Galiano,M.
EPI607749	PA	United Kingdom	2015-Jan-07	A/England/50300008/2015	Microbiology Services Colindale, Public Health England	Microbiology Services Colindale, Public Health England	Galiano,M.
EPI607750	PB2	United Kingdom	2015-Jan-07	A/England/50300008/2015	Microbiology Services Colindale, Public Health England	Microbiology Services Colindale, Public Health England	Galiano,M.
EPI607751	PB1	United Kingdom	2015-Jan-07	A/England/50300008/2015	Microbiology Services Colindale, Public Health England	Microbiology Services Colindale, Public Health England	Galiano,M.
EPI607752	NA	United Kingdom	2015-Jan-07	A/England/50300008/2015	Microbiology Services Colindale, Public Health England	Microbiology Services Colindale, Public Health England	Galiano,M.
EPI607753	HA	United Kingdom	2015-Jan-07	A/England/50300008/2015	Microbiology Services Colindale, Public Health England	Microbiology Services Colindale, Public Health England	Galiano,M.
EPI607738	NP	United Kingdom	2015-Jan-08	A/England/50280058/2015	Microbiology Services Colindale, Public Health England	Microbiology Services Colindale, Public Health England	Galiano,M.
EPI607739	NS	United Kingdom	2015-Jan-08	A/England/50280058/2015	Microbiology Services Colindale, Public Health England	Microbiology Services Colindale, Public Health England	Galiano,M.
EPI607740	MP	United Kingdom	2015-Jan-08	A/England/50280058/2015	Microbiology Services Colindale, Public Health England	Microbiology Services Colindale, Public Health England	Galiano,M.
EPI607741	PA	United Kingdom	2015-Jan-08	A/England/50280058/2015	Microbiology Services Colindale, Public Health England	Microbiology Services Colindale, Public Health England	Galiano,M.
EPI607742	PB2	United Kingdom	2015-Jan-08	A/England/50280058/2015	Microbiology Services Colindale, Public Health England	Microbiology Services Colindale, Public Health England	Galiano,M.
EPI607743	PB1	United Kingdom	2015-Jan-08	A/England/50280058/2015	Microbiology Services Colindale, Public Health England	Microbiology Services Colindale, Public Health England	Galiano,M.
EPI607744	NA	United Kingdom	2015-Jan-08	A/England/50280058/2015	Microbiology Services Colindale, Public Health England	Microbiology Services Colindale, Public Health England	Galiano,M.
EPI607745	HA	United Kingdom	2015-Jan-08	A/England/50280058/2015	Microbiology Services Colindale, Public Health England	Microbiology Services Colindale, Public Health England	Galiano,M.
EPI607665	HA	United Kingdom	2015-Jan-05	A/England/11/2015	Microbiology Services Colindale, Public Health England	Microbiology Services Colindale, Public Health England	Galiano,M.
EPI607658	NP	United Kingdom	2015-Jan-05	A/England/11/2015	Microbiology Services Colindale, Public Health England	Microbiology Services Colindale, Public Health England	Galiano,M.
EPI607659	NS	United Kingdom	2015-Jan-05	A/England/11/2015	Microbiology Services Colindale, Public Health England	Microbiology Services Colindale, Public Health England	Galiano,M.
EPI607660	MP	United Kingdom	2015-Jan-05	A/England/11/2015	Microbiology Services Colindale, Public Health England	Microbiology Services Colindale, Public Health England	Galiano,M.
EPI607661	PA	United Kingdom	2015-Jan-05	A/England/11/2015	Microbiology Services Colindale, Public Health England	Microbiology Services Colindale, Public Health England	Galiano,M.
EPI607662	PB2	United Kingdom	2015-Jan-05	A/England/11/2015	Microbiology Services Colindale, Public Health England	Microbiology Services Colindale, Public Health England	Galiano,M.
EPI607663	PB1	United Kingdom	2015-Jan-05	A/England/11/2015	Microbiology Services Colindale, Public Health England	Microbiology Services Colindale, Public Health England	Galiano,M.
EPI607664	NA	United Kingdom	2015-Jan-05	A/England/11/2015	Microbiology Services Colindale, Public Health England	Microbiology Services Colindale, Public Health England	Galiano,M.
EPI607650	NP	United Kingdom	2015-Jan-06	A/England/10/2015	Microbiology Services Colindale, Public Health England	Microbiology Services Colindale, Public Health England	Galiano,M.
EPI607651	NS	United Kingdom	2015-Jan-06	A/England/10/2015	Microbiology Services Colindale, Public Health England	Microbiology Services Colindale, Public Health England	Galiano,M.
EPI607652	MP	United Kingdom	2015-Jan-06	A/England/10/2015	Microbiology Services Colindale, Public Health England	Microbiology Services Colindale, Public Health England	Galiano,M.
EPI607653	PA	United Kingdom	2015-Jan-06	A/England/10/2015	Microbiology Services Colindale, Public Health England	Microbiology Services Colindale, Public Health England	Galiano,M.
EPI607654	PB2	United Kingdom	2015-Jan-06	A/England/10/2015	Microbiology Services Colindale, Public Health England	Microbiology Services Colindale, Public Health England	Galiano,M.
EPI607655	PB1	United Kingdom	2015-Jan-06	A/England/10/2015	Microbiology Services Colindale, Public Health England	Microbiology Services Colindale, Public Health England	Galiano,M.
EPI607656	NA	United Kingdom	2015-Jan-06	A/England/10/2015	Microbiology Services Colindale, Public Health England	Microbiology Services Colindale, Public Health England	Galiano,M.
EPI607657	HA	United Kingdom	2015-Jan-06	A/England/10/2015	Microbiology Services Colindale, Public Health England	Microbiology Services Colindale, Public Health England	Galiano,M.
EPI607642	NP	United Kingdom	2015-Jan-05	A/England/50240248/2015	Microbiology Services Colindale, Public Health England	Microbiology Services Colindale, Public Health England	Galiano,M.
EPI607643	NS	United Kingdom	2015-Jan-05	A/England/50240248/2015	Microbiology Services Colindale, Public Health England	Microbiology Services Colindale, Public Health England	Galiano,M.
EPI607644	MP	United Kingdom	2015-Jan-05	A/England/50240248/2015	Microbiology Services Colindale, Public Health England	Microbiology Services Colindale, Public Health England	Galiano,M.
EPI607645	PA	United Kingdom	2015-Jan-05	A/England/50240248/2015	Microbiology Services Colindale, Public Health England	Microbiology Services Colindale, Public Health England	Galiano,M.
EPI607646	PB2	United Kingdom	2015-Jan-05	A/England/50240248/2015	Microbiology Services Colindale, Public Health England	Microbiology Services Colindale, Public Health England	Galiano,M.
EPI607647	PB1	United Kingdom	2015-Jan-05	A/England/50240248/2015	Microbiology Services Colindale, Public Health England	Microbiology Services Colindale, Public Health England	Galiano,M.
EPI607648	NA	United Kingdom	2015-Jan-05	A/England/50240248/2015	Microbiology Services Colindale, Public Health England	Microbiology Services Colindale, Public Health England	Galiano,M.
EPI607649	HA	United Kingdom	2015-Jan-05	A/England/50240248/2015	Microbiology Services Colindale, Public Health England	Microbiology Services Colindale, Public Health England	Galiano,M.
EPI607634	NP	United Kingdom	2015-Jan-02	A/England/50220082/2015	Microbiology Services Colindale, Public Health England	Microbiology Services Colindale, Public Health England	Galiano,M.
EPI607635	NS	United Kingdom	2015-Jan-02	A/England/50220082/2015	Microbiology Services Colindale, Public Health England	Microbiology Services Colindale, Public Health England	Galiano,M.
EPI607636	MP	United Kingdom	2015-Jan-02	A/England/50220082/2015	Microbiology Services Colindale, Public Health England	Microbiology Services Colindale, Public Health England	Galiano,M.
EPI607637	PA	United Kingdom	2015-Jan-02	A/England/50220082/2015	Microbiology Services Colindale, Public Health England	Microbiology Services Colindale, Public Health England	Galiano,M.
EPI607638	PB2	United Kingdom	2015-Jan-02	A/England/50220082/2015	Microbiology Services Colindale, Public Health England	Microbiology Services Colindale, Public Health England	Galiano,M.
EPI607639	PB1	United Kingdom	2015-Jan-02	A/England/50220082/2015	Microbiology Services Colindale, Public Health England	Microbiology Services Colindale, Public Health England	Galiano,M.
EPI607640	NA	United Kingdom	2015-Jan-02	A/England/50220082/2015	Microbiology Services Colindale, Public Health England	Microbiology Services Colindale, Public Health England	Galiano,M.
EPI607641	HA	United Kingdom	2015-Jan-02	A/England/50220082/2015	Microbiology Services Colindale, Public Health England	Microbiology Services Colindale, Public Health England	Galiano,M.
EPI607602	NP	United Kingdom	2015-Jan-02	A/England/50200164/2015	Microbiology Services Colindale, Public Health England	Microbiology Services Colindale, Public Health England	Galiano,M.
EPI607603	NS	United Kingdom	2015-Jan-02	A/England/50200164/2015	Microbiology Services Colindale, Public Health England	Microbiology Services Colindale, Public Health England	Galiano,M.
EPI607604	MP	United Kingdom	2015-Jan-02	A/England/50200164/2015	Microbiology Services Colindale, Public Health England	Microbiology Services Colindale, Public Health England	Galiano,M.
EPI607605	PA	United Kingdom	2015-Jan-02	A/England/50200164/2015	Microbiology Services Colindale, Public Health England	Microbiology Services Colindale, Public Health England	Galiano,M.
EPI607606	PB2	United Kingdom	2015-Jan-02	A/England/50200164/2015	Microbiology Services Colindale, Public Health England	Microbiology Services Colindale, Public Health England	Galiano,M.
EPI607607	PB1	United Kingdom	2015-Jan-02	A/England/50200164/2015	Microbiology Services Colindale, Public Health England	Microbiology Services Colindale, Public Health England	Galiano,M.
EPI607608	NA	United Kingdom	2015-Jan-02	A/England/50200164/2015	Microbiology Services Colindale, Public Health England	Microbiology Services Colindale, Public Health England	Galiano,M.
EPI607609	HA	United Kingdom	2015-Jan-02	A/England/50200164/2015	Microbiology Services Colindale, Public Health England	Microbiology Services Colindale, Public Health England	Galiano,M.
EPI604728	NA	Italy	2015-Jan-08	A/Parma/13/2015	University of Parma	Istituto Superiore di Sanità (ISS)
EPI604726	HA	Italy	2015-Jan-08	A/Parma/13/2015	University of Parma	Istituto Superiore di Sanità (ISS)
EPI599770	HA	Romania	2015-Jan-26	A/Mures/176768/2015	Cantacuzino Institute	Cantacuzino Institute	Lazar,M.; Dinu,S.; Oprea,M.; Necula,G.; Ivanciuc,A.; Lupulescu,E
EPI599678	HA	Romania	2015-Jan-19	A/Iasi/176332/2015	Cantacuzino Institute	Cantacuzino Institute	Lazar,M.; Dinu,S.; Oprea,M.; Necula,G.; Ivanciuc,A.; Lupulescu,E
EPI598521	HA	Italy	2015-Jan-30	A/Milano/191/2015	Istituto Superiore di Sanità	Crick Worldwide Influenza Centre
EPI598522	NA	Italy	2015-Jan-30	A/Milano/191/2015	Istituto Superiore di Sanità	Crick Worldwide Influenza Centre
EPI598519	HA	Italy	2015-Jan-26	A/Milano/144/2015	Istituto Superiore di Sanità	Crick Worldwide Influenza Centre
EPI598520	NA	Italy	2015-Jan-26	A/Milano/144/2015	Istituto Superiore di Sanità	Crick Worldwide Influenza Centre
EPI598497	HA	Spain	2015-Jan-27	A/CastillaLaMancha/513/2015	Instituto de Salud Carlos III	Crick Worldwide Influenza Centre
EPI598498	NA	Spain	2015-Jan-27	A/CastillaLaMancha/513/2015	Instituto de Salud Carlos III	Crick Worldwide Influenza Centre
EPI595011	NP	United States	2015-Jan-25	A/North Carolina/25/2015	North Carolina State Laboratory of Public Health	Centers for Disease Control and Prevention
EPI595012	NS	United States	2015-Jan-25	A/North Carolina/25/2015	North Carolina State Laboratory of Public Health	Centers for Disease Control and Prevention
EPI595013	MP	United States	2015-Jan-25	A/North Carolina/25/2015	North Carolina State Laboratory of Public Health	Centers for Disease Control and Prevention
EPI595014	PA	United States	2015-Jan-25	A/North Carolina/25/2015	North Carolina State Laboratory of Public Health	Centers for Disease Control and Prevention
EPI595015	PB2	United States	2015-Jan-25	A/North Carolina/25/2015	North Carolina State Laboratory of Public Health	Centers for Disease Control and Prevention
EPI595016	PB1	United States	2015-Jan-25	A/North Carolina/25/2015	North Carolina State Laboratory of Public Health	Centers for Disease Control and Prevention
EPI595017	NA	United States	2015-Jan-25	A/North Carolina/25/2015	North Carolina State Laboratory of Public Health	Centers for Disease Control and Prevention
EPI595018	HA	United States	2015-Jan-25	A/North Carolina/25/2015	North Carolina State Laboratory of Public Health	Centers for Disease Control and Prevention
EPI595003	NP	United States	2015-Jan-27	A/North Carolina/24/2015	North Carolina State Laboratory of Public Health	Centers for Disease Control and Prevention
EPI595004	NS	United States	2015-Jan-27	A/North Carolina/24/2015	North Carolina State Laboratory of Public Health	Centers for Disease Control and Prevention
EPI595005	MP	United States	2015-Jan-27	A/North Carolina/24/2015	North Carolina State Laboratory of Public Health	Centers for Disease Control and Prevention
EPI595006	PA	United States	2015-Jan-27	A/North Carolina/24/2015	North Carolina State Laboratory of Public Health	Centers for Disease Control and Prevention
EPI595007	PB2	United States	2015-Jan-27	A/North Carolina/24/2015	North Carolina State Laboratory of Public Health	Centers for Disease Control and Prevention
EPI595009	NA	United States	2015-Jan-27	A/North Carolina/24/2015	North Carolina State Laboratory of Public Health	Centers for Disease Control and Prevention
EPI595010	HA	United States	2015-Jan-27	A/North Carolina/24/2015	North Carolina State Laboratory of Public Health	Centers for Disease Control and Prevention
EPI595008	PB1	United States	2015-Jan-27	A/North Carolina/24/2015	North Carolina State Laboratory of Public Health	Centers for Disease Control and Prevention
EPI590301	NA	Netherlands	2015-Jan-20	A/Netherlands/1018/2015	National Institute for Public Health and the Environment (RIVM)	National Institute for Public Health and the Environment (RIVM)	A.Meijer, P.Overduin
EPI590302	HA	Netherlands	2015-Jan-20	A/Netherlands/1018/2015	National Institute for Public Health and the Environment (RIVM)	National Institute for Public Health and the Environment (RIVM)	A.Meijer, P.Overduin
EPI590299	NA	Netherlands	2015-Jan-15	A/Netherlands/423/2015	National Institute for Public Health and the Environment (RIVM)	National Institute for Public Health and the Environment (RIVM)	A.Meijer, P.Overduin
EPI590300	HA	Netherlands	2015-Jan-15	A/Netherlands/423/2015	National Institute for Public Health and the Environment (RIVM)	National Institute for Public Health and the Environment (RIVM)	A.Meijer, P.Overduin
EPI590151	HA	Kazakhstan	2015-Jan-16	A/Taraz/161/2015	Scientific and Practical Center of Sanitary and Epidemiological	Scientific and Practical Center of Sanitary and Epidemiological	Aknur, Mutaliyeva
EPI589801	HA	Turkey	2015-Jan-10	A/Samsun/50/2015 (36)	Refik Saydam National Public Health Agency	Crick Worldwide Influenza Centre
EPI589802	NA	Turkey	2015-Jan-10	A/Samsun/50/2015 (36)	Refik Saydam National Public Health Agency	Crick Worldwide Influenza Centre
EPI589789	HA	Spain	2015-Jan-28	A/Navarra/508/2015	Instituto de Salud Carlos III	Crick Worldwide Influenza Centre
EPI589790	NA	Spain	2015-Jan-28	A/Navarra/508/2015	Instituto de Salud Carlos III	Crick Worldwide Influenza Centre
EPI589759	HA	Jordan	2015-Jan-27	A/Jordan/30030/2015	Laboratory Directorate	Crick Worldwide Influenza Centre
EPI589760	NA	Jordan	2015-Jan-27	A/Jordan/30030/2015	Laboratory Directorate	Crick Worldwide Influenza Centre
EPI589749	HA	Jordan	2015-Jan-31	A/Jordan/30018/2015	Laboratory Directorate	Crick Worldwide Influenza Centre
EPI589750	NA	Jordan	2015-Jan-31	A/Jordan/30018/2015	Laboratory Directorate	Crick Worldwide Influenza Centre
EPI589747	HA	Jordan	2015-Jan-22	A/Jordan/30009/2015	Laboratory Directorate	Crick Worldwide Influenza Centre
EPI589748	NA	Jordan	2015-Jan-22	A/Jordan/30009/2015	Laboratory Directorate	Crick Worldwide Influenza Centre
EPI589721	HA	Greece	2015-Jan-01	A/Greece/6/2015	Hellenic Pasteur Institute	Crick Worldwide Influenza Centre
EPI589722	NA	Greece	2015-Jan-01	A/Greece/6/2015	Hellenic Pasteur Institute	Crick Worldwide Influenza Centre
EPI589719	HA	Greece	2015-Jan-27	A/Greece/471/2015	Hellenic Pasteur Institute	Crick Worldwide Influenza Centre
EPI589720	NA	Greece	2015-Jan-27	A/Greece/471/2015	Hellenic Pasteur Institute	Crick Worldwide Influenza Centre
EPI589717	HA	Greece	2015-Jan-23	A/Greece/417/2015	Hellenic Pasteur Institute	Crick Worldwide Influenza Centre
EPI589718	NA	Greece	2015-Jan-23	A/Greece/417/2015	Hellenic Pasteur Institute	Crick Worldwide Influenza Centre
EPI589705	HA	Greece	2015-Jan-19	A/Greece/188/2015	Hellenic Pasteur Institute	Crick Worldwide Influenza Centre
EPI589706	NA	Greece	2015-Jan-19	A/Greece/188/2015	Hellenic Pasteur Institute	Crick Worldwide Influenza Centre
EPI589703	HA	Greece	2015-Jan-02	A/Greece/17/2015	Hellenic Pasteur Institute	Crick Worldwide Influenza Centre
EPI589704	NA	Greece	2015-Jan-02	A/Greece/17/2015	Hellenic Pasteur Institute	Crick Worldwide Influenza Centre
EPI589685	HA	Estonia	2015-Jan-21	A/Estonia/91186/2015	Health Protection Inspectorate	Crick Worldwide Influenza Centre
EPI589686	NA	Estonia	2015-Jan-21	A/Estonia/91186/2015	Health Protection Inspectorate	Crick Worldwide Influenza Centre
EPI589683	HA	Estonia	2015-Jan-20	A/Estonia/91176/2015	Health Protection Inspectorate	Crick Worldwide Influenza Centre
EPI589684	NA	Estonia	2015-Jan-20	A/Estonia/91176/2015	Health Protection Inspectorate	Crick Worldwide Influenza Centre
EPI589681	HA	Estonia	2015-Jan-15	A/Estonia/91065/2015	Health Protection Inspectorate	Crick Worldwide Influenza Centre
EPI589682	NA	Estonia	2015-Jan-15	A/Estonia/91065/2015	Health Protection Inspectorate	Crick Worldwide Influenza Centre
EPI589669	HA	Cyprus	2015-Jan-16	A/Cyprus/F7/2015	Nicosia General Hospital	Crick Worldwide Influenza Centre
EPI589670	NA	Cyprus	2015-Jan-16	A/Cyprus/F7/2015	Nicosia General Hospital	Crick Worldwide Influenza Centre
EPI589625	HA	Bulgaria	2015-Jan-27	A/Bulgaria/253/2015	National Centre of Infectious and	Crick Worldwide Influenza Centre
EPI589626	NA	Bulgaria	2015-Jan-27	A/Bulgaria/253/2015	National Centre of Infectious and	Crick Worldwide Influenza Centre
EPI589617	HA	Bulgaria	2015-Jan-27	A/Bulgaria/211/2015	National Centre of Infectious and	Crick Worldwide Influenza Centre
EPI589618	NA	Bulgaria	2015-Jan-27	A/Bulgaria/211/2015	National Centre of Infectious and	Crick Worldwide Influenza Centre
EPI589615	HA	Bulgaria	2015-Jan-20	A/Bulgaria/038/2015	National Centre of Infectious and	Crick Worldwide Influenza Centre
EPI589616	NA	Bulgaria	2015-Jan-20	A/Bulgaria/038/2015	National Centre of Infectious and	Crick Worldwide Influenza Centre
EPI589613	HA	Turkey	2015-Jan-07	A/Bartin/15/2015 (34)	Refik Saydam National Public Health Agency	Crick Worldwide Influenza Centre
EPI589614	NA	Turkey	2015-Jan-07	A/Bartin/15/2015 (34)	Refik Saydam National Public Health Agency	Crick Worldwide Influenza Centre
EPI588561	NP	United States	2015-Jan-06	A/Georgia/03/2015	Georgia Public Health Laboratory	Centers for Disease Control and Prevention
EPI588562	NS	United States	2015-Jan-06	A/Georgia/03/2015	Georgia Public Health Laboratory	Centers for Disease Control and Prevention
EPI588563	MP	United States	2015-Jan-06	A/Georgia/03/2015	Georgia Public Health Laboratory	Centers for Disease Control and Prevention
EPI588564	PA	United States	2015-Jan-06	A/Georgia/03/2015	Georgia Public Health Laboratory	Centers for Disease Control and Prevention
EPI588565	PB2	United States	2015-Jan-06	A/Georgia/03/2015	Georgia Public Health Laboratory	Centers for Disease Control and Prevention
EPI588566	PB1	United States	2015-Jan-06	A/Georgia/03/2015	Georgia Public Health Laboratory	Centers for Disease Control and Prevention
EPI588567	NA	United States	2015-Jan-06	A/Georgia/03/2015	Georgia Public Health Laboratory	Centers for Disease Control and Prevention
EPI588568	HA	United States	2015-Jan-06	A/Georgia/03/2015	Georgia Public Health Laboratory	Centers for Disease Control and Prevention
EPI586577	NA	Japan	2015-Jan-19	A/TOKUSHIMA/2/2015	Tokushima Prefectural Centre for Public Health and Environmental Sciences	National Institute of Infectious Diseases (NIID)	Takashita,Emi; Fujisaki,Seiichiro; Shirakura,Masayuki; Watanabe,Shinji; Odagiri,Takato
EPI586578	HA	Japan	2015-Jan-19	A/TOKUSHIMA/2/2015	Tokushima Prefectural Centre for Public Health and Environmental Sciences	National Institute of Infectious Diseases (NIID)	Takashita,Emi; Fujisaki,Seiichiro; Shirakura,Masayuki; Watanabe,Shinji; Odagiri,Takato
EPI586569	NA	Japan	2015-Jan-28	A/HAMAMATU-C/15075/2015	Hamamatsu City Health Environment Research Center	National Institute of Infectious Diseases (NIID)	Takashita,Emi; Fujisaki,Seiichiro; Shirakura,Masayuki; Watanabe,Shinji; Odagiri,Takato
EPI586570	HA	Japan	2015-Jan-28	A/HAMAMATU-C/15075/2015	Hamamatsu City Health Environment Research Center	National Institute of Infectious Diseases (NIID)	Takashita,Emi; Fujisaki,Seiichiro; Shirakura,Masayuki; Watanabe,Shinji; Odagiri,Takato
EPI586478	HA	Italy	2015-Jan-29	A/Perugia/29/2015	University of Perugia	Istituto Superiore di Sanità (ISS)
EPI586369	MP	China	2015-Jan-07	A/Shaanxi-Wangyi/114/2015	WHO Chinese National Influenza Center	WHO Chinese National Influenza Center	Xiaoxu Zeng,Xiyan Li,Xiang Zhao,Yanhui Cheng,minju Tan,Weijuan Huang,Dayan Wang,Dexin Li,Yuelong Shu
EPI586370	NA	China	2015-Jan-07	A/Shaanxi-Wangyi/114/2015	WHO Chinese National Influenza Center	WHO Chinese National Influenza Center	Xiaoxu Zeng,Xiyan Li,Xiang Zhao,Yanhui Cheng,minju Tan,Weijuan Huang,Dayan Wang,Dexin Li,Yuelong Shu
EPI586371	HA	China	2015-Jan-07	A/Shaanxi-Wangyi/114/2015	WHO Chinese National Influenza Center	WHO Chinese National Influenza Center	Xiaoxu Zeng,Xiyan Li,Xiang Zhao,Yanhui Cheng,minju Tan,Weijuan Huang,Dayan Wang,Dexin Li,Yuelong Shu
EPI586345	MP	China	2015-Jan-12	A/Jilin-Tiexi/136/2015	WHO Chinese National Influenza Center	WHO Chinese National Influenza Center	Xiaoxu Zeng,Xiyan Li,Xiang Zhao,Yanhui Cheng,minju Tan,Weijuan Huang,Dayan Wang,Dexin Li,Yuelong Shu
EPI586346	NA	China	2015-Jan-12	A/Jilin-Tiexi/136/2015	WHO Chinese National Influenza Center	WHO Chinese National Influenza Center	Xiaoxu Zeng,Xiyan Li,Xiang Zhao,Yanhui Cheng,minju Tan,Weijuan Huang,Dayan Wang,Dexin Li,Yuelong Shu
EPI586347	HA	China	2015-Jan-12	A/Jilin-Tiexi/136/2015	WHO Chinese National Influenza Center	WHO Chinese National Influenza Center	Xiaoxu Zeng,Xiyan Li,Xiang Zhao,Yanhui Cheng,minju Tan,Weijuan Huang,Dayan Wang,Dexin Li,Yuelong Shu
EPI586321	MP	China	2015-Jan-06	A/Guizhou-Honghuagang/117/2015	WHO Chinese National Influenza Center	WHO Chinese National Influenza Center	Xiaoxu Zeng,Xiyan Li,Xiang Zhao,Yanhui Cheng,minju Tan,Weijuan Huang,Dayan Wang,Dexin Li,Yuelong Shu
EPI586322	NA	China	2015-Jan-06	A/Guizhou-Honghuagang/117/2015	WHO Chinese National Influenza Center	WHO Chinese National Influenza Center	Xiaoxu Zeng,Xiyan Li,Xiang Zhao,Yanhui Cheng,minju Tan,Weijuan Huang,Dayan Wang,Dexin Li,Yuelong Shu
EPI586323	HA	China	2015-Jan-06	A/Guizhou-Honghuagang/117/2015	WHO Chinese National Influenza Center	WHO Chinese National Influenza Center	Xiaoxu Zeng,Xiyan Li,Xiang Zhao,Yanhui Cheng,minju Tan,Weijuan Huang,Dayan Wang,Dexin Li,Yuelong Shu
EPI586312	MP	China	2015-Jan-12	A/Guangxi-Longan/130/2015	WHO Chinese National Influenza Center	WHO Chinese National Influenza Center	Xiaoxu Zeng,Xiyan Li,Xiang Zhao,Yanhui Cheng,minju Tan,Weijuan Huang,Dayan Wang,Dexin Li,Yuelong Shu
EPI586313	NA	China	2015-Jan-12	A/Guangxi-Longan/130/2015	WHO Chinese National Influenza Center	WHO Chinese National Influenza Center	Xiaoxu Zeng,Xiyan Li,Xiang Zhao,Yanhui Cheng,minju Tan,Weijuan Huang,Dayan Wang,Dexin Li,Yuelong Shu
EPI586314	HA	China	2015-Jan-12	A/Guangxi-Longan/130/2015	WHO Chinese National Influenza Center	WHO Chinese National Influenza Center	Xiaoxu Zeng,Xiyan Li,Xiang Zhao,Yanhui Cheng,minju Tan,Weijuan Huang,Dayan Wang,Dexin Li,Yuelong Shu
EPI586303	MP	China	2015-Jan-19	A/Guangdong-Zhenjiang/151/2015	WHO Chinese National Influenza Center	WHO Chinese National Influenza Center	Xiaoxu Zeng,Xiyan Li,Xiang Zhao,Yanhui Cheng,minju Tan,Weijuan Huang,Dayan Wang,Dexin Li,Yuelong Shu
EPI586304	NA	China	2015-Jan-19	A/Guangdong-Zhenjiang/151/2015	WHO Chinese National Influenza Center	WHO Chinese National Influenza Center	Xiaoxu Zeng,Xiyan Li,Xiang Zhao,Yanhui Cheng,minju Tan,Weijuan Huang,Dayan Wang,Dexin Li,Yuelong Shu
EPI586305	HA	China	2015-Jan-19	A/Guangdong-Zhenjiang/151/2015	WHO Chinese National Influenza Center	WHO Chinese National Influenza Center	Xiaoxu Zeng,Xiyan Li,Xiang Zhao,Yanhui Cheng,minju Tan,Weijuan Huang,Dayan Wang,Dexin Li,Yuelong Shu
[truncated: 6,348 more rows]
