# Supplementary material for: Parallel evolution of influenza across multiple spatiotemporal scales
Source: eLife. 2017 Jun 27;6:e26875. doi: 10.7554/eLife.26875 (PMC5487208; doi:10.7554/eLife.26875)
Supplement: Supplementary file 1. — DOI: http://dx.doi.org/10.7554/eLife.26875.022 [file elife-26875-supp1.zip › acknowledgements/2015-02.xls]

## Sheet: Acknowledge Table
We acknowledge the authors, originating and submitting laboratories of the sequences from GISAID’s EpiFlu™ Database on which this research is based. The list is detailed below.
All submitters of data may be contacted directly via the GISAID website www.gisaid.org
Segment ID	Segment	Country	Collection date	Isolate name	Originating Lab	Submitting Lab	Authors
EPI986602	NA	Palestinian Territory	2015-Feb-28	A/Palestine/29/2015		Other Database Import	Bakri,M.; Azzeh,M.
EPI986594	HA	Palestinian Territory	2015-Feb-28	A/Palestine/29/2015		Other Database Import	Bakri,M.; Azzeh,M.
EPI986605	NA	Palestinian Territory	2015-Feb-10	A/Palestine/1/2015		Other Database Import	Bakri,M.; Azzeh,M.
EPI986588	HA	Palestinian Territory	2015-Feb-10	A/Palestine/1/2015		Other Database Import	Bakri,M.; Azzeh,M.
EPI985483	HA	India	2015-Feb-21	A/Haryana/032/2015		Other Database Import	Sharma,V.; Kaushik,S.
EPI963060	HA	France	2015-Feb-28	A/Tours/158/2015		Other Database Import	Marlet,J.; Gaudy-Graffin,C.; Marc,D.; Boennec,R.; Goudeau,A.
EPI963058	HA	France	2015-Feb-27	A/Tours/156/2015		Other Database Import	Marlet,J.; Gaudy-Graffin,C.; Marc,D.; Boennec,R.; Goudeau,A.
EPI963057	HA	France	2015-Feb-27	A/Tours/155/2015		Other Database Import	Marlet,J.; Gaudy-Graffin,C.; Marc,D.; Boennec,R.; Goudeau,A.
EPI963056	HA	France	2015-Feb-27	A/Tours/154/2015		Other Database Import	Marlet,J.; Gaudy-Graffin,C.; Marc,D.; Boennec,R.; Goudeau,A.
EPI963055	HA	France	2015-Feb-26	A/Tours/153/2015		Other Database Import	Marlet,J.; Gaudy-Graffin,C.; Marc,D.; Boennec,R.; Goudeau,A.
EPI963053	HA	France	2015-Feb-26	A/Tours/151/2015		Other Database Import	Marlet,J.; Gaudy-Graffin,C.; Marc,D.; Boennec,R.; Goudeau,A.
EPI963052	HA	France	2015-Feb-26	A/Tours/150/2015		Other Database Import	Marlet,J.; Gaudy-Graffin,C.; Marc,D.; Boennec,R.; Goudeau,A.
EPI963050	HA	France	2015-Feb-25	A/Tours/148/2015		Other Database Import	Marlet,J.; Gaudy-Graffin,C.; Marc,D.; Boennec,R.; Goudeau,A.
EPI963049	HA	France	2015-Feb-24	A/Tours/147/2015		Other Database Import	Marlet,J.; Gaudy-Graffin,C.; Marc,D.; Boennec,R.; Goudeau,A.
EPI963048	HA	France	2015-Feb-24	A/Tours/146/2015		Other Database Import	Marlet,J.; Gaudy-Graffin,C.; Marc,D.; Boennec,R.; Goudeau,A.
EPI963047	HA	France	2015-Feb-24	A/Tours/145/2015		Other Database Import	Marlet,J.; Gaudy-Graffin,C.; Marc,D.; Boennec,R.; Goudeau,A.
EPI963044	HA	France	2015-Feb-24	A/Tours/142/2015		Other Database Import	Marlet,J.; Gaudy-Graffin,C.; Marc,D.; Boennec,R.; Goudeau,A.
EPI963043	HA	France	2015-Feb-24	A/Tours/141/2015		Other Database Import	Marlet,J.; Gaudy-Graffin,C.; Marc,D.; Boennec,R.; Goudeau,A.
EPI963041	HA	France	2015-Feb-23	A/Tours/139/2015		Other Database Import	Marlet,J.; Gaudy-Graffin,C.; Marc,D.; Boennec,R.; Goudeau,A.
EPI963040	HA	France	2015-Feb-23	A/Tours/138/2015		Other Database Import	Marlet,J.; Gaudy-Graffin,C.; Marc,D.; Boennec,R.; Goudeau,A.
EPI963039	HA	France	2015-Feb-23	A/Tours/137/2015		Other Database Import	Marlet,J.; Gaudy-Graffin,C.; Marc,D.; Boennec,R.; Goudeau,A.
EPI963038	HA	France	2015-Feb-23	A/Tours/136/2015		Other Database Import	Marlet,J.; Gaudy-Graffin,C.; Marc,D.; Boennec,R.; Goudeau,A.
EPI963036	HA	France	2015-Feb-23	A/Tours/134/2015		Other Database Import	Marlet,J.; Gaudy-Graffin,C.; Marc,D.; Boennec,R.; Goudeau,A.
EPI963035	HA	France	2015-Feb-23	A/Tours/133/2015		Other Database Import	Marlet,J.; Gaudy-Graffin,C.; Marc,D.; Boennec,R.; Goudeau,A.
EPI963034	HA	France	2015-Feb-23	A/Tours/132/2015		Other Database Import	Marlet,J.; Gaudy-Graffin,C.; Marc,D.; Boennec,R.; Goudeau,A.
EPI963033	HA	France	2015-Feb-23	A/Tours/131/2015		Other Database Import	Marlet,J.; Gaudy-Graffin,C.; Marc,D.; Boennec,R.; Goudeau,A.
EPI963032	HA	France	2015-Feb-22	A/Tours/130/2015		Other Database Import	Marlet,J.; Gaudy-Graffin,C.; Marc,D.; Boennec,R.; Goudeau,A.
EPI963030	HA	France	2015-Feb-20	A/Tours/128/2015		Other Database Import	Marlet,J.; Gaudy-Graffin,C.; Marc,D.; Boennec,R.; Goudeau,A.
EPI963029	HA	France	2015-Feb-20	A/Tours/127/2015		Other Database Import	Marlet,J.; Gaudy-Graffin,C.; Marc,D.; Boennec,R.; Goudeau,A.
EPI963028	HA	France	2015-Feb-20	A/Tours/126/2015		Other Database Import	Marlet,J.; Gaudy-Graffin,C.; Marc,D.; Boennec,R.; Goudeau,A.
EPI963027	HA	France	2015-Feb-20	A/Tours/125/2015		Other Database Import	Marlet,J.; Gaudy-Graffin,C.; Marc,D.; Boennec,R.; Goudeau,A.
EPI963026	HA	France	2015-Feb-19	A/Tours/124/2015		Other Database Import	Marlet,J.; Gaudy-Graffin,C.; Marc,D.; Boennec,R.; Goudeau,A.
EPI963024	HA	France	2015-Feb-19	A/Tours/122/2015		Other Database Import	Marlet,J.; Gaudy-Graffin,C.; Marc,D.; Boennec,R.; Goudeau,A.
EPI963023	HA	France	2015-Feb-19	A/Tours/121/2015		Other Database Import	Marlet,J.; Gaudy-Graffin,C.; Marc,D.; Boennec,R.; Goudeau,A.
EPI963022	HA	France	2015-Feb-19	A/Tours/120/2015		Other Database Import	Marlet,J.; Gaudy-Graffin,C.; Marc,D.; Boennec,R.; Goudeau,A.
EPI963021	HA	France	2015-Feb-19	A/Tours/119/2015		Other Database Import	Marlet,J.; Gaudy-Graffin,C.; Marc,D.; Boennec,R.; Goudeau,A.
EPI963019	HA	France	2015-Feb-19	A/Tours/117/2015		Other Database Import	Marlet,J.; Gaudy-Graffin,C.; Marc,D.; Boennec,R.; Goudeau,A.
EPI963018	HA	France	2015-Feb-19	A/Tours/116/2015		Other Database Import	Marlet,J.; Gaudy-Graffin,C.; Marc,D.; Boennec,R.; Goudeau,A.
EPI963016	HA	France	2015-Feb-18	A/Tours/114/2015		Other Database Import	Marlet,J.; Gaudy-Graffin,C.; Marc,D.; Boennec,R.; Goudeau,A.
EPI963014	HA	France	2015-Feb-17	A/Tours/112/2015		Other Database Import	Marlet,J.; Gaudy-Graffin,C.; Marc,D.; Boennec,R.; Goudeau,A.
EPI963013	HA	France	2015-Feb-17	A/Tours/111/2015		Other Database Import	Marlet,J.; Gaudy-Graffin,C.; Marc,D.; Boennec,R.; Goudeau,A.
EPI963012	HA	France	2015-Feb-17	A/Tours/110/2015		Other Database Import	Marlet,J.; Gaudy-Graffin,C.; Marc,D.; Boennec,R.; Goudeau,A.
EPI963011	HA	France	2015-Feb-17	A/Tours/109/2015		Other Database Import	Marlet,J.; Gaudy-Graffin,C.; Marc,D.; Boennec,R.; Goudeau,A.
EPI963010	HA	France	2015-Feb-17	A/Tours/108/2015		Other Database Import	Marlet,J.; Gaudy-Graffin,C.; Marc,D.; Boennec,R.; Goudeau,A.
EPI963009	HA	France	2015-Feb-16	A/Tours/107/2015		Other Database Import	Marlet,J.; Gaudy-Graffin,C.; Marc,D.; Boennec,R.; Goudeau,A.
EPI963008	HA	France	2015-Feb-16	A/Tours/106/2015		Other Database Import	Marlet,J.; Gaudy-Graffin,C.; Marc,D.; Boennec,R.; Goudeau,A.
EPI963006	HA	France	2015-Feb-16	A/Tours/104/2015		Other Database Import	Marlet,J.; Gaudy-Graffin,C.; Marc,D.; Boennec,R.; Goudeau,A.
EPI963005	HA	France	2015-Feb-16	A/Tours/103/2015		Other Database Import	Marlet,J.; Gaudy-Graffin,C.; Marc,D.; Boennec,R.; Goudeau,A.
EPI963004	HA	France	2015-Feb-16	A/Tours/102/2015		Other Database Import	Marlet,J.; Gaudy-Graffin,C.; Marc,D.; Boennec,R.; Goudeau,A.
EPI963002	HA	France	2015-Feb-16	A/Tours/100/2015		Other Database Import	Marlet,J.; Gaudy-Graffin,C.; Marc,D.; Boennec,R.; Goudeau,A.
EPI963000	HA	France	2015-Feb-16	A/Tours/98/2015		Other Database Import	Marlet,J.; Gaudy-Graffin,C.; Marc,D.; Boennec,R.; Goudeau,A.
EPI962999	HA	France	2015-Feb-16	A/Tours/97/2015		Other Database Import	Marlet,J.; Gaudy-Graffin,C.; Marc,D.; Boennec,R.; Goudeau,A.
EPI962994	HA	France	2015-Feb-14	A/Tours/92/2015		Other Database Import	Marlet,J.; Gaudy-Graffin,C.; Marc,D.; Boennec,R.; Goudeau,A.
EPI962993	HA	France	2015-Feb-13	A/Tours/91/2015		Other Database Import	Marlet,J.; Gaudy-Graffin,C.; Marc,D.; Boennec,R.; Goudeau,A.
EPI962992	HA	France	2015-Feb-13	A/Tours/90/2015		Other Database Import	Marlet,J.; Gaudy-Graffin,C.; Marc,D.; Boennec,R.; Goudeau,A.
EPI962991	HA	France	2015-Feb-13	A/Tours/89/2015		Other Database Import	Marlet,J.; Gaudy-Graffin,C.; Marc,D.; Boennec,R.; Goudeau,A.
EPI962990	HA	France	2015-Feb-13	A/Tours/88/2015		Other Database Import	Marlet,J.; Gaudy-Graffin,C.; Marc,D.; Boennec,R.; Goudeau,A.
EPI962988	HA	France	2015-Feb-12	A/Tours/86/2015		Other Database Import	Marlet,J.; Gaudy-Graffin,C.; Marc,D.; Boennec,R.; Goudeau,A.
EPI962987	HA	France	2015-Feb-12	A/Tours/85/2015		Other Database Import	Marlet,J.; Gaudy-Graffin,C.; Marc,D.; Boennec,R.; Goudeau,A.
EPI962985	HA	France	2015-Feb-12	A/Tours/83/2015		Other Database Import	Marlet,J.; Gaudy-Graffin,C.; Marc,D.; Boennec,R.; Goudeau,A.
EPI962980	HA	France	2015-Feb-11	A/Tours/78/2015		Other Database Import	Marlet,J.; Gaudy-Graffin,C.; Marc,D.; Boennec,R.; Goudeau,A.
EPI962979	HA	France	2015-Feb-11	A/Tours/77/2015		Other Database Import	Marlet,J.; Gaudy-Graffin,C.; Marc,D.; Boennec,R.; Goudeau,A.
EPI962977	HA	France	2015-Feb-10	A/Tours/75/2015		Other Database Import	Marlet,J.; Gaudy-Graffin,C.; Marc,D.; Boennec,R.; Goudeau,A.
EPI962976	HA	France	2015-Feb-10	A/Tours/74/2015		Other Database Import	Marlet,J.; Gaudy-Graffin,C.; Marc,D.; Boennec,R.; Goudeau,A.
EPI962975	HA	France	2015-Feb-10	A/Tours/73/2015		Other Database Import	Marlet,J.; Gaudy-Graffin,C.; Marc,D.; Boennec,R.; Goudeau,A.
EPI962974	HA	France	2015-Feb-10	A/Tours/72/2015		Other Database Import	Marlet,J.; Gaudy-Graffin,C.; Marc,D.; Boennec,R.; Goudeau,A.
EPI962973	HA	France	2015-Feb-10	A/Tours/71/2015		Other Database Import	Marlet,J.; Gaudy-Graffin,C.; Marc,D.; Boennec,R.; Goudeau,A.
EPI962972	HA	France	2015-Feb-10	A/Tours/70/2015		Other Database Import	Marlet,J.; Gaudy-Graffin,C.; Marc,D.; Boennec,R.; Goudeau,A.
EPI962971	HA	France	2015-Feb-10	A/Tours/69/2015		Other Database Import	Marlet,J.; Gaudy-Graffin,C.; Marc,D.; Boennec,R.; Goudeau,A.
EPI962970	HA	France	2015-Feb-10	A/Tours/68/2015		Other Database Import	Marlet,J.; Gaudy-Graffin,C.; Marc,D.; Boennec,R.; Goudeau,A.
EPI962969	HA	France	2015-Feb-09	A/Tours/67/2015		Other Database Import	Marlet,J.; Gaudy-Graffin,C.; Marc,D.; Boennec,R.; Goudeau,A.
EPI962968	HA	France	2015-Feb-09	A/Tours/66/2015		Other Database Import	Marlet,J.; Gaudy-Graffin,C.; Marc,D.; Boennec,R.; Goudeau,A.
EPI962967	HA	France	2015-Feb-09	A/Tours/65/2015		Other Database Import	Marlet,J.; Gaudy-Graffin,C.; Marc,D.; Boennec,R.; Goudeau,A.
EPI962966	HA	France	2015-Feb-09	A/Tours/64/2015		Other Database Import	Marlet,J.; Gaudy-Graffin,C.; Marc,D.; Boennec,R.; Goudeau,A.
EPI962965	HA	France	2015-Feb-09	A/Tours/63/2015		Other Database Import	Marlet,J.; Gaudy-Graffin,C.; Marc,D.; Boennec,R.; Goudeau,A.
EPI962964	HA	France	2015-Feb-09	A/Tours/62/2015		Other Database Import	Marlet,J.; Gaudy-Graffin,C.; Marc,D.; Boennec,R.; Goudeau,A.
EPI962963	HA	France	2015-Feb-09	A/Tours/61/2015		Other Database Import	Marlet,J.; Gaudy-Graffin,C.; Marc,D.; Boennec,R.; Goudeau,A.
EPI962962	HA	France	2015-Feb-09	A/Tours/60/2015		Other Database Import	Marlet,J.; Gaudy-Graffin,C.; Marc,D.; Boennec,R.; Goudeau,A.
EPI962958	HA	France	2015-Feb-09	A/Tours/56/2015		Other Database Import	Marlet,J.; Gaudy-Graffin,C.; Marc,D.; Boennec,R.; Goudeau,A.
EPI962957	HA	France	2015-Feb-09	A/Tours/55/2015		Other Database Import	Marlet,J.; Gaudy-Graffin,C.; Marc,D.; Boennec,R.; Goudeau,A.
EPI962955	HA	France	2015-Feb-06	A/Tours/53/2015		Other Database Import	Marlet,J.; Gaudy-Graffin,C.; Marc,D.; Boennec,R.; Goudeau,A.
EPI962954	HA	France	2015-Feb-06	A/Tours/52/2015		Other Database Import	Marlet,J.; Gaudy-Graffin,C.; Marc,D.; Boennec,R.; Goudeau,A.
EPI962952	HA	France	2015-Feb-06	A/Tours/50/2015		Other Database Import	Marlet,J.; Gaudy-Graffin,C.; Marc,D.; Boennec,R.; Goudeau,A.
EPI962951	HA	France	2015-Feb-06	A/Tours/49/2015		Other Database Import	Marlet,J.; Gaudy-Graffin,C.; Marc,D.; Boennec,R.; Goudeau,A.
EPI962949	HA	France	2015-Feb-06	A/Tours/47/2015		Other Database Import	Marlet,J.; Gaudy-Graffin,C.; Marc,D.; Boennec,R.; Goudeau,A.
EPI962948	HA	France	2015-Feb-05	A/Tours/46/2015		Other Database Import	Marlet,J.; Gaudy-Graffin,C.; Marc,D.; Boennec,R.; Goudeau,A.
EPI962946	HA	France	2015-Feb-05	A/Tours/44/2015		Other Database Import	Marlet,J.; Gaudy-Graffin,C.; Marc,D.; Boennec,R.; Goudeau,A.
EPI962945	HA	France	2015-Feb-05	A/Tours/43/2015		Other Database Import	Marlet,J.; Gaudy-Graffin,C.; Marc,D.; Boennec,R.; Goudeau,A.
EPI962944	HA	France	2015-Feb-05	A/Tours/42/2015		Other Database Import	Marlet,J.; Gaudy-Graffin,C.; Marc,D.; Boennec,R.; Goudeau,A.
EPI962943	HA	France	2015-Feb-05	A/Tours/41/2015		Other Database Import	Marlet,J.; Gaudy-Graffin,C.; Marc,D.; Boennec,R.; Goudeau,A.
EPI962942	HA	France	2015-Feb-04	A/Tours/40/2015		Other Database Import	Marlet,J.; Gaudy-Graffin,C.; Marc,D.; Boennec,R.; Goudeau,A.
EPI962940	HA	France	2015-Feb-03	A/Tours/38/2015		Other Database Import	Marlet,J.; Gaudy-Graffin,C.; Marc,D.; Boennec,R.; Goudeau,A.
EPI962939	HA	France	2015-Feb-03	A/Tours/37/2015		Other Database Import	Marlet,J.; Gaudy-Graffin,C.; Marc,D.; Boennec,R.; Goudeau,A.
EPI962938	HA	France	2015-Feb-03	A/Tours/36/2015		Other Database Import	Marlet,J.; Gaudy-Graffin,C.; Marc,D.; Boennec,R.; Goudeau,A.
EPI962937	HA	France	2015-Feb-02	A/Tours/35/2015		Other Database Import	Marlet,J.; Gaudy-Graffin,C.; Marc,D.; Boennec,R.; Goudeau,A.
EPI962936	HA	France	2015-Feb-02	A/Tours/34/2015		Other Database Import	Marlet,J.; Gaudy-Graffin,C.; Marc,D.; Boennec,R.; Goudeau,A.
EPI962935	HA	France	2015-Feb-02	A/Tours/33/2015		Other Database Import	Marlet,J.; Gaudy-Graffin,C.; Marc,D.; Boennec,R.; Goudeau,A.
EPI962934	HA	France	2015-Feb-02	A/Tours/32/2015		Other Database Import	Marlet,J.; Gaudy-Graffin,C.; Marc,D.; Boennec,R.; Goudeau,A.
EPI962933	HA	France	2015-Feb-02	A/Tours/31/2015		Other Database Import	Marlet,J.; Gaudy-Graffin,C.; Marc,D.; Boennec,R.; Goudeau,A.
EPI962932	HA	France	2015-Feb-02	A/Tours/30/2015		Other Database Import	Marlet,J.; Gaudy-Graffin,C.; Marc,D.; Boennec,R.; Goudeau,A.
EPI962931	HA	France	2015-Feb-02	A/Tours/29/2015		Other Database Import	Marlet,J.; Gaudy-Graffin,C.; Marc,D.; Boennec,R.; Goudeau,A.
EPI962930	HA	France	2015-Feb-01	A/Tours/28/2015		Other Database Import	Marlet,J.; Gaudy-Graffin,C.; Marc,D.; Boennec,R.; Goudeau,A.
EPI956448	NA	Vietnam	2015-Feb-27	A/Hanoi/Eli15593/2015	National Institute of Hygiene and Epidemiology	WHO Collaborating Centre for Reference and Research on Influenza	Deng,Y-M.; Iannello,P.; Spirason,N.; Lau,H.; Kaye,M.; Komadina,N.
EPI956449	HA	Vietnam	2015-Feb-27	A/Hanoi/Eli15593/2015	National Institute of Hygiene and Epidemiology	WHO Collaborating Centre for Reference and Research on Influenza	Deng,Y-M.; Iannello,P.; Spirason,N.; Lau,H.; Kaye,M.; Komadina,N.
EPI940623	HA	Thailand	2015-Feb-21	A/Thailand/CU-H3689/2015		Other Database Import	Tewawong,N.; Suntronwong,N.; Vichiwattana,P.; Korkong,S.; Thongmee,T.; Vongpunsawad,S.; Theamboonlers,A.; Poovorawan,Y.
EPI986370	NA	Thailand	2015-Feb-21	A/Thailand/CU-H3689/2015		Other Database Import	Tewawong,N.; Suntronwong,N.; Vichiwattana,P.; Korkong,S.; Thongmee,T.; Vongpunsawad,S.; Theamboonlers,A.; Poovorawan,Y.
EPI940622	HA	Thailand	2015-Feb-18	A/Thailand/CU-A1513/2015		Other Database Import	Tewawong,N.; Suntronwong,N.; Vichiwattana,P.; Korkong,S.; Thongmee,T.; Vongpunsawad,S.; Theamboonlers,A.; Poovorawan,Y.
EPI986106	NA	Thailand	2015-Feb-18	A/Thailand/CU-A1513/2015		Other Database Import	Tewawong,N.; Suntronwong,N.; Vichiwattana,P.; Korkong,S.; Thongmee,T.; Vongpunsawad,S.; Theamboonlers,A.; Poovorawan,Y.
EPI940621	HA	Thailand	2015-Feb-11	A/Thailand/CU-C5500/2015		Other Database Import	Tewawong,N.; Suntronwong,N.; Vichiwattana,P.; Korkong,S.; Thongmee,T.; Vongpunsawad,S.; Theamboonlers,A.; Poovorawan,Y.
EPI986105	NA	Thailand	2015-Feb-11	A/Thailand/CU-C5500/2015		Other Database Import	Tewawong,N.; Suntronwong,N.; Vichiwattana,P.; Korkong,S.; Thongmee,T.; Vongpunsawad,S.; Theamboonlers,A.; Poovorawan,Y.
EPI940619	HA	Thailand	2015-Feb-03	A/Thailand/CU-B11566/2015		Other Database Import	Tewawong,N.; Suntronwong,N.; Vichiwattana,P.; Korkong,S.; Thongmee,T.; Vongpunsawad,S.; Theamboonlers,A.; Poovorawan,Y.
EPI986368	NA	Thailand	2015-Feb-03	A/Thailand/CU-B11566/2015		Other Database Import	Tewawong,N.; Suntronwong,N.; Vichiwattana,P.; Korkong,S.; Thongmee,T.; Vongpunsawad,S.; Theamboonlers,A.; Poovorawan,Y.
EPI934862	PB2	United States	2015-Feb-25	A/Hawaii/23/2015		Other Database Import	Wentworth,D.; Katz,J.; Barnes,J.; Garten,R.; Xu,X.
EPI934864	PB1	United States	2015-Feb-25	A/Hawaii/23/2015		Other Database Import	Wentworth,D.; Katz,J.; Barnes,J.; Garten,R.; Xu,X.
EPI934866	PA	United States	2015-Feb-25	A/Hawaii/23/2015		Other Database Import	Wentworth,D.; Katz,J.; Barnes,J.; Garten,R.; Xu,X.
EPI934869	HA	United States	2015-Feb-25	A/Hawaii/23/2015		Other Database Import	Wentworth,D.; Katz,J.; Barnes,J.; Garten,R.; Xu,X.
EPI934871	NP	United States	2015-Feb-25	A/Hawaii/23/2015		Other Database Import	Wentworth,D.; Katz,J.; Barnes,J.; Garten,R.; Xu,X.
EPI934873	NA	United States	2015-Feb-25	A/Hawaii/23/2015		Other Database Import	Wentworth,D.; Katz,J.; Barnes,J.; Garten,R.; Xu,X.
EPI934875	MP	United States	2015-Feb-25	A/Hawaii/23/2015		Other Database Import	Wentworth,D.; Katz,J.; Barnes,J.; Garten,R.; Xu,X.
EPI934877	NS	United States	2015-Feb-25	A/Hawaii/23/2015		Other Database Import	Wentworth,D.; Katz,J.; Barnes,J.; Garten,R.; Xu,X.
EPI934929	HA	United States	2015-Feb-03	A/Tennessee/08/2015		Other Database Import	Wentworth,D.; Katz,J.; Barnes,J.; Garten,R.; Xu,X.
EPI934881	NP	United States	2015-Feb-03	A/Tennessee/08/2015		Other Database Import	Wentworth,D.; Katz,J.; Barnes,J.; Garten,R.; Xu,X.
EPI934888	PB1	United States	2015-Feb-03	A/Tennessee/08/2015		Other Database Import	Wentworth,D.; Katz,J.; Barnes,J.; Garten,R.; Xu,X.
EPI934893	NA	United States	2015-Feb-03	A/Tennessee/08/2015		Other Database Import	Wentworth,D.; Katz,J.; Barnes,J.; Garten,R.; Xu,X.
EPI934898	MP	United States	2015-Feb-03	A/Tennessee/08/2015		Other Database Import	Wentworth,D.; Katz,J.; Barnes,J.; Garten,R.; Xu,X.
EPI934811	PB2	United States	2015-Feb-03	A/Tennessee/08/2015		Other Database Import	Wentworth,D.; Katz,J.; Barnes,J.; Garten,R.; Xu,X.
EPI934815	PA	United States	2015-Feb-03	A/Tennessee/08/2015		Other Database Import	Wentworth,D.; Katz,J.; Barnes,J.; Garten,R.; Xu,X.
EPI935116	NS	United States	2015-Feb-03	A/Tennessee/08/2015		Other Database Import	Wentworth,D.; Katz,J.; Barnes,J.; Garten,R.; Xu,X.
EPI934878	PA	United States	2015-Feb-02	A/Tennessee/09/2015		Other Database Import	Wentworth,D.; Katz,J.; Barnes,J.; Garten,R.; Xu,X.
EPI934883	MP	United States	2015-Feb-02	A/Tennessee/09/2015		Other Database Import	Wentworth,D.; Katz,J.; Barnes,J.; Garten,R.; Xu,X.
EPI934887	NA	United States	2015-Feb-02	A/Tennessee/09/2015		Other Database Import	Wentworth,D.; Katz,J.; Barnes,J.; Garten,R.; Xu,X.
EPI934889	PB2	United States	2015-Feb-02	A/Tennessee/09/2015		Other Database Import	Wentworth,D.; Katz,J.; Barnes,J.; Garten,R.; Xu,X.
EPI934799	PB1	United States	2015-Feb-02	A/Tennessee/09/2015		Other Database Import	Wentworth,D.; Katz,J.; Barnes,J.; Garten,R.; Xu,X.
EPI934890	HA	United States	2015-Feb-02	A/Tennessee/09/2015		Other Database Import	Wentworth,D.; Katz,J.; Barnes,J.; Garten,R.; Xu,X.
EPI934892	NP	United States	2015-Feb-02	A/Tennessee/09/2015		Other Database Import	Wentworth,D.; Katz,J.; Barnes,J.; Garten,R.; Xu,X.
EPI934802	NS	United States	2015-Feb-02	A/Tennessee/09/2015		Other Database Import	Wentworth,D.; Katz,J.; Barnes,J.; Garten,R.; Xu,X.
EPI934750	HA	United States	2015-Feb-12	A/California/16/2015		Other Database Import	Wentworth,D.; Katz,J.; Barnes,J.; Garten,R.; Xu,X.
EPI934681	PB2	United States	2015-Feb-12	A/California/16/2015		Other Database Import	Wentworth,D.; Katz,J.; Barnes,J.; Garten,R.; Xu,X.
EPI934894	NA	United States	2015-Feb-12	A/California/16/2015		Other Database Import	Wentworth,D.; Katz,J.; Barnes,J.; Garten,R.; Xu,X.
EPI934895	MP	United States	2015-Feb-12	A/California/16/2015		Other Database Import	Wentworth,D.; Katz,J.; Barnes,J.; Garten,R.; Xu,X.
EPI934694	NP	United States	2015-Feb-12	A/California/16/2015		Other Database Import	Wentworth,D.; Katz,J.; Barnes,J.; Garten,R.; Xu,X.
EPI934706	PB1	United States	2015-Feb-12	A/California/16/2015		Other Database Import	Wentworth,D.; Katz,J.; Barnes,J.; Garten,R.; Xu,X.
EPI934904	NS	United States	2015-Feb-12	A/California/16/2015		Other Database Import	Wentworth,D.; Katz,J.; Barnes,J.; Garten,R.; Xu,X.
EPI935073	PA	United States	2015-Feb-12	A/California/16/2015		Other Database Import	Wentworth,D.; Katz,J.; Barnes,J.; Garten,R.; Xu,X.
EPI934930	NS	United States	2015-Feb-02	A/Tennessee/07/2015		Other Database Import	Wentworth,D.; Katz,J.; Barnes,J.; Garten,R.; Xu,X.
EPI934935	MP	United States	2015-Feb-02	A/Tennessee/07/2015		Other Database Import	Wentworth,D.; Katz,J.; Barnes,J.; Garten,R.; Xu,X.
EPI934623	NA	United States	2015-Feb-02	A/Tennessee/07/2015		Other Database Import	Wentworth,D.; Katz,J.; Barnes,J.; Garten,R.; Xu,X.
EPI934882	PA	United States	2015-Feb-02	A/Tennessee/07/2015		Other Database Import	Wentworth,D.; Katz,J.; Barnes,J.; Garten,R.; Xu,X.
EPI934885	PB2	United States	2015-Feb-02	A/Tennessee/07/2015		Other Database Import	Wentworth,D.; Katz,J.; Barnes,J.; Garten,R.; Xu,X.
EPI934896	PB1	United States	2015-Feb-02	A/Tennessee/07/2015		Other Database Import	Wentworth,D.; Katz,J.; Barnes,J.; Garten,R.; Xu,X.
EPI934804	NP	United States	2015-Feb-02	A/Tennessee/07/2015		Other Database Import	Wentworth,D.; Katz,J.; Barnes,J.; Garten,R.; Xu,X.
EPI935110	HA	United States	2015-Feb-02	A/Tennessee/07/2015		Other Database Import	Wentworth,D.; Katz,J.; Barnes,J.; Garten,R.; Xu,X.
EPI934506	PB2	United States	2015-Feb-24	A/Michigan/27/2015		Other Database Import	Wentworth,D.; Katz,J.; Barnes,J.; Garten,R.; Xu,X.
EPI934507	PB1	United States	2015-Feb-24	A/Michigan/27/2015		Other Database Import	Wentworth,D.; Katz,J.; Barnes,J.; Garten,R.; Xu,X.
EPI934508	PA	United States	2015-Feb-24	A/Michigan/27/2015		Other Database Import	Wentworth,D.; Katz,J.; Barnes,J.; Garten,R.; Xu,X.
EPI934509	HA	United States	2015-Feb-24	A/Michigan/27/2015		Other Database Import	Wentworth,D.; Katz,J.; Barnes,J.; Garten,R.; Xu,X.
EPI934511	NA	United States	2015-Feb-24	A/Michigan/27/2015		Other Database Import	Wentworth,D.; Katz,J.; Barnes,J.; Garten,R.; Xu,X.
EPI934512	MP	United States	2015-Feb-24	A/Michigan/27/2015		Other Database Import	Wentworth,D.; Katz,J.; Barnes,J.; Garten,R.; Xu,X.
EPI934513	NS	United States	2015-Feb-24	A/Michigan/27/2015		Other Database Import	Wentworth,D.; Katz,J.; Barnes,J.; Garten,R.; Xu,X.
EPI935119	NP	United States	2015-Feb-24	A/Michigan/27/2015		Other Database Import	Wentworth,D.; Katz,J.; Barnes,J.; Garten,R.; Xu,X.
EPI934652	MP	United States	2015-Feb-23	A/New Jersey/05/2015		Other Database Import	Wentworth,D.; Katz,J.; Barnes,J.; Garten,R.; Xu,X.
EPI934827	NS	United States	2015-Feb-23	A/New Jersey/05/2015		Other Database Import	Wentworth,D.; Katz,J.; Barnes,J.; Garten,R.; Xu,X.
EPI934504	HA	United States	2015-Feb-23	A/New Jersey/05/2015		Other Database Import	Wentworth,D.; Katz,J.; Barnes,J.; Garten,R.; Xu,X.
EPI934530	PB1	United States	2015-Feb-23	A/New Jersey/05/2015		Other Database Import	Wentworth,D.; Katz,J.; Barnes,J.; Garten,R.; Xu,X.
EPI934578	PA	United States	2015-Feb-23	A/New Jersey/05/2015		Other Database Import	Wentworth,D.; Katz,J.; Barnes,J.; Garten,R.; Xu,X.
EPI934583	NP	United States	2015-Feb-23	A/New Jersey/05/2015		Other Database Import	Wentworth,D.; Katz,J.; Barnes,J.; Garten,R.; Xu,X.
EPI934636	NA	United States	2015-Feb-23	A/New Jersey/05/2015		Other Database Import	Wentworth,D.; Katz,J.; Barnes,J.; Garten,R.; Xu,X.
EPI934598	PB2	United States	2015-Feb-23	A/New Jersey/05/2015		Other Database Import	Wentworth,D.; Katz,J.; Barnes,J.; Garten,R.; Xu,X.
EPI934601	PB2	United States	2015-Feb-18	A/New Hampshire/13/2015		Other Database Import	Wentworth,D.; Katz,J.; Barnes,J.; Garten,R.; Xu,X.
EPI934657	HA	United States	2015-Feb-18	A/New Hampshire/13/2015		Other Database Import	Wentworth,D.; Katz,J.; Barnes,J.; Garten,R.; Xu,X.
EPI934669	NP	United States	2015-Feb-18	A/New Hampshire/13/2015		Other Database Import	Wentworth,D.; Katz,J.; Barnes,J.; Garten,R.; Xu,X.
EPI934465	PB1	United States	2015-Feb-18	A/New Hampshire/13/2015		Other Database Import	Wentworth,D.; Katz,J.; Barnes,J.; Garten,R.; Xu,X.
EPI934677	NA	United States	2015-Feb-18	A/New Hampshire/13/2015		Other Database Import	Wentworth,D.; Katz,J.; Barnes,J.; Garten,R.; Xu,X.
EPI934526	NS	United States	2015-Feb-18	A/New Hampshire/13/2015		Other Database Import	Wentworth,D.; Katz,J.; Barnes,J.; Garten,R.; Xu,X.
EPI934544	PA	United States	2015-Feb-18	A/New Hampshire/13/2015		Other Database Import	Wentworth,D.; Katz,J.; Barnes,J.; Garten,R.; Xu,X.
EPI934478	MP	United States	2015-Feb-18	A/New Hampshire/13/2015		Other Database Import	Wentworth,D.; Katz,J.; Barnes,J.; Garten,R.; Xu,X.
EPI934920	PB2	United States	2015-Feb-18	A/Wisconsin/09/2015		Other Database Import	Wentworth,D.; Katz,J.; Barnes,J.; Garten,R.; Xu,X.
EPI934551	MP	United States	2015-Feb-18	A/Wisconsin/09/2015		Other Database Import	Wentworth,D.; Katz,J.; Barnes,J.; Garten,R.; Xu,X.
EPI934745	PB1	United States	2015-Feb-18	A/Wisconsin/09/2015		Other Database Import	Wentworth,D.; Katz,J.; Barnes,J.; Garten,R.; Xu,X.
EPI934448	NS	United States	2015-Feb-18	A/Wisconsin/09/2015		Other Database Import	Wentworth,D.; Katz,J.; Barnes,J.; Garten,R.; Xu,X.
EPI934450	PA	United States	2015-Feb-18	A/Wisconsin/09/2015		Other Database Import	Wentworth,D.; Katz,J.; Barnes,J.; Garten,R.; Xu,X.
EPI934557	NA	United States	2015-Feb-18	A/Wisconsin/09/2015		Other Database Import	Wentworth,D.; Katz,J.; Barnes,J.; Garten,R.; Xu,X.
EPI934793	NP	United States	2015-Feb-18	A/Wisconsin/09/2015		Other Database Import	Wentworth,D.; Katz,J.; Barnes,J.; Garten,R.; Xu,X.
EPI934589	HA	United States	2015-Feb-18	A/Wisconsin/09/2015		Other Database Import	Wentworth,D.; Katz,J.; Barnes,J.; Garten,R.; Xu,X.
EPI934487	HA	United States	2015-Feb-20	A/Utah/11/2015		Other Database Import	Wentworth,D.; Katz,J.; Barnes,J.; Garten,R.; Xu,X.
EPI934444	PB2	United States	2015-Feb-20	A/Utah/11/2015		Other Database Import	Wentworth,D.; Katz,J.; Barnes,J.; Garten,R.; Xu,X.
EPI934574	NP	United States	2015-Feb-20	A/Utah/11/2015		Other Database Import	Wentworth,D.; Katz,J.; Barnes,J.; Garten,R.; Xu,X.
EPI934635	NA	United States	2015-Feb-20	A/Utah/11/2015		Other Database Import	Wentworth,D.; Katz,J.; Barnes,J.; Garten,R.; Xu,X.
EPI934785	NS	United States	2015-Feb-20	A/Utah/11/2015		Other Database Import	Wentworth,D.; Katz,J.; Barnes,J.; Garten,R.; Xu,X.
EPI934637	MP	United States	2015-Feb-20	A/Utah/11/2015		Other Database Import	Wentworth,D.; Katz,J.; Barnes,J.; Garten,R.; Xu,X.
EPI934481	PA	United States	2015-Feb-20	A/Utah/11/2015		Other Database Import	Wentworth,D.; Katz,J.; Barnes,J.; Garten,R.; Xu,X.
EPI934485	PB1	United States	2015-Feb-20	A/Utah/11/2015		Other Database Import	Wentworth,D.; Katz,J.; Barnes,J.; Garten,R.; Xu,X.
EPI934436	PB2	United States	2015-Feb-19	A/Minnesota/23/2015		Other Database Import	Wentworth,D.; Katz,J.; Barnes,J.; Garten,R.; Xu,X.
EPI934437	PB1	United States	2015-Feb-19	A/Minnesota/23/2015		Other Database Import	Wentworth,D.; Katz,J.; Barnes,J.; Garten,R.; Xu,X.
EPI934438	PA	United States	2015-Feb-19	A/Minnesota/23/2015		Other Database Import	Wentworth,D.; Katz,J.; Barnes,J.; Garten,R.; Xu,X.
EPI934439	HA	United States	2015-Feb-19	A/Minnesota/23/2015		Other Database Import	Wentworth,D.; Katz,J.; Barnes,J.; Garten,R.; Xu,X.
EPI934440	NP	United States	2015-Feb-19	A/Minnesota/23/2015		Other Database Import	Wentworth,D.; Katz,J.; Barnes,J.; Garten,R.; Xu,X.
EPI934441	NA	United States	2015-Feb-19	A/Minnesota/23/2015		Other Database Import	Wentworth,D.; Katz,J.; Barnes,J.; Garten,R.; Xu,X.
EPI934442	MP	United States	2015-Feb-19	A/Minnesota/23/2015		Other Database Import	Wentworth,D.; Katz,J.; Barnes,J.; Garten,R.; Xu,X.
EPI934443	NS	United States	2015-Feb-19	A/Minnesota/23/2015		Other Database Import	Wentworth,D.; Katz,J.; Barnes,J.; Garten,R.; Xu,X.
EPI934597	NP	United States	2015-Feb-03	A/Iowa/09/2015		Other Database Import	Wentworth,D.; Katz,J.; Barnes,J.; Garten,R.; Xu,X.
EPI934490	NA	United States	2015-Feb-03	A/Iowa/09/2015		Other Database Import	Wentworth,D.; Katz,J.; Barnes,J.; Garten,R.; Xu,X.
EPI934737	MP	United States	2015-Feb-03	A/Iowa/09/2015		Other Database Import	Wentworth,D.; Katz,J.; Barnes,J.; Garten,R.; Xu,X.
EPI934510	PA	United States	2015-Feb-03	A/Iowa/09/2015		Other Database Import	Wentworth,D.; Katz,J.; Barnes,J.; Garten,R.; Xu,X.
EPI934522	HA	United States	2015-Feb-03	A/Iowa/09/2015		Other Database Import	Wentworth,D.; Katz,J.; Barnes,J.; Garten,R.; Xu,X.
EPI934482	PB1	United States	2015-Feb-03	A/Iowa/09/2015		Other Database Import	Wentworth,D.; Katz,J.; Barnes,J.; Garten,R.; Xu,X.
EPI934427	PB2	United States	2015-Feb-03	A/Iowa/09/2015		Other Database Import	Wentworth,D.; Katz,J.; Barnes,J.; Garten,R.; Xu,X.
EPI934428	NS	United States	2015-Feb-03	A/Iowa/09/2015		Other Database Import	Wentworth,D.; Katz,J.; Barnes,J.; Garten,R.; Xu,X.
EPI934431	NP	United States	2015-Feb-15	A/California/12/2015		Other Database Import	Wentworth,D.; Katz,J.; Barnes,J.; Garten,R.; Xu,X.
EPI934492	MP	United States	2015-Feb-15	A/California/12/2015		Other Database Import	Wentworth,D.; Katz,J.; Barnes,J.; Garten,R.; Xu,X.
EPI934456	HA	United States	2015-Feb-15	A/California/12/2015		Other Database Import	Wentworth,D.; Katz,J.; Barnes,J.; Garten,R.; Xu,X.
EPI934463	PA	United States	2015-Feb-15	A/California/12/2015		Other Database Import	Wentworth,D.; Katz,J.; Barnes,J.; Garten,R.; Xu,X.
EPI934675	NS	United States	2015-Feb-15	A/California/12/2015		Other Database Import	Wentworth,D.; Katz,J.; Barnes,J.; Garten,R.; Xu,X.
EPI934686	NA	United States	2015-Feb-15	A/California/12/2015		Other Database Import	Wentworth,D.; Katz,J.; Barnes,J.; Garten,R.; Xu,X.
EPI934423	PB2	United States	2015-Feb-15	A/California/12/2015		Other Database Import	Wentworth,D.; Katz,J.; Barnes,J.; Garten,R.; Xu,X.
EPI934594	PB1	United States	2015-Feb-15	A/California/12/2015		Other Database Import	Wentworth,D.; Katz,J.; Barnes,J.; Garten,R.; Xu,X.
EPI934608	MP	United States	2015-Feb-13	A/Washington/16/2015		Other Database Import	Wentworth,D.; Katz,J.; Barnes,J.; Garten,R.; Xu,X.
EPI934664	NS	United States	2015-Feb-13	A/Washington/16/2015		Other Database Import	Wentworth,D.; Katz,J.; Barnes,J.; Garten,R.; Xu,X.
EPI934739	NP	United States	2015-Feb-13	A/Washington/16/2015		Other Database Import	Wentworth,D.; Katz,J.; Barnes,J.; Garten,R.; Xu,X.
EPI934563	HA	United States	2015-Feb-13	A/Washington/16/2015		Other Database Import	Wentworth,D.; Katz,J.; Barnes,J.; Garten,R.; Xu,X.
EPI934567	PA	United States	2015-Feb-13	A/Washington/16/2015		Other Database Import	Wentworth,D.; Katz,J.; Barnes,J.; Garten,R.; Xu,X.
EPI934756	NA	United States	2015-Feb-13	A/Washington/16/2015		Other Database Import	Wentworth,D.; Katz,J.; Barnes,J.; Garten,R.; Xu,X.
EPI934421	PB2	United States	2015-Feb-13	A/Washington/16/2015		Other Database Import	Wentworth,D.; Katz,J.; Barnes,J.; Garten,R.; Xu,X.
EPI934651	PB1	United States	2015-Feb-13	A/Washington/16/2015		Other Database Import	Wentworth,D.; Katz,J.; Barnes,J.; Garten,R.; Xu,X.
EPI934558	PA	United States	2015-Feb-03	A/Tennessee/11/2015		Other Database Import	Wentworth,D.; Katz,J.; Barnes,J.; Garten,R.; Xu,X.
EPI934673	PB1	United States	2015-Feb-03	A/Tennessee/11/2015		Other Database Import	Wentworth,D.; Katz,J.; Barnes,J.; Garten,R.; Xu,X.
EPI934459	HA	United States	2015-Feb-03	A/Tennessee/11/2015		Other Database Import	Wentworth,D.; Katz,J.; Barnes,J.; Garten,R.; Xu,X.
EPI934626	NA	United States	2015-Feb-03	A/Tennessee/11/2015		Other Database Import	Wentworth,D.; Katz,J.; Barnes,J.; Garten,R.; Xu,X.
EPI934471	MP	United States	2015-Feb-03	A/Tennessee/11/2015		Other Database Import	Wentworth,D.; Katz,J.; Barnes,J.; Garten,R.; Xu,X.
EPI934535	NP	United States	2015-Feb-03	A/Tennessee/11/2015		Other Database Import	Wentworth,D.; Katz,J.; Barnes,J.; Garten,R.; Xu,X.
EPI934693	NS	United States	2015-Feb-03	A/Tennessee/11/2015		Other Database Import	Wentworth,D.; Katz,J.; Barnes,J.; Garten,R.; Xu,X.
EPI934415	PB2	United States	2015-Feb-03	A/Tennessee/11/2015		Other Database Import	Wentworth,D.; Katz,J.; Barnes,J.; Garten,R.; Xu,X.
EPI934650	NP	United States	2015-Feb-17	A/New York/19/2015		Other Database Import	Wentworth,D.; Katz,J.; Barnes,J.; Garten,R.; Xu,X.
EPI934569	PA	United States	2015-Feb-17	A/New York/19/2015		Other Database Import	Wentworth,D.; Katz,J.; Barnes,J.; Garten,R.; Xu,X.
EPI934625	NS	United States	2015-Feb-17	A/New York/19/2015		Other Database Import	Wentworth,D.; Katz,J.; Barnes,J.; Garten,R.; Xu,X.
EPI934469	NA	United States	2015-Feb-17	A/New York/19/2015		Other Database Import	Wentworth,D.; Katz,J.; Barnes,J.; Garten,R.; Xu,X.
EPI934646	PB2	United States	2015-Feb-17	A/New York/19/2015		Other Database Import	Wentworth,D.; Katz,J.; Barnes,J.; Garten,R.; Xu,X.
EPI934480	MP	United States	2015-Feb-17	A/New York/19/2015		Other Database Import	Wentworth,D.; Katz,J.; Barnes,J.; Garten,R.; Xu,X.
EPI934407	PB1	United States	2015-Feb-17	A/New York/19/2015		Other Database Import	Wentworth,D.; Katz,J.; Barnes,J.; Garten,R.; Xu,X.
EPI934416	HA	United States	2015-Feb-17	A/New York/19/2015		Other Database Import	Wentworth,D.; Katz,J.; Barnes,J.; Garten,R.; Xu,X.
EPI934607	PB1	United States	2015-Feb-18	A/Nevada/18/2015		Other Database Import	Wentworth,D.; Katz,J.; Barnes,J.; Garten,R.; Xu,X.
EPI934655	MP	United States	2015-Feb-18	A/Nevada/18/2015		Other Database Import	Wentworth,D.; Katz,J.; Barnes,J.; Garten,R.; Xu,X.
EPI934502	NS	United States	2015-Feb-18	A/Nevada/18/2015		Other Database Import	Wentworth,D.; Katz,J.; Barnes,J.; Garten,R.; Xu,X.
EPI934674	PB2	United States	2015-Feb-18	A/Nevada/18/2015		Other Database Import	Wentworth,D.; Katz,J.; Barnes,J.; Garten,R.; Xu,X.
EPI934518	PA	United States	2015-Feb-18	A/Nevada/18/2015		Other Database Import	Wentworth,D.; Katz,J.; Barnes,J.; Garten,R.; Xu,X.
EPI934468	NA	United States	2015-Feb-18	A/Nevada/18/2015		Other Database Import	Wentworth,D.; Katz,J.; Barnes,J.; Garten,R.; Xu,X.
EPI934582	NP	United States	2015-Feb-18	A/Nevada/18/2015		Other Database Import	Wentworth,D.; Katz,J.; Barnes,J.; Garten,R.; Xu,X.
EPI934405	HA	United States	2015-Feb-18	A/Nevada/18/2015		Other Database Import	Wentworth,D.; Katz,J.; Barnes,J.; Garten,R.; Xu,X.
EPI935003	NP	United States	2015-Feb-18	A/Washington/12/2015		Other Database Import	Wentworth,D.; Katz,J.; Barnes,J.; Garten,R.; Xu,X.
EPI934458	PB1	United States	2015-Feb-18	A/Washington/12/2015		Other Database Import	Wentworth,D.; Katz,J.; Barnes,J.; Garten,R.; Xu,X.
EPI934566	PA	United States	2015-Feb-18	A/Washington/12/2015		Other Database Import	Wentworth,D.; Katz,J.; Barnes,J.; Garten,R.; Xu,X.
EPI934678	NS	United States	2015-Feb-18	A/Washington/12/2015		Other Database Import	Wentworth,D.; Katz,J.; Barnes,J.; Garten,R.; Xu,X.
EPI934584	HA	United States	2015-Feb-18	A/Washington/12/2015		Other Database Import	Wentworth,D.; Katz,J.; Barnes,J.; Garten,R.; Xu,X.
EPI934538	NA	United States	2015-Feb-18	A/Washington/12/2015		Other Database Import	Wentworth,D.; Katz,J.; Barnes,J.; Garten,R.; Xu,X.
EPI934385	PB2	United States	2015-Feb-18	A/Washington/12/2015		Other Database Import	Wentworth,D.; Katz,J.; Barnes,J.; Garten,R.; Xu,X.
EPI935106	MP	United States	2015-Feb-18	A/Washington/12/2015		Other Database Import	Wentworth,D.; Katz,J.; Barnes,J.; Garten,R.; Xu,X.
EPI934503	PA	United States	2015-Feb-16	A/Texas/11/2015		Other Database Import	Wentworth,D.; Katz,J.; Barnes,J.; Garten,R.; Xu,X.
EPI934671	PB2	United States	2015-Feb-16	A/Texas/11/2015		Other Database Import	Wentworth,D.; Katz,J.; Barnes,J.; Garten,R.; Xu,X.
EPI934581	PB1	United States	2015-Feb-16	A/Texas/11/2015		Other Database Import	Wentworth,D.; Katz,J.; Barnes,J.; Garten,R.; Xu,X.
EPI934531	MP	United States	2015-Feb-16	A/Texas/11/2015		Other Database Import	Wentworth,D.; Katz,J.; Barnes,J.; Garten,R.; Xu,X.
EPI934585	NP	United States	2015-Feb-16	A/Texas/11/2015		Other Database Import	Wentworth,D.; Katz,J.; Barnes,J.; Garten,R.; Xu,X.
EPI934801	NS	United States	2015-Feb-16	A/Texas/11/2015		Other Database Import	Wentworth,D.; Katz,J.; Barnes,J.; Garten,R.; Xu,X.
EPI934593	NA	United States	2015-Feb-16	A/Texas/11/2015		Other Database Import	Wentworth,D.; Katz,J.; Barnes,J.; Garten,R.; Xu,X.
EPI934382	HA	United States	2015-Feb-16	A/Texas/11/2015		Other Database Import	Wentworth,D.; Katz,J.; Barnes,J.; Garten,R.; Xu,X.
EPI934546	PB2	United States	2015-Feb-11	A/Oklahoma/06/2015		Other Database Import	Wentworth,D.; Katz,J.; Barnes,J.; Garten,R.; Xu,X.
EPI934447	PA	United States	2015-Feb-11	A/Oklahoma/06/2015		Other Database Import	Wentworth,D.; Katz,J.; Barnes,J.; Garten,R.; Xu,X.
EPI934451	HA	United States	2015-Feb-11	A/Oklahoma/06/2015		Other Database Import	Wentworth,D.; Katz,J.; Barnes,J.; Garten,R.; Xu,X.
EPI934520	MP	United States	2015-Feb-11	A/Oklahoma/06/2015		Other Database Import	Wentworth,D.; Katz,J.; Barnes,J.; Garten,R.; Xu,X.
EPI934466	NA	United States	2015-Feb-11	A/Oklahoma/06/2015		Other Database Import	Wentworth,D.; Katz,J.; Barnes,J.; Garten,R.; Xu,X.
EPI934400	NS	United States	2015-Feb-11	A/Oklahoma/06/2015		Other Database Import	Wentworth,D.; Katz,J.; Barnes,J.; Garten,R.; Xu,X.
EPI934414	NP	United States	2015-Feb-11	A/Oklahoma/06/2015		Other Database Import	Wentworth,D.; Katz,J.; Barnes,J.; Garten,R.; Xu,X.
EPI934381	PB1	United States	2015-Feb-11	A/Oklahoma/06/2015		Other Database Import	Wentworth,D.; Katz,J.; Barnes,J.; Garten,R.; Xu,X.
EPI934603	NP	United States	2015-Feb-11	A/Nevada/13/2015		Other Database Import	Wentworth,D.; Katz,J.; Barnes,J.; Garten,R.; Xu,X.
EPI934617	PB1	United States	2015-Feb-11	A/Nevada/13/2015		Other Database Import	Wentworth,D.; Katz,J.; Barnes,J.; Garten,R.; Xu,X.
EPI934665	HA	United States	2015-Feb-11	A/Nevada/13/2015		Other Database Import	Wentworth,D.; Katz,J.; Barnes,J.; Garten,R.; Xu,X.
EPI934457	MP	United States	2015-Feb-11	A/Nevada/13/2015		Other Database Import	Wentworth,D.; Katz,J.; Barnes,J.; Garten,R.; Xu,X.
EPI934638	NS	United States	2015-Feb-11	A/Nevada/13/2015		Other Database Import	Wentworth,D.; Katz,J.; Barnes,J.; Garten,R.; Xu,X.
EPI934645	NA	United States	2015-Feb-11	A/Nevada/13/2015		Other Database Import	Wentworth,D.; Katz,J.; Barnes,J.; Garten,R.; Xu,X.
EPI934425	PB2	United States	2015-Feb-11	A/Nevada/13/2015		Other Database Import	Wentworth,D.; Katz,J.; Barnes,J.; Garten,R.; Xu,X.
EPI934379	PA	United States	2015-Feb-11	A/Nevada/13/2015		Other Database Import	Wentworth,D.; Katz,J.; Barnes,J.; Garten,R.; Xu,X.
EPI934710	PB2	United States	2015-Feb-07	A/New Mexico/10/2015		Other Database Import	Wentworth,D.; Katz,J.; Barnes,J.; Garten,R.; Xu,X.
EPI934521	MP	United States	2015-Feb-07	A/New Mexico/10/2015		Other Database Import	Wentworth,D.; Katz,J.; Barnes,J.; Garten,R.; Xu,X.
EPI934572	PB1	United States	2015-Feb-07	A/New Mexico/10/2015		Other Database Import	Wentworth,D.; Katz,J.; Barnes,J.; Garten,R.; Xu,X.
EPI934679	NP	United States	2015-Feb-07	A/New Mexico/10/2015		Other Database Import	Wentworth,D.; Katz,J.; Barnes,J.; Garten,R.; Xu,X.
EPI934470	HA	United States	2015-Feb-07	A/New Mexico/10/2015		Other Database Import	Wentworth,D.; Katz,J.; Barnes,J.; Garten,R.; Xu,X.
EPI934580	NS	United States	2015-Feb-07	A/New Mexico/10/2015		Other Database Import	Wentworth,D.; Katz,J.; Barnes,J.; Garten,R.; Xu,X.
EPI934697	PA	United States	2015-Feb-07	A/New Mexico/10/2015		Other Database Import	Wentworth,D.; Katz,J.; Barnes,J.; Garten,R.; Xu,X.
EPI934372	NA	United States	2015-Feb-07	A/New Mexico/10/2015		Other Database Import	Wentworth,D.; Katz,J.; Barnes,J.; Garten,R.; Xu,X.
EPI934606	PB2	United States	2015-Feb-21	A/New Jersey/11/2015		Other Database Import	Wentworth,D.; Katz,J.; Barnes,J.; Garten,R.; Xu,X.
EPI934553	PB1	United States	2015-Feb-21	A/New Jersey/11/2015		Other Database Import	Wentworth,D.; Katz,J.; Barnes,J.; Garten,R.; Xu,X.
EPI934554	HA	United States	2015-Feb-21	A/New Jersey/11/2015		Other Database Import	Wentworth,D.; Katz,J.; Barnes,J.; Garten,R.; Xu,X.
EPI934741	NA	United States	2015-Feb-21	A/New Jersey/11/2015		Other Database Import	Wentworth,D.; Katz,J.; Barnes,J.; Garten,R.; Xu,X.
EPI934648	MP	United States	2015-Feb-21	A/New Jersey/11/2015		Other Database Import	Wentworth,D.; Katz,J.; Barnes,J.; Garten,R.; Xu,X.
EPI934370	NS	United States	2015-Feb-21	A/New Jersey/11/2015		Other Database Import	Wentworth,D.; Katz,J.; Barnes,J.; Garten,R.; Xu,X.
EPI934380	PA	United States	2015-Feb-21	A/New Jersey/11/2015		Other Database Import	Wentworth,D.; Katz,J.; Barnes,J.; Garten,R.; Xu,X.
EPI934386	NP	United States	2015-Feb-21	A/New Jersey/11/2015		Other Database Import	Wentworth,D.; Katz,J.; Barnes,J.; Garten,R.; Xu,X.
EPI934494	NA	United States	2015-Feb-11	A/New Hampshire/18/2015		Other Database Import	Wentworth,D.; Katz,J.; Barnes,J.; Garten,R.; Xu,X.
EPI934542	PB1	United States	2015-Feb-11	A/New Hampshire/18/2015		Other Database Import	Wentworth,D.; Katz,J.; Barnes,J.; Garten,R.; Xu,X.
EPI934644	NP	United States	2015-Feb-11	A/New Hampshire/18/2015		Other Database Import	Wentworth,D.; Katz,J.; Barnes,J.; Garten,R.; Xu,X.
EPI934541	HA	United States	2015-Feb-11	A/New Hampshire/18/2015		Other Database Import	Wentworth,D.; Katz,J.; Barnes,J.; Garten,R.; Xu,X.
EPI934390	NS	United States	2015-Feb-11	A/New Hampshire/18/2015		Other Database Import	Wentworth,D.; Katz,J.; Barnes,J.; Garten,R.; Xu,X.
EPI934364	PB2	United States	2015-Feb-11	A/New Hampshire/18/2015		Other Database Import	Wentworth,D.; Katz,J.; Barnes,J.; Garten,R.; Xu,X.
EPI934417	MP	United States	2015-Feb-11	A/New Hampshire/18/2015		Other Database Import	Wentworth,D.; Katz,J.; Barnes,J.; Garten,R.; Xu,X.
EPI934378	PA	United States	2015-Feb-11	A/New Hampshire/18/2015		Other Database Import	Wentworth,D.; Katz,J.; Barnes,J.; Garten,R.; Xu,X.
EPI934733	NA	United States	2015-Feb-03	A/Wisconsin/15/2015		Other Database Import	Wentworth,D.; Katz,J.; Barnes,J.; Garten,R.; Xu,X.
EPI934540	NP	United States	2015-Feb-03	A/Wisconsin/15/2015		Other Database Import	Wentworth,D.; Katz,J.; Barnes,J.; Garten,R.; Xu,X.
EPI934595	NS	United States	2015-Feb-03	A/Wisconsin/15/2015		Other Database Import	Wentworth,D.; Katz,J.; Barnes,J.; Garten,R.; Xu,X.
EPI934403	MP	United States	2015-Feb-03	A/Wisconsin/15/2015		Other Database Import	Wentworth,D.; Katz,J.; Barnes,J.; Garten,R.; Xu,X.
EPI934362	PB1	United States	2015-Feb-03	A/Wisconsin/15/2015		Other Database Import	Wentworth,D.; Katz,J.; Barnes,J.; Garten,R.; Xu,X.
EPI934368	HA	United States	2015-Feb-03	A/Wisconsin/15/2015		Other Database Import	Wentworth,D.; Katz,J.; Barnes,J.; Garten,R.; Xu,X.
EPI935067	PA	United States	2015-Feb-03	A/Wisconsin/15/2015		Other Database Import	Wentworth,D.; Katz,J.; Barnes,J.; Garten,R.; Xu,X.
EPI935069	PB2	United States	2015-Feb-03	A/Wisconsin/15/2015		Other Database Import	Wentworth,D.; Katz,J.; Barnes,J.; Garten,R.; Xu,X.
EPI934754	NA	United States	2015-Feb-19	A/California/47/2015		Other Database Import	Wentworth,D.; Katz,J.; Barnes,J.; Garten,R.; Xu,X.
EPI934689	PA	United States	2015-Feb-19	A/California/47/2015		Other Database Import	Wentworth,D.; Katz,J.; Barnes,J.; Garten,R.; Xu,X.
EPI934402	PB2	United States	2015-Feb-19	A/California/47/2015		Other Database Import	Wentworth,D.; Katz,J.; Barnes,J.; Garten,R.; Xu,X.
EPI934406	NS	United States	2015-Feb-19	A/California/47/2015		Other Database Import	Wentworth,D.; Katz,J.; Barnes,J.; Garten,R.; Xu,X.
EPI934361	NP	United States	2015-Feb-19	A/California/47/2015		Other Database Import	Wentworth,D.; Katz,J.; Barnes,J.; Garten,R.; Xu,X.
EPI934363	MP	United States	2015-Feb-19	A/California/47/2015		Other Database Import	Wentworth,D.; Katz,J.; Barnes,J.; Garten,R.; Xu,X.
EPI934366	PB1	United States	2015-Feb-19	A/California/47/2015		Other Database Import	Wentworth,D.; Katz,J.; Barnes,J.; Garten,R.; Xu,X.
EPI934373	HA	United States	2015-Feb-19	A/California/47/2015		Other Database Import	Wentworth,D.; Katz,J.; Barnes,J.; Garten,R.; Xu,X.
EPI934668	NP	United States	2015-Feb-27	A/New Mexico/06/2015		Other Database Import	Wentworth,D.; Katz,J.; Barnes,J.; Garten,R.; Xu,X.
EPI934633	HA	United States	2015-Feb-27	A/New Mexico/06/2015		Other Database Import	Wentworth,D.; Katz,J.; Barnes,J.; Garten,R.; Xu,X.
EPI934476	NA	United States	2015-Feb-27	A/New Mexico/06/2015		Other Database Import	Wentworth,D.; Katz,J.; Barnes,J.; Garten,R.; Xu,X.
EPI934647	PB1	United States	2015-Feb-27	A/New Mexico/06/2015		Other Database Import	Wentworth,D.; Katz,J.; Barnes,J.; Garten,R.; Xu,X.
EPI934409	MP	United States	2015-Feb-27	A/New Mexico/06/2015		Other Database Import	Wentworth,D.; Katz,J.; Barnes,J.; Garten,R.; Xu,X.
EPI934410	NS	United States	2015-Feb-27	A/New Mexico/06/2015		Other Database Import	Wentworth,D.; Katz,J.; Barnes,J.; Garten,R.; Xu,X.
EPI934358	PA	United States	2015-Feb-27	A/New Mexico/06/2015		Other Database Import	Wentworth,D.; Katz,J.; Barnes,J.; Garten,R.; Xu,X.
EPI934360	PB2	United States	2015-Feb-27	A/New Mexico/06/2015		Other Database Import	Wentworth,D.; Katz,J.; Barnes,J.; Garten,R.; Xu,X.
EPI934705	MP	United States	2015-Feb-17	A/Arkansas/06/2015		Other Database Import	Wentworth,D.; Katz,J.; Barnes,J.; Garten,R.; Xu,X.
EPI934611	NA	United States	2015-Feb-17	A/Arkansas/06/2015		Other Database Import	Wentworth,D.; Katz,J.; Barnes,J.; Garten,R.; Xu,X.
EPI934729	PB1	United States	2015-Feb-17	A/Arkansas/06/2015		Other Database Import	Wentworth,D.; Katz,J.; Barnes,J.; Garten,R.; Xu,X.
EPI934568	HA	United States	2015-Feb-17	A/Arkansas/06/2015		Other Database Import	Wentworth,D.; Katz,J.; Barnes,J.; Garten,R.; Xu,X.
EPI934426	NP	United States	2015-Feb-17	A/Arkansas/06/2015		Other Database Import	Wentworth,D.; Katz,J.; Barnes,J.; Garten,R.; Xu,X.
EPI934704	PA	United States	2015-Feb-17	A/Arkansas/06/2015		Other Database Import	Wentworth,D.; Katz,J.; Barnes,J.; Garten,R.; Xu,X.
EPI934350	PB2	United States	2015-Feb-17	A/Arkansas/06/2015		Other Database Import	Wentworth,D.; Katz,J.; Barnes,J.; Garten,R.; Xu,X.
EPI935101	NS	United States	2015-Feb-17	A/Arkansas/06/2015		Other Database Import	Wentworth,D.; Katz,J.; Barnes,J.; Garten,R.; Xu,X.
EPI934714	PB2	United States	2015-Feb-01	A/New Hampshire/12/2015		Other Database Import	Wentworth,D.; Katz,J.; Barnes,J.; Garten,R.; Xu,X.
EPI934691	PB1	United States	2015-Feb-01	A/New Hampshire/12/2015		Other Database Import	Wentworth,D.; Katz,J.; Barnes,J.; Garten,R.; Xu,X.
EPI934692	MP	United States	2015-Feb-01	A/New Hampshire/12/2015		Other Database Import	Wentworth,D.; Katz,J.; Barnes,J.; Garten,R.; Xu,X.
EPI934695	NA	United States	2015-Feb-01	A/New Hampshire/12/2015		Other Database Import	Wentworth,D.; Katz,J.; Barnes,J.; Garten,R.; Xu,X.
EPI934902	NP	United States	2015-Feb-01	A/New Hampshire/12/2015		Other Database Import	Wentworth,D.; Katz,J.; Barnes,J.; Garten,R.; Xu,X.
EPI934701	NS	United States	2015-Feb-01	A/New Hampshire/12/2015		Other Database Import	Wentworth,D.; Katz,J.; Barnes,J.; Garten,R.; Xu,X.
EPI934809	PA	United States	2015-Feb-01	A/New Hampshire/12/2015		Other Database Import	Wentworth,D.; Katz,J.; Barnes,J.; Garten,R.; Xu,X.
EPI934330	HA	United States	2015-Feb-01	A/New Hampshire/12/2015		Other Database Import	Wentworth,D.; Katz,J.; Barnes,J.; Garten,R.; Xu,X.
EPI934545	NS	United States	2015-Feb-09	A/Idaho/06/2015		Other Database Import	Wentworth,D.; Katz,J.; Barnes,J.; Garten,R.; Xu,X.
EPI934446	HA	United States	2015-Feb-09	A/Idaho/06/2015		Other Database Import	Wentworth,D.; Katz,J.; Barnes,J.; Garten,R.; Xu,X.
EPI934700	PB2	United States	2015-Feb-09	A/Idaho/06/2015		Other Database Import	Wentworth,D.; Katz,J.; Barnes,J.; Garten,R.; Xu,X.
EPI934307	NP	United States	2015-Feb-09	A/Idaho/06/2015		Other Database Import	Wentworth,D.; Katz,J.; Barnes,J.; Garten,R.; Xu,X.
EPI934340	MP	United States	2015-Feb-09	A/Idaho/06/2015		Other Database Import	Wentworth,D.; Katz,J.; Barnes,J.; Garten,R.; Xu,X.
EPI934365	NA	United States	2015-Feb-09	A/Idaho/06/2015		Other Database Import	Wentworth,D.; Katz,J.; Barnes,J.; Garten,R.; Xu,X.
EPI935087	PA	United States	2015-Feb-09	A/Idaho/06/2015		Other Database Import	Wentworth,D.; Katz,J.; Barnes,J.; Garten,R.; Xu,X.
EPI935103	PB1	United States	2015-Feb-09	A/Idaho/06/2015		Other Database Import	Wentworth,D.; Katz,J.; Barnes,J.; Garten,R.; Xu,X.
EPI934317	HA	United States	2015-Feb-05	A/Hawaii/07/2015		Other Database Import	Wentworth,D.; Katz,J.; Barnes,J.; Garten,R.; Xu,X.
EPI934320	NP	United States	2015-Feb-05	A/Hawaii/07/2015		Other Database Import	Wentworth,D.; Katz,J.; Barnes,J.; Garten,R.; Xu,X.
EPI934323	NS	United States	2015-Feb-05	A/Hawaii/07/2015		Other Database Import	Wentworth,D.; Katz,J.; Barnes,J.; Garten,R.; Xu,X.
EPI934302	PA	United States	2015-Feb-05	A/Hawaii/07/2015		Other Database Import	Wentworth,D.; Katz,J.; Barnes,J.; Garten,R.; Xu,X.
EPI934306	PB2	United States	2015-Feb-05	A/Hawaii/07/2015		Other Database Import	Wentworth,D.; Katz,J.; Barnes,J.; Garten,R.; Xu,X.
EPI934331	MP	United States	2015-Feb-05	A/Hawaii/07/2015		Other Database Import	Wentworth,D.; Katz,J.; Barnes,J.; Garten,R.; Xu,X.
EPI934332	NA	United States	2015-Feb-05	A/Hawaii/07/2015		Other Database Import	Wentworth,D.; Katz,J.; Barnes,J.; Garten,R.; Xu,X.
EPI934339	PB1	United States	2015-Feb-05	A/Hawaii/07/2015		Other Database Import	Wentworth,D.; Katz,J.; Barnes,J.; Garten,R.; Xu,X.
EPI934600	PB1	United States	2015-Feb-05	A/Florida/31/2015		Other Database Import	Wentworth,D.; Katz,J.; Barnes,J.; Garten,R.; Xu,X.
EPI934777	NS	United States	2015-Feb-05	A/Florida/31/2015		Other Database Import	Wentworth,D.; Katz,J.; Barnes,J.; Garten,R.; Xu,X.
EPI934891	PB2	United States	2015-Feb-05	A/Florida/31/2015		Other Database Import	Wentworth,D.; Katz,J.; Barnes,J.; Garten,R.; Xu,X.
EPI934537	NA	United States	2015-Feb-05	A/Florida/31/2015		Other Database Import	Wentworth,D.; Katz,J.; Barnes,J.; Garten,R.; Xu,X.
EPI934698	NP	United States	2015-Feb-05	A/Florida/31/2015		Other Database Import	Wentworth,D.; Katz,J.; Barnes,J.; Garten,R.; Xu,X.
EPI934318	HA	United States	2015-Feb-05	A/Florida/31/2015		Other Database Import	Wentworth,D.; Katz,J.; Barnes,J.; Garten,R.; Xu,X.
EPI934327	MP	United States	2015-Feb-05	A/Florida/31/2015		Other Database Import	Wentworth,D.; Katz,J.; Barnes,J.; Garten,R.; Xu,X.
EPI934301	PA	United States	2015-Feb-05	A/Florida/31/2015		Other Database Import	Wentworth,D.; Katz,J.; Barnes,J.; Garten,R.; Xu,X.
EPI934491	NS	United States	2015-Feb-23	A/Delaware/18/2015		Other Database Import	Wentworth,D.; Katz,J.; Barnes,J.; Garten,R.; Xu,X.
EPI934604	NA	United States	2015-Feb-23	A/Delaware/18/2015		Other Database Import	Wentworth,D.; Katz,J.; Barnes,J.; Garten,R.; Xu,X.
EPI934616	PB1	United States	2015-Feb-23	A/Delaware/18/2015		Other Database Import	Wentworth,D.; Katz,J.; Barnes,J.; Garten,R.; Xu,X.
EPI934562	HA	United States	2015-Feb-23	A/Delaware/18/2015		Other Database Import	Wentworth,D.; Katz,J.; Barnes,J.; Garten,R.; Xu,X.
EPI934759	NP	United States	2015-Feb-23	A/Delaware/18/2015		Other Database Import	Wentworth,D.; Katz,J.; Barnes,J.; Garten,R.; Xu,X.
EPI934641	PA	United States	2015-Feb-23	A/Delaware/18/2015		Other Database Import	Wentworth,D.; Katz,J.; Barnes,J.; Garten,R.; Xu,X.
EPI934299	MP	United States	2015-Feb-23	A/Delaware/18/2015		Other Database Import	Wentworth,D.; Katz,J.; Barnes,J.; Garten,R.; Xu,X.
EPI934377	PB2	United States	2015-Feb-23	A/Delaware/18/2015		Other Database Import	Wentworth,D.; Katz,J.; Barnes,J.; Garten,R.; Xu,X.
EPI934613	NP	United States	2015-Feb-04	A/Texas/16/2015		Other Database Import	Wentworth,D.; Katz,J.; Barnes,J.; Garten,R.; Xu,X.
EPI934614	NS	United States	2015-Feb-04	A/Texas/16/2015		Other Database Import	Wentworth,D.; Katz,J.; Barnes,J.; Garten,R.; Xu,X.
EPI934667	HA	United States	2015-Feb-04	A/Texas/16/2015		Other Database Import	Wentworth,D.; Katz,J.; Barnes,J.; Garten,R.; Xu,X.
EPI934685	MP	United States	2015-Feb-04	A/Texas/16/2015		Other Database Import	Wentworth,D.; Katz,J.; Barnes,J.; Garten,R.; Xu,X.
EPI934596	PB2	United States	2015-Feb-04	A/Texas/16/2015		Other Database Import	Wentworth,D.; Katz,J.; Barnes,J.; Garten,R.; Xu,X.
EPI934309	NA	United States	2015-Feb-04	A/Texas/16/2015		Other Database Import	Wentworth,D.; Katz,J.; Barnes,J.; Garten,R.; Xu,X.
EPI934297	PA	United States	2015-Feb-04	A/Texas/16/2015		Other Database Import	Wentworth,D.; Katz,J.; Barnes,J.; Garten,R.; Xu,X.
EPI934367	PB1	United States	2015-Feb-04	A/Texas/16/2015		Other Database Import	Wentworth,D.; Katz,J.; Barnes,J.; Garten,R.; Xu,X.
EPI934599	NP	United States	2015-Feb-06	A/Washington/05/2015		Other Database Import	Wentworth,D.; Katz,J.; Barnes,J.; Garten,R.; Xu,X.
EPI934707	PB1	United States	2015-Feb-06	A/Washington/05/2015		Other Database Import	Wentworth,D.; Katz,J.; Barnes,J.; Garten,R.; Xu,X.
EPI934453	PA	United States	2015-Feb-06	A/Washington/05/2015		Other Database Import	Wentworth,D.; Katz,J.; Barnes,J.; Garten,R.; Xu,X.
EPI934670	MP	United States	2015-Feb-06	A/Washington/05/2015		Other Database Import	Wentworth,D.; Katz,J.; Barnes,J.; Garten,R.; Xu,X.
EPI934532	NS	United States	2015-Feb-06	A/Washington/05/2015		Other Database Import	Wentworth,D.; Katz,J.; Barnes,J.; Garten,R.; Xu,X.
EPI934477	PB2	United States	2015-Feb-06	A/Washington/05/2015		Other Database Import	Wentworth,D.; Katz,J.; Barnes,J.; Garten,R.; Xu,X.
EPI934292	HA	United States	2015-Feb-06	A/Washington/05/2015		Other Database Import	Wentworth,D.; Katz,J.; Barnes,J.; Garten,R.; Xu,X.
EPI934418	NA	United States	2015-Feb-06	A/Washington/05/2015		Other Database Import	Wentworth,D.; Katz,J.; Barnes,J.; Garten,R.; Xu,X.
EPI934703	MP	United States	2015-Feb-10	A/Wisconsin/14/2015		Other Database Import	Wentworth,D.; Katz,J.; Barnes,J.; Garten,R.; Xu,X.
EPI934548	NA	United States	2015-Feb-10	A/Wisconsin/14/2015		Other Database Import	Wentworth,D.; Katz,J.; Barnes,J.; Garten,R.; Xu,X.
EPI934605	NP	United States	2015-Feb-10	A/Wisconsin/14/2015		Other Database Import	Wentworth,D.; Katz,J.; Barnes,J.; Garten,R.; Xu,X.
EPI934731	PB2	United States	2015-Feb-10	A/Wisconsin/14/2015		Other Database Import	Wentworth,D.; Katz,J.; Barnes,J.; Garten,R.; Xu,X.
EPI934564	PB1	United States	2015-Feb-10	A/Wisconsin/14/2015		Other Database Import	Wentworth,D.; Katz,J.; Barnes,J.; Garten,R.; Xu,X.
EPI934287	PA	United States	2015-Feb-10	A/Wisconsin/14/2015		Other Database Import	Wentworth,D.; Katz,J.; Barnes,J.; Garten,R.; Xu,X.
EPI934369	NS	United States	2015-Feb-10	A/Wisconsin/14/2015		Other Database Import	Wentworth,D.; Katz,J.; Barnes,J.; Garten,R.; Xu,X.
EPI934384	HA	United States	2015-Feb-10	A/Wisconsin/14/2015		Other Database Import	Wentworth,D.; Katz,J.; Barnes,J.; Garten,R.; Xu,X.
EPI934488	MP	United States	2015-Feb-18	A/Nevada/17/2015		Other Database Import	Wentworth,D.; Katz,J.; Barnes,J.; Garten,R.; Xu,X.
EPI934435	PB2	United States	2015-Feb-18	A/Nevada/17/2015		Other Database Import	Wentworth,D.; Katz,J.; Barnes,J.; Garten,R.; Xu,X.
EPI934496	NA	United States	2015-Feb-18	A/Nevada/17/2015		Other Database Import	Wentworth,D.; Katz,J.; Barnes,J.; Garten,R.; Xu,X.
EPI934612	NP	United States	2015-Feb-18	A/Nevada/17/2015		Other Database Import	Wentworth,D.; Katz,J.; Barnes,J.; Garten,R.; Xu,X.
EPI934505	HA	United States	2015-Feb-18	A/Nevada/17/2015		Other Database Import	Wentworth,D.; Katz,J.; Barnes,J.; Garten,R.; Xu,X.
EPI934517	PA	United States	2015-Feb-18	A/Nevada/17/2015		Other Database Import	Wentworth,D.; Katz,J.; Barnes,J.; Garten,R.; Xu,X.
EPI934475	NS	United States	2015-Feb-18	A/Nevada/17/2015		Other Database Import	Wentworth,D.; Katz,J.; Barnes,J.; Garten,R.; Xu,X.
EPI934285	PB1	United States	2015-Feb-18	A/Nevada/17/2015		Other Database Import	Wentworth,D.; Katz,J.; Barnes,J.; Garten,R.; Xu,X.
EPI934493	NS	United States	2015-Feb-04	A/Rhode Island/08/2015		Other Database Import	Wentworth,D.; Katz,J.; Barnes,J.; Garten,R.; Xu,X.
EPI934772	HA	United States	2015-Feb-04	A/Rhode Island/08/2015		Other Database Import	Wentworth,D.; Katz,J.; Barnes,J.; Garten,R.; Xu,X.
EPI934576	PB2	United States	2015-Feb-04	A/Rhode Island/08/2015		Other Database Import	Wentworth,D.; Katz,J.; Barnes,J.; Garten,R.; Xu,X.
EPI934779	PA	United States	2015-Feb-04	A/Rhode Island/08/2015		Other Database Import	Wentworth,D.; Katz,J.; Barnes,J.; Garten,R.; Xu,X.
EPI934474	NP	United States	2015-Feb-04	A/Rhode Island/08/2015		Other Database Import	Wentworth,D.; Katz,J.; Barnes,J.; Garten,R.; Xu,X.
EPI934587	MP	United States	2015-Feb-04	A/Rhode Island/08/2015		Other Database Import	Wentworth,D.; Katz,J.; Barnes,J.; Garten,R.; Xu,X.
EPI934259	NA	United States	2015-Feb-04	A/Rhode Island/08/2015		Other Database Import	Wentworth,D.; Katz,J.; Barnes,J.; Garten,R.; Xu,X.
EPI934413	PB1	United States	2015-Feb-04	A/Rhode Island/08/2015		Other Database Import	Wentworth,D.; Katz,J.; Barnes,J.; Garten,R.; Xu,X.
EPI934433	PA	United States	2015-Feb-04	A/Idaho/09/2015		Other Database Import	Wentworth,D.; Katz,J.; Barnes,J.; Garten,R.; Xu,X.
EPI934573	MP	United States	2015-Feb-04	A/Idaho/09/2015		Other Database Import	Wentworth,D.; Katz,J.; Barnes,J.; Garten,R.; Xu,X.
EPI934579	PB2	United States	2015-Feb-04	A/Idaho/09/2015		Other Database Import	Wentworth,D.; Katz,J.; Barnes,J.; Garten,R.; Xu,X.
EPI934590	NS	United States	2015-Feb-04	A/Idaho/09/2015		Other Database Import	Wentworth,D.; Katz,J.; Barnes,J.; Garten,R.; Xu,X.
EPI934649	NP	United States	2015-Feb-04	A/Idaho/09/2015		Other Database Import	Wentworth,D.; Katz,J.; Barnes,J.; Garten,R.; Xu,X.
EPI934251	HA	United States	2015-Feb-04	A/Idaho/09/2015		Other Database Import	Wentworth,D.; Katz,J.; Barnes,J.; Garten,R.; Xu,X.
EPI934325	PB1	United States	2015-Feb-04	A/Idaho/09/2015		Other Database Import	Wentworth,D.; Katz,J.; Barnes,J.; Garten,R.; Xu,X.
EPI934404	NA	United States	2015-Feb-04	A/Idaho/09/2015		Other Database Import	Wentworth,D.; Katz,J.; Barnes,J.; Garten,R.; Xu,X.
EPI934555	NP	United States	2015-Feb-19	A/Massachusetts/15/2015		Other Database Import	Wentworth,D.; Katz,J.; Barnes,J.; Garten,R.; Xu,X.
EPI934559	HA	United States	2015-Feb-19	A/Massachusetts/15/2015		Other Database Import	Wentworth,D.; Katz,J.; Barnes,J.; Garten,R.; Xu,X.
EPI934561	NA	United States	2015-Feb-19	A/Massachusetts/15/2015		Other Database Import	Wentworth,D.; Katz,J.; Barnes,J.; Garten,R.; Xu,X.
EPI934514	PB2	United States	2015-Feb-19	A/Massachusetts/15/2015		Other Database Import	Wentworth,D.; Katz,J.; Barnes,J.; Garten,R.; Xu,X.
EPI934884	NS	United States	2015-Feb-19	A/Massachusetts/15/2015		Other Database Import	Wentworth,D.; Katz,J.; Barnes,J.; Garten,R.; Xu,X.
EPI934789	PA	United States	2015-Feb-19	A/Massachusetts/15/2015		Other Database Import	Wentworth,D.; Katz,J.; Barnes,J.; Garten,R.; Xu,X.
EPI934534	MP	United States	2015-Feb-19	A/Massachusetts/15/2015		Other Database Import	Wentworth,D.; Katz,J.; Barnes,J.; Garten,R.; Xu,X.
EPI934248	PB1	United States	2015-Feb-19	A/Massachusetts/15/2015		Other Database Import	Wentworth,D.; Katz,J.; Barnes,J.; Garten,R.; Xu,X.
EPI934955	HA	United States	2015-Feb-05	A/New York/15/2015		Other Database Import	Wentworth,D.; Katz,J.; Barnes,J.; Garten,R.; Xu,X.
EPI934241	NP	United States	2015-Feb-05	A/New York/15/2015		Other Database Import	Wentworth,D.; Katz,J.; Barnes,J.; Garten,R.; Xu,X.
EPI934263	PB2	United States	2015-Feb-05	A/New York/15/2015		Other Database Import	Wentworth,D.; Katz,J.; Barnes,J.; Garten,R.; Xu,X.
EPI934267	PA	United States	2015-Feb-05	A/New York/15/2015		Other Database Import	Wentworth,D.; Katz,J.; Barnes,J.; Garten,R.; Xu,X.
EPI934283	MP	United States	2015-Feb-05	A/New York/15/2015		Other Database Import	Wentworth,D.; Katz,J.; Barnes,J.; Garten,R.; Xu,X.
EPI934298	NA	United States	2015-Feb-05	A/New York/15/2015		Other Database Import	Wentworth,D.; Katz,J.; Barnes,J.; Garten,R.; Xu,X.
EPI934355	NS	United States	2015-Feb-05	A/New York/15/2015		Other Database Import	Wentworth,D.; Katz,J.; Barnes,J.; Garten,R.; Xu,X.
EPI935086	PB1	United States	2015-Feb-05	A/New York/15/2015		Other Database Import	Wentworth,D.; Katz,J.; Barnes,J.; Garten,R.; Xu,X.
EPI934922	PB2	United States	2015-Feb-26	A/Wisconsin/23/2015		Other Database Import	Wentworth,D.; Katz,J.; Barnes,J.; Garten,R.; Xu,X.
EPI934932	HA	United States	2015-Feb-26	A/Wisconsin/23/2015		Other Database Import	Wentworth,D.; Katz,J.; Barnes,J.; Garten,R.; Xu,X.
EPI934940	PA	United States	2015-Feb-26	A/Wisconsin/23/2015		Other Database Import	Wentworth,D.; Katz,J.; Barnes,J.; Garten,R.; Xu,X.
EPI934721	PB1	United States	2015-Feb-26	A/Wisconsin/23/2015		Other Database Import	Wentworth,D.; Katz,J.; Barnes,J.; Garten,R.; Xu,X.
EPI934725	NA	United States	2015-Feb-26	A/Wisconsin/23/2015		Other Database Import	Wentworth,D.; Katz,J.; Barnes,J.; Garten,R.; Xu,X.
EPI934757	NP	United States	2015-Feb-26	A/Wisconsin/23/2015		Other Database Import	Wentworth,D.; Katz,J.; Barnes,J.; Garten,R.; Xu,X.
EPI934239	MP	United States	2015-Feb-26	A/Wisconsin/23/2015		Other Database Import	Wentworth,D.; Katz,J.; Barnes,J.; Garten,R.; Xu,X.
EPI934312	NS	United States	2015-Feb-26	A/Wisconsin/23/2015		Other Database Import	Wentworth,D.; Katz,J.; Barnes,J.; Garten,R.; Xu,X.
EPI934950	NA	United States	2015-Feb-03	A/South Dakota/05/2015		Other Database Import	Wentworth,D.; Katz,J.; Barnes,J.; Garten,R.; Xu,X.
EPI934960	PB2	United States	2015-Feb-03	A/South Dakota/05/2015		Other Database Import	Wentworth,D.; Katz,J.; Barnes,J.; Garten,R.; Xu,X.
EPI934970	PB1	United States	2015-Feb-03	A/South Dakota/05/2015		Other Database Import	Wentworth,D.; Katz,J.; Barnes,J.; Garten,R.; Xu,X.
EPI934964	NP	United States	2015-Feb-03	A/South Dakota/05/2015		Other Database Import	Wentworth,D.; Katz,J.; Barnes,J.; Garten,R.; Xu,X.
EPI934994	NS	United States	2015-Feb-03	A/South Dakota/05/2015		Other Database Import	Wentworth,D.; Katz,J.; Barnes,J.; Garten,R.; Xu,X.
EPI934230	MP	United States	2015-Feb-03	A/South Dakota/05/2015		Other Database Import	Wentworth,D.; Katz,J.; Barnes,J.; Garten,R.; Xu,X.
EPI935084	PA	United States	2015-Feb-03	A/South Dakota/05/2015		Other Database Import	Wentworth,D.; Katz,J.; Barnes,J.; Garten,R.; Xu,X.
EPI935090	HA	United States	2015-Feb-03	A/South Dakota/05/2015		Other Database Import	Wentworth,D.; Katz,J.; Barnes,J.; Garten,R.; Xu,X.
EPI934712	NP	United States	2015-Feb-03	A/Texas/09/2015		Other Database Import	Wentworth,D.; Katz,J.; Barnes,J.; Garten,R.; Xu,X.
EPI934229	MP	United States	2015-Feb-03	A/Texas/09/2015		Other Database Import	Wentworth,D.; Katz,J.; Barnes,J.; Garten,R.; Xu,X.
EPI934791	NA	United States	2015-Feb-03	A/Texas/09/2015		Other Database Import	Wentworth,D.; Katz,J.; Barnes,J.; Garten,R.; Xu,X.
EPI934257	PB2	United States	2015-Feb-03	A/Texas/09/2015		Other Database Import	Wentworth,D.; Katz,J.; Barnes,J.; Garten,R.; Xu,X.
EPI934271	HA	United States	2015-Feb-03	A/Texas/09/2015		Other Database Import	Wentworth,D.; Katz,J.; Barnes,J.; Garten,R.; Xu,X.
EPI935091	NS	United States	2015-Feb-03	A/Texas/09/2015		Other Database Import	Wentworth,D.; Katz,J.; Barnes,J.; Garten,R.; Xu,X.
EPI935108	PB1	United States	2015-Feb-03	A/Texas/09/2015		Other Database Import	Wentworth,D.; Katz,J.; Barnes,J.; Garten,R.; Xu,X.
EPI935117	PA	United States	2015-Feb-03	A/Texas/09/2015		Other Database Import	Wentworth,D.; Katz,J.; Barnes,J.; Garten,R.; Xu,X.
EPI934226	PB1	United States	2015-Feb-13	A/Maine/09/2015		Other Database Import	Wentworth,D.; Katz,J.; Barnes,J.; Garten,R.; Xu,X.
EPI934249	MP	United States	2015-Feb-13	A/Maine/09/2015		Other Database Import	Wentworth,D.; Katz,J.; Barnes,J.; Garten,R.; Xu,X.
EPI934311	NP	United States	2015-Feb-13	A/Maine/09/2015		Other Database Import	Wentworth,D.; Katz,J.; Barnes,J.; Garten,R.; Xu,X.
EPI934313	NA	United States	2015-Feb-13	A/Maine/09/2015		Other Database Import	Wentworth,D.; Katz,J.; Barnes,J.; Garten,R.; Xu,X.
EPI934324	PB2	United States	2015-Feb-13	A/Maine/09/2015		Other Database Import	Wentworth,D.; Katz,J.; Barnes,J.; Garten,R.; Xu,X.
EPI934303	HA	United States	2015-Feb-13	A/Maine/09/2015		Other Database Import	Wentworth,D.; Katz,J.; Barnes,J.; Garten,R.; Xu,X.
EPI934335	PA	United States	2015-Feb-13	A/Maine/09/2015		Other Database Import	Wentworth,D.; Katz,J.; Barnes,J.; Garten,R.; Xu,X.
EPI934341	NS	United States	2015-Feb-13	A/Maine/09/2015		Other Database Import	Wentworth,D.; Katz,J.; Barnes,J.; Garten,R.; Xu,X.
EPI935000	NP	United States	2015-Feb-16	A/Maryland/03/2015		Other Database Import	Wentworth,D.; Katz,J.; Barnes,J.; Garten,R.; Xu,X.
EPI934925	PB2	United States	2015-Feb-16	A/Maryland/03/2015		Other Database Import	Wentworth,D.; Katz,J.; Barnes,J.; Garten,R.; Xu,X.
EPI935007	NA	United States	2015-Feb-16	A/Maryland/03/2015		Other Database Import	Wentworth,D.; Katz,J.; Barnes,J.; Garten,R.; Xu,X.
EPI934917	HA	United States	2015-Feb-16	A/Maryland/03/2015		Other Database Import	Wentworth,D.; Katz,J.; Barnes,J.; Garten,R.; Xu,X.
EPI934220	MP	United States	2015-Feb-16	A/Maryland/03/2015		Other Database Import	Wentworth,D.; Katz,J.; Barnes,J.; Garten,R.; Xu,X.
EPI934484	NS	United States	2015-Feb-16	A/Maryland/03/2015		Other Database Import	Wentworth,D.; Katz,J.; Barnes,J.; Garten,R.; Xu,X.
EPI935070	PA	United States	2015-Feb-16	A/Maryland/03/2015		Other Database Import	Wentworth,D.; Katz,J.; Barnes,J.; Garten,R.; Xu,X.
EPI935092	PB1	United States	2015-Feb-16	A/Maryland/03/2015		Other Database Import	Wentworth,D.; Katz,J.; Barnes,J.; Garten,R.; Xu,X.
EPI934218	NP	United States	2015-Feb-18	A/Maine/10/2015		Other Database Import	Wentworth,D.; Katz,J.; Barnes,J.; Garten,R.; Xu,X.
EPI934221	MP	United States	2015-Feb-18	A/Maine/10/2015		Other Database Import	Wentworth,D.; Katz,J.; Barnes,J.; Garten,R.; Xu,X.
EPI934224	HA	United States	2015-Feb-18	A/Maine/10/2015		Other Database Import	Wentworth,D.; Katz,J.; Barnes,J.; Garten,R.; Xu,X.
EPI934315	PB2	United States	2015-Feb-18	A/Maine/10/2015		Other Database Import	Wentworth,D.; Katz,J.; Barnes,J.; Garten,R.; Xu,X.
EPI934273	NA	United States	2015-Feb-18	A/Maine/10/2015		Other Database Import	Wentworth,D.; Katz,J.; Barnes,J.; Garten,R.; Xu,X.
EPI934294	NS	United States	2015-Feb-18	A/Maine/10/2015		Other Database Import	Wentworth,D.; Katz,J.; Barnes,J.; Garten,R.; Xu,X.
EPI934305	PB1	United States	2015-Feb-18	A/Maine/10/2015		Other Database Import	Wentworth,D.; Katz,J.; Barnes,J.; Garten,R.; Xu,X.
EPI934310	PA	United States	2015-Feb-18	A/Maine/10/2015		Other Database Import	Wentworth,D.; Katz,J.; Barnes,J.; Garten,R.; Xu,X.
EPI934966	MP	United States	2015-Feb-03	A/Hawaii/02/2015		Other Database Import	Wentworth,D.; Katz,J.; Barnes,J.; Garten,R.; Xu,X.
EPI934945	NS	United States	2015-Feb-03	A/Hawaii/02/2015		Other Database Import	Wentworth,D.; Katz,J.; Barnes,J.; Garten,R.; Xu,X.
EPI934210	PB1	United States	2015-Feb-03	A/Hawaii/02/2015		Other Database Import	Wentworth,D.; Katz,J.; Barnes,J.; Garten,R.; Xu,X.
EPI934752	PB2	United States	2015-Feb-03	A/Hawaii/02/2015		Other Database Import	Wentworth,D.; Katz,J.; Barnes,J.; Garten,R.; Xu,X.
EPI934243	PA	United States	2015-Feb-03	A/Hawaii/02/2015		Other Database Import	Wentworth,D.; Katz,J.; Barnes,J.; Garten,R.; Xu,X.
EPI934265	NP	United States	2015-Feb-03	A/Hawaii/02/2015		Other Database Import	Wentworth,D.; Katz,J.; Barnes,J.; Garten,R.; Xu,X.
EPI935105	NA	United States	2015-Feb-03	A/Hawaii/02/2015		Other Database Import	Wentworth,D.; Katz,J.; Barnes,J.; Garten,R.; Xu,X.
EPI935107	HA	United States	2015-Feb-03	A/Hawaii/02/2015		Other Database Import	Wentworth,D.; Katz,J.; Barnes,J.; Garten,R.; Xu,X.
EPI934610	PA	United States	2015-Feb-01	A/New Jersey/04/2015		Other Database Import	Wentworth,D.; Katz,J.; Barnes,J.; Garten,R.; Xu,X.
EPI934489	NA	United States	2015-Feb-01	A/New Jersey/04/2015		Other Database Import	Wentworth,D.; Katz,J.; Barnes,J.; Garten,R.; Xu,X.
EPI934634	HA	United States	2015-Feb-01	A/New Jersey/04/2015		Other Database Import	Wentworth,D.; Katz,J.; Barnes,J.; Garten,R.; Xu,X.
EPI934536	PB1	United States	2015-Feb-01	A/New Jersey/04/2015		Other Database Import	Wentworth,D.; Katz,J.; Barnes,J.; Garten,R.; Xu,X.
EPI934203	PB2	United States	2015-Feb-01	A/New Jersey/04/2015		Other Database Import	Wentworth,D.; Katz,J.; Barnes,J.; Garten,R.; Xu,X.
EPI934424	NS	United States	2015-Feb-01	A/New Jersey/04/2015		Other Database Import	Wentworth,D.; Katz,J.; Barnes,J.; Garten,R.; Xu,X.
EPI934486	MP	United States	2015-Feb-01	A/New Jersey/04/2015		Other Database Import	Wentworth,D.; Katz,J.; Barnes,J.; Garten,R.; Xu,X.
EPI934397	NP	United States	2015-Feb-01	A/New Jersey/04/2015		Other Database Import	Wentworth,D.; Katz,J.; Barnes,J.; Garten,R.; Xu,X.
EPI934231	PA	United States	2015-Feb-17	A/Indiana/13/2015		Other Database Import	Wentworth,D.; Katz,J.; Barnes,J.; Garten,R.; Xu,X.
EPI934784	NS	United States	2015-Feb-17	A/Indiana/13/2015		Other Database Import	Wentworth,D.; Katz,J.; Barnes,J.; Garten,R.; Xu,X.
EPI934690	NA	United States	2015-Feb-17	A/Indiana/13/2015		Other Database Import	Wentworth,D.; Katz,J.; Barnes,J.; Garten,R.; Xu,X.
EPI934202	PB2	United States	2015-Feb-17	A/Indiana/13/2015		Other Database Import	Wentworth,D.; Katz,J.; Barnes,J.; Garten,R.; Xu,X.
EPI934806	NP	United States	2015-Feb-17	A/Indiana/13/2015		Other Database Import	Wentworth,D.; Katz,J.; Barnes,J.; Garten,R.; Xu,X.
EPI934396	PB1	United States	2015-Feb-17	A/Indiana/13/2015		Other Database Import	Wentworth,D.; Katz,J.; Barnes,J.; Garten,R.; Xu,X.
EPI934398	HA	United States	2015-Feb-17	A/Indiana/13/2015		Other Database Import	Wentworth,D.; Katz,J.; Barnes,J.; Garten,R.; Xu,X.
EPI934401	MP	United States	2015-Feb-17	A/Indiana/13/2015		Other Database Import	Wentworth,D.; Katz,J.; Barnes,J.; Garten,R.; Xu,X.
EPI934432	NA	United States	2015-Feb-18	A/Nevada/19/2015		Other Database Import	Wentworth,D.; Katz,J.; Barnes,J.; Garten,R.; Xu,X.
EPI934549	NP	United States	2015-Feb-18	A/Nevada/19/2015		Other Database Import	Wentworth,D.; Katz,J.; Barnes,J.; Garten,R.; Xu,X.
EPI934711	PB2	United States	2015-Feb-18	A/Nevada/19/2015		Other Database Import	Wentworth,D.; Katz,J.; Barnes,J.; Garten,R.; Xu,X.
EPI934795	MP	United States	2015-Feb-18	A/Nevada/19/2015		Other Database Import	Wentworth,D.; Katz,J.; Barnes,J.; Garten,R.; Xu,X.
EPI934200	NS	United States	2015-Feb-18	A/Nevada/19/2015		Other Database Import	Wentworth,D.; Katz,J.; Barnes,J.; Garten,R.; Xu,X.
EPI934286	PA	United States	2015-Feb-18	A/Nevada/19/2015		Other Database Import	Wentworth,D.; Katz,J.; Barnes,J.; Garten,R.; Xu,X.
EPI934293	HA	United States	2015-Feb-18	A/Nevada/19/2015		Other Database Import	Wentworth,D.; Katz,J.; Barnes,J.; Garten,R.; Xu,X.
EPI935094	PB1	United States	2015-Feb-18	A/Nevada/19/2015		Other Database Import	Wentworth,D.; Katz,J.; Barnes,J.; Garten,R.; Xu,X.
EPI934560	NP	United States	2015-Feb-09	A/Missouri/06/2015		Other Database Import	Wentworth,D.; Katz,J.; Barnes,J.; Garten,R.; Xu,X.
EPI934621	NA	United States	2015-Feb-09	A/Missouri/06/2015		Other Database Import	Wentworth,D.; Katz,J.; Barnes,J.; Garten,R.; Xu,X.
EPI934461	PB2	United States	2015-Feb-09	A/Missouri/06/2015		Other Database Import	Wentworth,D.; Katz,J.; Barnes,J.; Garten,R.; Xu,X.
EPI934462	PB1	United States	2015-Feb-09	A/Missouri/06/2015		Other Database Import	Wentworth,D.; Katz,J.; Barnes,J.; Garten,R.; Xu,X.
EPI934880	NS	United States	2015-Feb-09	A/Missouri/06/2015		Other Database Import	Wentworth,D.; Katz,J.; Barnes,J.; Garten,R.; Xu,X.
EPI934524	MP	United States	2015-Feb-09	A/Missouri/06/2015		Other Database Import	Wentworth,D.; Katz,J.; Barnes,J.; Garten,R.; Xu,X.
EPI934197	PA	United States	2015-Feb-09	A/Missouri/06/2015		Other Database Import	Wentworth,D.; Katz,J.; Barnes,J.; Garten,R.; Xu,X.
EPI934479	HA	United States	2015-Feb-09	A/Missouri/06/2015		Other Database Import	Wentworth,D.; Katz,J.; Barnes,J.; Garten,R.; Xu,X.
EPI935042	HA	United States	2015-Feb-01	A/Florida/19/2015		Other Database Import	Wentworth,D.; Katz,J.; Barnes,J.; Garten,R.; Xu,X.
EPI935010	NP	United States	2015-Feb-01	A/Florida/19/2015		Other Database Import	Wentworth,D.; Katz,J.; Barnes,J.; Garten,R.; Xu,X.
EPI935025	MP	United States	2015-Feb-01	A/Florida/19/2015		Other Database Import	Wentworth,D.; Katz,J.; Barnes,J.; Garten,R.; Xu,X.
EPI934207	NS	United States	2015-Feb-01	A/Florida/19/2015		Other Database Import	Wentworth,D.; Katz,J.; Barnes,J.; Garten,R.; Xu,X.
EPI934194	PA	United States	2015-Feb-01	A/Florida/19/2015		Other Database Import	Wentworth,D.; Katz,J.; Barnes,J.; Garten,R.; Xu,X.
EPI934322	NA	United States	2015-Feb-01	A/Florida/19/2015		Other Database Import	Wentworth,D.; Katz,J.; Barnes,J.; Garten,R.; Xu,X.
EPI934280	PB2	United States	2015-Feb-01	A/Florida/19/2015		Other Database Import	Wentworth,D.; Katz,J.; Barnes,J.; Garten,R.; Xu,X.
EPI934284	PB1	United States	2015-Feb-01	A/Florida/19/2015		Other Database Import	Wentworth,D.; Katz,J.; Barnes,J.; Garten,R.; Xu,X.
EPI934963	PB2	United States	2015-Feb-14	A/Nevada/10/2015		Other Database Import	Wentworth,D.; Katz,J.; Barnes,J.; Garten,R.; Xu,X.
EPI934939	PB1	United States	2015-Feb-14	A/Nevada/10/2015		Other Database Import	Wentworth,D.; Katz,J.; Barnes,J.; Garten,R.; Xu,X.
EPI935031	NP	United States	2015-Feb-14	A/Nevada/10/2015		Other Database Import	Wentworth,D.; Katz,J.; Barnes,J.; Garten,R.; Xu,X.
EPI934213	PA	United States	2015-Feb-14	A/Nevada/10/2015		Other Database Import	Wentworth,D.; Katz,J.; Barnes,J.; Garten,R.; Xu,X.
EPI934193	NA	United States	2015-Feb-14	A/Nevada/10/2015		Other Database Import	Wentworth,D.; Katz,J.; Barnes,J.; Garten,R.; Xu,X.
EPI934640	NS	United States	2015-Feb-14	A/Nevada/10/2015		Other Database Import	Wentworth,D.; Katz,J.; Barnes,J.; Garten,R.; Xu,X.
EPI935079	HA	United States	2015-Feb-14	A/Nevada/10/2015		Other Database Import	Wentworth,D.; Katz,J.; Barnes,J.; Garten,R.; Xu,X.
EPI935089	MP	United States	2015-Feb-14	A/Nevada/10/2015		Other Database Import	Wentworth,D.; Katz,J.; Barnes,J.; Garten,R.; Xu,X.
EPI935002	PA	United States	2015-Feb-06	A/Pennsylvania/05/2015		Other Database Import	Wentworth,D.; Katz,J.; Barnes,J.; Garten,R.; Xu,X.
EPI935012	PB1	United States	2015-Feb-06	A/Pennsylvania/05/2015		Other Database Import	Wentworth,D.; Katz,J.; Barnes,J.; Garten,R.; Xu,X.
EPI935021	HA	United States	2015-Feb-06	A/Pennsylvania/05/2015		Other Database Import	Wentworth,D.; Katz,J.; Barnes,J.; Garten,R.; Xu,X.
EPI935034	NS	United States	2015-Feb-06	A/Pennsylvania/05/2015		Other Database Import	Wentworth,D.; Katz,J.; Barnes,J.; Garten,R.; Xu,X.
EPI934227	MP	United States	2015-Feb-06	A/Pennsylvania/05/2015		Other Database Import	Wentworth,D.; Katz,J.; Barnes,J.; Garten,R.; Xu,X.
EPI934238	PB2	United States	2015-Feb-06	A/Pennsylvania/05/2015		Other Database Import	Wentworth,D.; Katz,J.; Barnes,J.; Garten,R.; Xu,X.
EPI934192	NA	United States	2015-Feb-06	A/Pennsylvania/05/2015		Other Database Import	Wentworth,D.; Katz,J.; Barnes,J.; Garten,R.; Xu,X.
EPI935109	NP	United States	2015-Feb-06	A/Pennsylvania/05/2015		Other Database Import	Wentworth,D.; Katz,J.; Barnes,J.; Garten,R.; Xu,X.
EPI934661	NP	United States	2015-Feb-19	A/Kansas/08/2015		Other Database Import	Wentworth,D.; Katz,J.; Barnes,J.; Garten,R.; Xu,X.
EPI934663	MP	United States	2015-Feb-19	A/Kansas/08/2015		Other Database Import	Wentworth,D.; Katz,J.; Barnes,J.; Garten,R.; Xu,X.
EPI934627	PA	United States	2015-Feb-19	A/Kansas/08/2015		Other Database Import	Wentworth,D.; Katz,J.; Barnes,J.; Garten,R.; Xu,X.
EPI934672	HA	United States	2015-Feb-19	A/Kansas/08/2015		Other Database Import	Wentworth,D.; Katz,J.; Barnes,J.; Garten,R.; Xu,X.
EPI934575	PB1	United States	2015-Feb-19	A/Kansas/08/2015		Other Database Import	Wentworth,D.; Katz,J.; Barnes,J.; Garten,R.; Xu,X.
EPI934188	NA	United States	2015-Feb-19	A/Kansas/08/2015		Other Database Import	Wentworth,D.; Katz,J.; Barnes,J.; Garten,R.; Xu,X.
EPI934643	PB2	United States	2015-Feb-19	A/Kansas/08/2015		Other Database Import	Wentworth,D.; Katz,J.; Barnes,J.; Garten,R.; Xu,X.
EPI934359	NS	United States	2015-Feb-19	A/Kansas/08/2015		Other Database Import	Wentworth,D.; Katz,J.; Barnes,J.; Garten,R.; Xu,X.
EPI934971	PB2	United States	2015-Feb-25	A/Massachusetts/09/2015		Other Database Import	Wentworth,D.; Katz,J.; Barnes,J.; Garten,R.; Xu,X.
EPI934978	PB1	United States	2015-Feb-25	A/Massachusetts/09/2015		Other Database Import	Wentworth,D.; Katz,J.; Barnes,J.; Garten,R.; Xu,X.
EPI935037	NP	United States	2015-Feb-25	A/Massachusetts/09/2015		Other Database Import	Wentworth,D.; Katz,J.; Barnes,J.; Garten,R.; Xu,X.
EPI934187	HA	United States	2015-Feb-25	A/Massachusetts/09/2015		Other Database Import	Wentworth,D.; Katz,J.; Barnes,J.; Garten,R.; Xu,X.
EPI934245	MP	United States	2015-Feb-25	A/Massachusetts/09/2015		Other Database Import	Wentworth,D.; Katz,J.; Barnes,J.; Garten,R.; Xu,X.
EPI934291	NA	United States	2015-Feb-25	A/Massachusetts/09/2015		Other Database Import	Wentworth,D.; Katz,J.; Barnes,J.; Garten,R.; Xu,X.
EPI935097	NS	United States	2015-Feb-25	A/Massachusetts/09/2015		Other Database Import	Wentworth,D.; Katz,J.; Barnes,J.; Garten,R.; Xu,X.
EPI935104	PA	United States	2015-Feb-25	A/Massachusetts/09/2015		Other Database Import	Wentworth,D.; Katz,J.; Barnes,J.; Garten,R.; Xu,X.
EPI934997	PA	United States	2015-Feb-06	A/Ohio/04/2015		Other Database Import	Wentworth,D.; Katz,J.; Barnes,J.; Garten,R.; Xu,X.
EPI934208	PB1	United States	2015-Feb-06	A/Ohio/04/2015		Other Database Import	Wentworth,D.; Katz,J.; Barnes,J.; Garten,R.; Xu,X.
EPI934182	NP	United States	2015-Feb-06	A/Ohio/04/2015		Other Database Import	Wentworth,D.; Katz,J.; Barnes,J.; Garten,R.; Xu,X.
EPI934204	NA	United States	2015-Feb-06	A/Ohio/04/2015		Other Database Import	Wentworth,D.; Katz,J.; Barnes,J.; Garten,R.; Xu,X.
EPI934260	MP	United States	2015-Feb-06	A/Ohio/04/2015		Other Database Import	Wentworth,D.; Katz,J.; Barnes,J.; Garten,R.; Xu,X.
EPI934275	HA	United States	2015-Feb-06	A/Ohio/04/2015		Other Database Import	Wentworth,D.; Katz,J.; Barnes,J.; Garten,R.; Xu,X.
EPI934279	PB2	United States	2015-Feb-06	A/Ohio/04/2015		Other Database Import	Wentworth,D.; Katz,J.; Barnes,J.; Garten,R.; Xu,X.
EPI935111	NS	United States	2015-Feb-06	A/Ohio/04/2015		Other Database Import	Wentworth,D.; Katz,J.; Barnes,J.; Garten,R.; Xu,X.
EPI935039	HA	United States	2015-Feb-24	A/South Dakota/29/2015		Other Database Import	Wentworth,D.; Katz,J.; Barnes,J.; Garten,R.; Xu,X.
EPI934992	PB2	United States	2015-Feb-24	A/South Dakota/29/2015		Other Database Import	Wentworth,D.; Katz,J.; Barnes,J.; Garten,R.; Xu,X.
EPI934222	PB1	United States	2015-Feb-24	A/South Dakota/29/2015		Other Database Import	Wentworth,D.; Katz,J.; Barnes,J.; Garten,R.; Xu,X.
EPI934181	NP	United States	2015-Feb-24	A/South Dakota/29/2015		Other Database Import	Wentworth,D.; Katz,J.; Barnes,J.; Garten,R.; Xu,X.
EPI934190	NS	United States	2015-Feb-24	A/South Dakota/29/2015		Other Database Import	Wentworth,D.; Katz,J.; Barnes,J.; Garten,R.; Xu,X.
EPI935072	MP	United States	2015-Feb-24	A/South Dakota/29/2015		Other Database Import	Wentworth,D.; Katz,J.; Barnes,J.; Garten,R.; Xu,X.
EPI935082	NA	United States	2015-Feb-24	A/South Dakota/29/2015		Other Database Import	Wentworth,D.; Katz,J.; Barnes,J.; Garten,R.; Xu,X.
EPI935118	PA	United States	2015-Feb-24	A/South Dakota/29/2015		Other Database Import	Wentworth,D.; Katz,J.; Barnes,J.; Garten,R.; Xu,X.
EPI934984	NS	United States	2015-Feb-18	A/Texas/39/2015		Other Database Import	Wentworth,D.; Katz,J.; Barnes,J.; Garten,R.; Xu,X.
EPI934988	NA	United States	2015-Feb-18	A/Texas/39/2015		Other Database Import	Wentworth,D.; Katz,J.; Barnes,J.; Garten,R.; Xu,X.
EPI934179	PB1	United States	2015-Feb-18	A/Texas/39/2015		Other Database Import	Wentworth,D.; Katz,J.; Barnes,J.; Garten,R.; Xu,X.
EPI934775	HA	United States	2015-Feb-18	A/Texas/39/2015		Other Database Import	Wentworth,D.; Katz,J.; Barnes,J.; Garten,R.; Xu,X.
EPI934886	PB2	United States	2015-Feb-18	A/Texas/39/2015		Other Database Import	Wentworth,D.; Katz,J.; Barnes,J.; Garten,R.; Xu,X.
EPI934314	NP	United States	2015-Feb-18	A/Texas/39/2015		Other Database Import	Wentworth,D.; Katz,J.; Barnes,J.; Garten,R.; Xu,X.
EPI934351	MP	United States	2015-Feb-18	A/Texas/39/2015		Other Database Import	Wentworth,D.; Katz,J.; Barnes,J.; Garten,R.; Xu,X.
EPI935078	PA	United States	2015-Feb-18	A/Texas/39/2015		Other Database Import	Wentworth,D.; Katz,J.; Barnes,J.; Garten,R.; Xu,X.
EPI934177	PA	United States	2015-Feb-02	A/Florida/18/2015		Other Database Import	Wentworth,D.; Katz,J.; Barnes,J.; Garten,R.; Xu,X.
EPI934183	PB2	United States	2015-Feb-02	A/Florida/18/2015		Other Database Import	Wentworth,D.; Katz,J.; Barnes,J.; Garten,R.; Xu,X.
EPI934184	HA	United States	2015-Feb-02	A/Florida/18/2015		Other Database Import	Wentworth,D.; Katz,J.; Barnes,J.; Garten,R.; Xu,X.
EPI934242	MP	United States	2015-Feb-02	A/Florida/18/2015		Other Database Import	Wentworth,D.; Katz,J.; Barnes,J.; Garten,R.; Xu,X.
EPI934699	NS	United States	2015-Feb-02	A/Florida/18/2015		Other Database Import	Wentworth,D.; Katz,J.; Barnes,J.; Garten,R.; Xu,X.
EPI934254	NA	United States	2015-Feb-02	A/Florida/18/2015		Other Database Import	Wentworth,D.; Katz,J.; Barnes,J.; Garten,R.; Xu,X.
EPI934264	PB1	United States	2015-Feb-02	A/Florida/18/2015		Other Database Import	Wentworth,D.; Katz,J.; Barnes,J.; Garten,R.; Xu,X.
EPI935093	NP	United States	2015-Feb-02	A/Florida/18/2015		Other Database Import	Wentworth,D.; Katz,J.; Barnes,J.; Garten,R.; Xu,X.
EPI935040	PA	United States	2015-Feb-27	A/South Dakota/14/2015		Other Database Import	Wentworth,D.; Katz,J.; Barnes,J.; Garten,R.; Xu,X.
EPI934981	NP	United States	2015-Feb-27	A/South Dakota/14/2015		Other Database Import	Wentworth,D.; Katz,J.; Barnes,J.; Garten,R.; Xu,X.
EPI935016	NS	United States	2015-Feb-27	A/South Dakota/14/2015		Other Database Import	Wentworth,D.; Katz,J.; Barnes,J.; Garten,R.; Xu,X.
EPI934225	HA	United States	2015-Feb-27	A/South Dakota/14/2015		Other Database Import	Wentworth,D.; Katz,J.; Barnes,J.; Garten,R.; Xu,X.
EPI934174	NA	United States	2015-Feb-27	A/South Dakota/14/2015		Other Database Import	Wentworth,D.; Katz,J.; Barnes,J.; Garten,R.; Xu,X.
EPI934236	PB1	United States	2015-Feb-27	A/South Dakota/14/2015		Other Database Import	Wentworth,D.; Katz,J.; Barnes,J.; Garten,R.; Xu,X.
EPI934338	MP	United States	2015-Feb-27	A/South Dakota/14/2015		Other Database Import	Wentworth,D.; Katz,J.; Barnes,J.; Garten,R.; Xu,X.
EPI935095	PB2	United States	2015-Feb-27	A/South Dakota/14/2015		Other Database Import	Wentworth,D.; Katz,J.; Barnes,J.; Garten,R.; Xu,X.
EPI935019	PB1	United States	2015-Feb-09	A/New York/16/2015		Other Database Import	Wentworth,D.; Katz,J.; Barnes,J.; Garten,R.; Xu,X.
EPI934430	NS	United States	2015-Feb-09	A/New York/16/2015		Other Database Import	Wentworth,D.; Katz,J.; Barnes,J.; Garten,R.; Xu,X.
EPI934173	NA	United States	2015-Feb-09	A/New York/16/2015		Other Database Import	Wentworth,D.; Katz,J.; Barnes,J.; Garten,R.; Xu,X.
EPI934246	PB2	United States	2015-Feb-09	A/New York/16/2015		Other Database Import	Wentworth,D.; Katz,J.; Barnes,J.; Garten,R.; Xu,X.
EPI934196	NP	United States	2015-Feb-09	A/New York/16/2015		Other Database Import	Wentworth,D.; Katz,J.; Barnes,J.; Garten,R.; Xu,X.
EPI934256	PA	United States	2015-Feb-09	A/New York/16/2015		Other Database Import	Wentworth,D.; Katz,J.; Barnes,J.; Garten,R.; Xu,X.
EPI935100	MP	United States	2015-Feb-09	A/New York/16/2015		Other Database Import	Wentworth,D.; Katz,J.; Barnes,J.; Garten,R.; Xu,X.
EPI935113	HA	United States	2015-Feb-09	A/New York/16/2015		Other Database Import	Wentworth,D.; Katz,J.; Barnes,J.; Garten,R.; Xu,X.
EPI935013	NA	United States	2015-Feb-05	A/New York/14/2015		Other Database Import	Wentworth,D.; Katz,J.; Barnes,J.; Garten,R.; Xu,X.
EPI934215	NP	United States	2015-Feb-05	A/New York/14/2015		Other Database Import	Wentworth,D.; Katz,J.; Barnes,J.; Garten,R.; Xu,X.
EPI934170	PB1	United States	2015-Feb-05	A/New York/14/2015		Other Database Import	Wentworth,D.; Katz,J.; Barnes,J.; Garten,R.; Xu,X.
EPI934178	PA	United States	2015-Feb-05	A/New York/14/2015		Other Database Import	Wentworth,D.; Katz,J.; Barnes,J.; Garten,R.; Xu,X.
EPI934233	NS	United States	2015-Feb-05	A/New York/14/2015		Other Database Import	Wentworth,D.; Katz,J.; Barnes,J.; Garten,R.; Xu,X.
EPI934276	HA	United States	2015-Feb-05	A/New York/14/2015		Other Database Import	Wentworth,D.; Katz,J.; Barnes,J.; Garten,R.; Xu,X.
EPI934288	MP	United States	2015-Feb-05	A/New York/14/2015		Other Database Import	Wentworth,D.; Katz,J.; Barnes,J.; Garten,R.; Xu,X.
EPI935120	PB2	United States	2015-Feb-05	A/New York/14/2015		Other Database Import	Wentworth,D.; Katz,J.; Barnes,J.; Garten,R.; Xu,X.
EPI934989	MP	United States	2015-Feb-10	A/Utah/07/2015		Other Database Import	Wentworth,D.; Katz,J.; Barnes,J.; Garten,R.; Xu,X.
EPI934991	NP	United States	2015-Feb-10	A/Utah/07/2015		Other Database Import	Wentworth,D.; Katz,J.; Barnes,J.; Garten,R.; Xu,X.
EPI934211	HA	United States	2015-Feb-10	A/Utah/07/2015		Other Database Import	Wentworth,D.; Katz,J.; Barnes,J.; Garten,R.; Xu,X.
EPI934167	NS	United States	2015-Feb-10	A/Utah/07/2015		Other Database Import	Wentworth,D.; Katz,J.; Barnes,J.; Garten,R.; Xu,X.
EPI934185	PA	United States	2015-Feb-10	A/Utah/07/2015		Other Database Import	Wentworth,D.; Katz,J.; Barnes,J.; Garten,R.; Xu,X.
EPI934199	PB1	United States	2015-Feb-10	A/Utah/07/2015		Other Database Import	Wentworth,D.; Katz,J.; Barnes,J.; Garten,R.; Xu,X.
EPI935066	PB2	United States	2015-Feb-10	A/Utah/07/2015		Other Database Import	Wentworth,D.; Katz,J.; Barnes,J.; Garten,R.; Xu,X.
EPI935112	NA	United States	2015-Feb-10	A/Utah/07/2015		Other Database Import	Wentworth,D.; Katz,J.; Barnes,J.; Garten,R.; Xu,X.
EPI934609	PA	United States	2015-Feb-10	A/New York/13/2015		Other Database Import	Wentworth,D.; Katz,J.; Barnes,J.; Garten,R.; Xu,X.
EPI934165	NA	United States	2015-Feb-10	A/New York/13/2015		Other Database Import	Wentworth,D.; Katz,J.; Barnes,J.; Garten,R.; Xu,X.
EPI934169	HA	United States	2015-Feb-10	A/New York/13/2015		Other Database Import	Wentworth,D.; Katz,J.; Barnes,J.; Garten,R.; Xu,X.
EPI934201	MP	United States	2015-Feb-10	A/New York/13/2015		Other Database Import	Wentworth,D.; Katz,J.; Barnes,J.; Garten,R.; Xu,X.
EPI934255	NP	United States	2015-Feb-10	A/New York/13/2015		Other Database Import	Wentworth,D.; Katz,J.; Barnes,J.; Garten,R.; Xu,X.
EPI934274	NS	United States	2015-Feb-10	A/New York/13/2015		Other Database Import	Wentworth,D.; Katz,J.; Barnes,J.; Garten,R.; Xu,X.
EPI934281	PB2	United States	2015-Feb-10	A/New York/13/2015		Other Database Import	Wentworth,D.; Katz,J.; Barnes,J.; Garten,R.; Xu,X.
EPI934334	PB1	United States	2015-Feb-10	A/New York/13/2015		Other Database Import	Wentworth,D.; Katz,J.; Barnes,J.; Garten,R.; Xu,X.
EPI934212	NP	United States	2015-Feb-01	A/Kansas/01/2015		Other Database Import	Wentworth,D.; Katz,J.; Barnes,J.; Garten,R.; Xu,X.
EPI934708	NS	United States	2015-Feb-01	A/Kansas/01/2015		Other Database Import	Wentworth,D.; Katz,J.; Barnes,J.; Garten,R.; Xu,X.
EPI934713	PA	United States	2015-Feb-01	A/Kansas/01/2015		Other Database Import	Wentworth,D.; Katz,J.; Barnes,J.; Garten,R.; Xu,X.
EPI934164	MP	United States	2015-Feb-01	A/Kansas/01/2015		Other Database Import	Wentworth,D.; Katz,J.; Barnes,J.; Garten,R.; Xu,X.
EPI934234	PB1	United States	2015-Feb-01	A/Kansas/01/2015		Other Database Import	Wentworth,D.; Katz,J.; Barnes,J.; Garten,R.; Xu,X.
EPI934240	NA	United States	2015-Feb-01	A/Kansas/01/2015		Other Database Import	Wentworth,D.; Katz,J.; Barnes,J.; Garten,R.; Xu,X.
EPI934261	PB2	United States	2015-Feb-01	A/Kansas/01/2015		Other Database Import	Wentworth,D.; Katz,J.; Barnes,J.; Garten,R.; Xu,X.
EPI934354	HA	United States	2015-Feb-01	A/Kansas/01/2015		Other Database Import	Wentworth,D.; Katz,J.; Barnes,J.; Garten,R.; Xu,X.
EPI934968	HA	United States	2015-Feb-17	A/Michigan/17/2015		Other Database Import	Wentworth,D.; Katz,J.; Barnes,J.; Garten,R.; Xu,X.
EPI934976	PB1	United States	2015-Feb-17	A/Michigan/17/2015		Other Database Import	Wentworth,D.; Katz,J.; Barnes,J.; Garten,R.; Xu,X.
EPI934926	PB2	United States	2015-Feb-17	A/Michigan/17/2015		Other Database Import	Wentworth,D.; Katz,J.; Barnes,J.; Garten,R.; Xu,X.
EPI935028	PA	United States	2015-Feb-17	A/Michigan/17/2015		Other Database Import	Wentworth,D.; Katz,J.; Barnes,J.; Garten,R.; Xu,X.
EPI935018	MP	United States	2015-Feb-17	A/Michigan/17/2015		Other Database Import	Wentworth,D.; Katz,J.; Barnes,J.; Garten,R.; Xu,X.
EPI934702	NA	United States	2015-Feb-17	A/Michigan/17/2015		Other Database Import	Wentworth,D.; Katz,J.; Barnes,J.; Garten,R.; Xu,X.
EPI934162	NP	United States	2015-Feb-17	A/Michigan/17/2015		Other Database Import	Wentworth,D.; Katz,J.; Barnes,J.; Garten,R.; Xu,X.
EPI934247	NS	United States	2015-Feb-17	A/Michigan/17/2015		Other Database Import	Wentworth,D.; Katz,J.; Barnes,J.; Garten,R.; Xu,X.
EPI934947	PB2	United States	2015-Feb-05	A/Nevada/09/2015		Other Database Import	Wentworth,D.; Katz,J.; Barnes,J.; Garten,R.; Xu,X.
EPI934217	MP	United States	2015-Feb-05	A/Nevada/09/2015		Other Database Import	Wentworth,D.; Katz,J.; Barnes,J.; Garten,R.; Xu,X.
EPI934166	HA	United States	2015-Feb-05	A/Nevada/09/2015		Other Database Import	Wentworth,D.; Katz,J.; Barnes,J.; Garten,R.; Xu,X.
EPI934168	NS	United States	2015-Feb-05	A/Nevada/09/2015		Other Database Import	Wentworth,D.; Katz,J.; Barnes,J.; Garten,R.; Xu,X.
EPI934525	PB1	United States	2015-Feb-05	A/Nevada/09/2015		Other Database Import	Wentworth,D.; Katz,J.; Barnes,J.; Garten,R.; Xu,X.
EPI934250	NP	United States	2015-Feb-05	A/Nevada/09/2015		Other Database Import	Wentworth,D.; Katz,J.; Barnes,J.; Garten,R.; Xu,X.
EPI934269	PA	United States	2015-Feb-05	A/Nevada/09/2015		Other Database Import	Wentworth,D.; Katz,J.; Barnes,J.; Garten,R.; Xu,X.
EPI934158	NA	United States	2015-Feb-05	A/Nevada/09/2015		Other Database Import	Wentworth,D.; Katz,J.; Barnes,J.; Garten,R.; Xu,X.
EPI935023	PA	United States	2015-Feb-25	A/New Hampshire/15/2015		Other Database Import	Wentworth,D.; Katz,J.; Barnes,J.; Garten,R.; Xu,X.
EPI934214	HA	United States	2015-Feb-25	A/New Hampshire/15/2015		Other Database Import	Wentworth,D.; Katz,J.; Barnes,J.; Garten,R.; Xu,X.
EPI934172	NA	United States	2015-Feb-25	A/New Hampshire/15/2015		Other Database Import	Wentworth,D.; Katz,J.; Barnes,J.; Garten,R.; Xu,X.
EPI934189	PB1	United States	2015-Feb-25	A/New Hampshire/15/2015		Other Database Import	Wentworth,D.; Katz,J.; Barnes,J.; Garten,R.; Xu,X.
EPI934900	NP	United States	2015-Feb-25	A/New Hampshire/15/2015		Other Database Import	Wentworth,D.; Katz,J.; Barnes,J.; Garten,R.; Xu,X.
EPI934155	MP	United States	2015-Feb-25	A/New Hampshire/15/2015		Other Database Import	Wentworth,D.; Katz,J.; Barnes,J.; Garten,R.; Xu,X.
EPI935085	PB2	United States	2015-Feb-25	A/New Hampshire/15/2015		Other Database Import	Wentworth,D.; Katz,J.; Barnes,J.; Garten,R.; Xu,X.
EPI935115	NS	United States	2015-Feb-25	A/New Hampshire/15/2015		Other Database Import	Wentworth,D.; Katz,J.; Barnes,J.; Garten,R.; Xu,X.
EPI934957	NP	United States	2015-Feb-03	A/North Dakota/05/2015		Other Database Import	Wentworth,D.; Katz,J.; Barnes,J.; Garten,R.; Xu,X.
EPI934980	PB1	United States	2015-Feb-03	A/North Dakota/05/2015		Other Database Import	Wentworth,D.; Katz,J.; Barnes,J.; Garten,R.; Xu,X.
EPI934914	NA	United States	2015-Feb-03	A/North Dakota/05/2015		Other Database Import	Wentworth,D.; Katz,J.; Barnes,J.; Garten,R.; Xu,X.
EPI934934	PB2	United States	2015-Feb-03	A/North Dakota/05/2015		Other Database Import	Wentworth,D.; Katz,J.; Barnes,J.; Garten,R.; Xu,X.
EPI934944	HA	United States	2015-Feb-03	A/North Dakota/05/2015		Other Database Import	Wentworth,D.; Katz,J.; Barnes,J.; Garten,R.; Xu,X.
EPI934209	MP	United States	2015-Feb-03	A/North Dakota/05/2015		Other Database Import	Wentworth,D.; Katz,J.; Barnes,J.; Garten,R.; Xu,X.
EPI934787	PA	United States	2015-Feb-03	A/North Dakota/05/2015		Other Database Import	Wentworth,D.; Katz,J.; Barnes,J.; Garten,R.; Xu,X.
EPI934153	NS	United States	2015-Feb-03	A/North Dakota/05/2015		Other Database Import	Wentworth,D.; Katz,J.; Barnes,J.; Garten,R.; Xu,X.
EPI935027	HA	United States	2015-Feb-24	A/Kentucky/07/2015		Other Database Import	Wentworth,D.; Katz,J.; Barnes,J.; Garten,R.; Xu,X.
EPI934219	NP	United States	2015-Feb-24	A/Kentucky/07/2015		Other Database Import	Wentworth,D.; Katz,J.; Barnes,J.; Garten,R.; Xu,X.
EPI934175	PB2	United States	2015-Feb-24	A/Kentucky/07/2015		Other Database Import	Wentworth,D.; Katz,J.; Barnes,J.; Garten,R.; Xu,X.
EPI934899	NA	United States	2015-Feb-24	A/Kentucky/07/2015		Other Database Import	Wentworth,D.; Katz,J.; Barnes,J.; Garten,R.; Xu,X.
EPI934205	PA	United States	2015-Feb-24	A/Kentucky/07/2015		Other Database Import	Wentworth,D.; Katz,J.; Barnes,J.; Garten,R.; Xu,X.
EPI934152	MP	United States	2015-Feb-24	A/Kentucky/07/2015		Other Database Import	Wentworth,D.; Katz,J.; Barnes,J.; Garten,R.; Xu,X.
EPI935077	NS	United States	2015-Feb-24	A/Kentucky/07/2015		Other Database Import	Wentworth,D.; Katz,J.; Barnes,J.; Garten,R.; Xu,X.
EPI935083	PB1	United States	2015-Feb-24	A/Kentucky/07/2015		Other Database Import	Wentworth,D.; Katz,J.; Barnes,J.; Garten,R.; Xu,X.
EPI934319	PA	United States	2015-Feb-11	A/Alabama/07/2015		Other Database Import	Wentworth,D.; Katz,J.; Barnes,J.; Garten,R.; Xu,X.
EPI934329	NA	United States	2015-Feb-11	A/Alabama/07/2015		Other Database Import	Wentworth,D.; Katz,J.; Barnes,J.; Garten,R.; Xu,X.
EPI934336	NS	United States	2015-Feb-11	A/Alabama/07/2015		Other Database Import	Wentworth,D.; Katz,J.; Barnes,J.; Garten,R.; Xu,X.
EPI934356	NP	United States	2015-Feb-11	A/Alabama/07/2015		Other Database Import	Wentworth,D.; Katz,J.; Barnes,J.; Garten,R.; Xu,X.
EPI934151	HA	United States	2015-Feb-11	A/Alabama/07/2015		Other Database Import	Wentworth,D.; Katz,J.; Barnes,J.; Garten,R.; Xu,X.
EPI934154	MP	United States	2015-Feb-11	A/Alabama/07/2015		Other Database Import	Wentworth,D.; Katz,J.; Barnes,J.; Garten,R.; Xu,X.
EPI935121	PB2	United States	2015-Feb-11	A/Alabama/07/2015		Other Database Import	Wentworth,D.; Katz,J.; Barnes,J.; Garten,R.; Xu,X.
EPI934149	PB1	United States	2015-Feb-11	A/Alabama/07/2015		Other Database Import	Wentworth,D.; Katz,J.; Barnes,J.; Garten,R.; Xu,X.
EPI921669	HA	United States	2015-Feb-22	A/Hawaii/16/2015		Other Database Import	Wentworth,D.; Katz,J.; Barnes,J.; Garten,R.; Xu,X.
EPI921670	NP	United States	2015-Feb-22	A/Hawaii/16/2015		Other Database Import	Wentworth,D.; Katz,J.; Barnes,J.; Garten,R.; Xu,X.
EPI921671	NA	United States	2015-Feb-22	A/Hawaii/16/2015		Other Database Import	Wentworth,D.; Katz,J.; Barnes,J.; Garten,R.; Xu,X.
EPI921672	MP	United States	2015-Feb-22	A/Hawaii/16/2015		Other Database Import	Wentworth,D.; Katz,J.; Barnes,J.; Garten,R.; Xu,X.
EPI921673	NS	United States	2015-Feb-22	A/Hawaii/16/2015		Other Database Import	Wentworth,D.; Katz,J.; Barnes,J.; Garten,R.; Xu,X.
EPI921661	PB1	United States	2015-Feb-12	A/Hawaii/13/2015		Other Database Import	Wentworth,D.; Katz,J.; Barnes,J.; Garten,R.; Xu,X.
EPI921662	PA	United States	2015-Feb-12	A/Hawaii/13/2015		Other Database Import	Wentworth,D.; Katz,J.; Barnes,J.; Garten,R.; Xu,X.
EPI921663	HA	United States	2015-Feb-12	A/Hawaii/13/2015		Other Database Import	Wentworth,D.; Katz,J.; Barnes,J.; Garten,R.; Xu,X.
EPI921664	NP	United States	2015-Feb-12	A/Hawaii/13/2015		Other Database Import	Wentworth,D.; Katz,J.; Barnes,J.; Garten,R.; Xu,X.
EPI921665	NA	United States	2015-Feb-12	A/Hawaii/13/2015		Other Database Import	Wentworth,D.; Katz,J.; Barnes,J.; Garten,R.; Xu,X.
EPI921666	MP	United States	2015-Feb-12	A/Hawaii/13/2015		Other Database Import	Wentworth,D.; Katz,J.; Barnes,J.; Garten,R.; Xu,X.
EPI921667	NS	United States	2015-Feb-12	A/Hawaii/13/2015		Other Database Import	Wentworth,D.; Katz,J.; Barnes,J.; Garten,R.; Xu,X.
EPI921677	PB2	United States	2015-Feb-08	A/Hawaii/22/2015		Other Database Import	Wentworth,D.; Katz,J.; Barnes,J.; Garten,R.; Xu,X.
EPI921678	HA	United States	2015-Feb-08	A/Hawaii/22/2015		Other Database Import	Wentworth,D.; Katz,J.; Barnes,J.; Garten,R.; Xu,X.
EPI921679	NP	United States	2015-Feb-08	A/Hawaii/22/2015		Other Database Import	Wentworth,D.; Katz,J.; Barnes,J.; Garten,R.; Xu,X.
EPI921680	NA	United States	2015-Feb-08	A/Hawaii/22/2015		Other Database Import	Wentworth,D.; Katz,J.; Barnes,J.; Garten,R.; Xu,X.
EPI921681	MP	United States	2015-Feb-08	A/Hawaii/22/2015		Other Database Import	Wentworth,D.; Katz,J.; Barnes,J.; Garten,R.; Xu,X.
EPI921682	NS	United States	2015-Feb-08	A/Hawaii/22/2015		Other Database Import	Wentworth,D.; Katz,J.; Barnes,J.; Garten,R.; Xu,X.
EPI921650	PB1	United States	2015-Feb-08	A/Hawaii/22/2015		Other Database Import	Wentworth,D.; Katz,J.; Barnes,J.; Garten,R.; Xu,X.
EPI921470	HA	United States	2015-Feb-12	A/Texas/14/2015		Other Database Import	Wentworth,D.; Katz,J.; Barnes,J.; Garten,R.; Xu,X.
EPI921474	MP	United States	2015-Feb-12	A/Texas/14/2015		Other Database Import	Wentworth,D.; Katz,J.; Barnes,J.; Garten,R.; Xu,X.
EPI921529	PA	United States	2015-Feb-12	A/Texas/14/2015		Other Database Import	Wentworth,D.; Katz,J.; Barnes,J.; Garten,R.; Xu,X.
EPI921525	NP	United States	2015-Feb-12	A/Texas/14/2015		Other Database Import	Wentworth,D.; Katz,J.; Barnes,J.; Garten,R.; Xu,X.
EPI921487	NA	United States	2015-Feb-12	A/Texas/14/2015		Other Database Import	Wentworth,D.; Katz,J.; Barnes,J.; Garten,R.; Xu,X.
EPI921498	PB1	United States	2015-Feb-12	A/Texas/14/2015		Other Database Import	Wentworth,D.; Katz,J.; Barnes,J.; Garten,R.; Xu,X.
EPI921533	HA	United States	2015-Feb-19	A/Washington/11/2015		Other Database Import	Wentworth,D.; Katz,J.; Barnes,J.; Garten,R.; Xu,X.
EPI921465	MP	United States	2015-Feb-19	A/Washington/11/2015		Other Database Import	Wentworth,D.; Katz,J.; Barnes,J.; Garten,R.; Xu,X.
EPI921509	NS	United States	2015-Feb-19	A/Washington/11/2015		Other Database Import	Wentworth,D.; Katz,J.; Barnes,J.; Garten,R.; Xu,X.
EPI921468	NP	United States	2015-Feb-19	A/Washington/11/2015		Other Database Import	Wentworth,D.; Katz,J.; Barnes,J.; Garten,R.; Xu,X.
EPI921515	NA	United States	2015-Feb-19	A/Washington/11/2015		Other Database Import	Wentworth,D.; Katz,J.; Barnes,J.; Garten,R.; Xu,X.
EPI921494	PB1	United States	2015-Feb-19	A/Washington/11/2015		Other Database Import	Wentworth,D.; Katz,J.; Barnes,J.; Garten,R.; Xu,X.
EPI921495	PB2	United States	2015-Feb-19	A/Washington/11/2015		Other Database Import	Wentworth,D.; Katz,J.; Barnes,J.; Garten,R.; Xu,X.
EPI921350	NS	United States	2015-Feb-19	A/Delaware/28/2015		Other Database Import	Wentworth,D.; Katz,J.; Barnes,J.; Garten,R.; Xu,X.
EPI921385	MP	United States	2015-Feb-19	A/Delaware/28/2015		Other Database Import	Wentworth,D.; Katz,J.; Barnes,J.; Garten,R.; Xu,X.
EPI921393	NA	United States	2015-Feb-19	A/Delaware/28/2015		Other Database Import	Wentworth,D.; Katz,J.; Barnes,J.; Garten,R.; Xu,X.
EPI921395	NP	United States	2015-Feb-19	A/Delaware/28/2015		Other Database Import	Wentworth,D.; Katz,J.; Barnes,J.; Garten,R.; Xu,X.
EPI921410	HA	United States	2015-Feb-19	A/Delaware/28/2015		Other Database Import	Wentworth,D.; Katz,J.; Barnes,J.; Garten,R.; Xu,X.
EPI921534	HA	United States	2015-Feb-23	A/Maine/11/2015		Other Database Import	Wentworth,D.; Katz,J.; Barnes,J.; Garten,R.; Xu,X.
EPI921537	MP	United States	2015-Feb-23	A/Maine/11/2015		Other Database Import	Wentworth,D.; Katz,J.; Barnes,J.; Garten,R.; Xu,X.
EPI921012	NS	United States	2015-Feb-23	A/Maine/11/2015		Other Database Import	Wentworth,D.; Katz,J.; Barnes,J.; Garten,R.; Xu,X.
EPI921059	PA	United States	2015-Feb-23	A/Maine/11/2015		Other Database Import	Wentworth,D.; Katz,J.; Barnes,J.; Garten,R.; Xu,X.
EPI921519	NP	United States	2015-Feb-23	A/Maine/11/2015		Other Database Import	Wentworth,D.; Katz,J.; Barnes,J.; Garten,R.; Xu,X.
EPI920998	PB1	United States	2015-Feb-23	A/Maine/11/2015		Other Database Import	Wentworth,D.; Katz,J.; Barnes,J.; Garten,R.; Xu,X.
EPI921503	NA	United States	2015-Feb-23	A/Maine/11/2015		Other Database Import	Wentworth,D.; Katz,J.; Barnes,J.; Garten,R.; Xu,X.
EPI920855	NS	United States	2015-Feb-08	A/South Dakota/31/2015		Other Database Import	Wentworth,D.; Katz,J.; Barnes,J.; Garten,R.; Xu,X.
EPI921192	PB1	United States	2015-Feb-08	A/South Dakota/31/2015		Other Database Import	Wentworth,D.; Katz,J.; Barnes,J.; Garten,R.; Xu,X.
EPI921147	HA	United States	2015-Feb-08	A/South Dakota/31/2015		Other Database Import	Wentworth,D.; Katz,J.; Barnes,J.; Garten,R.; Xu,X.
EPI921239	NA	United States	2015-Feb-08	A/South Dakota/31/2015		Other Database Import	Wentworth,D.; Katz,J.; Barnes,J.; Garten,R.; Xu,X.
EPI921152	MP	United States	2015-Feb-08	A/South Dakota/31/2015		Other Database Import	Wentworth,D.; Katz,J.; Barnes,J.; Garten,R.; Xu,X.
EPI921215	NP	United States	2015-Feb-08	A/South Dakota/31/2015		Other Database Import	Wentworth,D.; Katz,J.; Barnes,J.; Garten,R.; Xu,X.
EPI921221	PB2	United States	2015-Feb-08	A/South Dakota/31/2015		Other Database Import	Wentworth,D.; Katz,J.; Barnes,J.; Garten,R.; Xu,X.
EPI920970	PA	United States	2015-Feb-11	A/Washington/14/2015		Other Database Import	Wentworth,D.; Katz,J.; Barnes,J.; Garten,R.; Xu,X.
EPI920534	PB1	United States	2015-Feb-11	A/Washington/14/2015		Other Database Import	Wentworth,D.; Katz,J.; Barnes,J.; Garten,R.; Xu,X.
EPI921507	MP	United States	2015-Feb-11	A/Washington/14/2015		Other Database Import	Wentworth,D.; Katz,J.; Barnes,J.; Garten,R.; Xu,X.
EPI921473	NS	United States	2015-Feb-11	A/Washington/14/2015		Other Database Import	Wentworth,D.; Katz,J.; Barnes,J.; Garten,R.; Xu,X.
EPI921486	NA	United States	2015-Feb-11	A/Washington/14/2015		Other Database Import	Wentworth,D.; Katz,J.; Barnes,J.; Garten,R.; Xu,X.
EPI921528	HA	United States	2015-Feb-11	A/Washington/14/2015		Other Database Import	Wentworth,D.; Katz,J.; Barnes,J.; Garten,R.; Xu,X.
EPI920688	NP	United States	2015-Feb-11	A/Washington/14/2015		Other Database Import	Wentworth,D.; Katz,J.; Barnes,J.; Garten,R.; Xu,X.
EPI920503	HA	United States	2015-Feb-24	A/Washington/22/2015		Other Database Import	Wentworth,D.; Katz,J.; Barnes,J.; Garten,R.; Xu,X.
EPI920507	NP	United States	2015-Feb-24	A/Washington/22/2015		Other Database Import	Wentworth,D.; Katz,J.; Barnes,J.; Garten,R.; Xu,X.
EPI920831	MP	United States	2015-Feb-24	A/Washington/22/2015		Other Database Import	Wentworth,D.; Katz,J.; Barnes,J.; Garten,R.; Xu,X.
EPI920548	NS	United States	2015-Feb-24	A/Washington/22/2015		Other Database Import	Wentworth,D.; Katz,J.; Barnes,J.; Garten,R.; Xu,X.
EPI921010	PB1	United States	2015-Feb-24	A/Washington/22/2015		Other Database Import	Wentworth,D.; Katz,J.; Barnes,J.; Garten,R.; Xu,X.
EPI921035	PB2	United States	2015-Feb-24	A/Washington/22/2015		Other Database Import	Wentworth,D.; Katz,J.; Barnes,J.; Garten,R.; Xu,X.
EPI920599	NA	United States	2015-Feb-24	A/Washington/22/2015		Other Database Import	Wentworth,D.; Katz,J.; Barnes,J.; Garten,R.; Xu,X.
EPI921536	HA	United States	2015-Feb-11	A/North Carolina/12/2015		Other Database Import	Wentworth,D.; Katz,J.; Barnes,J.; Garten,R.; Xu,X.
EPI921506	NA	United States	2015-Feb-11	A/North Carolina/12/2015		Other Database Import	Wentworth,D.; Katz,J.; Barnes,J.; Garten,R.; Xu,X.
EPI921464	NP	United States	2015-Feb-11	A/North Carolina/12/2015		Other Database Import	Wentworth,D.; Katz,J.; Barnes,J.; Garten,R.; Xu,X.
EPI921517	NS	United States	2015-Feb-11	A/North Carolina/12/2015		Other Database Import	Wentworth,D.; Katz,J.; Barnes,J.; Garten,R.; Xu,X.
EPI921480	PB1	United States	2015-Feb-11	A/North Carolina/12/2015		Other Database Import	Wentworth,D.; Katz,J.; Barnes,J.; Garten,R.; Xu,X.
EPI921001	PA	United States	2015-Feb-11	A/North Carolina/12/2015		Other Database Import	Wentworth,D.; Katz,J.; Barnes,J.; Garten,R.; Xu,X.
EPI920475	MP	United States	2015-Feb-11	A/North Carolina/12/2015		Other Database Import	Wentworth,D.; Katz,J.; Barnes,J.; Garten,R.; Xu,X.
EPI921115	NS	United States	2015-Feb-27	A/Maine/38/2015		Other Database Import	Wentworth,D.; Katz,J.; Barnes,J.; Garten,R.; Xu,X.
EPI920448	PB2	United States	2015-Feb-27	A/Maine/38/2015		Other Database Import	Wentworth,D.; Katz,J.; Barnes,J.; Garten,R.; Xu,X.
EPI920449	PA	United States	2015-Feb-27	A/Maine/38/2015		Other Database Import	Wentworth,D.; Katz,J.; Barnes,J.; Garten,R.; Xu,X.
EPI920450	HA	United States	2015-Feb-27	A/Maine/38/2015		Other Database Import	Wentworth,D.; Katz,J.; Barnes,J.; Garten,R.; Xu,X.
EPI920451	NP	United States	2015-Feb-27	A/Maine/38/2015		Other Database Import	Wentworth,D.; Katz,J.; Barnes,J.; Garten,R.; Xu,X.
EPI920452	NA	United States	2015-Feb-27	A/Maine/38/2015		Other Database Import	Wentworth,D.; Katz,J.; Barnes,J.; Garten,R.; Xu,X.
EPI920453	MP	United States	2015-Feb-27	A/Maine/38/2015		Other Database Import	Wentworth,D.; Katz,J.; Barnes,J.; Garten,R.; Xu,X.
EPI920441	PB2	United States	2015-Feb-21	A/Colorado/13/2015		Other Database Import	Wentworth,D.; Katz,J.; Barnes,J.; Garten,R.; Xu,X.
EPI920442	PB1	United States	2015-Feb-21	A/Colorado/13/2015		Other Database Import	Wentworth,D.; Katz,J.; Barnes,J.; Garten,R.; Xu,X.
EPI920443	HA	United States	2015-Feb-21	A/Colorado/13/2015		Other Database Import	Wentworth,D.; Katz,J.; Barnes,J.; Garten,R.; Xu,X.
EPI920444	NP	United States	2015-Feb-21	A/Colorado/13/2015		Other Database Import	Wentworth,D.; Katz,J.; Barnes,J.; Garten,R.; Xu,X.
EPI920445	NA	United States	2015-Feb-21	A/Colorado/13/2015		Other Database Import	Wentworth,D.; Katz,J.; Barnes,J.; Garten,R.; Xu,X.
EPI920446	MP	United States	2015-Feb-21	A/Colorado/13/2015		Other Database Import	Wentworth,D.; Katz,J.; Barnes,J.; Garten,R.; Xu,X.
EPI920447	NS	United States	2015-Feb-21	A/Colorado/13/2015		Other Database Import	Wentworth,D.; Katz,J.; Barnes,J.; Garten,R.; Xu,X.
EPI874840	PB1	United Kingdom	2015-Feb-18	A/England/50860034/2015	Microbiology Services Colindale, Public Health England	Microbiology Services Colindale, Public Health England	Galiano,M.
EPI874835	NP	United Kingdom	2015-Feb-18	A/England/50860034/2015	Microbiology Services Colindale, Public Health England	Microbiology Services Colindale, Public Health England	Galiano,M.
EPI874836	NS	United Kingdom	2015-Feb-18	A/England/50860034/2015	Microbiology Services Colindale, Public Health England	Microbiology Services Colindale, Public Health England	Galiano,M.
EPI874837	MP	United Kingdom	2015-Feb-18	A/England/50860034/2015	Microbiology Services Colindale, Public Health England	Microbiology Services Colindale, Public Health England	Galiano,M.
EPI874838	PA	United Kingdom	2015-Feb-18	A/England/50860034/2015	Microbiology Services Colindale, Public Health England	Microbiology Services Colindale, Public Health England	Galiano,M.
EPI874839	PB2	United Kingdom	2015-Feb-18	A/England/50860034/2015	Microbiology Services Colindale, Public Health England	Microbiology Services Colindale, Public Health England	Galiano,M.
EPI874841	NA	United Kingdom	2015-Feb-18	A/England/50860034/2015	Microbiology Services Colindale, Public Health England	Microbiology Services Colindale, Public Health England	Galiano,M.
EPI874842	HA	United Kingdom	2015-Feb-18	A/England/50860034/2015	Microbiology Services Colindale, Public Health England	Microbiology Services Colindale, Public Health England	Galiano,M.
EPI845208	NS	United States	2015-Feb-02	A/New York/WC-LVD-15-052/2015		Other Database Import	Shabman,R.; Das,S.R.; Shilts,M.; Fedorova,N.; Puri,V.; Shrivastava,S.; Amedeo,P.; Williams,M.; Hu,L.; Durbin,A.; Rocchi,I.; Williams,T.; Bao,Y.; Sanders,R.; Zhdanov,S.; Kiryutin,B.; Lipman,D.J.; Tatusova,T.; St. George,K.
EPI845209	PA	United States	2015-Feb-02	A/New York/WC-LVD-15-052/2015		Other Database Import	Shabman,R.; Das,S.R.; Shilts,M.; Fedorova,N.; Puri,V.; Shrivastava,S.; Amedeo,P.; Williams,M.; Hu,L.; Durbin,A.; Rocchi,I.; Williams,T.; Bao,Y.; Sanders,R.; Zhdanov,S.; Kiryutin,B.; Lipman,D.J.; Tatusova,T.; St. George,K.
EPI845210	PB1	United States	2015-Feb-02	A/New York/WC-LVD-15-052/2015		Other Database Import	Shabman,R.; Das,S.R.; Shilts,M.; Fedorova,N.; Puri,V.; Shrivastava,S.; Amedeo,P.; Williams,M.; Hu,L.; Durbin,A.; Rocchi,I.; Williams,T.; Bao,Y.; Sanders,R.; Zhdanov,S.; Kiryutin,B.; Lipman,D.J.; Tatusova,T.; St. George,K.
EPI845211	PB2	United States	2015-Feb-02	A/New York/WC-LVD-15-052/2015		Other Database Import	Shabman,R.; Das,S.R.; Shilts,M.; Fedorova,N.; Puri,V.; Shrivastava,S.; Amedeo,P.; Williams,M.; Hu,L.; Durbin,A.; Rocchi,I.; Williams,T.; Bao,Y.; Sanders,R.; Zhdanov,S.; Kiryutin,B.; Lipman,D.J.; Tatusova,T.; St. George,K.
EPI845204	HA	United States	2015-Feb-02	A/New York/WC-LVD-15-052/2015		Other Database Import	Shabman,R.; Das,S.R.; Shilts,M.; Fedorova,N.; Puri,V.; Shrivastava,S.; Amedeo,P.; Williams,M.; Hu,L.; Durbin,A.; Rocchi,I.; Williams,T.; Bao,Y.; Sanders,R.; Zhdanov,S.; Kiryutin,B.; Lipman,D.J.; Tatusova,T.; St. George,K.
EPI845205	MP	United States	2015-Feb-02	A/New York/WC-LVD-15-052/2015		Other Database Import	Shabman,R.; Das,S.R.; Shilts,M.; Fedorova,N.; Puri,V.; Shrivastava,S.; Amedeo,P.; Williams,M.; Hu,L.; Durbin,A.; Rocchi,I.; Williams,T.; Bao,Y.; Sanders,R.; Zhdanov,S.; Kiryutin,B.; Lipman,D.J.; Tatusova,T.; St. George,K.
EPI845206	NA	United States	2015-Feb-02	A/New York/WC-LVD-15-052/2015		Other Database Import	Shabman,R.; Das,S.R.; Shilts,M.; Fedorova,N.; Puri,V.; Shrivastava,S.; Amedeo,P.; Williams,M.; Hu,L.; Durbin,A.; Rocchi,I.; Williams,T.; Bao,Y.; Sanders,R.; Zhdanov,S.; Kiryutin,B.; Lipman,D.J.; Tatusova,T.; St. George,K.
EPI845207	NP	United States	2015-Feb-02	A/New York/WC-LVD-15-052/2015		Other Database Import	Shabman,R.; Das,S.R.; Shilts,M.; Fedorova,N.; Puri,V.; Shrivastava,S.; Amedeo,P.; Williams,M.; Hu,L.; Durbin,A.; Rocchi,I.; Williams,T.; Bao,Y.; Sanders,R.; Zhdanov,S.; Kiryutin,B.; Lipman,D.J.; Tatusova,T.; St. George,K.
EPI845012	HA	United States	2015-Feb-17	A/New York/WC-LVD-15-033/2015		Other Database Import	Shabman,R.; Das,S.R.; Shilts,M.; Fedorova,N.; Puri,V.; Shrivastava,S.; Amedeo,P.; Williams,M.; Hu,L.; Durbin,A.; Rocchi,I.; Williams,T.; Bao,Y.; Sanders,R.; Zhdanov,S.; Kiryutin,B.; Lipman,D.J.; Tatusova,T.; St. George,K.
EPI845013	MP	United States	2015-Feb-17	A/New York/WC-LVD-15-033/2015		Other Database Import	Shabman,R.; Das,S.R.; Shilts,M.; Fedorova,N.; Puri,V.; Shrivastava,S.; Amedeo,P.; Williams,M.; Hu,L.; Durbin,A.; Rocchi,I.; Williams,T.; Bao,Y.; Sanders,R.; Zhdanov,S.; Kiryutin,B.; Lipman,D.J.; Tatusova,T.; St. George,K.
EPI845014	NA	United States	2015-Feb-17	A/New York/WC-LVD-15-033/2015		Other Database Import	Shabman,R.; Das,S.R.; Shilts,M.; Fedorova,N.; Puri,V.; Shrivastava,S.; Amedeo,P.; Williams,M.; Hu,L.; Durbin,A.; Rocchi,I.; Williams,T.; Bao,Y.; Sanders,R.; Zhdanov,S.; Kiryutin,B.; Lipman,D.J.; Tatusova,T.; St. George,K.
EPI845015	NP	United States	2015-Feb-17	A/New York/WC-LVD-15-033/2015		Other Database Import	Shabman,R.; Das,S.R.; Shilts,M.; Fedorova,N.; Puri,V.; Shrivastava,S.; Amedeo,P.; Williams,M.; Hu,L.; Durbin,A.; Rocchi,I.; Williams,T.; Bao,Y.; Sanders,R.; Zhdanov,S.; Kiryutin,B.; Lipman,D.J.; Tatusova,T.; St. George,K.
EPI845016	NS	United States	2015-Feb-17	A/New York/WC-LVD-15-033/2015		Other Database Import	Shabman,R.; Das,S.R.; Shilts,M.; Fedorova,N.; Puri,V.; Shrivastava,S.; Amedeo,P.; Williams,M.; Hu,L.; Durbin,A.; Rocchi,I.; Williams,T.; Bao,Y.; Sanders,R.; Zhdanov,S.; Kiryutin,B.; Lipman,D.J.; Tatusova,T.; St. George,K.
EPI845017	PA	United States	2015-Feb-17	A/New York/WC-LVD-15-033/2015		Other Database Import	Shabman,R.; Das,S.R.; Shilts,M.; Fedorova,N.; Puri,V.; Shrivastava,S.; Amedeo,P.; Williams,M.; Hu,L.; Durbin,A.; Rocchi,I.; Williams,T.; Bao,Y.; Sanders,R.; Zhdanov,S.; Kiryutin,B.; Lipman,D.J.; Tatusova,T.; St. George,K.
EPI845018	PB1	United States	2015-Feb-17	A/New York/WC-LVD-15-033/2015		Other Database Import	Shabman,R.; Das,S.R.; Shilts,M.; Fedorova,N.; Puri,V.; Shrivastava,S.; Amedeo,P.; Williams,M.; Hu,L.; Durbin,A.; Rocchi,I.; Williams,T.; Bao,Y.; Sanders,R.; Zhdanov,S.; Kiryutin,B.; Lipman,D.J.; Tatusova,T.; St. George,K.
EPI845019	PB2	United States	2015-Feb-17	A/New York/WC-LVD-15-033/2015		Other Database Import	Shabman,R.; Das,S.R.; Shilts,M.; Fedorova,N.; Puri,V.; Shrivastava,S.; Amedeo,P.; Williams,M.; Hu,L.; Durbin,A.; Rocchi,I.; Williams,T.; Bao,Y.; Sanders,R.; Zhdanov,S.; Kiryutin,B.; Lipman,D.J.; Tatusova,T.; St. George,K.
EPI845004	HA	United States	2015-Feb-18	A/New York/WC-LVD-15-032/2015		Other Database Import	Shabman,R.; Das,S.R.; Shilts,M.; Fedorova,N.; Puri,V.; Shrivastava,S.; Amedeo,P.; Williams,M.; Hu,L.; Durbin,A.; Rocchi,I.; Williams,T.; Bao,Y.; Sanders,R.; Zhdanov,S.; Kiryutin,B.; Lipman,D.J.; Tatusova,T.; St. George,K.
EPI845005	MP	United States	2015-Feb-18	A/New York/WC-LVD-15-032/2015		Other Database Import	Shabman,R.; Das,S.R.; Shilts,M.; Fedorova,N.; Puri,V.; Shrivastava,S.; Amedeo,P.; Williams,M.; Hu,L.; Durbin,A.; Rocchi,I.; Williams,T.; Bao,Y.; Sanders,R.; Zhdanov,S.; Kiryutin,B.; Lipman,D.J.; Tatusova,T.; St. George,K.
EPI845006	NA	United States	2015-Feb-18	A/New York/WC-LVD-15-032/2015		Other Database Import	Shabman,R.; Das,S.R.; Shilts,M.; Fedorova,N.; Puri,V.; Shrivastava,S.; Amedeo,P.; Williams,M.; Hu,L.; Durbin,A.; Rocchi,I.; Williams,T.; Bao,Y.; Sanders,R.; Zhdanov,S.; Kiryutin,B.; Lipman,D.J.; Tatusova,T.; St. George,K.
EPI845007	NP	United States	2015-Feb-18	A/New York/WC-LVD-15-032/2015		Other Database Import	Shabman,R.; Das,S.R.; Shilts,M.; Fedorova,N.; Puri,V.; Shrivastava,S.; Amedeo,P.; Williams,M.; Hu,L.; Durbin,A.; Rocchi,I.; Williams,T.; Bao,Y.; Sanders,R.; Zhdanov,S.; Kiryutin,B.; Lipman,D.J.; Tatusova,T.; St. George,K.
EPI845008	NS	United States	2015-Feb-18	A/New York/WC-LVD-15-032/2015		Other Database Import	Shabman,R.; Das,S.R.; Shilts,M.; Fedorova,N.; Puri,V.; Shrivastava,S.; Amedeo,P.; Williams,M.; Hu,L.; Durbin,A.; Rocchi,I.; Williams,T.; Bao,Y.; Sanders,R.; Zhdanov,S.; Kiryutin,B.; Lipman,D.J.; Tatusova,T.; St. George,K.
EPI845009	PA	United States	2015-Feb-18	A/New York/WC-LVD-15-032/2015		Other Database Import	Shabman,R.; Das,S.R.; Shilts,M.; Fedorova,N.; Puri,V.; Shrivastava,S.; Amedeo,P.; Williams,M.; Hu,L.; Durbin,A.; Rocchi,I.; Williams,T.; Bao,Y.; Sanders,R.; Zhdanov,S.; Kiryutin,B.; Lipman,D.J.; Tatusova,T.; St. George,K.
EPI845010	PB1	United States	2015-Feb-18	A/New York/WC-LVD-15-032/2015		Other Database Import	Shabman,R.; Das,S.R.; Shilts,M.; Fedorova,N.; Puri,V.; Shrivastava,S.; Amedeo,P.; Williams,M.; Hu,L.; Durbin,A.; Rocchi,I.; Williams,T.; Bao,Y.; Sanders,R.; Zhdanov,S.; Kiryutin,B.; Lipman,D.J.; Tatusova,T.; St. George,K.
EPI845011	PB2	United States	2015-Feb-18	A/New York/WC-LVD-15-032/2015		Other Database Import	Shabman,R.; Das,S.R.; Shilts,M.; Fedorova,N.; Puri,V.; Shrivastava,S.; Amedeo,P.; Williams,M.; Hu,L.; Durbin,A.; Rocchi,I.; Williams,T.; Bao,Y.; Sanders,R.; Zhdanov,S.; Kiryutin,B.; Lipman,D.J.; Tatusova,T.; St. George,K.
EPI844996	HA	United States	2015-Feb-11	A/New York/WC-LVD-15-031/2015		Other Database Import	Shabman,R.; Das,S.R.; Shilts,M.; Fedorova,N.; Puri,V.; Shrivastava,S.; Amedeo,P.; Williams,M.; Hu,L.; Durbin,A.; Rocchi,I.; Williams,T.; Bao,Y.; Sanders,R.; Zhdanov,S.; Kiryutin,B.; Lipman,D.J.; Tatusova,T.; St. George,K.
EPI844997	MP	United States	2015-Feb-11	A/New York/WC-LVD-15-031/2015		Other Database Import	Shabman,R.; Das,S.R.; Shilts,M.; Fedorova,N.; Puri,V.; Shrivastava,S.; Amedeo,P.; Williams,M.; Hu,L.; Durbin,A.; Rocchi,I.; Williams,T.; Bao,Y.; Sanders,R.; Zhdanov,S.; Kiryutin,B.; Lipman,D.J.; Tatusova,T.; St. George,K.
EPI844998	NA	United States	2015-Feb-11	A/New York/WC-LVD-15-031/2015		Other Database Import	Shabman,R.; Das,S.R.; Shilts,M.; Fedorova,N.; Puri,V.; Shrivastava,S.; Amedeo,P.; Williams,M.; Hu,L.; Durbin,A.; Rocchi,I.; Williams,T.; Bao,Y.; Sanders,R.; Zhdanov,S.; Kiryutin,B.; Lipman,D.J.; Tatusova,T.; St. George,K.
EPI844999	NP	United States	2015-Feb-11	A/New York/WC-LVD-15-031/2015		Other Database Import	Shabman,R.; Das,S.R.; Shilts,M.; Fedorova,N.; Puri,V.; Shrivastava,S.; Amedeo,P.; Williams,M.; Hu,L.; Durbin,A.; Rocchi,I.; Williams,T.; Bao,Y.; Sanders,R.; Zhdanov,S.; Kiryutin,B.; Lipman,D.J.; Tatusova,T.; St. George,K.
EPI845000	NS	United States	2015-Feb-11	A/New York/WC-LVD-15-031/2015		Other Database Import	Shabman,R.; Das,S.R.; Shilts,M.; Fedorova,N.; Puri,V.; Shrivastava,S.; Amedeo,P.; Williams,M.; Hu,L.; Durbin,A.; Rocchi,I.; Williams,T.; Bao,Y.; Sanders,R.; Zhdanov,S.; Kiryutin,B.; Lipman,D.J.; Tatusova,T.; St. George,K.
EPI845001	PA	United States	2015-Feb-11	A/New York/WC-LVD-15-031/2015		Other Database Import	Shabman,R.; Das,S.R.; Shilts,M.; Fedorova,N.; Puri,V.; Shrivastava,S.; Amedeo,P.; Williams,M.; Hu,L.; Durbin,A.; Rocchi,I.; Williams,T.; Bao,Y.; Sanders,R.; Zhdanov,S.; Kiryutin,B.; Lipman,D.J.; Tatusova,T.; St. George,K.
EPI845002	PB1	United States	2015-Feb-11	A/New York/WC-LVD-15-031/2015		Other Database Import	Shabman,R.; Das,S.R.; Shilts,M.; Fedorova,N.; Puri,V.; Shrivastava,S.; Amedeo,P.; Williams,M.; Hu,L.; Durbin,A.; Rocchi,I.; Williams,T.; Bao,Y.; Sanders,R.; Zhdanov,S.; Kiryutin,B.; Lipman,D.J.; Tatusova,T.; St. George,K.
EPI845003	PB2	United States	2015-Feb-11	A/New York/WC-LVD-15-031/2015		Other Database Import	Shabman,R.; Das,S.R.; Shilts,M.; Fedorova,N.; Puri,V.; Shrivastava,S.; Amedeo,P.; Williams,M.; Hu,L.; Durbin,A.; Rocchi,I.; Williams,T.; Bao,Y.; Sanders,R.; Zhdanov,S.; Kiryutin,B.; Lipman,D.J.; Tatusova,T.; St. George,K.
EPI844988	HA	United States	2015-Feb-10	A/New York/WC-LVD-15-029/2015		Other Database Import	Shabman,R.; Das,S.R.; Shilts,M.; Fedorova,N.; Puri,V.; Shrivastava,S.; Amedeo,P.; Williams,M.; Hu,L.; Durbin,A.; Rocchi,I.; Williams,T.; Bao,Y.; Sanders,R.; Zhdanov,S.; Kiryutin,B.; Lipman,D.J.; Tatusova,T.; St. George,K.
EPI844989	MP	United States	2015-Feb-10	A/New York/WC-LVD-15-029/2015		Other Database Import	Shabman,R.; Das,S.R.; Shilts,M.; Fedorova,N.; Puri,V.; Shrivastava,S.; Amedeo,P.; Williams,M.; Hu,L.; Durbin,A.; Rocchi,I.; Williams,T.; Bao,Y.; Sanders,R.; Zhdanov,S.; Kiryutin,B.; Lipman,D.J.; Tatusova,T.; St. George,K.
EPI844990	NA	United States	2015-Feb-10	A/New York/WC-LVD-15-029/2015		Other Database Import	Shabman,R.; Das,S.R.; Shilts,M.; Fedorova,N.; Puri,V.; Shrivastava,S.; Amedeo,P.; Williams,M.; Hu,L.; Durbin,A.; Rocchi,I.; Williams,T.; Bao,Y.; Sanders,R.; Zhdanov,S.; Kiryutin,B.; Lipman,D.J.; Tatusova,T.; St. George,K.
EPI844991	NP	United States	2015-Feb-10	A/New York/WC-LVD-15-029/2015		Other Database Import	Shabman,R.; Das,S.R.; Shilts,M.; Fedorova,N.; Puri,V.; Shrivastava,S.; Amedeo,P.; Williams,M.; Hu,L.; Durbin,A.; Rocchi,I.; Williams,T.; Bao,Y.; Sanders,R.; Zhdanov,S.; Kiryutin,B.; Lipman,D.J.; Tatusova,T.; St. George,K.
EPI844992	NS	United States	2015-Feb-10	A/New York/WC-LVD-15-029/2015		Other Database Import	Shabman,R.; Das,S.R.; Shilts,M.; Fedorova,N.; Puri,V.; Shrivastava,S.; Amedeo,P.; Williams,M.; Hu,L.; Durbin,A.; Rocchi,I.; Williams,T.; Bao,Y.; Sanders,R.; Zhdanov,S.; Kiryutin,B.; Lipman,D.J.; Tatusova,T.; St. George,K.
EPI844993	PA	United States	2015-Feb-10	A/New York/WC-LVD-15-029/2015		Other Database Import	Shabman,R.; Das,S.R.; Shilts,M.; Fedorova,N.; Puri,V.; Shrivastava,S.; Amedeo,P.; Williams,M.; Hu,L.; Durbin,A.; Rocchi,I.; Williams,T.; Bao,Y.; Sanders,R.; Zhdanov,S.; Kiryutin,B.; Lipman,D.J.; Tatusova,T.; St. George,K.
EPI844994	PB1	United States	2015-Feb-10	A/New York/WC-LVD-15-029/2015		Other Database Import	Shabman,R.; Das,S.R.; Shilts,M.; Fedorova,N.; Puri,V.; Shrivastava,S.; Amedeo,P.; Williams,M.; Hu,L.; Durbin,A.; Rocchi,I.; Williams,T.; Bao,Y.; Sanders,R.; Zhdanov,S.; Kiryutin,B.; Lipman,D.J.; Tatusova,T.; St. George,K.
EPI844995	PB2	United States	2015-Feb-10	A/New York/WC-LVD-15-029/2015		Other Database Import	Shabman,R.; Das,S.R.; Shilts,M.; Fedorova,N.; Puri,V.; Shrivastava,S.; Amedeo,P.; Williams,M.; Hu,L.; Durbin,A.; Rocchi,I.; Williams,T.; Bao,Y.; Sanders,R.; Zhdanov,S.; Kiryutin,B.; Lipman,D.J.; Tatusova,T.; St. George,K.
EPI844975	NP	United States	2015-Feb-23	A/New York/WC-LVD-15-027/2015		Other Database Import	Shabman,R.; Das,S.R.; Shilts,M.; Fedorova,N.; Puri,V.; Shrivastava,S.; Amedeo,P.; Williams,M.; Hu,L.; Durbin,A.; Rocchi,I.; Williams,T.; Bao,Y.; Sanders,R.; Zhdanov,S.; Kiryutin,B.; Lipman,D.J.; Tatusova,T.; St. George,K.
EPI844976	NS	United States	2015-Feb-23	A/New York/WC-LVD-15-027/2015		Other Database Import	Shabman,R.; Das,S.R.; Shilts,M.; Fedorova,N.; Puri,V.; Shrivastava,S.; Amedeo,P.; Williams,M.; Hu,L.; Durbin,A.; Rocchi,I.; Williams,T.; Bao,Y.; Sanders,R.; Zhdanov,S.; Kiryutin,B.; Lipman,D.J.; Tatusova,T.; St. George,K.
EPI844977	PA	United States	2015-Feb-23	A/New York/WC-LVD-15-027/2015		Other Database Import	Shabman,R.; Das,S.R.; Shilts,M.; Fedorova,N.; Puri,V.; Shrivastava,S.; Amedeo,P.; Williams,M.; Hu,L.; Durbin,A.; Rocchi,I.; Williams,T.; Bao,Y.; Sanders,R.; Zhdanov,S.; Kiryutin,B.; Lipman,D.J.; Tatusova,T.; St. George,K.
EPI844978	PB1	United States	2015-Feb-23	A/New York/WC-LVD-15-027/2015		Other Database Import	Shabman,R.; Das,S.R.; Shilts,M.; Fedorova,N.; Puri,V.; Shrivastava,S.; Amedeo,P.; Williams,M.; Hu,L.; Durbin,A.; Rocchi,I.; Williams,T.; Bao,Y.; Sanders,R.; Zhdanov,S.; Kiryutin,B.; Lipman,D.J.; Tatusova,T.; St. George,K.
EPI844979	PB2	United States	2015-Feb-23	A/New York/WC-LVD-15-027/2015		Other Database Import	Shabman,R.; Das,S.R.; Shilts,M.; Fedorova,N.; Puri,V.; Shrivastava,S.; Amedeo,P.; Williams,M.; Hu,L.; Durbin,A.; Rocchi,I.; Williams,T.; Bao,Y.; Sanders,R.; Zhdanov,S.; Kiryutin,B.; Lipman,D.J.; Tatusova,T.; St. George,K.
EPI844972	HA	United States	2015-Feb-23	A/New York/WC-LVD-15-027/2015		Other Database Import	Shabman,R.; Das,S.R.; Shilts,M.; Fedorova,N.; Puri,V.; Shrivastava,S.; Amedeo,P.; Williams,M.; Hu,L.; Durbin,A.; Rocchi,I.; Williams,T.; Bao,Y.; Sanders,R.; Zhdanov,S.; Kiryutin,B.; Lipman,D.J.; Tatusova,T.; St. George,K.
EPI844973	MP	United States	2015-Feb-23	A/New York/WC-LVD-15-027/2015		Other Database Import	Shabman,R.; Das,S.R.; Shilts,M.; Fedorova,N.; Puri,V.; Shrivastava,S.; Amedeo,P.; Williams,M.; Hu,L.; Durbin,A.; Rocchi,I.; Williams,T.; Bao,Y.; Sanders,R.; Zhdanov,S.; Kiryutin,B.; Lipman,D.J.; Tatusova,T.; St. George,K.
EPI844974	NA	United States	2015-Feb-23	A/New York/WC-LVD-15-027/2015		Other Database Import	Shabman,R.; Das,S.R.; Shilts,M.; Fedorova,N.; Puri,V.; Shrivastava,S.; Amedeo,P.; Williams,M.; Hu,L.; Durbin,A.; Rocchi,I.; Williams,T.; Bao,Y.; Sanders,R.; Zhdanov,S.; Kiryutin,B.; Lipman,D.J.; Tatusova,T.; St. George,K.
EPI844966	NA	United States	2015-Feb-03	A/New York/WC-LVD-15-026/2015		Other Database Import	Shabman,R.; Das,S.R.; Shilts,M.; Fedorova,N.; Puri,V.; Shrivastava,S.; Amedeo,P.; Williams,M.; Hu,L.; Durbin,A.; Rocchi,I.; Williams,T.; Bao,Y.; Sanders,R.; Zhdanov,S.; Kiryutin,B.; Lipman,D.J.; Tatusova,T.; St. George,K.
EPI844967	NP	United States	2015-Feb-03	A/New York/WC-LVD-15-026/2015		Other Database Import	Shabman,R.; Das,S.R.; Shilts,M.; Fedorova,N.; Puri,V.; Shrivastava,S.; Amedeo,P.; Williams,M.; Hu,L.; Durbin,A.; Rocchi,I.; Williams,T.; Bao,Y.; Sanders,R.; Zhdanov,S.; Kiryutin,B.; Lipman,D.J.; Tatusova,T.; St. George,K.
EPI844968	NS	United States	2015-Feb-03	A/New York/WC-LVD-15-026/2015		Other Database Import	Shabman,R.; Das,S.R.; Shilts,M.; Fedorova,N.; Puri,V.; Shrivastava,S.; Amedeo,P.; Williams,M.; Hu,L.; Durbin,A.; Rocchi,I.; Williams,T.; Bao,Y.; Sanders,R.; Zhdanov,S.; Kiryutin,B.; Lipman,D.J.; Tatusova,T.; St. George,K.
EPI844969	PA	United States	2015-Feb-03	A/New York/WC-LVD-15-026/2015		Other Database Import	Shabman,R.; Das,S.R.; Shilts,M.; Fedorova,N.; Puri,V.; Shrivastava,S.; Amedeo,P.; Williams,M.; Hu,L.; Durbin,A.; Rocchi,I.; Williams,T.; Bao,Y.; Sanders,R.; Zhdanov,S.; Kiryutin,B.; Lipman,D.J.; Tatusova,T.; St. George,K.
EPI844970	PB1	United States	2015-Feb-03	A/New York/WC-LVD-15-026/2015		Other Database Import	Shabman,R.; Das,S.R.; Shilts,M.; Fedorova,N.; Puri,V.; Shrivastava,S.; Amedeo,P.; Williams,M.; Hu,L.; Durbin,A.; Rocchi,I.; Williams,T.; Bao,Y.; Sanders,R.; Zhdanov,S.; Kiryutin,B.; Lipman,D.J.; Tatusova,T.; St. George,K.
EPI844971	PB2	United States	2015-Feb-03	A/New York/WC-LVD-15-026/2015		Other Database Import	Shabman,R.; Das,S.R.; Shilts,M.; Fedorova,N.; Puri,V.; Shrivastava,S.; Amedeo,P.; Williams,M.; Hu,L.; Durbin,A.; Rocchi,I.; Williams,T.; Bao,Y.; Sanders,R.; Zhdanov,S.; Kiryutin,B.; Lipman,D.J.; Tatusova,T.; St. George,K.
EPI844964	HA	United States	2015-Feb-03	A/New York/WC-LVD-15-026/2015		Other Database Import	Shabman,R.; Das,S.R.; Shilts,M.; Fedorova,N.; Puri,V.; Shrivastava,S.; Amedeo,P.; Williams,M.; Hu,L.; Durbin,A.; Rocchi,I.; Williams,T.; Bao,Y.; Sanders,R.; Zhdanov,S.; Kiryutin,B.; Lipman,D.J.; Tatusova,T.; St. George,K.
EPI844965	MP	United States	2015-Feb-03	A/New York/WC-LVD-15-026/2015		Other Database Import	Shabman,R.; Das,S.R.; Shilts,M.; Fedorova,N.; Puri,V.; Shrivastava,S.; Amedeo,P.; Williams,M.; Hu,L.; Durbin,A.; Rocchi,I.; Williams,T.; Bao,Y.; Sanders,R.; Zhdanov,S.; Kiryutin,B.; Lipman,D.J.; Tatusova,T.; St. George,K.
EPI844959	NP	United States	2015-Feb-04	A/New York/WC-LVD-15-025/2015		Other Database Import	Shabman,R.; Das,S.R.; Shilts,M.; Fedorova,N.; Puri,V.; Shrivastava,S.; Amedeo,P.; Williams,M.; Hu,L.; Durbin,A.; Rocchi,I.; Williams,T.; Bao,Y.; Sanders,R.; Zhdanov,S.; Kiryutin,B.; Lipman,D.J.; Tatusova,T.; St. George,K.
EPI844960	NS	United States	2015-Feb-04	A/New York/WC-LVD-15-025/2015		Other Database Import	Shabman,R.; Das,S.R.; Shilts,M.; Fedorova,N.; Puri,V.; Shrivastava,S.; Amedeo,P.; Williams,M.; Hu,L.; Durbin,A.; Rocchi,I.; Williams,T.; Bao,Y.; Sanders,R.; Zhdanov,S.; Kiryutin,B.; Lipman,D.J.; Tatusova,T.; St. George,K.
EPI844961	PA	United States	2015-Feb-04	A/New York/WC-LVD-15-025/2015		Other Database Import	Shabman,R.; Das,S.R.; Shilts,M.; Fedorova,N.; Puri,V.; Shrivastava,S.; Amedeo,P.; Williams,M.; Hu,L.; Durbin,A.; Rocchi,I.; Williams,T.; Bao,Y.; Sanders,R.; Zhdanov,S.; Kiryutin,B.; Lipman,D.J.; Tatusova,T.; St. George,K.
EPI844962	PB1	United States	2015-Feb-04	A/New York/WC-LVD-15-025/2015		Other Database Import	Shabman,R.; Das,S.R.; Shilts,M.; Fedorova,N.; Puri,V.; Shrivastava,S.; Amedeo,P.; Williams,M.; Hu,L.; Durbin,A.; Rocchi,I.; Williams,T.; Bao,Y.; Sanders,R.; Zhdanov,S.; Kiryutin,B.; Lipman,D.J.; Tatusova,T.; St. George,K.
EPI844963	PB2	United States	2015-Feb-04	A/New York/WC-LVD-15-025/2015		Other Database Import	Shabman,R.; Das,S.R.; Shilts,M.; Fedorova,N.; Puri,V.; Shrivastava,S.; Amedeo,P.; Williams,M.; Hu,L.; Durbin,A.; Rocchi,I.; Williams,T.; Bao,Y.; Sanders,R.; Zhdanov,S.; Kiryutin,B.; Lipman,D.J.; Tatusova,T.; St. George,K.
EPI844956	HA	United States	2015-Feb-04	A/New York/WC-LVD-15-025/2015		Other Database Import	Shabman,R.; Das,S.R.; Shilts,M.; Fedorova,N.; Puri,V.; Shrivastava,S.; Amedeo,P.; Williams,M.; Hu,L.; Durbin,A.; Rocchi,I.; Williams,T.; Bao,Y.; Sanders,R.; Zhdanov,S.; Kiryutin,B.; Lipman,D.J.; Tatusova,T.; St. George,K.
EPI844957	MP	United States	2015-Feb-04	A/New York/WC-LVD-15-025/2015		Other Database Import	Shabman,R.; Das,S.R.; Shilts,M.; Fedorova,N.; Puri,V.; Shrivastava,S.; Amedeo,P.; Williams,M.; Hu,L.; Durbin,A.; Rocchi,I.; Williams,T.; Bao,Y.; Sanders,R.; Zhdanov,S.; Kiryutin,B.; Lipman,D.J.; Tatusova,T.; St. George,K.
EPI844958	NA	United States	2015-Feb-04	A/New York/WC-LVD-15-025/2015		Other Database Import	Shabman,R.; Das,S.R.; Shilts,M.; Fedorova,N.; Puri,V.; Shrivastava,S.; Amedeo,P.; Williams,M.; Hu,L.; Durbin,A.; Rocchi,I.; Williams,T.; Bao,Y.; Sanders,R.; Zhdanov,S.; Kiryutin,B.; Lipman,D.J.; Tatusova,T.; St. George,K.
EPI844933	NA	United States	2015-Feb-02	A/New York/WC-LVD-15-021/2015		Other Database Import	Shabman,R.; Das,S.R.; Shilts,M.; Fedorova,N.; Puri,V.; Shrivastava,S.; Amedeo,P.; Williams,M.; Hu,L.; Durbin,A.; Rocchi,I.; Williams,T.; Bao,Y.; Sanders,R.; Zhdanov,S.; Kiryutin,B.; Lipman,D.J.; Tatusova,T.; St. George,K.
EPI844934	NP	United States	2015-Feb-02	A/New York/WC-LVD-15-021/2015		Other Database Import	Shabman,R.; Das,S.R.; Shilts,M.; Fedorova,N.; Puri,V.; Shrivastava,S.; Amedeo,P.; Williams,M.; Hu,L.; Durbin,A.; Rocchi,I.; Williams,T.; Bao,Y.; Sanders,R.; Zhdanov,S.; Kiryutin,B.; Lipman,D.J.; Tatusova,T.; St. George,K.
EPI844931	HA	United States	2015-Feb-02	A/New York/WC-LVD-15-021/2015		Other Database Import	Shabman,R.; Das,S.R.; Shilts,M.; Fedorova,N.; Puri,V.; Shrivastava,S.; Amedeo,P.; Williams,M.; Hu,L.; Durbin,A.; Rocchi,I.; Williams,T.; Bao,Y.; Sanders,R.; Zhdanov,S.; Kiryutin,B.; Lipman,D.J.; Tatusova,T.; St. George,K.
EPI844932	MP	United States	2015-Feb-02	A/New York/WC-LVD-15-021/2015		Other Database Import	Shabman,R.; Das,S.R.; Shilts,M.; Fedorova,N.; Puri,V.; Shrivastava,S.; Amedeo,P.; Williams,M.; Hu,L.; Durbin,A.; Rocchi,I.; Williams,T.; Bao,Y.; Sanders,R.; Zhdanov,S.; Kiryutin,B.; Lipman,D.J.; Tatusova,T.; St. George,K.
EPI844935	NS	United States	2015-Feb-02	A/New York/WC-LVD-15-021/2015		Other Database Import	Shabman,R.; Das,S.R.; Shilts,M.; Fedorova,N.; Puri,V.; Shrivastava,S.; Amedeo,P.; Williams,M.; Hu,L.; Durbin,A.; Rocchi,I.; Williams,T.; Bao,Y.; Sanders,R.; Zhdanov,S.; Kiryutin,B.; Lipman,D.J.; Tatusova,T.; St. George,K.
EPI844936	PA	United States	2015-Feb-02	A/New York/WC-LVD-15-021/2015		Other Database Import	Shabman,R.; Das,S.R.; Shilts,M.; Fedorova,N.; Puri,V.; Shrivastava,S.; Amedeo,P.; Williams,M.; Hu,L.; Durbin,A.; Rocchi,I.; Williams,T.; Bao,Y.; Sanders,R.; Zhdanov,S.; Kiryutin,B.; Lipman,D.J.; Tatusova,T.; St. George,K.
EPI844937	PB1	United States	2015-Feb-02	A/New York/WC-LVD-15-021/2015		Other Database Import	Shabman,R.; Das,S.R.; Shilts,M.; Fedorova,N.; Puri,V.; Shrivastava,S.; Amedeo,P.; Williams,M.; Hu,L.; Durbin,A.; Rocchi,I.; Williams,T.; Bao,Y.; Sanders,R.; Zhdanov,S.; Kiryutin,B.; Lipman,D.J.; Tatusova,T.; St. George,K.
EPI844938	PB2	United States	2015-Feb-02	A/New York/WC-LVD-15-021/2015		Other Database Import	Shabman,R.; Das,S.R.; Shilts,M.; Fedorova,N.; Puri,V.; Shrivastava,S.; Amedeo,P.; Williams,M.; Hu,L.; Durbin,A.; Rocchi,I.; Williams,T.; Bao,Y.; Sanders,R.; Zhdanov,S.; Kiryutin,B.; Lipman,D.J.; Tatusova,T.; St. George,K.
EPI844547	PA	United States	2015-Feb-10	A/New York/WC-LVD-15-030/2015		Other Database Import	Shabman,R.; Das,S.R.; Shilts,M.; Fedorova,N.; Puri,V.; Shrivastava,S.; Amedeo,P.; Williams,M.; Hu,L.; Durbin,A.; Rocchi,I.; Williams,T.; Bao,Y.; Sanders,R.; Zhdanov,S.; Kiryutin,B.; Lipman,D.J.; Tatusova,T.; St. George,K.
EPI844548	PB1	United States	2015-Feb-10	A/New York/WC-LVD-15-030/2015		Other Database Import	Shabman,R.; Das,S.R.; Shilts,M.; Fedorova,N.; Puri,V.; Shrivastava,S.; Amedeo,P.; Williams,M.; Hu,L.; Durbin,A.; Rocchi,I.; Williams,T.; Bao,Y.; Sanders,R.; Zhdanov,S.; Kiryutin,B.; Lipman,D.J.; Tatusova,T.; St. George,K.
EPI844549	PB1	United States	2015-Feb-10	A/New York/WC-LVD-15-030/2015		Other Database Import	Shabman,R.; Das,S.R.; Shilts,M.; Fedorova,N.; Puri,V.; Shrivastava,S.; Amedeo,P.; Williams,M.; Hu,L.; Durbin,A.; Rocchi,I.; Williams,T.; Bao,Y.; Sanders,R.; Zhdanov,S.; Kiryutin,B.; Lipman,D.J.; Tatusova,T.; St. George,K.
EPI844550	PB2	United States	2015-Feb-10	A/New York/WC-LVD-15-030/2015		Other Database Import	Shabman,R.; Das,S.R.; Shilts,M.; Fedorova,N.; Puri,V.; Shrivastava,S.; Amedeo,P.; Williams,M.; Hu,L.; Durbin,A.; Rocchi,I.; Williams,T.; Bao,Y.; Sanders,R.; Zhdanov,S.; Kiryutin,B.; Lipman,D.J.; Tatusova,T.; St. George,K.
EPI844543	HA	United States	2015-Feb-10	A/New York/WC-LVD-15-030/2015		Other Database Import	Shabman,R.; Das,S.R.; Shilts,M.; Fedorova,N.; Puri,V.; Shrivastava,S.; Amedeo,P.; Williams,M.; Hu,L.; Durbin,A.; Rocchi,I.; Williams,T.; Bao,Y.; Sanders,R.; Zhdanov,S.; Kiryutin,B.; Lipman,D.J.; Tatusova,T.; St. George,K.
EPI844544	MP	United States	2015-Feb-10	A/New York/WC-LVD-15-030/2015		Other Database Import	Shabman,R.; Das,S.R.; Shilts,M.; Fedorova,N.; Puri,V.; Shrivastava,S.; Amedeo,P.; Williams,M.; Hu,L.; Durbin,A.; Rocchi,I.; Williams,T.; Bao,Y.; Sanders,R.; Zhdanov,S.; Kiryutin,B.; Lipman,D.J.; Tatusova,T.; St. George,K.
EPI844545	NA	United States	2015-Feb-10	A/New York/WC-LVD-15-030/2015		Other Database Import	Shabman,R.; Das,S.R.; Shilts,M.; Fedorova,N.; Puri,V.; Shrivastava,S.; Amedeo,P.; Williams,M.; Hu,L.; Durbin,A.; Rocchi,I.; Williams,T.; Bao,Y.; Sanders,R.; Zhdanov,S.; Kiryutin,B.; Lipman,D.J.; Tatusova,T.; St. George,K.
EPI844546	NP	United States	2015-Feb-10	A/New York/WC-LVD-15-030/2015		Other Database Import	Shabman,R.; Das,S.R.; Shilts,M.; Fedorova,N.; Puri,V.; Shrivastava,S.; Amedeo,P.; Williams,M.; Hu,L.; Durbin,A.; Rocchi,I.; Williams,T.; Bao,Y.; Sanders,R.; Zhdanov,S.; Kiryutin,B.; Lipman,D.J.; Tatusova,T.; St. George,K.
EPI806324	HA	Japan	2015-Feb-23	A/Kanagawa/DS-542/2015		Other Database Import	Chong,Y.; Ikematsu,H.
EPI806323	HA	Japan	2015-Feb-02	A/Tokyo/DS-508/2015		Other Database Import	Chong,Y.; Ikematsu,H.
EPI737255	HA	Canada	2015-Feb-25	A/Quebec/38/2015		Other Database Import	Skowronski,D.M.; Chambers,C.; Sabaiduc,S.; De Serres,G.; Winter,A.-L.; Dickinson,J.A.; Gubbay,J.; Drews,S.J.; Martineau,C.; Krajden,M.; Eshaghi,A.; Kwindt,T.L.; Bastien,N.; Li,Y.
EPI737246	HA	Canada	2015-Feb-09	A/Quebec/32/2015		Other Database Import	Skowronski,D.M.; Chambers,C.; Sabaiduc,S.; De Serres,G.; Winter,A.-L.; Dickinson,J.A.; Gubbay,J.; Drews,S.J.; Martineau,C.; Krajden,M.; Eshaghi,A.; Kwindt,T.L.; Bastien,N.; Li,Y.
EPI737242	HA	Canada	2015-Feb-02	A/Ontario/62/2015		Other Database Import	Skowronski,D.M.; Chambers,C.; Sabaiduc,S.; De Serres,G.; Winter,A.-L.; Dickinson,J.A.; Gubbay,J.; Drews,S.J.; Martineau,C.; Krajden,M.; Eshaghi,A.; Kwindt,T.L.; Bastien,N.; Li,Y.
EPI737240	HA	Canada	2015-Feb-04	A/Ontario/65/2015		Other Database Import	Skowronski,D.M.; Chambers,C.; Sabaiduc,S.; De Serres,G.; Winter,A.-L.; Dickinson,J.A.; Gubbay,J.; Drews,S.J.; Martineau,C.; Krajden,M.; Eshaghi,A.; Kwindt,T.L.; Bastien,N.; Li,Y.
EPI737237	HA	Canada	2015-Feb-10	A/Ontario/79/2015		Other Database Import	Skowronski,D.M.; Chambers,C.; Sabaiduc,S.; De Serres,G.; Winter,A.-L.; Dickinson,J.A.; Gubbay,J.; Drews,S.J.; Martineau,C.; Krajden,M.; Eshaghi,A.; Kwindt,T.L.; Bastien,N.; Li,Y.
EPI737229	HA	Canada	2015-Feb-18	A/Ontario/86/2015		Other Database Import	Skowronski,D.M.; Chambers,C.; Sabaiduc,S.; De Serres,G.; Winter,A.-L.; Dickinson,J.A.; Gubbay,J.; Drews,S.J.; Martineau,C.; Krajden,M.; Eshaghi,A.; Kwindt,T.L.; Bastien,N.; Li,Y.
EPI737220	HA	Canada	2015-Feb-09	A/Ontario/80/2015		Other Database Import	Skowronski,D.M.; Chambers,C.; Sabaiduc,S.; De Serres,G.; Winter,A.-L.; Dickinson,J.A.; Gubbay,J.; Drews,S.J.; Martineau,C.; Krajden,M.; Eshaghi,A.; Kwindt,T.L.; Bastien,N.; Li,Y.
EPI737212	HA	Canada	2015-Feb-11	A/Ontario/83/2015		Other Database Import	Skowronski,D.M.; Chambers,C.; Sabaiduc,S.; De Serres,G.; Winter,A.-L.; Dickinson,J.A.; Gubbay,J.; Drews,S.J.; Martineau,C.; Krajden,M.; Eshaghi,A.; Kwindt,T.L.; Bastien,N.; Li,Y.
EPI737210	HA	Canada	2015-Feb-09	A/Ontario/78/2015		Other Database Import	Skowronski,D.M.; Chambers,C.; Sabaiduc,S.; De Serres,G.; Winter,A.-L.; Dickinson,J.A.; Gubbay,J.; Drews,S.J.; Martineau,C.; Krajden,M.; Eshaghi,A.; Kwindt,T.L.; Bastien,N.; Li,Y.
EPI737206	HA	Canada	2015-Feb-04	A/Ontario/64/2015		Other Database Import	Skowronski,D.M.; Chambers,C.; Sabaiduc,S.; De Serres,G.; Winter,A.-L.; Dickinson,J.A.; Gubbay,J.; Drews,S.J.; Martineau,C.; Krajden,M.; Eshaghi,A.; Kwindt,T.L.; Bastien,N.; Li,Y.
EPI737198	HA	Canada	2015-Feb-24	A/Ontario/90/2015		Other Database Import	Skowronski,D.M.; Chambers,C.; Sabaiduc,S.; De Serres,G.; Winter,A.-L.; Dickinson,J.A.; Gubbay,J.; Drews,S.J.; Martineau,C.; Krajden,M.; Eshaghi,A.; Kwindt,T.L.; Bastien,N.; Li,Y.
EPI737193	HA	Canada	2015-Feb-18	A/Ontario/91/2015		Other Database Import	Skowronski,D.M.; Chambers,C.; Sabaiduc,S.; De Serres,G.; Winter,A.-L.; Dickinson,J.A.; Gubbay,J.; Drews,S.J.; Martineau,C.; Krajden,M.; Eshaghi,A.; Kwindt,T.L.; Bastien,N.; Li,Y.
EPI737189	HA	Canada	2015-Feb-19	A/Ontario/87/2015		Other Database Import	Skowronski,D.M.; Chambers,C.; Sabaiduc,S.; De Serres,G.; Winter,A.-L.; Dickinson,J.A.; Gubbay,J.; Drews,S.J.; Martineau,C.; Krajden,M.; Eshaghi,A.; Kwindt,T.L.; Bastien,N.; Li,Y.
EPI737188	HA	Canada	2015-Feb-05	A/Ontario/75/2015		Other Database Import	Skowronski,D.M.; Chambers,C.; Sabaiduc,S.; De Serres,G.; Winter,A.-L.; Dickinson,J.A.; Gubbay,J.; Drews,S.J.; Martineau,C.; Krajden,M.; Eshaghi,A.; Kwindt,T.L.; Bastien,N.; Li,Y.
EPI737184	HA	Canada	2015-Feb-02	A/Ontario/66/2015		Other Database Import	Skowronski,D.M.; Chambers,C.; Sabaiduc,S.; De Serres,G.; Winter,A.-L.; Dickinson,J.A.; Gubbay,J.; Drews,S.J.; Martineau,C.; Krajden,M.; Eshaghi,A.; Kwindt,T.L.; Bastien,N.; Li,Y.
EPI737183	HA	Canada	2015-Feb-05	A/Ontario/70/2015		Other Database Import	Skowronski,D.M.; Chambers,C.; Sabaiduc,S.; De Serres,G.; Winter,A.-L.; Dickinson,J.A.; Gubbay,J.; Drews,S.J.; Martineau,C.; Krajden,M.; Eshaghi,A.; Kwindt,T.L.; Bastien,N.; Li,Y.
EPI737181	HA	Canada	2015-Feb-28	A/Ontario/93/2015		Other Database Import	Skowronski,D.M.; Chambers,C.; Sabaiduc,S.; De Serres,G.; Winter,A.-L.; Dickinson,J.A.; Gubbay,J.; Drews,S.J.; Martineau,C.; Krajden,M.; Eshaghi,A.; Kwindt,T.L.; Bastien,N.; Li,Y.
EPI737175	HA	Canada	2015-Feb-05	A/Ontario/69/2015		Other Database Import	Skowronski,D.M.; Chambers,C.; Sabaiduc,S.; De Serres,G.; Winter,A.-L.; Dickinson,J.A.; Gubbay,J.; Drews,S.J.; Martineau,C.; Krajden,M.; Eshaghi,A.; Kwindt,T.L.; Bastien,N.; Li,Y.
EPI737174	HA	Canada	2015-Feb-06	A/Ontario/76/2015		Other Database Import	Skowronski,D.M.; Chambers,C.; Sabaiduc,S.; De Serres,G.; Winter,A.-L.; Dickinson,J.A.; Gubbay,J.; Drews,S.J.; Martineau,C.; Krajden,M.; Eshaghi,A.; Kwindt,T.L.; Bastien,N.; Li,Y.
EPI737173	HA	Canada	2015-Feb-06	A/Ontario/73/2015		Other Database Import	Skowronski,D.M.; Chambers,C.; Sabaiduc,S.; De Serres,G.; Winter,A.-L.; Dickinson,J.A.; Gubbay,J.; Drews,S.J.; Martineau,C.; Krajden,M.; Eshaghi,A.; Kwindt,T.L.; Bastien,N.; Li,Y.
EPI737172	HA	Canada	2015-Feb-12	A/Ontario/84/2015		Other Database Import	Skowronski,D.M.; Chambers,C.; Sabaiduc,S.; De Serres,G.; Winter,A.-L.; Dickinson,J.A.; Gubbay,J.; Drews,S.J.; Martineau,C.; Krajden,M.; Eshaghi,A.; Kwindt,T.L.; Bastien,N.; Li,Y.
EPI737168	HA	Canada	2015-Feb-03	A/Ontario/67/2015		Other Database Import	Skowronski,D.M.; Chambers,C.; Sabaiduc,S.; De Serres,G.; Winter,A.-L.; Dickinson,J.A.; Gubbay,J.; Drews,S.J.; Martineau,C.; Krajden,M.; Eshaghi,A.; Kwindt,T.L.; Bastien,N.; Li,Y.
EPI737167	HA	Canada	2015-Feb-02	A/Ontario/59/2015		Other Database Import	Skowronski,D.M.; Chambers,C.; Sabaiduc,S.; De Serres,G.; Winter,A.-L.; Dickinson,J.A.; Gubbay,J.; Drews,S.J.; Martineau,C.; Krajden,M.; Eshaghi,A.; Kwindt,T.L.; Bastien,N.; Li,Y.
EPI737159	HA	Canada	2015-Feb-17	A/Ontario/85/2015		Other Database Import	Skowronski,D.M.; Chambers,C.; Sabaiduc,S.; De Serres,G.; Winter,A.-L.; Dickinson,J.A.; Gubbay,J.; Drews,S.J.; Martineau,C.; Krajden,M.; Eshaghi,A.; Kwindt,T.L.; Bastien,N.; Li,Y.
EPI737150	HA	Canada	2015-Feb-16	A/British Columbia/50/2015		Other Database Import	Skowronski,D.M.; Chambers,C.; Sabaiduc,S.; De Serres,G.; Winter,A.-L.; Dickinson,J.A.; Gubbay,J.; Drews,S.J.; Martineau,C.; Krajden,M.; Eshaghi,A.; Kwindt,T.L.; Bastien,N.; Li,Y.
EPI737143	HA	Canada	2015-Feb-11	A/British Columbia/48/2015		Other Database Import	Skowronski,D.M.; Chambers,C.; Sabaiduc,S.; De Serres,G.; Winter,A.-L.; Dickinson,J.A.; Gubbay,J.; Drews,S.J.; Martineau,C.; Krajden,M.; Eshaghi,A.; Kwindt,T.L.; Bastien,N.; Li,Y.
EPI737125	HA	Canada	2015-Feb-10	A/British Columbia/46/2015		Other Database Import	Skowronski,D.M.; Chambers,C.; Sabaiduc,S.; De Serres,G.; Winter,A.-L.; Dickinson,J.A.; Gubbay,J.; Drews,S.J.; Martineau,C.; Krajden,M.; Eshaghi,A.; Kwindt,T.L.; Bastien,N.; Li,Y.
EPI737121	HA	Canada	2015-Feb-02	A/British Columbia/45/2015		Other Database Import	Skowronski,D.M.; Chambers,C.; Sabaiduc,S.; De Serres,G.; Winter,A.-L.; Dickinson,J.A.; Gubbay,J.; Drews,S.J.; Martineau,C.; Krajden,M.; Eshaghi,A.; Kwindt,T.L.; Bastien,N.; Li,Y.
EPI737113	HA	Canada	2015-Feb-04	A/Alberta/26/2015		Other Database Import	Skowronski,D.M.; Chambers,C.; Sabaiduc,S.; De Serres,G.; Winter,A.-L.; Dickinson,J.A.; Gubbay,J.; Drews,S.J.; Martineau,C.; Krajden,M.; Eshaghi,A.; Kwindt,T.L.; Bastien,N.; Li,Y.
EPI730520	NA	Singapore	2015-Feb-16	A/Singapore/TT137/2015	Ministry of Health, Singapore	Ministry of Health, Singapore	Chen,B.; Phuah,S.P.; Chen,S.L.; Yen,T.; Yeo,J.; Cui,L.; Lin,R.T.P.
EPI730521	HA	Singapore	2015-Feb-16	A/Singapore/TT137/2015	Ministry of Health, Singapore	Ministry of Health, Singapore	Chen,B.; Phuah,S.P.; Chen,S.L.; Yen,T.; Yeo,J.; Cui,L.; Lin,R.T.P.
EPI730512	NA	Singapore	2015-Feb-06	A/Singapore/KK122/2015	Ministry of Health, Singapore	Ministry of Health, Singapore	Chen,B.; Phuah,S.P.; Chen,S.L.; Yen,T.; Yeo,J.; Cui,L.; Lin,R.T.P.
EPI730513	HA	Singapore	2015-Feb-06	A/Singapore/KK122/2015	Ministry of Health, Singapore	Ministry of Health, Singapore	Chen,B.; Phuah,S.P.; Chen,S.L.; Yen,T.; Yeo,J.; Cui,L.; Lin,R.T.P.
EPI730510	NA	Singapore	2015-Feb-23	A/Singapore/GP244/2015	Ministry of Health, Singapore	Ministry of Health, Singapore	Chen,B.; Phuah,S.P.; Chen,S.L.; Yen,T.; Yeo,J.; Cui,L.; Lin,R.T.P.
EPI730511	HA	Singapore	2015-Feb-23	A/Singapore/GP244/2015	Ministry of Health, Singapore	Ministry of Health, Singapore	Chen,B.; Phuah,S.P.; Chen,S.L.; Yen,T.; Yeo,J.; Cui,L.; Lin,R.T.P.
EPI730508	NA	Singapore	2015-Feb-13	A/Singapore/GP219/2015	Ministry of Health, Singapore	Ministry of Health, Singapore	Chen,B.; Phuah,S.P.; Chen,S.L.; Yen,T.; Yeo,J.; Cui,L.; Lin,R.T.P.
EPI730509	HA	Singapore	2015-Feb-13	A/Singapore/GP219/2015	Ministry of Health, Singapore	Ministry of Health, Singapore	Chen,B.; Phuah,S.P.; Chen,S.L.; Yen,T.; Yeo,J.; Cui,L.; Lin,R.T.P.
EPI730506	NA	Singapore	2015-Feb-09	A/Singapore/GP186/2015	Ministry of Health, Singapore	Ministry of Health, Singapore	Chen,B.; Phuah,S.P.; Chen,S.L.; Yen,T.; Yeo,J.; Cui,L.; Lin,R.T.P.
EPI730507	HA	Singapore	2015-Feb-09	A/Singapore/GP186/2015	Ministry of Health, Singapore	Ministry of Health, Singapore	Chen,B.; Phuah,S.P.; Chen,S.L.; Yen,T.; Yeo,J.; Cui,L.; Lin,R.T.P.
EPI730504	NA	Singapore	2015-Feb-03	A/Singapore/GP159/2015	Ministry of Health, Singapore	Ministry of Health, Singapore	Chen,B.; Phuah,S.P.; Chen,S.L.; Yen,T.; Yeo,J.; Cui,L.; Lin,R.T.P.
EPI730505	HA	Singapore	2015-Feb-03	A/Singapore/GP159/2015	Ministry of Health, Singapore	Ministry of Health, Singapore	Chen,B.; Phuah,S.P.; Chen,S.L.; Yen,T.; Yeo,J.; Cui,L.; Lin,R.T.P.
EPI730496	NA	Singapore	2015-Feb-13	A/Singapore/KK142/2015	Ministry of Health, Singapore	Ministry of Health, Singapore	Chen,B.; Phuah,S.P.; Chen,S.L.; Yen,T.; Yeo,J.; Cui,L.; Lin,R.T.P.
EPI730497	HA	Singapore	2015-Feb-13	A/Singapore/KK142/2015	Ministry of Health, Singapore	Ministry of Health, Singapore	Chen,B.; Phuah,S.P.; Chen,S.L.; Yen,T.; Yeo,J.; Cui,L.; Lin,R.T.P.
EPI715414	PB2	India	2015-Feb-21	A/India/0609/2015	National Institute of Virology	Centers for Disease Control and Prevention
EPI715415	PB1	India	2015-Feb-21	A/India/0609/2015	National Institute of Virology	Centers for Disease Control and Prevention
EPI715411	NP	India	2015-Feb-21	A/India/0609/2015	National Institute of Virology	Centers for Disease Control and Prevention
EPI715412	NS	India	2015-Feb-21	A/India/0609/2015	National Institute of Virology	Centers for Disease Control and Prevention
EPI715413	MP	India	2015-Feb-21	A/India/0609/2015	National Institute of Virology	Centers for Disease Control and Prevention
EPI715416	NA	India	2015-Feb-21	A/India/0609/2015	National Institute of Virology	Centers for Disease Control and Prevention
EPI715417	HA	India	2015-Feb-21	A/India/0609/2015	National Institute of Virology	Centers for Disease Control and Prevention
EPI696120	HA	Russian Federation	2015-Feb-13	A/Saint-Petersburg/RII141/2015		WHO National Influenza Centre Russian Federation
EPI696113	HA	Russian Federation	2015-Feb-12	A/Saint-Petersburg/RII57/2015		WHO National Influenza Centre Russian Federation
EPI696107	HA	Russian Federation	2015-Feb-03	A/Saint-Petersburg/RII71/2015		WHO National Influenza Centre Russian Federation
EPI696101	HA	Russian Federation	2015-Feb-05	A/Saint-Petersburg/RII1207S/2015		WHO National Influenza Centre Russian Federation
EPI696100	HA	Russian Federation	2015-Feb-13	A/Saint-Petersburg/RII1248S/2015		WHO National Influenza Centre Russian Federation
EPI696099	HA	Russian Federation	2015-Feb-03	A/Saint-Petersburg/RII1058S/2015		WHO National Influenza Centre Russian Federation
EPI688504	NP	Mali	2015-Feb-23	A/Mali/72 CI/2015	NIC Lab CVD-MALI	Centers for Disease Control and Prevention
EPI688505	MP	Mali	2015-Feb-23	A/Mali/72 CI/2015	NIC Lab CVD-MALI	Centers for Disease Control and Prevention
EPI688506	NA	Mali	2015-Feb-23	A/Mali/72 CI/2015	NIC Lab CVD-MALI	Centers for Disease Control and Prevention
EPI688507	HA	Mali	2015-Feb-23	A/Mali/72 CI/2015	NIC Lab CVD-MALI	Centers for Disease Control and Prevention
EPI683477	NS	Russian Federation	2015-Feb-04	A/Krasnoyarsk/324/2015	State Research Center of Virology and Biotechnology (VECTOR)	Centers for Disease Control and Prevention
EPI683478	MP	Russian Federation	2015-Feb-04	A/Krasnoyarsk/324/2015	State Research Center of Virology and Biotechnology (VECTOR)	Centers for Disease Control and Prevention
EPI683479	PB1	Russian Federation	2015-Feb-04	A/Krasnoyarsk/324/2015	State Research Center of Virology and Biotechnology (VECTOR)	Centers for Disease Control and Prevention
EPI683480	NA	Russian Federation	2015-Feb-04	A/Krasnoyarsk/324/2015	State Research Center of Virology and Biotechnology (VECTOR)	Centers for Disease Control and Prevention
EPI683481	HA	Russian Federation	2015-Feb-04	A/Krasnoyarsk/324/2015	State Research Center of Virology and Biotechnology (VECTOR)	Centers for Disease Control and Prevention
EPI683476	NP	Russian Federation	2015-Feb-04	A/Krasnoyarsk/324/2015	State Research Center of Virology and Biotechnology (VECTOR)	Centers for Disease Control and Prevention
EPI683468	NP	Russian Federation	2015-Feb-04	A/Krasnoyarsk/324/2015	State Research Center of Virology and Biotechnology (VECTOR)	Centers for Disease Control and Prevention
EPI683469	NS	Russian Federation	2015-Feb-04	A/Krasnoyarsk/324/2015	State Research Center of Virology and Biotechnology (VECTOR)	Centers for Disease Control and Prevention
EPI683470	MP	Russian Federation	2015-Feb-04	A/Krasnoyarsk/324/2015	State Research Center of Virology and Biotechnology (VECTOR)	Centers for Disease Control and Prevention
EPI683471	PA	Russian Federation	2015-Feb-04	A/Krasnoyarsk/324/2015	State Research Center of Virology and Biotechnology (VECTOR)	Centers for Disease Control and Prevention
EPI683472	PB2	Russian Federation	2015-Feb-04	A/Krasnoyarsk/324/2015	State Research Center of Virology and Biotechnology (VECTOR)	Centers for Disease Control and Prevention
EPI683473	PB1	Russian Federation	2015-Feb-04	A/Krasnoyarsk/324/2015	State Research Center of Virology and Biotechnology (VECTOR)	Centers for Disease Control and Prevention
EPI683474	NA	Russian Federation	2015-Feb-04	A/Krasnoyarsk/324/2015	State Research Center of Virology and Biotechnology (VECTOR)	Centers for Disease Control and Prevention
EPI683475	HA	Russian Federation	2015-Feb-04	A/Krasnoyarsk/324/2015	State Research Center of Virology and Biotechnology (VECTOR)	Centers for Disease Control and Prevention
EPI683460	NP	Russian Federation	2015-Feb-17	A/Irkutsk/88/2015	State Research Center of Virology and Biotechnology (VECTOR)	Centers for Disease Control and Prevention
EPI683461	NS	Russian Federation	2015-Feb-17	A/Irkutsk/88/2015	State Research Center of Virology and Biotechnology (VECTOR)	Centers for Disease Control and Prevention
EPI683462	MP	Russian Federation	2015-Feb-17	A/Irkutsk/88/2015	State Research Center of Virology and Biotechnology (VECTOR)	Centers for Disease Control and Prevention
EPI683463	PA	Russian Federation	2015-Feb-17	A/Irkutsk/88/2015	State Research Center of Virology and Biotechnology (VECTOR)	Centers for Disease Control and Prevention
EPI683464	PB2	Russian Federation	2015-Feb-17	A/Irkutsk/88/2015	State Research Center of Virology and Biotechnology (VECTOR)	Centers for Disease Control and Prevention
EPI683465	PB1	Russian Federation	2015-Feb-17	A/Irkutsk/88/2015	State Research Center of Virology and Biotechnology (VECTOR)	Centers for Disease Control and Prevention
EPI683466	NA	Russian Federation	2015-Feb-17	A/Irkutsk/88/2015	State Research Center of Virology and Biotechnology (VECTOR)	Centers for Disease Control and Prevention
EPI683467	HA	Russian Federation	2015-Feb-17	A/Irkutsk/88/2015	State Research Center of Virology and Biotechnology (VECTOR)	Centers for Disease Control and Prevention
EPI682692	HA	France	2015-Feb-12	A/Corsica/4076-12/2015		Other Database Import	Falchi,A.; Masse,S.; Minodier,L.
EPI682691	HA	France	2015-Feb-06	A/Corsica/4076-09/2015		Other Database Import	Falchi,A.; Masse,S.; Minodier,L.
EPI682690	HA	France	2015-Feb-16	A/Corsica/4076-04/2015		Other Database Import	Falchi,A.; Masse,S.; Minodier,L.
EPI682689	HA	France	2015-Feb-23	A/Corsica/4069-20/2015		Other Database Import	Falchi,A.; Masse,S.; Minodier,L.
EPI682688	HA	France	2015-Feb-02	A/Corsica/4069-18/2015		Other Database Import	Falchi,A.; Masse,S.; Minodier,L.
EPI682687	HA	France	2015-Feb-23	A/Corsica/4069-10/2015		Other Database Import	Falchi,A.; Masse,S.; Minodier,L.
EPI682686	HA	France	2015-Feb-20	A/Corsica/4069-09/2015		Other Database Import	Falchi,A.; Masse,S.; Minodier,L.
EPI682684	HA	France	2015-Feb-03	A/Corsica/3975-10/2015		Other Database Import	Falchi,A.; Masse,S.; Minodier,L.
EPI682681	HA	France	2015-Feb-08	A/Corsica/N3849-04/2015		Other Database Import	Falchi,A.; Masse,S.; Minodier,L.
EPI682680	HA	France	2015-Feb-04	A/Corsica/3618-07/2015		Other Database Import	Falchi,A.; Masse,S.; Minodier,L.
EPI682677	HA	France	2015-Feb-18	A/Corsica/3500-18/2015		Other Database Import	Falchi,A.; Masse,S.; Minodier,L.
EPI682676	HA	France	2015-Feb-15	A/Corsica/3500-10/2015		Other Database Import	Falchi,A.; Masse,S.; Minodier,L.
EPI682672	HA	France	2015-Feb-20	A/Corsica/33-02/2015		Other Database Import	Falchi,A.; Masse,S.; Minodier,L.
EPI682671	HA	France	2015-Feb-25	A/Corsica/23-01/2015		Other Database Import	Falchi,A.; Masse,S.; Minodier,L.
EPI682670	HA	France	2015-Feb-10	A/Corsica/19-01/2015		Other Database Import	Falchi,A.; Masse,S.; Minodier,L.
EPI682668	HA	France	2015-Feb-23	A/Corsica/15-08/2015		Other Database Import	Falchi,A.; Masse,S.; Minodier,L.
EPI682666	HA	France	2015-Feb-23	A/Corsica/15-06/2015		Other Database Import	Falchi,A.; Masse,S.; Minodier,L.
EPI682665	HA	France	2015-Feb-23	A/Corsica/15-05/2015		Other Database Import	Falchi,A.; Masse,S.; Minodier,L.
EPI680094	NP	China	2015-Feb-11	A/Jiangxi-Donghu/1218/2015	WHO Chinese National Influenza Center	Centers for Disease Control and Prevention
EPI680095	NS	China	2015-Feb-11	A/Jiangxi-Donghu/1218/2015	WHO Chinese National Influenza Center	Centers for Disease Control and Prevention
EPI680096	MP	China	2015-Feb-11	A/Jiangxi-Donghu/1218/2015	WHO Chinese National Influenza Center	Centers for Disease Control and Prevention
EPI680097	NA	China	2015-Feb-11	A/Jiangxi-Donghu/1218/2015	WHO Chinese National Influenza Center	Centers for Disease Control and Prevention
EPI680098	HA	China	2015-Feb-11	A/Jiangxi-Donghu/1218/2015	WHO Chinese National Influenza Center	Centers for Disease Control and Prevention
EPI679868	NA	Netherlands	2015-Feb-16	A/Netherlands/1679/15	Erasmus Medical Center	Erasmus Medical Center
EPI679869	HA	Netherlands	2015-Feb-16	A/Netherlands/1679/15	Erasmus Medical Center	Erasmus Medical Center
EPI679185	NA	Chile	2015-Feb-14	A/Santiago/11616/2015	Instituto de Salud Publica de Chile	Instituto de Salud Publica de Chile
EPI678748	HA	Chile	2015-Feb-14	A/Santiago/11616/2015	Instituto de Salud Publica de Chile	Instituto de Salud Publica de Chile
EPI676845	NP	China	2015-Feb-11	A/Jiangxi-Donghu/1218/2015	WHO Chinese National Influenza Center	Centers for Disease Control and Prevention
EPI676846	MP	China	2015-Feb-11	A/Jiangxi-Donghu/1218/2015	WHO Chinese National Influenza Center	Centers for Disease Control and Prevention
EPI676847	PB1	China	2015-Feb-11	A/Jiangxi-Donghu/1218/2015	WHO Chinese National Influenza Center	Centers for Disease Control and Prevention
EPI676848	NA	China	2015-Feb-11	A/Jiangxi-Donghu/1218/2015	WHO Chinese National Influenza Center	Centers for Disease Control and Prevention
EPI676849	HA	China	2015-Feb-11	A/Jiangxi-Donghu/1218/2015	WHO Chinese National Influenza Center	Centers for Disease Control and Prevention
EPI675119	NP	Kyrgyzstan	2015-Feb-12	A/Kyrgyzstan/82/2015	National Virology Laboratory, Center Microbiological Investigations	Centers for Disease Control and Prevention
EPI675120	NS	Kyrgyzstan	2015-Feb-12	A/Kyrgyzstan/82/2015	National Virology Laboratory, Center Microbiological Investigations	Centers for Disease Control and Prevention
EPI675121	MP	Kyrgyzstan	2015-Feb-12	A/Kyrgyzstan/82/2015	National Virology Laboratory, Center Microbiological Investigations	Centers for Disease Control and Prevention
EPI675122	PA	Kyrgyzstan	2015-Feb-12	A/Kyrgyzstan/82/2015	National Virology Laboratory, Center Microbiological Investigations	Centers for Disease Control and Prevention
EPI675123	PB2	Kyrgyzstan	2015-Feb-12	A/Kyrgyzstan/82/2015	National Virology Laboratory, Center Microbiological Investigations	Centers for Disease Control and Prevention
EPI675124	PB1	Kyrgyzstan	2015-Feb-12	A/Kyrgyzstan/82/2015	National Virology Laboratory, Center Microbiological Investigations	Centers for Disease Control and Prevention
EPI675125	NA	Kyrgyzstan	2015-Feb-12	A/Kyrgyzstan/82/2015	National Virology Laboratory, Center Microbiological Investigations	Centers for Disease Control and Prevention
EPI675126	HA	Kyrgyzstan	2015-Feb-12	A/Kyrgyzstan/82/2015	National Virology Laboratory, Center Microbiological Investigations	Centers for Disease Control and Prevention
EPI672448	HA	China	2015-Feb-11	A/Jiangxi-Donghu/1218/2015	WHO Chinese National Influenza Center	Crick Worldwide Influenza Centre
EPI672449	NA	China	2015-Feb-11	A/Jiangxi-Donghu/1218/2015	WHO Chinese National Influenza Center	Crick Worldwide Influenza Centre
EPI672416	HA	Japan	2015-Feb-09	A/Hokkaido/6/2015	National Institute of Infectious Diseases (NIID)	Crick Worldwide Influenza Centre
EPI672417	NA	Japan	2015-Feb-09	A/Hokkaido/6/2015	National Institute of Infectious Diseases (NIID)	Crick Worldwide Influenza Centre
EPI672403	HA	Mozambique	2015-Feb-09	A/Mozambique/IR454/2015	Laboratório de Isolamento Viral	Crick Worldwide Influenza Centre
EPI672404	NA	Mozambique	2015-Feb-09	A/Mozambique/IR454/2015	Laboratório de Isolamento Viral	Crick Worldwide Influenza Centre
EPI672399	HA	Hungary	2015-Feb-09	A/Hungary/436/2015	Central Veterinary Institute Budapest	Crick Worldwide Influenza Centre
EPI672400	NA	Hungary	2015-Feb-09	A/Hungary/436/2015	Central Veterinary Institute Budapest	Crick Worldwide Influenza Centre
EPI672397	HA	Hungary	2015-Feb-09	A/Hungary/438/2015	Central Veterinary Institute Budapest	Crick Worldwide Influenza Centre
EPI672398	NA	Hungary	2015-Feb-09	A/Hungary/438/2015	Central Veterinary Institute Budapest	Crick Worldwide Influenza Centre
EPI672395	HA	Hungary	2015-Feb-09	A/Hungary/423/2015	Central Veterinary Institute Budapest	Crick Worldwide Influenza Centre
EPI672396	NA	Hungary	2015-Feb-09	A/Hungary/423/2015	Central Veterinary Institute Budapest	Crick Worldwide Influenza Centre
EPI672389	HA	Mozambique	2015-Feb-20	A/Mozambique/IR499/2015	Laboratório de Isolamento Viral	Crick Worldwide Influenza Centre
EPI672390	NA	Mozambique	2015-Feb-20	A/Mozambique/IR499/2015	Laboratório de Isolamento Viral	Crick Worldwide Influenza Centre
EPI672387	HA	Mozambique	2015-Feb-19	A/Mozambique/IR493/2015	Laboratório de Isolamento Viral	Crick Worldwide Influenza Centre
EPI672388	NA	Mozambique	2015-Feb-19	A/Mozambique/IR493/2015	Laboratório de Isolamento Viral	Crick Worldwide Influenza Centre
EPI672383	HA	Mozambique	2015-Feb-17	A/Mozambique/IR479/2015	Laboratório de Isolamento Viral	Crick Worldwide Influenza Centre
EPI672384	NA	Mozambique	2015-Feb-17	A/Mozambique/IR479/2015	Laboratório de Isolamento Viral	Crick Worldwide Influenza Centre
EPI672379	HA	Mozambique	2015-Feb-09	A/Mozambique/IR451/2015	Laboratório de Isolamento Viral	Crick Worldwide Influenza Centre
EPI672380	NA	Mozambique	2015-Feb-09	A/Mozambique/IR451/2015	Laboratório de Isolamento Viral	Crick Worldwide Influenza Centre
EPI672363	HA	Mozambique	2015-Feb-17	A/Mozambique/IR481/2015	Laboratório de Isolamento Viral	Crick Worldwide Influenza Centre
EPI672364	NA	Mozambique	2015-Feb-17	A/Mozambique/IR481/2015	Laboratório de Isolamento Viral	Crick Worldwide Influenza Centre
EPI672349	HA	Iceland	2015-Feb-24	A/Iceland/38/2015 (15-03232)	Landspitali - University Hospital	Crick Worldwide Influenza Centre
EPI672350	NA	Iceland	2015-Feb-24	A/Iceland/38/2015 (15-03232)	Landspitali - University Hospital	Crick Worldwide Influenza Centre
EPI672337	HA	Iceland	2015-Feb-20	A/Iceland/37/2015 (15-03004)	Landspitali - University Hospital	Crick Worldwide Influenza Centre
EPI672338	NA	Iceland	2015-Feb-20	A/Iceland/37/2015 (15-03004)	Landspitali - University Hospital	Crick Worldwide Influenza Centre
EPI672335	HA	Iceland	2015-Feb-10	A/Iceland/35/2015 (15-02417)	Landspitali - University Hospital	Crick Worldwide Influenza Centre
EPI672336	NA	Iceland	2015-Feb-10	A/Iceland/35/2015 (15-02417)	Landspitali - University Hospital	Crick Worldwide Influenza Centre
EPI672325	HA	United States	2015-Feb-24	A/WISCONSIN/20/2015	Centers for Disease Control and Prevention	Crick Worldwide Influenza Centre
EPI672326	NA	United States	2015-Feb-24	A/WISCONSIN/20/2015	Centers for Disease Control and Prevention	Crick Worldwide Influenza Centre
EPI672323	HA	Iceland	2015-Feb-06	A/Iceland/32/2015 (15-02234)	Landspitali - University Hospital	Crick Worldwide Influenza Centre
EPI672324	NA	Iceland	2015-Feb-06	A/Iceland/32/2015 (15-02234)	Landspitali - University Hospital	Crick Worldwide Influenza Centre
EPI671946	HA	United States	2015-Feb-27	A/Washington/4821/2015		Other Database Import	Gruner,W.E.; Jones,S.L.; Sinclair,L.E.; Sarria,S.H.; Bisaha,S.A.; Canas,L.C.; Baker,J.A.; Couch,M.R.; Garrett,C.M.; Powell,M.L.; Hanson,J.F.; Yohannes,R.A.; DeMarcus,L.S.; Smith,J.P.; Fumia,K.F.; Federinko,S.P.; Macias,E.A.; Olsen,E.T.; Sjoberg,P.A.
EPI888853	NA	United States	2015-Feb-27	A/Washington/4821/2015		Other Database Import	Gruner,W.E.; Jones,S.L.; Sinclair,L.E.; Sarria,S.H.; Bisaha,S.A.; Canas,L.C.; Baker,J.A.; Couch,M.R.; Garrett,C.M.; Powell,M.L.; Hanson,J.F.; Yohannes,R.A.; DeMarcus,L.S.; Smith,J.P.; Fumia,K.F.; Federinko,S.P.; Macias,E.A.; Olsen,E.T.; Sjoberg,P.A.
EPI671936	HA	United States	2015-Feb-26	A/New York/4811/2015		Other Database Import	Gruner,W.E.; Jones,S.L.; Sinclair,L.E.; Sarria,S.H.; Bisaha,S.A.; Canas,L.C.; Baker,J.A.; Couch,M.R.; Garrett,C.M.; Powell,M.L.; Hanson,J.F.; Yohannes,R.A.; DeMarcus,L.S.; Smith,J.P.; Fumia,K.F.; Federinko,S.P.; Macias,E.A.; Olsen,E.T.; Sjoberg,P.A.
EPI671933	HA	United States	2015-Feb-27	A/Connecticut/4808/2015		Other Database Import	Gruner,W.E.; Jones,S.L.; Sinclair,L.E.; Sarria,S.H.; Bisaha,S.A.; Canas,L.C.; Baker,J.A.; Couch,M.R.; Garrett,C.M.; Powell,M.L.; Hanson,J.F.; Yohannes,R.A.; DeMarcus,L.S.; Smith,J.P.; Fumia,K.F.; Federinko,S.P.; Macias,E.A.; Olsen,E.T.; Sjoberg,P.A.
EPI671912	HA	United States	2015-Feb-03	A/Virginia/4787/2015		Other Database Import	Gruner,W.E.; Jones,S.L.; Sinclair,L.E.; Sarria,S.H.; Bisaha,S.A.; Canas,L.C.; Baker,J.A.; Couch,M.R.; Garrett,C.M.; Powell,M.L.; Hanson,J.F.; Yohannes,R.A.; DeMarcus,L.S.; Smith,J.P.; Fumia,K.F.; Federinko,S.P.; Macias,E.A.; Olsen,E.T.; Sjoberg,P.A.
EPI888851	NA	United States	2015-Feb-03	A/Virginia/4787/2015		Other Database Import	Gruner,W.E.; Jones,S.L.; Sinclair,L.E.; Sarria,S.H.; Bisaha,S.A.; Canas,L.C.; Baker,J.A.; Couch,M.R.; Garrett,C.M.; Powell,M.L.; Hanson,J.F.; Yohannes,R.A.; DeMarcus,L.S.; Smith,J.P.; Fumia,K.F.; Federinko,S.P.; Macias,E.A.; Olsen,E.T.; Sjoberg,P.A.
EPI671911	HA	United States	2015-Feb-04	A/Texas/4786/2015		Other Database Import	Gruner,W.E.; Jones,S.L.; Sinclair,L.E.; Sarria,S.H.; Bisaha,S.A.; Canas,L.C.; Baker,J.A.; Couch,M.R.; Garrett,C.M.; Powell,M.L.; Hanson,J.F.; Yohannes,R.A.; DeMarcus,L.S.; Smith,J.P.; Fumia,K.F.; Federinko,S.P.; Macias,E.A.; Olsen,E.T.; Sjoberg,P.A.
EPI671910	HA	Korea, Republic of	2015-Feb-19	A/South Korea/4785/2015		Other Database Import	Gruner,W.E.; Jones,S.L.; Sinclair,L.E.; Sarria,S.H.; Bisaha,S.A.; Canas,L.C.; Baker,J.A.; Couch,M.R.; Garrett,C.M.; Powell,M.L.; Hanson,J.F.; Yohannes,R.A.; DeMarcus,L.S.; Smith,J.P.; Fumia,K.F.; Federinko,S.P.; Macias,E.A.; Olsen,E.T.; Sjoberg,P.A.
EPI888843	NA	Korea, Republic of	2015-Feb-19	A/South Korea/4785/2015		Other Database Import	Gruner,W.E.; Jones,S.L.; Sinclair,L.E.; Sarria,S.H.; Bisaha,S.A.; Canas,L.C.; Baker,J.A.; Couch,M.R.; Garrett,C.M.; Powell,M.L.; Hanson,J.F.; Yohannes,R.A.; DeMarcus,L.S.; Smith,J.P.; Fumia,K.F.; Federinko,S.P.; Macias,E.A.; Olsen,E.T.; Sjoberg,P.A.
EPI671909	HA	Korea, Republic of	2015-Feb-23	A/South Korea/4784/2015		Other Database Import	Gruner,W.E.; Jones,S.L.; Sinclair,L.E.; Sarria,S.H.; Bisaha,S.A.; Canas,L.C.; Baker,J.A.; Couch,M.R.; Garrett,C.M.; Powell,M.L.; Hanson,J.F.; Yohannes,R.A.; DeMarcus,L.S.; Smith,J.P.; Fumia,K.F.; Federinko,S.P.; Macias,E.A.; Olsen,E.T.; Sjoberg,P.A.
EPI888842	NA	Korea, Republic of	2015-Feb-23	A/South Korea/4784/2015		Other Database Import	Gruner,W.E.; Jones,S.L.; Sinclair,L.E.; Sarria,S.H.; Bisaha,S.A.; Canas,L.C.; Baker,J.A.; Couch,M.R.; Garrett,C.M.; Powell,M.L.; Hanson,J.F.; Yohannes,R.A.; DeMarcus,L.S.; Smith,J.P.; Fumia,K.F.; Federinko,S.P.; Macias,E.A.; Olsen,E.T.; Sjoberg,P.A.
EPI671908	HA	Korea, Republic of	2015-Feb-12	A/South Korea/4783/2015		Other Database Import	Gruner,W.E.; Jones,S.L.; Sinclair,L.E.; Sarria,S.H.; Bisaha,S.A.; Canas,L.C.; Baker,J.A.; Couch,M.R.; Garrett,C.M.; Powell,M.L.; Hanson,J.F.; Yohannes,R.A.; DeMarcus,L.S.; Smith,J.P.; Fumia,K.F.; Federinko,S.P.; Macias,E.A.; Olsen,E.T.; Sjoberg,P.A.
EPI671907	HA	Korea, Republic of	2015-Feb-03	A/South Korea/4782/2015		Other Database Import	Gruner,W.E.; Jones,S.L.; Sinclair,L.E.; Sarria,S.H.; Bisaha,S.A.; Canas,L.C.; Baker,J.A.; Couch,M.R.; Garrett,C.M.; Powell,M.L.; Hanson,J.F.; Yohannes,R.A.; DeMarcus,L.S.; Smith,J.P.; Fumia,K.F.; Federinko,S.P.; Macias,E.A.; Olsen,E.T.; Sjoberg,P.A.
EPI888850	NA	Korea, Republic of	2015-Feb-03	A/South Korea/4782/2015		Other Database Import	Gruner,W.E.; Jones,S.L.; Sinclair,L.E.; Sarria,S.H.; Bisaha,S.A.; Canas,L.C.; Baker,J.A.; Couch,M.R.; Garrett,C.M.; Powell,M.L.; Hanson,J.F.; Yohannes,R.A.; DeMarcus,L.S.; Smith,J.P.; Fumia,K.F.; Federinko,S.P.; Macias,E.A.; Olsen,E.T.; Sjoberg,P.A.
EPI671903	HA	United States	2015-Feb-27	A/South Carolina/4778/2015		Other Database Import	Gruner,W.E.; Jones,S.L.; Sinclair,L.E.; Sarria,S.H.; Bisaha,S.A.; Canas,L.C.; Baker,J.A.; Couch,M.R.; Garrett,C.M.; Powell,M.L.; Hanson,J.F.; Yohannes,R.A.; DeMarcus,L.S.; Smith,J.P.; Fumia,K.F.; Federinko,S.P.; Macias,E.A.; Olsen,E.T.; Sjoberg,P.A.
EPI888849	NA	United States	2015-Feb-27	A/South Carolina/4778/2015		Other Database Import	Gruner,W.E.; Jones,S.L.; Sinclair,L.E.; Sarria,S.H.; Bisaha,S.A.; Canas,L.C.; Baker,J.A.; Couch,M.R.; Garrett,C.M.; Powell,M.L.; Hanson,J.F.; Yohannes,R.A.; DeMarcus,L.S.; Smith,J.P.; Fumia,K.F.; Federinko,S.P.; Macias,E.A.; Olsen,E.T.; Sjoberg,P.A.
EPI671902	HA	United States	2015-Feb-04	A/South Carolina/4777/2015		Other Database Import	Gruner,W.E.; Jones,S.L.; Sinclair,L.E.; Sarria,S.H.; Bisaha,S.A.; Canas,L.C.; Baker,J.A.; Couch,M.R.; Garrett,C.M.; Powell,M.L.; Hanson,J.F.; Yohannes,R.A.; DeMarcus,L.S.; Smith,J.P.; Fumia,K.F.; Federinko,S.P.; Macias,E.A.; Olsen,E.T.; Sjoberg,P.A.
EPI671901	HA	United States	2015-Feb-05	A/South Carolina/4776/2015		Other Database Import	Gruner,W.E.; Jones,S.L.; Sinclair,L.E.; Sarria,S.H.; Bisaha,S.A.; Canas,L.C.; Baker,J.A.; Couch,M.R.; Garrett,C.M.; Powell,M.L.; Hanson,J.F.; Yohannes,R.A.; DeMarcus,L.S.; Smith,J.P.; Fumia,K.F.; Federinko,S.P.; Macias,E.A.; Olsen,E.T.; Sjoberg,P.A.
EPI671900	HA	United States	2015-Feb-18	A/Rhode Island/4775/2015		Other Database Import	Gruner,W.E.; Jones,S.L.; Sinclair,L.E.; Sarria,S.H.; Bisaha,S.A.; Canas,L.C.; Baker,J.A.; Couch,M.R.; Garrett,C.M.; Powell,M.L.; Hanson,J.F.; Yohannes,R.A.; DeMarcus,L.S.; Smith,J.P.; Fumia,K.F.; Federinko,S.P.; Macias,E.A.; Olsen,E.T.; Sjoberg,P.A.
EPI888848	NA	United States	2015-Feb-18	A/Rhode Island/4775/2015		Other Database Import	Gruner,W.E.; Jones,S.L.; Sinclair,L.E.; Sarria,S.H.; Bisaha,S.A.; Canas,L.C.; Baker,J.A.; Couch,M.R.; Garrett,C.M.; Powell,M.L.; Hanson,J.F.; Yohannes,R.A.; DeMarcus,L.S.; Smith,J.P.; Fumia,K.F.; Federinko,S.P.; Macias,E.A.; Olsen,E.T.; Sjoberg,P.A.
EPI671899	HA	United States	2015-Feb-02	A/Oklahoma/4774/2015		Other Database Import	Gruner,W.E.; Jones,S.L.; Sinclair,L.E.; Sarria,S.H.; Bisaha,S.A.; Canas,L.C.; Baker,J.A.; Couch,M.R.; Garrett,C.M.; Powell,M.L.; Hanson,J.F.; Yohannes,R.A.; DeMarcus,L.S.; Smith,J.P.; Fumia,K.F.; Federinko,S.P.; Macias,E.A.; Olsen,E.T.; Sjoberg,P.A.
EPI671897	HA	United States	2015-Feb-04	A/North Dakota/4772/2015		Other Database Import	Gruner,W.E.; Jones,S.L.; Sinclair,L.E.; Sarria,S.H.; Bisaha,S.A.; Canas,L.C.; Baker,J.A.; Couch,M.R.; Garrett,C.M.; Powell,M.L.; Hanson,J.F.; Yohannes,R.A.; DeMarcus,L.S.; Smith,J.P.; Fumia,K.F.; Federinko,S.P.; Macias,E.A.; Olsen,E.T.; Sjoberg,P.A.
EPI671894	HA	United States	2015-Feb-09	A/Maryland/4769/2015		Other Database Import	Gruner,W.E.; Jones,S.L.; Sinclair,L.E.; Sarria,S.H.; Bisaha,S.A.; Canas,L.C.; Baker,J.A.; Couch,M.R.; Garrett,C.M.; Powell,M.L.; Hanson,J.F.; Yohannes,R.A.; DeMarcus,L.S.; Smith,J.P.; Fumia,K.F.; Federinko,S.P.; Macias,E.A.; Olsen,E.T.; Sjoberg,P.A.
EPI671893	HA	United States	2015-Feb-11	A/Louisiana/4768/2015		Other Database Import	Gruner,W.E.; Jones,S.L.; Sinclair,L.E.; Sarria,S.H.; Bisaha,S.A.; Canas,L.C.; Baker,J.A.; Couch,M.R.; Garrett,C.M.; Powell,M.L.; Hanson,J.F.; Yohannes,R.A.; DeMarcus,L.S.; Smith,J.P.; Fumia,K.F.; Federinko,S.P.; Macias,E.A.; Olsen,E.T.; Sjoberg,P.A.
EPI888846	NA	United States	2015-Feb-11	A/Louisiana/4768/2015		Other Database Import	Gruner,W.E.; Jones,S.L.; Sinclair,L.E.; Sarria,S.H.; Bisaha,S.A.; Canas,L.C.; Baker,J.A.; Couch,M.R.; Garrett,C.M.; Powell,M.L.; Hanson,J.F.; Yohannes,R.A.; DeMarcus,L.S.; Smith,J.P.; Fumia,K.F.; Federinko,S.P.; Macias,E.A.; Olsen,E.T.; Sjoberg,P.A.
EPI671892	HA	Japan	2015-Feb-21	A/Japan/4767/2015		Other Database Import	Gruner,W.E.; Jones,S.L.; Sinclair,L.E.; Sarria,S.H.; Bisaha,S.A.; Canas,L.C.; Baker,J.A.; Couch,M.R.; Garrett,C.M.; Powell,M.L.; Hanson,J.F.; Yohannes,R.A.; DeMarcus,L.S.; Smith,J.P.; Fumia,K.F.; Federinko,S.P.; Macias,E.A.; Olsen,E.T.; Sjoberg,P.A.
EPI671889	HA	Japan	2015-Feb-20	A/Japan/4764/2015		Other Database Import	Gruner,W.E.; Jones,S.L.; Sinclair,L.E.; Sarria,S.H.; Bisaha,S.A.; Canas,L.C.; Baker,J.A.; Couch,M.R.; Garrett,C.M.; Powell,M.L.; Hanson,J.F.; Yohannes,R.A.; DeMarcus,L.S.; Smith,J.P.; Fumia,K.F.; Federinko,S.P.; Macias,E.A.; Olsen,E.T.; Sjoberg,P.A.
EPI671888	HA	Japan	2015-Feb-13	A/Japan/4763/2015		Other Database Import	Gruner,W.E.; Jones,S.L.; Sinclair,L.E.; Sarria,S.H.; Bisaha,S.A.; Canas,L.C.; Baker,J.A.; Couch,M.R.; Garrett,C.M.; Powell,M.L.; Hanson,J.F.; Yohannes,R.A.; DeMarcus,L.S.; Smith,J.P.; Fumia,K.F.; Federinko,S.P.; Macias,E.A.; Olsen,E.T.; Sjoberg,P.A.
EPI671883	HA	Japan	2015-Feb-08	A/Japan/4758/2015		Other Database Import	Gruner,W.E.; Jones,S.L.; Sinclair,L.E.; Sarria,S.H.; Bisaha,S.A.; Canas,L.C.; Baker,J.A.; Couch,M.R.; Garrett,C.M.; Powell,M.L.; Hanson,J.F.; Yohannes,R.A.; DeMarcus,L.S.; Smith,J.P.; Fumia,K.F.; Federinko,S.P.; Macias,E.A.; Olsen,E.T.; Sjoberg,P.A.
EPI671882	HA	Japan	2015-Feb-08	A/Japan/4757/2015		Other Database Import	Gruner,W.E.; Jones,S.L.; Sinclair,L.E.; Sarria,S.H.; Bisaha,S.A.; Canas,L.C.; Baker,J.A.; Couch,M.R.; Garrett,C.M.; Powell,M.L.; Hanson,J.F.; Yohannes,R.A.; DeMarcus,L.S.; Smith,J.P.; Fumia,K.F.; Federinko,S.P.; Macias,E.A.; Olsen,E.T.; Sjoberg,P.A.
EPI671881	HA	Japan	2015-Feb-08	A/Japan/4756/2015		Other Database Import	Gruner,W.E.; Jones,S.L.; Sinclair,L.E.; Sarria,S.H.; Bisaha,S.A.; Canas,L.C.; Baker,J.A.; Couch,M.R.; Garrett,C.M.; Powell,M.L.; Hanson,J.F.; Yohannes,R.A.; DeMarcus,L.S.; Smith,J.P.; Fumia,K.F.; Federinko,S.P.; Macias,E.A.; Olsen,E.T.; Sjoberg,P.A.
EPI888840	NA	Japan	2015-Feb-08	A/Japan/4756/2015		Other Database Import	Gruner,W.E.; Jones,S.L.; Sinclair,L.E.; Sarria,S.H.; Bisaha,S.A.; Canas,L.C.; Baker,J.A.; Couch,M.R.; Garrett,C.M.; Powell,M.L.; Hanson,J.F.; Yohannes,R.A.; DeMarcus,L.S.; Smith,J.P.; Fumia,K.F.; Federinko,S.P.; Macias,E.A.; Olsen,E.T.; Sjoberg,P.A.
EPI671880	HA	Japan	2015-Feb-08	A/Japan/4755/2015		Other Database Import	Gruner,W.E.; Jones,S.L.; Sinclair,L.E.; Sarria,S.H.; Bisaha,S.A.; Canas,L.C.; Baker,J.A.; Couch,M.R.; Garrett,C.M.; Powell,M.L.; Hanson,J.F.; Yohannes,R.A.; DeMarcus,L.S.; Smith,J.P.; Fumia,K.F.; Federinko,S.P.; Macias,E.A.; Olsen,E.T.; Sjoberg,P.A.
EPI671879	HA	Japan	2015-Feb-03	A/Japan/4754/2015		Other Database Import	Gruner,W.E.; Jones,S.L.; Sinclair,L.E.; Sarria,S.H.; Bisaha,S.A.; Canas,L.C.; Baker,J.A.; Couch,M.R.; Garrett,C.M.; Powell,M.L.; Hanson,J.F.; Yohannes,R.A.; DeMarcus,L.S.; Smith,J.P.; Fumia,K.F.; Federinko,S.P.; Macias,E.A.; Olsen,E.T.; Sjoberg,P.A.
EPI671878	HA	Japan	2015-Feb-06	A/Japan/4753/2015		Other Database Import	Gruner,W.E.; Jones,S.L.; Sinclair,L.E.; Sarria,S.H.; Bisaha,S.A.; Canas,L.C.; Baker,J.A.; Couch,M.R.; Garrett,C.M.; Powell,M.L.; Hanson,J.F.; Yohannes,R.A.; DeMarcus,L.S.; Smith,J.P.; Fumia,K.F.; Federinko,S.P.; Macias,E.A.; Olsen,E.T.; Sjoberg,P.A.
EPI671876	HA	Japan	2015-Feb-04	A/Japan/4751/2015		Other Database Import	Gruner,W.E.; Jones,S.L.; Sinclair,L.E.; Sarria,S.H.; Bisaha,S.A.; Canas,L.C.; Baker,J.A.; Couch,M.R.; Garrett,C.M.; Powell,M.L.; Hanson,J.F.; Yohannes,R.A.; DeMarcus,L.S.; Smith,J.P.; Fumia,K.F.; Federinko,S.P.; Macias,E.A.; Olsen,E.T.; Sjoberg,P.A.
EPI671874	HA	Japan	2015-Feb-01	A/Japan/4749/2015		Other Database Import	Gruner,W.E.; Jones,S.L.; Sinclair,L.E.; Sarria,S.H.; Bisaha,S.A.; Canas,L.C.; Baker,J.A.; Couch,M.R.; Garrett,C.M.; Powell,M.L.; Hanson,J.F.; Yohannes,R.A.; DeMarcus,L.S.; Smith,J.P.; Fumia,K.F.; Federinko,S.P.; Macias,E.A.; Olsen,E.T.; Sjoberg,P.A.
EPI671868	HA	Guam	2015-Feb-10	A/Guam/4743/2015		Other Database Import	Gruner,W.E.; Jones,S.L.; Sinclair,L.E.; Sarria,S.H.; Bisaha,S.A.; Canas,L.C.; Baker,J.A.; Couch,M.R.; Garrett,C.M.; Powell,M.L.; Hanson,J.F.; Yohannes,R.A.; DeMarcus,L.S.; Smith,J.P.; Fumia,K.F.; Federinko,S.P.; Macias,E.A.; Olsen,E.T.; Sjoberg,P.A.
EPI888837	NA	Guam	2015-Feb-10	A/Guam/4743/2015		Other Database Import	Gruner,W.E.; Jones,S.L.; Sinclair,L.E.; Sarria,S.H.; Bisaha,S.A.; Canas,L.C.; Baker,J.A.; Couch,M.R.; Garrett,C.M.; Powell,M.L.; Hanson,J.F.; Yohannes,R.A.; DeMarcus,L.S.; Smith,J.P.; Fumia,K.F.; Federinko,S.P.; Macias,E.A.; Olsen,E.T.; Sjoberg,P.A.
EPI671867	HA	United States	2015-Feb-11	A/District of Columbia/4742/2015		Other Database Import	Gruner,W.E.; Jones,S.L.; Sinclair,L.E.; Sarria,S.H.; Bisaha,S.A.; Canas,L.C.; Baker,J.A.; Couch,M.R.; Garrett,C.M.; Powell,M.L.; Hanson,J.F.; Yohannes,R.A.; DeMarcus,L.S.; Smith,J.P.; Fumia,K.F.; Federinko,S.P.; Macias,E.A.; Olsen,E.T.; Sjoberg,P.A.
EPI888836	NA	United States	2015-Feb-11	A/District of Columbia/4742/2015		Other Database Import	Gruner,W.E.; Jones,S.L.; Sinclair,L.E.; Sarria,S.H.; Bisaha,S.A.; Canas,L.C.; Baker,J.A.; Couch,M.R.; Garrett,C.M.; Powell,M.L.; Hanson,J.F.; Yohannes,R.A.; DeMarcus,L.S.; Smith,J.P.; Fumia,K.F.; Federinko,S.P.; Macias,E.A.; Olsen,E.T.; Sjoberg,P.A.
EPI671866	HA	United States	2015-Feb-04	A/Delware/4741/2015		Other Database Import	Gruner,W.E.; Jones,S.L.; Sinclair,L.E.; Sarria,S.H.; Bisaha,S.A.; Canas,L.C.; Baker,J.A.; Couch,M.R.; Garrett,C.M.; Powell,M.L.; Hanson,J.F.; Yohannes,R.A.; DeMarcus,L.S.; Smith,J.P.; Fumia,K.F.; Federinko,S.P.; Macias,E.A.; Olsen,E.T.; Sjoberg,P.A.
EPI671865	HA	United States	2015-Feb-13	A/Connecticut/4740/2015		Other Database Import	Gruner,W.E.; Jones,S.L.; Sinclair,L.E.; Sarria,S.H.; Bisaha,S.A.; Canas,L.C.; Baker,J.A.; Couch,M.R.; Garrett,C.M.; Powell,M.L.; Hanson,J.F.; Yohannes,R.A.; DeMarcus,L.S.; Smith,J.P.; Fumia,K.F.; Federinko,S.P.; Macias,E.A.; Olsen,E.T.; Sjoberg,P.A.
EPI671864	HA	United States	2015-Feb-06	A/California/4739/2015		Other Database Import	Gruner,W.E.; Jones,S.L.; Sinclair,L.E.; Sarria,S.H.; Bisaha,S.A.; Canas,L.C.; Baker,J.A.; Couch,M.R.; Garrett,C.M.; Powell,M.L.; Hanson,J.F.; Yohannes,R.A.; DeMarcus,L.S.; Smith,J.P.; Fumia,K.F.; Federinko,S.P.; Macias,E.A.; Olsen,E.T.; Sjoberg,P.A.
EPI671863	HA	United States	2015-Feb-04	A/California/4738/2015		Other Database Import	Gruner,W.E.; Jones,S.L.; Sinclair,L.E.; Sarria,S.H.; Bisaha,S.A.; Canas,L.C.; Baker,J.A.; Couch,M.R.; Garrett,C.M.; Powell,M.L.; Hanson,J.F.; Yohannes,R.A.; DeMarcus,L.S.; Smith,J.P.; Fumia,K.F.; Federinko,S.P.; Macias,E.A.; Olsen,E.T.; Sjoberg,P.A.
EPI671862	HA	United States	2015-Feb-05	A/California/4737/2015		Other Database Import	Gruner,W.E.; Jones,S.L.; Sinclair,L.E.; Sarria,S.H.; Bisaha,S.A.; Canas,L.C.; Baker,J.A.; Couch,M.R.; Garrett,C.M.; Powell,M.L.; Hanson,J.F.; Yohannes,R.A.; DeMarcus,L.S.; Smith,J.P.; Fumia,K.F.; Federinko,S.P.; Macias,E.A.; Olsen,E.T.; Sjoberg,P.A.
EPI671861	HA	United States	2015-Feb-18	A/Arkansas/4736/2015		Other Database Import	Gruner,W.E.; Jones,S.L.; Sinclair,L.E.; Sarria,S.H.; Bisaha,S.A.; Canas,L.C.; Baker,J.A.; Couch,M.R.; Garrett,C.M.; Powell,M.L.; Hanson,J.F.; Yohannes,R.A.; DeMarcus,L.S.; Smith,J.P.; Fumia,K.F.; Federinko,S.P.; Macias,E.A.; Olsen,E.T.; Sjoberg,P.A.
EPI671860	HA	United States	2015-Feb-03	A/Arizona/4735/2015		Other Database Import	Gruner,W.E.; Jones,S.L.; Sinclair,L.E.; Sarria,S.H.; Bisaha,S.A.; Canas,L.C.; Baker,J.A.; Couch,M.R.; Garrett,C.M.; Powell,M.L.; Hanson,J.F.; Yohannes,R.A.; DeMarcus,L.S.; Smith,J.P.; Fumia,K.F.; Federinko,S.P.; Macias,E.A.; Olsen,E.T.; Sjoberg,P.A.
EPI671859	HA	United States	2015-Feb-03	A/Arizona/4734/2015		Other Database Import	Gruner,W.E.; Jones,S.L.; Sinclair,L.E.; Sarria,S.H.; Bisaha,S.A.; Canas,L.C.; Baker,J.A.; Couch,M.R.; Garrett,C.M.; Powell,M.L.; Hanson,J.F.; Yohannes,R.A.; DeMarcus,L.S.; Smith,J.P.; Fumia,K.F.; Federinko,S.P.; Macias,E.A.; Olsen,E.T.; Sjoberg,P.A.
EPI671858	HA	United States	2015-Feb-05	A/Alaska/4733/2015		Other Database Import	Gruner,W.E.; Jones,S.L.; Sinclair,L.E.; Sarria,S.H.; Bisaha,S.A.; Canas,L.C.; Baker,J.A.; Couch,M.R.; Garrett,C.M.; Powell,M.L.; Hanson,J.F.; Yohannes,R.A.; DeMarcus,L.S.; Smith,J.P.; Fumia,K.F.; Federinko,S.P.; Macias,E.A.; Olsen,E.T.; Sjoberg,P.A.
EPI888835	NA	United States	2015-Feb-05	A/Alaska/4733/2015		Other Database Import	Gruner,W.E.; Jones,S.L.; Sinclair,L.E.; Sarria,S.H.; Bisaha,S.A.; Canas,L.C.; Baker,J.A.; Couch,M.R.; Garrett,C.M.; Powell,M.L.; Hanson,J.F.; Yohannes,R.A.; DeMarcus,L.S.; Smith,J.P.; Fumia,K.F.; Federinko,S.P.; Macias,E.A.; Olsen,E.T.; Sjoberg,P.A.
EPI670656	PB1	Guadeloupe	2015-Feb-25	A/Guadeloupe/9153/2015	National Influenza Center French Guiana and French Indies	Centers for Disease Control and Prevention
EPI670651	NP	Guadeloupe	2015-Feb-25	A/Guadeloupe/9153/2015	National Influenza Center French Guiana and French Indies	Centers for Disease Control and Prevention
EPI670652	NS	Guadeloupe	2015-Feb-25	A/Guadeloupe/9153/2015	National Influenza Center French Guiana and French Indies	Centers for Disease Control and Prevention
EPI670653	MP	Guadeloupe	2015-Feb-25	A/Guadeloupe/9153/2015	National Influenza Center French Guiana and French Indies	Centers for Disease Control and Prevention
EPI670654	PA	Guadeloupe	2015-Feb-25	A/Guadeloupe/9153/2015	National Influenza Center French Guiana and French Indies	Centers for Disease Control and Prevention
EPI670655	PB2	Guadeloupe	2015-Feb-25	A/Guadeloupe/9153/2015	National Influenza Center French Guiana and French Indies	Centers for Disease Control and Prevention
EPI670657	NA	Guadeloupe	2015-Feb-25	A/Guadeloupe/9153/2015	National Influenza Center French Guiana and French Indies	Centers for Disease Control and Prevention
EPI670658	HA	Guadeloupe	2015-Feb-25	A/Guadeloupe/9153/2015	National Influenza Center French Guiana and French Indies	Centers for Disease Control and Prevention
EPI670648	PB1	Guadeloupe	2015-Feb-24	A/Guadeloupe/9096/2015	National Influenza Center French Guiana and French Indies	Centers for Disease Control and Prevention
EPI670643	NP	Guadeloupe	2015-Feb-24	A/Guadeloupe/9096/2015	National Influenza Center French Guiana and French Indies	Centers for Disease Control and Prevention
EPI670644	NS	Guadeloupe	2015-Feb-24	A/Guadeloupe/9096/2015	National Influenza Center French Guiana and French Indies	Centers for Disease Control and Prevention
EPI670645	MP	Guadeloupe	2015-Feb-24	A/Guadeloupe/9096/2015	National Influenza Center French Guiana and French Indies	Centers for Disease Control and Prevention
EPI670646	PA	Guadeloupe	2015-Feb-24	A/Guadeloupe/9096/2015	National Influenza Center French Guiana and French Indies	Centers for Disease Control and Prevention
EPI670647	PB2	Guadeloupe	2015-Feb-24	A/Guadeloupe/9096/2015	National Influenza Center French Guiana and French Indies	Centers for Disease Control and Prevention
EPI670649	NA	Guadeloupe	2015-Feb-24	A/Guadeloupe/9096/2015	National Influenza Center French Guiana and French Indies	Centers for Disease Control and Prevention
EPI670650	HA	Guadeloupe	2015-Feb-24	A/Guadeloupe/9096/2015	National Influenza Center French Guiana and French Indies	Centers for Disease Control and Prevention
EPI670628	NP	Martinique	2015-Feb-20	A/Martinique/2112/2015	National Influenza Center French Guiana and French Indies	Centers for Disease Control and Prevention
EPI670629	NS	Martinique	2015-Feb-20	A/Martinique/2112/2015	National Influenza Center French Guiana and French Indies	Centers for Disease Control and Prevention
EPI670630	MP	Martinique	2015-Feb-20	A/Martinique/2112/2015	National Influenza Center French Guiana and French Indies	Centers for Disease Control and Prevention
EPI670631	PA	Martinique	2015-Feb-20	A/Martinique/2112/2015	National Influenza Center French Guiana and French Indies	Centers for Disease Control and Prevention
EPI670632	PB1	Martinique	2015-Feb-20	A/Martinique/2112/2015	National Influenza Center French Guiana and French Indies	Centers for Disease Control and Prevention
EPI670633	NA	Martinique	2015-Feb-20	A/Martinique/2112/2015	National Influenza Center French Guiana and French Indies	Centers for Disease Control and Prevention
EPI670634	HA	Martinique	2015-Feb-20	A/Martinique/2112/2015	National Influenza Center French Guiana and French Indies	Centers for Disease Control and Prevention
EPI667978	PB1	Russian Federation	2015-Feb-20	A/Chelyabinsk/192/2015	State Research Center of Virology and Biotechnology (VECTOR)	Centers for Disease Control and Prevention
EPI667973	NP	Russian Federation	2015-Feb-20	A/Chelyabinsk/192/2015	State Research Center of Virology and Biotechnology (VECTOR)	Centers for Disease Control and Prevention
EPI667974	NS	Russian Federation	2015-Feb-20	A/Chelyabinsk/192/2015	State Research Center of Virology and Biotechnology (VECTOR)	Centers for Disease Control and Prevention
EPI667975	MP	Russian Federation	2015-Feb-20	A/Chelyabinsk/192/2015	State Research Center of Virology and Biotechnology (VECTOR)	Centers for Disease Control and Prevention
EPI667976	PA	Russian Federation	2015-Feb-20	A/Chelyabinsk/192/2015	State Research Center of Virology and Biotechnology (VECTOR)	Centers for Disease Control and Prevention
EPI667977	PB2	Russian Federation	2015-Feb-20	A/Chelyabinsk/192/2015	State Research Center of Virology and Biotechnology (VECTOR)	Centers for Disease Control and Prevention
EPI667979	NA	Russian Federation	2015-Feb-20	A/Chelyabinsk/192/2015	State Research Center of Virology and Biotechnology (VECTOR)	Centers for Disease Control and Prevention
EPI667980	HA	Russian Federation	2015-Feb-20	A/Chelyabinsk/192/2015	State Research Center of Virology and Biotechnology (VECTOR)	Centers for Disease Control and Prevention
EPI667919	NP	Saint Vincent and the Grenadines	2015-Feb-16	A/St. Vincent And Grenadines/424/2015	Caribbean Epidemiology Center	Centers for Disease Control and Prevention
EPI667920	NS	Saint Vincent and the Grenadines	2015-Feb-16	A/St. Vincent And Grenadines/424/2015	Caribbean Epidemiology Center	Centers for Disease Control and Prevention
EPI667921	MP	Saint Vincent and the Grenadines	2015-Feb-16	A/St. Vincent And Grenadines/424/2015	Caribbean Epidemiology Center	Centers for Disease Control and Prevention
EPI667922	PA	Saint Vincent and the Grenadines	2015-Feb-16	A/St. Vincent And Grenadines/424/2015	Caribbean Epidemiology Center	Centers for Disease Control and Prevention
EPI667923	PB2	Saint Vincent and the Grenadines	2015-Feb-16	A/St. Vincent And Grenadines/424/2015	Caribbean Epidemiology Center	Centers for Disease Control and Prevention
EPI667924	PB1	Saint Vincent and the Grenadines	2015-Feb-16	A/St. Vincent And Grenadines/424/2015	Caribbean Epidemiology Center	Centers for Disease Control and Prevention
EPI667925	NA	Saint Vincent and the Grenadines	2015-Feb-16	A/St. Vincent And Grenadines/424/2015	Caribbean Epidemiology Center	Centers for Disease Control and Prevention
EPI667926	HA	Saint Vincent and the Grenadines	2015-Feb-16	A/St. Vincent And Grenadines/424/2015	Caribbean Epidemiology Center	Centers for Disease Control and Prevention
EPI667912	NS	Saint Vincent and the Grenadines	2015-Feb-10	A/St. Vincent And Grenadines/422/2015	Caribbean Epidemiology Center	Centers for Disease Control and Prevention
EPI667913	MP	Saint Vincent and the Grenadines	2015-Feb-10	A/St. Vincent And Grenadines/422/2015	Caribbean Epidemiology Center	Centers for Disease Control and Prevention
EPI667914	PA	Saint Vincent and the Grenadines	2015-Feb-10	A/St. Vincent And Grenadines/422/2015	Caribbean Epidemiology Center	Centers for Disease Control and Prevention
EPI667915	PB2	Saint Vincent and the Grenadines	2015-Feb-10	A/St. Vincent And Grenadines/422/2015	Caribbean Epidemiology Center	Centers for Disease Control and Prevention
EPI667916	PB1	Saint Vincent and the Grenadines	2015-Feb-10	A/St. Vincent And Grenadines/422/2015	Caribbean Epidemiology Center	Centers for Disease Control and Prevention
EPI667917	NA	Saint Vincent and the Grenadines	2015-Feb-10	A/St. Vincent And Grenadines/422/2015	Caribbean Epidemiology Center	Centers for Disease Control and Prevention
EPI667918	HA	Saint Vincent and the Grenadines	2015-Feb-10	A/St. Vincent And Grenadines/422/2015	Caribbean Epidemiology Center	Centers for Disease Control and Prevention
EPI667911	NP	Saint Vincent and the Grenadines	2015-Feb-10	A/St. Vincent And Grenadines/422/2015	Caribbean Epidemiology Center	Centers for Disease Control and Prevention
EPI667728	NP	Lao, People's Democratic Republic	2015-Feb-25	A/Laos/218/2015	National Center for Laboratory and Epidemiology	Centers for Disease Control and Prevention
EPI667729	NS	Lao, People's Democratic Republic	2015-Feb-25	A/Laos/218/2015	National Center for Laboratory and Epidemiology	Centers for Disease Control and Prevention
EPI667730	MP	Lao, People's Democratic Republic	2015-Feb-25	A/Laos/218/2015	National Center for Laboratory and Epidemiology	Centers for Disease Control and Prevention
EPI667731	PA	Lao, People's Democratic Republic	2015-Feb-25	A/Laos/218/2015	National Center for Laboratory and Epidemiology	Centers for Disease Control and Prevention
EPI667732	PB2	Lao, People's Democratic Republic	2015-Feb-25	A/Laos/218/2015	National Center for Laboratory and Epidemiology	Centers for Disease Control and Prevention
EPI667733	PB1	Lao, People's Democratic Republic	2015-Feb-25	A/Laos/218/2015	National Center for Laboratory and Epidemiology	Centers for Disease Control and Prevention
EPI667734	NA	Lao, People's Democratic Republic	2015-Feb-25	A/Laos/218/2015	National Center for Laboratory and Epidemiology	Centers for Disease Control and Prevention
EPI667735	HA	Lao, People's Democratic Republic	2015-Feb-25	A/Laos/218/2015	National Center for Laboratory and Epidemiology	Centers for Disease Control and Prevention
EPI667629	NP	Brazil	2015-Feb-18	A/Brazil/6261/2015	Instituto Adolfo Lutz	Centers for Disease Control and Prevention
EPI667630	NS	Brazil	2015-Feb-18	A/Brazil/6261/2015	Instituto Adolfo Lutz	Centers for Disease Control and Prevention
EPI667631	MP	Brazil	2015-Feb-18	A/Brazil/6261/2015	Instituto Adolfo Lutz	Centers for Disease Control and Prevention
EPI667632	PA	Brazil	2015-Feb-18	A/Brazil/6261/2015	Instituto Adolfo Lutz	Centers for Disease Control and Prevention
EPI667633	PB2	Brazil	2015-Feb-18	A/Brazil/6261/2015	Instituto Adolfo Lutz	Centers for Disease Control and Prevention
EPI667634	PB1	Brazil	2015-Feb-18	A/Brazil/6261/2015	Instituto Adolfo Lutz	Centers for Disease Control and Prevention
EPI667635	NA	Brazil	2015-Feb-18	A/Brazil/6261/2015	Instituto Adolfo Lutz	Centers for Disease Control and Prevention
EPI667636	HA	Brazil	2015-Feb-18	A/Brazil/6261/2015	Instituto Adolfo Lutz	Centers for Disease Control and Prevention
EPI667401	PB2	United States	2015-Feb-24	A/Wisconsin/20/2015		Other Database Import	Jernigan,D.; Wentworth,D.; Katz,J.; Barnes,J.; Garten,R.; Xu,X.
EPI667402	PB1	United States	2015-Feb-24	A/Wisconsin/20/2015		Other Database Import	Jernigan,D.; Wentworth,D.; Katz,J.; Barnes,J.; Garten,R.; Xu,X.
EPI667403	HA	United States	2015-Feb-24	A/Wisconsin/20/2015		Other Database Import	Jernigan,D.; Wentworth,D.; Katz,J.; Barnes,J.; Garten,R.; Xu,X.
EPI667404	NP	United States	2015-Feb-24	A/Wisconsin/20/2015		Other Database Import	Jernigan,D.; Wentworth,D.; Katz,J.; Barnes,J.; Garten,R.; Xu,X.
EPI667405	NA	United States	2015-Feb-24	A/Wisconsin/20/2015		Other Database Import	Jernigan,D.; Wentworth,D.; Katz,J.; Barnes,J.; Garten,R.; Xu,X.
EPI667406	MP	United States	2015-Feb-24	A/Wisconsin/20/2015		Other Database Import	Jernigan,D.; Wentworth,D.; Katz,J.; Barnes,J.; Garten,R.; Xu,X.
EPI667407	NS	United States	2015-Feb-24	A/Wisconsin/20/2015		Other Database Import	Jernigan,D.; Wentworth,D.; Katz,J.; Barnes,J.; Garten,R.; Xu,X.
EPI667395	PA	United States	2015-Feb-24	A/Wisconsin/20/2015		Other Database Import	Jernigan,D.; Wentworth,D.; Katz,J.; Barnes,J.; Garten,R.; Xu,X.
EPI934500	NS	United States	2015-Feb-24	A/Wisconsin/20/2015		Other Database Import	Jernigan,D.; Wentworth,D.; Katz,J.; Barnes,J.; Garten,R.; Xu,X.
EPI934516	PA	United States	2015-Feb-24	A/Wisconsin/20/2015		Other Database Import	Jernigan,D.; Wentworth,D.; Katz,J.; Barnes,J.; Garten,R.; Xu,X.
EPI934570	PB2	United States	2015-Feb-24	A/Wisconsin/20/2015		Other Database Import	Jernigan,D.; Wentworth,D.; Katz,J.; Barnes,J.; Garten,R.; Xu,X.
EPI934680	HA	United States	2015-Feb-24	A/Wisconsin/20/2015		Other Database Import	Jernigan,D.; Wentworth,D.; Katz,J.; Barnes,J.; Garten,R.; Xu,X.
EPI934592	PB1	United States	2015-Feb-24	A/Wisconsin/20/2015		Other Database Import	Jernigan,D.; Wentworth,D.; Katz,J.; Barnes,J.; Garten,R.; Xu,X.
EPI934333	NP	United States	2015-Feb-24	A/Wisconsin/20/2015		Other Database Import	Jernigan,D.; Wentworth,D.; Katz,J.; Barnes,J.; Garten,R.; Xu,X.
EPI934399	MP	United States	2015-Feb-24	A/Wisconsin/20/2015		Other Database Import	Jernigan,D.; Wentworth,D.; Katz,J.; Barnes,J.; Garten,R.; Xu,X.
EPI934371	NA	United States	2015-Feb-24	A/Wisconsin/20/2015		Other Database Import	Jernigan,D.; Wentworth,D.; Katz,J.; Barnes,J.; Garten,R.; Xu,X.
EPI663114	HA	United States	2015-Feb-02	A/Washington/4590/2015		Other Database Import	Gruner,W.E.; Jones,S.L.; Sinclair,L.E.; Sarria,S.H.; Bisaha,S.A.; Canas,L.C.; Baker,J.A.; Couch,M.R.; Garrett,C.M.; Powell,M.L.; Hanson,J.F.; Yohannes,R.A.; DeMarcus,L.S.; Smith,J.P.; Fumia,K.F.; Federinko,S.P.; Macias,E.A.; Olsen,E.T.; Sjoberg,P.A.
EPI663078	HA	United States	2015-Feb-04	A/New York/4554/2015		Other Database Import	Gruner,W.E.; Jones,S.L.; Sinclair,L.E.; Sarria,S.H.; Bisaha,S.A.; Canas,L.C.; Baker,J.A.; Couch,M.R.; Garrett,C.M.; Powell,M.L.; Hanson,J.F.; Yohannes,R.A.; DeMarcus,L.S.; Smith,J.P.; Fumia,K.F.; Federinko,S.P.; Macias,E.A.; Olsen,E.T.; Sjoberg,P.A.
EPI663077	HA	United States	2015-Feb-04	A/New York/4553/2015		Other Database Import	Gruner,W.E.; Jones,S.L.; Sinclair,L.E.; Sarria,S.H.; Bisaha,S.A.; Canas,L.C.; Baker,J.A.; Couch,M.R.; Garrett,C.M.; Powell,M.L.; Hanson,J.F.; Yohannes,R.A.; DeMarcus,L.S.; Smith,J.P.; Fumia,K.F.; Federinko,S.P.; Macias,E.A.; Olsen,E.T.; Sjoberg,P.A.
EPI663057	HA	United States	2015-Feb-02	A/Kansas/4533/2015		Other Database Import	Gruner,W.E.; Jones,S.L.; Sinclair,L.E.; Sarria,S.H.; Bisaha,S.A.; Canas,L.C.; Baker,J.A.; Couch,M.R.; Garrett,C.M.; Powell,M.L.; Hanson,J.F.; Yohannes,R.A.; DeMarcus,L.S.; Smith,J.P.; Fumia,K.F.; Federinko,S.P.; Macias,E.A.; Olsen,E.T.; Sjoberg,P.A.
EPI663031	HA	United States	2015-Feb-01	A/California/4507/2015		Other Database Import	Gruner,W.E.; Jones,S.L.; Sinclair,L.E.; Sarria,S.H.; Bisaha,S.A.; Canas,L.C.; Baker,J.A.; Couch,M.R.; Garrett,C.M.; Powell,M.L.; Hanson,J.F.; Yohannes,R.A.; DeMarcus,L.S.; Smith,J.P.; Fumia,K.F.; Federinko,S.P.; Macias,E.A.; Olsen,E.T.; Sjoberg,P.A.
EPI888827	NA	United States	2015-Feb-01	A/California/4507/2015		Other Database Import	Gruner,W.E.; Jones,S.L.; Sinclair,L.E.; Sarria,S.H.; Bisaha,S.A.; Canas,L.C.; Baker,J.A.; Couch,M.R.; Garrett,C.M.; Powell,M.L.; Hanson,J.F.; Yohannes,R.A.; DeMarcus,L.S.; Smith,J.P.; Fumia,K.F.; Federinko,S.P.; Macias,E.A.; Olsen,E.T.; Sjoberg,P.A.
EPI652300	MP	New Zealand	2015-Feb-03	A/Wellington/1/2015	Institute of Environmental Science & Research	WHO Collaborating Centre for Reference and Research on Influenza	Deng,Y-M.; Iannello,P.; Spirason,N.; Lau, H.; Komadina, N.
EPI652301	NA	New Zealand	2015-Feb-03	A/Wellington/1/2015	Institute of Environmental Science & Research	WHO Collaborating Centre for Reference and Research on Influenza	Deng,Y-M.; Iannello,P.; Spirason,N.; Lau, H.; Komadina, N.
EPI652302	HA	New Zealand	2015-Feb-03	A/Wellington/1/2015	Institute of Environmental Science & Research	WHO Collaborating Centre for Reference and Research on Influenza	Deng,Y-M.; Iannello,P.; Spirason,N.; Lau, H.; Komadina, N.
EPI652282	MP	New Zealand	2015-Feb-23	A/South Auckland/6/2015	Institute of Environmental Science & Research	WHO Collaborating Centre for Reference and Research on Influenza	Deng,Y-M.; Iannello,P.; Spirason,N.; Lau, H.; Komadina, N.
EPI652283	NA	New Zealand	2015-Feb-23	A/South Auckland/6/2015	Institute of Environmental Science & Research	WHO Collaborating Centre for Reference and Research on Influenza	Deng,Y-M.; Iannello,P.; Spirason,N.; Lau, H.; Komadina, N.
EPI652284	HA	New Zealand	2015-Feb-23	A/South Auckland/6/2015	Institute of Environmental Science & Research	WHO Collaborating Centre for Reference and Research on Influenza	Deng,Y-M.; Iannello,P.; Spirason,N.; Lau, H.; Komadina, N.
EPI652258	MP	Thailand	2015-Feb-06	A/Nonthaburi/5/2015	WHO National Influenza Centre, National Institute of Medical Research (NIMR)	WHO Collaborating Centre for Reference and Research on Influenza	Deng,Y-M.; Iannello,P.; Spirason,N.; Lau, H.; Komadina, N.
EPI652259	NA	Thailand	2015-Feb-06	A/Nonthaburi/5/2015	WHO National Influenza Centre, National Institute of Medical Research (NIMR)	WHO Collaborating Centre for Reference and Research on Influenza	Deng,Y-M.; Iannello,P.; Spirason,N.; Lau, H.; Komadina, N.
EPI652260	HA	Thailand	2015-Feb-06	A/Nonthaburi/5/2015	WHO National Influenza Centre, National Institute of Medical Research (NIMR)	WHO Collaborating Centre for Reference and Research on Influenza	Deng,Y-M.; Iannello,P.; Spirason,N.; Lau, H.; Komadina, N.
EPI652256	NA	Thailand	2015-Feb-03	A/Nonthaburi/4/2015	WHO National Influenza Centre, National Institute of Medical Research (NIMR)	WHO Collaborating Centre for Reference and Research on Influenza	Deng,Y-M.; Iannello,P.; Spirason,N.; Lau, H.; Komadina, N.
EPI652257	HA	Thailand	2015-Feb-03	A/Nonthaburi/4/2015	WHO National Influenza Centre, National Institute of Medical Research (NIMR)	WHO Collaborating Centre for Reference and Research on Influenza	Deng,Y-M.; Iannello,P.; Spirason,N.; Lau, H.; Komadina, N.
EPI652255	MP	Thailand	2015-Feb-03	A/Nonthaburi/4/2015	WHO National Influenza Centre, National Institute of Medical Research (NIMR)	WHO Collaborating Centre for Reference and Research on Influenza	Deng,Y-M.; Iannello,P.; Spirason,N.; Lau, H.; Komadina, N.
EPI652188	HA	Fiji	2015-Feb-23	A/Fiji/1/2015	National Centre for Scientific Services for Virology and Vector Borne Diseases	WHO Collaborating Centre for Reference and Research on Influenza	Deng,Y-M.; Iannello,P.; Spirason,N.; Lau, H.; Komadina, N.
EPI652186	MP	Fiji	2015-Feb-23	A/Fiji/1/2015	National Centre for Scientific Services for Virology and Vector Borne Diseases	WHO Collaborating Centre for Reference and Research on Influenza	Deng,Y-M.; Iannello,P.; Spirason,N.; Lau, H.; Komadina, N.
EPI652187	NA	Fiji	2015-Feb-23	A/Fiji/1/2015	National Centre for Scientific Services for Virology and Vector Borne Diseases	WHO Collaborating Centre for Reference and Research on Influenza	Deng,Y-M.; Iannello,P.; Spirason,N.; Lau, H.; Komadina, N.
EPI652047	MP	Australia	2015-Feb-02	A/Brisbane/21/2015	Queensland Health Scientific Services	WHO Collaborating Centre for Reference and Research on Influenza	Deng,Y-M.; Iannello,P.; Spirason,N.; Lau, H.; Komadina, N.
EPI652048	NA	Australia	2015-Feb-02	A/Brisbane/21/2015	Queensland Health Scientific Services	WHO Collaborating Centre for Reference and Research on Influenza	Deng,Y-M.; Iannello,P.; Spirason,N.; Lau, H.; Komadina, N.
EPI652049	HA	Australia	2015-Feb-02	A/Brisbane/21/2015	Queensland Health Scientific Services	WHO Collaborating Centre for Reference and Research on Influenza	Deng,Y-M.; Iannello,P.; Spirason,N.; Lau, H.; Komadina, N.
EPI652044	MP	Australia	2015-Feb-02	A/Brisbane/20/2015	Queensland Health Scientific Services	WHO Collaborating Centre for Reference and Research on Influenza	Deng,Y-M.; Iannello,P.; Spirason,N.; Lau, H.; Komadina, N.
EPI652045	NA	Australia	2015-Feb-02	A/Brisbane/20/2015	Queensland Health Scientific Services	WHO Collaborating Centre for Reference and Research on Influenza	Deng,Y-M.; Iannello,P.; Spirason,N.; Lau, H.; Komadina, N.
EPI652046	HA	Australia	2015-Feb-02	A/Brisbane/20/2015	Queensland Health Scientific Services	WHO Collaborating Centre for Reference and Research on Influenza	Deng,Y-M.; Iannello,P.; Spirason,N.; Lau, H.; Komadina, N.
EPI652029	MP	Australia	2015-Feb-21	A/Sydney/8/2015	Westmead Hospital	WHO Collaborating Centre for Reference and Research on Influenza	Deng,Y-M.; Iannello,P.; Spirason,N.; Lau, H.; Komadina, N.
EPI652030	NA	Australia	2015-Feb-21	A/Sydney/8/2015	Westmead Hospital	WHO Collaborating Centre for Reference and Research on Influenza	Deng,Y-M.; Iannello,P.; Spirason,N.; Lau, H.; Komadina, N.
EPI652031	HA	Australia	2015-Feb-21	A/Sydney/8/2015	Westmead Hospital	WHO Collaborating Centre for Reference and Research on Influenza	Deng,Y-M.; Iannello,P.; Spirason,N.; Lau, H.; Komadina, N.
EPI652023	MP	Australia	2015-Feb-19	A/South Australia/12/2015	Institute of Medical and Veterinary Science (IMVS)	WHO Collaborating Centre for Reference and Research on Influenza	Deng,Y-M.; Iannello,P.; Spirason,N.; Lau, H.; Komadina, N.
EPI652024	NA	Australia	2015-Feb-19	A/South Australia/12/2015	Institute of Medical and Veterinary Science (IMVS)	WHO Collaborating Centre for Reference and Research on Influenza	Deng,Y-M.; Iannello,P.; Spirason,N.; Lau, H.; Komadina, N.
EPI652025	HA	Australia	2015-Feb-19	A/South Australia/12/2015	Institute of Medical and Veterinary Science (IMVS)	WHO Collaborating Centre for Reference and Research on Influenza	Deng,Y-M.; Iannello,P.; Spirason,N.; Lau, H.; Komadina, N.
EPI652017	MP	Australia	2015-Feb-23	A/Tasmania/2/2015	Royal Hobart Hospital	WHO Collaborating Centre for Reference and Research on Influenza	Deng,Y-M.; Iannello,P.; Spirason,N.; Lau, H.; Komadina, N.
EPI652018	NA	Australia	2015-Feb-23	A/Tasmania/2/2015	Royal Hobart Hospital	WHO Collaborating Centre for Reference and Research on Influenza	Deng,Y-M.; Iannello,P.; Spirason,N.; Lau, H.; Komadina, N.
EPI652019	HA	Australia	2015-Feb-23	A/Tasmania/2/2015	Royal Hobart Hospital	WHO Collaborating Centre for Reference and Research on Influenza	Deng,Y-M.; Iannello,P.; Spirason,N.; Lau, H.; Komadina, N.
EPI652008	MP	Australia	2015-Feb-13	A/Tasmania/1/2015	Royal Hobart Hospital	WHO Collaborating Centre for Reference and Research on Influenza	Deng,Y-M.; Iannello,P.; Spirason,N.; Lau, H.; Komadina, N.
EPI652009	NA	Australia	2015-Feb-13	A/Tasmania/1/2015	Royal Hobart Hospital	WHO Collaborating Centre for Reference and Research on Influenza	Deng,Y-M.; Iannello,P.; Spirason,N.; Lau, H.; Komadina, N.
EPI652010	HA	Australia	2015-Feb-13	A/Tasmania/1/2015	Royal Hobart Hospital	WHO Collaborating Centre for Reference and Research on Influenza	Deng,Y-M.; Iannello,P.; Spirason,N.; Lau, H.; Komadina, N.
EPI652005	MP	Australia	2015-Feb-13	A/South Australia/11/2015	Institute of Medical and Veterinary Science (IMVS)	WHO Collaborating Centre for Reference and Research on Influenza	Deng,Y-M.; Iannello,P.; Spirason,N.; Lau, H.; Komadina, N.
EPI652006	NA	Australia	2015-Feb-13	A/South Australia/11/2015	Institute of Medical and Veterinary Science (IMVS)	WHO Collaborating Centre for Reference and Research on Influenza	Deng,Y-M.; Iannello,P.; Spirason,N.; Lau, H.; Komadina, N.
EPI652007	HA	Australia	2015-Feb-13	A/South Australia/11/2015	Institute of Medical and Veterinary Science (IMVS)	WHO Collaborating Centre for Reference and Research on Influenza	Deng,Y-M.; Iannello,P.; Spirason,N.; Lau, H.; Komadina, N.
EPI649850	HA	Japan	2015-Feb-09	A/Hokkaido/06/2015	National Institute of Infectious Diseases (NIID)	Centers for Disease Control and Prevention
EPI649843	NP	Japan	2015-Feb-09	A/Hokkaido/06/2015	National Institute of Infectious Diseases (NIID)	Centers for Disease Control and Prevention
EPI649844	NS	Japan	2015-Feb-09	A/Hokkaido/06/2015	National Institute of Infectious Diseases (NIID)	Centers for Disease Control and Prevention
EPI649845	MP	Japan	2015-Feb-09	A/Hokkaido/06/2015	National Institute of Infectious Diseases (NIID)	Centers for Disease Control and Prevention
EPI649846	PA	Japan	2015-Feb-09	A/Hokkaido/06/2015	National Institute of Infectious Diseases (NIID)	Centers for Disease Control and Prevention
EPI649847	PB2	Japan	2015-Feb-09	A/Hokkaido/06/2015	National Institute of Infectious Diseases (NIID)	Centers for Disease Control and Prevention
EPI649848	PB1	Japan	2015-Feb-09	A/Hokkaido/06/2015	National Institute of Infectious Diseases (NIID)	Centers for Disease Control and Prevention
EPI649849	NA	Japan	2015-Feb-09	A/Hokkaido/06/2015	National Institute of Infectious Diseases (NIID)	Centers for Disease Control and Prevention
EPI649603	NA	Russian Federation	2015-Feb-27	A/Novosibirsk/64/2015	State Research Center of Virology and Biotechnology (VECTOR)	Centers for Disease Control and Prevention
EPI649604	HA	Russian Federation	2015-Feb-27	A/Novosibirsk/64/2015	State Research Center of Virology and Biotechnology (VECTOR)	Centers for Disease Control and Prevention
EPI649602	PB1	Russian Federation	2015-Feb-27	A/Novosibirsk/64/2015	State Research Center of Virology and Biotechnology (VECTOR)	Centers for Disease Control and Prevention
EPI649597	NP	Russian Federation	2015-Feb-27	A/Novosibirsk/64/2015	State Research Center of Virology and Biotechnology (VECTOR)	Centers for Disease Control and Prevention
EPI649598	NS	Russian Federation	2015-Feb-27	A/Novosibirsk/64/2015	State Research Center of Virology and Biotechnology (VECTOR)	Centers for Disease Control and Prevention
EPI649599	MP	Russian Federation	2015-Feb-27	A/Novosibirsk/64/2015	State Research Center of Virology and Biotechnology (VECTOR)	Centers for Disease Control and Prevention
EPI649600	PA	Russian Federation	2015-Feb-27	A/Novosibirsk/64/2015	State Research Center of Virology and Biotechnology (VECTOR)	Centers for Disease Control and Prevention
EPI649601	PB2	Russian Federation	2015-Feb-27	A/Novosibirsk/64/2015	State Research Center of Virology and Biotechnology (VECTOR)	Centers for Disease Control and Prevention
EPI649526	NP	New Zealand	2015-Feb-21	A/New Zealand/87/2015	Institute of Environmental Science & Research	Centers for Disease Control and Prevention
EPI649527	NS	New Zealand	2015-Feb-21	A/New Zealand/87/2015	Institute of Environmental Science & Research	Centers for Disease Control and Prevention
EPI649528	MP	New Zealand	2015-Feb-21	A/New Zealand/87/2015	Institute of Environmental Science & Research	Centers for Disease Control and Prevention
EPI649529	PA	New Zealand	2015-Feb-21	A/New Zealand/87/2015	Institute of Environmental Science & Research	Centers for Disease Control and Prevention
EPI649530	PB2	New Zealand	2015-Feb-21	A/New Zealand/87/2015	Institute of Environmental Science & Research	Centers for Disease Control and Prevention
EPI649531	PB1	New Zealand	2015-Feb-21	A/New Zealand/87/2015	Institute of Environmental Science & Research	Centers for Disease Control and Prevention
EPI649532	NA	New Zealand	2015-Feb-21	A/New Zealand/87/2015	Institute of Environmental Science & Research	Centers for Disease Control and Prevention
EPI649533	HA	New Zealand	2015-Feb-21	A/New Zealand/87/2015	Institute of Environmental Science & Research	Centers for Disease Control and Prevention
EPI649432	PB1	United States	2015-Feb-11	A/Alabama/07/2015	ADPH Bureau of Clinical Laboratories	Centers for Disease Control and Prevention
EPI649427	NP	United States	2015-Feb-11	A/Alabama/07/2015	ADPH Bureau of Clinical Laboratories	Centers for Disease Control and Prevention
EPI649428	NS	United States	2015-Feb-11	A/Alabama/07/2015	ADPH Bureau of Clinical Laboratories	Centers for Disease Control and Prevention
EPI649429	MP	United States	2015-Feb-11	A/Alabama/07/2015	ADPH Bureau of Clinical Laboratories	Centers for Disease Control and Prevention
EPI649430	PA	United States	2015-Feb-11	A/Alabama/07/2015	ADPH Bureau of Clinical Laboratories	Centers for Disease Control and Prevention
EPI649431	PB2	United States	2015-Feb-11	A/Alabama/07/2015	ADPH Bureau of Clinical Laboratories	Centers for Disease Control and Prevention
EPI649433	NA	United States	2015-Feb-11	A/Alabama/07/2015	ADPH Bureau of Clinical Laboratories	Centers for Disease Control and Prevention
EPI649434	HA	United States	2015-Feb-11	A/Alabama/07/2015	ADPH Bureau of Clinical Laboratories	Centers for Disease Control and Prevention
EPI649392	PB1	United States	2015-Feb-14	A/Alabama/09/2015	ADPH Bureau of Clinical Laboratories	Centers for Disease Control and Prevention
EPI649387	NP	United States	2015-Feb-14	A/Alabama/09/2015	ADPH Bureau of Clinical Laboratories	Centers for Disease Control and Prevention
EPI649388	NS	United States	2015-Feb-14	A/Alabama/09/2015	ADPH Bureau of Clinical Laboratories	Centers for Disease Control and Prevention
EPI649389	MP	United States	2015-Feb-14	A/Alabama/09/2015	ADPH Bureau of Clinical Laboratories	Centers for Disease Control and Prevention
EPI649390	PA	United States	2015-Feb-14	A/Alabama/09/2015	ADPH Bureau of Clinical Laboratories	Centers for Disease Control and Prevention
EPI649391	PB2	United States	2015-Feb-14	A/Alabama/09/2015	ADPH Bureau of Clinical Laboratories	Centers for Disease Control and Prevention
EPI649393	NA	United States	2015-Feb-14	A/Alabama/09/2015	ADPH Bureau of Clinical Laboratories	Centers for Disease Control and Prevention
EPI649394	HA	United States	2015-Feb-14	A/Alabama/09/2015	ADPH Bureau of Clinical Laboratories	Centers for Disease Control and Prevention
EPI649379	NP	Japan	2015-Feb-09	A/Hokkaido/06/2015	National Institute of Infectious Diseases (NIID)	Centers for Disease Control and Prevention
EPI649380	NS	Japan	2015-Feb-09	A/Hokkaido/06/2015	National Institute of Infectious Diseases (NIID)	Centers for Disease Control and Prevention
EPI649381	MP	Japan	2015-Feb-09	A/Hokkaido/06/2015	National Institute of Infectious Diseases (NIID)	Centers for Disease Control and Prevention
EPI649382	PA	Japan	2015-Feb-09	A/Hokkaido/06/2015	National Institute of Infectious Diseases (NIID)	Centers for Disease Control and Prevention
EPI649383	PB2	Japan	2015-Feb-09	A/Hokkaido/06/2015	National Institute of Infectious Diseases (NIID)	Centers for Disease Control and Prevention
EPI649386	HA	Japan	2015-Feb-09	A/Hokkaido/06/2015	National Institute of Infectious Diseases (NIID)	Centers for Disease Control and Prevention
EPI649384	PB1	Japan	2015-Feb-09	A/Hokkaido/06/2015	National Institute of Infectious Diseases (NIID)	Centers for Disease Control and Prevention
EPI649385	NA	Japan	2015-Feb-09	A/Hokkaido/06/2015	National Institute of Infectious Diseases (NIID)	Centers for Disease Control and Prevention
EPI644056	NP	Brazil	2015-Feb-11	A/Brazil/96/2015	Instituto Oswaldo Cruz FIOCRUZ - Laboratory of Respiratory Viruses and Measles (LVRS)	Centers for Disease Control and Prevention
EPI644057	NS	Brazil	2015-Feb-11	A/Brazil/96/2015	Instituto Oswaldo Cruz FIOCRUZ - Laboratory of Respiratory Viruses and Measles (LVRS)	Centers for Disease Control and Prevention
EPI644058	MP	Brazil	2015-Feb-11	A/Brazil/96/2015	Instituto Oswaldo Cruz FIOCRUZ - Laboratory of Respiratory Viruses and Measles (LVRS)	Centers for Disease Control and Prevention
EPI644059	PA	Brazil	2015-Feb-11	A/Brazil/96/2015	Instituto Oswaldo Cruz FIOCRUZ - Laboratory of Respiratory Viruses and Measles (LVRS)	Centers for Disease Control and Prevention
EPI644060	PB2	Brazil	2015-Feb-11	A/Brazil/96/2015	Instituto Oswaldo Cruz FIOCRUZ - Laboratory of Respiratory Viruses and Measles (LVRS)	Centers for Disease Control and Prevention
EPI644061	PB1	Brazil	2015-Feb-11	A/Brazil/96/2015	Instituto Oswaldo Cruz FIOCRUZ - Laboratory of Respiratory Viruses and Measles (LVRS)	Centers for Disease Control and Prevention
EPI644062	NA	Brazil	2015-Feb-11	A/Brazil/96/2015	Instituto Oswaldo Cruz FIOCRUZ - Laboratory of Respiratory Viruses and Measles (LVRS)	Centers for Disease Control and Prevention
EPI644063	HA	Brazil	2015-Feb-11	A/Brazil/96/2015	Instituto Oswaldo Cruz FIOCRUZ - Laboratory of Respiratory Viruses and Measles (LVRS)	Centers for Disease Control and Prevention
EPI643952	NP	Jordan	2015-Feb-14	A/Jordan/30052/2015	Crick Worldwide Influenza Centre	Centers for Disease Control and Prevention
EPI643953	NS	Jordan	2015-Feb-14	A/Jordan/30052/2015	Crick Worldwide Influenza Centre	Centers for Disease Control and Prevention
EPI643954	MP	Jordan	2015-Feb-14	A/Jordan/30052/2015	Crick Worldwide Influenza Centre	Centers for Disease Control and Prevention
EPI643955	PA	Jordan	2015-Feb-14	A/Jordan/30052/2015	Crick Worldwide Influenza Centre	Centers for Disease Control and Prevention
EPI643956	PB2	Jordan	2015-Feb-14	A/Jordan/30052/2015	Crick Worldwide Influenza Centre	Centers for Disease Control and Prevention
EPI643957	PB1	Jordan	2015-Feb-14	A/Jordan/30052/2015	Crick Worldwide Influenza Centre	Centers for Disease Control and Prevention
EPI643958	NA	Jordan	2015-Feb-14	A/Jordan/30052/2015	Crick Worldwide Influenza Centre	Centers for Disease Control and Prevention
EPI643959	HA	Jordan	2015-Feb-14	A/Jordan/30052/2015	Crick Worldwide Influenza Centre	Centers for Disease Control and Prevention
EPI643905	NP	Jordan	2015-Feb-08	A/Jordan/30026/2015	Crick Worldwide Influenza Centre	Centers for Disease Control and Prevention
EPI643906	NS	Jordan	2015-Feb-08	A/Jordan/30026/2015	Crick Worldwide Influenza Centre	Centers for Disease Control and Prevention
EPI643907	MP	Jordan	2015-Feb-08	A/Jordan/30026/2015	Crick Worldwide Influenza Centre	Centers for Disease Control and Prevention
EPI643908	PA	Jordan	2015-Feb-08	A/Jordan/30026/2015	Crick Worldwide Influenza Centre	Centers for Disease Control and Prevention
EPI643909	PB2	Jordan	2015-Feb-08	A/Jordan/30026/2015	Crick Worldwide Influenza Centre	Centers for Disease Control and Prevention
EPI643910	PB1	Jordan	2015-Feb-08	A/Jordan/30026/2015	Crick Worldwide Influenza Centre	Centers for Disease Control and Prevention
EPI643911	HA	Jordan	2015-Feb-08	A/Jordan/30026/2015	Crick Worldwide Influenza Centre	Centers for Disease Control and Prevention
EPI643889	NP	Jordan	2015-Feb-05	A/Jordan/30024/2015	Crick Worldwide Influenza Centre	Centers for Disease Control and Prevention
EPI643890	NS	Jordan	2015-Feb-05	A/Jordan/30024/2015	Crick Worldwide Influenza Centre	Centers for Disease Control and Prevention
EPI643891	MP	Jordan	2015-Feb-05	A/Jordan/30024/2015	Crick Worldwide Influenza Centre	Centers for Disease Control and Prevention
EPI643892	PA	Jordan	2015-Feb-05	A/Jordan/30024/2015	Crick Worldwide Influenza Centre	Centers for Disease Control and Prevention
EPI643893	PB2	Jordan	2015-Feb-05	A/Jordan/30024/2015	Crick Worldwide Influenza Centre	Centers for Disease Control and Prevention
EPI643894	PB1	Jordan	2015-Feb-05	A/Jordan/30024/2015	Crick Worldwide Influenza Centre	Centers for Disease Control and Prevention
EPI643895	NA	Jordan	2015-Feb-05	A/Jordan/30024/2015	Crick Worldwide Influenza Centre	Centers for Disease Control and Prevention
EPI643896	HA	Jordan	2015-Feb-05	A/Jordan/30024/2015	Crick Worldwide Influenza Centre	Centers for Disease Control and Prevention
EPI643834	NS	Serbia	2015-Feb-06	A/Serbia/NS1010/2015	Crick Worldwide Influenza Centre	Centers for Disease Control and Prevention
EPI643835	MP	Serbia	2015-Feb-06	A/Serbia/NS1010/2015	Crick Worldwide Influenza Centre	Centers for Disease Control and Prevention
EPI643836	PA	Serbia	2015-Feb-06	A/Serbia/NS1010/2015	Crick Worldwide Influenza Centre	Centers for Disease Control and Prevention
EPI643837	PB2	Serbia	2015-Feb-06	A/Serbia/NS1010/2015	Crick Worldwide Influenza Centre	Centers for Disease Control and Prevention
EPI643838	PB1	Serbia	2015-Feb-06	A/Serbia/NS1010/2015	Crick Worldwide Influenza Centre	Centers for Disease Control and Prevention
EPI643839	NA	Serbia	2015-Feb-06	A/Serbia/NS1010/2015	Crick Worldwide Influenza Centre	Centers for Disease Control and Prevention
EPI643840	HA	Serbia	2015-Feb-06	A/Serbia/NS1010/2015	Crick Worldwide Influenza Centre	Centers for Disease Control and Prevention
EPI643833	NP	Serbia	2015-Feb-06	A/Serbia/NS1010/2015	Crick Worldwide Influenza Centre	Centers for Disease Control and Prevention
EPI643667	NP	Italy	2015-Feb-13	A/Italy/FVG-89/2015	Crick Worldwide Influenza Centre	Centers for Disease Control and Prevention
EPI643668	NS	Italy	2015-Feb-13	A/Italy/FVG-89/2015	Crick Worldwide Influenza Centre	Centers for Disease Control and Prevention
EPI643669	MP	Italy	2015-Feb-13	A/Italy/FVG-89/2015	Crick Worldwide Influenza Centre	Centers for Disease Control and Prevention
EPI643670	PA	Italy	2015-Feb-13	A/Italy/FVG-89/2015	Crick Worldwide Influenza Centre	Centers for Disease Control and Prevention
EPI643671	PB2	Italy	2015-Feb-13	A/Italy/FVG-89/2015	Crick Worldwide Influenza Centre	Centers for Disease Control and Prevention
EPI643672	PB1	Italy	2015-Feb-13	A/Italy/FVG-89/2015	Crick Worldwide Influenza Centre	Centers for Disease Control and Prevention
EPI643673	NA	Italy	2015-Feb-13	A/Italy/FVG-89/2015	Crick Worldwide Influenza Centre	Centers for Disease Control and Prevention
EPI643674	HA	Italy	2015-Feb-13	A/Italy/FVG-89/2015	Crick Worldwide Influenza Centre	Centers for Disease Control and Prevention
EPI643652	NP	Italy	2015-Feb-02	A/Sassari/8/2015	Crick Worldwide Influenza Centre	Centers for Disease Control and Prevention
EPI643653	NS	Italy	2015-Feb-02	A/Sassari/8/2015	Crick Worldwide Influenza Centre	Centers for Disease Control and Prevention
EPI643654	MP	Italy	2015-Feb-02	A/Sassari/8/2015	Crick Worldwide Influenza Centre	Centers for Disease Control and Prevention
EPI643655	PA	Italy	2015-Feb-02	A/Sassari/8/2015	Crick Worldwide Influenza Centre	Centers for Disease Control and Prevention
EPI643656	PB2	Italy	2015-Feb-02	A/Sassari/8/2015	Crick Worldwide Influenza Centre	Centers for Disease Control and Prevention
EPI643657	PB1	Italy	2015-Feb-02	A/Sassari/8/2015	Crick Worldwide Influenza Centre	Centers for Disease Control and Prevention
EPI643658	NA	Italy	2015-Feb-02	A/Sassari/8/2015	Crick Worldwide Influenza Centre	Centers for Disease Control and Prevention
EPI643659	HA	Italy	2015-Feb-02	A/Sassari/8/2015	Crick Worldwide Influenza Centre	Centers for Disease Control and Prevention
EPI641583	NA	Japan	2015-Feb-05	A/Japan/NHRC_30-W4500/2015		Other Database Import	Sitz,C.R.; Thammavong,H.L.; Balansay-Ames,M.S.; Hawksworth,A.W.; Myers,C.A.; Brice,G.T.
EPI641607	MP	Japan	2015-Feb-05	A/Japan/NHRC_30-W4500/2015		Other Database Import	Sitz,C.R.; Thammavong,H.L.; Balansay-Ames,M.S.; Hawksworth,A.W.; Myers,C.A.; Brice,G.T.
EPI641603	MP	Japan	2015-Feb-02	A/Japan/NHRC_20-B3384/2015		Other Database Import	Sitz,C.R.; Thammavong,H.L.; Balansay-Ames,M.S.; Hawksworth,A.W.; Myers,C.A.; Brice,G.T.
EPI641579	NA	Japan	2015-Feb-02	A/Japan/NHRC_20-B3384/2015		Other Database Import	Sitz,C.R.; Thammavong,H.L.; Balansay-Ames,M.S.; Hawksworth,A.W.; Myers,C.A.; Brice,G.T.
EPI641600	MP	Japan	2015-Feb-02	A/Japan/NHRC_01-K7178/2015		Other Database Import	Sitz,C.R.; Thammavong,H.L.; Balansay-Ames,M.S.; Hawksworth,A.W.; Myers,C.A.; Brice,G.T.
EPI641576	NA	Japan	2015-Feb-02	A/Japan/NHRC_01-K7178/2015		Other Database Import	Sitz,C.R.; Thammavong,H.L.; Balansay-Ames,M.S.; Hawksworth,A.W.; Myers,C.A.; Brice,G.T.
EPI641595	MP	United States	2015-Feb-05	A/California/NHRC_RGN0184/2015		Other Database Import	Sitz,C.R.; Thammavong,H.L.; Balansay-Ames,M.S.; Hawksworth,A.W.; Myers,C.A.; Brice,G.T.
EPI641571	NA	United States	2015-Feb-05	A/California/NHRC_RGN0184/2015		Other Database Import	Sitz,C.R.; Thammavong,H.L.; Balansay-Ames,M.S.; Hawksworth,A.W.; Myers,C.A.; Brice,G.T.
EPI641563	HA	United States	2015-Feb-04	A/Illinois/NHRC_18296/2015		Other Database Import	Sitz,C.R.; Thammavong,H.L.; Balansay-Ames,M.S.; Hawksworth,A.W.; Myers,C.A.; Brice,G.T.
EPI641597	MP	United States	2015-Feb-04	A/Illinois/NHRC_18296/2015		Other Database Import	Sitz,C.R.; Thammavong,H.L.; Balansay-Ames,M.S.; Hawksworth,A.W.; Myers,C.A.; Brice,G.T.
EPI641573	NA	United States	2015-Feb-04	A/Illinois/NHRC_18296/2015		Other Database Import	Sitz,C.R.; Thammavong,H.L.; Balansay-Ames,M.S.; Hawksworth,A.W.; Myers,C.A.; Brice,G.T.
EPI641562	HA	United States	2015-Feb-10	A/California/NHRC_SAR41035N/2015		Other Database Import	Sitz,C.R.; Thammavong,H.L.; Balansay-Ames,M.S.; Hawksworth,A.W.; Myers,C.A.; Brice,G.T.
EPI641596	MP	United States	2015-Feb-10	A/California/NHRC_SAR41035N/2015		Other Database Import	Sitz,C.R.; Thammavong,H.L.; Balansay-Ames,M.S.; Hawksworth,A.W.; Myers,C.A.; Brice,G.T.
EPI641572	NA	United States	2015-Feb-10	A/California/NHRC_SAR41035N/2015		Other Database Import	Sitz,C.R.; Thammavong,H.L.; Balansay-Ames,M.S.; Hawksworth,A.W.; Myers,C.A.; Brice,G.T.
EPI641561	HA	United States	2015-Feb-12	A/California/NHRC_FDX11803/2015		Other Database Import	Sitz,C.R.; Thammavong,H.L.; Balansay-Ames,M.S.; Hawksworth,A.W.; Myers,C.A.; Brice,G.T.
EPI641594	MP	United States	2015-Feb-12	A/California/NHRC_FDX11803/2015		Other Database Import	Sitz,C.R.; Thammavong,H.L.; Balansay-Ames,M.S.; Hawksworth,A.W.; Myers,C.A.; Brice,G.T.
EPI641570	NA	United States	2015-Feb-12	A/California/NHRC_FDX11803/2015		Other Database Import	Sitz,C.R.; Thammavong,H.L.; Balansay-Ames,M.S.; Hawksworth,A.W.; Myers,C.A.; Brice,G.T.
EPI640775	NA	Finland	2015-Feb-06	A/Finland/518/2015	National Institute for Health and Welfare	National Institute for Health and Welfare	Ikonen,N; Haveri,A; Haanpää,M
EPI640776	HA	Finland	2015-Feb-06	A/Finland/518/2015	National Institute for Health and Welfare	National Institute for Health and Welfare	Ikonen,N; Haveri,A; Haanpää,M
EPI640773	HA	Finland	2015-Feb-02	A/Finland/505/2015	National Institute for Health and Welfare	National Institute for Health and Welfare	Ikonen,N; Haveri,A; Haanpää,M
EPI640774	NA	Finland	2015-Feb-02	A/Finland/505/2015	National Institute for Health and Welfare	National Institute for Health and Welfare	Ikonen,N; Haveri,A; Haanpää,M
EPI640722	HA	Finland	2015-Feb-23	A/Finland/497/2015	National Institute for Health and Welfare	National Institute for Health and Welfare	Ikonen,N; Haveri,A; Haanpää,M
EPI640691	NA	Finland	2015-Feb-23	A/Finland/497/2015	National Institute for Health and Welfare	National Institute for Health and Welfare	Ikonen,N; Haveri,A; Haanpää,M
EPI640646	NA	Finland	2015-Feb-08	A/Finland/493/2015	National Institute for Health and Welfare	National Institute for Health and Welfare	Ikonen,N; Haveri,A; Haanpää,M
EPI640641	HA	Finland	2015-Feb-08	A/Finland/493/2015	National Institute for Health and Welfare	National Institute for Health and Welfare	Ikonen,N; Haveri,A; Haanpää,M
EPI640596	HA	Finland	2015-Feb-04	A/Finland/487/2015	National Institute for Health and Welfare	National Institute for Health and Welfare	Ikonen,N; Haveri, A; Haanpää,M
EPI640595	NA	Finland	2015-Feb-04	A/Finland/487/2015	National Institute for Health and Welfare	National Institute for Health and Welfare	Ikonen,N; Haveri, A; Haanpää,M
EPI639113	NP	Ecuador	2015-Feb-18	A/Ecuador/1670/2015	INSPI	Centers for Disease Control and Prevention
EPI639114	NS	Ecuador	2015-Feb-18	A/Ecuador/1670/2015	INSPI	Centers for Disease Control and Prevention
EPI639115	MP	Ecuador	2015-Feb-18	A/Ecuador/1670/2015	INSPI	Centers for Disease Control and Prevention
EPI639116	PA	Ecuador	2015-Feb-18	A/Ecuador/1670/2015	INSPI	Centers for Disease Control and Prevention
EPI639117	PB2	Ecuador	2015-Feb-18	A/Ecuador/1670/2015	INSPI	Centers for Disease Control and Prevention
EPI639119	NA	Ecuador	2015-Feb-18	A/Ecuador/1670/2015	INSPI	Centers for Disease Control and Prevention
EPI639120	HA	Ecuador	2015-Feb-18	A/Ecuador/1670/2015	INSPI	Centers for Disease Control and Prevention
EPI639118	PB1	Ecuador	2015-Feb-18	A/Ecuador/1670/2015	INSPI	Centers for Disease Control and Prevention
EPI638287	HA	Russian Federation	2015-Feb-18	A/Samara/CRIE-104/2015		Central Research Institute for Epidemiology	Svetlana,Yatsyshina; Anna,Renteeva; Anna,Valdokhina; German,Shipulin
EPI638288	NA	Russian Federation	2015-Feb-18	A/Samara/CRIE-104/2015		Central Research Institute for Epidemiology	Svetlana,Yatsyshina; Anna,Renteeva; Anna,Valdokhina; German,Shipulin
EPI637211	HA	Russian Federation	2015-Feb-20	A/Chelyabinsk/192/2015		State Research Center of Virology and Biotechnology (VECTOR)	Ivan,Susloparov; Natalya,Kolosova; Alexander,Durymanov; Tatyana,Ilyicheva; Alexander,Ryzhikov
EPI637212	NA	Russian Federation	2015-Feb-20	A/Chelyabinsk/192/2015		State Research Center of Virology and Biotechnology (VECTOR)	Ivan,Susloparov; Natalya,Kolosova; Alexander,Durymanov; Tatyana,Ilyicheva; Alexander,Ryzhikov
EPI637209	HA	Russian Federation	2015-Feb-10	A/Chelyabinsk/160/2015		State Research Center of Virology and Biotechnology (VECTOR)	Ivan,Susloparov; Natalya,Kolosova; Alexander,Durymanov; Tatyana,Ilyicheva; Alexander,Ryzhikov
EPI637210	NA	Russian Federation	2015-Feb-10	A/Chelyabinsk/160/2015		State Research Center of Virology and Biotechnology (VECTOR)	Ivan,Susloparov; Natalya,Kolosova; Alexander,Durymanov; Tatyana,Ilyicheva; Alexander,Ryzhikov
EPI637205	HA	Russian Federation	2015-Feb-09	A/Krasnoyarsk/365/2015		State Research Center of Virology and Biotechnology (VECTOR)	Ivan,Susloparov; Natalya,Kolosova; Alexander,Durymanov; Tatyana,Ilyicheva; Alexander,Ryzhikov
EPI637206	NA	Russian Federation	2015-Feb-09	A/Krasnoyarsk/365/2015		State Research Center of Virology and Biotechnology (VECTOR)	Ivan,Susloparov; Natalya,Kolosova; Alexander,Durymanov; Tatyana,Ilyicheva; Alexander,Ryzhikov
EPI637162	HA	Russian Federation	2015-Feb-04	A/Krasnoyarsk/324/2015		State Research Center of Virology and Biotechnology (VECTOR)	Ivan,Susloparov; Natalya,Kolosova; Alexander,Durymanov; Tatyana,Ilyicheva; Alexander,Ryzhikov
EPI637173	NA	Russian Federation	2015-Feb-04	A/Krasnoyarsk/324/2015		State Research Center of Virology and Biotechnology (VECTOR)	Ivan,Susloparov; Natalya,Kolosova; Alexander,Durymanov; Tatyana,Ilyicheva; Alexander,Ryzhikov
EPI636889	HA	Russian Federation	2015-Feb-17	A/Irkutsk/88/2015		State Research Center of Virology and Biotechnology (VECTOR)	Ivan,Susloparov; Natalya,Kolosova; Alexander,Durymanov; Tatyana,Ilyicheva; Alexander,Ryzhikov
EPI636894	NA	Russian Federation	2015-Feb-17	A/Irkutsk/88/2015		State Research Center of Virology and Biotechnology (VECTOR)	Ivan,Susloparov; Natalya,Kolosova; Alexander,Durymanov; Tatyana,Ilyicheva; Alexander,Ryzhikov
EPI636806	NA	Russian Federation	2015-Feb-26	A/Kemerovo/2/2015		State Research Center of Virology and Biotechnology (VECTOR)	Ivan,Susloparov; Natalya,Kolosova; Alexander,Durymanov; Tatyana,Ilyicheva; Alexander,Ryzhikov
EPI636801	HA	Russian Federation	2015-Feb-26	A/Kemerovo/2/2015		State Research Center of Virology and Biotechnology (VECTOR)	Ivan,Susloparov; Natalya,Kolosova; Alexander,Durymanov; Tatyana,Ilyicheva; Alexander,Ryzhikov
EPI636662	NA	Russian Federation	2015-Feb-09	A/Novosibirsk/122/2015		State Research Center of Virology and Biotechnology (VECTOR)	Ivan,Susloparov; Natalya,Kolosova; Alexander,Durymanov; Tatyana,Ilyicheva; Alexander,Ryzhikov
EPI636661	HA	Russian Federation	2015-Feb-09	A/Novosibirsk/122/2015		State Research Center of Virology and Biotechnology (VECTOR)	Ivan,Susloparov; Natalya,Kolosova; Alexander,Durymanov; Tatyana,Ilyicheva; Alexander,Ryzhikov
EPI636222	MP	Australia	2015-Feb-06	A/Sydney/509/2015	Prince of Wales Hospital	WHO Collaborating Centre for Reference and Research on Influenza	Deng,Y-M.; Iannello,P.; Spirason,N.; Lau,H.; Komadina,N.
EPI636223	NA	Australia	2015-Feb-06	A/Sydney/509/2015	Prince of Wales Hospital	WHO Collaborating Centre for Reference and Research on Influenza	Deng,Y-M.; Iannello,P.; Spirason,N.; Lau,H.; Komadina,N.
EPI636226	HA	Australia	2015-Feb-06	A/Sydney/509/2015	Prince of Wales Hospital	WHO Collaborating Centre for Reference and Research on Influenza	Deng,Y-M.; Iannello,P.; Spirason,N.; Lau,H.; Komadina,N.
EPI636151	MP	New Zealand	2015-Feb-08	A/South Auckland/5/2015	Institute of Environmental Science & Research	WHO Collaborating Centre for Reference and Research on Influenza	Deng,Y-M.; Iannello,P.; Spirason,N.; Lau,H.; Komadina,N.
EPI636152	NA	New Zealand	2015-Feb-08	A/South Auckland/5/2015	Institute of Environmental Science & Research	WHO Collaborating Centre for Reference and Research on Influenza	Deng,Y-M.; Iannello,P.; Spirason,N.; Lau,H.; Komadina,N.
EPI636154	HA	New Zealand	2015-Feb-08	A/South Auckland/5/2015	Institute of Environmental Science & Research	WHO Collaborating Centre for Reference and Research on Influenza	Deng,Y-M.; Iannello,P.; Spirason,N.; Lau,H.; Komadina,N.
EPI636139	MP	Philippines	2015-Feb-11	A/Philippines/2/2015	Research Institute of Tropical Medicine	WHO Collaborating Centre for Reference and Research on Influenza	Deng,Y-M.; Iannello,P.; Spirason,N.; Lau,H.; Komadina,N.
EPI636140	NA	Philippines	2015-Feb-11	A/Philippines/2/2015	Research Institute of Tropical Medicine	WHO Collaborating Centre for Reference and Research on Influenza	Deng,Y-M.; Iannello,P.; Spirason,N.; Lau,H.; Komadina,N.
EPI636141	HA	Philippines	2015-Feb-11	A/Philippines/2/2015	Research Institute of Tropical Medicine	WHO Collaborating Centre for Reference and Research on Influenza	Deng,Y-M.; Iannello,P.; Spirason,N.; Lau,H.; Komadina,N.
EPI636131	MP	Australia	2015-Feb-20	A/Perth/15/2015	Pathwest QE II Medical Centre	WHO Collaborating Centre for Reference and Research on Influenza	Deng,Y-M.; Iannello,P.; Spirason,N.; Lau,H.; Komadina,N.
EPI636132	NA	Australia	2015-Feb-20	A/Perth/15/2015	Pathwest QE II Medical Centre	WHO Collaborating Centre for Reference and Research on Influenza	Deng,Y-M.; Iannello,P.; Spirason,N.; Lau,H.; Komadina,N.
EPI636133	HA	Australia	2015-Feb-20	A/Perth/15/2015	Pathwest QE II Medical Centre	WHO Collaborating Centre for Reference and Research on Influenza	Deng,Y-M.; Iannello,P.; Spirason,N.; Lau,H.; Komadina,N.
EPI636079	MP	Australia	2015-Feb-12	A/Canberra/12/2015	Canberra Hospital	WHO Collaborating Centre for Reference and Research on Influenza	Deng,Y-M.; Iannello,P.; Spirason,N.; Lau,H.; Komadina,N.
EPI636080	NA	Australia	2015-Feb-12	A/Canberra/12/2015	Canberra Hospital	WHO Collaborating Centre for Reference and Research on Influenza	Deng,Y-M.; Iannello,P.; Spirason,N.; Lau,H.; Komadina,N.
EPI636081	HA	Australia	2015-Feb-12	A/Canberra/12/2015	Canberra Hospital	WHO Collaborating Centre for Reference and Research on Influenza	Deng,Y-M.; Iannello,P.; Spirason,N.; Lau,H.; Komadina,N.
EPI631888	NP	United States	2015-Feb-23	A/Mississippi/10/2015	Mississippi Public Health Laboratory	Centers for Disease Control and Prevention
EPI631889	NS	United States	2015-Feb-23	A/Mississippi/10/2015	Mississippi Public Health Laboratory	Centers for Disease Control and Prevention
EPI631890	MP	United States	2015-Feb-23	A/Mississippi/10/2015	Mississippi Public Health Laboratory	Centers for Disease Control and Prevention
EPI631891	PA	United States	2015-Feb-23	A/Mississippi/10/2015	Mississippi Public Health Laboratory	Centers for Disease Control and Prevention
EPI631892	PB2	United States	2015-Feb-23	A/Mississippi/10/2015	Mississippi Public Health Laboratory	Centers for Disease Control and Prevention
EPI631894	NA	United States	2015-Feb-23	A/Mississippi/10/2015	Mississippi Public Health Laboratory	Centers for Disease Control and Prevention
EPI631895	HA	United States	2015-Feb-23	A/Mississippi/10/2015	Mississippi Public Health Laboratory	Centers for Disease Control and Prevention
EPI631893	PB1	United States	2015-Feb-23	A/Mississippi/10/2015	Mississippi Public Health Laboratory	Centers for Disease Control and Prevention
EPI631840	PB1	United States	2015-Feb-24	A/Michigan/27/2015	Michigan Department of Community Health	Centers for Disease Control and Prevention
EPI631835	NP	United States	2015-Feb-24	A/Michigan/27/2015	Michigan Department of Community Health	Centers for Disease Control and Prevention
EPI631836	NS	United States	2015-Feb-24	A/Michigan/27/2015	Michigan Department of Community Health	Centers for Disease Control and Prevention
EPI631837	MP	United States	2015-Feb-24	A/Michigan/27/2015	Michigan Department of Community Health	Centers for Disease Control and Prevention
EPI631838	PA	United States	2015-Feb-24	A/Michigan/27/2015	Michigan Department of Community Health	Centers for Disease Control and Prevention
EPI631839	PB2	United States	2015-Feb-24	A/Michigan/27/2015	Michigan Department of Community Health	Centers for Disease Control and Prevention
EPI631841	NA	United States	2015-Feb-24	A/Michigan/27/2015	Michigan Department of Community Health	Centers for Disease Control and Prevention
EPI631842	HA	United States	2015-Feb-24	A/Michigan/27/2015	Michigan Department of Community Health	Centers for Disease Control and Prevention
EPI631832	PB1	United States	2015-Feb-14	A/Alabama/08/2015	ADPH Bureau of Clinical Laboratories	Centers for Disease Control and Prevention
EPI631827	NP	United States	2015-Feb-14	A/Alabama/08/2015	ADPH Bureau of Clinical Laboratories	Centers for Disease Control and Prevention
EPI631828	NS	United States	2015-Feb-14	A/Alabama/08/2015	ADPH Bureau of Clinical Laboratories	Centers for Disease Control and Prevention
EPI631829	MP	United States	2015-Feb-14	A/Alabama/08/2015	ADPH Bureau of Clinical Laboratories	Centers for Disease Control and Prevention
EPI631830	PA	United States	2015-Feb-14	A/Alabama/08/2015	ADPH Bureau of Clinical Laboratories	Centers for Disease Control and Prevention
EPI631831	PB2	United States	2015-Feb-14	A/Alabama/08/2015	ADPH Bureau of Clinical Laboratories	Centers for Disease Control and Prevention
EPI631833	NA	United States	2015-Feb-14	A/Alabama/08/2015	ADPH Bureau of Clinical Laboratories	Centers for Disease Control and Prevention
EPI631834	HA	United States	2015-Feb-14	A/Alabama/08/2015	ADPH Bureau of Clinical Laboratories	Centers for Disease Control and Prevention
EPI631795	NP	United States	2015-Feb-20	A/California/73/2015	California Department of Health Services	Centers for Disease Control and Prevention
EPI631796	NS	United States	2015-Feb-20	A/California/73/2015	California Department of Health Services	Centers for Disease Control and Prevention
EPI631797	MP	United States	2015-Feb-20	A/California/73/2015	California Department of Health Services	Centers for Disease Control and Prevention
EPI631798	PA	United States	2015-Feb-20	A/California/73/2015	California Department of Health Services	Centers for Disease Control and Prevention
EPI631799	PB2	United States	2015-Feb-20	A/California/73/2015	California Department of Health Services	Centers for Disease Control and Prevention
EPI631801	NA	United States	2015-Feb-20	A/California/73/2015	California Department of Health Services	Centers for Disease Control and Prevention
EPI631802	HA	United States	2015-Feb-20	A/California/73/2015	California Department of Health Services	Centers for Disease Control and Prevention
EPI631800	PB1	United States	2015-Feb-20	A/California/73/2015	California Department of Health Services	Centers for Disease Control and Prevention
EPI631766	NP	United States	2015-Feb-27	A/Maine/38/2015	Maine Health and Environmental Testing Laboratory	Centers for Disease Control and Prevention
EPI631767	NS	United States	2015-Feb-27	A/Maine/38/2015	Maine Health and Environmental Testing Laboratory	Centers for Disease Control and Prevention
EPI631768	MP	United States	2015-Feb-27	A/Maine/38/2015	Maine Health and Environmental Testing Laboratory	Centers for Disease Control and Prevention
EPI631769	PA	United States	2015-Feb-27	A/Maine/38/2015	Maine Health and Environmental Testing Laboratory	Centers for Disease Control and Prevention
EPI631770	PB2	United States	2015-Feb-27	A/Maine/38/2015	Maine Health and Environmental Testing Laboratory	Centers for Disease Control and Prevention
EPI631771	NA	United States	2015-Feb-27	A/Maine/38/2015	Maine Health and Environmental Testing Laboratory	Centers for Disease Control and Prevention
EPI631772	HA	United States	2015-Feb-27	A/Maine/38/2015	Maine Health and Environmental Testing Laboratory	Centers for Disease Control and Prevention
EPI631647	NP	United States	2015-Feb-17	A/Kentucky/11/2015	Kentucky Division of Laboratory Services	Centers for Disease Control and Prevention
EPI631648	NS	United States	2015-Feb-17	A/Kentucky/11/2015	Kentucky Division of Laboratory Services	Centers for Disease Control and Prevention
EPI631649	MP	United States	2015-Feb-17	A/Kentucky/11/2015	Kentucky Division of Laboratory Services	Centers for Disease Control and Prevention
EPI631650	PA	United States	2015-Feb-17	A/Kentucky/11/2015	Kentucky Division of Laboratory Services	Centers for Disease Control and Prevention
EPI631651	PB2	United States	2015-Feb-17	A/Kentucky/11/2015	Kentucky Division of Laboratory Services	Centers for Disease Control and Prevention
EPI631652	PB1	United States	2015-Feb-17	A/Kentucky/11/2015	Kentucky Division of Laboratory Services	Centers for Disease Control and Prevention
EPI631653	NA	United States	2015-Feb-17	A/Kentucky/11/2015	Kentucky Division of Laboratory Services	Centers for Disease Control and Prevention
EPI631654	HA	United States	2015-Feb-17	A/Kentucky/11/2015	Kentucky Division of Laboratory Services	Centers for Disease Control and Prevention
EPI631499	NP	United States	2015-Feb-19	A/Mississippi/08/2015	Mississippi Public Health Laboratory	Centers for Disease Control and Prevention
EPI631500	NS	United States	2015-Feb-19	A/Mississippi/08/2015	Mississippi Public Health Laboratory	Centers for Disease Control and Prevention
EPI631501	MP	United States	2015-Feb-19	A/Mississippi/08/2015	Mississippi Public Health Laboratory	Centers for Disease Control and Prevention
EPI631502	PB2	United States	2015-Feb-19	A/Mississippi/08/2015	Mississippi Public Health Laboratory	Centers for Disease Control and Prevention
EPI631503	PB1	United States	2015-Feb-19	A/Mississippi/08/2015	Mississippi Public Health Laboratory	Centers for Disease Control and Prevention
EPI631504	NA	United States	2015-Feb-19	A/Mississippi/08/2015	Mississippi Public Health Laboratory	Centers for Disease Control and Prevention
EPI631505	HA	United States	2015-Feb-19	A/Mississippi/08/2015	Mississippi Public Health Laboratory	Centers for Disease Control and Prevention
EPI631498	HA	United States	2015-Feb-17	A/Arkansas/06/2015	Arkansas Department of Health	Centers for Disease Control and Prevention
EPI631491	NP	United States	2015-Feb-17	A/Arkansas/06/2015	Arkansas Department of Health	Centers for Disease Control and Prevention
EPI631492	NS	United States	2015-Feb-17	A/Arkansas/06/2015	Arkansas Department of Health	Centers for Disease Control and Prevention
EPI631493	MP	United States	2015-Feb-17	A/Arkansas/06/2015	Arkansas Department of Health	Centers for Disease Control and Prevention
EPI631494	PA	United States	2015-Feb-17	A/Arkansas/06/2015	Arkansas Department of Health	Centers for Disease Control and Prevention
EPI631495	PB2	United States	2015-Feb-17	A/Arkansas/06/2015	Arkansas Department of Health	Centers for Disease Control and Prevention
EPI631496	PB1	United States	2015-Feb-17	A/Arkansas/06/2015	Arkansas Department of Health	Centers for Disease Control and Prevention
EPI631497	NA	United States	2015-Feb-17	A/Arkansas/06/2015	Arkansas Department of Health	Centers for Disease Control and Prevention
EPI630829	HA	Australia	2015-Feb-12	A/South Australia/9/2015	WHO Collaborating Centre for Reference and Research on Influenza	Crick Worldwide Influenza Centre
EPI630830	NA	Australia	2015-Feb-12	A/South Australia/9/2015	WHO Collaborating Centre for Reference and Research on Influenza	Crick Worldwide Influenza Centre
EPI630747	HA	Slovenia	2015-Feb-19	A/Slovenia/1066/15	Laboratory for Virology, National Institute of Public Health	Crick Worldwide Influenza Centre
EPI630748	NA	Slovenia	2015-Feb-19	A/Slovenia/1066/15	Laboratory for Virology, National Institute of Public Health	Crick Worldwide Influenza Centre
EPI630716	HA	Estonia	2015-Feb-20	A/Estonia/92303/2015	Health Protection Inspectorate	Crick Worldwide Influenza Centre
EPI630717	NA	Estonia	2015-Feb-20	A/Estonia/92303/2015	Health Protection Inspectorate	Crick Worldwide Influenza Centre
EPI630714	HA	Estonia	2015-Feb-17	A/Estonia/92134/2015	Health Protection Inspectorate	Crick Worldwide Influenza Centre
EPI630715	NA	Estonia	2015-Feb-17	A/Estonia/92134/2015	Health Protection Inspectorate	Crick Worldwide Influenza Centre
EPI630712	HA	Estonia	2015-Feb-12	A/Estonia/92115/2015	Health Protection Inspectorate	Crick Worldwide Influenza Centre
EPI630713	NA	Estonia	2015-Feb-12	A/Estonia/92115/2015	Health Protection Inspectorate	Crick Worldwide Influenza Centre
EPI630710	HA	Estonia	2015-Feb-13	A/Estonia/92034/2015	Health Protection Inspectorate	Crick Worldwide Influenza Centre
EPI630711	NA	Estonia	2015-Feb-13	A/Estonia/92034/2015	Health Protection Inspectorate	Crick Worldwide Influenza Centre
EPI630709	NA	Estonia	2015-Feb-10	A/Estonia/91928/2015	Health Protection Inspectorate	Crick Worldwide Influenza Centre
EPI630708	HA	Estonia	2015-Feb-10	A/Estonia/91928/2015	Health Protection Inspectorate	Crick Worldwide Influenza Centre
EPI630706	HA	Estonia	2015-Feb-09	A/Estonia/91845/2015	Health Protection Inspectorate	Crick Worldwide Influenza Centre
EPI630707	NA	Estonia	2015-Feb-09	A/Estonia/91845/2015	Health Protection Inspectorate	Crick Worldwide Influenza Centre
EPI630702	HA	Estonia	2015-Feb-02	A/Estonia/91651/2015	Health Protection Inspectorate	Crick Worldwide Influenza Centre
EPI630703	NA	Estonia	2015-Feb-02	A/Estonia/91651/2015	Health Protection Inspectorate	Crick Worldwide Influenza Centre
EPI630700	HA	Estonia	2015-Feb-02	A/Estonia/91621/2015	Health Protection Inspectorate	Crick Worldwide Influenza Centre
EPI630701	NA	Estonia	2015-Feb-02	A/Estonia/91621/2015	Health Protection Inspectorate	Crick Worldwide Influenza Centre
EPI630698	HA	Estonia	2015-Feb-02	A/Estonia/91601/2015	Health Protection Inspectorate	Crick Worldwide Influenza Centre
EPI630699	NA	Estonia	2015-Feb-02	A/Estonia/91601/2015	Health Protection Inspectorate	Crick Worldwide Influenza Centre
EPI630426	NA	Taiwan	2015-Feb-26	A/Taiwan/183/2015	Center for Disease Control	National Institute of Infectious Diseases (NIID)	Takashita,Emi; Fujisaki,Seiichiro; Shirakura,Masayuki; Watanabe,Shinji; Odagiri,Takato
EPI630427	HA	Taiwan	2015-Feb-26	A/Taiwan/183/2015	Center for Disease Control	National Institute of Infectious Diseases (NIID)	Takashita,Emi; Fujisaki,Seiichiro; Shirakura,Masayuki; Watanabe,Shinji; Odagiri,Takato
EPI630266	NA	Norway	2015-Feb-18	A/Norway/1417/2015		Norwegian Institute of Public Health	Bragstad, K; Dudman, SG; Waalen, K; Hungnes, O
EPI630263	NA	Norway	2015-Feb-12	A/Norway/973/2015	Health Forde, Department of Microbiology	Norwegian Institute of Public Health	Bragstad, K; Dudman, SG; Waalen, K; Hungnes, O
EPI630262	NA	Norway	2015-Feb-12	A/Norway/965/2015	Sorlandet Sykehus HF, Dept. of Medical Microbiology	Norwegian Institute of Public Health	Bragstad, K; Dudman, SG; Waalen, K; Hungnes, O
EPI630261	NA	Norway	2015-Feb-09	A/Norway/945/2015	Aalesund sjukehus	Norwegian Institute of Public Health	Bragstad, K; Dudman, SG; Waalen, K; Hungnes, O
EPI630258	NA	Norway	2015-Feb-16	A/Norway/852/2015	Ostfold Hospital - Fredrikstad, Dept. of Microbiology	Norwegian Institute of Public Health	Bragstad, K; Dudman, SG; Waalen, K; Hungnes, O
EPI630256	NA	Norway	2015-Feb-11	A/Norway/783/2015		Norwegian Institute of Public Health	Bragstad, K; Dudman, SG; Waalen, K; Hungnes, O
EPI630255	NA	Norway	2015-Feb-08	A/Norway/758/2015	Aalesund sjukehus	Norwegian Institute of Public Health	Bragstad, K; Dudman, SG; Waalen, K; Hungnes, O
EPI630254	NA	Norway	2015-Feb-08	A/Norway/757/2015	Aalesund sjukehus	Norwegian Institute of Public Health	Bragstad, K; Dudman, SG; Waalen, K; Hungnes, O
EPI629865	MP	Australia	2015-Feb-20	A/Sydney/10/2015	Clinical Virology Unit, CDIM	WHO Collaborating Centre for Reference and Research on Influenza	Deng, Y-M.; Iannello, P.; Spirason, N.; Jelly, L.; Lau, H.; Komadina, N.
EPI629866	NA	Australia	2015-Feb-20	A/Sydney/10/2015	Clinical Virology Unit, CDIM	WHO Collaborating Centre for Reference and Research on Influenza	Deng, Y-M.; Iannello, P.; Spirason, N.; Jelly, L.; Lau, H.; Komadina, N.
EPI629867	HA	Australia	2015-Feb-20	A/Sydney/10/2015	Clinical Virology Unit, CDIM	WHO Collaborating Centre for Reference and Research on Influenza	Deng, Y-M.; Iannello, P.; Spirason, N.; Jelly, L.; Lau, H.; Komadina, N.
EPI629838	MP	Australia	2015-Feb-12	A/South Australia/9/2015	Institute of Medical and Veterinary Science (IMVS)	WHO Collaborating Centre for Reference and Research on Influenza	Deng, Y-M.; Iannello, P.; Spirason, N.; Jelly, L.; Lau, H.; Komadina, N.
EPI629839	NA	Australia	2015-Feb-12	A/South Australia/9/2015	Institute of Medical and Veterinary Science (IMVS)	WHO Collaborating Centre for Reference and Research on Influenza	Deng, Y-M.; Iannello, P.; Spirason, N.; Jelly, L.; Lau, H.; Komadina, N.
EPI629840	HA	Australia	2015-Feb-12	A/South Australia/9/2015	Institute of Medical and Veterinary Science (IMVS)	WHO Collaborating Centre for Reference and Research on Influenza	Deng, Y-M.; Iannello, P.; Spirason, N.; Jelly, L.; Lau, H.; Komadina, N.
EPI629820	MP	Australia	2015-Feb-19	A/South Australia/14/2015	Institute of Medical and Veterinary Science (IMVS)	WHO Collaborating Centre for Reference and Research on Influenza	Deng, Y-M.; Iannello, P.; Spirason, N.; Jelly, L.; Lau, H.; Komadina, N.
EPI629821	NA	Australia	2015-Feb-19	A/South Australia/14/2015	Institute of Medical and Veterinary Science (IMVS)	WHO Collaborating Centre for Reference and Research on Influenza	Deng, Y-M.; Iannello, P.; Spirason, N.; Jelly, L.; Lau, H.; Komadina, N.
EPI629822	HA	Australia	2015-Feb-19	A/South Australia/14/2015	Institute of Medical and Veterinary Science (IMVS)	WHO Collaborating Centre for Reference and Research on Influenza	Deng, Y-M.; Iannello, P.; Spirason, N.; Jelly, L.; Lau, H.; Komadina, N.
EPI629812	NA	Australia	2015-Feb-07	A/South Australia/1/2015	Institute of Medical and Veterinary Science (IMVS)	WHO Collaborating Centre for Reference and Research on Influenza	Deng, Y-M.; Iannello, P.; Spirason, N.; Jelly, L.; Lau, H.; Komadina, N.
EPI629813	HA	Australia	2015-Feb-07	A/South Australia/1/2015	Institute of Medical and Veterinary Science (IMVS)	WHO Collaborating Centre for Reference and Research on Influenza	Deng, Y-M.; Iannello, P.; Spirason, N.; Jelly, L.; Lau, H.; Komadina, N.
EPI629730	NP	United States	2015-Feb-22	A/Hawaii/16/2015	State of Hawaii Department of Health	Centers for Disease Control and Prevention
EPI629731	NS	United States	2015-Feb-22	A/Hawaii/16/2015	State of Hawaii Department of Health	Centers for Disease Control and Prevention
EPI629732	MP	United States	2015-Feb-22	A/Hawaii/16/2015	State of Hawaii Department of Health	Centers for Disease Control and Prevention
EPI629733	NA	United States	2015-Feb-22	A/Hawaii/16/2015	State of Hawaii Department of Health	Centers for Disease Control and Prevention
EPI629734	HA	United States	2015-Feb-22	A/Hawaii/16/2015	State of Hawaii Department of Health	Centers for Disease Control and Prevention
EPI629722	NP	United States	2015-Feb-17	A/Hawaii/14/2015	State of Hawaii Department of Health	Centers for Disease Control and Prevention
EPI629723	NS	United States	2015-Feb-17	A/Hawaii/14/2015	State of Hawaii Department of Health	Centers for Disease Control and Prevention
EPI629724	MP	United States	2015-Feb-17	A/Hawaii/14/2015	State of Hawaii Department of Health	Centers for Disease Control and Prevention
EPI629725	PA	United States	2015-Feb-17	A/Hawaii/14/2015	State of Hawaii Department of Health	Centers for Disease Control and Prevention
EPI629726	PB2	United States	2015-Feb-17	A/Hawaii/14/2015	State of Hawaii Department of Health	Centers for Disease Control and Prevention
EPI629727	PB1	United States	2015-Feb-17	A/Hawaii/14/2015	State of Hawaii Department of Health	Centers for Disease Control and Prevention
EPI629728	NA	United States	2015-Feb-17	A/Hawaii/14/2015	State of Hawaii Department of Health	Centers for Disease Control and Prevention
EPI629729	HA	United States	2015-Feb-17	A/Hawaii/14/2015	State of Hawaii Department of Health	Centers for Disease Control and Prevention
EPI629689	HA	Kazakhstan	2015-Feb-19	A/Kazakhstan/1080/2015	CSEE	Centers for Disease Control and Prevention
EPI629682	NP	Kazakhstan	2015-Feb-19	A/Kazakhstan/1080/2015	CSEE	Centers for Disease Control and Prevention
EPI629683	NS	Kazakhstan	2015-Feb-19	A/Kazakhstan/1080/2015	CSEE	Centers for Disease Control and Prevention
EPI629684	MP	Kazakhstan	2015-Feb-19	A/Kazakhstan/1080/2015	CSEE	Centers for Disease Control and Prevention
EPI629685	PA	Kazakhstan	2015-Feb-19	A/Kazakhstan/1080/2015	CSEE	Centers for Disease Control and Prevention
EPI629686	PB2	Kazakhstan	2015-Feb-19	A/Kazakhstan/1080/2015	CSEE	Centers for Disease Control and Prevention
EPI629687	PB1	Kazakhstan	2015-Feb-19	A/Kazakhstan/1080/2015	CSEE	Centers for Disease Control and Prevention
EPI629688	NA	Kazakhstan	2015-Feb-19	A/Kazakhstan/1080/2015	CSEE	Centers for Disease Control and Prevention
EPI629645	NP	United States	2015-Feb-12	A/Hawaii/13/2015	State of Hawaii Department of Health	Centers for Disease Control and Prevention
EPI629646	NS	United States	2015-Feb-12	A/Hawaii/13/2015	State of Hawaii Department of Health	Centers for Disease Control and Prevention
EPI629647	MP	United States	2015-Feb-12	A/Hawaii/13/2015	State of Hawaii Department of Health	Centers for Disease Control and Prevention
EPI629648	PA	United States	2015-Feb-12	A/Hawaii/13/2015	State of Hawaii Department of Health	Centers for Disease Control and Prevention
EPI629649	PB1	United States	2015-Feb-12	A/Hawaii/13/2015	State of Hawaii Department of Health	Centers for Disease Control and Prevention
EPI629650	NA	United States	2015-Feb-12	A/Hawaii/13/2015	State of Hawaii Department of Health	Centers for Disease Control and Prevention
EPI629651	HA	United States	2015-Feb-12	A/Hawaii/13/2015	State of Hawaii Department of Health	Centers for Disease Control and Prevention
EPI629637	NP	United States	2015-Feb-25	A/Hawaii/23/2015	State of Hawaii Department of Health	Centers for Disease Control and Prevention
EPI629638	NS	United States	2015-Feb-25	A/Hawaii/23/2015	State of Hawaii Department of Health	Centers for Disease Control and Prevention
EPI629639	MP	United States	2015-Feb-25	A/Hawaii/23/2015	State of Hawaii Department of Health	Centers for Disease Control and Prevention
EPI629640	PA	United States	2015-Feb-25	A/Hawaii/23/2015	State of Hawaii Department of Health	Centers for Disease Control and Prevention
EPI629641	PB2	United States	2015-Feb-25	A/Hawaii/23/2015	State of Hawaii Department of Health	Centers for Disease Control and Prevention
EPI629643	NA	United States	2015-Feb-25	A/Hawaii/23/2015	State of Hawaii Department of Health	Centers for Disease Control and Prevention
EPI629644	HA	United States	2015-Feb-25	A/Hawaii/23/2015	State of Hawaii Department of Health	Centers for Disease Control and Prevention
EPI629642	PB1	United States	2015-Feb-25	A/Hawaii/23/2015	State of Hawaii Department of Health	Centers for Disease Control and Prevention
EPI629627	NA	United States	2015-Feb-15	A/Hawaii/15/2015	State of Hawaii Department of Health	Centers for Disease Control and Prevention
EPI629628	HA	United States	2015-Feb-15	A/Hawaii/15/2015	State of Hawaii Department of Health	Centers for Disease Control and Prevention
EPI629626	PB1	United States	2015-Feb-15	A/Hawaii/15/2015	State of Hawaii Department of Health	Centers for Disease Control and Prevention
EPI629621	NP	United States	2015-Feb-15	A/Hawaii/15/2015	State of Hawaii Department of Health	Centers for Disease Control and Prevention
EPI629622	NS	United States	2015-Feb-15	A/Hawaii/15/2015	State of Hawaii Department of Health	Centers for Disease Control and Prevention
EPI629623	MP	United States	2015-Feb-15	A/Hawaii/15/2015	State of Hawaii Department of Health	Centers for Disease Control and Prevention
EPI629624	PA	United States	2015-Feb-15	A/Hawaii/15/2015	State of Hawaii Department of Health	Centers for Disease Control and Prevention
EPI629625	PB2	United States	2015-Feb-15	A/Hawaii/15/2015	State of Hawaii Department of Health	Centers for Disease Control and Prevention
EPI629568	NP	United States	2015-Feb-13	A/Alaska/03/2015	Alaska State Virology Lab	Centers for Disease Control and Prevention
EPI629569	NS	United States	2015-Feb-13	A/Alaska/03/2015	Alaska State Virology Lab	Centers for Disease Control and Prevention
EPI629570	MP	United States	2015-Feb-13	A/Alaska/03/2015	Alaska State Virology Lab	Centers for Disease Control and Prevention
EPI629571	PB2	United States	2015-Feb-13	A/Alaska/03/2015	Alaska State Virology Lab	Centers for Disease Control and Prevention
EPI629572	PB1	United States	2015-Feb-13	A/Alaska/03/2015	Alaska State Virology Lab	Centers for Disease Control and Prevention
EPI629573	NA	United States	2015-Feb-13	A/Alaska/03/2015	Alaska State Virology Lab	Centers for Disease Control and Prevention
EPI629574	HA	United States	2015-Feb-13	A/Alaska/03/2015	Alaska State Virology Lab	Centers for Disease Control and Prevention
EPI629566	NA	United States	2015-Feb-08	A/Hawaii/22/2015	State of Hawaii Department of Health	Centers for Disease Control and Prevention
EPI629567	HA	United States	2015-Feb-08	A/Hawaii/22/2015	State of Hawaii Department of Health	Centers for Disease Control and Prevention
EPI629561	NP	United States	2015-Feb-08	A/Hawaii/22/2015	State of Hawaii Department of Health	Centers for Disease Control and Prevention
EPI629562	NS	United States	2015-Feb-08	A/Hawaii/22/2015	State of Hawaii Department of Health	Centers for Disease Control and Prevention
EPI629563	MP	United States	2015-Feb-08	A/Hawaii/22/2015	State of Hawaii Department of Health	Centers for Disease Control and Prevention
EPI629564	PB2	United States	2015-Feb-08	A/Hawaii/22/2015	State of Hawaii Department of Health	Centers for Disease Control and Prevention
EPI629565	PB1	United States	2015-Feb-08	A/Hawaii/22/2015	State of Hawaii Department of Health	Centers for Disease Control and Prevention
EPI629542	PB1	Russian Federation	2015-Feb-04	A/Khabarovsk/19/2015	Russian Academy of Medical Sciences	Centers for Disease Control and Prevention
EPI629537	NP	Russian Federation	2015-Feb-04	A/Khabarovsk/19/2015	Russian Academy of Medical Sciences	Centers for Disease Control and Prevention
EPI629538	NS	Russian Federation	2015-Feb-04	A/Khabarovsk/19/2015	Russian Academy of Medical Sciences	Centers for Disease Control and Prevention
EPI629539	MP	Russian Federation	2015-Feb-04	A/Khabarovsk/19/2015	Russian Academy of Medical Sciences	Centers for Disease Control and Prevention
EPI629540	PA	Russian Federation	2015-Feb-04	A/Khabarovsk/19/2015	Russian Academy of Medical Sciences	Centers for Disease Control and Prevention
EPI629541	PB2	Russian Federation	2015-Feb-04	A/Khabarovsk/19/2015	Russian Academy of Medical Sciences	Centers for Disease Control and Prevention
EPI629543	NA	Russian Federation	2015-Feb-04	A/Khabarovsk/19/2015	Russian Academy of Medical Sciences	Centers for Disease Control and Prevention
EPI629544	HA	Russian Federation	2015-Feb-04	A/Khabarovsk/19/2015	Russian Academy of Medical Sciences	Centers for Disease Control and Prevention
EPI630265	NA	Norway	2015-Feb-11	A/Norway/1131/2015	Universitetssykehuset Nord-Norge HF, Avd. mikrobiologi og smittevern	Norwegian Institute of Public Health	Bragstad K, Dudman SG, Waalen K, Hungnes O
EPI628987	HA	Norway	2015-Feb-11	A/Norway/1131/2015	Universitetssykehuset Nord-Norge HF, Avd. mikrobiologi og smittevern	Norwegian Institute of Public Health	Bragstad K, Dudman SG, Waalen K, Hungnes O
EPI626931	NP	United Kingdom	2015-Feb-18	A/ENG/50900042/2015	Microbiology Services Colindale, Public Health England	Microbiology Services Colindale, Public Health England	Galiano,M.
EPI626932	NS	United Kingdom	2015-Feb-18	A/ENG/50900042/2015	Microbiology Services Colindale, Public Health England	Microbiology Services Colindale, Public Health England	Galiano,M.
EPI626933	MP	United Kingdom	2015-Feb-18	A/ENG/50900042/2015	Microbiology Services Colindale, Public Health England	Microbiology Services Colindale, Public Health England	Galiano,M.
EPI626934	NA	United Kingdom	2015-Feb-18	A/ENG/50900042/2015	Microbiology Services Colindale, Public Health England	Microbiology Services Colindale, Public Health England	Galiano,M.
EPI626935	HA	United Kingdom	2015-Feb-18	A/ENG/50900042/2015	Microbiology Services Colindale, Public Health England	Microbiology Services Colindale, Public Health England	Galiano,M.
EPI626923	NP	United Kingdom	2015-Feb-12	A/ENG/50800026/2015	Microbiology Services Colindale, Public Health England	Microbiology Services Colindale, Public Health England	Galiano,M.
EPI626924	NS	United Kingdom	2015-Feb-12	A/ENG/50800026/2015	Microbiology Services Colindale, Public Health England	Microbiology Services Colindale, Public Health England	Galiano,M.
EPI626925	MP	United Kingdom	2015-Feb-12	A/ENG/50800026/2015	Microbiology Services Colindale, Public Health England	Microbiology Services Colindale, Public Health England	Galiano,M.
EPI626926	PA	United Kingdom	2015-Feb-12	A/ENG/50800026/2015	Microbiology Services Colindale, Public Health England	Microbiology Services Colindale, Public Health England	Galiano,M.
EPI626927	PB2	United Kingdom	2015-Feb-12	A/ENG/50800026/2015	Microbiology Services Colindale, Public Health England	Microbiology Services Colindale, Public Health England	Galiano,M.
EPI626928	PB1	United Kingdom	2015-Feb-12	A/ENG/50800026/2015	Microbiology Services Colindale, Public Health England	Microbiology Services Colindale, Public Health England	Galiano,M.
EPI626929	NA	United Kingdom	2015-Feb-12	A/ENG/50800026/2015	Microbiology Services Colindale, Public Health England	Microbiology Services Colindale, Public Health England	Galiano,M.
EPI626930	HA	United Kingdom	2015-Feb-12	A/ENG/50800026/2015	Microbiology Services Colindale, Public Health England	Microbiology Services Colindale, Public Health England	Galiano,M.
EPI626916	NA	United Kingdom	2015-Feb-03	A/ENG/50620343/2015	Microbiology Services Colindale, Public Health England	Microbiology Services Colindale, Public Health England	Galiano,M.
EPI626917	HA	United Kingdom	2015-Feb-03	A/ENG/50620343/2015	Microbiology Services Colindale, Public Health England	Microbiology Services Colindale, Public Health England	Galiano,M.
EPI626521	NP	United States	2015-Feb-19	A/Delaware/28/2015	Delaware Public Health Lab	Centers for Disease Control and Prevention
EPI626522	NS	United States	2015-Feb-19	A/Delaware/28/2015	Delaware Public Health Lab	Centers for Disease Control and Prevention
EPI626523	MP	United States	2015-Feb-19	A/Delaware/28/2015	Delaware Public Health Lab	Centers for Disease Control and Prevention
EPI626524	NA	United States	2015-Feb-19	A/Delaware/28/2015	Delaware Public Health Lab	Centers for Disease Control and Prevention
EPI626525	HA	United States	2015-Feb-19	A/Delaware/28/2015	Delaware Public Health Lab	Centers for Disease Control and Prevention
EPI626438	NP	Kazakhstan	2015-Feb-14	A/Kazakhstan/352/2015	CSEE	Centers for Disease Control and Prevention
EPI626439	NS	Kazakhstan	2015-Feb-14	A/Kazakhstan/352/2015	CSEE	Centers for Disease Control and Prevention
EPI626440	MP	Kazakhstan	2015-Feb-14	A/Kazakhstan/352/2015	CSEE	Centers for Disease Control and Prevention
EPI626441	PA	Kazakhstan	2015-Feb-14	A/Kazakhstan/352/2015	CSEE	Centers for Disease Control and Prevention
EPI626442	PB2	Kazakhstan	2015-Feb-14	A/Kazakhstan/352/2015	CSEE	Centers for Disease Control and Prevention
EPI626444	NA	Kazakhstan	2015-Feb-14	A/Kazakhstan/352/2015	CSEE	Centers for Disease Control and Prevention
EPI626445	HA	Kazakhstan	2015-Feb-14	A/Kazakhstan/352/2015	CSEE	Centers for Disease Control and Prevention
EPI626443	PB1	Kazakhstan	2015-Feb-14	A/Kazakhstan/352/2015	CSEE	Centers for Disease Control and Prevention
EPI626421	NA	Ukraine	2015-Feb-27	A/Ukraine/151/2015	Institute of Epidemiology and Infectious Diseases AMS of Ukraine	Centers for Disease Control and Prevention
EPI626422	HA	Ukraine	2015-Feb-27	A/Ukraine/151/2015	Institute of Epidemiology and Infectious Diseases AMS of Ukraine	Centers for Disease Control and Prevention
EPI626420	PB1	Ukraine	2015-Feb-27	A/Ukraine/151/2015	Institute of Epidemiology and Infectious Diseases AMS of Ukraine	Centers for Disease Control and Prevention
EPI626415	NP	Ukraine	2015-Feb-27	A/Ukraine/151/2015	Institute of Epidemiology and Infectious Diseases AMS of Ukraine	Centers for Disease Control and Prevention
EPI626416	NS	Ukraine	2015-Feb-27	A/Ukraine/151/2015	Institute of Epidemiology and Infectious Diseases AMS of Ukraine	Centers for Disease Control and Prevention
EPI626417	MP	Ukraine	2015-Feb-27	A/Ukraine/151/2015	Institute of Epidemiology and Infectious Diseases AMS of Ukraine	Centers for Disease Control and Prevention
EPI626418	PA	Ukraine	2015-Feb-27	A/Ukraine/151/2015	Institute of Epidemiology and Infectious Diseases AMS of Ukraine	Centers for Disease Control and Prevention
EPI626419	PB2	Ukraine	2015-Feb-27	A/Ukraine/151/2015	Institute of Epidemiology and Infectious Diseases AMS of Ukraine	Centers for Disease Control and Prevention
EPI626392	NP	Ukraine	2015-Feb-23	A/Kharkov/245/2015	Institute of Epidemiology and Infectious Diseases AMS of Ukraine	Centers for Disease Control and Prevention
EPI626393	NS	Ukraine	2015-Feb-23	A/Kharkov/245/2015	Institute of Epidemiology and Infectious Diseases AMS of Ukraine	Centers for Disease Control and Prevention
EPI626394	MP	Ukraine	2015-Feb-23	A/Kharkov/245/2015	Institute of Epidemiology and Infectious Diseases AMS of Ukraine	Centers for Disease Control and Prevention
EPI626395	PB2	Ukraine	2015-Feb-23	A/Kharkov/245/2015	Institute of Epidemiology and Infectious Diseases AMS of Ukraine	Centers for Disease Control and Prevention
EPI626396	PB1	Ukraine	2015-Feb-23	A/Kharkov/245/2015	Institute of Epidemiology and Infectious Diseases AMS of Ukraine	Centers for Disease Control and Prevention
EPI626397	NA	Ukraine	2015-Feb-23	A/Kharkov/245/2015	Institute of Epidemiology and Infectious Diseases AMS of Ukraine	Centers for Disease Control and Prevention
EPI626398	HA	Ukraine	2015-Feb-23	A/Kharkov/245/2015	Institute of Epidemiology and Infectious Diseases AMS of Ukraine	Centers for Disease Control and Prevention
EPI626389	PB1	Kazakhstan	2015-Feb-09	A/Kazakhstan/341/2015	CSEE	Centers for Disease Control and Prevention
EPI626384	NP	Kazakhstan	2015-Feb-09	A/Kazakhstan/341/2015	CSEE	Centers for Disease Control and Prevention
EPI626385	NS	Kazakhstan	2015-Feb-09	A/Kazakhstan/341/2015	CSEE	Centers for Disease Control and Prevention
EPI626386	MP	Kazakhstan	2015-Feb-09	A/Kazakhstan/341/2015	CSEE	Centers for Disease Control and Prevention
EPI626387	PA	Kazakhstan	2015-Feb-09	A/Kazakhstan/341/2015	CSEE	Centers for Disease Control and Prevention
EPI626388	PB2	Kazakhstan	2015-Feb-09	A/Kazakhstan/341/2015	CSEE	Centers for Disease Control and Prevention
EPI626390	NA	Kazakhstan	2015-Feb-09	A/Kazakhstan/341/2015	CSEE	Centers for Disease Control and Prevention
EPI626391	HA	Kazakhstan	2015-Feb-09	A/Kazakhstan/341/2015	CSEE	Centers for Disease Control and Prevention
EPI626350	PB1	Kazakhstan	2015-Feb-02	A/Kazakhstan/286/2015	CSEE	Centers for Disease Control and Prevention
EPI626345	NP	Kazakhstan	2015-Feb-02	A/Kazakhstan/286/2015	CSEE	Centers for Disease Control and Prevention
EPI626346	NS	Kazakhstan	2015-Feb-02	A/Kazakhstan/286/2015	CSEE	Centers for Disease Control and Prevention
EPI626347	MP	Kazakhstan	2015-Feb-02	A/Kazakhstan/286/2015	CSEE	Centers for Disease Control and Prevention
EPI626348	PA	Kazakhstan	2015-Feb-02	A/Kazakhstan/286/2015	CSEE	Centers for Disease Control and Prevention
EPI626349	PB2	Kazakhstan	2015-Feb-02	A/Kazakhstan/286/2015	CSEE	Centers for Disease Control and Prevention
EPI626351	NA	Kazakhstan	2015-Feb-02	A/Kazakhstan/286/2015	CSEE	Centers for Disease Control and Prevention
EPI626352	HA	Kazakhstan	2015-Feb-02	A/Kazakhstan/286/2015	CSEE	Centers for Disease Control and Prevention
EPI625917	NP	Germany	2015-Feb-25	A/Giessen/3444/2015		Friedrich-Loeffler-Institut	Mostafa, Ahmed; Abdelwhab, El-Sayed M.; Slanina, Heiko; Hussein, Mohamed A.; Kuznetsova, Irina; Sch?ttler, Christian G; Ziebuhr, John; Pleschka, Stephan
EPI625918	NS	Germany	2015-Feb-25	A/Giessen/3444/2015		Friedrich-Loeffler-Institut	Mostafa, Ahmed; Abdelwhab, El-Sayed M.; Slanina, Heiko; Hussein, Mohamed A.; Kuznetsova, Irina; Sch?ttler, Christian G; Ziebuhr, John; Pleschka, Stephan
EPI625919	MP	Germany	2015-Feb-25	A/Giessen/3444/2015		Friedrich-Loeffler-Institut	Mostafa, Ahmed; Abdelwhab, El-Sayed M.; Slanina, Heiko; Hussein, Mohamed A.; Kuznetsova, Irina; Sch?ttler, Christian G; Ziebuhr, John; Pleschka, Stephan
EPI625923	NA	Germany	2015-Feb-25	A/Giessen/3444/2015		Friedrich-Loeffler-Institut	Mostafa, Ahmed; Abdelwhab, El-Sayed M.; Slanina, Heiko; Hussein, Mohamed A.; Kuznetsova, Irina; Sch?ttler, Christian G; Ziebuhr, John; Pleschka, Stephan
EPI625924	HA	Germany	2015-Feb-25	A/Giessen/3444/2015		Friedrich-Loeffler-Institut	Mostafa, Ahmed; Abdelwhab, El-Sayed M.; Slanina, Heiko; Hussein, Mohamed A.; Kuznetsova, Irina; Sch?ttler, Christian G; Ziebuhr, John; Pleschka, Stephan
EPI625920	PA	Germany	2015-Feb-25	A/Giessen/3444/2015		Friedrich-Loeffler-Institut	Mostafa, Ahmed; Abdelwhab, El-Sayed M.; Slanina, Heiko; Hussein, Mohamed A.; Kuznetsova, Irina; Sch?ttler, Christian G; Ziebuhr, John; Pleschka, Stephan
EPI625921	PB2	Germany	2015-Feb-25	A/Giessen/3444/2015		Friedrich-Loeffler-Institut	Mostafa, Ahmed; Abdelwhab, El-Sayed M.; Slanina, Heiko; Hussein, Mohamed A.; Kuznetsova, Irina; Sch?ttler, Christian G; Ziebuhr, John; Pleschka, Stephan
EPI625922	PB1	Germany	2015-Feb-25	A/Giessen/3444/2015		Friedrich-Loeffler-Institut	Mostafa, Ahmed; Abdelwhab, El-Sayed M.; Slanina, Heiko; Hussein, Mohamed A.; Kuznetsova, Irina; Sch?ttler, Christian G; Ziebuhr, John; Pleschka, Stephan
EPI625909	NP	Germany	2015-Feb-06	A/Giessen/2176/2015		Friedrich-Loeffler-Institut	Mostafa, Ahmed; Abdelwhab, El-Sayed M.; Slanina, Heiko; Hussein, Mohamed A.; Kuznetsova, Irina; Sch?ttler, Christian G; Ziebuhr, John; Pleschka, Stephan
EPI625910	NS	Germany	2015-Feb-06	A/Giessen/2176/2015		Friedrich-Loeffler-Institut	Mostafa, Ahmed; Abdelwhab, El-Sayed M.; Slanina, Heiko; Hussein, Mohamed A.; Kuznetsova, Irina; Sch?ttler, Christian G; Ziebuhr, John; Pleschka, Stephan
EPI625911	MP	Germany	2015-Feb-06	A/Giessen/2176/2015		Friedrich-Loeffler-Institut	Mostafa, Ahmed; Abdelwhab, El-Sayed M.; Slanina, Heiko; Hussein, Mohamed A.; Kuznetsova, Irina; Sch?ttler, Christian G; Ziebuhr, John; Pleschka, Stephan
EPI625912	PA	Germany	2015-Feb-06	A/Giessen/2176/2015		Friedrich-Loeffler-Institut	Mostafa, Ahmed; Abdelwhab, El-Sayed M.; Slanina, Heiko; Hussein, Mohamed A.; Kuznetsova, Irina; Sch?ttler, Christian G; Ziebuhr, John; Pleschka, Stephan
EPI625913	PB2	Germany	2015-Feb-06	A/Giessen/2176/2015		Friedrich-Loeffler-Institut	Mostafa, Ahmed; Abdelwhab, El-Sayed M.; Slanina, Heiko; Hussein, Mohamed A.; Kuznetsova, Irina; Sch?ttler, Christian G; Ziebuhr, John; Pleschka, Stephan
EPI625914	PB1	Germany	2015-Feb-06	A/Giessen/2176/2015		Friedrich-Loeffler-Institut	Mostafa, Ahmed; Abdelwhab, El-Sayed M.; Slanina, Heiko; Hussein, Mohamed A.; Kuznetsova, Irina; Sch?ttler, Christian G; Ziebuhr, John; Pleschka, Stephan
EPI625915	NA	Germany	2015-Feb-06	A/Giessen/2176/2015		Friedrich-Loeffler-Institut	Mostafa, Ahmed; Abdelwhab, El-Sayed M.; Slanina, Heiko; Hussein, Mohamed A.; Kuznetsova, Irina; Sch?ttler, Christian G; Ziebuhr, John; Pleschka, Stephan
EPI625916	HA	Germany	2015-Feb-06	A/Giessen/2176/2015		Friedrich-Loeffler-Institut	Mostafa, Ahmed; Abdelwhab, El-Sayed M.; Slanina, Heiko; Hussein, Mohamed A.; Kuznetsova, Irina; Sch?ttler, Christian G; Ziebuhr, John; Pleschka, Stephan
EPI625897	MP	Germany	2015-Feb-20	A/Giessen/3232/2015		Friedrich-Loeffler-Institut	Mostafa, Ahmed; Abdelwhab, El-Sayed M.; Slanina, Heiko; Hussein, Mohamed A.; Kuznetsova, Irina; Sch?ttler, Christian G; Ziebuhr, John; Pleschka, Stephan
EPI625898	NA	Germany	2015-Feb-20	A/Giessen/3232/2015		Friedrich-Loeffler-Institut	Mostafa, Ahmed; Abdelwhab, El-Sayed M.; Slanina, Heiko; Hussein, Mohamed A.; Kuznetsova, Irina; Sch?ttler, Christian G; Ziebuhr, John; Pleschka, Stephan
EPI625899	HA	Germany	2015-Feb-20	A/Giessen/3232/2015		Friedrich-Loeffler-Institut	Mostafa, Ahmed; Abdelwhab, El-Sayed M.; Slanina, Heiko; Hussein, Mohamed A.; Kuznetsova, Irina; Sch?ttler, Christian G; Ziebuhr, John; Pleschka, Stephan
EPI625894	MP	Germany	2015-Feb-13	A/Giessen/2749/2015		Friedrich-Loeffler-Institut	Mostafa, Ahmed; Abdelwhab, El-Sayed M.; Slanina, Heiko; Hussein, Mohamed A.; Kuznetsova, Irina; Sch?ttler, Christian G; Ziebuhr, John; Pleschka, Stephan
EPI625895	NA	Germany	2015-Feb-13	A/Giessen/2749/2015		Friedrich-Loeffler-Institut	Mostafa, Ahmed; Abdelwhab, El-Sayed M.; Slanina, Heiko; Hussein, Mohamed A.; Kuznetsova, Irina; Sch?ttler, Christian G; Ziebuhr, John; Pleschka, Stephan
EPI625896	HA	Germany	2015-Feb-13	A/Giessen/2749/2015		Friedrich-Loeffler-Institut	Mostafa, Ahmed; Abdelwhab, El-Sayed M.; Slanina, Heiko; Hussein, Mohamed A.; Kuznetsova, Irina; Sch?ttler, Christian G; Ziebuhr, John; Pleschka, Stephan
EPI625891	MP	Germany	2015-Feb-11	A/Giessen/2390/2015		Friedrich-Loeffler-Institut	Mostafa, Ahmed; Abdelwhab, El-Sayed M.; Slanina, Heiko; Hussein, Mohamed A.; Kuznetsova, Irina; Sch?ttler, Christian G; Ziebuhr, John; Pleschka, Stephan
EPI625892	NA	Germany	2015-Feb-11	A/Giessen/2390/2015		Friedrich-Loeffler-Institut	Mostafa, Ahmed; Abdelwhab, El-Sayed M.; Slanina, Heiko; Hussein, Mohamed A.; Kuznetsova, Irina; Sch?ttler, Christian G; Ziebuhr, John; Pleschka, Stephan
EPI625893	HA	Germany	2015-Feb-11	A/Giessen/2390/2015		Friedrich-Loeffler-Institut	Mostafa, Ahmed; Abdelwhab, El-Sayed M.; Slanina, Heiko; Hussein, Mohamed A.; Kuznetsova, Irina; Sch?ttler, Christian G; Ziebuhr, John; Pleschka, Stephan
EPI625888	MP	Germany	2015-Feb-11	A/Giessen/2389/2015		Friedrich-Loeffler-Institut	Mostafa, Ahmed; Abdelwhab, El-Sayed M.; Slanina, Heiko; Hussein, Mohamed A.; Kuznetsova, Irina; Sch?ttler, Christian G; Ziebuhr, John; Pleschka, Stephan
EPI625889	NA	Germany	2015-Feb-11	A/Giessen/2389/2015		Friedrich-Loeffler-Institut	Mostafa, Ahmed; Abdelwhab, El-Sayed M.; Slanina, Heiko; Hussein, Mohamed A.; Kuznetsova, Irina; Sch?ttler, Christian G; Ziebuhr, John; Pleschka, Stephan
EPI625890	HA	Germany	2015-Feb-11	A/Giessen/2389/2015		Friedrich-Loeffler-Institut	Mostafa, Ahmed; Abdelwhab, El-Sayed M.; Slanina, Heiko; Hussein, Mohamed A.; Kuznetsova, Irina; Sch?ttler, Christian G; Ziebuhr, John; Pleschka, Stephan
EPI625885	MP	Germany	2015-Feb-06	A/Giessen/2276/2015		Friedrich-Loeffler-Institut	Mostafa, Ahmed; Abdelwhab, El-Sayed M.; Slanina, Heiko; Hussein, Mohamed A.; Kuznetsova, Irina; Sch?ttler, Christian G; Ziebuhr, John; Pleschka, Stephan
EPI625886	NA	Germany	2015-Feb-06	A/Giessen/2276/2015		Friedrich-Loeffler-Institut	Mostafa, Ahmed; Abdelwhab, El-Sayed M.; Slanina, Heiko; Hussein, Mohamed A.; Kuznetsova, Irina; Sch?ttler, Christian G; Ziebuhr, John; Pleschka, Stephan
EPI625887	HA	Germany	2015-Feb-06	A/Giessen/2276/2015		Friedrich-Loeffler-Institut	Mostafa, Ahmed; Abdelwhab, El-Sayed M.; Slanina, Heiko; Hussein, Mohamed A.; Kuznetsova, Irina; Sch?ttler, Christian G; Ziebuhr, John; Pleschka, Stephan
EPI625882	MP	Germany	2015-Feb-24	A/Giessen/2108/2015		Friedrich-Loeffler-Institut	Mostafa, Ahmed; Abdelwhab, El-Sayed M.; Slanina, Heiko; Hussein, Mohamed A.; Kuznetsova, Irina; Sch?ttler, Christian G; Ziebuhr, John; Pleschka, Stephan
EPI625883	NA	Germany	2015-Feb-24	A/Giessen/2108/2015		Friedrich-Loeffler-Institut	Mostafa, Ahmed; Abdelwhab, El-Sayed M.; Slanina, Heiko; Hussein, Mohamed A.; Kuznetsova, Irina; Sch?ttler, Christian G; Ziebuhr, John; Pleschka, Stephan
EPI625884	HA	Germany	2015-Feb-24	A/Giessen/2108/2015		Friedrich-Loeffler-Institut	Mostafa, Ahmed; Abdelwhab, El-Sayed M.; Slanina, Heiko; Hussein, Mohamed A.; Kuznetsova, Irina; Sch?ttler, Christian G; Ziebuhr, John; Pleschka, Stephan
EPI625014	NS	Kazakhstan	2015-Feb-23	A/Kazakhstan/1099/2015	CSEE	Centers for Disease Control and Prevention
EPI625015	MP	Kazakhstan	2015-Feb-23	A/Kazakhstan/1099/2015	CSEE	Centers for Disease Control and Prevention
EPI625016	PA	Kazakhstan	2015-Feb-23	A/Kazakhstan/1099/2015	CSEE	Centers for Disease Control and Prevention
EPI625017	PB2	Kazakhstan	2015-Feb-23	A/Kazakhstan/1099/2015	CSEE	Centers for Disease Control and Prevention
EPI625018	PB1	Kazakhstan	2015-Feb-23	A/Kazakhstan/1099/2015	CSEE	Centers for Disease Control and Prevention
EPI625019	NA	Kazakhstan	2015-Feb-23	A/Kazakhstan/1099/2015	CSEE	Centers for Disease Control and Prevention
EPI625020	HA	Kazakhstan	2015-Feb-23	A/Kazakhstan/1099/2015	CSEE	Centers for Disease Control and Prevention
EPI625013	NP	Kazakhstan	2015-Feb-23	A/Kazakhstan/1099/2015	CSEE	Centers for Disease Control and Prevention
EPI624970	PB2	Kazakhstan	2015-Feb-17	A/Kazakhstan/1078/2015	CSEE	Centers for Disease Control and Prevention
EPI624971	PB1	Kazakhstan	2015-Feb-17	A/Kazakhstan/1078/2015	CSEE	Centers for Disease Control and Prevention
EPI624966	NP	Kazakhstan	2015-Feb-17	A/Kazakhstan/1078/2015	CSEE	Centers for Disease Control and Prevention
EPI624967	NS	Kazakhstan	2015-Feb-17	A/Kazakhstan/1078/2015	CSEE	Centers for Disease Control and Prevention
EPI624968	MP	Kazakhstan	2015-Feb-17	A/Kazakhstan/1078/2015	CSEE	Centers for Disease Control and Prevention
EPI624969	PA	Kazakhstan	2015-Feb-17	A/Kazakhstan/1078/2015	CSEE	Centers for Disease Control and Prevention
EPI624972	HA	Kazakhstan	2015-Feb-17	A/Kazakhstan/1078/2015	CSEE	Centers for Disease Control and Prevention
EPI624962	PB2	Kazakhstan	2015-Feb-09	A/Kazakhstan/1046/2015	CSEE	Centers for Disease Control and Prevention
EPI624963	PB1	Kazakhstan	2015-Feb-09	A/Kazakhstan/1046/2015	CSEE	Centers for Disease Control and Prevention
EPI624958	NP	Kazakhstan	2015-Feb-09	A/Kazakhstan/1046/2015	CSEE	Centers for Disease Control and Prevention
EPI624959	NS	Kazakhstan	2015-Feb-09	A/Kazakhstan/1046/2015	CSEE	Centers for Disease Control and Prevention
EPI624960	MP	Kazakhstan	2015-Feb-09	A/Kazakhstan/1046/2015	CSEE	Centers for Disease Control and Prevention
EPI624961	PA	Kazakhstan	2015-Feb-09	A/Kazakhstan/1046/2015	CSEE	Centers for Disease Control and Prevention
EPI624964	NA	Kazakhstan	2015-Feb-09	A/Kazakhstan/1046/2015	CSEE	Centers for Disease Control and Prevention
EPI624965	HA	Kazakhstan	2015-Feb-09	A/Kazakhstan/1046/2015	CSEE	Centers for Disease Control and Prevention
EPI624950	NP	Kazakhstan	2015-Feb-16	A/Kazakhstan/1060/2015	CSEE	Centers for Disease Control and Prevention
EPI624951	NS	Kazakhstan	2015-Feb-16	A/Kazakhstan/1060/2015	CSEE	Centers for Disease Control and Prevention
EPI624952	MP	Kazakhstan	2015-Feb-16	A/Kazakhstan/1060/2015	CSEE	Centers for Disease Control and Prevention
EPI624953	PA	Kazakhstan	2015-Feb-16	A/Kazakhstan/1060/2015	CSEE	Centers for Disease Control and Prevention
EPI624956	NA	Kazakhstan	2015-Feb-16	A/Kazakhstan/1060/2015	CSEE	Centers for Disease Control and Prevention
EPI624957	HA	Kazakhstan	2015-Feb-16	A/Kazakhstan/1060/2015	CSEE	Centers for Disease Control and Prevention
EPI624954	PB2	Kazakhstan	2015-Feb-16	A/Kazakhstan/1060/2015	CSEE	Centers for Disease Control and Prevention
EPI624955	PB1	Kazakhstan	2015-Feb-16	A/Kazakhstan/1060/2015	CSEE	Centers for Disease Control and Prevention
EPI624947	PB1	Kazakhstan	2015-Feb-18	A/Kazakhstan/1075/2015	CSEE	Centers for Disease Control and Prevention
EPI624942	NP	Kazakhstan	2015-Feb-18	A/Kazakhstan/1075/2015	CSEE	Centers for Disease Control and Prevention
EPI624943	NS	Kazakhstan	2015-Feb-18	A/Kazakhstan/1075/2015	CSEE	Centers for Disease Control and Prevention
EPI624944	MP	Kazakhstan	2015-Feb-18	A/Kazakhstan/1075/2015	CSEE	Centers for Disease Control and Prevention
EPI624945	PA	Kazakhstan	2015-Feb-18	A/Kazakhstan/1075/2015	CSEE	Centers for Disease Control and Prevention
EPI624946	PB2	Kazakhstan	2015-Feb-18	A/Kazakhstan/1075/2015	CSEE	Centers for Disease Control and Prevention
EPI624948	NA	Kazakhstan	2015-Feb-18	A/Kazakhstan/1075/2015	CSEE	Centers for Disease Control and Prevention
EPI624949	HA	Kazakhstan	2015-Feb-18	A/Kazakhstan/1075/2015	CSEE	Centers for Disease Control and Prevention
EPI624886	NA	Japan	2015-Feb-09	A/HOKKAIDO/6/2015	Hokkaido Institute of Public Health	National Institute of Infectious Diseases (NIID)	Takashita,Emi; Fujisaki,Seiichiro; Shirakura,Masayuki; Watanabe,Shinji; Odagiri,Takato
EPI624887	HA	Japan	2015-Feb-09	A/HOKKAIDO/6/2015	Hokkaido Institute of Public Health	National Institute of Infectious Diseases (NIID)	Takashita,Emi; Fujisaki,Seiichiro; Shirakura,Masayuki; Watanabe,Shinji; Odagiri,Takato
EPI624884	NA	Japan	2015-Feb-17	A/TOTTORI/26/2015	Tottori Prefectural Institute of Public Health and Environmental Science	National Institute of Infectious Diseases (NIID)	Takashita,Emi; Fujisaki,Seiichiro; Shirakura,Masayuki; Watanabe,Shinji; Odagiri,Takato
EPI624885	HA	Japan	2015-Feb-17	A/TOTTORI/26/2015	Tottori Prefectural Institute of Public Health and Environmental Science	National Institute of Infectious Diseases (NIID)	Takashita,Emi; Fujisaki,Seiichiro; Shirakura,Masayuki; Watanabe,Shinji; Odagiri,Takato
EPI624878	NA	Japan	2015-Feb-02	A/TOCHIGI/15112/2015	Tochigi Prefectural Institute of Public Health and Environmental Science	National Institute of Infectious Diseases (NIID)	Takashita,Emi; Fujisaki,Seiichiro; Shirakura,Masayuki; Watanabe,Shinji; Odagiri,Takato
EPI624879	HA	Japan	2015-Feb-02	A/TOCHIGI/15112/2015	Tochigi Prefectural Institute of Public Health and Environmental Science	National Institute of Infectious Diseases (NIID)	Takashita,Emi; Fujisaki,Seiichiro; Shirakura,Masayuki; Watanabe,Shinji; Odagiri,Takato
EPI624872	NA	Japan	2015-Feb-04	A/MIYAZAKI/22/2015	Miyazaki Prefectural Institute for Public Health and Environment	National Institute of Infectious Diseases (NIID)	Takashita,Emi; Fujisaki,Seiichiro; Shirakura,Masayuki; Watanabe,Shinji; Odagiri,Takato
EPI624873	HA	Japan	2015-Feb-04	A/MIYAZAKI/22/2015	Miyazaki Prefectural Institute for Public Health and Environment	National Institute of Infectious Diseases (NIID)	Takashita,Emi; Fujisaki,Seiichiro; Shirakura,Masayuki; Watanabe,Shinji; Odagiri,Takato
EPI624657	HA	Slovakia	2015-Feb-23	A/Trencin/558/2015	National Public Health Institute of Slovakia	Crick Worldwide Influenza Centre
EPI624658	NA	Slovakia	2015-Feb-23	A/Trencin/558/2015	National Public Health Institute of Slovakia	Crick Worldwide Influenza Centre
EPI624649	HA	Russian Federation	2015-Feb-12	A/St-Petersburg/57/2015	WHO National Influenza Centre Russian Federation	Crick Worldwide Influenza Centre
EPI624650	NA	Russian Federation	2015-Feb-12	A/St-Petersburg/57/2015	WHO National Influenza Centre Russian Federation	Crick Worldwide Influenza Centre
EPI624647	HA	Russian Federation	2015-Feb-26	A/St-Petersburg/28/2015	WHO National Influenza Centre Russian Federation	Crick Worldwide Influenza Centre
EPI624648	NA	Russian Federation	2015-Feb-26	A/St-Petersburg/28/2015	WHO National Influenza Centre Russian Federation	Crick Worldwide Influenza Centre
EPI624645	HA	Russian Federation	2015-Feb-09	A/St-Petersburg/134/2015	WHO National Influenza Centre Russian Federation	Crick Worldwide Influenza Centre
EPI624646	NA	Russian Federation	2015-Feb-09	A/St-Petersburg/134/2015	WHO National Influenza Centre Russian Federation	Crick Worldwide Influenza Centre
EPI624643	HA	Russian Federation	2015-Feb-03	A/St-Petersburg/119/2015	WHO National Influenza Centre Russian Federation	Crick Worldwide Influenza Centre
EPI624644	NA	Russian Federation	2015-Feb-03	A/St-Petersburg/119/2015	WHO National Influenza Centre Russian Federation	Crick Worldwide Influenza Centre
EPI624623	HA	Sweden	2015-Feb-24	A/Stockholm/20/2015	Public Health Agency of Sweden	Crick Worldwide Influenza Centre
EPI624624	NA	Sweden	2015-Feb-24	A/Stockholm/20/2015	Public Health Agency of Sweden	Crick Worldwide Influenza Centre
EPI624621	HA	Sweden	2015-Feb-25	A/Stockholm/19/2015	Public Health Agency of Sweden	Crick Worldwide Influenza Centre
EPI624622	NA	Sweden	2015-Feb-25	A/Stockholm/19/2015	Public Health Agency of Sweden	Crick Worldwide Influenza Centre
EPI624619	HA	Sweden	2015-Feb-11	A/Stockholm/18/2015	Public Health Agency of Sweden	Crick Worldwide Influenza Centre
EPI624620	NA	Sweden	2015-Feb-11	A/Stockholm/18/2015	Public Health Agency of Sweden	Crick Worldwide Influenza Centre
EPI624617	HA	Sweden	2015-Feb-10	A/Stockholm/13/2015	Public Health Agency of Sweden	Crick Worldwide Influenza Centre
EPI624618	NA	Sweden	2015-Feb-10	A/Stockholm/13/2015	Public Health Agency of Sweden	Crick Worldwide Influenza Centre
EPI624615	HA	Sweden	2015-Feb-10	A/Stockholm/12/2015	Public Health Agency of Sweden	Crick Worldwide Influenza Centre
EPI624616	NA	Sweden	2015-Feb-10	A/Stockholm/12/2015	Public Health Agency of Sweden	Crick Worldwide Influenza Centre
EPI624611	HA	Slovakia	2015-Feb-02	A/Poprad/237/2015	National Public Health Institute of Slovakia	Crick Worldwide Influenza Centre
EPI624612	NA	Slovakia	2015-Feb-02	A/Poprad/237/2015	National Public Health Institute of Slovakia	Crick Worldwide Influenza Centre
EPI624607	HA	Slovakia	2015-Feb-02	A/Nove Zamky/201/2015	National Public Health Institute of Slovakia	Crick Worldwide Influenza Centre
EPI624608	NA	Slovakia	2015-Feb-02	A/Nove Zamky/201/2015	National Public Health Institute of Slovakia	Crick Worldwide Influenza Centre
EPI624606	NA	Slovakia	2015-Feb-19	A/Nitra/563/2015	National Public Health Institute of Slovakia	Crick Worldwide Influenza Centre
EPI624605	HA	Slovakia	2015-Feb-19	A/Nitra/563/2015	National Public Health Institute of Slovakia	Crick Worldwide Influenza Centre
EPI624603	HA	Slovakia	2015-Feb-02	A/Nitra/205/2015	National Public Health Institute of Slovakia	Crick Worldwide Influenza Centre
EPI624604	NA	Slovakia	2015-Feb-02	A/Nitra/205/2015	National Public Health Institute of Slovakia	Crick Worldwide Influenza Centre
EPI624597	HA	Netherlands	2015-Feb-25	A/Netherlands/1916/2015	National Institute for Public Health and the Environment (RIVM)	Crick Worldwide Influenza Centre
EPI624598	NA	Netherlands	2015-Feb-25	A/Netherlands/1916/2015	National Institute for Public Health and the Environment (RIVM)	Crick Worldwide Influenza Centre
EPI624595	HA	Netherlands	2015-Feb-23	A/Netherlands/1908/2015	National Institute for Public Health and the Environment (RIVM)	Crick Worldwide Influenza Centre
EPI624596	NA	Netherlands	2015-Feb-23	A/Netherlands/1908/2015	National Institute for Public Health and the Environment (RIVM)	Crick Worldwide Influenza Centre
EPI624593	HA	Netherlands	2015-Feb-24	A/Netherlands/1903/2015	National Institute for Public Health and the Environment (RIVM)	Crick Worldwide Influenza Centre
EPI624594	NA	Netherlands	2015-Feb-24	A/Netherlands/1903/2015	National Institute for Public Health and the Environment (RIVM)	Crick Worldwide Influenza Centre
EPI624591	HA	Netherlands	2015-Feb-16	A/Netherlands/1726/2015	National Institute for Public Health and the Environment (RIVM)	Crick Worldwide Influenza Centre
EPI624592	NA	Netherlands	2015-Feb-16	A/Netherlands/1726/2015	National Institute for Public Health and the Environment (RIVM)	Crick Worldwide Influenza Centre
EPI624589	HA	Netherlands	2015-Feb-12	A/Netherlands/1497/2015	National Institute for Public Health and the Environment (RIVM)	Crick Worldwide Influenza Centre
EPI624590	NA	Netherlands	2015-Feb-12	A/Netherlands/1497/2015	National Institute for Public Health and the Environment (RIVM)	Crick Worldwide Influenza Centre
EPI624569	HA	Slovakia	2015-Feb-25	A/Komarno/618/2015	National Public Health Institute of Slovakia	Crick Worldwide Influenza Centre
EPI624570	NA	Slovakia	2015-Feb-25	A/Komarno/618/2015	National Public Health Institute of Slovakia	Crick Worldwide Influenza Centre
EPI624547	HA	Slovakia	2015-Feb-17	A/Bratislava/437/2015	National Public Health Institute of Slovakia	Crick Worldwide Influenza Centre
EPI624548	NA	Slovakia	2015-Feb-17	A/Bratislava/437/2015	National Public Health Institute of Slovakia	Crick Worldwide Influenza Centre
EPI624495	NA	Japan	2015-Feb-19	A/SHIGA/13/2015	Shiga Prefectural Institute of Public Health	National Institute of Infectious Diseases (NIID)	Takashita,Emi; Fujisaki,Seiichiro; Shirakura,Masayuki; Watanabe,Shinji; Odagiri,Takato
EPI624496	HA	Japan	2015-Feb-19	A/SHIGA/13/2015	Shiga Prefectural Institute of Public Health	National Institute of Infectious Diseases (NIID)	Takashita,Emi; Fujisaki,Seiichiro; Shirakura,Masayuki; Watanabe,Shinji; Odagiri,Takato
EPI624491	NA	Japan	2015-Feb-09	A/WAKAYAMA/63/2015	Wakayama Prefectural Research Center of Environment and Public Health	National Institute of Infectious Diseases (NIID)	Takashita,Emi; Fujisaki,Seiichiro; Shirakura,Masayuki; Watanabe,Shinji; Odagiri,Takato
EPI624492	HA	Japan	2015-Feb-09	A/WAKAYAMA/63/2015	Wakayama Prefectural Research Center of Environment and Public Health	National Institute of Infectious Diseases (NIID)	Takashita,Emi; Fujisaki,Seiichiro; Shirakura,Masayuki; Watanabe,Shinji; Odagiri,Takato
EPI624100	PB1	United States	2015-Feb-24	A/South Dakota/29/2015	South Dakota Public Health Lab	Centers for Disease Control and Prevention
EPI624095	NP	United States	2015-Feb-24	A/South Dakota/29/2015	South Dakota Public Health Lab	Centers for Disease Control and Prevention
EPI624096	NS	United States	2015-Feb-24	A/South Dakota/29/2015	South Dakota Public Health Lab	Centers for Disease Control and Prevention
EPI624097	MP	United States	2015-Feb-24	A/South Dakota/29/2015	South Dakota Public Health Lab	Centers for Disease Control and Prevention
EPI624098	PA	United States	2015-Feb-24	A/South Dakota/29/2015	South Dakota Public Health Lab	Centers for Disease Control and Prevention
EPI624099	PB2	United States	2015-Feb-24	A/South Dakota/29/2015	South Dakota Public Health Lab	Centers for Disease Control and Prevention
EPI624101	NA	United States	2015-Feb-24	A/South Dakota/29/2015	South Dakota Public Health Lab	Centers for Disease Control and Prevention
EPI624102	HA	United States	2015-Feb-24	A/South Dakota/29/2015	South Dakota Public Health Lab	Centers for Disease Control and Prevention
EPI624068	NP	United States	2015-Feb-13	A/South Dakota/30/2015	South Dakota Public Health Lab	Centers for Disease Control and Prevention
EPI624069	NS	United States	2015-Feb-13	A/South Dakota/30/2015	South Dakota Public Health Lab	Centers for Disease Control and Prevention
EPI624070	MP	United States	2015-Feb-13	A/South Dakota/30/2015	South Dakota Public Health Lab	Centers for Disease Control and Prevention
EPI624071	PA	United States	2015-Feb-13	A/South Dakota/30/2015	South Dakota Public Health Lab	Centers for Disease Control and Prevention
EPI624072	PB2	United States	2015-Feb-13	A/South Dakota/30/2015	South Dakota Public Health Lab	Centers for Disease Control and Prevention
EPI624073	PB1	United States	2015-Feb-13	A/South Dakota/30/2015	South Dakota Public Health Lab	Centers for Disease Control and Prevention
EPI624074	NA	United States	2015-Feb-13	A/South Dakota/30/2015	South Dakota Public Health Lab	Centers for Disease Control and Prevention
EPI624075	HA	United States	2015-Feb-13	A/South Dakota/30/2015	South Dakota Public Health Lab	Centers for Disease Control and Prevention
EPI624045	NP	United States	2015-Feb-08	A/South Dakota/31/2015	South Dakota Public Health Lab	Centers for Disease Control and Prevention
EPI624046	NS	United States	2015-Feb-08	A/South Dakota/31/2015	South Dakota Public Health Lab	Centers for Disease Control and Prevention
EPI624047	MP	United States	2015-Feb-08	A/South Dakota/31/2015	South Dakota Public Health Lab	Centers for Disease Control and Prevention
EPI624048	PB2	United States	2015-Feb-08	A/South Dakota/31/2015	South Dakota Public Health Lab	Centers for Disease Control and Prevention
EPI624049	PB1	United States	2015-Feb-08	A/South Dakota/31/2015	South Dakota Public Health Lab	Centers for Disease Control and Prevention
EPI624050	NA	United States	2015-Feb-08	A/South Dakota/31/2015	South Dakota Public Health Lab	Centers for Disease Control and Prevention
EPI624051	HA	United States	2015-Feb-08	A/South Dakota/31/2015	South Dakota Public Health Lab	Centers for Disease Control and Prevention
EPI623927	NA	Russian Federation	2015-Feb-09	A/Tula/CRIE-131/2015		Central Research Institute for Epidemiology	Svetlana,Yatsyshina; Anna,Renteeva; Anna,Valdokhina; German,Shipulin
EPI623926	HA	Russian Federation	2015-Feb-09	A/Tula/CRIE-131/2015		Central Research Institute for Epidemiology	Svetlana,Yatsyshina; Anna,Renteeva; Anna,Valdokhina; German,Shipulin
EPI623924	HA	Russian Federation	2015-Feb-09	A/Tula/CRIE-130/2015		Central Research Institute for Epidemiology	Svetlana,Yatsyshina; Anna,Renteeva; Anna,Valdokhina; German,Shipulin
EPI623925	NA	Russian Federation	2015-Feb-09	A/Tula/CRIE-130/2015		Central Research Institute for Epidemiology	Svetlana,Yatsyshina; Anna,Renteeva; Anna,Valdokhina; German,Shipulin
EPI623922	HA	Russian Federation	2015-Feb-05	A/Tula/CRIE-129/2015		Central Research Institute for Epidemiology	Svetlana,Yatsyshina; Anna,Renteeva; Anna,Valdokhina; German,Shipulin
EPI623923	NA	Russian Federation	2015-Feb-05	A/Tula/CRIE-129/2015		Central Research Institute for Epidemiology	Svetlana,Yatsyshina; Anna,Renteeva; Anna,Valdokhina; German,Shipulin
EPI623918	HA	Russian Federation	2015-Feb-03	A/Tula/CRIE-127/2015		Central Research Institute for Epidemiology	Svetlana,Yatsyshina; Anna,Renteeva; Anna,Valdokhina; German,Shipulin
EPI623919	NA	Russian Federation	2015-Feb-03	A/Tula/CRIE-127/2015		Central Research Institute for Epidemiology	Svetlana,Yatsyshina; Anna,Renteeva; Anna,Valdokhina; German,Shipulin
EPI623914	HA	Russian Federation	2015-Feb-15	A/Stavropol/CRIE-121/2015		Central Research Institute for Epidemiology	Svetlana,Yatsyshina; Anna,Renteeva; Anna,Valdokhina; German,Shipulin
EPI623915	NA	Russian Federation	2015-Feb-15	A/Stavropol/CRIE-121/2015		Central Research Institute for Epidemiology	Svetlana,Yatsyshina; Anna,Renteeva; Anna,Valdokhina; German,Shipulin
EPI623898	HA	Russian Federation	2015-Feb-09	A/Kursk/CRIE-96/2015		Central Research Institute for Epidemiology	Svetlana,Yatsyshina; Anna,Renteeva; Anna,Valdokhina; German,Shipulin
EPI623899	NA	Russian Federation	2015-Feb-09	A/Kursk/CRIE-96/2015		Central Research Institute for Epidemiology	Svetlana,Yatsyshina; Anna,Renteeva; Anna,Valdokhina; German,Shipulin
EPI623894	HA	Russian Federation	2015-Feb-02	A/Kursk/CRIE-95/2015		Central Research Institute for Epidemiology	Svetlana,Yatsyshina; Anna,Renteeva; Anna,Valdokhina; German,Shipulin
EPI623895	NA	Russian Federation	2015-Feb-02	A/Kursk/CRIE-95/2015		Central Research Institute for Epidemiology	Svetlana,Yatsyshina; Anna,Renteeva; Anna,Valdokhina; German,Shipulin
EPI623888	HA	Russian Federation	2015-Feb-02	A/Kursk/CRIE-94/2015		Central Research Institute for Epidemiology	Svetlana,Yatsyshina; Anna,Renteeva; Anna,Valdokhina; German,Shipulin
EPI623890	NA	Russian Federation	2015-Feb-02	A/Kursk/CRIE-94/2015		Central Research Institute for Epidemiology	Svetlana,Yatsyshina; Anna,Renteeva; Anna,Valdokhina; German,Shipulin
EPI623886	HA	France	2015-Feb-24	A/Centre/1550/2015	Institut Pasteur	Institut Pasteur
EPI623887	NA	France	2015-Feb-24	A/Centre/1550/2015	Institut Pasteur	Institut Pasteur
EPI623884	HA	Russian Federation	2015-Feb-04	A/Kursk/CRIE-93/2015		Central Research Institute for Epidemiology	Svetlana,Yatsyshina; Anna,Renteeva; Anna,Valdokhina; German,Shipulin
EPI623885	NA	Russian Federation	2015-Feb-04	A/Kursk/CRIE-93/2015		Central Research Institute for Epidemiology	Svetlana,Yatsyshina; Anna,Renteeva; Anna,Valdokhina; German,Shipulin
EPI623880	HA	Russian Federation	2015-Feb-02	A/Kursk/CRIE-92/2015		Central Research Institute for Epidemiology	Svetlana,Yatsyshina; Anna,Renteeva; Anna,Valdokhina; German,Shipulin
EPI623882	NA	Russian Federation	2015-Feb-02	A/Kursk/CRIE-92/2015		Central Research Institute for Epidemiology	Svetlana,Yatsyshina; Anna,Renteeva; Anna,Valdokhina; German,Shipulin
EPI623877	HA	Russian Federation	2015-Feb-05	A/Kursk/CRIE-91/2015		Central Research Institute for Epidemiology	Svetlana,Yatsyshina; Anna,Renteeva; Anna,Valdokhina; German,Shipulin
EPI623878	NA	Russian Federation	2015-Feb-05	A/Kursk/CRIE-91/2015		Central Research Institute for Epidemiology	Svetlana,Yatsyshina; Anna,Renteeva; Anna,Valdokhina; German,Shipulin
EPI623870	HA	Russian Federation	2015-Feb-16	A/Kostroma/CRIE-88/2015		Central Research Institute for Epidemiology	Svetlana,Yatsyshina; Anna,Renteeva; Anna,Valdokhina; German,Shipulin
EPI623865	HA	Russian Federation	2015-Feb-03	A/Kostroma/CRIE-86/2015		Central Research Institute for Epidemiology	Svetlana,Yatsyshina; Anna,Renteeva; Anna,Valdokhina; German,Shipulin
EPI623868	NA	Russian Federation	2015-Feb-03	A/Kostroma/CRIE-86/2015		Central Research Institute for Epidemiology	Svetlana,Yatsyshina; Anna,Renteeva; Anna,Valdokhina; German,Shipulin
EPI623846	HA	Russian Federation	2015-Feb-24	A/Joshkar-Ola/CRIE-80/2015		Central Research Institute for Epidemiology	Svetlana,Yatsyshina; Anna,Renteeva; Anna,Valdokhina; German,Shipulin
EPI623847	NA	Russian Federation	2015-Feb-24	A/Joshkar-Ola/CRIE-80/2015		Central Research Institute for Epidemiology	Svetlana,Yatsyshina; Anna,Renteeva; Anna,Valdokhina; German,Shipulin
EPI623842	HA	Russian Federation	2015-Feb-19	A/Joshkar-Ola/CRIE-78/2015		Central Research Institute for Epidemiology	Svetlana,Yatsyshina; Anna,Renteeva; Anna,Valdokhina; German,Shipulin
EPI623843	NA	Russian Federation	2015-Feb-19	A/Joshkar-Ola/CRIE-78/2015		Central Research Institute for Epidemiology	Svetlana,Yatsyshina; Anna,Renteeva; Anna,Valdokhina; German,Shipulin
EPI623835	HA	Russian Federation	2015-Feb-12	A/Joshkar-Ola/CRIE-75/2015		Central Research Institute for Epidemiology	Svetlana,Yatsyshina; Anna,Renteeva; Anna,Valdokhina; German,Shipulin
EPI623836	NA	Russian Federation	2015-Feb-12	A/Joshkar-Ola/CRIE-75/2015		Central Research Institute for Epidemiology	Svetlana,Yatsyshina; Anna,Renteeva; Anna,Valdokhina; German,Shipulin
EPI623821	HA	Italy	2015-Feb-21	A/Milano/260/2015	University of Milan	Istituto Superiore di Sanità (ISS)
EPI623820	HA	Italy	2015-Feb-23	A/Milano/269/2015	University of Milan	Istituto Superiore di Sanità (ISS)
EPI623509	NA	Japan	2015-Feb-02	A/GIFU-C/24/2015	Gifu Municipal Institute of Public Health	National Institute of Infectious Diseases (NIID)	Takashita,Emi; Fujisaki,Seiichiro; Shirakura,Masayuki; Watanabe,Shinji; Odagiri,Takato
EPI623510	HA	Japan	2015-Feb-02	A/GIFU-C/24/2015	Gifu Municipal Institute of Public Health	National Institute of Infectious Diseases (NIID)	Takashita,Emi; Fujisaki,Seiichiro; Shirakura,Masayuki; Watanabe,Shinji; Odagiri,Takato
EPI622710	HA	China	2015-Feb-16	A/Hangzhou/A166/2015	Hangzhou Center for Disease Control and Prevention	Hangzhou Center for Disease Control and Prevention	Li,J.; Zhou,Y.Y.; Kou,Y.; Zheng,Z.B.; Yu,X.F.
EPI622708	HA	China	2015-Feb-16	A/Hangzhou/A161/2015	Hangzhou Center for Disease Control and Prevention	Hangzhou Center for Disease Control and Prevention	Li,J.; Zhou,Y.Y.; Kou,Y.; Zheng,Z.B.; Yu,X.F.
EPI622707	HA	China	2015-Feb-16	A/Hangzhou/A160/2015	Hangzhou Center for Disease Control and Prevention	Hangzhou Center for Disease Control and Prevention	Li,J.; Zhou,Y.Y.; Kou,Y.; Zheng,Z.B.; Yu,X.F.
EPI622706	HA	China	2015-Feb-16	A/Hangzhou/A154/2015	Hangzhou Center for Disease Control and Prevention	Hangzhou Center for Disease Control and Prevention	Li,J.; Zhou,Y.Y.; Kou,Y.; Zheng,Z.B.; Yu,X.F.
EPI622705	HA	China	2015-Feb-16	A/Hangzhou/A151/2015	Hangzhou Center for Disease Control and Prevention	Hangzhou Center for Disease Control and Prevention	Li,J.; Zhou,Y.Y.; Kou,Y.; Zheng,Z.B.; Yu,X.F.
EPI622703	HA	China	2015-Feb-10	A/Hangzhou/A139/2015	Hangzhou Center for Disease Control and Prevention	Hangzhou Center for Disease Control and Prevention	Li,J.; Zhou,Y.Y.; Kou,Y.; Zheng,Z.B.; Yu,X.F.
EPI622702	HA	China	2015-Feb-05	A/Hangzhou/A123/2015	Hangzhou Center for Disease Control and Prevention	Hangzhou Center for Disease Control and Prevention	Li,J.; Zhou,Y.Y.; Kou,Y.; Zheng,Z.B.; Yu,X.F.
EPI622565	NA	France	2015-Feb-28	A/Centre/1320/2015	Institut Pasteur	Institut Pasteur
EPI622564	HA	France	2015-Feb-28	A/Centre/1320/2015	Institut Pasteur	Institut Pasteur
EPI673101	MP	France	2015-Feb-28	A/Centre/1320/2015	Institut Pasteur	Institut Pasteur
EPI622542	NA	France	2015-Feb-20	A/Alsace/1125/2015	Institut Pasteur	Institut Pasteur
EPI622541	HA	France	2015-Feb-20	A/Alsace/1125/2015	Institut Pasteur	Institut Pasteur
EPI622539	HA	France	2015-Feb-17	A/Dijon/1088/2015	Institut Pasteur	Institut Pasteur	S,Behillil
EPI622540	NA	France	2015-Feb-17	A/Dijon/1088/2015	Institut Pasteur	Institut Pasteur	S,Behillil
EPI622024	NP	United States	2015-Feb-19	A/California/47/2015	California Department of Health Services	Centers for Disease Control and Prevention
EPI622025	NS	United States	2015-Feb-19	A/California/47/2015	California Department of Health Services	Centers for Disease Control and Prevention
EPI622026	MP	United States	2015-Feb-19	A/California/47/2015	California Department of Health Services	Centers for Disease Control and Prevention
EPI622027	PA	United States	2015-Feb-19	A/California/47/2015	California Department of Health Services	Centers for Disease Control and Prevention
EPI622028	PB2	United States	2015-Feb-19	A/California/47/2015	California Department of Health Services	Centers for Disease Control and Prevention
EPI622029	PB1	United States	2015-Feb-19	A/California/47/2015	California Department of Health Services	Centers for Disease Control and Prevention
EPI622030	NA	United States	2015-Feb-19	A/California/47/2015	California Department of Health Services	Centers for Disease Control and Prevention
EPI622031	HA	United States	2015-Feb-19	A/California/47/2015	California Department of Health Services	Centers for Disease Control and Prevention
EPI622021	PB1	United States	2015-Feb-05	A/South Carolina/07/2015	South Carolina Department of Health	Centers for Disease Control and Prevention
EPI622016	NP	United States	2015-Feb-05	A/South Carolina/07/2015	South Carolina Department of Health	Centers for Disease Control and Prevention
EPI622017	NS	United States	2015-Feb-05	A/South Carolina/07/2015	South Carolina Department of Health	Centers for Disease Control and Prevention
EPI622018	MP	United States	2015-Feb-05	A/South Carolina/07/2015	South Carolina Department of Health	Centers for Disease Control and Prevention
EPI622019	PA	United States	2015-Feb-05	A/South Carolina/07/2015	South Carolina Department of Health	Centers for Disease Control and Prevention
EPI622020	PB2	United States	2015-Feb-05	A/South Carolina/07/2015	South Carolina Department of Health	Centers for Disease Control and Prevention
EPI622022	NA	United States	2015-Feb-05	A/South Carolina/07/2015	South Carolina Department of Health	Centers for Disease Control and Prevention
EPI622023	HA	United States	2015-Feb-05	A/South Carolina/07/2015	South Carolina Department of Health	Centers for Disease Control and Prevention
EPI621819	HA	Moldova, Republic of	2015-Feb-10	A/Moldova/111.07/2015	National Centre for Preventive Medicine	Crick Worldwide Influenza Centre
EPI621820	NA	Moldova, Republic of	2015-Feb-10	A/Moldova/111.07/2015	National Centre for Preventive Medicine	Crick Worldwide Influenza Centre
EPI621817	HA	Spain	2015-Feb-06	A/Valladolid/205/2015	Universidad de Valladolid	Crick Worldwide Influenza Centre
EPI621818	NA	Spain	2015-Feb-06	A/Valladolid/205/2015	Universidad de Valladolid	Crick Worldwide Influenza Centre
EPI621809	HA	Ukraine	2015-Feb-28	A/Ukraine/6456/2015	Ministry of Health of Ukraine	Crick Worldwide Influenza Centre
EPI621810	NA	Ukraine	2015-Feb-28	A/Ukraine/6456/2015	Ministry of Health of Ukraine	Crick Worldwide Influenza Centre
EPI621803	HA	Ukraine	2015-Feb-28	A/Ukraine/165/2015	Institute of Epidemiology and Infectious Diseases AMS of Ukraine	Crick Worldwide Influenza Centre
EPI621804	NA	Ukraine	2015-Feb-28	A/Ukraine/165/2015	Institute of Epidemiology and Infectious Diseases AMS of Ukraine	Crick Worldwide Influenza Centre
EPI621779	HA	Madagascar	2015-Feb-23	A/Manjakaray/612/2015	Institut Pasteur de Madagascar	Crick Worldwide Influenza Centre
EPI621780	NA	Madagascar	2015-Feb-23	A/Manjakaray/612/2015	Institut Pasteur de Madagascar	Crick Worldwide Influenza Centre
EPI621766	HA	Romania	2015-Feb-17	A/Iasi/177774/2015	Cantacuzino Institute	Crick Worldwide Influenza Centre
EPI621764	HA	Romania	2015-Feb-04	A/Iasi/177050/2015	Cantacuzino Institute	Crick Worldwide Influenza Centre
EPI621765	NA	Romania	2015-Feb-04	A/Iasi/177050/2015	Cantacuzino Institute	Crick Worldwide Influenza Centre
EPI621763	NA	Romania	2015-Feb-04	A/Iasi/177049/2015	Cantacuzino Institute	Crick Worldwide Influenza Centre
EPI621762	HA	Romania	2015-Feb-04	A/Iasi/177049/2015	Cantacuzino Institute	Crick Worldwide Influenza Centre
EPI621755	NA	Finland	2015-Feb-02	A/Finland/506/2015	National Institute for Health and Welfare	Crick Worldwide Influenza Centre
EPI621754	HA	Finland	2015-Feb-02	A/Finland/506/2015	National Institute for Health and Welfare	Crick Worldwide Influenza Centre
EPI621752	HA	Spain	2015-Feb-09	A/Burgos/206/2015	Universidad de Valladolid	Crick Worldwide Influenza Centre
EPI621753	NA	Spain	2015-Feb-09	A/Burgos/206/2015	Universidad de Valladolid	Crick Worldwide Influenza Centre
EPI621090	HA	Spain	2015-Feb-11	A/Navarra/969/2015	Servicio de Microbiología Clínica Universidad de Navarra	Instituto de Salud Carlos III	Pozo,F; Calderon,A.; Gonzalez -Esguevillas,M.; Molinero,M.; Casas,I.
EPI621088	HA	Spain	2015-Feb-16	A/Navarra/966/2015	Servicio de Microbiología Clínica Universidad de Navarra	Instituto de Salud Carlos III	Pozo,F; Calderon,A.; Gonzalez -Esguevillas,M.; Molinero,M.; Casas,I.
EPI621080	HA	Spain	2015-Feb-21	A/Navarra/1194/2015	Servicio de Microbiología Clínica Universidad de Navarra	Instituto de Salud Carlos III	Pozo,F; Calderon,A.; Gonzalez -Esguevillas,M.; Molinero,M.; Casas,I.
EPI621079	HA	Spain	2015-Feb-16	A/Navarra/1191/2015	Servicio de Microbiología Clínica Universidad de Navarra	Instituto de Salud Carlos III	Pozo,F; Calderon,A.; Gonzalez -Esguevillas,M.; Molinero,M.; Casas,I.
EPI621078	HA	Spain	2015-Feb-17	A/Navarra/1184/2015	Servicio de Microbiología Clínica Universidad de Navarra	Instituto de Salud Carlos III	Pozo,F; Calderon,A.; Gonzalez -Esguevillas,M.; Molinero,M.; Casas,I.
EPI620772	HA	Czech Republic	2015-Feb-04	A/Czech Republic/81/2015		Other Database Import	Nagy,A.; Jirincova,H.; Havlickova,M.
EPI620769	HA	Czech Republic	2015-Feb-03	A/Czech Republic/66/2015		Other Database Import	Nagy,A.; Jirincova,H.; Havlickova,M.
EPI620767	HA	Czech Republic	2015-Feb-03	A/Czech Republic/64/2015		Other Database Import	Nagy,A.; Jirincova,H.; Havlickova,M.
EPI620766	HA	Czech Republic	2015-Feb-02	A/Czech Republic/63/2015		Other Database Import	Nagy,A.; Jirincova,H.; Havlickova,M.
EPI620765	HA	Czech Republic	2015-Feb-02	A/Czech Republic/62/2015		Other Database Import	Nagy,A.; Jirincova,H.; Havlickova,M.
EPI620764	HA	Czech Republic	2015-Feb-03	A/Czech Republic/61/2015		Other Database Import	Nagy,A.; Jirincova,H.; Havlickova,M.
EPI620762	HA	Czech Republic	2015-Feb-03	A/Czech Republic/59/2015		Other Database Import	Nagy,A.; Jirincova,H.; Havlickova,M.
EPI620761	HA	Czech Republic	2015-Feb-03	A/Czech Republic/58/2015		Other Database Import	Nagy,A.; Jirincova,H.; Havlickova,M.
EPI620748	HA	Czech Republic	2015-Feb-02	A/Czech Republic/36/2015		Other Database Import	Nagy,A.; Jirincova,H.; Havlickova,M.
EPI619071	NA	Mongolia	2015-Feb-05	A/Arvaikheer/803/2015	National Center for Communicable Diseases	National Institute of Infectious Diseases (NIID)	Takashita,Emi; Fujisaki,Seiichiro; Shirakura,Masayuki; Watanabe,Shinji; Odagiri,Takato
EPI619072	HA	Mongolia	2015-Feb-05	A/Arvaikheer/803/2015	National Center for Communicable Diseases	National Institute of Infectious Diseases (NIID)	Takashita,Emi; Fujisaki,Seiichiro; Shirakura,Masayuki; Watanabe,Shinji; Odagiri,Takato
EPI619060	HA	Japan	2015-Feb-22	A/GIFU/13/2015	Gifu Prefectural Institute of Health and Environmental Sciences	National Institute of Infectious Diseases (NIID)	Takashita,Emi; Fujisaki,Seiichiro; Shirakura,Masayuki; Watanabe,Shinji; Odagiri,Takato
EPI619059	NA	Japan	2015-Feb-22	A/GIFU/13/2015	Gifu Prefectural Institute of Health and Environmental Sciences	National Institute of Infectious Diseases (NIID)	Takashita,Emi; Fujisaki,Seiichiro; Shirakura,Masayuki; Watanabe,Shinji; Odagiri,Takato
EPI619039	NA	Japan	2015-Feb-03	A/SAITAMA/26/2015	Saitama Institute of Public Health	National Institute of Infectious Diseases (NIID)	Takashita,Emi; Fujisaki,Seiichiro; Shirakura,Masayuki; Watanabe,Shinji; Odagiri,Takato
EPI619040	HA	Japan	2015-Feb-03	A/SAITAMA/26/2015	Saitama Institute of Public Health	National Institute of Infectious Diseases (NIID)	Takashita,Emi; Fujisaki,Seiichiro; Shirakura,Masayuki; Watanabe,Shinji; Odagiri,Takato
EPI619027	NA	Japan	2015-Feb-16	A/SAPPORO/28/2015	Sapporo City Institute of Public Health	National Institute of Infectious Diseases (NIID)	Takashita,Emi; Fujisaki,Seiichiro; Shirakura,Masayuki; Watanabe,Shinji; Odagiri,Takato
EPI619028	HA	Japan	2015-Feb-16	A/SAPPORO/28/2015	Sapporo City Institute of Public Health	National Institute of Infectious Diseases (NIID)	Takashita,Emi; Fujisaki,Seiichiro; Shirakura,Masayuki; Watanabe,Shinji; Odagiri,Takato
EPI616550	HA	Spain	2015-Feb-14	A/Navarra/800/2015	Servicio de Microbiología Complejo Hospitalario de Navarra	Instituto de Salud Carlos III	Pozo,F; Calderon,A.; Gonzalez -Esguevillas,M.; Molinero,M.; Casas,I.
EPI616549	HA	Spain	2015-Feb-15	A/Navarra/789/2015	Servicio de Microbiología Complejo Hospitalario de Navarra	Instituto de Salud Carlos III	Pozo,F; Calderon,A.; Gonzalez -Esguevillas,M.; Molinero,M.; Casas,I.
EPI616547	HA	Spain	2015-Feb-06	A/Navarra/745/2015	Servicio de Microbiología Complejo Hospitalario de Navarra	Instituto de Salud Carlos III	Pozo,F; Calderon,A.; Gonzalez -Esguevillas,M.; Molinero,M.; Casas,I.
EPI616546	HA	Spain	2015-Feb-04	A/Navarra/600/2015	Servicio de Microbiología Complejo Hospitalario de Navarra	Instituto de Salud Carlos III	Pozo,F; Calderon,A.; Gonzalez -Esguevillas,M.; Molinero,M.; Casas,I.
EPI616545	HA	Spain	2015-Feb-03	A/Navarra/598/2015	Servicio de Microbiología Complejo Hospitalario de Navarra	Instituto de Salud Carlos III	Pozo,F; Calderon,A.; Gonzalez -Esguevillas,M.; Molinero,M.; Casas,I.
EPI616544	HA	Spain	2015-Feb-03	A/Navarra/596/2015	Servicio de Microbiología Complejo Hospitalario de Navarra	Instituto de Salud Carlos III	Pozo,F; Calderon,A.; Gonzalez -Esguevillas,M.; Molinero,M.; Casas,I.
EPI616543	HA	Spain	2015-Feb-02	A/Navarra/594/2015	Servicio de Microbiología Complejo Hospitalario de Navarra	Instituto de Salud Carlos III	Pozo,F; Calderon,A.; Gonzalez -Esguevillas,M.; Molinero,M.; Casas,I.
EPI616542	HA	Spain	2015-Feb-02	A/Navarra/593/2015	Servicio de Microbiología Complejo Hospitalario de Navarra	Instituto de Salud Carlos III	Pozo,F; Calderon,A.; Gonzalez -Esguevillas,M.; Molinero,M.; Casas,I.
EPI616540	HA	Spain	2015-Feb-20	A/Navarra/1196/2015	Servicio de Microbiología Clínica Universidad de Navarra	Instituto de Salud Carlos III	Pozo,F; Calderon,A.; Gonzalez -Esguevillas,M.; Molinero,M.; Casas,I.
EPI616539	HA	Spain	2015-Feb-23	A/Navarra/1193/2015	Servicio de Microbiología Clínica Universidad de Navarra	Instituto de Salud Carlos III	Pozo,F; Calderon,A.; Gonzalez -Esguevillas,M.; Molinero,M.; Casas,I.
EPI616538	HA	Spain	2015-Feb-16	A/Navarra/1190/2015	Servicio de Microbiología Clínica Universidad de Navarra	Instituto de Salud Carlos III	Pozo,F; Calderon,A.; Gonzalez -Esguevillas,M.; Molinero,M.; Casas,I.
EPI616534	HA	Spain	2015-Feb-09	A/Melilla/672/2015	Instituto de Salud Carlos III	Instituto de Salud Carlos III	Pozo,F; Calderon,A.; Gonzalez -Esguevillas,M.; Molinero,M.; Casas,I.
EPI616533	HA	Spain	2015-Feb-10	A/Melilla/671/2015	Instituto de Salud Carlos III	Instituto de Salud Carlos III	Pozo,F; Calderon,A.; Gonzalez -Esguevillas,M.; Molinero,M.; Casas,I.
EPI616529	HA	Spain	2015-Feb-10	A/Extremadura/956/2015	Servicio de Microbiología Hospital San Pedro de Alcántara	Instituto de Salud Carlos III	Pozo,F; Calderon,A.; Gonzalez -Esguevillas,M.; Molinero,M.; Casas,I.
EPI616528	HA	Spain	2015-Feb-05	A/Extremadura/869/2015	Servicio de Microbiología Hospital San Pedro de Alcántara	Instituto de Salud Carlos III	Pozo,F; Calderon,A.; Gonzalez -Esguevillas,M.; Molinero,M.; Casas,I.
EPI616527	HA	Spain	2015-Feb-05	A/Extremadura/868/2015	Servicio de Microbiología Hospital San Pedro de Alcántara	Instituto de Salud Carlos III	Pozo,F; Calderon,A.; Gonzalez -Esguevillas,M.; Molinero,M.; Casas,I.
EPI616524	HA	Spain	2015-Feb-24	A/Extremadura/1133/2015	Servicio de Microbiología Hospital San Pedro de Alcántara	Instituto de Salud Carlos III	Pozo,F; Calderon,A.; Gonzalez -Esguevillas,M.; Molinero,M.; Casas,I.
EPI616523	HA	Spain	2015-Feb-25	A/Extremadura/1132/2015	Servicio de Microbiología Hospital San Pedro de Alcántara	Instituto de Salud Carlos III	Pozo,F; Calderon,A.; Gonzalez -Esguevillas,M.; Molinero,M.; Casas,I.
EPI616522	HA	Spain	2015-Feb-23	A/Extremadura/1131/2015	Servicio de Microbiología Hospital San Pedro de Alcántara	Instituto de Salud Carlos III	Pozo,F; Calderon,A.; Gonzalez -Esguevillas,M.; Molinero,M.; Casas,I.
EPI616505	HA	Spain	2015-Feb-26	A/CastillaLaMancha/1061/2015	Instituto de Salud Carlos III	Instituto de Salud Carlos III	Pozo,F; Calderon,A.; Gonzalez -Esguevillas,M.; Molinero,M.; Casas,I.
EPI616503	HA	Spain	2015-Feb-05	A/Canarias/1118/2015	Servicio de Microbiología Hospital Universitario de Gran Canaria Doctor Negrín	Instituto de Salud Carlos III	Pozo,F; Calderon,A.; Gonzalez -Esguevillas,M.; Molinero,M.; Casas,I.
EPI616496	HA	Spain	2015-Feb-05	A/Baleares/680/2015	Servicio de Microbiología Hospital Universitario Son Espases	Instituto de Salud Carlos III	Pozo,F; Calderon,A.; Gonzalez -Esguevillas,M.; Molinero,M.; Casas,I.
EPI616495	HA	Spain	2015-Feb-04	A/Baleares/679/2015	Servicio de Microbiología Hospital Universitario Son Espases	Instituto de Salud Carlos III	Pozo,F; Calderon,A.; Gonzalez -Esguevillas,M.; Molinero,M.; Casas,I.
EPI616493	HA	Spain	2015-Feb-03	A/Baleares/673/2015	Servicio de Microbiología Hospital Universitario Son Espases	Instituto de Salud Carlos III	Pozo,F; Calderon,A.; Gonzalez -Esguevillas,M.; Molinero,M.; Casas,I.
EPI616487	HA	Spain	2015-Feb-03	A/Aragon/905/2015	Servicio de Microbiología Hospital Miguel Servet	Instituto de Salud Carlos III	Pozo,F; Calderon,A.; Gonzalez -Esguevillas,M.; Molinero,M.; Casas,I.
EPI616483	HA	Spain	2015-Feb-02	A/Aragon/898/2015	Servicio de Microbiología Hospital Miguel Servet	Instituto de Salud Carlos III	Pozo,F; Calderon,A.; Gonzalez -Esguevillas,M.; Molinero,M.; Casas,I.
EPI616482	HA	Spain	2015-Feb-02	A/Aragon/897/2015	Servicio de Microbiología Hospital Miguel Servet	Instituto de Salud Carlos III	Pozo,F; Calderon,A.; Gonzalez -Esguevillas,M.; Molinero,M.; Casas,I.
EPI612133	NP	United Kingdom	2015-Feb-11	A/England/50960080/2015	Microbiology Services Colindale, Public Health England	Microbiology Services Colindale, Public Health England	Galiano,M.
EPI612134	NS	United Kingdom	2015-Feb-11	A/England/50960080/2015	Microbiology Services Colindale, Public Health England	Microbiology Services Colindale, Public Health England	Galiano,M.
EPI612135	MP	United Kingdom	2015-Feb-11	A/England/50960080/2015	Microbiology Services Colindale, Public Health England	Microbiology Services Colindale, Public Health England	Galiano,M.
EPI612136	PA	United Kingdom	2015-Feb-11	A/England/50960080/2015	Microbiology Services Colindale, Public Health England	Microbiology Services Colindale, Public Health England	Galiano,M.
EPI612137	PB2	United Kingdom	2015-Feb-11	A/England/50960080/2015	Microbiology Services Colindale, Public Health England	Microbiology Services Colindale, Public Health England	Galiano,M.
EPI612138	PB1	United Kingdom	2015-Feb-11	A/England/50960080/2015	Microbiology Services Colindale, Public Health England	Microbiology Services Colindale, Public Health England	Galiano,M.
EPI612139	NA	United Kingdom	2015-Feb-11	A/England/50960080/2015	Microbiology Services Colindale, Public Health England	Microbiology Services Colindale, Public Health England	Galiano,M.
EPI612140	HA	United Kingdom	2015-Feb-11	A/England/50960080/2015	Microbiology Services Colindale, Public Health England	Microbiology Services Colindale, Public Health England	Galiano,M.
EPI612131	NA	United Kingdom	2015-Feb-09	A/England/50880448/2015	Microbiology Services Colindale, Public Health England	Microbiology Services Colindale, Public Health England	Galiano,M.
EPI612132	HA	United Kingdom	2015-Feb-09	A/England/50880448/2015	Microbiology Services Colindale, Public Health England	Microbiology Services Colindale, Public Health England	Galiano,M.
EPI612130	PB1	United Kingdom	2015-Feb-09	A/England/50880448/2015	Microbiology Services Colindale, Public Health England	Microbiology Services Colindale, Public Health England	Galiano,M.
EPI612125	NP	United Kingdom	2015-Feb-09	A/England/50880448/2015	Microbiology Services Colindale, Public Health England	Microbiology Services Colindale, Public Health England	Galiano,M.
EPI612126	NS	United Kingdom	2015-Feb-09	A/England/50880448/2015	Microbiology Services Colindale, Public Health England	Microbiology Services Colindale, Public Health England	Galiano,M.
EPI612127	MP	United Kingdom	2015-Feb-09	A/England/50880448/2015	Microbiology Services Colindale, Public Health England	Microbiology Services Colindale, Public Health England	Galiano,M.
EPI612128	PA	United Kingdom	2015-Feb-09	A/England/50880448/2015	Microbiology Services Colindale, Public Health England	Microbiology Services Colindale, Public Health England	Galiano,M.
EPI612129	PB2	United Kingdom	2015-Feb-09	A/England/50880448/2015	Microbiology Services Colindale, Public Health England	Microbiology Services Colindale, Public Health England	Galiano,M.
EPI612122	PB1	United Kingdom	2015-Feb-07	A/England/50880445/2015	Microbiology Services Colindale, Public Health England	Microbiology Services Colindale, Public Health England	Galiano,M.
EPI612117	NP	United Kingdom	2015-Feb-07	A/England/50880445/2015	Microbiology Services Colindale, Public Health England	Microbiology Services Colindale, Public Health England	Galiano,M.
EPI612118	NS	United Kingdom	2015-Feb-07	A/England/50880445/2015	Microbiology Services Colindale, Public Health England	Microbiology Services Colindale, Public Health England	Galiano,M.
EPI612119	MP	United Kingdom	2015-Feb-07	A/England/50880445/2015	Microbiology Services Colindale, Public Health England	Microbiology Services Colindale, Public Health England	Galiano,M.
EPI612120	PA	United Kingdom	2015-Feb-07	A/England/50880445/2015	Microbiology Services Colindale, Public Health England	Microbiology Services Colindale, Public Health England	Galiano,M.
EPI612121	PB2	United Kingdom	2015-Feb-07	A/England/50880445/2015	Microbiology Services Colindale, Public Health England	Microbiology Services Colindale, Public Health England	Galiano,M.
EPI612123	NA	United Kingdom	2015-Feb-07	A/England/50880445/2015	Microbiology Services Colindale, Public Health England	Microbiology Services Colindale, Public Health England	Galiano,M.
EPI612124	HA	United Kingdom	2015-Feb-07	A/England/50880445/2015	Microbiology Services Colindale, Public Health England	Microbiology Services Colindale, Public Health England	Galiano,M.
EPI612115	NA	United Kingdom	2015-Feb-03	A/England/50740700/2015	Microbiology Services Colindale, Public Health England	Microbiology Services Colindale, Public Health England	Galiano,M.
EPI612116	HA	United Kingdom	2015-Feb-03	A/England/50740700/2015	Microbiology Services Colindale, Public Health England	Microbiology Services Colindale, Public Health England	Galiano,M.
EPI612112	PB1	United Kingdom	2015-Feb-03	A/England/50660120/2015	Microbiology Services Colindale, Public Health England	Microbiology Services Colindale, Public Health England	Galiano,M.
EPI612107	NP	United Kingdom	2015-Feb-03	A/England/50660120/2015	Microbiology Services Colindale, Public Health England	Microbiology Services Colindale, Public Health England	Galiano,M.
EPI612108	NS	United Kingdom	2015-Feb-03	A/England/50660120/2015	Microbiology Services Colindale, Public Health England	Microbiology Services Colindale, Public Health England	Galiano,M.
EPI612109	MP	United Kingdom	2015-Feb-03	A/England/50660120/2015	Microbiology Services Colindale, Public Health England	Microbiology Services Colindale, Public Health England	Galiano,M.
EPI612110	PA	United Kingdom	2015-Feb-03	A/England/50660120/2015	Microbiology Services Colindale, Public Health England	Microbiology Services Colindale, Public Health England	Galiano,M.
EPI612111	PB2	United Kingdom	2015-Feb-03	A/England/50660120/2015	Microbiology Services Colindale, Public Health England	Microbiology Services Colindale, Public Health England	Galiano,M.
EPI612113	NA	United Kingdom	2015-Feb-03	A/England/50660120/2015	Microbiology Services Colindale, Public Health England	Microbiology Services Colindale, Public Health England	Galiano,M.
EPI612114	HA	United Kingdom	2015-Feb-03	A/England/50660120/2015	Microbiology Services Colindale, Public Health England	Microbiology Services Colindale, Public Health England	Galiano,M.
EPI610560	NA	Japan	2015-Feb-25	A/TOYAMA/81/2015	Toyama Institute of Health	National Institute of Infectious Diseases (NIID)	Takashita,Emi; Fujisaki,Seiichiro; Shirakura,Masayuki; Watanabe,Shinji; Odagiri,Takato
EPI610561	HA	Japan	2015-Feb-25	A/TOYAMA/81/2015	Toyama Institute of Health	National Institute of Infectious Diseases (NIID)	Takashita,Emi; Fujisaki,Seiichiro; Shirakura,Masayuki; Watanabe,Shinji; Odagiri,Takato
EPI610558	NA	Japan	2015-Feb-16	A/CHIBA-C/33/2015	Chiba City Institute of Health and Environment	National Institute of Infectious Diseases (NIID)	Takashita,Emi; Fujisaki,Seiichiro; Shirakura,Masayuki; Watanabe,Shinji; Odagiri,Takato
EPI610559	HA	Japan	2015-Feb-16	A/CHIBA-C/33/2015	Chiba City Institute of Health and Environment	National Institute of Infectious Diseases (NIID)	Takashita,Emi; Fujisaki,Seiichiro; Shirakura,Masayuki; Watanabe,Shinji; Odagiri,Takato
EPI610548	NA	Japan	2015-Feb-02	A/KANAGAWA/36/2015	Kanagawa Prefectural Institute of Public Health	National Institute of Infectious Diseases (NIID)	Takashita,Emi; Fujisaki,Seiichiro; Shirakura,Masayuki; Watanabe,Shinji; Odagiri,Takato
EPI610549	HA	Japan	2015-Feb-02	A/KANAGAWA/36/2015	Kanagawa Prefectural Institute of Public Health	National Institute of Infectious Diseases (NIID)	Takashita,Emi; Fujisaki,Seiichiro; Shirakura,Masayuki; Watanabe,Shinji; Odagiri,Takato
EPI620236	NP	Japan	2015-Feb-02	A/KANAGAWA/36/2015	Kanagawa Prefectural Institute of Public Health	National Institute of Infectious Diseases (NIID)	Takashita,Emi; Fujisaki,Seiichiro; Shirakura,Masayuki; Watanabe,Shinji; Odagiri,Takato
EPI620237	NS	Japan	2015-Feb-02	A/KANAGAWA/36/2015	Kanagawa Prefectural Institute of Public Health	National Institute of Infectious Diseases (NIID)	Takashita,Emi; Fujisaki,Seiichiro; Shirakura,Masayuki; Watanabe,Shinji; Odagiri,Takato
EPI620238	MP	Japan	2015-Feb-02	A/KANAGAWA/36/2015	Kanagawa Prefectural Institute of Public Health	National Institute of Infectious Diseases (NIID)	Takashita,Emi; Fujisaki,Seiichiro; Shirakura,Masayuki; Watanabe,Shinji; Odagiri,Takato
EPI620239	PA	Japan	2015-Feb-02	A/KANAGAWA/36/2015	Kanagawa Prefectural Institute of Public Health	National Institute of Infectious Diseases (NIID)	Takashita,Emi; Fujisaki,Seiichiro; Shirakura,Masayuki; Watanabe,Shinji; Odagiri,Takato
EPI620240	PB2	Japan	2015-Feb-02	A/KANAGAWA/36/2015	Kanagawa Prefectural Institute of Public Health	National Institute of Infectious Diseases (NIID)	Takashita,Emi; Fujisaki,Seiichiro; Shirakura,Masayuki; Watanabe,Shinji; Odagiri,Takato
EPI620241	PB1	Japan	2015-Feb-02	A/KANAGAWA/36/2015	Kanagawa Prefectural Institute of Public Health	National Institute of Infectious Diseases (NIID)	Takashita,Emi; Fujisaki,Seiichiro; Shirakura,Masayuki; Watanabe,Shinji; Odagiri,Takato
EPI610544	NA	Japan	2015-Feb-14	A/YAMAGATA/50/2015	Yamagata Prefectural Institute of Public Health	National Institute of Infectious Diseases (NIID)	Takashita,Emi; Fujisaki,Seiichiro; Shirakura,Masayuki; Watanabe,Shinji; Odagiri,Takato
EPI610545	HA	Japan	2015-Feb-14	A/YAMAGATA/50/2015	Yamagata Prefectural Institute of Public Health	National Institute of Infectious Diseases (NIID)	Takashita,Emi; Fujisaki,Seiichiro; Shirakura,Masayuki; Watanabe,Shinji; Odagiri,Takato
EPI610540	NA	Japan	2015-Feb-03	A/HIROSHIMA-C/14/2015	Hiroshima City Institute of Public Health	National Institute of Infectious Diseases (NIID)	Takashita,Emi; Fujisaki,Seiichiro; Shirakura,Masayuki; Watanabe,Shinji; Odagiri,Takato
EPI610541	HA	Japan	2015-Feb-03	A/HIROSHIMA-C/14/2015	Hiroshima City Institute of Public Health	National Institute of Infectious Diseases (NIID)	Takashita,Emi; Fujisaki,Seiichiro; Shirakura,Masayuki; Watanabe,Shinji; Odagiri,Takato
EPI610538	NA	Japan	2015-Feb-09	A/FUKUI/48/2015	Fukui Prefectural Institute of Public Health	National Institute of Infectious Diseases (NIID)	Takashita,Emi; Fujisaki,Seiichiro; Shirakura,Masayuki; Watanabe,Shinji; Odagiri,Takato
EPI610539	HA	Japan	2015-Feb-09	A/FUKUI/48/2015	Fukui Prefectural Institute of Public Health	National Institute of Infectious Diseases (NIID)	Takashita,Emi; Fujisaki,Seiichiro; Shirakura,Masayuki; Watanabe,Shinji; Odagiri,Takato
EPI608057	NS	United Kingdom	2015-Feb-13	A/England/169/2015	Microbiology Services Colindale, Public Health England	Microbiology Services Colindale, Public Health England	Galiano,M.
EPI608059	MP	United Kingdom	2015-Feb-13	A/England/169/2015	Microbiology Services Colindale, Public Health England	Microbiology Services Colindale, Public Health England	Galiano,M.
EPI608060	PA	United Kingdom	2015-Feb-13	A/England/169/2015	Microbiology Services Colindale, Public Health England	Microbiology Services Colindale, Public Health England	Galiano,M.
EPI608062	PB2	United Kingdom	2015-Feb-13	A/England/169/2015	Microbiology Services Colindale, Public Health England	Microbiology Services Colindale, Public Health England	Galiano,M.
EPI608064	PB1	United Kingdom	2015-Feb-13	A/England/169/2015	Microbiology Services Colindale, Public Health England	Microbiology Services Colindale, Public Health England	Galiano,M.
EPI608066	NA	United Kingdom	2015-Feb-13	A/England/169/2015	Microbiology Services Colindale, Public Health England	Microbiology Services Colindale, Public Health England	Galiano,M.
EPI608068	HA	United Kingdom	2015-Feb-13	A/England/169/2015	Microbiology Services Colindale, Public Health England	Microbiology Services Colindale, Public Health England	Galiano,M.
EPI608054	NP	United Kingdom	2015-Feb-13	A/England/169/2015	Microbiology Services Colindale, Public Health England	Microbiology Services Colindale, Public Health England	Galiano,M.
EPI608053	NP	United Kingdom	2015-Feb-13	A/England/169/2015	Microbiology Services Colindale, Public Health England	Microbiology Services Colindale, Public Health England	Galiano,M.
EPI608055	NS	United Kingdom	2015-Feb-13	A/England/169/2015	Microbiology Services Colindale, Public Health England	Microbiology Services Colindale, Public Health England	Galiano,M.
EPI608056	MP	United Kingdom	2015-Feb-13	A/England/169/2015	Microbiology Services Colindale, Public Health England	Microbiology Services Colindale, Public Health England	Galiano,M.
EPI608058	PA	United Kingdom	2015-Feb-13	A/England/169/2015	Microbiology Services Colindale, Public Health England	Microbiology Services Colindale, Public Health England	Galiano,M.
EPI608061	PB2	United Kingdom	2015-Feb-13	A/England/169/2015	Microbiology Services Colindale, Public Health England	Microbiology Services Colindale, Public Health England	Galiano,M.
EPI608063	PB1	United Kingdom	2015-Feb-13	A/England/169/2015	Microbiology Services Colindale, Public Health England	Microbiology Services Colindale, Public Health England	Galiano,M.
EPI608065	NA	United Kingdom	2015-Feb-13	A/England/169/2015	Microbiology Services Colindale, Public Health England	Microbiology Services Colindale, Public Health England	Galiano,M.
EPI608067	HA	United Kingdom	2015-Feb-13	A/England/169/2015	Microbiology Services Colindale, Public Health England	Microbiology Services Colindale, Public Health England	Galiano,M.
EPI608039	NP	United Kingdom	2015-Feb-12	A/England/50800025/2015	Microbiology Services Colindale, Public Health England	Microbiology Services Colindale, Public Health England	Galiano,M.
EPI608040	NS	United Kingdom	2015-Feb-12	A/England/50800025/2015	Microbiology Services Colindale, Public Health England	Microbiology Services Colindale, Public Health England	Galiano,M.
EPI608042	MP	United Kingdom	2015-Feb-12	A/England/50800025/2015	Microbiology Services Colindale, Public Health England	Microbiology Services Colindale, Public Health England	Galiano,M.
EPI608043	PA	United Kingdom	2015-Feb-12	A/England/50800025/2015	Microbiology Services Colindale, Public Health England	Microbiology Services Colindale, Public Health England	Galiano,M.
EPI608046	PB2	United Kingdom	2015-Feb-12	A/England/50800025/2015	Microbiology Services Colindale, Public Health England	Microbiology Services Colindale, Public Health England	Galiano,M.
EPI608047	PB1	United Kingdom	2015-Feb-12	A/England/50800025/2015	Microbiology Services Colindale, Public Health England	Microbiology Services Colindale, Public Health England	Galiano,M.
EPI608049	NA	United Kingdom	2015-Feb-12	A/England/50800025/2015	Microbiology Services Colindale, Public Health England	Microbiology Services Colindale, Public Health England	Galiano,M.
EPI608051	HA	United Kingdom	2015-Feb-12	A/England/50800025/2015	Microbiology Services Colindale, Public Health England	Microbiology Services Colindale, Public Health England	Galiano,M.
EPI608044	PA	United Kingdom	2015-Feb-12	A/England/50800025/2015	Microbiology Services Colindale, Public Health England	Microbiology Services Colindale, Public Health England	Galiano,M.
EPI608045	PB2	United Kingdom	2015-Feb-12	A/England/50800025/2015	Microbiology Services Colindale, Public Health England	Microbiology Services Colindale, Public Health England	Galiano,M.
EPI608048	PB1	United Kingdom	2015-Feb-12	A/England/50800025/2015	Microbiology Services Colindale, Public Health England	Microbiology Services Colindale, Public Health England	Galiano,M.
EPI608050	NA	United Kingdom	2015-Feb-12	A/England/50800025/2015	Microbiology Services Colindale, Public Health England	Microbiology Services Colindale, Public Health England	Galiano,M.
EPI608052	HA	United Kingdom	2015-Feb-12	A/England/50800025/2015	Microbiology Services Colindale, Public Health England	Microbiology Services Colindale, Public Health England	Galiano,M.
EPI608024	NP	United Kingdom	2015-Feb-12	A/England/166/2015	Microbiology Services Colindale, Public Health England	Microbiology Services Colindale, Public Health England	Galiano,M.
EPI608026	NS	United Kingdom	2015-Feb-12	A/England/166/2015	Microbiology Services Colindale, Public Health England	Microbiology Services Colindale, Public Health England	Galiano,M.
EPI608029	MP	United Kingdom	2015-Feb-12	A/England/166/2015	Microbiology Services Colindale, Public Health England	Microbiology Services Colindale, Public Health England	Galiano,M.
EPI608030	PA	United Kingdom	2015-Feb-12	A/England/166/2015	Microbiology Services Colindale, Public Health England	Microbiology Services Colindale, Public Health England	Galiano,M.
EPI608032	PB2	United Kingdom	2015-Feb-12	A/England/166/2015	Microbiology Services Colindale, Public Health England	Microbiology Services Colindale, Public Health England	Galiano,M.
EPI608034	PB1	United Kingdom	2015-Feb-12	A/England/166/2015	Microbiology Services Colindale, Public Health England	Microbiology Services Colindale, Public Health England	Galiano,M.
EPI608036	NA	United Kingdom	2015-Feb-12	A/England/166/2015	Microbiology Services Colindale, Public Health England	Microbiology Services Colindale, Public Health England	Galiano,M.
EPI608038	HA	United Kingdom	2015-Feb-12	A/England/166/2015	Microbiology Services Colindale, Public Health England	Microbiology Services Colindale, Public Health England	Galiano,M.
EPI608027	NS	United Kingdom	2015-Feb-12	A/England/166/2015	Microbiology Services Colindale, Public Health England	Microbiology Services Colindale, Public Health England	Galiano,M.
EPI608028	MP	United Kingdom	2015-Feb-12	A/England/166/2015	Microbiology Services Colindale, Public Health England	Microbiology Services Colindale, Public Health England	Galiano,M.
EPI608031	PA	United Kingdom	2015-Feb-12	A/England/166/2015	Microbiology Services Colindale, Public Health England	Microbiology Services Colindale, Public Health England	Galiano,M.
EPI608033	PB2	United Kingdom	2015-Feb-12	A/England/166/2015	Microbiology Services Colindale, Public Health England	Microbiology Services Colindale, Public Health England	Galiano,M.
EPI608035	PB1	United Kingdom	2015-Feb-12	A/England/166/2015	Microbiology Services Colindale, Public Health England	Microbiology Services Colindale, Public Health England	Galiano,M.
EPI608037	NA	United Kingdom	2015-Feb-12	A/England/166/2015	Microbiology Services Colindale, Public Health England	Microbiology Services Colindale, Public Health England	Galiano,M.
EPI608041	HA	United Kingdom	2015-Feb-12	A/England/166/2015	Microbiology Services Colindale, Public Health England	Microbiology Services Colindale, Public Health England	Galiano,M.
EPI608025	NP	United Kingdom	2015-Feb-12	A/England/166/2015	Microbiology Services Colindale, Public Health England	Microbiology Services Colindale, Public Health England	Galiano,M.
EPI608008	NP	United Kingdom	2015-Feb-11	A/England/50780065/2015	Microbiology Services Colindale, Public Health England	Microbiology Services Colindale, Public Health England	Galiano,M.
EPI608010	NS	United Kingdom	2015-Feb-11	A/England/50780065/2015	Microbiology Services Colindale, Public Health England	Microbiology Services Colindale, Public Health England	Galiano,M.
EPI608011	MP	United Kingdom	2015-Feb-11	A/England/50780065/2015	Microbiology Services Colindale, Public Health England	Microbiology Services Colindale, Public Health England	Galiano,M.
EPI608012	PA	United Kingdom	2015-Feb-11	A/England/50780065/2015	Microbiology Services Colindale, Public Health England	Microbiology Services Colindale, Public Health England	Galiano,M.
EPI608014	PB2	United Kingdom	2015-Feb-11	A/England/50780065/2015	Microbiology Services Colindale, Public Health England	Microbiology Services Colindale, Public Health England	Galiano,M.
EPI608017	PB1	United Kingdom	2015-Feb-11	A/England/50780065/2015	Microbiology Services Colindale, Public Health England	Microbiology Services Colindale, Public Health England	Galiano,M.
EPI608019	NA	United Kingdom	2015-Feb-11	A/England/50780065/2015	Microbiology Services Colindale, Public Health England	Microbiology Services Colindale, Public Health England	Galiano,M.
EPI608022	HA	United Kingdom	2015-Feb-11	A/England/50780065/2015	Microbiology Services Colindale, Public Health England	Microbiology Services Colindale, Public Health England	Galiano,M.
EPI608009	NP	United Kingdom	2015-Feb-11	A/England/50780065/2015	Microbiology Services Colindale, Public Health England	Microbiology Services Colindale, Public Health England	Galiano,M.
EPI608013	NS	United Kingdom	2015-Feb-11	A/England/50780065/2015	Microbiology Services Colindale, Public Health England	Microbiology Services Colindale, Public Health England	Galiano,M.
EPI608015	MP	United Kingdom	2015-Feb-11	A/England/50780065/2015	Microbiology Services Colindale, Public Health England	Microbiology Services Colindale, Public Health England	Galiano,M.
EPI608016	PA	United Kingdom	2015-Feb-11	A/England/50780065/2015	Microbiology Services Colindale, Public Health England	Microbiology Services Colindale, Public Health England	Galiano,M.
EPI608018	PB2	United Kingdom	2015-Feb-11	A/England/50780065/2015	Microbiology Services Colindale, Public Health England	Microbiology Services Colindale, Public Health England	Galiano,M.
EPI608020	PB1	United Kingdom	2015-Feb-11	A/England/50780065/2015	Microbiology Services Colindale, Public Health England	Microbiology Services Colindale, Public Health England	Galiano,M.
EPI608021	NA	United Kingdom	2015-Feb-11	A/England/50780065/2015	Microbiology Services Colindale, Public Health England	Microbiology Services Colindale, Public Health England	Galiano,M.
EPI608023	HA	United Kingdom	2015-Feb-11	A/England/50780065/2015	Microbiology Services Colindale, Public Health England	Microbiology Services Colindale, Public Health England	Galiano,M.
[truncated: 1,865 more rows]
