# Supplementary material for: Parallel evolution of influenza across multiple spatiotemporal scales
Source: eLife. 2017 Jun 27;6:e26875. doi: 10.7554/eLife.26875 (PMC5487208; doi:10.7554/eLife.26875)
Supplement: Supplementary file 1. — DOI: http://dx.doi.org/10.7554/eLife.26875.022 [file elife-26875-supp1.zip › acknowledgements/2015-03-06.xls]

## Sheet: Acknowledge Table
We acknowledge the authors, originating and submitting laboratories of the sequences from GISAID’s EpiFlu™ Database on which this research is based. The list is detailed below.
All submitters of data may be contacted directly via the GISAID website www.gisaid.org
Segment ID	Segment	Country	Collection date	Isolate name	Originating Lab	Submitting Lab	Authors
EPI986600	HA	Palestinian Territory	2015-Mar-07	A/Palestine/61/2015		Other Database Import	Bakri,M.; Azzeh,M.
EPI986611	NA	Palestinian Territory	2015-Mar-07	A/Palestine/61/2015		Other Database Import	Bakri,M.; Azzeh,M.
EPI986599	HA	Palestinian Territory	2015-Apr-28	A/Palestine/177/2015		Other Database Import	Bakri,M.; Azzeh,M.
EPI986598	HA	Palestinian Territory	2015-Mar-22	A/Palestine/89/2015		Other Database Import	Bakri,M.; Azzeh,M.
EPI986597	HA	Palestinian Territory	2015-Mar-31	A/Palestine/109/2015		Other Database Import	Bakri,M.; Azzeh,M.
EPI986603	NA	Palestinian Territory	2015-Mar-07	A/Palestine/60/2015		Other Database Import	Bakri,M.; Azzeh,M.
EPI986595	HA	Palestinian Territory	2015-Mar-07	A/Palestine/60/2015		Other Database Import	Bakri,M.; Azzeh,M.
EPI963074	HA	France	2015-Mar-19	A/Tours/172/2015		Other Database Import	Marlet,J.; Gaudy-Graffin,C.; Marc,D.; Boennec,R.; Goudeau,A.
EPI963072	HA	France	2015-Mar-12	A/Tours/170/2015		Other Database Import	Marlet,J.; Gaudy-Graffin,C.; Marc,D.; Boennec,R.; Goudeau,A.
EPI963071	HA	France	2015-Mar-10	A/Tours/169/2015		Other Database Import	Marlet,J.; Gaudy-Graffin,C.; Marc,D.; Boennec,R.; Goudeau,A.
EPI963070	HA	France	2015-Mar-10	A/Tours/168/2015		Other Database Import	Marlet,J.; Gaudy-Graffin,C.; Marc,D.; Boennec,R.; Goudeau,A.
EPI963069	HA	France	2015-Mar-10	A/Tours/167/2015		Other Database Import	Marlet,J.; Gaudy-Graffin,C.; Marc,D.; Boennec,R.; Goudeau,A.
EPI963067	HA	France	2015-Mar-06	A/Tours/165/2015		Other Database Import	Marlet,J.; Gaudy-Graffin,C.; Marc,D.; Boennec,R.; Goudeau,A.
EPI963066	HA	France	2015-Mar-04	A/Tours/164/2015		Other Database Import	Marlet,J.; Gaudy-Graffin,C.; Marc,D.; Boennec,R.; Goudeau,A.
EPI963064	HA	France	2015-Mar-03	A/Tours/162/2015		Other Database Import	Marlet,J.; Gaudy-Graffin,C.; Marc,D.; Boennec,R.; Goudeau,A.
EPI963061	HA	France	2015-Mar-02	A/Tours/159/2015		Other Database Import	Marlet,J.; Gaudy-Graffin,C.; Marc,D.; Boennec,R.; Goudeau,A.
EPI954369	PB2	United States	2015-Jun-21	A/Arizona/09/2015		Other Database Import	Wentworth,D.; Katz,J.; Barnes,J.; Garten,R.; Xu,X.
EPI954370	PB1	United States	2015-Jun-21	A/Arizona/09/2015		Other Database Import	Wentworth,D.; Katz,J.; Barnes,J.; Garten,R.; Xu,X.
EPI954371	PA	United States	2015-Jun-21	A/Arizona/09/2015		Other Database Import	Wentworth,D.; Katz,J.; Barnes,J.; Garten,R.; Xu,X.
EPI954372	HA	United States	2015-Jun-21	A/Arizona/09/2015		Other Database Import	Wentworth,D.; Katz,J.; Barnes,J.; Garten,R.; Xu,X.
EPI954373	NP	United States	2015-Jun-21	A/Arizona/09/2015		Other Database Import	Wentworth,D.; Katz,J.; Barnes,J.; Garten,R.; Xu,X.
EPI954374	NA	United States	2015-Jun-21	A/Arizona/09/2015		Other Database Import	Wentworth,D.; Katz,J.; Barnes,J.; Garten,R.; Xu,X.
EPI954375	MP	United States	2015-Jun-21	A/Arizona/09/2015		Other Database Import	Wentworth,D.; Katz,J.; Barnes,J.; Garten,R.; Xu,X.
EPI954376	NS	United States	2015-Jun-21	A/Arizona/09/2015		Other Database Import	Wentworth,D.; Katz,J.; Barnes,J.; Garten,R.; Xu,X.
EPI954359	PB2	United States	2015-Jun-17	A/Alaska/25/2015		Other Database Import	Wentworth,D.; Katz,J.; Barnes,J.; Garten,R.; Xu,X.
EPI954360	PB1	United States	2015-Jun-17	A/Alaska/25/2015		Other Database Import	Wentworth,D.; Katz,J.; Barnes,J.; Garten,R.; Xu,X.
EPI954361	PA	United States	2015-Jun-17	A/Alaska/25/2015		Other Database Import	Wentworth,D.; Katz,J.; Barnes,J.; Garten,R.; Xu,X.
EPI954362	HA	United States	2015-Jun-17	A/Alaska/25/2015		Other Database Import	Wentworth,D.; Katz,J.; Barnes,J.; Garten,R.; Xu,X.
EPI954363	NP	United States	2015-Jun-17	A/Alaska/25/2015		Other Database Import	Wentworth,D.; Katz,J.; Barnes,J.; Garten,R.; Xu,X.
EPI954364	NA	United States	2015-Jun-17	A/Alaska/25/2015		Other Database Import	Wentworth,D.; Katz,J.; Barnes,J.; Garten,R.; Xu,X.
EPI954365	MP	United States	2015-Jun-17	A/Alaska/25/2015		Other Database Import	Wentworth,D.; Katz,J.; Barnes,J.; Garten,R.; Xu,X.
EPI954366	NS	United States	2015-Jun-17	A/Alaska/25/2015		Other Database Import	Wentworth,D.; Katz,J.; Barnes,J.; Garten,R.; Xu,X.
EPI954305	PB2	United States	2015-Jun-11	A/Hawaii/36/2015		Other Database Import	Wentworth,D.; Katz,J.; Barnes,J.; Garten,R.; Xu,X.
EPI954306	PB1	United States	2015-Jun-11	A/Hawaii/36/2015		Other Database Import	Wentworth,D.; Katz,J.; Barnes,J.; Garten,R.; Xu,X.
EPI954307	PA	United States	2015-Jun-11	A/Hawaii/36/2015		Other Database Import	Wentworth,D.; Katz,J.; Barnes,J.; Garten,R.; Xu,X.
EPI954308	HA	United States	2015-Jun-11	A/Hawaii/36/2015		Other Database Import	Wentworth,D.; Katz,J.; Barnes,J.; Garten,R.; Xu,X.
EPI954309	NP	United States	2015-Jun-11	A/Hawaii/36/2015		Other Database Import	Wentworth,D.; Katz,J.; Barnes,J.; Garten,R.; Xu,X.
EPI954310	NA	United States	2015-Jun-11	A/Hawaii/36/2015		Other Database Import	Wentworth,D.; Katz,J.; Barnes,J.; Garten,R.; Xu,X.
EPI954311	MP	United States	2015-Jun-11	A/Hawaii/36/2015		Other Database Import	Wentworth,D.; Katz,J.; Barnes,J.; Garten,R.; Xu,X.
EPI954312	NS	United States	2015-Jun-11	A/Hawaii/36/2015		Other Database Import	Wentworth,D.; Katz,J.; Barnes,J.; Garten,R.; Xu,X.
EPI954069	PB2	United States	2015-May-10	A/Washington/36/2015		Other Database Import	Wentworth,D.; Katz,J.; Barnes,J.; Garten,R.; Xu,X.
EPI954070	PB1	United States	2015-May-10	A/Washington/36/2015		Other Database Import	Wentworth,D.; Katz,J.; Barnes,J.; Garten,R.; Xu,X.
EPI954071	PA	United States	2015-May-10	A/Washington/36/2015		Other Database Import	Wentworth,D.; Katz,J.; Barnes,J.; Garten,R.; Xu,X.
EPI954072	HA	United States	2015-May-10	A/Washington/36/2015		Other Database Import	Wentworth,D.; Katz,J.; Barnes,J.; Garten,R.; Xu,X.
EPI954075	MP	United States	2015-May-10	A/Washington/36/2015		Other Database Import	Wentworth,D.; Katz,J.; Barnes,J.; Garten,R.; Xu,X.
EPI954076	NS	United States	2015-May-10	A/Washington/36/2015		Other Database Import	Wentworth,D.; Katz,J.; Barnes,J.; Garten,R.; Xu,X.
EPI954073	NP	United States	2015-May-10	A/Washington/36/2015		Other Database Import	Wentworth,D.; Katz,J.; Barnes,J.; Garten,R.; Xu,X.
EPI954074	NA	United States	2015-May-10	A/Washington/36/2015		Other Database Import	Wentworth,D.; Katz,J.; Barnes,J.; Garten,R.; Xu,X.
EPI954046	PB2	United States	2015-Jun-27	A/Michigan/37/2015		Other Database Import	Wentworth,D.; Katz,J.; Barnes,J.; Garten,R.; Xu,X.
EPI954048	PA	United States	2015-Jun-27	A/Michigan/37/2015		Other Database Import	Wentworth,D.; Katz,J.; Barnes,J.; Garten,R.; Xu,X.
EPI954051	MP	United States	2015-Jun-27	A/Michigan/37/2015		Other Database Import	Wentworth,D.; Katz,J.; Barnes,J.; Garten,R.; Xu,X.
EPI954053	NS	United States	2015-Jun-27	A/Michigan/37/2015		Other Database Import	Wentworth,D.; Katz,J.; Barnes,J.; Garten,R.; Xu,X.
EPI954049	NP	United States	2015-Jun-27	A/Michigan/37/2015		Other Database Import	Wentworth,D.; Katz,J.; Barnes,J.; Garten,R.; Xu,X.
EPI954050	NA	United States	2015-Jun-27	A/Michigan/37/2015		Other Database Import	Wentworth,D.; Katz,J.; Barnes,J.; Garten,R.; Xu,X.
EPI954006	PB1	United States	2015-Jun-27	A/Michigan/37/2015		Other Database Import	Wentworth,D.; Katz,J.; Barnes,J.; Garten,R.; Xu,X.
EPI954008	HA	United States	2015-Jun-27	A/Michigan/37/2015		Other Database Import	Wentworth,D.; Katz,J.; Barnes,J.; Garten,R.; Xu,X.
EPI954025	MP	United States	2015-Jun-30	A/Illinois/12/2015		Other Database Import	Wentworth,D.; Katz,J.; Barnes,J.; Garten,R.; Xu,X.
EPI954031	NS	United States	2015-Jun-30	A/Illinois/12/2015		Other Database Import	Wentworth,D.; Katz,J.; Barnes,J.; Garten,R.; Xu,X.
EPI954013	NP	United States	2015-Jun-30	A/Illinois/12/2015		Other Database Import	Wentworth,D.; Katz,J.; Barnes,J.; Garten,R.; Xu,X.
EPI954019	NA	United States	2015-Jun-30	A/Illinois/12/2015		Other Database Import	Wentworth,D.; Katz,J.; Barnes,J.; Garten,R.; Xu,X.
EPI953989	PB2	United States	2015-Jun-30	A/Illinois/12/2015		Other Database Import	Wentworth,D.; Katz,J.; Barnes,J.; Garten,R.; Xu,X.
EPI953990	PB1	United States	2015-Jun-30	A/Illinois/12/2015		Other Database Import	Wentworth,D.; Katz,J.; Barnes,J.; Garten,R.; Xu,X.
EPI954001	PA	United States	2015-Jun-30	A/Illinois/12/2015		Other Database Import	Wentworth,D.; Katz,J.; Barnes,J.; Garten,R.; Xu,X.
EPI954007	HA	United States	2015-Jun-30	A/Illinois/12/2015		Other Database Import	Wentworth,D.; Katz,J.; Barnes,J.; Garten,R.; Xu,X.
EPI954386	PB1	United States	2015-Jun-12	A/Michigan/38/2015		Other Database Import	Wentworth,D.; Katz,J.; Barnes,J.; Garten,R.; Xu,X.
EPI953946	PB2	United States	2015-Jun-12	A/Michigan/38/2015		Other Database Import	Wentworth,D.; Katz,J.; Barnes,J.; Garten,R.; Xu,X.
EPI953958	PA	United States	2015-Jun-12	A/Michigan/38/2015		Other Database Import	Wentworth,D.; Katz,J.; Barnes,J.; Garten,R.; Xu,X.
EPI953961	NP	United States	2015-Jun-12	A/Michigan/38/2015		Other Database Import	Wentworth,D.; Katz,J.; Barnes,J.; Garten,R.; Xu,X.
EPI953963	NA	United States	2015-Jun-12	A/Michigan/38/2015		Other Database Import	Wentworth,D.; Katz,J.; Barnes,J.; Garten,R.; Xu,X.
EPI953965	NS	United States	2015-Jun-12	A/Michigan/38/2015		Other Database Import	Wentworth,D.; Katz,J.; Barnes,J.; Garten,R.; Xu,X.
EPI953976	HA	United States	2015-Jun-12	A/Michigan/38/2015		Other Database Import	Wentworth,D.; Katz,J.; Barnes,J.; Garten,R.; Xu,X.
EPI953979	MP	United States	2015-Jun-12	A/Michigan/38/2015		Other Database Import	Wentworth,D.; Katz,J.; Barnes,J.; Garten,R.; Xu,X.
EPI940636	HA	Thailand	2015-Jun-15	A/Thailand/CU-B12006/2015		Other Database Import	Tewawong,N.; Suntronwong,N.; Vichiwattana,P.; Korkong,S.; Thongmee,T.; Vongpunsawad,S.; Theamboonlers,A.; Poovorawan,Y.
EPI986383	NA	Thailand	2015-Jun-15	A/Thailand/CU-B12006/2015		Other Database Import	Tewawong,N.; Suntronwong,N.; Vichiwattana,P.; Korkong,S.; Thongmee,T.; Vongpunsawad,S.; Theamboonlers,A.; Poovorawan,Y.
EPI940635	HA	Thailand	2015-Jun-12	A/Thailand/CU-H3700/2015		Other Database Import	Tewawong,N.; Suntronwong,N.; Vichiwattana,P.; Korkong,S.; Thongmee,T.; Vongpunsawad,S.; Theamboonlers,A.; Poovorawan,Y.
EPI986382	NA	Thailand	2015-Jun-12	A/Thailand/CU-H3700/2015		Other Database Import	Tewawong,N.; Suntronwong,N.; Vichiwattana,P.; Korkong,S.; Thongmee,T.; Vongpunsawad,S.; Theamboonlers,A.; Poovorawan,Y.
EPI940634	HA	Thailand	2015-Jun-04	A/Thailand/CU-B11968/2015		Other Database Import	Tewawong,N.; Suntronwong,N.; Vichiwattana,P.; Korkong,S.; Thongmee,T.; Vongpunsawad,S.; Theamboonlers,A.; Poovorawan,Y.
EPI986381	NA	Thailand	2015-Jun-04	A/Thailand/CU-B11968/2015		Other Database Import	Tewawong,N.; Suntronwong,N.; Vichiwattana,P.; Korkong,S.; Thongmee,T.; Vongpunsawad,S.; Theamboonlers,A.; Poovorawan,Y.
EPI940633	HA	Thailand	2015-May-27	A/Thailand/CU-B11935/2015		Other Database Import	Tewawong,N.; Suntronwong,N.; Vichiwattana,P.; Korkong,S.; Thongmee,T.; Vongpunsawad,S.; Theamboonlers,A.; Poovorawan,Y.
EPI986380	NA	Thailand	2015-May-27	A/Thailand/CU-B11935/2015		Other Database Import	Tewawong,N.; Suntronwong,N.; Vichiwattana,P.; Korkong,S.; Thongmee,T.; Vongpunsawad,S.; Theamboonlers,A.; Poovorawan,Y.
EPI940630	HA	Thailand	2015-Apr-23	A/Thailand/CU-B11843/2015		Other Database Import	Tewawong,N.; Suntronwong,N.; Vichiwattana,P.; Korkong,S.; Thongmee,T.; Vongpunsawad,S.; Theamboonlers,A.; Poovorawan,Y.
EPI986377	NA	Thailand	2015-Apr-23	A/Thailand/CU-B11843/2015		Other Database Import	Tewawong,N.; Suntronwong,N.; Vichiwattana,P.; Korkong,S.; Thongmee,T.; Vongpunsawad,S.; Theamboonlers,A.; Poovorawan,Y.
EPI940629	HA	Thailand	2015-Apr-16	A/Thailand/CU-B11820/2015		Other Database Import	Tewawong,N.; Suntronwong,N.; Vichiwattana,P.; Korkong,S.; Thongmee,T.; Vongpunsawad,S.; Theamboonlers,A.; Poovorawan,Y.
EPI986376	NA	Thailand	2015-Apr-16	A/Thailand/CU-B11820/2015		Other Database Import	Tewawong,N.; Suntronwong,N.; Vichiwattana,P.; Korkong,S.; Thongmee,T.; Vongpunsawad,S.; Theamboonlers,A.; Poovorawan,Y.
EPI940627	HA	Thailand	2015-Apr-01	A/Thailand/CU-B11773/2015		Other Database Import	Tewawong,N.; Suntronwong,N.; Vichiwattana,P.; Korkong,S.; Thongmee,T.; Vongpunsawad,S.; Theamboonlers,A.; Poovorawan,Y.
EPI986374	NA	Thailand	2015-Apr-01	A/Thailand/CU-B11773/2015		Other Database Import	Tewawong,N.; Suntronwong,N.; Vichiwattana,P.; Korkong,S.; Thongmee,T.; Vongpunsawad,S.; Theamboonlers,A.; Poovorawan,Y.
EPI940625	HA	Thailand	2015-Mar-06	A/Thailand/CU-B11686/2015		Other Database Import	Tewawong,N.; Suntronwong,N.; Vichiwattana,P.; Korkong,S.; Thongmee,T.; Vongpunsawad,S.; Theamboonlers,A.; Poovorawan,Y.
EPI986372	NA	Thailand	2015-Mar-06	A/Thailand/CU-B11686/2015		Other Database Import	Tewawong,N.; Suntronwong,N.; Vichiwattana,P.; Korkong,S.; Thongmee,T.; Vongpunsawad,S.; Theamboonlers,A.; Poovorawan,Y.
EPI940624	HA	Thailand	2015-Mar-05	A/Thailand/CU-C5572/2015		Other Database Import	Tewawong,N.; Suntronwong,N.; Vichiwattana,P.; Korkong,S.; Thongmee,T.; Vongpunsawad,S.; Theamboonlers,A.; Poovorawan,Y.
EPI986371	NA	Thailand	2015-Mar-05	A/Thailand/CU-C5572/2015		Other Database Import	Tewawong,N.; Suntronwong,N.; Vichiwattana,P.; Korkong,S.; Thongmee,T.; Vongpunsawad,S.; Theamboonlers,A.; Poovorawan,Y.
EPI937090	NA	United States	2015-Jun-01	A/Alaska/18/2015		Other Database Import	Wentworth,D.; Katz,J.; Barnes,J.; Garten,R.; Xu,X.
EPI954344	PB2	United States	2015-Jun-01	A/Alaska/18/2015		Other Database Import	Wentworth,D.; Katz,J.; Barnes,J.; Garten,R.; Xu,X.
EPI954345	PB1	United States	2015-Jun-01	A/Alaska/18/2015		Other Database Import	Wentworth,D.; Katz,J.; Barnes,J.; Garten,R.; Xu,X.
EPI954346	PA	United States	2015-Jun-01	A/Alaska/18/2015		Other Database Import	Wentworth,D.; Katz,J.; Barnes,J.; Garten,R.; Xu,X.
EPI954347	HA	United States	2015-Jun-01	A/Alaska/18/2015		Other Database Import	Wentworth,D.; Katz,J.; Barnes,J.; Garten,R.; Xu,X.
EPI954348	NP	United States	2015-Jun-01	A/Alaska/18/2015		Other Database Import	Wentworth,D.; Katz,J.; Barnes,J.; Garten,R.; Xu,X.
EPI954349	MP	United States	2015-Jun-01	A/Alaska/18/2015		Other Database Import	Wentworth,D.; Katz,J.; Barnes,J.; Garten,R.; Xu,X.
EPI954350	NS	United States	2015-Jun-01	A/Alaska/18/2015		Other Database Import	Wentworth,D.; Katz,J.; Barnes,J.; Garten,R.; Xu,X.
EPI937082	PB1	United States	2015-Jun-05	A/Alaska/13/2015		Other Database Import	Wentworth,D.; Katz,J.; Barnes,J.; Garten,R.; Xu,X.
EPI937083	NP	United States	2015-Jun-05	A/Alaska/13/2015		Other Database Import	Wentworth,D.; Katz,J.; Barnes,J.; Garten,R.; Xu,X.
EPI937085	NS	United States	2015-Jun-05	A/Alaska/13/2015		Other Database Import	Wentworth,D.; Katz,J.; Barnes,J.; Garten,R.; Xu,X.
EPI954338	PB2	United States	2015-Jun-05	A/Alaska/13/2015		Other Database Import	Wentworth,D.; Katz,J.; Barnes,J.; Garten,R.; Xu,X.
EPI954339	PA	United States	2015-Jun-05	A/Alaska/13/2015		Other Database Import	Wentworth,D.; Katz,J.; Barnes,J.; Garten,R.; Xu,X.
EPI954340	HA	United States	2015-Jun-05	A/Alaska/13/2015		Other Database Import	Wentworth,D.; Katz,J.; Barnes,J.; Garten,R.; Xu,X.
EPI954342	NA	United States	2015-Jun-05	A/Alaska/13/2015		Other Database Import	Wentworth,D.; Katz,J.; Barnes,J.; Garten,R.; Xu,X.
EPI954343	MP	United States	2015-Jun-05	A/Alaska/13/2015		Other Database Import	Wentworth,D.; Katz,J.; Barnes,J.; Garten,R.; Xu,X.
EPI937075	PB2	United States	2015-Jun-21	A/Alaska/38/2015		Other Database Import	Wentworth,D.; Katz,J.; Barnes,J.; Garten,R.; Xu,X.
EPI937076	PB1	United States	2015-Jun-21	A/Alaska/38/2015		Other Database Import	Wentworth,D.; Katz,J.; Barnes,J.; Garten,R.; Xu,X.
EPI937077	PA	United States	2015-Jun-21	A/Alaska/38/2015		Other Database Import	Wentworth,D.; Katz,J.; Barnes,J.; Garten,R.; Xu,X.
EPI937078	HA	United States	2015-Jun-21	A/Alaska/38/2015		Other Database Import	Wentworth,D.; Katz,J.; Barnes,J.; Garten,R.; Xu,X.
EPI937079	NP	United States	2015-Jun-21	A/Alaska/38/2015		Other Database Import	Wentworth,D.; Katz,J.; Barnes,J.; Garten,R.; Xu,X.
EPI937080	NA	United States	2015-Jun-21	A/Alaska/38/2015		Other Database Import	Wentworth,D.; Katz,J.; Barnes,J.; Garten,R.; Xu,X.
EPI937081	MP	United States	2015-Jun-21	A/Alaska/38/2015		Other Database Import	Wentworth,D.; Katz,J.; Barnes,J.; Garten,R.; Xu,X.
EPI953968	NS	United States	2015-Jun-21	A/Alaska/38/2015		Other Database Import	Wentworth,D.; Katz,J.; Barnes,J.; Garten,R.; Xu,X.
EPI954100	PB1	United States	2015-Jun-16	A/Alaska/36/2015		Other Database Import	Wentworth,D.; Katz,J.; Barnes,J.; Garten,R.; Xu,X.
EPI937059	PB2	United States	2015-Jun-16	A/Alaska/36/2015		Other Database Import	Wentworth,D.; Katz,J.; Barnes,J.; Garten,R.; Xu,X.
EPI937061	PA	United States	2015-Jun-16	A/Alaska/36/2015		Other Database Import	Wentworth,D.; Katz,J.; Barnes,J.; Garten,R.; Xu,X.
EPI937062	HA	United States	2015-Jun-16	A/Alaska/36/2015		Other Database Import	Wentworth,D.; Katz,J.; Barnes,J.; Garten,R.; Xu,X.
EPI937063	NP	United States	2015-Jun-16	A/Alaska/36/2015		Other Database Import	Wentworth,D.; Katz,J.; Barnes,J.; Garten,R.; Xu,X.
EPI937064	NA	United States	2015-Jun-16	A/Alaska/36/2015		Other Database Import	Wentworth,D.; Katz,J.; Barnes,J.; Garten,R.; Xu,X.
EPI937065	MP	United States	2015-Jun-16	A/Alaska/36/2015		Other Database Import	Wentworth,D.; Katz,J.; Barnes,J.; Garten,R.; Xu,X.
EPI937066	NS	United States	2015-Jun-16	A/Alaska/36/2015		Other Database Import	Wentworth,D.; Katz,J.; Barnes,J.; Garten,R.; Xu,X.
EPI937037	PB2	United States	2015-Jun-19	A/Alaska/34/2015		Other Database Import	Wentworth,D.; Katz,J.; Barnes,J.; Garten,R.; Xu,X.
EPI937039	PB1	United States	2015-Jun-19	A/Alaska/34/2015		Other Database Import	Wentworth,D.; Katz,J.; Barnes,J.; Garten,R.; Xu,X.
EPI937041	PA	United States	2015-Jun-19	A/Alaska/34/2015		Other Database Import	Wentworth,D.; Katz,J.; Barnes,J.; Garten,R.; Xu,X.
EPI937044	HA	United States	2015-Jun-19	A/Alaska/34/2015		Other Database Import	Wentworth,D.; Katz,J.; Barnes,J.; Garten,R.; Xu,X.
EPI937046	NP	United States	2015-Jun-19	A/Alaska/34/2015		Other Database Import	Wentworth,D.; Katz,J.; Barnes,J.; Garten,R.; Xu,X.
EPI937048	NA	United States	2015-Jun-19	A/Alaska/34/2015		Other Database Import	Wentworth,D.; Katz,J.; Barnes,J.; Garten,R.; Xu,X.
EPI937049	MP	United States	2015-Jun-19	A/Alaska/34/2015		Other Database Import	Wentworth,D.; Katz,J.; Barnes,J.; Garten,R.; Xu,X.
EPI937050	NS	United States	2015-Jun-19	A/Alaska/34/2015		Other Database Import	Wentworth,D.; Katz,J.; Barnes,J.; Garten,R.; Xu,X.
EPI936999	NA	United States	2015-Jun-19	A/Alaska/30/2015		Other Database Import	Wentworth,D.; Katz,J.; Barnes,J.; Garten,R.; Xu,X.
EPI937000	MP	United States	2015-Jun-19	A/Alaska/30/2015		Other Database Import	Wentworth,D.; Katz,J.; Barnes,J.; Garten,R.; Xu,X.
EPI937002	NS	United States	2015-Jun-19	A/Alaska/30/2015		Other Database Import	Wentworth,D.; Katz,J.; Barnes,J.; Garten,R.; Xu,X.
EPI936988	PB2	United States	2015-Jun-19	A/Alaska/30/2015		Other Database Import	Wentworth,D.; Katz,J.; Barnes,J.; Garten,R.; Xu,X.
EPI936990	PB1	United States	2015-Jun-19	A/Alaska/30/2015		Other Database Import	Wentworth,D.; Katz,J.; Barnes,J.; Garten,R.; Xu,X.
EPI936992	PA	United States	2015-Jun-19	A/Alaska/30/2015		Other Database Import	Wentworth,D.; Katz,J.; Barnes,J.; Garten,R.; Xu,X.
EPI936995	HA	United States	2015-Jun-19	A/Alaska/30/2015		Other Database Import	Wentworth,D.; Katz,J.; Barnes,J.; Garten,R.; Xu,X.
EPI936996	NP	United States	2015-Jun-19	A/Alaska/30/2015		Other Database Import	Wentworth,D.; Katz,J.; Barnes,J.; Garten,R.; Xu,X.
EPI953971	NP	United States	2015-Jun-08	A/Hawaii/45/2015		Other Database Import	Wentworth,D.; Katz,J.; Barnes,J.; Garten,R.; Xu,X.
EPI954292	PB1	United States	2015-Jun-08	A/Hawaii/45/2015		Other Database Import	Wentworth,D.; Katz,J.; Barnes,J.; Garten,R.; Xu,X.
EPI937010	PA	United States	2015-Jun-08	A/Hawaii/45/2015		Other Database Import	Wentworth,D.; Katz,J.; Barnes,J.; Garten,R.; Xu,X.
EPI937020	HA	United States	2015-Jun-08	A/Hawaii/45/2015		Other Database Import	Wentworth,D.; Katz,J.; Barnes,J.; Garten,R.; Xu,X.
EPI937051	MP	United States	2015-Jun-08	A/Hawaii/45/2015		Other Database Import	Wentworth,D.; Katz,J.; Barnes,J.; Garten,R.; Xu,X.
EPI937057	NS	United States	2015-Jun-08	A/Hawaii/45/2015		Other Database Import	Wentworth,D.; Katz,J.; Barnes,J.; Garten,R.; Xu,X.
EPI937060	NA	United States	2015-Jun-08	A/Hawaii/45/2015		Other Database Import	Wentworth,D.; Katz,J.; Barnes,J.; Garten,R.; Xu,X.
EPI936987	PB2	United States	2015-Jun-08	A/Hawaii/45/2015		Other Database Import	Wentworth,D.; Katz,J.; Barnes,J.; Garten,R.; Xu,X.
EPI936677	PB1	United States	2015-Jun-03	A/Alaska/14/2015		Other Database Import	Wentworth,D.; Katz,J.; Barnes,J.; Garten,R.; Xu,X.
EPI936681	PA	United States	2015-Jun-03	A/Alaska/14/2015		Other Database Import	Wentworth,D.; Katz,J.; Barnes,J.; Garten,R.; Xu,X.
EPI936685	HA	United States	2015-Jun-03	A/Alaska/14/2015		Other Database Import	Wentworth,D.; Katz,J.; Barnes,J.; Garten,R.; Xu,X.
EPI954098	PB2	United States	2015-Jun-03	A/Alaska/14/2015		Other Database Import	Wentworth,D.; Katz,J.; Barnes,J.; Garten,R.; Xu,X.
EPI936689	NP	United States	2015-Jun-03	A/Alaska/14/2015		Other Database Import	Wentworth,D.; Katz,J.; Barnes,J.; Garten,R.; Xu,X.
EPI936695	MP	United States	2015-Jun-03	A/Alaska/14/2015		Other Database Import	Wentworth,D.; Katz,J.; Barnes,J.; Garten,R.; Xu,X.
EPI936697	NS	United States	2015-Jun-03	A/Alaska/14/2015		Other Database Import	Wentworth,D.; Katz,J.; Barnes,J.; Garten,R.; Xu,X.
EPI936962	NA	United States	2015-Jun-03	A/Alaska/14/2015		Other Database Import	Wentworth,D.; Katz,J.; Barnes,J.; Garten,R.; Xu,X.
EPI936649	HA	United States	2015-Jun-25	A/Alaska/68/2015		Other Database Import	Wentworth,D.; Katz,J.; Barnes,J.; Garten,R.; Xu,X.
EPI936651	NP	United States	2015-Jun-25	A/Alaska/68/2015		Other Database Import	Wentworth,D.; Katz,J.; Barnes,J.; Garten,R.; Xu,X.
EPI936653	NA	United States	2015-Jun-25	A/Alaska/68/2015		Other Database Import	Wentworth,D.; Katz,J.; Barnes,J.; Garten,R.; Xu,X.
EPI936657	MP	United States	2015-Jun-25	A/Alaska/68/2015		Other Database Import	Wentworth,D.; Katz,J.; Barnes,J.; Garten,R.; Xu,X.
EPI936659	NS	United States	2015-Jun-25	A/Alaska/68/2015		Other Database Import	Wentworth,D.; Katz,J.; Barnes,J.; Garten,R.; Xu,X.
EPI954212	PB2	United States	2015-Jun-25	A/Alaska/68/2015		Other Database Import	Wentworth,D.; Katz,J.; Barnes,J.; Garten,R.; Xu,X.
EPI954213	PB1	United States	2015-Jun-25	A/Alaska/68/2015		Other Database Import	Wentworth,D.; Katz,J.; Barnes,J.; Garten,R.; Xu,X.
EPI954214	PA	United States	2015-Jun-25	A/Alaska/68/2015		Other Database Import	Wentworth,D.; Katz,J.; Barnes,J.; Garten,R.; Xu,X.
EPI954378	HA	United States	2015-Jun-17	A/Virginia/32/2015		Other Database Import	Wentworth,D.; Katz,J.; Barnes,J.; Garten,R.; Xu,X.
EPI936485	PB2	United States	2015-Jun-17	A/Virginia/32/2015		Other Database Import	Wentworth,D.; Katz,J.; Barnes,J.; Garten,R.; Xu,X.
EPI936487	PB1	United States	2015-Jun-17	A/Virginia/32/2015		Other Database Import	Wentworth,D.; Katz,J.; Barnes,J.; Garten,R.; Xu,X.
EPI936489	PA	United States	2015-Jun-17	A/Virginia/32/2015		Other Database Import	Wentworth,D.; Katz,J.; Barnes,J.; Garten,R.; Xu,X.
EPI936493	NP	United States	2015-Jun-17	A/Virginia/32/2015		Other Database Import	Wentworth,D.; Katz,J.; Barnes,J.; Garten,R.; Xu,X.
EPI936495	NA	United States	2015-Jun-17	A/Virginia/32/2015		Other Database Import	Wentworth,D.; Katz,J.; Barnes,J.; Garten,R.; Xu,X.
EPI936497	MP	United States	2015-Jun-17	A/Virginia/32/2015		Other Database Import	Wentworth,D.; Katz,J.; Barnes,J.; Garten,R.; Xu,X.
EPI936499	NS	United States	2015-Jun-17	A/Virginia/32/2015		Other Database Import	Wentworth,D.; Katz,J.; Barnes,J.; Garten,R.; Xu,X.
EPI936664	PB1	United States	2015-Jun-03	A/Florida/50/2015		Other Database Import	Wentworth,D.; Katz,J.; Barnes,J.; Garten,R.; Xu,X.
EPI954381	MP	United States	2015-Jun-03	A/Florida/50/2015		Other Database Import	Wentworth,D.; Katz,J.; Barnes,J.; Garten,R.; Xu,X.
EPI954389	HA	United States	2015-Jun-03	A/Florida/50/2015		Other Database Import	Wentworth,D.; Katz,J.; Barnes,J.; Garten,R.; Xu,X.
EPI954393	PA	United States	2015-Jun-03	A/Florida/50/2015		Other Database Import	Wentworth,D.; Katz,J.; Barnes,J.; Garten,R.; Xu,X.
EPI954396	NA	United States	2015-Jun-03	A/Florida/50/2015		Other Database Import	Wentworth,D.; Katz,J.; Barnes,J.; Garten,R.; Xu,X.
EPI936511	PB2	United States	2015-Jun-03	A/Florida/50/2015		Other Database Import	Wentworth,D.; Katz,J.; Barnes,J.; Garten,R.; Xu,X.
EPI936473	NS	United States	2015-Jun-03	A/Florida/50/2015		Other Database Import	Wentworth,D.; Katz,J.; Barnes,J.; Garten,R.; Xu,X.
EPI936476	NP	United States	2015-Jun-03	A/Florida/50/2015		Other Database Import	Wentworth,D.; Katz,J.; Barnes,J.; Garten,R.; Xu,X.
EPI936672	MP	United States	2015-Jun-24	A/Alaska/66/2015		Other Database Import	Wentworth,D.; Katz,J.; Barnes,J.; Garten,R.; Xu,X.
EPI936765	NS	United States	2015-Jun-24	A/Alaska/66/2015		Other Database Import	Wentworth,D.; Katz,J.; Barnes,J.; Garten,R.; Xu,X.
EPI954294	PA	United States	2015-Jun-24	A/Alaska/66/2015		Other Database Import	Wentworth,D.; Katz,J.; Barnes,J.; Garten,R.; Xu,X.
EPI953962	HA	United States	2015-Jun-24	A/Alaska/66/2015		Other Database Import	Wentworth,D.; Katz,J.; Barnes,J.; Garten,R.; Xu,X.
EPI953966	NP	United States	2015-Jun-24	A/Alaska/66/2015		Other Database Import	Wentworth,D.; Katz,J.; Barnes,J.; Garten,R.; Xu,X.
EPI936468	NA	United States	2015-Jun-24	A/Alaska/66/2015		Other Database Import	Wentworth,D.; Katz,J.; Barnes,J.; Garten,R.; Xu,X.
EPI936483	PB2	United States	2015-Jun-24	A/Alaska/66/2015		Other Database Import	Wentworth,D.; Katz,J.; Barnes,J.; Garten,R.; Xu,X.
EPI936491	PB1	United States	2015-Jun-24	A/Alaska/66/2015		Other Database Import	Wentworth,D.; Katz,J.; Barnes,J.; Garten,R.; Xu,X.
EPI936292	PA	United States	2015-Apr-18	A/Florida/46/2015		Other Database Import	Wentworth,D.; Katz,J.; Barnes,J.; Garten,R.; Xu,X.
EPI936400	NP	United States	2015-Apr-18	A/Florida/46/2015		Other Database Import	Wentworth,D.; Katz,J.; Barnes,J.; Garten,R.; Xu,X.
EPI936401	NA	United States	2015-Apr-18	A/Florida/46/2015		Other Database Import	Wentworth,D.; Katz,J.; Barnes,J.; Garten,R.; Xu,X.
EPI936446	PB2	United States	2015-Apr-18	A/Florida/46/2015		Other Database Import	Wentworth,D.; Katz,J.; Barnes,J.; Garten,R.; Xu,X.
EPI936447	PB1	United States	2015-Apr-18	A/Florida/46/2015		Other Database Import	Wentworth,D.; Katz,J.; Barnes,J.; Garten,R.; Xu,X.
EPI936449	HA	United States	2015-Apr-18	A/Florida/46/2015		Other Database Import	Wentworth,D.; Katz,J.; Barnes,J.; Garten,R.; Xu,X.
EPI936452	MP	United States	2015-Apr-18	A/Florida/46/2015		Other Database Import	Wentworth,D.; Katz,J.; Barnes,J.; Garten,R.; Xu,X.
EPI936453	NS	United States	2015-Apr-18	A/Florida/46/2015		Other Database Import	Wentworth,D.; Katz,J.; Barnes,J.; Garten,R.; Xu,X.
EPI936393	HA	United States	2015-Apr-18	A/Florida/45/2015		Other Database Import	Wentworth,D.; Katz,J.; Barnes,J.; Garten,R.; Xu,X.
EPI936288	PA	United States	2015-Apr-18	A/Florida/45/2015		Other Database Import	Wentworth,D.; Katz,J.; Barnes,J.; Garten,R.; Xu,X.
EPI936315	NA	United States	2015-Apr-18	A/Florida/45/2015		Other Database Import	Wentworth,D.; Katz,J.; Barnes,J.; Garten,R.; Xu,X.
EPI936363	PB1	United States	2015-Apr-18	A/Florida/45/2015		Other Database Import	Wentworth,D.; Katz,J.; Barnes,J.; Garten,R.; Xu,X.
EPI936444	PB2	United States	2015-Apr-18	A/Florida/45/2015		Other Database Import	Wentworth,D.; Katz,J.; Barnes,J.; Garten,R.; Xu,X.
EPI936423	NP	United States	2015-Apr-18	A/Florida/45/2015		Other Database Import	Wentworth,D.; Katz,J.; Barnes,J.; Garten,R.; Xu,X.
EPI936432	MP	United States	2015-Apr-18	A/Florida/45/2015		Other Database Import	Wentworth,D.; Katz,J.; Barnes,J.; Garten,R.; Xu,X.
EPI936206	NS	United States	2015-Apr-18	A/Florida/45/2015		Other Database Import	Wentworth,D.; Katz,J.; Barnes,J.; Garten,R.; Xu,X.
EPI936278	NA	United States	2015-Apr-04	A/Wisconsin/36/2015		Other Database Import	Wentworth,D.; Katz,J.; Barnes,J.; Garten,R.; Xu,X.
EPI936398	PB2	United States	2015-Apr-04	A/Wisconsin/36/2015		Other Database Import	Wentworth,D.; Katz,J.; Barnes,J.; Garten,R.; Xu,X.
EPI936200	PA	United States	2015-Apr-04	A/Wisconsin/36/2015		Other Database Import	Wentworth,D.; Katz,J.; Barnes,J.; Garten,R.; Xu,X.
EPI936205	HA	United States	2015-Apr-04	A/Wisconsin/36/2015		Other Database Import	Wentworth,D.; Katz,J.; Barnes,J.; Garten,R.; Xu,X.
EPI936216	NP	United States	2015-Apr-04	A/Wisconsin/36/2015		Other Database Import	Wentworth,D.; Katz,J.; Barnes,J.; Garten,R.; Xu,X.
EPI936234	NS	United States	2015-Apr-04	A/Wisconsin/36/2015		Other Database Import	Wentworth,D.; Katz,J.; Barnes,J.; Garten,R.; Xu,X.
EPI936239	MP	United States	2015-Apr-04	A/Wisconsin/36/2015		Other Database Import	Wentworth,D.; Katz,J.; Barnes,J.; Garten,R.; Xu,X.
EPI936252	PB1	United States	2015-Apr-04	A/Wisconsin/36/2015		Other Database Import	Wentworth,D.; Katz,J.; Barnes,J.; Garten,R.; Xu,X.
EPI936416	HA	United States	2015-Apr-03	A/Rhode Island/24/2015		Other Database Import	Wentworth,D.; Katz,J.; Barnes,J.; Garten,R.; Xu,X.
EPI936343	MP	United States	2015-Apr-03	A/Rhode Island/24/2015		Other Database Import	Wentworth,D.; Katz,J.; Barnes,J.; Garten,R.; Xu,X.
EPI936353	PA	United States	2015-Apr-03	A/Rhode Island/24/2015		Other Database Import	Wentworth,D.; Katz,J.; Barnes,J.; Garten,R.; Xu,X.
EPI936428	PB2	United States	2015-Apr-03	A/Rhode Island/24/2015		Other Database Import	Wentworth,D.; Katz,J.; Barnes,J.; Garten,R.; Xu,X.
EPI936160	NP	United States	2015-Apr-03	A/Rhode Island/24/2015		Other Database Import	Wentworth,D.; Katz,J.; Barnes,J.; Garten,R.; Xu,X.
EPI936176	PB1	United States	2015-Apr-03	A/Rhode Island/24/2015		Other Database Import	Wentworth,D.; Katz,J.; Barnes,J.; Garten,R.; Xu,X.
EPI936192	NA	United States	2015-Apr-03	A/Rhode Island/24/2015		Other Database Import	Wentworth,D.; Katz,J.; Barnes,J.; Garten,R.; Xu,X.
EPI936232	NS	United States	2015-Apr-03	A/Rhode Island/24/2015		Other Database Import	Wentworth,D.; Katz,J.; Barnes,J.; Garten,R.; Xu,X.
EPI936270	PB2	United States	2015-Apr-28	A/California/82/2015		Other Database Import	Wentworth,D.; Katz,J.; Barnes,J.; Garten,R.; Xu,X.
EPI936276	HA	United States	2015-Apr-28	A/California/82/2015		Other Database Import	Wentworth,D.; Katz,J.; Barnes,J.; Garten,R.; Xu,X.
EPI936355	NP	United States	2015-Apr-28	A/California/82/2015		Other Database Import	Wentworth,D.; Katz,J.; Barnes,J.; Garten,R.; Xu,X.
EPI936371	PA	United States	2015-Apr-28	A/California/82/2015		Other Database Import	Wentworth,D.; Katz,J.; Barnes,J.; Garten,R.; Xu,X.
EPI936375	NA	United States	2015-Apr-28	A/California/82/2015		Other Database Import	Wentworth,D.; Katz,J.; Barnes,J.; Garten,R.; Xu,X.
EPI936425	PB1	United States	2015-Apr-28	A/California/82/2015		Other Database Import	Wentworth,D.; Katz,J.; Barnes,J.; Garten,R.; Xu,X.
EPI936187	NS	United States	2015-Apr-28	A/California/82/2015		Other Database Import	Wentworth,D.; Katz,J.; Barnes,J.; Garten,R.; Xu,X.
EPI936156	MP	United States	2015-Apr-28	A/California/82/2015		Other Database Import	Wentworth,D.; Katz,J.; Barnes,J.; Garten,R.; Xu,X.
EPI936394	MP	United States	2015-Apr-12	A/Alaska/10/2015		Other Database Import	Wentworth,D.; Katz,J.; Barnes,J.; Garten,R.; Xu,X.
EPI936294	HA	United States	2015-Apr-12	A/Alaska/10/2015		Other Database Import	Wentworth,D.; Katz,J.; Barnes,J.; Garten,R.; Xu,X.
EPI936411	NP	United States	2015-Apr-12	A/Alaska/10/2015		Other Database Import	Wentworth,D.; Katz,J.; Barnes,J.; Garten,R.; Xu,X.
EPI936431	PB1	United States	2015-Apr-12	A/Alaska/10/2015		Other Database Import	Wentworth,D.; Katz,J.; Barnes,J.; Garten,R.; Xu,X.
EPI936208	NS	United States	2015-Apr-12	A/Alaska/10/2015		Other Database Import	Wentworth,D.; Katz,J.; Barnes,J.; Garten,R.; Xu,X.
EPI936236	PB2	United States	2015-Apr-12	A/Alaska/10/2015		Other Database Import	Wentworth,D.; Katz,J.; Barnes,J.; Garten,R.; Xu,X.
EPI936238	PA	United States	2015-Apr-12	A/Alaska/10/2015		Other Database Import	Wentworth,D.; Katz,J.; Barnes,J.; Garten,R.; Xu,X.
EPI936152	NA	United States	2015-Apr-12	A/Alaska/10/2015		Other Database Import	Wentworth,D.; Katz,J.; Barnes,J.; Garten,R.; Xu,X.
EPI936410	MP	United States	2015-Apr-01	A/New Mexico/19/2015		Other Database Import	Wentworth,D.; Katz,J.; Barnes,J.; Garten,R.; Xu,X.
EPI936341	PB2	United States	2015-Apr-01	A/New Mexico/19/2015		Other Database Import	Wentworth,D.; Katz,J.; Barnes,J.; Garten,R.; Xu,X.
EPI936379	NP	United States	2015-Apr-01	A/New Mexico/19/2015		Other Database Import	Wentworth,D.; Katz,J.; Barnes,J.; Garten,R.; Xu,X.
EPI936158	NS	United States	2015-Apr-01	A/New Mexico/19/2015		Other Database Import	Wentworth,D.; Katz,J.; Barnes,J.; Garten,R.; Xu,X.
EPI936241	NA	United States	2015-Apr-01	A/New Mexico/19/2015		Other Database Import	Wentworth,D.; Katz,J.; Barnes,J.; Garten,R.; Xu,X.
EPI936246	PA	United States	2015-Apr-01	A/New Mexico/19/2015		Other Database Import	Wentworth,D.; Katz,J.; Barnes,J.; Garten,R.; Xu,X.
EPI936244	HA	United States	2015-Apr-01	A/New Mexico/19/2015		Other Database Import	Wentworth,D.; Katz,J.; Barnes,J.; Garten,R.; Xu,X.
EPI936150	PB1	United States	2015-Apr-01	A/New Mexico/19/2015		Other Database Import	Wentworth,D.; Katz,J.; Barnes,J.; Garten,R.; Xu,X.
EPI936274	HA	United States	2015-Apr-06	A/Nevada/36/2015		Other Database Import	Wentworth,D.; Katz,J.; Barnes,J.; Garten,R.; Xu,X.
EPI936387	PB2	United States	2015-Apr-06	A/Nevada/36/2015		Other Database Import	Wentworth,D.; Katz,J.; Barnes,J.; Garten,R.; Xu,X.
EPI936385	NA	United States	2015-Apr-06	A/Nevada/36/2015		Other Database Import	Wentworth,D.; Katz,J.; Barnes,J.; Garten,R.; Xu,X.
EPI936169	NS	United States	2015-Apr-06	A/Nevada/36/2015		Other Database Import	Wentworth,D.; Katz,J.; Barnes,J.; Garten,R.; Xu,X.
EPI936222	PA	United States	2015-Apr-06	A/Nevada/36/2015		Other Database Import	Wentworth,D.; Katz,J.; Barnes,J.; Garten,R.; Xu,X.
EPI936224	PB1	United States	2015-Apr-06	A/Nevada/36/2015		Other Database Import	Wentworth,D.; Katz,J.; Barnes,J.; Garten,R.; Xu,X.
EPI936248	MP	United States	2015-Apr-06	A/Nevada/36/2015		Other Database Import	Wentworth,D.; Katz,J.; Barnes,J.; Garten,R.; Xu,X.
EPI936144	NP	United States	2015-Apr-06	A/Nevada/36/2015		Other Database Import	Wentworth,D.; Katz,J.; Barnes,J.; Garten,R.; Xu,X.
EPI936284	MP	United States	2015-Apr-14	A/New Jersey/49/2015		Other Database Import	Wentworth,D.; Katz,J.; Barnes,J.; Garten,R.; Xu,X.
EPI936408	PA	United States	2015-Apr-14	A/New Jersey/49/2015		Other Database Import	Wentworth,D.; Katz,J.; Barnes,J.; Garten,R.; Xu,X.
EPI936415	PB1	United States	2015-Apr-14	A/New Jersey/49/2015		Other Database Import	Wentworth,D.; Katz,J.; Barnes,J.; Garten,R.; Xu,X.
EPI936325	NS	United States	2015-Apr-14	A/New Jersey/49/2015		Other Database Import	Wentworth,D.; Katz,J.; Barnes,J.; Garten,R.; Xu,X.
EPI936332	PB2	United States	2015-Apr-14	A/New Jersey/49/2015		Other Database Import	Wentworth,D.; Katz,J.; Barnes,J.; Garten,R.; Xu,X.
EPI936373	NP	United States	2015-Apr-14	A/New Jersey/49/2015		Other Database Import	Wentworth,D.; Katz,J.; Barnes,J.; Garten,R.; Xu,X.
EPI936118	NA	United States	2015-Apr-14	A/New Jersey/49/2015		Other Database Import	Wentworth,D.; Katz,J.; Barnes,J.; Garten,R.; Xu,X.
EPI936147	HA	United States	2015-Apr-14	A/New Jersey/49/2015		Other Database Import	Wentworth,D.; Katz,J.; Barnes,J.; Garten,R.; Xu,X.
EPI936283	HA	United States	2015-Apr-14	A/Arizona/07/2015		Other Database Import	Wentworth,D.; Katz,J.; Barnes,J.; Garten,R.; Xu,X.
EPI936349	NP	United States	2015-Apr-14	A/Arizona/07/2015		Other Database Import	Wentworth,D.; Katz,J.; Barnes,J.; Garten,R.; Xu,X.
EPI936442	PB2	United States	2015-Apr-14	A/Arizona/07/2015		Other Database Import	Wentworth,D.; Katz,J.; Barnes,J.; Garten,R.; Xu,X.
EPI936450	NA	United States	2015-Apr-14	A/Arizona/07/2015		Other Database Import	Wentworth,D.; Katz,J.; Barnes,J.; Garten,R.; Xu,X.
EPI936456	PA	United States	2015-Apr-14	A/Arizona/07/2015		Other Database Import	Wentworth,D.; Katz,J.; Barnes,J.; Garten,R.; Xu,X.
EPI936165	PB1	United States	2015-Apr-14	A/Arizona/07/2015		Other Database Import	Wentworth,D.; Katz,J.; Barnes,J.; Garten,R.; Xu,X.
EPI936177	NS	United States	2015-Apr-14	A/Arizona/07/2015		Other Database Import	Wentworth,D.; Katz,J.; Barnes,J.; Garten,R.; Xu,X.
EPI936110	MP	United States	2015-Apr-14	A/Arizona/07/2015		Other Database Import	Wentworth,D.; Katz,J.; Barnes,J.; Garten,R.; Xu,X.
EPI935654	PB1	United States	2015-Mar-31	A/Florida/43/2015		Other Database Import	Wentworth,D.; Katz,J.; Barnes,J.; Garten,R.; Xu,X.
EPI935655	PA	United States	2015-Mar-31	A/Florida/43/2015		Other Database Import	Wentworth,D.; Katz,J.; Barnes,J.; Garten,R.; Xu,X.
EPI935658	HA	United States	2015-Mar-31	A/Florida/43/2015		Other Database Import	Wentworth,D.; Katz,J.; Barnes,J.; Garten,R.; Xu,X.
EPI935660	NP	United States	2015-Mar-31	A/Florida/43/2015		Other Database Import	Wentworth,D.; Katz,J.; Barnes,J.; Garten,R.; Xu,X.
EPI935662	NA	United States	2015-Mar-31	A/Florida/43/2015		Other Database Import	Wentworth,D.; Katz,J.; Barnes,J.; Garten,R.; Xu,X.
EPI935664	MP	United States	2015-Mar-31	A/Florida/43/2015		Other Database Import	Wentworth,D.; Katz,J.; Barnes,J.; Garten,R.; Xu,X.
EPI935665	NS	United States	2015-Mar-31	A/Florida/43/2015		Other Database Import	Wentworth,D.; Katz,J.; Barnes,J.; Garten,R.; Xu,X.
EPI935652	PB2	United States	2015-Mar-31	A/Florida/43/2015		Other Database Import	Wentworth,D.; Katz,J.; Barnes,J.; Garten,R.; Xu,X.
EPI935696	NA	United States	2015-Mar-12	A/Rhode Island/15/2015		Other Database Import	Wentworth,D.; Katz,J.; Barnes,J.; Garten,R.; Xu,X.
EPI935708	NP	United States	2015-Mar-12	A/Rhode Island/15/2015		Other Database Import	Wentworth,D.; Katz,J.; Barnes,J.; Garten,R.; Xu,X.
EPI935761	MP	United States	2015-Mar-12	A/Rhode Island/15/2015		Other Database Import	Wentworth,D.; Katz,J.; Barnes,J.; Garten,R.; Xu,X.
EPI935713	NS	United States	2015-Mar-12	A/Rhode Island/15/2015		Other Database Import	Wentworth,D.; Katz,J.; Barnes,J.; Garten,R.; Xu,X.
EPI935725	PB1	United States	2015-Mar-12	A/Rhode Island/15/2015		Other Database Import	Wentworth,D.; Katz,J.; Barnes,J.; Garten,R.; Xu,X.
EPI935735	PB2	United States	2015-Mar-12	A/Rhode Island/15/2015		Other Database Import	Wentworth,D.; Katz,J.; Barnes,J.; Garten,R.; Xu,X.
EPI935648	HA	United States	2015-Mar-12	A/Rhode Island/15/2015		Other Database Import	Wentworth,D.; Katz,J.; Barnes,J.; Garten,R.; Xu,X.
EPI935643	PA	United States	2015-Mar-12	A/Rhode Island/15/2015		Other Database Import	Wentworth,D.; Katz,J.; Barnes,J.; Garten,R.; Xu,X.
EPI935596	PB2	United States	2015-Mar-29	A/Massachusetts/18/2015		Other Database Import	Wentworth,D.; Katz,J.; Barnes,J.; Garten,R.; Xu,X.
EPI935598	PB1	United States	2015-Mar-29	A/Massachusetts/18/2015		Other Database Import	Wentworth,D.; Katz,J.; Barnes,J.; Garten,R.; Xu,X.
EPI935600	PA	United States	2015-Mar-29	A/Massachusetts/18/2015		Other Database Import	Wentworth,D.; Katz,J.; Barnes,J.; Garten,R.; Xu,X.
EPI935603	HA	United States	2015-Mar-29	A/Massachusetts/18/2015		Other Database Import	Wentworth,D.; Katz,J.; Barnes,J.; Garten,R.; Xu,X.
EPI935605	NP	United States	2015-Mar-29	A/Massachusetts/18/2015		Other Database Import	Wentworth,D.; Katz,J.; Barnes,J.; Garten,R.; Xu,X.
EPI935606	NA	United States	2015-Mar-29	A/Massachusetts/18/2015		Other Database Import	Wentworth,D.; Katz,J.; Barnes,J.; Garten,R.; Xu,X.
EPI935608	MP	United States	2015-Mar-29	A/Massachusetts/18/2015		Other Database Import	Wentworth,D.; Katz,J.; Barnes,J.; Garten,R.; Xu,X.
EPI935610	NS	United States	2015-Mar-29	A/Massachusetts/18/2015		Other Database Import	Wentworth,D.; Katz,J.; Barnes,J.; Garten,R.; Xu,X.
EPI935762	NS	United States	2015-Mar-08	A/Vermont/06/2015		Other Database Import	Wentworth,D.; Katz,J.; Barnes,J.; Garten,R.; Xu,X.
EPI935716	HA	United States	2015-Mar-08	A/Vermont/06/2015		Other Database Import	Wentworth,D.; Katz,J.; Barnes,J.; Garten,R.; Xu,X.
EPI935731	NP	United States	2015-Mar-08	A/Vermont/06/2015		Other Database Import	Wentworth,D.; Katz,J.; Barnes,J.; Garten,R.; Xu,X.
EPI935739	NA	United States	2015-Mar-08	A/Vermont/06/2015		Other Database Import	Wentworth,D.; Katz,J.; Barnes,J.; Garten,R.; Xu,X.
EPI935589	PB1	United States	2015-Mar-08	A/Vermont/06/2015		Other Database Import	Wentworth,D.; Katz,J.; Barnes,J.; Garten,R.; Xu,X.
EPI935592	MP	United States	2015-Mar-08	A/Vermont/06/2015		Other Database Import	Wentworth,D.; Katz,J.; Barnes,J.; Garten,R.; Xu,X.
EPI935650	PB2	United States	2015-Mar-08	A/Vermont/06/2015		Other Database Import	Wentworth,D.; Katz,J.; Barnes,J.; Garten,R.; Xu,X.
EPI935874	PA	United States	2015-Mar-08	A/Vermont/06/2015		Other Database Import	Wentworth,D.; Katz,J.; Barnes,J.; Garten,R.; Xu,X.
EPI935702	NP	United States	2015-Mar-03	A/New Jersey/16/2015		Other Database Import	Wentworth,D.; Katz,J.; Barnes,J.; Garten,R.; Xu,X.
EPI935707	MP	United States	2015-Mar-03	A/New Jersey/16/2015		Other Database Import	Wentworth,D.; Katz,J.; Barnes,J.; Garten,R.; Xu,X.
EPI935714	PB2	United States	2015-Mar-03	A/New Jersey/16/2015		Other Database Import	Wentworth,D.; Katz,J.; Barnes,J.; Garten,R.; Xu,X.
EPI935736	PA	United States	2015-Mar-03	A/New Jersey/16/2015		Other Database Import	Wentworth,D.; Katz,J.; Barnes,J.; Garten,R.; Xu,X.
EPI935743	NS	United States	2015-Mar-03	A/New Jersey/16/2015		Other Database Import	Wentworth,D.; Katz,J.; Barnes,J.; Garten,R.; Xu,X.
EPI935667	PB1	United States	2015-Mar-03	A/New Jersey/16/2015		Other Database Import	Wentworth,D.; Katz,J.; Barnes,J.; Garten,R.; Xu,X.
EPI935587	HA	United States	2015-Mar-03	A/New Jersey/16/2015		Other Database Import	Wentworth,D.; Katz,J.; Barnes,J.; Garten,R.; Xu,X.
EPI935594	NA	United States	2015-Mar-03	A/New Jersey/16/2015		Other Database Import	Wentworth,D.; Katz,J.; Barnes,J.; Garten,R.; Xu,X.
EPI935458	PB2	United States	2015-Mar-27	A/Idaho/18/2015		Other Database Import	Wentworth,D.; Katz,J.; Barnes,J.; Garten,R.; Xu,X.
EPI935466	NP	United States	2015-Mar-27	A/Idaho/18/2015		Other Database Import	Wentworth,D.; Katz,J.; Barnes,J.; Garten,R.; Xu,X.
EPI935468	NA	United States	2015-Mar-27	A/Idaho/18/2015		Other Database Import	Wentworth,D.; Katz,J.; Barnes,J.; Garten,R.; Xu,X.
EPI935469	MP	United States	2015-Mar-27	A/Idaho/18/2015		Other Database Import	Wentworth,D.; Katz,J.; Barnes,J.; Garten,R.; Xu,X.
EPI935471	NS	United States	2015-Mar-27	A/Idaho/18/2015		Other Database Import	Wentworth,D.; Katz,J.; Barnes,J.; Garten,R.; Xu,X.
EPI935979	PB1	United States	2015-Mar-27	A/Idaho/18/2015		Other Database Import	Wentworth,D.; Katz,J.; Barnes,J.; Garten,R.; Xu,X.
EPI935990	PA	United States	2015-Mar-27	A/Idaho/18/2015		Other Database Import	Wentworth,D.; Katz,J.; Barnes,J.; Garten,R.; Xu,X.
EPI935996	HA	United States	2015-Mar-27	A/Idaho/18/2015		Other Database Import	Wentworth,D.; Katz,J.; Barnes,J.; Garten,R.; Xu,X.
EPI935442	PB2	United States	2015-Mar-12	A/Iowa/14/2015		Other Database Import	Wentworth,D.; Katz,J.; Barnes,J.; Garten,R.; Xu,X.
EPI935444	PB1	United States	2015-Mar-12	A/Iowa/14/2015		Other Database Import	Wentworth,D.; Katz,J.; Barnes,J.; Garten,R.; Xu,X.
EPI935446	PA	United States	2015-Mar-12	A/Iowa/14/2015		Other Database Import	Wentworth,D.; Katz,J.; Barnes,J.; Garten,R.; Xu,X.
EPI935449	HA	United States	2015-Mar-12	A/Iowa/14/2015		Other Database Import	Wentworth,D.; Katz,J.; Barnes,J.; Garten,R.; Xu,X.
EPI935450	NP	United States	2015-Mar-12	A/Iowa/14/2015		Other Database Import	Wentworth,D.; Katz,J.; Barnes,J.; Garten,R.; Xu,X.
EPI935453	NA	United States	2015-Mar-12	A/Iowa/14/2015		Other Database Import	Wentworth,D.; Katz,J.; Barnes,J.; Garten,R.; Xu,X.
EPI935454	MP	United States	2015-Mar-12	A/Iowa/14/2015		Other Database Import	Wentworth,D.; Katz,J.; Barnes,J.; Garten,R.; Xu,X.
EPI935456	NS	United States	2015-Mar-12	A/Iowa/14/2015		Other Database Import	Wentworth,D.; Katz,J.; Barnes,J.; Garten,R.; Xu,X.
EPI935439	NA	United States	2015-Mar-03	A/California/78/2015		Other Database Import	Wentworth,D.; Katz,J.; Barnes,J.; Garten,R.; Xu,X.
EPI935476	HA	United States	2015-Mar-03	A/California/78/2015		Other Database Import	Wentworth,D.; Katz,J.; Barnes,J.; Garten,R.; Xu,X.
EPI935399	PA	United States	2015-Mar-03	A/California/78/2015		Other Database Import	Wentworth,D.; Katz,J.; Barnes,J.; Garten,R.; Xu,X.
EPI935495	NP	United States	2015-Mar-03	A/California/78/2015		Other Database Import	Wentworth,D.; Katz,J.; Barnes,J.; Garten,R.; Xu,X.
EPI935408	MP	United States	2015-Mar-03	A/California/78/2015		Other Database Import	Wentworth,D.; Katz,J.; Barnes,J.; Garten,R.; Xu,X.
EPI935519	NS	United States	2015-Mar-03	A/California/78/2015		Other Database Import	Wentworth,D.; Katz,J.; Barnes,J.; Garten,R.; Xu,X.
EPI935390	PB2	United States	2015-Mar-03	A/California/78/2015		Other Database Import	Wentworth,D.; Katz,J.; Barnes,J.; Garten,R.; Xu,X.
EPI935543	PB1	United States	2015-Mar-03	A/California/78/2015		Other Database Import	Wentworth,D.; Katz,J.; Barnes,J.; Garten,R.; Xu,X.
EPI935774	PB2	United States	2015-Mar-08	A/Texas/61/2015		Other Database Import	Wentworth,D.; Katz,J.; Barnes,J.; Garten,R.; Xu,X.
EPI935389	PA	United States	2015-Mar-08	A/Texas/61/2015		Other Database Import	Wentworth,D.; Katz,J.; Barnes,J.; Garten,R.; Xu,X.
EPI935798	HA	United States	2015-Mar-08	A/Texas/61/2015		Other Database Import	Wentworth,D.; Katz,J.; Barnes,J.; Garten,R.; Xu,X.
EPI935800	NP	United States	2015-Mar-08	A/Texas/61/2015		Other Database Import	Wentworth,D.; Katz,J.; Barnes,J.; Garten,R.; Xu,X.
EPI935809	NA	United States	2015-Mar-08	A/Texas/61/2015		Other Database Import	Wentworth,D.; Katz,J.; Barnes,J.; Garten,R.; Xu,X.
EPI935825	MP	United States	2015-Mar-08	A/Texas/61/2015		Other Database Import	Wentworth,D.; Katz,J.; Barnes,J.; Garten,R.; Xu,X.
EPI935830	NS	United States	2015-Mar-08	A/Texas/61/2015		Other Database Import	Wentworth,D.; Katz,J.; Barnes,J.; Garten,R.; Xu,X.
EPI935842	PB1	United States	2015-Mar-08	A/Texas/61/2015		Other Database Import	Wentworth,D.; Katz,J.; Barnes,J.; Garten,R.; Xu,X.
EPI935730	PB1	United States	2015-Mar-02	A/Rhode Island/13/2015		Other Database Import	Wentworth,D.; Katz,J.; Barnes,J.; Garten,R.; Xu,X.
EPI935733	NS	United States	2015-Mar-02	A/Rhode Island/13/2015		Other Database Import	Wentworth,D.; Katz,J.; Barnes,J.; Garten,R.; Xu,X.
EPI935740	NA	United States	2015-Mar-02	A/Rhode Island/13/2015		Other Database Import	Wentworth,D.; Katz,J.; Barnes,J.; Garten,R.; Xu,X.
EPI935741	PA	United States	2015-Mar-02	A/Rhode Island/13/2015		Other Database Import	Wentworth,D.; Katz,J.; Barnes,J.; Garten,R.; Xu,X.
EPI935742	HA	United States	2015-Mar-02	A/Rhode Island/13/2015		Other Database Import	Wentworth,D.; Katz,J.; Barnes,J.; Garten,R.; Xu,X.
EPI935744	MP	United States	2015-Mar-02	A/Rhode Island/13/2015		Other Database Import	Wentworth,D.; Katz,J.; Barnes,J.; Garten,R.; Xu,X.
EPI935380	NP	United States	2015-Mar-02	A/Rhode Island/13/2015		Other Database Import	Wentworth,D.; Katz,J.; Barnes,J.; Garten,R.; Xu,X.
EPI935896	PB2	United States	2015-Mar-02	A/Rhode Island/13/2015		Other Database Import	Wentworth,D.; Katz,J.; Barnes,J.; Garten,R.; Xu,X.
EPI935435	NA	United States	2015-Mar-14	A/Idaho/17/2015		Other Database Import	Wentworth,D.; Katz,J.; Barnes,J.; Garten,R.; Xu,X.
EPI935488	PB1	United States	2015-Mar-14	A/Idaho/17/2015		Other Database Import	Wentworth,D.; Katz,J.; Barnes,J.; Garten,R.; Xu,X.
EPI935401	NP	United States	2015-Mar-14	A/Idaho/17/2015		Other Database Import	Wentworth,D.; Katz,J.; Barnes,J.; Garten,R.; Xu,X.
EPI935411	PB2	United States	2015-Mar-14	A/Idaho/17/2015		Other Database Import	Wentworth,D.; Katz,J.; Barnes,J.; Garten,R.; Xu,X.
EPI935508	HA	United States	2015-Mar-14	A/Idaho/17/2015		Other Database Import	Wentworth,D.; Katz,J.; Barnes,J.; Garten,R.; Xu,X.
EPI935513	NS	United States	2015-Mar-14	A/Idaho/17/2015		Other Database Import	Wentworth,D.; Katz,J.; Barnes,J.; Garten,R.; Xu,X.
EPI935777	NS	United States	2015-Mar-14	A/Idaho/17/2015		Other Database Import	Wentworth,D.; Katz,J.; Barnes,J.; Garten,R.; Xu,X.
EPI935374	MP	United States	2015-Mar-14	A/Idaho/17/2015		Other Database Import	Wentworth,D.; Katz,J.; Barnes,J.; Garten,R.; Xu,X.
EPI935391	PA	United States	2015-Mar-14	A/Idaho/17/2015		Other Database Import	Wentworth,D.; Katz,J.; Barnes,J.; Garten,R.; Xu,X.
EPI935804	PB2	United States	2015-Mar-14	A/Idaho/17/2015		Other Database Import	Wentworth,D.; Katz,J.; Barnes,J.; Garten,R.; Xu,X.
EPI935792	HA	United States	2015-Mar-14	A/Idaho/17/2015		Other Database Import	Wentworth,D.; Katz,J.; Barnes,J.; Garten,R.; Xu,X.
EPI935795	NA	United States	2015-Mar-14	A/Idaho/17/2015		Other Database Import	Wentworth,D.; Katz,J.; Barnes,J.; Garten,R.; Xu,X.
EPI935814	PB1	United States	2015-Mar-14	A/Idaho/17/2015		Other Database Import	Wentworth,D.; Katz,J.; Barnes,J.; Garten,R.; Xu,X.
EPI935812	MP	United States	2015-Mar-14	A/Idaho/17/2015		Other Database Import	Wentworth,D.; Katz,J.; Barnes,J.; Garten,R.; Xu,X.
EPI935827	PA	United States	2015-Mar-14	A/Idaho/17/2015		Other Database Import	Wentworth,D.; Katz,J.; Barnes,J.; Garten,R.; Xu,X.
EPI935836	NP	United States	2015-Mar-14	A/Idaho/17/2015		Other Database Import	Wentworth,D.; Katz,J.; Barnes,J.; Garten,R.; Xu,X.
EPI935464	NA	United States	2015-Mar-02	A/Maryland/12/2015		Other Database Import	Wentworth,D.; Katz,J.; Barnes,J.; Garten,R.; Xu,X.
EPI935398	PB2	United States	2015-Mar-02	A/Maryland/12/2015		Other Database Import	Wentworth,D.; Katz,J.; Barnes,J.; Garten,R.; Xu,X.
EPI935510	PB1	United States	2015-Mar-02	A/Maryland/12/2015		Other Database Import	Wentworth,D.; Katz,J.; Barnes,J.; Garten,R.; Xu,X.
EPI935372	MP	United States	2015-Mar-02	A/Maryland/12/2015		Other Database Import	Wentworth,D.; Katz,J.; Barnes,J.; Garten,R.; Xu,X.
EPI935373	PA	United States	2015-Mar-02	A/Maryland/12/2015		Other Database Import	Wentworth,D.; Katz,J.; Barnes,J.; Garten,R.; Xu,X.
EPI935376	NS	United States	2015-Mar-02	A/Maryland/12/2015		Other Database Import	Wentworth,D.; Katz,J.; Barnes,J.; Garten,R.; Xu,X.
EPI935377	HA	United States	2015-Mar-02	A/Maryland/12/2015		Other Database Import	Wentworth,D.; Katz,J.; Barnes,J.; Garten,R.; Xu,X.
EPI935388	NP	United States	2015-Mar-02	A/Maryland/12/2015		Other Database Import	Wentworth,D.; Katz,J.; Barnes,J.; Garten,R.; Xu,X.
EPI935395	NP	United States	2015-Mar-18	A/Washington/35/2015		Other Database Import	Wentworth,D.; Katz,J.; Barnes,J.; Garten,R.; Xu,X.
EPI935396	PB2	United States	2015-Mar-18	A/Washington/35/2015		Other Database Import	Wentworth,D.; Katz,J.; Barnes,J.; Garten,R.; Xu,X.
EPI935503	NA	United States	2015-Mar-18	A/Washington/35/2015		Other Database Import	Wentworth,D.; Katz,J.; Barnes,J.; Garten,R.; Xu,X.
EPI935431	HA	United States	2015-Mar-18	A/Washington/35/2015		Other Database Import	Wentworth,D.; Katz,J.; Barnes,J.; Garten,R.; Xu,X.
EPI935370	PA	United States	2015-Mar-18	A/Washington/35/2015		Other Database Import	Wentworth,D.; Katz,J.; Barnes,J.; Garten,R.; Xu,X.
EPI935375	PB1	United States	2015-Mar-18	A/Washington/35/2015		Other Database Import	Wentworth,D.; Katz,J.; Barnes,J.; Garten,R.; Xu,X.
EPI935378	MP	United States	2015-Mar-18	A/Washington/35/2015		Other Database Import	Wentworth,D.; Katz,J.; Barnes,J.; Garten,R.; Xu,X.
EPI935545	NS	United States	2015-Mar-18	A/Washington/35/2015		Other Database Import	Wentworth,D.; Katz,J.; Barnes,J.; Garten,R.; Xu,X.
EPI935582	NS	United States	2015-Mar-08	A/Oregon/05/2015		Other Database Import	Wentworth,D.; Katz,J.; Barnes,J.; Garten,R.; Xu,X.
EPI935334	PB2	United States	2015-Mar-08	A/Oregon/05/2015		Other Database Import	Wentworth,D.; Katz,J.; Barnes,J.; Garten,R.; Xu,X.
EPI935988	PA	United States	2015-Mar-08	A/Oregon/05/2015		Other Database Import	Wentworth,D.; Katz,J.; Barnes,J.; Garten,R.; Xu,X.
EPI935984	NP	United States	2015-Mar-08	A/Oregon/05/2015		Other Database Import	Wentworth,D.; Katz,J.; Barnes,J.; Garten,R.; Xu,X.
EPI936089	NA	United States	2015-Mar-08	A/Oregon/05/2015		Other Database Import	Wentworth,D.; Katz,J.; Barnes,J.; Garten,R.; Xu,X.
EPI936012	MP	United States	2015-Mar-08	A/Oregon/05/2015		Other Database Import	Wentworth,D.; Katz,J.; Barnes,J.; Garten,R.; Xu,X.
EPI936026	HA	United States	2015-Mar-08	A/Oregon/05/2015		Other Database Import	Wentworth,D.; Katz,J.; Barnes,J.; Garten,R.; Xu,X.
EPI935871	PB1	United States	2015-Mar-08	A/Oregon/05/2015		Other Database Import	Wentworth,D.; Katz,J.; Barnes,J.; Garten,R.; Xu,X.
EPI935321	MP	United States	2015-Mar-03	A/Texas/37/2015		Other Database Import	Wentworth,D.; Katz,J.; Barnes,J.; Garten,R.; Xu,X.
EPI935300	NP	United States	2015-Mar-03	A/Texas/37/2015		Other Database Import	Wentworth,D.; Katz,J.; Barnes,J.; Garten,R.; Xu,X.
EPI935904	PA	United States	2015-Mar-03	A/Texas/37/2015		Other Database Import	Wentworth,D.; Katz,J.; Barnes,J.; Garten,R.; Xu,X.
EPI936107	HA	United States	2015-Mar-03	A/Texas/37/2015		Other Database Import	Wentworth,D.; Katz,J.; Barnes,J.; Garten,R.; Xu,X.
EPI935844	PB1	United States	2015-Mar-03	A/Texas/37/2015		Other Database Import	Wentworth,D.; Katz,J.; Barnes,J.; Garten,R.; Xu,X.
EPI936052	PB2	United States	2015-Mar-03	A/Texas/37/2015		Other Database Import	Wentworth,D.; Katz,J.; Barnes,J.; Garten,R.; Xu,X.
EPI936075	NS	United States	2015-Mar-03	A/Texas/37/2015		Other Database Import	Wentworth,D.; Katz,J.; Barnes,J.; Garten,R.; Xu,X.
EPI935883	NA	United States	2015-Mar-03	A/Texas/37/2015		Other Database Import	Wentworth,D.; Katz,J.; Barnes,J.; Garten,R.; Xu,X.
EPI935195	PB1	United States	2015-Mar-13	A/Vermont/05/2015		Other Database Import	Wentworth,D.; Katz,J.; Barnes,J.; Garten,R.; Xu,X.
EPI935746	NP	United States	2015-Mar-13	A/Vermont/05/2015		Other Database Import	Wentworth,D.; Katz,J.; Barnes,J.; Garten,R.; Xu,X.
EPI935341	MP	United States	2015-Mar-13	A/Vermont/05/2015		Other Database Import	Wentworth,D.; Katz,J.; Barnes,J.; Garten,R.; Xu,X.
EPI935347	NA	United States	2015-Mar-13	A/Vermont/05/2015		Other Database Import	Wentworth,D.; Katz,J.; Barnes,J.; Garten,R.; Xu,X.
EPI935315	NS	United States	2015-Mar-13	A/Vermont/05/2015		Other Database Import	Wentworth,D.; Katz,J.; Barnes,J.; Garten,R.; Xu,X.
EPI935923	HA	United States	2015-Mar-13	A/Vermont/05/2015		Other Database Import	Wentworth,D.; Katz,J.; Barnes,J.; Garten,R.; Xu,X.
EPI935928	PB2	United States	2015-Mar-13	A/Vermont/05/2015		Other Database Import	Wentworth,D.; Katz,J.; Barnes,J.; Garten,R.; Xu,X.
EPI935945	PA	United States	2015-Mar-13	A/Vermont/05/2015		Other Database Import	Wentworth,D.; Katz,J.; Barnes,J.; Garten,R.; Xu,X.
EPI935182	NS	United States	2015-Mar-11	A/Maine/20/2015		Other Database Import	Wentworth,D.; Katz,J.; Barnes,J.; Garten,R.; Xu,X.
EPI935202	HA	United States	2015-Mar-11	A/Maine/20/2015		Other Database Import	Wentworth,D.; Katz,J.; Barnes,J.; Garten,R.; Xu,X.
EPI935750	MP	United States	2015-Mar-11	A/Maine/20/2015		Other Database Import	Wentworth,D.; Katz,J.; Barnes,J.; Garten,R.; Xu,X.
EPI936090	NA	United States	2015-Mar-11	A/Maine/20/2015		Other Database Import	Wentworth,D.; Katz,J.; Barnes,J.; Garten,R.; Xu,X.
EPI936030	PB2	United States	2015-Mar-11	A/Maine/20/2015		Other Database Import	Wentworth,D.; Katz,J.; Barnes,J.; Garten,R.; Xu,X.
EPI935840	NP	United States	2015-Mar-11	A/Maine/20/2015		Other Database Import	Wentworth,D.; Katz,J.; Barnes,J.; Garten,R.; Xu,X.
EPI936049	PA	United States	2015-Mar-11	A/Maine/20/2015		Other Database Import	Wentworth,D.; Katz,J.; Barnes,J.; Garten,R.; Xu,X.
EPI936057	PB1	United States	2015-Mar-11	A/Maine/20/2015		Other Database Import	Wentworth,D.; Katz,J.; Barnes,J.; Garten,R.; Xu,X.
EPI935238	HA	United States	2015-Mar-28	A/Texas/43/2015		Other Database Import	Wentworth,D.; Katz,J.; Barnes,J.; Garten,R.; Xu,X.
EPI935178	PB2	United States	2015-Mar-28	A/Texas/43/2015		Other Database Import	Wentworth,D.; Katz,J.; Barnes,J.; Garten,R.; Xu,X.
EPI935343	NS	United States	2015-Mar-28	A/Texas/43/2015		Other Database Import	Wentworth,D.; Katz,J.; Barnes,J.; Garten,R.; Xu,X.
EPI935349	NA	United States	2015-Mar-28	A/Texas/43/2015		Other Database Import	Wentworth,D.; Katz,J.; Barnes,J.; Garten,R.; Xu,X.
EPI935356	PB1	United States	2015-Mar-28	A/Texas/43/2015		Other Database Import	Wentworth,D.; Katz,J.; Barnes,J.; Garten,R.; Xu,X.
EPI935358	NP	United States	2015-Mar-28	A/Texas/43/2015		Other Database Import	Wentworth,D.; Katz,J.; Barnes,J.; Garten,R.; Xu,X.
EPI935288	PA	United States	2015-Mar-28	A/Texas/43/2015		Other Database Import	Wentworth,D.; Katz,J.; Barnes,J.; Garten,R.; Xu,X.
EPI935303	MP	United States	2015-Mar-28	A/Texas/43/2015		Other Database Import	Wentworth,D.; Katz,J.; Barnes,J.; Garten,R.; Xu,X.
EPI935149	NP	United States	2015-Mar-09	A/Wisconsin/24/2015		Other Database Import	Wentworth,D.; Katz,J.; Barnes,J.; Garten,R.; Xu,X.
EPI935160	HA	United States	2015-Mar-09	A/Wisconsin/24/2015		Other Database Import	Wentworth,D.; Katz,J.; Barnes,J.; Garten,R.; Xu,X.
EPI935749	NS	United States	2015-Mar-09	A/Wisconsin/24/2015		Other Database Import	Wentworth,D.; Katz,J.; Barnes,J.; Garten,R.; Xu,X.
EPI936085	MP	United States	2015-Mar-09	A/Wisconsin/24/2015		Other Database Import	Wentworth,D.; Katz,J.; Barnes,J.; Garten,R.; Xu,X.
EPI935992	PB1	United States	2015-Mar-09	A/Wisconsin/24/2015		Other Database Import	Wentworth,D.; Katz,J.; Barnes,J.; Garten,R.; Xu,X.
EPI936024	PB2	United States	2015-Mar-09	A/Wisconsin/24/2015		Other Database Import	Wentworth,D.; Katz,J.; Barnes,J.; Garten,R.; Xu,X.
EPI936033	NA	United States	2015-Mar-09	A/Wisconsin/24/2015		Other Database Import	Wentworth,D.; Katz,J.; Barnes,J.; Garten,R.; Xu,X.
EPI936058	PA	United States	2015-Mar-09	A/Wisconsin/24/2015		Other Database Import	Wentworth,D.; Katz,J.; Barnes,J.; Garten,R.; Xu,X.
EPI935145	PB2	United States	2015-Mar-20	A/Ohio/11/2015		Other Database Import	Wentworth,D.; Katz,J.; Barnes,J.; Garten,R.; Xu,X.
EPI935198	NS	United States	2015-Mar-20	A/Ohio/11/2015		Other Database Import	Wentworth,D.; Katz,J.; Barnes,J.; Garten,R.; Xu,X.
EPI935345	PA	United States	2015-Mar-20	A/Ohio/11/2015		Other Database Import	Wentworth,D.; Katz,J.; Barnes,J.; Garten,R.; Xu,X.
EPI935301	MP	United States	2015-Mar-20	A/Ohio/11/2015		Other Database Import	Wentworth,D.; Katz,J.; Barnes,J.; Garten,R.; Xu,X.
EPI935548	HA	United States	2015-Mar-20	A/Ohio/11/2015		Other Database Import	Wentworth,D.; Katz,J.; Barnes,J.; Garten,R.; Xu,X.
EPI935330	PB1	United States	2015-Mar-20	A/Ohio/11/2015		Other Database Import	Wentworth,D.; Katz,J.; Barnes,J.; Garten,R.; Xu,X.
EPI936100	NA	United States	2015-Mar-20	A/Ohio/11/2015		Other Database Import	Wentworth,D.; Katz,J.; Barnes,J.; Garten,R.; Xu,X.
EPI935941	NP	United States	2015-Mar-20	A/Ohio/11/2015		Other Database Import	Wentworth,D.; Katz,J.; Barnes,J.; Garten,R.; Xu,X.
EPI935143	NP	United States	2015-Mar-14	A/South Dakota/35/2015		Other Database Import	Wentworth,D.; Katz,J.; Barnes,J.; Garten,R.; Xu,X.
EPI935172	PB2	United States	2015-Mar-14	A/South Dakota/35/2015		Other Database Import	Wentworth,D.; Katz,J.; Barnes,J.; Garten,R.; Xu,X.
EPI935203	PA	United States	2015-Mar-14	A/South Dakota/35/2015		Other Database Import	Wentworth,D.; Katz,J.; Barnes,J.; Garten,R.; Xu,X.
EPI935206	PB1	United States	2015-Mar-14	A/South Dakota/35/2015		Other Database Import	Wentworth,D.; Katz,J.; Barnes,J.; Garten,R.; Xu,X.
EPI935974	NA	United States	2015-Mar-14	A/South Dakota/35/2015		Other Database Import	Wentworth,D.; Katz,J.; Barnes,J.; Garten,R.; Xu,X.
EPI935909	NS	United States	2015-Mar-14	A/South Dakota/35/2015		Other Database Import	Wentworth,D.; Katz,J.; Barnes,J.; Garten,R.; Xu,X.
EPI935920	HA	United States	2015-Mar-14	A/South Dakota/35/2015		Other Database Import	Wentworth,D.; Katz,J.; Barnes,J.; Garten,R.; Xu,X.
EPI936044	MP	United States	2015-Mar-14	A/South Dakota/35/2015		Other Database Import	Wentworth,D.; Katz,J.; Barnes,J.; Garten,R.; Xu,X.
EPI935400	NP	United States	2015-Mar-21	A/New Jersey/13/2015		Other Database Import	Wentworth,D.; Katz,J.; Barnes,J.; Garten,R.; Xu,X.
EPI935142	PA	United States	2015-Mar-21	A/New Jersey/13/2015		Other Database Import	Wentworth,D.; Katz,J.; Barnes,J.; Garten,R.; Xu,X.
EPI935157	HA	United States	2015-Mar-21	A/New Jersey/13/2015		Other Database Import	Wentworth,D.; Katz,J.; Barnes,J.; Garten,R.; Xu,X.
EPI935226	MP	United States	2015-Mar-21	A/New Jersey/13/2015		Other Database Import	Wentworth,D.; Katz,J.; Barnes,J.; Garten,R.; Xu,X.
EPI935915	PB1	United States	2015-Mar-21	A/New Jersey/13/2015		Other Database Import	Wentworth,D.; Katz,J.; Barnes,J.; Garten,R.; Xu,X.
EPI935918	PB2	United States	2015-Mar-21	A/New Jersey/13/2015		Other Database Import	Wentworth,D.; Katz,J.; Barnes,J.; Garten,R.; Xu,X.
EPI935924	NS	United States	2015-Mar-21	A/New Jersey/13/2015		Other Database Import	Wentworth,D.; Katz,J.; Barnes,J.; Garten,R.; Xu,X.
EPI936066	NA	United States	2015-Mar-21	A/New Jersey/13/2015		Other Database Import	Wentworth,D.; Katz,J.; Barnes,J.; Garten,R.; Xu,X.
EPI935135	HA	United States	2015-Mar-03	A/New Hampshire/16/2015		Other Database Import	Wentworth,D.; Katz,J.; Barnes,J.; Garten,R.; Xu,X.
EPI935138	PA	United States	2015-Mar-03	A/New Hampshire/16/2015		Other Database Import	Wentworth,D.; Katz,J.; Barnes,J.; Garten,R.; Xu,X.
EPI935175	NA	United States	2015-Mar-03	A/New Hampshire/16/2015		Other Database Import	Wentworth,D.; Katz,J.; Barnes,J.; Garten,R.; Xu,X.
EPI935338	PB1	United States	2015-Mar-03	A/New Hampshire/16/2015		Other Database Import	Wentworth,D.; Katz,J.; Barnes,J.; Garten,R.; Xu,X.
EPI936078	MP	United States	2015-Mar-03	A/New Hampshire/16/2015		Other Database Import	Wentworth,D.; Katz,J.; Barnes,J.; Garten,R.; Xu,X.
EPI936096	NP	United States	2015-Mar-03	A/New Hampshire/16/2015		Other Database Import	Wentworth,D.; Katz,J.; Barnes,J.; Garten,R.; Xu,X.
EPI935939	NS	United States	2015-Mar-03	A/New Hampshire/16/2015		Other Database Import	Wentworth,D.; Katz,J.; Barnes,J.; Garten,R.; Xu,X.
EPI936076	PB2	United States	2015-Mar-03	A/New Hampshire/16/2015		Other Database Import	Wentworth,D.; Katz,J.; Barnes,J.; Garten,R.; Xu,X.
EPI935171	NA	United States	2015-Mar-05	A/South Dakota/15/2015		Other Database Import	Wentworth,D.; Katz,J.; Barnes,J.; Garten,R.; Xu,X.
EPI935317	PA	United States	2015-Mar-05	A/South Dakota/15/2015		Other Database Import	Wentworth,D.; Katz,J.; Barnes,J.; Garten,R.; Xu,X.
EPI935969	NS	United States	2015-Mar-05	A/South Dakota/15/2015		Other Database Import	Wentworth,D.; Katz,J.; Barnes,J.; Garten,R.; Xu,X.
EPI935898	PB2	United States	2015-Mar-05	A/South Dakota/15/2015		Other Database Import	Wentworth,D.; Katz,J.; Barnes,J.; Garten,R.; Xu,X.
EPI936086	NP	United States	2015-Mar-05	A/South Dakota/15/2015		Other Database Import	Wentworth,D.; Katz,J.; Barnes,J.; Garten,R.; Xu,X.
EPI936008	PB1	United States	2015-Mar-05	A/South Dakota/15/2015		Other Database Import	Wentworth,D.; Katz,J.; Barnes,J.; Garten,R.; Xu,X.
EPI935134	HA	United States	2015-Mar-05	A/South Dakota/15/2015		Other Database Import	Wentworth,D.; Katz,J.; Barnes,J.; Garten,R.; Xu,X.
EPI935935	MP	United States	2015-Mar-05	A/South Dakota/15/2015		Other Database Import	Wentworth,D.; Katz,J.; Barnes,J.; Garten,R.; Xu,X.
EPI935236	PB1	United States	2015-Mar-17	A/North Carolina/15/2015		Other Database Import	Wentworth,D.; Katz,J.; Barnes,J.; Garten,R.; Xu,X.
EPI935130	NS	United States	2015-Mar-17	A/North Carolina/15/2015		Other Database Import	Wentworth,D.; Katz,J.; Barnes,J.; Garten,R.; Xu,X.
EPI936097	MP	United States	2015-Mar-17	A/North Carolina/15/2015		Other Database Import	Wentworth,D.; Katz,J.; Barnes,J.; Garten,R.; Xu,X.
EPI936000	NA	United States	2015-Mar-17	A/North Carolina/15/2015		Other Database Import	Wentworth,D.; Katz,J.; Barnes,J.; Garten,R.; Xu,X.
EPI935929	PB2	United States	2015-Mar-17	A/North Carolina/15/2015		Other Database Import	Wentworth,D.; Katz,J.; Barnes,J.; Garten,R.; Xu,X.
EPI936051	NP	United States	2015-Mar-17	A/North Carolina/15/2015		Other Database Import	Wentworth,D.; Katz,J.; Barnes,J.; Garten,R.; Xu,X.
EPI935856	HA	United States	2015-Mar-17	A/North Carolina/15/2015		Other Database Import	Wentworth,D.; Katz,J.; Barnes,J.; Garten,R.; Xu,X.
EPI935886	PA	United States	2015-Mar-17	A/North Carolina/15/2015		Other Database Import	Wentworth,D.; Katz,J.; Barnes,J.; Garten,R.; Xu,X.
EPI935141	PB2	United States	2015-Mar-22	A/Kentucky/06/2015		Other Database Import	Wentworth,D.; Katz,J.; Barnes,J.; Garten,R.; Xu,X.
EPI935351	MP	United States	2015-Mar-22	A/Kentucky/06/2015		Other Database Import	Wentworth,D.; Katz,J.; Barnes,J.; Garten,R.; Xu,X.
EPI935292	NS	United States	2015-Mar-22	A/Kentucky/06/2015		Other Database Import	Wentworth,D.; Katz,J.; Barnes,J.; Garten,R.; Xu,X.
EPI936003	PA	United States	2015-Mar-22	A/Kentucky/06/2015		Other Database Import	Wentworth,D.; Katz,J.; Barnes,J.; Garten,R.; Xu,X.
EPI936028	PB1	United States	2015-Mar-22	A/Kentucky/06/2015		Other Database Import	Wentworth,D.; Katz,J.; Barnes,J.; Garten,R.; Xu,X.
EPI936105	NA	United States	2015-Mar-22	A/Kentucky/06/2015		Other Database Import	Wentworth,D.; Katz,J.; Barnes,J.; Garten,R.; Xu,X.
EPI936038	NP	United States	2015-Mar-22	A/Kentucky/06/2015		Other Database Import	Wentworth,D.; Katz,J.; Barnes,J.; Garten,R.; Xu,X.
EPI935128	HA	United States	2015-Mar-22	A/Kentucky/06/2015		Other Database Import	Wentworth,D.; Katz,J.; Barnes,J.; Garten,R.; Xu,X.
EPI935144	PB1	United States	2015-Mar-09	A/Wisconsin/21/2015		Other Database Import	Wentworth,D.; Katz,J.; Barnes,J.; Garten,R.; Xu,X.
EPI935185	PB2	United States	2015-Mar-09	A/Wisconsin/21/2015		Other Database Import	Wentworth,D.; Katz,J.; Barnes,J.; Garten,R.; Xu,X.
EPI935188	PA	United States	2015-Mar-09	A/Wisconsin/21/2015		Other Database Import	Wentworth,D.; Katz,J.; Barnes,J.; Garten,R.; Xu,X.
EPI935993	NP	United States	2015-Mar-09	A/Wisconsin/21/2015		Other Database Import	Wentworth,D.; Katz,J.; Barnes,J.; Garten,R.; Xu,X.
EPI935947	NS	United States	2015-Mar-09	A/Wisconsin/21/2015		Other Database Import	Wentworth,D.; Katz,J.; Barnes,J.; Garten,R.; Xu,X.
EPI935828	HA	United States	2015-Mar-09	A/Wisconsin/21/2015		Other Database Import	Wentworth,D.; Katz,J.; Barnes,J.; Garten,R.; Xu,X.
EPI936060	MP	United States	2015-Mar-09	A/Wisconsin/21/2015		Other Database Import	Wentworth,D.; Katz,J.; Barnes,J.; Garten,R.; Xu,X.
EPI935127	NA	United States	2015-Mar-09	A/Wisconsin/21/2015		Other Database Import	Wentworth,D.; Katz,J.; Barnes,J.; Garten,R.; Xu,X.
EPI935326	PB2	United States	2015-Mar-02	A/New Jersey/15/2015		Other Database Import	Wentworth,D.; Katz,J.; Barnes,J.; Garten,R.; Xu,X.
EPI935966	PB1	United States	2015-Mar-02	A/New Jersey/15/2015		Other Database Import	Wentworth,D.; Katz,J.; Barnes,J.; Garten,R.; Xu,X.
EPI935129	NA	United States	2015-Mar-02	A/New Jersey/15/2015		Other Database Import	Wentworth,D.; Katz,J.; Barnes,J.; Garten,R.; Xu,X.
EPI936108	PA	United States	2015-Mar-02	A/New Jersey/15/2015		Other Database Import	Wentworth,D.; Katz,J.; Barnes,J.; Garten,R.; Xu,X.
EPI936094	HA	United States	2015-Mar-02	A/New Jersey/15/2015		Other Database Import	Wentworth,D.; Katz,J.; Barnes,J.; Garten,R.; Xu,X.
EPI935823	MP	United States	2015-Mar-02	A/New Jersey/15/2015		Other Database Import	Wentworth,D.; Katz,J.; Barnes,J.; Garten,R.; Xu,X.
EPI936040	NS	United States	2015-Mar-02	A/New Jersey/15/2015		Other Database Import	Wentworth,D.; Katz,J.; Barnes,J.; Garten,R.; Xu,X.
EPI935126	NP	United States	2015-Mar-02	A/New Jersey/15/2015		Other Database Import	Wentworth,D.; Katz,J.; Barnes,J.; Garten,R.; Xu,X.
EPI935397	NS	United States	2015-Mar-13	A/Idaho/12/2015		Other Database Import	Wentworth,D.; Katz,J.; Barnes,J.; Garten,R.; Xu,X.
EPI935219	PB2	United States	2015-Mar-13	A/Idaho/12/2015		Other Database Import	Wentworth,D.; Katz,J.; Barnes,J.; Garten,R.; Xu,X.
EPI935311	PA	United States	2015-Mar-13	A/Idaho/12/2015		Other Database Import	Wentworth,D.; Katz,J.; Barnes,J.; Garten,R.; Xu,X.
EPI935912	HA	United States	2015-Mar-13	A/Idaho/12/2015		Other Database Import	Wentworth,D.; Katz,J.; Barnes,J.; Garten,R.; Xu,X.
EPI935819	NP	United States	2015-Mar-13	A/Idaho/12/2015		Other Database Import	Wentworth,D.; Katz,J.; Barnes,J.; Garten,R.; Xu,X.
EPI936015	MP	United States	2015-Mar-13	A/Idaho/12/2015		Other Database Import	Wentworth,D.; Katz,J.; Barnes,J.; Garten,R.; Xu,X.
EPI936055	PB1	United States	2015-Mar-13	A/Idaho/12/2015		Other Database Import	Wentworth,D.; Katz,J.; Barnes,J.; Garten,R.; Xu,X.
EPI935124	NA	United States	2015-Mar-13	A/Idaho/12/2015		Other Database Import	Wentworth,D.; Katz,J.; Barnes,J.; Garten,R.; Xu,X.
EPI935227	MP	United States	2015-Mar-11	A/South Dakota/34/2015		Other Database Import	Wentworth,D.; Katz,J.; Barnes,J.; Garten,R.; Xu,X.
EPI935319	NS	United States	2015-Mar-11	A/South Dakota/34/2015		Other Database Import	Wentworth,D.; Katz,J.; Barnes,J.; Garten,R.; Xu,X.
EPI936080	PA	United States	2015-Mar-11	A/South Dakota/34/2015		Other Database Import	Wentworth,D.; Katz,J.; Barnes,J.; Garten,R.; Xu,X.
EPI936092	PB1	United States	2015-Mar-11	A/South Dakota/34/2015		Other Database Import	Wentworth,D.; Katz,J.; Barnes,J.; Garten,R.; Xu,X.
EPI936006	HA	United States	2015-Mar-11	A/South Dakota/34/2015		Other Database Import	Wentworth,D.; Katz,J.; Barnes,J.; Garten,R.; Xu,X.
EPI936019	NP	United States	2015-Mar-11	A/South Dakota/34/2015		Other Database Import	Wentworth,D.; Katz,J.; Barnes,J.; Garten,R.; Xu,X.
EPI936035	NA	United States	2015-Mar-11	A/South Dakota/34/2015		Other Database Import	Wentworth,D.; Katz,J.; Barnes,J.; Garten,R.; Xu,X.
EPI935123	PB2	United States	2015-Mar-11	A/South Dakota/34/2015		Other Database Import	Wentworth,D.; Katz,J.; Barnes,J.; Garten,R.; Xu,X.
EPI935140	PA	United States	2015-Mar-21	A/Ohio/10/2015		Other Database Import	Wentworth,D.; Katz,J.; Barnes,J.; Garten,R.; Xu,X.
EPI935150	MP	United States	2015-Mar-21	A/Ohio/10/2015		Other Database Import	Wentworth,D.; Katz,J.; Barnes,J.; Garten,R.; Xu,X.
EPI935332	NP	United States	2015-Mar-21	A/Ohio/10/2015		Other Database Import	Wentworth,D.; Katz,J.; Barnes,J.; Garten,R.; Xu,X.
EPI935290	NA	United States	2015-Mar-21	A/Ohio/10/2015		Other Database Import	Wentworth,D.; Katz,J.; Barnes,J.; Garten,R.; Xu,X.
EPI935900	NS	United States	2015-Mar-21	A/Ohio/10/2015		Other Database Import	Wentworth,D.; Katz,J.; Barnes,J.; Garten,R.; Xu,X.
EPI936021	PB1	United States	2015-Mar-21	A/Ohio/10/2015		Other Database Import	Wentworth,D.; Katz,J.; Barnes,J.; Garten,R.; Xu,X.
EPI935122	HA	United States	2015-Mar-21	A/Ohio/10/2015		Other Database Import	Wentworth,D.; Katz,J.; Barnes,J.; Garten,R.; Xu,X.
EPI935877	PB2	United States	2015-Mar-21	A/Ohio/10/2015		Other Database Import	Wentworth,D.; Katz,J.; Barnes,J.; Garten,R.; Xu,X.
EPI921705	PB2	United States	2015-Jun-06	A/Alaska/22/2015		Other Database Import	Wentworth,D.; Katz,J.; Barnes,J.; Garten,R.; Xu,X.
EPI921706	PA	United States	2015-Jun-06	A/Alaska/22/2015		Other Database Import	Wentworth,D.; Katz,J.; Barnes,J.; Garten,R.; Xu,X.
EPI921707	HA	United States	2015-Jun-06	A/Alaska/22/2015		Other Database Import	Wentworth,D.; Katz,J.; Barnes,J.; Garten,R.; Xu,X.
EPI921708	NP	United States	2015-Jun-06	A/Alaska/22/2015		Other Database Import	Wentworth,D.; Katz,J.; Barnes,J.; Garten,R.; Xu,X.
EPI921709	NA	United States	2015-Jun-06	A/Alaska/22/2015		Other Database Import	Wentworth,D.; Katz,J.; Barnes,J.; Garten,R.; Xu,X.
EPI921710	MP	United States	2015-Jun-06	A/Alaska/22/2015		Other Database Import	Wentworth,D.; Katz,J.; Barnes,J.; Garten,R.; Xu,X.
EPI921711	NS	United States	2015-Jun-06	A/Alaska/22/2015		Other Database Import	Wentworth,D.; Katz,J.; Barnes,J.; Garten,R.; Xu,X.
EPI921358	PA	United States	2015-Mar-24	A/Delaware/34/2015		Other Database Import	Wentworth,D.; Katz,J.; Barnes,J.; Garten,R.; Xu,X.
EPI921367	MP	United States	2015-Mar-24	A/Delaware/34/2015		Other Database Import	Wentworth,D.; Katz,J.; Barnes,J.; Garten,R.; Xu,X.
EPI921425	HA	United States	2015-Mar-24	A/Delaware/34/2015		Other Database Import	Wentworth,D.; Katz,J.; Barnes,J.; Garten,R.; Xu,X.
EPI921387	NA	United States	2015-Mar-24	A/Delaware/34/2015		Other Database Import	Wentworth,D.; Katz,J.; Barnes,J.; Garten,R.; Xu,X.
EPI921617	PB1	United States	2015-Mar-24	A/Delaware/34/2015		Other Database Import	Wentworth,D.; Katz,J.; Barnes,J.; Garten,R.; Xu,X.
EPI921405	NP	United States	2015-Mar-24	A/Delaware/34/2015		Other Database Import	Wentworth,D.; Katz,J.; Barnes,J.; Garten,R.; Xu,X.
EPI921467	NS	United States	2015-Mar-24	A/Delaware/34/2015		Other Database Import	Wentworth,D.; Katz,J.; Barnes,J.; Garten,R.; Xu,X.
EPI921349	MP	United States	2015-Mar-07	A/Delaware/36/2015		Other Database Import	Wentworth,D.; Katz,J.; Barnes,J.; Garten,R.; Xu,X.
EPI921626	NP	United States	2015-Mar-07	A/Delaware/36/2015		Other Database Import	Wentworth,D.; Katz,J.; Barnes,J.; Garten,R.; Xu,X.
EPI921419	PB2	United States	2015-Mar-07	A/Delaware/36/2015		Other Database Import	Wentworth,D.; Katz,J.; Barnes,J.; Garten,R.; Xu,X.
EPI921380	NA	United States	2015-Mar-07	A/Delaware/36/2015		Other Database Import	Wentworth,D.; Katz,J.; Barnes,J.; Garten,R.; Xu,X.
EPI921713	HA	United States	2015-Mar-07	A/Delaware/36/2015		Other Database Import	Wentworth,D.; Katz,J.; Barnes,J.; Garten,R.; Xu,X.
EPI921399	NS	United States	2015-Mar-07	A/Delaware/36/2015		Other Database Import	Wentworth,D.; Katz,J.; Barnes,J.; Garten,R.; Xu,X.
EPI921400	PB1	United States	2015-Mar-07	A/Delaware/36/2015		Other Database Import	Wentworth,D.; Katz,J.; Barnes,J.; Garten,R.; Xu,X.
EPI921348	NS	United States	2015-Mar-11	A/Washington/32/2015		Other Database Import	Wentworth,D.; Katz,J.; Barnes,J.; Garten,R.; Xu,X.
EPI921674	HA	United States	2015-Mar-11	A/Washington/32/2015		Other Database Import	Wentworth,D.; Katz,J.; Barnes,J.; Garten,R.; Xu,X.
EPI921427	NA	United States	2015-Mar-11	A/Washington/32/2015		Other Database Import	Wentworth,D.; Katz,J.; Barnes,J.; Garten,R.; Xu,X.
EPI921712	PB1	United States	2015-Mar-11	A/Washington/32/2015		Other Database Import	Wentworth,D.; Katz,J.; Barnes,J.; Garten,R.; Xu,X.
EPI921402	NP	United States	2015-Mar-11	A/Washington/32/2015		Other Database Import	Wentworth,D.; Katz,J.; Barnes,J.; Garten,R.; Xu,X.
EPI921407	MP	United States	2015-Mar-11	A/Washington/32/2015		Other Database Import	Wentworth,D.; Katz,J.; Barnes,J.; Garten,R.; Xu,X.
EPI921189	NP	United States	2015-Apr-23	A/Rhode Island/25/2015		Other Database Import	Wentworth,D.; Katz,J.; Barnes,J.; Garten,R.; Xu,X.
EPI921173	MP	United States	2015-Apr-23	A/Rhode Island/25/2015		Other Database Import	Wentworth,D.; Katz,J.; Barnes,J.; Garten,R.; Xu,X.
EPI921174	NA	United States	2015-Apr-23	A/Rhode Island/25/2015		Other Database Import	Wentworth,D.; Katz,J.; Barnes,J.; Garten,R.; Xu,X.
EPI921183	NS	United States	2015-Apr-23	A/Rhode Island/25/2015		Other Database Import	Wentworth,D.; Katz,J.; Barnes,J.; Garten,R.; Xu,X.
EPI921186	HA	United States	2015-Apr-23	A/Rhode Island/25/2015		Other Database Import	Wentworth,D.; Katz,J.; Barnes,J.; Garten,R.; Xu,X.
EPI921196	MP	United States	2015-Apr-08	A/Hawaii/32/2015		Other Database Import	Wentworth,D.; Katz,J.; Barnes,J.; Garten,R.; Xu,X.
EPI921198	NS	United States	2015-Apr-08	A/Hawaii/32/2015		Other Database Import	Wentworth,D.; Katz,J.; Barnes,J.; Garten,R.; Xu,X.
EPI921201	PA	United States	2015-Apr-08	A/Hawaii/32/2015		Other Database Import	Wentworth,D.; Katz,J.; Barnes,J.; Garten,R.; Xu,X.
EPI921202	PB1	United States	2015-Apr-08	A/Hawaii/32/2015		Other Database Import	Wentworth,D.; Katz,J.; Barnes,J.; Garten,R.; Xu,X.
EPI921166	NP	United States	2015-Apr-08	A/Hawaii/32/2015		Other Database Import	Wentworth,D.; Katz,J.; Barnes,J.; Garten,R.; Xu,X.
EPI921182	HA	United States	2015-Apr-08	A/Hawaii/32/2015		Other Database Import	Wentworth,D.; Katz,J.; Barnes,J.; Garten,R.; Xu,X.
EPI921226	NA	United States	2015-Apr-08	A/Hawaii/32/2015		Other Database Import	Wentworth,D.; Katz,J.; Barnes,J.; Garten,R.; Xu,X.
EPI921156	PA	United States	2015-Apr-01	A/North Dakota/12/2015		Other Database Import	Wentworth,D.; Katz,J.; Barnes,J.; Garten,R.; Xu,X.
EPI921194	NP	United States	2015-Apr-01	A/North Dakota/12/2015		Other Database Import	Wentworth,D.; Katz,J.; Barnes,J.; Garten,R.; Xu,X.
EPI921161	HA	United States	2015-Apr-01	A/North Dakota/12/2015		Other Database Import	Wentworth,D.; Katz,J.; Barnes,J.; Garten,R.; Xu,X.
EPI921216	MP	United States	2015-Apr-01	A/North Dakota/12/2015		Other Database Import	Wentworth,D.; Katz,J.; Barnes,J.; Garten,R.; Xu,X.
EPI921179	NA	United States	2015-Apr-01	A/North Dakota/12/2015		Other Database Import	Wentworth,D.; Katz,J.; Barnes,J.; Garten,R.; Xu,X.
EPI921225	NS	United States	2015-Apr-01	A/North Dakota/12/2015		Other Database Import	Wentworth,D.; Katz,J.; Barnes,J.; Garten,R.; Xu,X.
EPI921003	NP	United States	2015-Mar-02	A/Rhode Island/10/2015		Other Database Import	Wentworth,D.; Katz,J.; Barnes,J.; Garten,R.; Xu,X.
EPI921051	NS	United States	2015-Mar-02	A/Rhode Island/10/2015		Other Database Import	Wentworth,D.; Katz,J.; Barnes,J.; Garten,R.; Xu,X.
EPI921053	NA	United States	2015-Mar-02	A/Rhode Island/10/2015		Other Database Import	Wentworth,D.; Katz,J.; Barnes,J.; Garten,R.; Xu,X.
EPI921055	MP	United States	2015-Mar-02	A/Rhode Island/10/2015		Other Database Import	Wentworth,D.; Katz,J.; Barnes,J.; Garten,R.; Xu,X.
EPI921046	PB2	United States	2015-Mar-02	A/Rhode Island/10/2015		Other Database Import	Wentworth,D.; Katz,J.; Barnes,J.; Garten,R.; Xu,X.
EPI921040	HA	United States	2015-Mar-02	A/Rhode Island/10/2015		Other Database Import	Wentworth,D.; Katz,J.; Barnes,J.; Garten,R.; Xu,X.
EPI920993	NS	United States	2015-Mar-10	A/Rhode Island/14/2015		Other Database Import	Wentworth,D.; Katz,J.; Barnes,J.; Garten,R.; Xu,X.
EPI921000	HA	United States	2015-Mar-10	A/Rhode Island/14/2015		Other Database Import	Wentworth,D.; Katz,J.; Barnes,J.; Garten,R.; Xu,X.
EPI921049	NP	United States	2015-Mar-10	A/Rhode Island/14/2015		Other Database Import	Wentworth,D.; Katz,J.; Barnes,J.; Garten,R.; Xu,X.
EPI921052	PB1	United States	2015-Mar-10	A/Rhode Island/14/2015		Other Database Import	Wentworth,D.; Katz,J.; Barnes,J.; Garten,R.; Xu,X.
EPI921020	MP	United States	2015-Mar-10	A/Rhode Island/14/2015		Other Database Import	Wentworth,D.; Katz,J.; Barnes,J.; Garten,R.; Xu,X.
EPI921024	PB2	United States	2015-Mar-10	A/Rhode Island/14/2015		Other Database Import	Wentworth,D.; Katz,J.; Barnes,J.; Garten,R.; Xu,X.
EPI921036	NA	United States	2015-Mar-10	A/Rhode Island/14/2015		Other Database Import	Wentworth,D.; Katz,J.; Barnes,J.; Garten,R.; Xu,X.
EPI920989	PB2	United States	2015-Mar-11	A/Alabama/06/2015		Other Database Import	Wentworth,D.; Katz,J.; Barnes,J.; Garten,R.; Xu,X.
EPI920997	NA	United States	2015-Mar-11	A/Alabama/06/2015		Other Database Import	Wentworth,D.; Katz,J.; Barnes,J.; Garten,R.; Xu,X.
EPI921047	NP	United States	2015-Mar-11	A/Alabama/06/2015		Other Database Import	Wentworth,D.; Katz,J.; Barnes,J.; Garten,R.; Xu,X.
EPI921022	HA	United States	2015-Mar-11	A/Alabama/06/2015		Other Database Import	Wentworth,D.; Katz,J.; Barnes,J.; Garten,R.; Xu,X.
EPI921045	PB1	United States	2015-Mar-11	A/Alabama/06/2015		Other Database Import	Wentworth,D.; Katz,J.; Barnes,J.; Garten,R.; Xu,X.
EPI921038	MP	United States	2015-Mar-11	A/Alabama/06/2015		Other Database Import	Wentworth,D.; Katz,J.; Barnes,J.; Garten,R.; Xu,X.
EPI920949	NS	United States	2015-Mar-09	A/Nevada/24/2015		Other Database Import	Wentworth,D.; Katz,J.; Barnes,J.; Garten,R.; Xu,X.
EPI920979	HA	United States	2015-Mar-09	A/Nevada/24/2015		Other Database Import	Wentworth,D.; Katz,J.; Barnes,J.; Garten,R.; Xu,X.
EPI920984	MP	United States	2015-Mar-09	A/Nevada/24/2015		Other Database Import	Wentworth,D.; Katz,J.; Barnes,J.; Garten,R.; Xu,X.
EPI921058	NA	United States	2015-Mar-09	A/Nevada/24/2015		Other Database Import	Wentworth,D.; Katz,J.; Barnes,J.; Garten,R.; Xu,X.
EPI921060	NP	United States	2015-Mar-09	A/Nevada/24/2015		Other Database Import	Wentworth,D.; Katz,J.; Barnes,J.; Garten,R.; Xu,X.
EPI920937	MP	United States	2015-Mar-11	A/Idaho/14/2015		Other Database Import	Wentworth,D.; Katz,J.; Barnes,J.; Garten,R.; Xu,X.
EPI920965	NS	United States	2015-Mar-11	A/Idaho/14/2015		Other Database Import	Wentworth,D.; Katz,J.; Barnes,J.; Garten,R.; Xu,X.
EPI920967	NP	United States	2015-Mar-11	A/Idaho/14/2015		Other Database Import	Wentworth,D.; Katz,J.; Barnes,J.; Garten,R.; Xu,X.
EPI920971	HA	United States	2015-Mar-11	A/Idaho/14/2015		Other Database Import	Wentworth,D.; Katz,J.; Barnes,J.; Garten,R.; Xu,X.
EPI920931	NA	United States	2015-Mar-11	A/Idaho/14/2015		Other Database Import	Wentworth,D.; Katz,J.; Barnes,J.; Garten,R.; Xu,X.
EPI920942	PB2	United States	2015-Mar-01	A/Oregon/07/2015		Other Database Import	Wentworth,D.; Katz,J.; Barnes,J.; Garten,R.; Xu,X.
EPI920956	HA	United States	2015-Mar-01	A/Oregon/07/2015		Other Database Import	Wentworth,D.; Katz,J.; Barnes,J.; Garten,R.; Xu,X.
EPI920959	MP	United States	2015-Mar-01	A/Oregon/07/2015		Other Database Import	Wentworth,D.; Katz,J.; Barnes,J.; Garten,R.; Xu,X.
EPI920968	PA	United States	2015-Mar-01	A/Oregon/07/2015		Other Database Import	Wentworth,D.; Katz,J.; Barnes,J.; Garten,R.; Xu,X.
EPI920929	NP	United States	2015-Mar-01	A/Oregon/07/2015		Other Database Import	Wentworth,D.; Katz,J.; Barnes,J.; Garten,R.; Xu,X.
EPI920933	NS	United States	2015-Mar-01	A/Oregon/07/2015		Other Database Import	Wentworth,D.; Katz,J.; Barnes,J.; Garten,R.; Xu,X.
EPI921033	NA	United States	2015-Mar-01	A/Oregon/07/2015		Other Database Import	Wentworth,D.; Katz,J.; Barnes,J.; Garten,R.; Xu,X.
EPI920947	NP	United States	2015-Mar-07	A/New Mexico/13/2015		Other Database Import	Wentworth,D.; Katz,J.; Barnes,J.; Garten,R.; Xu,X.
EPI920963	HA	United States	2015-Mar-07	A/New Mexico/13/2015		Other Database Import	Wentworth,D.; Katz,J.; Barnes,J.; Garten,R.; Xu,X.
EPI920974	NS	United States	2015-Mar-07	A/New Mexico/13/2015		Other Database Import	Wentworth,D.; Katz,J.; Barnes,J.; Garten,R.; Xu,X.
EPI920927	MP	United States	2015-Mar-07	A/New Mexico/13/2015		Other Database Import	Wentworth,D.; Katz,J.; Barnes,J.; Garten,R.; Xu,X.
EPI920980	NA	United States	2015-Mar-07	A/New Mexico/13/2015		Other Database Import	Wentworth,D.; Katz,J.; Barnes,J.; Garten,R.; Xu,X.
EPI920758	PB2	United States	2015-Jun-26	A/Alaska/70/2015		Other Database Import	Wentworth,D.; Katz,J.; Barnes,J.; Garten,R.; Xu,X.
EPI920759	PA	United States	2015-Jun-26	A/Alaska/70/2015		Other Database Import	Wentworth,D.; Katz,J.; Barnes,J.; Garten,R.; Xu,X.
EPI920760	HA	United States	2015-Jun-26	A/Alaska/70/2015		Other Database Import	Wentworth,D.; Katz,J.; Barnes,J.; Garten,R.; Xu,X.
EPI920761	NP	United States	2015-Jun-26	A/Alaska/70/2015		Other Database Import	Wentworth,D.; Katz,J.; Barnes,J.; Garten,R.; Xu,X.
EPI920762	NA	United States	2015-Jun-26	A/Alaska/70/2015		Other Database Import	Wentworth,D.; Katz,J.; Barnes,J.; Garten,R.; Xu,X.
EPI920763	MP	United States	2015-Jun-26	A/Alaska/70/2015		Other Database Import	Wentworth,D.; Katz,J.; Barnes,J.; Garten,R.; Xu,X.
EPI920764	NS	United States	2015-Jun-26	A/Alaska/70/2015		Other Database Import	Wentworth,D.; Katz,J.; Barnes,J.; Garten,R.; Xu,X.
EPI920953	HA	United States	2015-Mar-10	A/Nevada/22/2015		Other Database Import	Wentworth,D.; Katz,J.; Barnes,J.; Garten,R.; Xu,X.
EPI920981	NP	United States	2015-Mar-10	A/Nevada/22/2015		Other Database Import	Wentworth,D.; Katz,J.; Barnes,J.; Garten,R.; Xu,X.
EPI920932	MP	United States	2015-Mar-10	A/Nevada/22/2015		Other Database Import	Wentworth,D.; Katz,J.; Barnes,J.; Garten,R.; Xu,X.
EPI921008	NS	United States	2015-Mar-10	A/Nevada/22/2015		Other Database Import	Wentworth,D.; Katz,J.; Barnes,J.; Garten,R.; Xu,X.
EPI920687	NA	United States	2015-Mar-10	A/Nevada/22/2015		Other Database Import	Wentworth,D.; Katz,J.; Barnes,J.; Garten,R.; Xu,X.
EPI920508	NS	United States	2015-Mar-02	A/New Mexico/16/2015		Other Database Import	Wentworth,D.; Katz,J.; Barnes,J.; Garten,R.; Xu,X.
EPI920510	PA	United States	2015-Mar-02	A/New Mexico/16/2015		Other Database Import	Wentworth,D.; Katz,J.; Barnes,J.; Garten,R.; Xu,X.
EPI920515	PB1	United States	2015-Mar-02	A/New Mexico/16/2015		Other Database Import	Wentworth,D.; Katz,J.; Barnes,J.; Garten,R.; Xu,X.
EPI920568	MP	United States	2015-Mar-02	A/New Mexico/16/2015		Other Database Import	Wentworth,D.; Katz,J.; Barnes,J.; Garten,R.; Xu,X.
EPI920572	NA	United States	2015-Mar-02	A/New Mexico/16/2015		Other Database Import	Wentworth,D.; Katz,J.; Barnes,J.; Garten,R.; Xu,X.
EPI920576	HA	United States	2015-Mar-02	A/New Mexico/16/2015		Other Database Import	Wentworth,D.; Katz,J.; Barnes,J.; Garten,R.; Xu,X.
EPI920786	NP	United States	2015-Mar-02	A/New Mexico/16/2015		Other Database Import	Wentworth,D.; Katz,J.; Barnes,J.; Garten,R.; Xu,X.
EPI920498	NS	United States	2015-Mar-04	A/Kentucky/09/2015		Other Database Import	Wentworth,D.; Katz,J.; Barnes,J.; Garten,R.; Xu,X.
EPI921050	NP	United States	2015-Mar-04	A/Kentucky/09/2015		Other Database Import	Wentworth,D.; Katz,J.; Barnes,J.; Garten,R.; Xu,X.
EPI921006	HA	United States	2015-Mar-04	A/Kentucky/09/2015		Other Database Import	Wentworth,D.; Katz,J.; Barnes,J.; Garten,R.; Xu,X.
EPI921017	PB1	United States	2015-Mar-04	A/Kentucky/09/2015		Other Database Import	Wentworth,D.; Katz,J.; Barnes,J.; Garten,R.; Xu,X.
EPI921135	NA	United States	2015-Mar-04	A/Kentucky/09/2015		Other Database Import	Wentworth,D.; Katz,J.; Barnes,J.; Garten,R.; Xu,X.
EPI921030	MP	United States	2015-Mar-04	A/Kentucky/09/2015		Other Database Import	Wentworth,D.; Katz,J.; Barnes,J.; Garten,R.; Xu,X.
EPI921039	PB2	United States	2015-Mar-04	A/Kentucky/09/2015		Other Database Import	Wentworth,D.; Katz,J.; Barnes,J.; Garten,R.; Xu,X.
EPI920462	HA	United States	2015-Mar-31	A/Florida/42/2015		Other Database Import	Wentworth,D.; Katz,J.; Barnes,J.; Garten,R.; Xu,X.
EPI920463	NP	United States	2015-Mar-31	A/Florida/42/2015		Other Database Import	Wentworth,D.; Katz,J.; Barnes,J.; Garten,R.; Xu,X.
EPI920464	NA	United States	2015-Mar-31	A/Florida/42/2015		Other Database Import	Wentworth,D.; Katz,J.; Barnes,J.; Garten,R.; Xu,X.
EPI920465	MP	United States	2015-Mar-31	A/Florida/42/2015		Other Database Import	Wentworth,D.; Katz,J.; Barnes,J.; Garten,R.; Xu,X.
EPI920466	NS	United States	2015-Mar-31	A/Florida/42/2015		Other Database Import	Wentworth,D.; Katz,J.; Barnes,J.; Garten,R.; Xu,X.
EPI899656	HA	China	2015-Jun-09	A/Xiamen/s5/2015		Other Database Import	Chen,J.
EPI899654	HA	China	2015-May-17	A/Xiamen/s54/2015		Other Database Import	Chen,J.
EPI899651	HA	China	2015-Jun-08	A/Xiamen/s22/2015		Other Database Import	Chen,J.
EPI888864	HA	United States	2015-May-20	A/Maryland/4878/2015		Other Database Import	Gruner,W.E.; Jones,S.L.; Sinclair,L.E.; Sarria,S.H.; Bisaha,S.A.; Canas,L.C.; Baker,J.A.; Couch,M.R.; Garrett,C.M.; Powell,M.L.; Hanson,J.F.; Yohannes,R.A.; DeMarcus,L.S.; Smith,J.P.; Fumia,K.F.; Federinko,S.P.; Macias,E.A.; Olsen,E.T.; Sjoberg,P.A.
EPI888865	NA	United States	2015-May-20	A/Maryland/4878/2015		Other Database Import	Gruner,W.E.; Jones,S.L.; Sinclair,L.E.; Sarria,S.H.; Bisaha,S.A.; Canas,L.C.; Baker,J.A.; Couch,M.R.; Garrett,C.M.; Powell,M.L.; Hanson,J.F.; Yohannes,R.A.; DeMarcus,L.S.; Smith,J.P.; Fumia,K.F.; Federinko,S.P.; Macias,E.A.; Olsen,E.T.; Sjoberg,P.A.
EPI888863	HA	United States	2015-Apr-27	A/Arizona/4877/2015		Other Database Import	Gruner,W.E.; Jones,S.L.; Sinclair,L.E.; Sarria,S.H.; Bisaha,S.A.; Canas,L.C.; Baker,J.A.; Couch,M.R.; Garrett,C.M.; Powell,M.L.; Hanson,J.F.; Yohannes,R.A.; DeMarcus,L.S.; Smith,J.P.; Fumia,K.F.; Federinko,S.P.; Macias,E.A.; Olsen,E.T.; Sjoberg,P.A.
EPI867268	HA	United States	2015-Mar-31	NYMC-X-281 (A/Victoria/503/2015)		Crick Worldwide Influenza Centre
EPI867269	NA	United States	2015-Mar-31	NYMC-X-281 (A/Victoria/503/2015)		Crick Worldwide Influenza Centre
EPI845092	HA	United States	2015-Mar-21	A/New York/WC-LVD-15-044/2015		Other Database Import	Shabman,R.; Das,S.R.; Shilts,M.; Fedorova,N.; Puri,V.; Shrivastava,S.; Amedeo,P.; Williams,M.; Hu,L.; Durbin,A.; Rocchi,I.; Williams,T.; Bao,Y.; Sanders,R.; Zhdanov,S.; Kiryutin,B.; Lipman,D.J.; Tatusova,T.; St. George,K.
EPI845093	MP	United States	2015-Mar-21	A/New York/WC-LVD-15-044/2015		Other Database Import	Shabman,R.; Das,S.R.; Shilts,M.; Fedorova,N.; Puri,V.; Shrivastava,S.; Amedeo,P.; Williams,M.; Hu,L.; Durbin,A.; Rocchi,I.; Williams,T.; Bao,Y.; Sanders,R.; Zhdanov,S.; Kiryutin,B.; Lipman,D.J.; Tatusova,T.; St. George,K.
EPI845094	NA	United States	2015-Mar-21	A/New York/WC-LVD-15-044/2015		Other Database Import	Shabman,R.; Das,S.R.; Shilts,M.; Fedorova,N.; Puri,V.; Shrivastava,S.; Amedeo,P.; Williams,M.; Hu,L.; Durbin,A.; Rocchi,I.; Williams,T.; Bao,Y.; Sanders,R.; Zhdanov,S.; Kiryutin,B.; Lipman,D.J.; Tatusova,T.; St. George,K.
EPI845095	NP	United States	2015-Mar-21	A/New York/WC-LVD-15-044/2015		Other Database Import	Shabman,R.; Das,S.R.; Shilts,M.; Fedorova,N.; Puri,V.; Shrivastava,S.; Amedeo,P.; Williams,M.; Hu,L.; Durbin,A.; Rocchi,I.; Williams,T.; Bao,Y.; Sanders,R.; Zhdanov,S.; Kiryutin,B.; Lipman,D.J.; Tatusova,T.; St. George,K.
EPI845096	NS	United States	2015-Mar-21	A/New York/WC-LVD-15-044/2015		Other Database Import	Shabman,R.; Das,S.R.; Shilts,M.; Fedorova,N.; Puri,V.; Shrivastava,S.; Amedeo,P.; Williams,M.; Hu,L.; Durbin,A.; Rocchi,I.; Williams,T.; Bao,Y.; Sanders,R.; Zhdanov,S.; Kiryutin,B.; Lipman,D.J.; Tatusova,T.; St. George,K.
EPI845097	PA	United States	2015-Mar-21	A/New York/WC-LVD-15-044/2015		Other Database Import	Shabman,R.; Das,S.R.; Shilts,M.; Fedorova,N.; Puri,V.; Shrivastava,S.; Amedeo,P.; Williams,M.; Hu,L.; Durbin,A.; Rocchi,I.; Williams,T.; Bao,Y.; Sanders,R.; Zhdanov,S.; Kiryutin,B.; Lipman,D.J.; Tatusova,T.; St. George,K.
EPI845098	PB1	United States	2015-Mar-21	A/New York/WC-LVD-15-044/2015		Other Database Import	Shabman,R.; Das,S.R.; Shilts,M.; Fedorova,N.; Puri,V.; Shrivastava,S.; Amedeo,P.; Williams,M.; Hu,L.; Durbin,A.; Rocchi,I.; Williams,T.; Bao,Y.; Sanders,R.; Zhdanov,S.; Kiryutin,B.; Lipman,D.J.; Tatusova,T.; St. George,K.
EPI845099	PB2	United States	2015-Mar-21	A/New York/WC-LVD-15-044/2015		Other Database Import	Shabman,R.; Das,S.R.; Shilts,M.; Fedorova,N.; Puri,V.; Shrivastava,S.; Amedeo,P.; Williams,M.; Hu,L.; Durbin,A.; Rocchi,I.; Williams,T.; Bao,Y.; Sanders,R.; Zhdanov,S.; Kiryutin,B.; Lipman,D.J.; Tatusova,T.; St. George,K.
EPI845060	HA	United States	2015-Mar-07	A/New York/WC-LVD-15-040/2015		Other Database Import	Shabman,R.; Das,S.R.; Shilts,M.; Fedorova,N.; Puri,V.; Shrivastava,S.; Amedeo,P.; Williams,M.; Hu,L.; Durbin,A.; Rocchi,I.; Williams,T.; Bao,Y.; Sanders,R.; Zhdanov,S.; Kiryutin,B.; Lipman,D.J.; Tatusova,T.; St. George,K.
EPI845061	MP	United States	2015-Mar-07	A/New York/WC-LVD-15-040/2015		Other Database Import	Shabman,R.; Das,S.R.; Shilts,M.; Fedorova,N.; Puri,V.; Shrivastava,S.; Amedeo,P.; Williams,M.; Hu,L.; Durbin,A.; Rocchi,I.; Williams,T.; Bao,Y.; Sanders,R.; Zhdanov,S.; Kiryutin,B.; Lipman,D.J.; Tatusova,T.; St. George,K.
EPI845062	NA	United States	2015-Mar-07	A/New York/WC-LVD-15-040/2015		Other Database Import	Shabman,R.; Das,S.R.; Shilts,M.; Fedorova,N.; Puri,V.; Shrivastava,S.; Amedeo,P.; Williams,M.; Hu,L.; Durbin,A.; Rocchi,I.; Williams,T.; Bao,Y.; Sanders,R.; Zhdanov,S.; Kiryutin,B.; Lipman,D.J.; Tatusova,T.; St. George,K.
EPI845063	NP	United States	2015-Mar-07	A/New York/WC-LVD-15-040/2015		Other Database Import	Shabman,R.; Das,S.R.; Shilts,M.; Fedorova,N.; Puri,V.; Shrivastava,S.; Amedeo,P.; Williams,M.; Hu,L.; Durbin,A.; Rocchi,I.; Williams,T.; Bao,Y.; Sanders,R.; Zhdanov,S.; Kiryutin,B.; Lipman,D.J.; Tatusova,T.; St. George,K.
EPI845064	NS	United States	2015-Mar-07	A/New York/WC-LVD-15-040/2015		Other Database Import	Shabman,R.; Das,S.R.; Shilts,M.; Fedorova,N.; Puri,V.; Shrivastava,S.; Amedeo,P.; Williams,M.; Hu,L.; Durbin,A.; Rocchi,I.; Williams,T.; Bao,Y.; Sanders,R.; Zhdanov,S.; Kiryutin,B.; Lipman,D.J.; Tatusova,T.; St. George,K.
EPI845065	PA	United States	2015-Mar-07	A/New York/WC-LVD-15-040/2015		Other Database Import	Shabman,R.; Das,S.R.; Shilts,M.; Fedorova,N.; Puri,V.; Shrivastava,S.; Amedeo,P.; Williams,M.; Hu,L.; Durbin,A.; Rocchi,I.; Williams,T.; Bao,Y.; Sanders,R.; Zhdanov,S.; Kiryutin,B.; Lipman,D.J.; Tatusova,T.; St. George,K.
EPI845066	PB1	United States	2015-Mar-07	A/New York/WC-LVD-15-040/2015		Other Database Import	Shabman,R.; Das,S.R.; Shilts,M.; Fedorova,N.; Puri,V.; Shrivastava,S.; Amedeo,P.; Williams,M.; Hu,L.; Durbin,A.; Rocchi,I.; Williams,T.; Bao,Y.; Sanders,R.; Zhdanov,S.; Kiryutin,B.; Lipman,D.J.; Tatusova,T.; St. George,K.
EPI845067	PB2	United States	2015-Mar-07	A/New York/WC-LVD-15-040/2015		Other Database Import	Shabman,R.; Das,S.R.; Shilts,M.; Fedorova,N.; Puri,V.; Shrivastava,S.; Amedeo,P.; Williams,M.; Hu,L.; Durbin,A.; Rocchi,I.; Williams,T.; Bao,Y.; Sanders,R.; Zhdanov,S.; Kiryutin,B.; Lipman,D.J.; Tatusova,T.; St. George,K.
EPI845036	HA	United States	2015-Mar-03	A/New York/WC-LVD-15-037/2015		Other Database Import	Shabman,R.; Das,S.R.; Shilts,M.; Fedorova,N.; Puri,V.; Shrivastava,S.; Amedeo,P.; Williams,M.; Hu,L.; Durbin,A.; Rocchi,I.; Williams,T.; Bao,Y.; Sanders,R.; Zhdanov,S.; Kiryutin,B.; Lipman,D.J.; Tatusova,T.; St. George,K.
EPI845037	MP	United States	2015-Mar-03	A/New York/WC-LVD-15-037/2015		Other Database Import	Shabman,R.; Das,S.R.; Shilts,M.; Fedorova,N.; Puri,V.; Shrivastava,S.; Amedeo,P.; Williams,M.; Hu,L.; Durbin,A.; Rocchi,I.; Williams,T.; Bao,Y.; Sanders,R.; Zhdanov,S.; Kiryutin,B.; Lipman,D.J.; Tatusova,T.; St. George,K.
EPI845038	NA	United States	2015-Mar-03	A/New York/WC-LVD-15-037/2015		Other Database Import	Shabman,R.; Das,S.R.; Shilts,M.; Fedorova,N.; Puri,V.; Shrivastava,S.; Amedeo,P.; Williams,M.; Hu,L.; Durbin,A.; Rocchi,I.; Williams,T.; Bao,Y.; Sanders,R.; Zhdanov,S.; Kiryutin,B.; Lipman,D.J.; Tatusova,T.; St. George,K.
EPI845039	NP	United States	2015-Mar-03	A/New York/WC-LVD-15-037/2015		Other Database Import	Shabman,R.; Das,S.R.; Shilts,M.; Fedorova,N.; Puri,V.; Shrivastava,S.; Amedeo,P.; Williams,M.; Hu,L.; Durbin,A.; Rocchi,I.; Williams,T.; Bao,Y.; Sanders,R.; Zhdanov,S.; Kiryutin,B.; Lipman,D.J.; Tatusova,T.; St. George,K.
EPI845040	NS	United States	2015-Mar-03	A/New York/WC-LVD-15-037/2015		Other Database Import	Shabman,R.; Das,S.R.; Shilts,M.; Fedorova,N.; Puri,V.; Shrivastava,S.; Amedeo,P.; Williams,M.; Hu,L.; Durbin,A.; Rocchi,I.; Williams,T.; Bao,Y.; Sanders,R.; Zhdanov,S.; Kiryutin,B.; Lipman,D.J.; Tatusova,T.; St. George,K.
EPI845041	PA	United States	2015-Mar-03	A/New York/WC-LVD-15-037/2015		Other Database Import	Shabman,R.; Das,S.R.; Shilts,M.; Fedorova,N.; Puri,V.; Shrivastava,S.; Amedeo,P.; Williams,M.; Hu,L.; Durbin,A.; Rocchi,I.; Williams,T.; Bao,Y.; Sanders,R.; Zhdanov,S.; Kiryutin,B.; Lipman,D.J.; Tatusova,T.; St. George,K.
EPI845042	PB1	United States	2015-Mar-03	A/New York/WC-LVD-15-037/2015		Other Database Import	Shabman,R.; Das,S.R.; Shilts,M.; Fedorova,N.; Puri,V.; Shrivastava,S.; Amedeo,P.; Williams,M.; Hu,L.; Durbin,A.; Rocchi,I.; Williams,T.; Bao,Y.; Sanders,R.; Zhdanov,S.; Kiryutin,B.; Lipman,D.J.; Tatusova,T.; St. George,K.
EPI845043	PB2	United States	2015-Mar-03	A/New York/WC-LVD-15-037/2015		Other Database Import	Shabman,R.; Das,S.R.; Shilts,M.; Fedorova,N.; Puri,V.; Shrivastava,S.; Amedeo,P.; Williams,M.; Hu,L.; Durbin,A.; Rocchi,I.; Williams,T.; Bao,Y.; Sanders,R.; Zhdanov,S.; Kiryutin,B.; Lipman,D.J.; Tatusova,T.; St. George,K.
EPI838368	HA	Philippines	2015-Jun-01	A/BiliranTB8/0206/2015		Other Database Import	Lestari,D.N.; Okamoto,M.; Dapat,C.; Tamaki,R.; Saito,M.; Oshitani,H.
EPI806326	HA	Japan	2015-Mar-10	A/Tokyo/DS-553v/2015		Other Database Import	Chong,Y.; Ikematsu,H.
EPI803269	PB2	United States	2015-Jun-28	A/Alaska/102/2015		Other Database Import	Jernigan,D.; Wentworth,D.; Katz,J.; Barnes,J.; Garten,R.; Xu,X.
EPI803273	PB1	United States	2015-Jun-28	A/Alaska/102/2015		Other Database Import	Jernigan,D.; Wentworth,D.; Katz,J.; Barnes,J.; Garten,R.; Xu,X.
EPI803277	PA	United States	2015-Jun-28	A/Alaska/102/2015		Other Database Import	Jernigan,D.; Wentworth,D.; Katz,J.; Barnes,J.; Garten,R.; Xu,X.
EPI803281	HA	United States	2015-Jun-28	A/Alaska/102/2015		Other Database Import	Jernigan,D.; Wentworth,D.; Katz,J.; Barnes,J.; Garten,R.; Xu,X.
EPI803284	NP	United States	2015-Jun-28	A/Alaska/102/2015		Other Database Import	Jernigan,D.; Wentworth,D.; Katz,J.; Barnes,J.; Garten,R.; Xu,X.
EPI803287	NA	United States	2015-Jun-28	A/Alaska/102/2015		Other Database Import	Jernigan,D.; Wentworth,D.; Katz,J.; Barnes,J.; Garten,R.; Xu,X.
EPI803289	MP	United States	2015-Jun-28	A/Alaska/102/2015		Other Database Import	Jernigan,D.; Wentworth,D.; Katz,J.; Barnes,J.; Garten,R.; Xu,X.
EPI803293	NS	United States	2015-Jun-28	A/Alaska/102/2015		Other Database Import	Jernigan,D.; Wentworth,D.; Katz,J.; Barnes,J.; Garten,R.; Xu,X.
EPI803136	PB2	United States	2015-Jun-30	A/Alaska/96/2015		Other Database Import	Jernigan,D.; Wentworth,D.; Katz,J.; Barnes,J.; Garten,R.; Xu,X.
EPI803141	PB1	United States	2015-Jun-30	A/Alaska/96/2015		Other Database Import	Jernigan,D.; Wentworth,D.; Katz,J.; Barnes,J.; Garten,R.; Xu,X.
EPI803145	PA	United States	2015-Jun-30	A/Alaska/96/2015		Other Database Import	Jernigan,D.; Wentworth,D.; Katz,J.; Barnes,J.; Garten,R.; Xu,X.
EPI803149	HA	United States	2015-Jun-30	A/Alaska/96/2015		Other Database Import	Jernigan,D.; Wentworth,D.; Katz,J.; Barnes,J.; Garten,R.; Xu,X.
EPI803153	NP	United States	2015-Jun-30	A/Alaska/96/2015		Other Database Import	Jernigan,D.; Wentworth,D.; Katz,J.; Barnes,J.; Garten,R.; Xu,X.
EPI803154	NA	United States	2015-Jun-30	A/Alaska/96/2015		Other Database Import	Jernigan,D.; Wentworth,D.; Katz,J.; Barnes,J.; Garten,R.; Xu,X.
EPI803156	MP	United States	2015-Jun-30	A/Alaska/96/2015		Other Database Import	Jernigan,D.; Wentworth,D.; Katz,J.; Barnes,J.; Garten,R.; Xu,X.
EPI803158	NS	United States	2015-Jun-30	A/Alaska/96/2015		Other Database Import	Jernigan,D.; Wentworth,D.; Katz,J.; Barnes,J.; Garten,R.; Xu,X.
EPI803053	NA	United States	2015-Jun-30	A/Alaska/80/2015		Other Database Import	Jernigan,D.; Wentworth,D.; Katz,J.; Barnes,J.; Garten,R.; Xu,X.
EPI803056	MP	United States	2015-Jun-30	A/Alaska/80/2015		Other Database Import	Jernigan,D.; Wentworth,D.; Katz,J.; Barnes,J.; Garten,R.; Xu,X.
EPI803059	NS	United States	2015-Jun-30	A/Alaska/80/2015		Other Database Import	Jernigan,D.; Wentworth,D.; Katz,J.; Barnes,J.; Garten,R.; Xu,X.
EPI803037	PB2	United States	2015-Jun-30	A/Alaska/80/2015		Other Database Import	Jernigan,D.; Wentworth,D.; Katz,J.; Barnes,J.; Garten,R.; Xu,X.
EPI803039	PB1	United States	2015-Jun-30	A/Alaska/80/2015		Other Database Import	Jernigan,D.; Wentworth,D.; Katz,J.; Barnes,J.; Garten,R.; Xu,X.
EPI803042	PA	United States	2015-Jun-30	A/Alaska/80/2015		Other Database Import	Jernigan,D.; Wentworth,D.; Katz,J.; Barnes,J.; Garten,R.; Xu,X.
EPI803047	HA	United States	2015-Jun-30	A/Alaska/80/2015		Other Database Import	Jernigan,D.; Wentworth,D.; Katz,J.; Barnes,J.; Garten,R.; Xu,X.
EPI803049	NP	United States	2015-Jun-30	A/Alaska/80/2015		Other Database Import	Jernigan,D.; Wentworth,D.; Katz,J.; Barnes,J.; Garten,R.; Xu,X.
EPI803020	PB2	United States	2015-Jun-24	A/Alaska/79/2015		Other Database Import	Jernigan,D.; Wentworth,D.; Katz,J.; Barnes,J.; Garten,R.; Xu,X.
EPI803022	PB1	United States	2015-Jun-24	A/Alaska/79/2015		Other Database Import	Jernigan,D.; Wentworth,D.; Katz,J.; Barnes,J.; Garten,R.; Xu,X.
EPI803025	PA	United States	2015-Jun-24	A/Alaska/79/2015		Other Database Import	Jernigan,D.; Wentworth,D.; Katz,J.; Barnes,J.; Garten,R.; Xu,X.
EPI803027	HA	United States	2015-Jun-24	A/Alaska/79/2015		Other Database Import	Jernigan,D.; Wentworth,D.; Katz,J.; Barnes,J.; Garten,R.; Xu,X.
EPI803029	NP	United States	2015-Jun-24	A/Alaska/79/2015		Other Database Import	Jernigan,D.; Wentworth,D.; Katz,J.; Barnes,J.; Garten,R.; Xu,X.
EPI803031	NA	United States	2015-Jun-24	A/Alaska/79/2015		Other Database Import	Jernigan,D.; Wentworth,D.; Katz,J.; Barnes,J.; Garten,R.; Xu,X.
EPI803033	MP	United States	2015-Jun-24	A/Alaska/79/2015		Other Database Import	Jernigan,D.; Wentworth,D.; Katz,J.; Barnes,J.; Garten,R.; Xu,X.
EPI803035	NS	United States	2015-Jun-24	A/Alaska/79/2015		Other Database Import	Jernigan,D.; Wentworth,D.; Katz,J.; Barnes,J.; Garten,R.; Xu,X.
EPI802970	PB2	United States	2015-Jun-23	A/Alaska/75/2015		Other Database Import	Jernigan,D.; Wentworth,D.; Katz,J.; Barnes,J.; Garten,R.; Xu,X.
EPI802972	PB1	United States	2015-Jun-23	A/Alaska/75/2015		Other Database Import	Jernigan,D.; Wentworth,D.; Katz,J.; Barnes,J.; Garten,R.; Xu,X.
EPI802975	PA	United States	2015-Jun-23	A/Alaska/75/2015		Other Database Import	Jernigan,D.; Wentworth,D.; Katz,J.; Barnes,J.; Garten,R.; Xu,X.
EPI802980	HA	United States	2015-Jun-23	A/Alaska/75/2015		Other Database Import	Jernigan,D.; Wentworth,D.; Katz,J.; Barnes,J.; Garten,R.; Xu,X.
EPI802983	NP	United States	2015-Jun-23	A/Alaska/75/2015		Other Database Import	Jernigan,D.; Wentworth,D.; Katz,J.; Barnes,J.; Garten,R.; Xu,X.
EPI802987	NA	United States	2015-Jun-23	A/Alaska/75/2015		Other Database Import	Jernigan,D.; Wentworth,D.; Katz,J.; Barnes,J.; Garten,R.; Xu,X.
EPI802989	MP	United States	2015-Jun-23	A/Alaska/75/2015		Other Database Import	Jernigan,D.; Wentworth,D.; Katz,J.; Barnes,J.; Garten,R.; Xu,X.
EPI802991	NS	United States	2015-Jun-23	A/Alaska/75/2015		Other Database Import	Jernigan,D.; Wentworth,D.; Katz,J.; Barnes,J.; Garten,R.; Xu,X.
EPI802945	PB2	United States	2015-Jun-24	A/Alaska/64/2015		Other Database Import	Jernigan,D.; Wentworth,D.; Katz,J.; Barnes,J.; Garten,R.; Xu,X.
EPI802948	PB1	United States	2015-Jun-24	A/Alaska/64/2015		Other Database Import	Jernigan,D.; Wentworth,D.; Katz,J.; Barnes,J.; Garten,R.; Xu,X.
EPI802950	PA	United States	2015-Jun-24	A/Alaska/64/2015		Other Database Import	Jernigan,D.; Wentworth,D.; Katz,J.; Barnes,J.; Garten,R.; Xu,X.
EPI802954	HA	United States	2015-Jun-24	A/Alaska/64/2015		Other Database Import	Jernigan,D.; Wentworth,D.; Katz,J.; Barnes,J.; Garten,R.; Xu,X.
EPI802957	NP	United States	2015-Jun-24	A/Alaska/64/2015		Other Database Import	Jernigan,D.; Wentworth,D.; Katz,J.; Barnes,J.; Garten,R.; Xu,X.
EPI802960	NA	United States	2015-Jun-24	A/Alaska/64/2015		Other Database Import	Jernigan,D.; Wentworth,D.; Katz,J.; Barnes,J.; Garten,R.; Xu,X.
EPI802963	MP	United States	2015-Jun-24	A/Alaska/64/2015		Other Database Import	Jernigan,D.; Wentworth,D.; Katz,J.; Barnes,J.; Garten,R.; Xu,X.
EPI802967	NS	United States	2015-Jun-24	A/Alaska/64/2015		Other Database Import	Jernigan,D.; Wentworth,D.; Katz,J.; Barnes,J.; Garten,R.; Xu,X.
EPI802894	PB2	United States	2015-Jun-21	A/Alaska/62/2015		Other Database Import	Jernigan,D.; Wentworth,D.; Katz,J.; Barnes,J.; Garten,R.; Xu,X.
EPI802897	PB1	United States	2015-Jun-21	A/Alaska/62/2015		Other Database Import	Jernigan,D.; Wentworth,D.; Katz,J.; Barnes,J.; Garten,R.; Xu,X.
EPI802899	PA	United States	2015-Jun-21	A/Alaska/62/2015		Other Database Import	Jernigan,D.; Wentworth,D.; Katz,J.; Barnes,J.; Garten,R.; Xu,X.
EPI802902	HA	United States	2015-Jun-21	A/Alaska/62/2015		Other Database Import	Jernigan,D.; Wentworth,D.; Katz,J.; Barnes,J.; Garten,R.; Xu,X.
EPI802904	NP	United States	2015-Jun-21	A/Alaska/62/2015		Other Database Import	Jernigan,D.; Wentworth,D.; Katz,J.; Barnes,J.; Garten,R.; Xu,X.
EPI802906	NA	United States	2015-Jun-21	A/Alaska/62/2015		Other Database Import	Jernigan,D.; Wentworth,D.; Katz,J.; Barnes,J.; Garten,R.; Xu,X.
EPI802909	MP	United States	2015-Jun-21	A/Alaska/62/2015		Other Database Import	Jernigan,D.; Wentworth,D.; Katz,J.; Barnes,J.; Garten,R.; Xu,X.
EPI802914	NS	United States	2015-Jun-21	A/Alaska/62/2015		Other Database Import	Jernigan,D.; Wentworth,D.; Katz,J.; Barnes,J.; Garten,R.; Xu,X.
EPI794726	PB2	United States	2015-Jun-15	A/Alaska/51/2015		Other Database Import	Jernigan,D.; Wentworth,D.; Katz,J.; Barnes,J.; Garten,R.; Xu,X.
EPI794727	PB1	United States	2015-Jun-15	A/Alaska/51/2015		Other Database Import	Jernigan,D.; Wentworth,D.; Katz,J.; Barnes,J.; Garten,R.; Xu,X.
EPI794728	PA	United States	2015-Jun-15	A/Alaska/51/2015		Other Database Import	Jernigan,D.; Wentworth,D.; Katz,J.; Barnes,J.; Garten,R.; Xu,X.
EPI794731	NA	United States	2015-Jun-15	A/Alaska/51/2015		Other Database Import	Jernigan,D.; Wentworth,D.; Katz,J.; Barnes,J.; Garten,R.; Xu,X.
EPI794732	MP	United States	2015-Jun-15	A/Alaska/51/2015		Other Database Import	Jernigan,D.; Wentworth,D.; Katz,J.; Barnes,J.; Garten,R.; Xu,X.
EPI794733	NS	United States	2015-Jun-15	A/Alaska/51/2015		Other Database Import	Jernigan,D.; Wentworth,D.; Katz,J.; Barnes,J.; Garten,R.; Xu,X.
EPI794729	HA	United States	2015-Jun-15	A/Alaska/51/2015		Other Database Import	Jernigan,D.; Wentworth,D.; Katz,J.; Barnes,J.; Garten,R.; Xu,X.
EPI794730	NP	United States	2015-Jun-15	A/Alaska/51/2015		Other Database Import	Jernigan,D.; Wentworth,D.; Katz,J.; Barnes,J.; Garten,R.; Xu,X.
EPI793955	PB2	United States	2015-Jun-18	A/Alaska/56/2015		Other Database Import	Jernigan,D.; Wentworth,D.; Katz,J.; Barnes,J.; Garten,R.; Xu,X.
EPI793956	PB1	United States	2015-Jun-18	A/Alaska/56/2015		Other Database Import	Jernigan,D.; Wentworth,D.; Katz,J.; Barnes,J.; Garten,R.; Xu,X.
EPI793958	PA	United States	2015-Jun-18	A/Alaska/56/2015		Other Database Import	Jernigan,D.; Wentworth,D.; Katz,J.; Barnes,J.; Garten,R.; Xu,X.
EPI793961	HA	United States	2015-Jun-18	A/Alaska/56/2015		Other Database Import	Jernigan,D.; Wentworth,D.; Katz,J.; Barnes,J.; Garten,R.; Xu,X.
EPI793963	NP	United States	2015-Jun-18	A/Alaska/56/2015		Other Database Import	Jernigan,D.; Wentworth,D.; Katz,J.; Barnes,J.; Garten,R.; Xu,X.
EPI793964	NA	United States	2015-Jun-18	A/Alaska/56/2015		Other Database Import	Jernigan,D.; Wentworth,D.; Katz,J.; Barnes,J.; Garten,R.; Xu,X.
EPI793966	MP	United States	2015-Jun-18	A/Alaska/56/2015		Other Database Import	Jernigan,D.; Wentworth,D.; Katz,J.; Barnes,J.; Garten,R.; Xu,X.
EPI793968	NS	United States	2015-Jun-18	A/Alaska/56/2015		Other Database Import	Jernigan,D.; Wentworth,D.; Katz,J.; Barnes,J.; Garten,R.; Xu,X.
EPI793925	PB2	United States	2015-Jun-20	A/Alaska/54/2015		Other Database Import	Jernigan,D.; Wentworth,D.; Katz,J.; Barnes,J.; Garten,R.; Xu,X.
EPI793927	PB1	United States	2015-Jun-20	A/Alaska/54/2015		Other Database Import	Jernigan,D.; Wentworth,D.; Katz,J.; Barnes,J.; Garten,R.; Xu,X.
EPI793931	HA	United States	2015-Jun-20	A/Alaska/54/2015		Other Database Import	Jernigan,D.; Wentworth,D.; Katz,J.; Barnes,J.; Garten,R.; Xu,X.
EPI793929	PA	United States	2015-Jun-20	A/Alaska/54/2015		Other Database Import	Jernigan,D.; Wentworth,D.; Katz,J.; Barnes,J.; Garten,R.; Xu,X.
EPI793933	NP	United States	2015-Jun-20	A/Alaska/54/2015		Other Database Import	Jernigan,D.; Wentworth,D.; Katz,J.; Barnes,J.; Garten,R.; Xu,X.
EPI793935	NA	United States	2015-Jun-20	A/Alaska/54/2015		Other Database Import	Jernigan,D.; Wentworth,D.; Katz,J.; Barnes,J.; Garten,R.; Xu,X.
EPI793937	MP	United States	2015-Jun-20	A/Alaska/54/2015		Other Database Import	Jernigan,D.; Wentworth,D.; Katz,J.; Barnes,J.; Garten,R.; Xu,X.
EPI793939	NS	United States	2015-Jun-20	A/Alaska/54/2015		Other Database Import	Jernigan,D.; Wentworth,D.; Katz,J.; Barnes,J.; Garten,R.; Xu,X.
EPI793568	HA	United States	2015-Jun-29	A/Oregon/14/2015		Other Database Import	Jernigan,D.; Wentworth,D.; Katz,J.; Barnes,J.; Garten,R.; Xu,X.
EPI793570	NP	United States	2015-Jun-29	A/Oregon/14/2015		Other Database Import	Jernigan,D.; Wentworth,D.; Katz,J.; Barnes,J.; Garten,R.; Xu,X.
EPI793572	NA	United States	2015-Jun-29	A/Oregon/14/2015		Other Database Import	Jernigan,D.; Wentworth,D.; Katz,J.; Barnes,J.; Garten,R.; Xu,X.
EPI793573	MP	United States	2015-Jun-29	A/Oregon/14/2015		Other Database Import	Jernigan,D.; Wentworth,D.; Katz,J.; Barnes,J.; Garten,R.; Xu,X.
EPI793561	PB2	United States	2015-Jun-29	A/Oregon/14/2015		Other Database Import	Jernigan,D.; Wentworth,D.; Katz,J.; Barnes,J.; Garten,R.; Xu,X.
EPI793563	PB1	United States	2015-Jun-29	A/Oregon/14/2015		Other Database Import	Jernigan,D.; Wentworth,D.; Katz,J.; Barnes,J.; Garten,R.; Xu,X.
EPI793565	PA	United States	2015-Jun-29	A/Oregon/14/2015		Other Database Import	Jernigan,D.; Wentworth,D.; Katz,J.; Barnes,J.; Garten,R.; Xu,X.
EPI793576	NS	United States	2015-Jun-29	A/Oregon/14/2015		Other Database Import	Jernigan,D.; Wentworth,D.; Katz,J.; Barnes,J.; Garten,R.; Xu,X.
EPI793552	HA	United States	2015-Jun-23	A/Alaska/45/2015		Other Database Import	Jernigan,D.; Wentworth,D.; Katz,J.; Barnes,J.; Garten,R.; Xu,X.
EPI793553	NP	United States	2015-Jun-23	A/Alaska/45/2015		Other Database Import	Jernigan,D.; Wentworth,D.; Katz,J.; Barnes,J.; Garten,R.; Xu,X.
EPI793556	NA	United States	2015-Jun-23	A/Alaska/45/2015		Other Database Import	Jernigan,D.; Wentworth,D.; Katz,J.; Barnes,J.; Garten,R.; Xu,X.
EPI793557	MP	United States	2015-Jun-23	A/Alaska/45/2015		Other Database Import	Jernigan,D.; Wentworth,D.; Katz,J.; Barnes,J.; Garten,R.; Xu,X.
EPI793546	PB2	United States	2015-Jun-23	A/Alaska/45/2015		Other Database Import	Jernigan,D.; Wentworth,D.; Katz,J.; Barnes,J.; Garten,R.; Xu,X.
EPI793548	PB1	United States	2015-Jun-23	A/Alaska/45/2015		Other Database Import	Jernigan,D.; Wentworth,D.; Katz,J.; Barnes,J.; Garten,R.; Xu,X.
EPI793550	PA	United States	2015-Jun-23	A/Alaska/45/2015		Other Database Import	Jernigan,D.; Wentworth,D.; Katz,J.; Barnes,J.; Garten,R.; Xu,X.
EPI793559	NS	United States	2015-Jun-23	A/Alaska/45/2015		Other Database Import	Jernigan,D.; Wentworth,D.; Katz,J.; Barnes,J.; Garten,R.; Xu,X.
EPI802838	PB2	United States	2015-Jun-23	A/Alaska/45/2015		Other Database Import	Jernigan,D.; Wentworth,D.; Katz,J.; Barnes,J.; Garten,R.; Xu,X.
EPI802840	PB1	United States	2015-Jun-23	A/Alaska/45/2015		Other Database Import	Jernigan,D.; Wentworth,D.; Katz,J.; Barnes,J.; Garten,R.; Xu,X.
EPI802843	PA	United States	2015-Jun-23	A/Alaska/45/2015		Other Database Import	Jernigan,D.; Wentworth,D.; Katz,J.; Barnes,J.; Garten,R.; Xu,X.
EPI802852	HA	United States	2015-Jun-23	A/Alaska/45/2015		Other Database Import	Jernigan,D.; Wentworth,D.; Katz,J.; Barnes,J.; Garten,R.; Xu,X.
EPI802855	NP	United States	2015-Jun-23	A/Alaska/45/2015		Other Database Import	Jernigan,D.; Wentworth,D.; Katz,J.; Barnes,J.; Garten,R.; Xu,X.
EPI802858	NA	United States	2015-Jun-23	A/Alaska/45/2015		Other Database Import	Jernigan,D.; Wentworth,D.; Katz,J.; Barnes,J.; Garten,R.; Xu,X.
EPI802859	MP	United States	2015-Jun-23	A/Alaska/45/2015		Other Database Import	Jernigan,D.; Wentworth,D.; Katz,J.; Barnes,J.; Garten,R.; Xu,X.
EPI802861	NS	United States	2015-Jun-23	A/Alaska/45/2015		Other Database Import	Jernigan,D.; Wentworth,D.; Katz,J.; Barnes,J.; Garten,R.; Xu,X.
EPI790592	PB1	United States	2015-Jun-23	A/Alaska/47/2015		Other Database Import	Jernigan,D.; Wentworth,D.; Katz,J.; Barnes,J.; Garten,R.; Xu,X.
EPI790600	NA	United States	2015-Jun-23	A/Alaska/47/2015		Other Database Import	Jernigan,D.; Wentworth,D.; Katz,J.; Barnes,J.; Garten,R.; Xu,X.
EPI790603	NS	United States	2015-Jun-23	A/Alaska/47/2015		Other Database Import	Jernigan,D.; Wentworth,D.; Katz,J.; Barnes,J.; Garten,R.; Xu,X.
EPI802863	PB2	United States	2015-Jun-23	A/Alaska/47/2015		Other Database Import	Jernigan,D.; Wentworth,D.; Katz,J.; Barnes,J.; Garten,R.; Xu,X.
EPI802875	PA	United States	2015-Jun-23	A/Alaska/47/2015		Other Database Import	Jernigan,D.; Wentworth,D.; Katz,J.; Barnes,J.; Garten,R.; Xu,X.
EPI802876	HA	United States	2015-Jun-23	A/Alaska/47/2015		Other Database Import	Jernigan,D.; Wentworth,D.; Katz,J.; Barnes,J.; Garten,R.; Xu,X.
EPI802877	NP	United States	2015-Jun-23	A/Alaska/47/2015		Other Database Import	Jernigan,D.; Wentworth,D.; Katz,J.; Barnes,J.; Garten,R.; Xu,X.
EPI802878	MP	United States	2015-Jun-23	A/Alaska/47/2015		Other Database Import	Jernigan,D.; Wentworth,D.; Katz,J.; Barnes,J.; Garten,R.; Xu,X.
EPI790120	PB2	United States	2015-Jun-21	A/Alaska/48/2015		Other Database Import	Jernigan,D.; Wentworth,D.; Katz,J.; Barnes,J.; Garten,R.; Xu,X.
EPI790122	PB1	United States	2015-Jun-21	A/Alaska/48/2015		Other Database Import	Jernigan,D.; Wentworth,D.; Katz,J.; Barnes,J.; Garten,R.; Xu,X.
EPI790124	PA	United States	2015-Jun-21	A/Alaska/48/2015		Other Database Import	Jernigan,D.; Wentworth,D.; Katz,J.; Barnes,J.; Garten,R.; Xu,X.
EPI790126	HA	United States	2015-Jun-21	A/Alaska/48/2015		Other Database Import	Jernigan,D.; Wentworth,D.; Katz,J.; Barnes,J.; Garten,R.; Xu,X.
EPI790128	NP	United States	2015-Jun-21	A/Alaska/48/2015		Other Database Import	Jernigan,D.; Wentworth,D.; Katz,J.; Barnes,J.; Garten,R.; Xu,X.
EPI790130	NA	United States	2015-Jun-21	A/Alaska/48/2015		Other Database Import	Jernigan,D.; Wentworth,D.; Katz,J.; Barnes,J.; Garten,R.; Xu,X.
EPI790132	MP	United States	2015-Jun-21	A/Alaska/48/2015		Other Database Import	Jernigan,D.; Wentworth,D.; Katz,J.; Barnes,J.; Garten,R.; Xu,X.
EPI790134	NS	United States	2015-Jun-21	A/Alaska/48/2015		Other Database Import	Jernigan,D.; Wentworth,D.; Katz,J.; Barnes,J.; Garten,R.; Xu,X.
EPI790074	PB2	United States	2015-May-21	A/Hawaii/34/2015		Other Database Import	Jernigan,D.; Wentworth,D.; Katz,J.; Barnes,J.; Garten,R.; Xu,X.
EPI790075	PB1	United States	2015-May-21	A/Hawaii/34/2015		Other Database Import	Jernigan,D.; Wentworth,D.; Katz,J.; Barnes,J.; Garten,R.; Xu,X.
EPI790076	PA	United States	2015-May-21	A/Hawaii/34/2015		Other Database Import	Jernigan,D.; Wentworth,D.; Katz,J.; Barnes,J.; Garten,R.; Xu,X.
EPI790077	HA	United States	2015-May-21	A/Hawaii/34/2015		Other Database Import	Jernigan,D.; Wentworth,D.; Katz,J.; Barnes,J.; Garten,R.; Xu,X.
EPI790078	NP	United States	2015-May-21	A/Hawaii/34/2015		Other Database Import	Jernigan,D.; Wentworth,D.; Katz,J.; Barnes,J.; Garten,R.; Xu,X.
EPI790118	MP	United States	2015-May-21	A/Hawaii/34/2015		Other Database Import	Jernigan,D.; Wentworth,D.; Katz,J.; Barnes,J.; Garten,R.; Xu,X.
EPI790119	NS	United States	2015-May-21	A/Hawaii/34/2015		Other Database Import	Jernigan,D.; Wentworth,D.; Katz,J.; Barnes,J.; Garten,R.; Xu,X.
EPI790321	PB1	United States	2015-May-21	A/Hawaii/34/2015		Other Database Import	Jernigan,D.; Wentworth,D.; Katz,J.; Barnes,J.; Garten,R.; Xu,X.
EPI790323	PA	United States	2015-May-21	A/Hawaii/34/2015		Other Database Import	Jernigan,D.; Wentworth,D.; Katz,J.; Barnes,J.; Garten,R.; Xu,X.
EPI790324	HA	United States	2015-May-21	A/Hawaii/34/2015		Other Database Import	Jernigan,D.; Wentworth,D.; Katz,J.; Barnes,J.; Garten,R.; Xu,X.
EPI790326	NP	United States	2015-May-21	A/Hawaii/34/2015		Other Database Import	Jernigan,D.; Wentworth,D.; Katz,J.; Barnes,J.; Garten,R.; Xu,X.
EPI790329	NA	United States	2015-May-21	A/Hawaii/34/2015		Other Database Import	Jernigan,D.; Wentworth,D.; Katz,J.; Barnes,J.; Garten,R.; Xu,X.
EPI790331	MP	United States	2015-May-21	A/Hawaii/34/2015		Other Database Import	Jernigan,D.; Wentworth,D.; Katz,J.; Barnes,J.; Garten,R.; Xu,X.
EPI790333	NS	United States	2015-May-21	A/Hawaii/34/2015		Other Database Import	Jernigan,D.; Wentworth,D.; Katz,J.; Barnes,J.; Garten,R.; Xu,X.
EPI790334	PB2	United States	2015-May-21	A/Hawaii/34/2015		Other Database Import	Jernigan,D.; Wentworth,D.; Katz,J.; Barnes,J.; Garten,R.; Xu,X.
EPI790335	NA	United States	2015-May-21	A/Hawaii/34/2015		Other Database Import	Jernigan,D.; Wentworth,D.; Katz,J.; Barnes,J.; Garten,R.; Xu,X.
EPI789282	HA	United States	2015-Jun-21	A/Alaska/46/2015		Other Database Import	Jernigan,D.; Wentworth,D.; Katz,J.; Barnes,J.; Garten,R.; Xu,X.
EPI789283	NP	United States	2015-Jun-21	A/Alaska/46/2015		Other Database Import	Jernigan,D.; Wentworth,D.; Katz,J.; Barnes,J.; Garten,R.; Xu,X.
EPI789281	PA	United States	2015-Jun-21	A/Alaska/46/2015		Other Database Import	Jernigan,D.; Wentworth,D.; Katz,J.; Barnes,J.; Garten,R.; Xu,X.
EPI789284	NA	United States	2015-Jun-21	A/Alaska/46/2015		Other Database Import	Jernigan,D.; Wentworth,D.; Katz,J.; Barnes,J.; Garten,R.; Xu,X.
EPI789285	MP	United States	2015-Jun-21	A/Alaska/46/2015		Other Database Import	Jernigan,D.; Wentworth,D.; Katz,J.; Barnes,J.; Garten,R.; Xu,X.
EPI789286	NS	United States	2015-Jun-21	A/Alaska/46/2015		Other Database Import	Jernigan,D.; Wentworth,D.; Katz,J.; Barnes,J.; Garten,R.; Xu,X.
EPI789253	PB2	United States	2015-Jun-21	A/Alaska/46/2015		Other Database Import	Jernigan,D.; Wentworth,D.; Katz,J.; Barnes,J.; Garten,R.; Xu,X.
EPI789254	PB1	United States	2015-Jun-21	A/Alaska/46/2015		Other Database Import	Jernigan,D.; Wentworth,D.; Katz,J.; Barnes,J.; Garten,R.; Xu,X.
EPI772797	PA	Mali	2015-Apr-27	A/Mali/101 CH/2015	NIC Lab CVD-MALI	Centers for Disease Control and Prevention
EPI772798	PB2	Mali	2015-Apr-27	A/Mali/101 CH/2015	NIC Lab CVD-MALI	Centers for Disease Control and Prevention
EPI772799	PB1	Mali	2015-Apr-27	A/Mali/101 CH/2015	NIC Lab CVD-MALI	Centers for Disease Control and Prevention
EPI772794	NP	Mali	2015-Apr-27	A/Mali/101 CH/2015	NIC Lab CVD-MALI	Centers for Disease Control and Prevention
EPI772795	NS	Mali	2015-Apr-27	A/Mali/101 CH/2015	NIC Lab CVD-MALI	Centers for Disease Control and Prevention
EPI772796	MP	Mali	2015-Apr-27	A/Mali/101 CH/2015	NIC Lab CVD-MALI	Centers for Disease Control and Prevention
EPI772800	NA	Mali	2015-Apr-27	A/Mali/101 CH/2015	NIC Lab CVD-MALI	Centers for Disease Control and Prevention
EPI772801	HA	Mali	2015-Apr-27	A/Mali/101 CH/2015	NIC Lab CVD-MALI	Centers for Disease Control and Prevention
EPI771039	NS	Guatemala	2015-Jun-30	A/Guatemala/5636/2015	Laboratorio Nacional De Salud Guatemala	Centers for Disease Control and Prevention
EPI771040	NA	Guatemala	2015-Jun-30	A/Guatemala/5636/2015	Laboratorio Nacional De Salud Guatemala	Centers for Disease Control and Prevention
EPI771041	HA	Guatemala	2015-Jun-30	A/Guatemala/5636/2015	Laboratorio Nacional De Salud Guatemala	Centers for Disease Control and Prevention
EPI750736	HA	Australia	2015-Jun-23	A/Perth/51/2015	Pathwest QE II Medical Centre	WHO Collaborating Centre for Reference and Research on Influenza	Deng,Y-M.; Iannello,P.; Spirason,N.; Lau,H.; Komadina,N.
EPI750904	NA	Australia	2015-Jun-23	A/Perth/51/2015	Pathwest QE II Medical Centre	WHO Collaborating Centre for Reference and Research on Influenza	Deng,Y-M.; Iannello,P.; Spirason,N.; Lau,H.; Komadina,N.
EPI750734	HA	Australia	2015-Jun-18	A/Perth/50/2015	Pathwest QE II Medical Centre	WHO Collaborating Centre for Reference and Research on Influenza	Deng,Y-M.; Iannello,P.; Spirason,N.; Lau,H.; Komadina,N.
EPI750903	NA	Australia	2015-Jun-18	A/Perth/50/2015	Pathwest QE II Medical Centre	WHO Collaborating Centre for Reference and Research on Influenza	Deng,Y-M.; Iannello,P.; Spirason,N.; Lau,H.; Komadina,N.
EPI746448	HA	Fiji	2015-Apr-02	A/Fiji/4/2015	National Centre for Scientific Services for Virology and Vector Borne Diseases	WHO Collaborating Centre for Reference and Research on Influenza	Deng,Y-M.; Iannello,P.; Spirason,N.; Lau,H; Komadina,N.
EPI746447	NA	Fiji	2015-Apr-02	A/Fiji/4/2015	National Centre for Scientific Services for Virology and Vector Borne Diseases	WHO Collaborating Centre for Reference and Research on Influenza	Deng,Y-M.; Iannello,P.; Spirason,N.; Lau,H; Komadina,N.
EPI746445	NA	Fiji	2015-Mar-02	A/Fiji/2/2015	National Centre for Scientific Services for Virology and Vector Borne Diseases	WHO Collaborating Centre for Reference and Research on Influenza	Deng,Y-M.; Iannello,P.; Spirason,N.; Lau,H; Komadina,N.
EPI746446	HA	Fiji	2015-Mar-02	A/Fiji/2/2015	National Centre for Scientific Services for Virology and Vector Borne Diseases	WHO Collaborating Centre for Reference and Research on Influenza	Deng,Y-M.; Iannello,P.; Spirason,N.; Lau,H; Komadina,N.
EPI746417	NA	Australia	2015-Mar-31	A/Victoria/503/2015	Monash Medical Centre	WHO Collaborating Centre for Reference and Research on Influenza	Deng,Y-M.; Iannello,P.; Spirason,N.; Lau,H; Komadina,N.
EPI746418	HA	Australia	2015-Mar-31	A/Victoria/503/2015	Monash Medical Centre	WHO Collaborating Centre for Reference and Research on Influenza	Deng,Y-M.; Iannello,P.; Spirason,N.; Lau,H; Komadina,N.
EPI746403	NA	Australia	2015-Mar-13	A/South Australia/21/2015	Institute of Medical and Veterinary Science (IMVS)	WHO Collaborating Centre for Reference and Research on Influenza	Deng,Y-M.; Iannello,P.; Spirason,N.; Lau,H; Komadina,N.
EPI746404	HA	Australia	2015-Mar-13	A/South Australia/21/2015	Institute of Medical and Veterinary Science (IMVS)	WHO Collaborating Centre for Reference and Research on Influenza	Deng,Y-M.; Iannello,P.; Spirason,N.; Lau,H; Komadina,N.
EPI746397	NA	Australia	2015-Mar-31	A/Brisbane/71/2015	Queensland Health Scientific Services	WHO Collaborating Centre for Reference and Research on Influenza	Deng,Y-M.; Iannello,P.; Spirason,N.; Lau,H; Komadina,N.
EPI746398	HA	Australia	2015-Mar-31	A/Brisbane/71/2015	Queensland Health Scientific Services	WHO Collaborating Centre for Reference and Research on Influenza	Deng,Y-M.; Iannello,P.; Spirason,N.; Lau,H; Komadina,N.
EPI746395	NA	Australia	2015-Mar-18	A/Brisbane/47/2015	Queensland Health Scientific Services	WHO Collaborating Centre for Reference and Research on Influenza	Deng,Y-M.; Iannello,P.; Spirason,N.; Lau,H; Komadina,N.
EPI746396	HA	Australia	2015-Mar-18	A/Brisbane/47/2015	Queensland Health Scientific Services	WHO Collaborating Centre for Reference and Research on Influenza	Deng,Y-M.; Iannello,P.; Spirason,N.; Lau,H; Komadina,N.
EPI782703	NP	Australia	2015-Mar-18	A/Brisbane/47/2015	Queensland Health Scientific Services	WHO Collaborating Centre for Reference and Research on Influenza	Deng,Y-M.; Iannello,P.; Spirason,N.; Lau,H; Komadina,N.
EPI782704	NS	Australia	2015-Mar-18	A/Brisbane/47/2015	Queensland Health Scientific Services	WHO Collaborating Centre for Reference and Research on Influenza	Deng,Y-M.; Iannello,P.; Spirason,N.; Lau,H; Komadina,N.
EPI782705	MP	Australia	2015-Mar-18	A/Brisbane/47/2015	Queensland Health Scientific Services	WHO Collaborating Centre for Reference and Research on Influenza	Deng,Y-M.; Iannello,P.; Spirason,N.; Lau,H; Komadina,N.
EPI782706	PA	Australia	2015-Mar-18	A/Brisbane/47/2015	Queensland Health Scientific Services	WHO Collaborating Centre for Reference and Research on Influenza	Deng,Y-M.; Iannello,P.; Spirason,N.; Lau,H; Komadina,N.
EPI782707	PB2	Australia	2015-Mar-18	A/Brisbane/47/2015	Queensland Health Scientific Services	WHO Collaborating Centre for Reference and Research on Influenza	Deng,Y-M.; Iannello,P.; Spirason,N.; Lau,H; Komadina,N.
EPI782708	PB1	Australia	2015-Mar-18	A/Brisbane/47/2015	Queensland Health Scientific Services	WHO Collaborating Centre for Reference and Research on Influenza	Deng,Y-M.; Iannello,P.; Spirason,N.; Lau,H; Komadina,N.
EPI737230	HA	Canada	2015-Mar-02	A/Ontario/94/2015		Other Database Import	Skowronski,D.M.; Chambers,C.; Sabaiduc,S.; De Serres,G.; Winter,A.-L.; Dickinson,J.A.; Gubbay,J.; Drews,S.J.; Martineau,C.; Krajden,M.; Eshaghi,A.; Kwindt,T.L.; Bastien,N.; Li,Y.
EPI737155	HA	Canada	2015-Mar-26	A/Ontario/99/2015		Other Database Import	Skowronski,D.M.; Chambers,C.; Sabaiduc,S.; De Serres,G.; Winter,A.-L.; Dickinson,J.A.; Gubbay,J.; Drews,S.J.; Martineau,C.; Krajden,M.; Eshaghi,A.; Kwindt,T.L.; Bastien,N.; Li,Y.
EPI737154	HA	Canada	2015-Mar-17	A/Ontario/98/2015		Other Database Import	Skowronski,D.M.; Chambers,C.; Sabaiduc,S.; De Serres,G.; Winter,A.-L.; Dickinson,J.A.; Gubbay,J.; Drews,S.J.; Martineau,C.; Krajden,M.; Eshaghi,A.; Kwindt,T.L.; Bastien,N.; Li,Y.
EPI737137	HA	Canada	2015-Mar-04	A/British Columbia/51/2015		Other Database Import	Skowronski,D.M.; Chambers,C.; Sabaiduc,S.; De Serres,G.; Winter,A.-L.; Dickinson,J.A.; Gubbay,J.; Drews,S.J.; Martineau,C.; Krajden,M.; Eshaghi,A.; Kwindt,T.L.; Bastien,N.; Li,Y.
EPI731197	NA	Singapore	2015-Apr-27	A/Singapore/TT282/2015	Ministry of Health, Singapore	Ministry of Health, Singapore	Chen,B.; Phuah,S.P.; Chen,S.L.; Yen,T.; Yeo,J.; Cui,L.; Lin,R.T.P.
EPI731198	HA	Singapore	2015-Apr-27	A/Singapore/TT282/2015	Ministry of Health, Singapore	Ministry of Health, Singapore	Chen,B.; Phuah,S.P.; Chen,S.L.; Yen,T.; Yeo,J.; Cui,L.; Lin,R.T.P.
EPI731193	NA	Singapore	2015-Apr-13	A/Singapore/TT240/2015	Ministry of Health, Singapore	Ministry of Health, Singapore	Chen,B.; Phuah,S.P.; Chen,S.L.; Yen,T.; Yeo,J.; Cui,L.; Lin,R.T.P.
EPI731194	HA	Singapore	2015-Apr-13	A/Singapore/TT240/2015	Ministry of Health, Singapore	Ministry of Health, Singapore	Chen,B.; Phuah,S.P.; Chen,S.L.; Yen,T.; Yeo,J.; Cui,L.; Lin,R.T.P.
EPI731191	NA	Singapore	2015-Apr-06	A/Singapore/TT220/2015	Ministry of Health, Singapore	Ministry of Health, Singapore	Chen,B.; Phuah,S.P.; Chen,S.L.; Yen,T.; Yeo,J.; Cui,L.; Lin,R.T.P.
EPI731192	HA	Singapore	2015-Apr-06	A/Singapore/TT220/2015	Ministry of Health, Singapore	Ministry of Health, Singapore	Chen,B.; Phuah,S.P.; Chen,S.L.; Yen,T.; Yeo,J.; Cui,L.; Lin,R.T.P.
EPI731189	NA	Singapore	2015-Apr-27	A/Singapore/KK343/2015	Ministry of Health, Singapore	Ministry of Health, Singapore	Chen,B.; Phuah,S.P.; Chen,S.L.; Yen,T.; Yeo,J.; Cui,L.; Lin,R.T.P.
EPI731190	HA	Singapore	2015-Apr-27	A/Singapore/KK343/2015	Ministry of Health, Singapore	Ministry of Health, Singapore	Chen,B.; Phuah,S.P.; Chen,S.L.; Yen,T.; Yeo,J.; Cui,L.; Lin,R.T.P.
EPI731187	NA	Singapore	2015-Apr-17	A/Singapore/KK304/2015	Ministry of Health, Singapore	Ministry of Health, Singapore	Chen,B.; Phuah,S.P.; Chen,S.L.; Yen,T.; Yeo,J.; Cui,L.; Lin,R.T.P.
EPI731188	HA	Singapore	2015-Apr-17	A/Singapore/KK304/2015	Ministry of Health, Singapore	Ministry of Health, Singapore	Chen,B.; Phuah,S.P.; Chen,S.L.; Yen,T.; Yeo,J.; Cui,L.; Lin,R.T.P.
EPI731183	NA	Singapore	2015-Apr-28	A/Singapore/GP574/2015	Ministry of Health, Singapore	Ministry of Health, Singapore	Chen,B.; Phuah,S.P.; Chen,S.L.; Yen,T.; Yeo,J.; Cui,L.; Lin,R.T.P.
EPI731184	HA	Singapore	2015-Apr-28	A/Singapore/GP574/2015	Ministry of Health, Singapore	Ministry of Health, Singapore	Chen,B.; Phuah,S.P.; Chen,S.L.; Yen,T.; Yeo,J.; Cui,L.; Lin,R.T.P.
EPI731177	NA	Singapore	2015-Apr-15	A/Singapore/GP484/2015	Ministry of Health, Singapore	Ministry of Health, Singapore	Chen,B.; Phuah,S.P.; Chen,S.L.; Yen,T.; Yeo,J.; Cui,L.; Lin,R.T.P.
EPI731178	HA	Singapore	2015-Apr-15	A/Singapore/GP484/2015	Ministry of Health, Singapore	Ministry of Health, Singapore	Chen,B.; Phuah,S.P.; Chen,S.L.; Yen,T.; Yeo,J.; Cui,L.; Lin,R.T.P.
EPI731169	NA	Singapore	2015-Apr-27	A/Singapore/TT289/2015	Ministry of Health, Singapore	Ministry of Health, Singapore	Chen,B.; Phuah,S.P.; Chen,S.L.; Yen,T.; Yeo,J.; Cui,L.; Lin,R.T.P.
EPI731170	HA	Singapore	2015-Apr-27	A/Singapore/TT289/2015	Ministry of Health, Singapore	Ministry of Health, Singapore	Chen,B.; Phuah,S.P.; Chen,S.L.; Yen,T.; Yeo,J.; Cui,L.; Lin,R.T.P.
EPI731165	NA	Singapore	2015-Apr-01	A/Singapore/CGH016/2015	Ministry of Health, Singapore	Ministry of Health, Singapore	Chen,B.; Phuah,S.P.; Chen,S.L.; Yen,T.; Yeo,J.; Cui,L.; Lin,R.T.P.
EPI731166	HA	Singapore	2015-Apr-01	A/Singapore/CGH016/2015	Ministry of Health, Singapore	Ministry of Health, Singapore	Chen,B.; Phuah,S.P.; Chen,S.L.; Yen,T.; Yeo,J.; Cui,L.; Lin,R.T.P.
EPI731094	NP	Vietnam	2015-Jun-24	A/Vietnam/94/2015	National Institute of Hygiene and Epidemiology	Centers for Disease Control and Prevention
EPI731095	NS	Vietnam	2015-Jun-24	A/Vietnam/94/2015	National Institute of Hygiene and Epidemiology	Centers for Disease Control and Prevention
EPI731096	MP	Vietnam	2015-Jun-24	A/Vietnam/94/2015	National Institute of Hygiene and Epidemiology	Centers for Disease Control and Prevention
EPI731100	NA	Vietnam	2015-Jun-24	A/Vietnam/94/2015	National Institute of Hygiene and Epidemiology	Centers for Disease Control and Prevention
EPI731101	HA	Vietnam	2015-Jun-24	A/Vietnam/94/2015	National Institute of Hygiene and Epidemiology	Centers for Disease Control and Prevention
EPI731097	PA	Vietnam	2015-Jun-24	A/Vietnam/94/2015	National Institute of Hygiene and Epidemiology	Centers for Disease Control and Prevention
EPI731098	PB2	Vietnam	2015-Jun-24	A/Vietnam/94/2015	National Institute of Hygiene and Epidemiology	Centers for Disease Control and Prevention
EPI731099	PB1	Vietnam	2015-Jun-24	A/Vietnam/94/2015	National Institute of Hygiene and Epidemiology	Centers for Disease Control and Prevention
EPI731086	NP	Vietnam	2015-Jun-22	A/Vietnam/93/2015	National Institute of Hygiene and Epidemiology	Centers for Disease Control and Prevention
EPI731087	NS	Vietnam	2015-Jun-22	A/Vietnam/93/2015	National Institute of Hygiene and Epidemiology	Centers for Disease Control and Prevention
EPI731088	MP	Vietnam	2015-Jun-22	A/Vietnam/93/2015	National Institute of Hygiene and Epidemiology	Centers for Disease Control and Prevention
EPI731092	NA	Vietnam	2015-Jun-22	A/Vietnam/93/2015	National Institute of Hygiene and Epidemiology	Centers for Disease Control and Prevention
EPI731093	HA	Vietnam	2015-Jun-22	A/Vietnam/93/2015	National Institute of Hygiene and Epidemiology	Centers for Disease Control and Prevention
EPI731089	PA	Vietnam	2015-Jun-22	A/Vietnam/93/2015	National Institute of Hygiene and Epidemiology	Centers for Disease Control and Prevention
EPI731090	PB2	Vietnam	2015-Jun-22	A/Vietnam/93/2015	National Institute of Hygiene and Epidemiology	Centers for Disease Control and Prevention
EPI731091	PB1	Vietnam	2015-Jun-22	A/Vietnam/93/2015	National Institute of Hygiene and Epidemiology	Centers for Disease Control and Prevention
EPI731084	NA	Vietnam	2015-May-08	A/Vietnam/137/2015	National Institute of Hygiene and Epidemiology	Centers for Disease Control and Prevention
EPI731085	HA	Vietnam	2015-May-08	A/Vietnam/137/2015	National Institute of Hygiene and Epidemiology	Centers for Disease Control and Prevention
EPI731081	PA	Vietnam	2015-May-08	A/Vietnam/137/2015	National Institute of Hygiene and Epidemiology	Centers for Disease Control and Prevention
EPI731082	PB2	Vietnam	2015-May-08	A/Vietnam/137/2015	National Institute of Hygiene and Epidemiology	Centers for Disease Control and Prevention
EPI731083	PB1	Vietnam	2015-May-08	A/Vietnam/137/2015	National Institute of Hygiene and Epidemiology	Centers for Disease Control and Prevention
EPI731078	NP	Vietnam	2015-May-08	A/Vietnam/137/2015	National Institute of Hygiene and Epidemiology	Centers for Disease Control and Prevention
EPI731079	NS	Vietnam	2015-May-08	A/Vietnam/137/2015	National Institute of Hygiene and Epidemiology	Centers for Disease Control and Prevention
EPI731080	MP	Vietnam	2015-May-08	A/Vietnam/137/2015	National Institute of Hygiene and Epidemiology	Centers for Disease Control and Prevention
EPI730548	NA	Singapore	2015-Mar-30	A/Singapore/TT212/2015	Ministry of Health, Singapore	Ministry of Health, Singapore	Chen,B.; Phuah,S.P.; Chen,S.L.; Yen,T.; Yeo,J.; Cui,L.; Lin,R.T.P.
EPI730549	HA	Singapore	2015-Mar-30	A/Singapore/TT212/2015	Ministry of Health, Singapore	Ministry of Health, Singapore	Chen,B.; Phuah,S.P.; Chen,S.L.; Yen,T.; Yeo,J.; Cui,L.; Lin,R.T.P.
EPI730544	NA	Singapore	2015-Mar-23	A/Singapore/TT186/2015	Ministry of Health, Singapore	Ministry of Health, Singapore	Chen,B.; Phuah,S.P.; Chen,S.L.; Yen,T.; Yeo,J.; Cui,L.; Lin,R.T.P.
EPI730545	HA	Singapore	2015-Mar-23	A/Singapore/TT186/2015	Ministry of Health, Singapore	Ministry of Health, Singapore	Chen,B.; Phuah,S.P.; Chen,S.L.; Yen,T.; Yeo,J.; Cui,L.; Lin,R.T.P.
EPI730542	NA	Singapore	2015-Mar-16	A/Singapore/TT180/2015	Ministry of Health, Singapore	Ministry of Health, Singapore	Chen,B.; Phuah,S.P.; Chen,S.L.; Yen,T.; Yeo,J.; Cui,L.; Lin,R.T.P.
EPI730543	HA	Singapore	2015-Mar-16	A/Singapore/TT180/2015	Ministry of Health, Singapore	Ministry of Health, Singapore	Chen,B.; Phuah,S.P.; Chen,S.L.; Yen,T.; Yeo,J.; Cui,L.; Lin,R.T.P.
EPI730538	NA	Singapore	2015-Mar-31	A/Singapore/KK252/2015	Ministry of Health, Singapore	Ministry of Health, Singapore	Chen,B.; Phuah,S.P.; Chen,S.L.; Yen,T.; Yeo,J.; Cui,L.; Lin,R.T.P.
EPI730539	HA	Singapore	2015-Mar-31	A/Singapore/KK252/2015	Ministry of Health, Singapore	Ministry of Health, Singapore	Chen,B.; Phuah,S.P.; Chen,S.L.; Yen,T.; Yeo,J.; Cui,L.; Lin,R.T.P.
EPI730534	NA	Singapore	2015-Mar-09	A/Singapore/KK201/2015	Ministry of Health, Singapore	Ministry of Health, Singapore	Chen,B.; Phuah,S.P.; Chen,S.L.; Yen,T.; Yeo,J.; Cui,L.; Lin,R.T.P.
EPI730535	HA	Singapore	2015-Mar-09	A/Singapore/KK201/2015	Ministry of Health, Singapore	Ministry of Health, Singapore	Chen,B.; Phuah,S.P.; Chen,S.L.; Yen,T.; Yeo,J.; Cui,L.; Lin,R.T.P.
EPI730530	NA	Singapore	2015-Mar-19	A/Singapore/GP376/2015	Ministry of Health, Singapore	Ministry of Health, Singapore	Chen,B.; Phuah,S.P.; Chen,S.L.; Yen,T.; Yeo,J.; Cui,L.; Lin,R.T.P.
EPI730531	HA	Singapore	2015-Mar-19	A/Singapore/GP376/2015	Ministry of Health, Singapore	Ministry of Health, Singapore	Chen,B.; Phuah,S.P.; Chen,S.L.; Yen,T.; Yeo,J.; Cui,L.; Lin,R.T.P.
EPI730528	NA	Singapore	2015-Mar-13	A/Singapore/GP355/2015	Ministry of Health, Singapore	Ministry of Health, Singapore	Chen,B.; Phuah,S.P.; Chen,S.L.; Yen,T.; Yeo,J.; Cui,L.; Lin,R.T.P.
EPI730529	HA	Singapore	2015-Mar-13	A/Singapore/GP355/2015	Ministry of Health, Singapore	Ministry of Health, Singapore	Chen,B.; Phuah,S.P.; Chen,S.L.; Yen,T.; Yeo,J.; Cui,L.; Lin,R.T.P.
EPI730524	NA	Singapore	2015-Mar-04	A/Singapore/CGH013/2015	Ministry of Health, Singapore	Ministry of Health, Singapore	Chen,B.; Phuah,S.P.; Chen,S.L.; Yen,T.; Yeo,J.; Cui,L.; Lin,R.T.P.
EPI730525	HA	Singapore	2015-Mar-04	A/Singapore/CGH013/2015	Ministry of Health, Singapore	Ministry of Health, Singapore	Chen,B.; Phuah,S.P.; Chen,S.L.; Yen,T.; Yeo,J.; Cui,L.; Lin,R.T.P.
EPI730334	PA	Vietnam	2015-Jun-21	A/Vietnam/92/2015	National Institute of Hygiene and Epidemiology	Centers for Disease Control and Prevention
EPI730335	PB2	Vietnam	2015-Jun-21	A/Vietnam/92/2015	National Institute of Hygiene and Epidemiology	Centers for Disease Control and Prevention
EPI730336	PB1	Vietnam	2015-Jun-21	A/Vietnam/92/2015	National Institute of Hygiene and Epidemiology	Centers for Disease Control and Prevention
EPI730331	NP	Vietnam	2015-Jun-21	A/Vietnam/92/2015	National Institute of Hygiene and Epidemiology	Centers for Disease Control and Prevention
EPI730332	NS	Vietnam	2015-Jun-21	A/Vietnam/92/2015	National Institute of Hygiene and Epidemiology	Centers for Disease Control and Prevention
EPI730333	MP	Vietnam	2015-Jun-21	A/Vietnam/92/2015	National Institute of Hygiene and Epidemiology	Centers for Disease Control and Prevention
EPI730337	NA	Vietnam	2015-Jun-21	A/Vietnam/92/2015	National Institute of Hygiene and Epidemiology	Centers for Disease Control and Prevention
EPI730338	HA	Vietnam	2015-Jun-21	A/Vietnam/92/2015	National Institute of Hygiene and Epidemiology	Centers for Disease Control and Prevention
EPI730324	NP	Vietnam	2015-Jun-08	A/Vietnam/91/2015	National Institute of Hygiene and Epidemiology	Centers for Disease Control and Prevention
EPI730325	NS	Vietnam	2015-Jun-08	A/Vietnam/91/2015	National Institute of Hygiene and Epidemiology	Centers for Disease Control and Prevention
EPI730326	MP	Vietnam	2015-Jun-08	A/Vietnam/91/2015	National Institute of Hygiene and Epidemiology	Centers for Disease Control and Prevention
EPI730329	NA	Vietnam	2015-Jun-08	A/Vietnam/91/2015	National Institute of Hygiene and Epidemiology	Centers for Disease Control and Prevention
EPI730330	HA	Vietnam	2015-Jun-08	A/Vietnam/91/2015	National Institute of Hygiene and Epidemiology	Centers for Disease Control and Prevention
EPI730327	PB2	Vietnam	2015-Jun-08	A/Vietnam/91/2015	National Institute of Hygiene and Epidemiology	Centers for Disease Control and Prevention
EPI730328	PB1	Vietnam	2015-Jun-08	A/Vietnam/91/2015	National Institute of Hygiene and Epidemiology	Centers for Disease Control and Prevention
EPI730313	PA	Vietnam	2015-Jun-03	A/Vietnam/89/2015	National Institute of Hygiene and Epidemiology	Centers for Disease Control and Prevention
EPI730314	PB2	Vietnam	2015-Jun-03	A/Vietnam/89/2015	National Institute of Hygiene and Epidemiology	Centers for Disease Control and Prevention
EPI730315	PB1	Vietnam	2015-Jun-03	A/Vietnam/89/2015	National Institute of Hygiene and Epidemiology	Centers for Disease Control and Prevention
EPI730310	NP	Vietnam	2015-Jun-03	A/Vietnam/89/2015	National Institute of Hygiene and Epidemiology	Centers for Disease Control and Prevention
EPI730311	NS	Vietnam	2015-Jun-03	A/Vietnam/89/2015	National Institute of Hygiene and Epidemiology	Centers for Disease Control and Prevention
EPI730312	MP	Vietnam	2015-Jun-03	A/Vietnam/89/2015	National Institute of Hygiene and Epidemiology	Centers for Disease Control and Prevention
EPI730316	NA	Vietnam	2015-Jun-03	A/Vietnam/89/2015	National Institute of Hygiene and Epidemiology	Centers for Disease Control and Prevention
EPI730317	HA	Vietnam	2015-Jun-03	A/Vietnam/89/2015	National Institute of Hygiene and Epidemiology	Centers for Disease Control and Prevention
EPI729909	MP	Morocco	2015-Mar-17	A/morocco/184/2015	National Institute of Hygiene	National Institute of Hygiene	Hassan,Ihazmade;Falaki ,Fatima;Dr Amal ,Barakat
EPI729907	HA	Morocco	2015-Mar-17	A/morocco/184/2015	National Institute of Hygiene	National Institute of Hygiene	Hassan,Ihazmade;Falaki ,Fatima;Dr Amal ,Barakat
EPI729908	NA	Morocco	2015-Mar-17	A/morocco/184/2015	National Institute of Hygiene	National Institute of Hygiene	Hassan,Ihazmade;Falaki ,Fatima;Dr Amal ,Barakat
EPI729906	MP	Morocco	2015-Mar-25	A/morocco/190/2015	National Institute of Hygiene	National Institute of Hygiene	Hassan,Ihazmade;Falaki,fatima;Dr Amal ,barakat
EPI729904	HA	Morocco	2015-Mar-25	A/morocco/190/2015	National Institute of Hygiene	National Institute of Hygiene	Hassan,Ihazmade;Falaki,fatima;Dr Amal ,barakat
EPI729905	NA	Morocco	2015-Mar-25	A/morocco/190/2015	National Institute of Hygiene	National Institute of Hygiene	Hassan,Ihazmade;Falaki,fatima;Dr Amal ,barakat
EPI722615	NP	Mali	2015-Apr-14	A/Mali/094 CH/2015	NIC Lab CVD-MALI	Centers for Disease Control and Prevention
EPI722616	MP	Mali	2015-Apr-14	A/Mali/094 CH/2015	NIC Lab CVD-MALI	Centers for Disease Control and Prevention
EPI722617	PA	Mali	2015-Apr-14	A/Mali/094 CH/2015	NIC Lab CVD-MALI	Centers for Disease Control and Prevention
EPI722618	PB2	Mali	2015-Apr-14	A/Mali/094 CH/2015	NIC Lab CVD-MALI	Centers for Disease Control and Prevention
EPI722619	PB1	Mali	2015-Apr-14	A/Mali/094 CH/2015	NIC Lab CVD-MALI	Centers for Disease Control and Prevention
EPI722620	NA	Mali	2015-Apr-14	A/Mali/094 CH/2015	NIC Lab CVD-MALI	Centers for Disease Control and Prevention
EPI722621	HA	Mali	2015-Apr-14	A/Mali/094 CH/2015	NIC Lab CVD-MALI	Centers for Disease Control and Prevention
EPI715506	NP	Mali	2015-Apr-09	A/Mali/125 CI/2015	NIC Lab CVD-MALI	Centers for Disease Control and Prevention
EPI715507	NS	Mali	2015-Apr-09	A/Mali/125 CI/2015	NIC Lab CVD-MALI	Centers for Disease Control and Prevention
EPI715508	MP	Mali	2015-Apr-09	A/Mali/125 CI/2015	NIC Lab CVD-MALI	Centers for Disease Control and Prevention
EPI715512	NA	Mali	2015-Apr-09	A/Mali/125 CI/2015	NIC Lab CVD-MALI	Centers for Disease Control and Prevention
EPI715513	HA	Mali	2015-Apr-09	A/Mali/125 CI/2015	NIC Lab CVD-MALI	Centers for Disease Control and Prevention
EPI715509	PA	Mali	2015-Apr-09	A/Mali/125 CI/2015	NIC Lab CVD-MALI	Centers for Disease Control and Prevention
EPI715510	PB2	Mali	2015-Apr-09	A/Mali/125 CI/2015	NIC Lab CVD-MALI	Centers for Disease Control and Prevention
EPI715511	PB1	Mali	2015-Apr-09	A/Mali/125 CI/2015	NIC Lab CVD-MALI	Centers for Disease Control and Prevention
EPI715501	PA	Mali	2015-Mar-30	A/Mali/115 CI/2015	NIC Lab CVD-MALI	Centers for Disease Control and Prevention
EPI715502	PB2	Mali	2015-Mar-30	A/Mali/115 CI/2015	NIC Lab CVD-MALI	Centers for Disease Control and Prevention
EPI715503	PB1	Mali	2015-Mar-30	A/Mali/115 CI/2015	NIC Lab CVD-MALI	Centers for Disease Control and Prevention
EPI715498	NP	Mali	2015-Mar-30	A/Mali/115 CI/2015	NIC Lab CVD-MALI	Centers for Disease Control and Prevention
EPI715499	NS	Mali	2015-Mar-30	A/Mali/115 CI/2015	NIC Lab CVD-MALI	Centers for Disease Control and Prevention
EPI715500	MP	Mali	2015-Mar-30	A/Mali/115 CI/2015	NIC Lab CVD-MALI	Centers for Disease Control and Prevention
EPI715504	NA	Mali	2015-Mar-30	A/Mali/115 CI/2015	NIC Lab CVD-MALI	Centers for Disease Control and Prevention
EPI715505	HA	Mali	2015-Mar-30	A/Mali/115 CI/2015	NIC Lab CVD-MALI	Centers for Disease Control and Prevention
EPI715477	PA	Mali	2015-Apr-14	A/Mali/094 CH/2015	NIC Lab CVD-MALI	Centers for Disease Control and Prevention
EPI715478	PB2	Mali	2015-Apr-14	A/Mali/094 CH/2015	NIC Lab CVD-MALI	Centers for Disease Control and Prevention
EPI715479	PB1	Mali	2015-Apr-14	A/Mali/094 CH/2015	NIC Lab CVD-MALI	Centers for Disease Control and Prevention
EPI715474	NP	Mali	2015-Apr-14	A/Mali/094 CH/2015	NIC Lab CVD-MALI	Centers for Disease Control and Prevention
EPI715475	NS	Mali	2015-Apr-14	A/Mali/094 CH/2015	NIC Lab CVD-MALI	Centers for Disease Control and Prevention
EPI715476	MP	Mali	2015-Apr-14	A/Mali/094 CH/2015	NIC Lab CVD-MALI	Centers for Disease Control and Prevention
EPI715480	NA	Mali	2015-Apr-14	A/Mali/094 CH/2015	NIC Lab CVD-MALI	Centers for Disease Control and Prevention
EPI715481	HA	Mali	2015-Apr-14	A/Mali/094 CH/2015	NIC Lab CVD-MALI	Centers for Disease Control and Prevention
EPI715358	PA	Guatemala	2015-May-13	A/Guatemala/4084/2015	Laboratorio Nacional De Salud Guatemala	Centers for Disease Control and Prevention
EPI715359	PB2	Guatemala	2015-May-13	A/Guatemala/4084/2015	Laboratorio Nacional De Salud Guatemala	Centers for Disease Control and Prevention
EPI715360	PB1	Guatemala	2015-May-13	A/Guatemala/4084/2015	Laboratorio Nacional De Salud Guatemala	Centers for Disease Control and Prevention
EPI715355	NP	Guatemala	2015-May-13	A/Guatemala/4084/2015	Laboratorio Nacional De Salud Guatemala	Centers for Disease Control and Prevention
EPI715356	NS	Guatemala	2015-May-13	A/Guatemala/4084/2015	Laboratorio Nacional De Salud Guatemala	Centers for Disease Control and Prevention
EPI715357	MP	Guatemala	2015-May-13	A/Guatemala/4084/2015	Laboratorio Nacional De Salud Guatemala	Centers for Disease Control and Prevention
EPI715361	NA	Guatemala	2015-May-13	A/Guatemala/4084/2015	Laboratorio Nacional De Salud Guatemala	Centers for Disease Control and Prevention
EPI715362	HA	Guatemala	2015-May-13	A/Guatemala/4084/2015	Laboratorio Nacional De Salud Guatemala	Centers for Disease Control and Prevention
EPI712435	NP	Mali	2015-Apr-08	A/Mali/122 CI/2015	NIC Lab CVD-MALI	Centers for Disease Control and Prevention
EPI712436	NS	Mali	2015-Apr-08	A/Mali/122 CI/2015	NIC Lab CVD-MALI	Centers for Disease Control and Prevention
EPI712437	MP	Mali	2015-Apr-08	A/Mali/122 CI/2015	NIC Lab CVD-MALI	Centers for Disease Control and Prevention
EPI712438	PA	Mali	2015-Apr-08	A/Mali/122 CI/2015	NIC Lab CVD-MALI	Centers for Disease Control and Prevention
EPI712439	PB2	Mali	2015-Apr-08	A/Mali/122 CI/2015	NIC Lab CVD-MALI	Centers for Disease Control and Prevention
EPI712440	PB1	Mali	2015-Apr-08	A/Mali/122 CI/2015	NIC Lab CVD-MALI	Centers for Disease Control and Prevention
EPI712441	NA	Mali	2015-Apr-08	A/Mali/122 CI/2015	NIC Lab CVD-MALI	Centers for Disease Control and Prevention
EPI712442	HA	Mali	2015-Apr-08	A/Mali/122 CI/2015	NIC Lab CVD-MALI	Centers for Disease Control and Prevention
EPI710261	PA	Mali	2015-Jun-23	A/Mali/174 CI/2015	NIC Lab CVD-MALI	Centers for Disease Control and Prevention
EPI710262	PB2	Mali	2015-Jun-23	A/Mali/174 CI/2015	NIC Lab CVD-MALI	Centers for Disease Control and Prevention
EPI710263	PB1	Mali	2015-Jun-23	A/Mali/174 CI/2015	NIC Lab CVD-MALI	Centers for Disease Control and Prevention
EPI710258	NP	Mali	2015-Jun-23	A/Mali/174 CI/2015	NIC Lab CVD-MALI	Centers for Disease Control and Prevention
EPI710259	NS	Mali	2015-Jun-23	A/Mali/174 CI/2015	NIC Lab CVD-MALI	Centers for Disease Control and Prevention
EPI710260	MP	Mali	2015-Jun-23	A/Mali/174 CI/2015	NIC Lab CVD-MALI	Centers for Disease Control and Prevention
EPI710264	NA	Mali	2015-Jun-23	A/Mali/174 CI/2015	NIC Lab CVD-MALI	Centers for Disease Control and Prevention
EPI710265	HA	Mali	2015-Jun-23	A/Mali/174 CI/2015	NIC Lab CVD-MALI	Centers for Disease Control and Prevention
EPI710253	PA	Mali	2015-May-19	A/Mali/117 CH/2015	NIC Lab CVD-MALI	Centers for Disease Control and Prevention
EPI710254	PB2	Mali	2015-May-19	A/Mali/117 CH/2015	NIC Lab CVD-MALI	Centers for Disease Control and Prevention
EPI710255	PB1	Mali	2015-May-19	A/Mali/117 CH/2015	NIC Lab CVD-MALI	Centers for Disease Control and Prevention
EPI710250	NP	Mali	2015-May-19	A/Mali/117 CH/2015	NIC Lab CVD-MALI	Centers for Disease Control and Prevention
EPI710251	NS	Mali	2015-May-19	A/Mali/117 CH/2015	NIC Lab CVD-MALI	Centers for Disease Control and Prevention
EPI710252	MP	Mali	2015-May-19	A/Mali/117 CH/2015	NIC Lab CVD-MALI	Centers for Disease Control and Prevention
EPI710256	NA	Mali	2015-May-19	A/Mali/117 CH/2015	NIC Lab CVD-MALI	Centers for Disease Control and Prevention
EPI710257	HA	Mali	2015-May-19	A/Mali/117 CH/2015	NIC Lab CVD-MALI	Centers for Disease Control and Prevention
EPI710237	PA	Mali	2015-Jun-10	A/Mali/015 MOP/2015	NIC Lab CVD-MALI	Centers for Disease Control and Prevention
EPI710238	PB2	Mali	2015-Jun-10	A/Mali/015 MOP/2015	NIC Lab CVD-MALI	Centers for Disease Control and Prevention
EPI710239	PB1	Mali	2015-Jun-10	A/Mali/015 MOP/2015	NIC Lab CVD-MALI	Centers for Disease Control and Prevention
EPI710234	NP	Mali	2015-Jun-10	A/Mali/015 MOP/2015	NIC Lab CVD-MALI	Centers for Disease Control and Prevention
EPI710235	NS	Mali	2015-Jun-10	A/Mali/015 MOP/2015	NIC Lab CVD-MALI	Centers for Disease Control and Prevention
EPI710236	MP	Mali	2015-Jun-10	A/Mali/015 MOP/2015	NIC Lab CVD-MALI	Centers for Disease Control and Prevention
EPI710240	NA	Mali	2015-Jun-10	A/Mali/015 MOP/2015	NIC Lab CVD-MALI	Centers for Disease Control and Prevention
EPI710241	HA	Mali	2015-Jun-10	A/Mali/015 MOP/2015	NIC Lab CVD-MALI	Centers for Disease Control and Prevention
EPI710229	PA	Mali	2015-Jun-03	A/Mali/013 MOP/2015	NIC Lab CVD-MALI	Centers for Disease Control and Prevention
EPI710230	PB2	Mali	2015-Jun-03	A/Mali/013 MOP/2015	NIC Lab CVD-MALI	Centers for Disease Control and Prevention
EPI710231	PB1	Mali	2015-Jun-03	A/Mali/013 MOP/2015	NIC Lab CVD-MALI	Centers for Disease Control and Prevention
EPI710226	NP	Mali	2015-Jun-03	A/Mali/013 MOP/2015	NIC Lab CVD-MALI	Centers for Disease Control and Prevention
EPI710227	NS	Mali	2015-Jun-03	A/Mali/013 MOP/2015	NIC Lab CVD-MALI	Centers for Disease Control and Prevention
EPI710228	MP	Mali	2015-Jun-03	A/Mali/013 MOP/2015	NIC Lab CVD-MALI	Centers for Disease Control and Prevention
EPI710232	NA	Mali	2015-Jun-03	A/Mali/013 MOP/2015	NIC Lab CVD-MALI	Centers for Disease Control and Prevention
EPI710233	HA	Mali	2015-Jun-03	A/Mali/013 MOP/2015	NIC Lab CVD-MALI	Centers for Disease Control and Prevention
EPI710221	PA	Mali	2015-Jun-01	A/Mali/011 MOP/2015	NIC Lab CVD-MALI	Centers for Disease Control and Prevention
EPI710222	PB2	Mali	2015-Jun-01	A/Mali/011 MOP/2015	NIC Lab CVD-MALI	Centers for Disease Control and Prevention
EPI710223	PB1	Mali	2015-Jun-01	A/Mali/011 MOP/2015	NIC Lab CVD-MALI	Centers for Disease Control and Prevention
EPI710218	NP	Mali	2015-Jun-01	A/Mali/011 MOP/2015	NIC Lab CVD-MALI	Centers for Disease Control and Prevention
EPI710219	NS	Mali	2015-Jun-01	A/Mali/011 MOP/2015	NIC Lab CVD-MALI	Centers for Disease Control and Prevention
EPI710220	MP	Mali	2015-Jun-01	A/Mali/011 MOP/2015	NIC Lab CVD-MALI	Centers for Disease Control and Prevention
EPI710224	NA	Mali	2015-Jun-01	A/Mali/011 MOP/2015	NIC Lab CVD-MALI	Centers for Disease Control and Prevention
EPI710225	HA	Mali	2015-Jun-01	A/Mali/011 MOP/2015	NIC Lab CVD-MALI	Centers for Disease Control and Prevention
EPI709292	PA	Mali	2015-May-12	A/Mali/109 CH/2015	NIC Lab CVD-MALI	Centers for Disease Control and Prevention
EPI709293	PB2	Mali	2015-May-12	A/Mali/109 CH/2015	NIC Lab CVD-MALI	Centers for Disease Control and Prevention
EPI709294	PB1	Mali	2015-May-12	A/Mali/109 CH/2015	NIC Lab CVD-MALI	Centers for Disease Control and Prevention
EPI709289	NP	Mali	2015-May-12	A/Mali/109 CH/2015	NIC Lab CVD-MALI	Centers for Disease Control and Prevention
EPI709290	NS	Mali	2015-May-12	A/Mali/109 CH/2015	NIC Lab CVD-MALI	Centers for Disease Control and Prevention
EPI709291	MP	Mali	2015-May-12	A/Mali/109 CH/2015	NIC Lab CVD-MALI	Centers for Disease Control and Prevention
EPI709295	NA	Mali	2015-May-12	A/Mali/109 CH/2015	NIC Lab CVD-MALI	Centers for Disease Control and Prevention
EPI709296	HA	Mali	2015-May-12	A/Mali/109 CH/2015	NIC Lab CVD-MALI	Centers for Disease Control and Prevention
EPI709279	NA	Mali	2015-Apr-27	A/Mali/067 CS/2015	NIC Lab CVD-MALI	Centers for Disease Control and Prevention
EPI709280	HA	Mali	2015-Apr-27	A/Mali/067 CS/2015	NIC Lab CVD-MALI	Centers for Disease Control and Prevention
EPI709276	PA	Mali	2015-Apr-27	A/Mali/067 CS/2015	NIC Lab CVD-MALI	Centers for Disease Control and Prevention
EPI709277	PB2	Mali	2015-Apr-27	A/Mali/067 CS/2015	NIC Lab CVD-MALI	Centers for Disease Control and Prevention
EPI709278	PB1	Mali	2015-Apr-27	A/Mali/067 CS/2015	NIC Lab CVD-MALI	Centers for Disease Control and Prevention
EPI709273	NP	Mali	2015-Apr-27	A/Mali/067 CS/2015	NIC Lab CVD-MALI	Centers for Disease Control and Prevention
EPI709274	NS	Mali	2015-Apr-27	A/Mali/067 CS/2015	NIC Lab CVD-MALI	Centers for Disease Control and Prevention
EPI709275	MP	Mali	2015-Apr-27	A/Mali/067 CS/2015	NIC Lab CVD-MALI	Centers for Disease Control and Prevention
EPI709265	NP	Mali	2015-Apr-22	A/Mali/061 CS/2015	NIC Lab CVD-MALI	Centers for Disease Control and Prevention
EPI709266	NS	Mali	2015-Apr-22	A/Mali/061 CS/2015	NIC Lab CVD-MALI	Centers for Disease Control and Prevention
EPI709267	MP	Mali	2015-Apr-22	A/Mali/061 CS/2015	NIC Lab CVD-MALI	Centers for Disease Control and Prevention
EPI709268	PA	Mali	2015-Apr-22	A/Mali/061 CS/2015	NIC Lab CVD-MALI	Centers for Disease Control and Prevention
EPI709269	PB2	Mali	2015-Apr-22	A/Mali/061 CS/2015	NIC Lab CVD-MALI	Centers for Disease Control and Prevention
EPI709270	PB1	Mali	2015-Apr-22	A/Mali/061 CS/2015	NIC Lab CVD-MALI	Centers for Disease Control and Prevention
EPI709271	NA	Mali	2015-Apr-22	A/Mali/061 CS/2015	NIC Lab CVD-MALI	Centers for Disease Control and Prevention
EPI709272	HA	Mali	2015-Apr-22	A/Mali/061 CS/2015	NIC Lab CVD-MALI	Centers for Disease Control and Prevention
EPI709247	NA	Mali	2015-Apr-20	A/Mali/019 HGT/2015	NIC Lab CVD-MALI	Centers for Disease Control and Prevention
EPI709248	HA	Mali	2015-Apr-20	A/Mali/019 HGT/2015	NIC Lab CVD-MALI	Centers for Disease Control and Prevention
EPI709244	PA	Mali	2015-Apr-20	A/Mali/019 HGT/2015	NIC Lab CVD-MALI	Centers for Disease Control and Prevention
EPI709245	PB2	Mali	2015-Apr-20	A/Mali/019 HGT/2015	NIC Lab CVD-MALI	Centers for Disease Control and Prevention
EPI709246	PB1	Mali	2015-Apr-20	A/Mali/019 HGT/2015	NIC Lab CVD-MALI	Centers for Disease Control and Prevention
EPI709241	NP	Mali	2015-Apr-20	A/Mali/019 HGT/2015	NIC Lab CVD-MALI	Centers for Disease Control and Prevention
EPI709242	NS	Mali	2015-Apr-20	A/Mali/019 HGT/2015	NIC Lab CVD-MALI	Centers for Disease Control and Prevention
EPI709243	MP	Mali	2015-Apr-20	A/Mali/019 HGT/2015	NIC Lab CVD-MALI	Centers for Disease Control and Prevention
EPI709236	PA	Mali	2015-Apr-15	A/Mali/130 CI/2015	NIC Lab CVD-MALI	Centers for Disease Control and Prevention
EPI709237	PB2	Mali	2015-Apr-15	A/Mali/130 CI/2015	NIC Lab CVD-MALI	Centers for Disease Control and Prevention
EPI709238	PB1	Mali	2015-Apr-15	A/Mali/130 CI/2015	NIC Lab CVD-MALI	Centers for Disease Control and Prevention
EPI709233	NP	Mali	2015-Apr-15	A/Mali/130 CI/2015	NIC Lab CVD-MALI	Centers for Disease Control and Prevention
EPI709234	NS	Mali	2015-Apr-15	A/Mali/130 CI/2015	NIC Lab CVD-MALI	Centers for Disease Control and Prevention
EPI709235	MP	Mali	2015-Apr-15	A/Mali/130 CI/2015	NIC Lab CVD-MALI	Centers for Disease Control and Prevention
EPI709239	NA	Mali	2015-Apr-15	A/Mali/130 CI/2015	NIC Lab CVD-MALI	Centers for Disease Control and Prevention
EPI709240	HA	Mali	2015-Apr-15	A/Mali/130 CI/2015	NIC Lab CVD-MALI	Centers for Disease Control and Prevention
EPI709231	NA	Mali	2015-May-13	A/Mali/110 CH/2015	NIC Lab CVD-MALI	Centers for Disease Control and Prevention
EPI709232	HA	Mali	2015-May-13	A/Mali/110 CH/2015	NIC Lab CVD-MALI	Centers for Disease Control and Prevention
EPI709228	PA	Mali	2015-May-13	A/Mali/110 CH/2015	NIC Lab CVD-MALI	Centers for Disease Control and Prevention
EPI709229	PB2	Mali	2015-May-13	A/Mali/110 CH/2015	NIC Lab CVD-MALI	Centers for Disease Control and Prevention
EPI709230	PB1	Mali	2015-May-13	A/Mali/110 CH/2015	NIC Lab CVD-MALI	Centers for Disease Control and Prevention
EPI709225	NP	Mali	2015-May-13	A/Mali/110 CH/2015	NIC Lab CVD-MALI	Centers for Disease Control and Prevention
EPI709226	NS	Mali	2015-May-13	A/Mali/110 CH/2015	NIC Lab CVD-MALI	Centers for Disease Control and Prevention
EPI709227	MP	Mali	2015-May-13	A/Mali/110 CH/2015	NIC Lab CVD-MALI	Centers for Disease Control and Prevention
EPI709196	PA	Mali	2015-May-05	A/Mali/105 CH/2015	NIC Lab CVD-MALI	Centers for Disease Control and Prevention
EPI709197	PB2	Mali	2015-May-05	A/Mali/105 CH/2015	NIC Lab CVD-MALI	Centers for Disease Control and Prevention
EPI709198	PB1	Mali	2015-May-05	A/Mali/105 CH/2015	NIC Lab CVD-MALI	Centers for Disease Control and Prevention
EPI709193	NP	Mali	2015-May-05	A/Mali/105 CH/2015	NIC Lab CVD-MALI	Centers for Disease Control and Prevention
EPI709194	NS	Mali	2015-May-05	A/Mali/105 CH/2015	NIC Lab CVD-MALI	Centers for Disease Control and Prevention
EPI709195	MP	Mali	2015-May-05	A/Mali/105 CH/2015	NIC Lab CVD-MALI	Centers for Disease Control and Prevention
EPI709199	NA	Mali	2015-May-05	A/Mali/105 CH/2015	NIC Lab CVD-MALI	Centers for Disease Control and Prevention
EPI709200	HA	Mali	2015-May-05	A/Mali/105 CH/2015	NIC Lab CVD-MALI	Centers for Disease Control and Prevention
EPI706646	PB2	Vietnam	2015-Mar-03	A/Vietnam/0113/2015	Pasteur Institute, Influenza Laboratory	National Institute of Infectious Diseases (NIID)	Takashita,Emi; Fujisaki,Seiichiro; Shirakura,Masayuki; Watanabe,Shinji; Odagiri,Takato
EPI706647	PB1	Vietnam	2015-Mar-03	A/Vietnam/0113/2015	Pasteur Institute, Influenza Laboratory	National Institute of Infectious Diseases (NIID)	Takashita,Emi; Fujisaki,Seiichiro; Shirakura,Masayuki; Watanabe,Shinji; Odagiri,Takato
EPI706642	NP	Vietnam	2015-Mar-03	A/Vietnam/0113/2015	Pasteur Institute, Influenza Laboratory	National Institute of Infectious Diseases (NIID)	Takashita,Emi; Fujisaki,Seiichiro; Shirakura,Masayuki; Watanabe,Shinji; Odagiri,Takato
EPI706643	NS	Vietnam	2015-Mar-03	A/Vietnam/0113/2015	Pasteur Institute, Influenza Laboratory	National Institute of Infectious Diseases (NIID)	Takashita,Emi; Fujisaki,Seiichiro; Shirakura,Masayuki; Watanabe,Shinji; Odagiri,Takato
EPI706644	MP	Vietnam	2015-Mar-03	A/Vietnam/0113/2015	Pasteur Institute, Influenza Laboratory	National Institute of Infectious Diseases (NIID)	Takashita,Emi; Fujisaki,Seiichiro; Shirakura,Masayuki; Watanabe,Shinji; Odagiri,Takato
EPI706645	PA	Vietnam	2015-Mar-03	A/Vietnam/0113/2015	Pasteur Institute, Influenza Laboratory	National Institute of Infectious Diseases (NIID)	Takashita,Emi; Fujisaki,Seiichiro; Shirakura,Masayuki; Watanabe,Shinji; Odagiri,Takato
EPI706648	NA	Vietnam	2015-Mar-03	A/Vietnam/0113/2015	Pasteur Institute, Influenza Laboratory	National Institute of Infectious Diseases (NIID)	Takashita,Emi; Fujisaki,Seiichiro; Shirakura,Masayuki; Watanabe,Shinji; Odagiri,Takato
EPI706649	HA	Vietnam	2015-Mar-03	A/Vietnam/0113/2015	Pasteur Institute, Influenza Laboratory	National Institute of Infectious Diseases (NIID)	Takashita,Emi; Fujisaki,Seiichiro; Shirakura,Masayuki; Watanabe,Shinji; Odagiri,Takato
EPI699947	NA	Japan	2015-Mar-21	A/NIIGATA-C/40/2015	Niigata City Institute of Public Health and Environment	National Institute of Infectious Diseases (NIID)	Takashita,Emi; Fujisaki,Seiichiro; Shirakura,Masayuki; Watanabe,Shinji; Odagiri,Takato
EPI699948	HA	Japan	2015-Mar-21	A/NIIGATA-C/40/2015	Niigata City Institute of Public Health and Environment	National Institute of Infectious Diseases (NIID)	Takashita,Emi; Fujisaki,Seiichiro; Shirakura,Masayuki; Watanabe,Shinji; Odagiri,Takato
EPI698439	NP	Mali	2015-Mar-18	A/Mali/105 CI/2015	NIC Lab CVD-MALI	Centers for Disease Control and Prevention
EPI698440	NS	Mali	2015-Mar-18	A/Mali/105 CI/2015	NIC Lab CVD-MALI	Centers for Disease Control and Prevention
EPI698441	MP	Mali	2015-Mar-18	A/Mali/105 CI/2015	NIC Lab CVD-MALI	Centers for Disease Control and Prevention
EPI698442	NA	Mali	2015-Mar-18	A/Mali/105 CI/2015	NIC Lab CVD-MALI	Centers for Disease Control and Prevention
EPI698443	HA	Mali	2015-Mar-18	A/Mali/105 CI/2015	NIC Lab CVD-MALI	Centers for Disease Control and Prevention
EPI696106	HA	Russian Federation	2015-Mar-27	A/Astrakhan/RII59/2015		WHO National Influenza Centre Russian Federation
EPI695863	NP	Mali	2015-Apr-13	A/Mali/128 CI/2015	NIC Lab CVD-MALI	Centers for Disease Control and Prevention
EPI695864	NS	Mali	2015-Apr-13	A/Mali/128 CI/2015	NIC Lab CVD-MALI	Centers for Disease Control and Prevention
EPI695865	MP	Mali	2015-Apr-13	A/Mali/128 CI/2015	NIC Lab CVD-MALI	Centers for Disease Control and Prevention
EPI695869	NA	Mali	2015-Apr-13	A/Mali/128 CI/2015	NIC Lab CVD-MALI	Centers for Disease Control and Prevention
EPI695870	HA	Mali	2015-Apr-13	A/Mali/128 CI/2015	NIC Lab CVD-MALI	Centers for Disease Control and Prevention
EPI695866	PA	Mali	2015-Apr-13	A/Mali/128 CI/2015	NIC Lab CVD-MALI	Centers for Disease Control and Prevention
EPI695867	PB2	Mali	2015-Apr-13	A/Mali/128 CI/2015	NIC Lab CVD-MALI	Centers for Disease Control and Prevention
EPI695868	PB1	Mali	2015-Apr-13	A/Mali/128 CI/2015	NIC Lab CVD-MALI	Centers for Disease Control and Prevention
EPI694405	PA	Australia	2015-Apr-22	A/Brisbane/82/2015	WHO Collaborating Centre for Reference and Research on Influenza	Centers for Disease Control and Prevention
EPI694406	PB2	Australia	2015-Apr-22	A/Brisbane/82/2015	WHO Collaborating Centre for Reference and Research on Influenza	Centers for Disease Control and Prevention
EPI694402	NP	Australia	2015-Apr-22	A/Brisbane/82/2015	WHO Collaborating Centre for Reference and Research on Influenza	Centers for Disease Control and Prevention
EPI694403	NS	Australia	2015-Apr-22	A/Brisbane/82/2015	WHO Collaborating Centre for Reference and Research on Influenza	Centers for Disease Control and Prevention
EPI694404	MP	Australia	2015-Apr-22	A/Brisbane/82/2015	WHO Collaborating Centre for Reference and Research on Influenza	Centers for Disease Control and Prevention
EPI694407	PB1	Australia	2015-Apr-22	A/Brisbane/82/2015	WHO Collaborating Centre for Reference and Research on Influenza	Centers for Disease Control and Prevention
EPI694408	NA	Australia	2015-Apr-22	A/Brisbane/82/2015	WHO Collaborating Centre for Reference and Research on Influenza	Centers for Disease Control and Prevention
EPI694409	HA	Australia	2015-Apr-22	A/Brisbane/82/2015	WHO Collaborating Centre for Reference and Research on Influenza	Centers for Disease Control and Prevention
EPI688561	PA	Mali	2015-Apr-09	A/Mali/56 CS/2015	NIC Lab CVD-MALI	Centers for Disease Control and Prevention
EPI688562	PB2	Mali	2015-Apr-09	A/Mali/56 CS/2015	NIC Lab CVD-MALI	Centers for Disease Control and Prevention
EPI688563	PB1	Mali	2015-Apr-09	A/Mali/56 CS/2015	NIC Lab CVD-MALI	Centers for Disease Control and Prevention
EPI688558	NP	Mali	2015-Apr-09	A/Mali/56 CS/2015	NIC Lab CVD-MALI	Centers for Disease Control and Prevention
EPI688559	NS	Mali	2015-Apr-09	A/Mali/56 CS/2015	NIC Lab CVD-MALI	Centers for Disease Control and Prevention
EPI688560	MP	Mali	2015-Apr-09	A/Mali/56 CS/2015	NIC Lab CVD-MALI	Centers for Disease Control and Prevention
EPI688564	NA	Mali	2015-Apr-09	A/Mali/56 CS/2015	NIC Lab CVD-MALI	Centers for Disease Control and Prevention
EPI688565	HA	Mali	2015-Apr-09	A/Mali/56 CS/2015	NIC Lab CVD-MALI	Centers for Disease Control and Prevention
EPI688518	NP	Mali	2015-Mar-04	A/Mali/61 CH/2015	NIC Lab CVD-MALI	Centers for Disease Control and Prevention
EPI688519	NS	Mali	2015-Mar-04	A/Mali/61 CH/2015	NIC Lab CVD-MALI	Centers for Disease Control and Prevention
EPI688520	MP	Mali	2015-Mar-04	A/Mali/61 CH/2015	NIC Lab CVD-MALI	Centers for Disease Control and Prevention
EPI688521	PA	Mali	2015-Mar-04	A/Mali/61 CH/2015	NIC Lab CVD-MALI	Centers for Disease Control and Prevention
EPI688522	PB2	Mali	2015-Mar-04	A/Mali/61 CH/2015	NIC Lab CVD-MALI	Centers for Disease Control and Prevention
EPI688523	PB1	Mali	2015-Mar-04	A/Mali/61 CH/2015	NIC Lab CVD-MALI	Centers for Disease Control and Prevention
EPI688524	NA	Mali	2015-Mar-04	A/Mali/61 CH/2015	NIC Lab CVD-MALI	Centers for Disease Control and Prevention
EPI688525	HA	Mali	2015-Mar-04	A/Mali/61 CH/2015	NIC Lab CVD-MALI	Centers for Disease Control and Prevention
EPI685988	NP	China	2015-Apr-09	A/Hubei-Dongbao/1205/2015	WHO Chinese National Influenza Center	Centers for Disease Control and Prevention
EPI685989	NS	China	2015-Apr-09	A/Hubei-Dongbao/1205/2015	WHO Chinese National Influenza Center	Centers for Disease Control and Prevention
EPI685990	MP	China	2015-Apr-09	A/Hubei-Dongbao/1205/2015	WHO Chinese National Influenza Center	Centers for Disease Control and Prevention
EPI685991	NA	China	2015-Apr-09	A/Hubei-Dongbao/1205/2015	WHO Chinese National Influenza Center	Centers for Disease Control and Prevention
EPI685992	HA	China	2015-Apr-09	A/Hubei-Dongbao/1205/2015	WHO Chinese National Influenza Center	Centers for Disease Control and Prevention
EPI685980	NP	United States	2015-Jun-16	A/Washington/45/2015	Washington State Public Health Laboratory	Centers for Disease Control and Prevention
EPI685981	NS	United States	2015-Jun-16	A/Washington/45/2015	Washington State Public Health Laboratory	Centers for Disease Control and Prevention
EPI685982	MP	United States	2015-Jun-16	A/Washington/45/2015	Washington State Public Health Laboratory	Centers for Disease Control and Prevention
EPI685983	PA	United States	2015-Jun-16	A/Washington/45/2015	Washington State Public Health Laboratory	Centers for Disease Control and Prevention
EPI685984	PB2	United States	2015-Jun-16	A/Washington/45/2015	Washington State Public Health Laboratory	Centers for Disease Control and Prevention
EPI685985	PB1	United States	2015-Jun-16	A/Washington/45/2015	Washington State Public Health Laboratory	Centers for Disease Control and Prevention
EPI685986	NA	United States	2015-Jun-16	A/Washington/45/2015	Washington State Public Health Laboratory	Centers for Disease Control and Prevention
EPI685987	HA	United States	2015-Jun-16	A/Washington/45/2015	Washington State Public Health Laboratory	Centers for Disease Control and Prevention
EPI685832	NP	Lao, People's Democratic Republic	2015-Jun-29	A/Laos/662/2015	National Center for Laboratory and Epidemiology	Centers for Disease Control and Prevention
EPI685833	NS	Lao, People's Democratic Republic	2015-Jun-29	A/Laos/662/2015	National Center for Laboratory and Epidemiology	Centers for Disease Control and Prevention
EPI685834	MP	Lao, People's Democratic Republic	2015-Jun-29	A/Laos/662/2015	National Center for Laboratory and Epidemiology	Centers for Disease Control and Prevention
EPI685835	PA	Lao, People's Democratic Republic	2015-Jun-29	A/Laos/662/2015	National Center for Laboratory and Epidemiology	Centers for Disease Control and Prevention
EPI685836	PB2	Lao, People's Democratic Republic	2015-Jun-29	A/Laos/662/2015	National Center for Laboratory and Epidemiology	Centers for Disease Control and Prevention
EPI685837	PB1	Lao, People's Democratic Republic	2015-Jun-29	A/Laos/662/2015	National Center for Laboratory and Epidemiology	Centers for Disease Control and Prevention
EPI685838	NA	Lao, People's Democratic Republic	2015-Jun-29	A/Laos/662/2015	National Center for Laboratory and Epidemiology	Centers for Disease Control and Prevention
EPI685839	HA	Lao, People's Democratic Republic	2015-Jun-29	A/Laos/662/2015	National Center for Laboratory and Epidemiology	Centers for Disease Control and Prevention
EPI683618	NP	Argentina	2015-Jun-30	A/Argentina/103/2015	Instituto Nacional de Enfermedades Infecciosas	Centers for Disease Control and Prevention
EPI683619	NS	Argentina	2015-Jun-30	A/Argentina/103/2015	Instituto Nacional de Enfermedades Infecciosas	Centers for Disease Control and Prevention
EPI683620	MP	Argentina	2015-Jun-30	A/Argentina/103/2015	Instituto Nacional de Enfermedades Infecciosas	Centers for Disease Control and Prevention
EPI683621	PA	Argentina	2015-Jun-30	A/Argentina/103/2015	Instituto Nacional de Enfermedades Infecciosas	Centers for Disease Control and Prevention
EPI683622	PB2	Argentina	2015-Jun-30	A/Argentina/103/2015	Instituto Nacional de Enfermedades Infecciosas	Centers for Disease Control and Prevention
EPI683623	PB1	Argentina	2015-Jun-30	A/Argentina/103/2015	Instituto Nacional de Enfermedades Infecciosas	Centers for Disease Control and Prevention
EPI683624	NA	Argentina	2015-Jun-30	A/Argentina/103/2015	Instituto Nacional de Enfermedades Infecciosas	Centers for Disease Control and Prevention
EPI683625	HA	Argentina	2015-Jun-30	A/Argentina/103/2015	Instituto Nacional de Enfermedades Infecciosas	Centers for Disease Control and Prevention
EPI683586	NP	Argentina	2015-Jun-15	A/Argentina/24/2015	Instituto Nacional de Enfermedades Infecciosas	Centers for Disease Control and Prevention
EPI683587	NS	Argentina	2015-Jun-15	A/Argentina/24/2015	Instituto Nacional de Enfermedades Infecciosas	Centers for Disease Control and Prevention
EPI683588	MP	Argentina	2015-Jun-15	A/Argentina/24/2015	Instituto Nacional de Enfermedades Infecciosas	Centers for Disease Control and Prevention
EPI683589	PA	Argentina	2015-Jun-15	A/Argentina/24/2015	Instituto Nacional de Enfermedades Infecciosas	Centers for Disease Control and Prevention
EPI683590	PB2	Argentina	2015-Jun-15	A/Argentina/24/2015	Instituto Nacional de Enfermedades Infecciosas	Centers for Disease Control and Prevention
EPI683591	PB1	Argentina	2015-Jun-15	A/Argentina/24/2015	Instituto Nacional de Enfermedades Infecciosas	Centers for Disease Control and Prevention
EPI683592	NA	Argentina	2015-Jun-15	A/Argentina/24/2015	Instituto Nacional de Enfermedades Infecciosas	Centers for Disease Control and Prevention
EPI683593	HA	Argentina	2015-Jun-15	A/Argentina/24/2015	Instituto Nacional de Enfermedades Infecciosas	Centers for Disease Control and Prevention
EPI683570	NP	Argentina	2015-Jun-15	A/Argentina/23/2015	Instituto Nacional de Enfermedades Infecciosas	Centers for Disease Control and Prevention
EPI683571	NS	Argentina	2015-Jun-15	A/Argentina/23/2015	Instituto Nacional de Enfermedades Infecciosas	Centers for Disease Control and Prevention
EPI683572	MP	Argentina	2015-Jun-15	A/Argentina/23/2015	Instituto Nacional de Enfermedades Infecciosas	Centers for Disease Control and Prevention
EPI683573	PA	Argentina	2015-Jun-15	A/Argentina/23/2015	Instituto Nacional de Enfermedades Infecciosas	Centers for Disease Control and Prevention
EPI683574	PB2	Argentina	2015-Jun-15	A/Argentina/23/2015	Instituto Nacional de Enfermedades Infecciosas	Centers for Disease Control and Prevention
EPI683575	PB1	Argentina	2015-Jun-15	A/Argentina/23/2015	Instituto Nacional de Enfermedades Infecciosas	Centers for Disease Control and Prevention
EPI683576	NA	Argentina	2015-Jun-15	A/Argentina/23/2015	Instituto Nacional de Enfermedades Infecciosas	Centers for Disease Control and Prevention
EPI683577	HA	Argentina	2015-Jun-15	A/Argentina/23/2015	Instituto Nacional de Enfermedades Infecciosas	Centers for Disease Control and Prevention
EPI683562	NP	Argentina	2015-Jun-15	A/Argentina/23/2015	Instituto Nacional de Enfermedades Infecciosas	Centers for Disease Control and Prevention
EPI683563	NS	Argentina	2015-Jun-15	A/Argentina/23/2015	Instituto Nacional de Enfermedades Infecciosas	Centers for Disease Control and Prevention
EPI683564	MP	Argentina	2015-Jun-15	A/Argentina/23/2015	Instituto Nacional de Enfermedades Infecciosas	Centers for Disease Control and Prevention
EPI683565	PA	Argentina	2015-Jun-15	A/Argentina/23/2015	Instituto Nacional de Enfermedades Infecciosas	Centers for Disease Control and Prevention
EPI683566	PB2	Argentina	2015-Jun-15	A/Argentina/23/2015	Instituto Nacional de Enfermedades Infecciosas	Centers for Disease Control and Prevention
EPI683567	PB1	Argentina	2015-Jun-15	A/Argentina/23/2015	Instituto Nacional de Enfermedades Infecciosas	Centers for Disease Control and Prevention
EPI683568	NA	Argentina	2015-Jun-15	A/Argentina/23/2015	Instituto Nacional de Enfermedades Infecciosas	Centers for Disease Control and Prevention
EPI683569	HA	Argentina	2015-Jun-15	A/Argentina/23/2015	Instituto Nacional de Enfermedades Infecciosas	Centers for Disease Control and Prevention
EPI683490	NP	Russian Federation	2015-Mar-05	A/Yekaterinburg/239/2015	State Research Center of Virology and Biotechnology (VECTOR)	Centers for Disease Control and Prevention
EPI683491	NS	Russian Federation	2015-Mar-05	A/Yekaterinburg/239/2015	State Research Center of Virology and Biotechnology (VECTOR)	Centers for Disease Control and Prevention
EPI683492	MP	Russian Federation	2015-Mar-05	A/Yekaterinburg/239/2015	State Research Center of Virology and Biotechnology (VECTOR)	Centers for Disease Control and Prevention
EPI683493	PA	Russian Federation	2015-Mar-05	A/Yekaterinburg/239/2015	State Research Center of Virology and Biotechnology (VECTOR)	Centers for Disease Control and Prevention
EPI683494	PB2	Russian Federation	2015-Mar-05	A/Yekaterinburg/239/2015	State Research Center of Virology and Biotechnology (VECTOR)	Centers for Disease Control and Prevention
EPI683495	PB1	Russian Federation	2015-Mar-05	A/Yekaterinburg/239/2015	State Research Center of Virology and Biotechnology (VECTOR)	Centers for Disease Control and Prevention
EPI683496	NA	Russian Federation	2015-Mar-05	A/Yekaterinburg/239/2015	State Research Center of Virology and Biotechnology (VECTOR)	Centers for Disease Control and Prevention
EPI683497	HA	Russian Federation	2015-Mar-05	A/Yekaterinburg/239/2015	State Research Center of Virology and Biotechnology (VECTOR)	Centers for Disease Control and Prevention
EPI683482	NP	Russian Federation	2015-Mar-05	A/Yekaterinburg/239/2015	State Research Center of Virology and Biotechnology (VECTOR)	Centers for Disease Control and Prevention
EPI683483	NS	Russian Federation	2015-Mar-05	A/Yekaterinburg/239/2015	State Research Center of Virology and Biotechnology (VECTOR)	Centers for Disease Control and Prevention
EPI683484	MP	Russian Federation	2015-Mar-05	A/Yekaterinburg/239/2015	State Research Center of Virology and Biotechnology (VECTOR)	Centers for Disease Control and Prevention
EPI683485	PA	Russian Federation	2015-Mar-05	A/Yekaterinburg/239/2015	State Research Center of Virology and Biotechnology (VECTOR)	Centers for Disease Control and Prevention
EPI683486	PB2	Russian Federation	2015-Mar-05	A/Yekaterinburg/239/2015	State Research Center of Virology and Biotechnology (VECTOR)	Centers for Disease Control and Prevention
EPI683487	PB1	Russian Federation	2015-Mar-05	A/Yekaterinburg/239/2015	State Research Center of Virology and Biotechnology (VECTOR)	Centers for Disease Control and Prevention
EPI683488	NA	Russian Federation	2015-Mar-05	A/Yekaterinburg/239/2015	State Research Center of Virology and Biotechnology (VECTOR)	Centers for Disease Control and Prevention
EPI683489	HA	Russian Federation	2015-Mar-05	A/Yekaterinburg/239/2015	State Research Center of Virology and Biotechnology (VECTOR)	Centers for Disease Control and Prevention
EPI683327	NP	Australia	2015-Mar-13	A/South Australia/21/2015	WHO Collaborating Centre for Reference and Research on Influenza	Centers for Disease Control and Prevention
EPI683328	NS	Australia	2015-Mar-13	A/South Australia/21/2015	WHO Collaborating Centre for Reference and Research on Influenza	Centers for Disease Control and Prevention
EPI683329	MP	Australia	2015-Mar-13	A/South Australia/21/2015	WHO Collaborating Centre for Reference and Research on Influenza	Centers for Disease Control and Prevention
EPI683330	PA	Australia	2015-Mar-13	A/South Australia/21/2015	WHO Collaborating Centre for Reference and Research on Influenza	Centers for Disease Control and Prevention
EPI683331	PB2	Australia	2015-Mar-13	A/South Australia/21/2015	WHO Collaborating Centre for Reference and Research on Influenza	Centers for Disease Control and Prevention
EPI683332	PB1	Australia	2015-Mar-13	A/South Australia/21/2015	WHO Collaborating Centre for Reference and Research on Influenza	Centers for Disease Control and Prevention
EPI683333	NA	Australia	2015-Mar-13	A/South Australia/21/2015	WHO Collaborating Centre for Reference and Research on Influenza	Centers for Disease Control and Prevention
EPI683334	HA	Australia	2015-Mar-13	A/South Australia/21/2015	WHO Collaborating Centre for Reference and Research on Influenza	Centers for Disease Control and Prevention
EPI683319	NP	Australia	2015-May-16	A/Victoria/511/2015	WHO Collaborating Centre for Reference and Research on Influenza	Centers for Disease Control and Prevention
EPI683320	NS	Australia	2015-May-16	A/Victoria/511/2015	WHO Collaborating Centre for Reference and Research on Influenza	Centers for Disease Control and Prevention
EPI683321	MP	Australia	2015-May-16	A/Victoria/511/2015	WHO Collaborating Centre for Reference and Research on Influenza	Centers for Disease Control and Prevention
EPI683322	PA	Australia	2015-May-16	A/Victoria/511/2015	WHO Collaborating Centre for Reference and Research on Influenza	Centers for Disease Control and Prevention
EPI683323	PB2	Australia	2015-May-16	A/Victoria/511/2015	WHO Collaborating Centre for Reference and Research on Influenza	Centers for Disease Control and Prevention
EPI683324	PB1	Australia	2015-May-16	A/Victoria/511/2015	WHO Collaborating Centre for Reference and Research on Influenza	Centers for Disease Control and Prevention
EPI683325	NA	Australia	2015-May-16	A/Victoria/511/2015	WHO Collaborating Centre for Reference and Research on Influenza	Centers for Disease Control and Prevention
EPI683326	HA	Australia	2015-May-16	A/Victoria/511/2015	WHO Collaborating Centre for Reference and Research on Influenza	Centers for Disease Control and Prevention
EPI683263	NP	United States	2015-Jun-23	A/Alaska/47/2015	Alaska State Virology Lab	Centers for Disease Control and Prevention
EPI683264	NS	United States	2015-Jun-23	A/Alaska/47/2015	Alaska State Virology Lab	Centers for Disease Control and Prevention
EPI683265	MP	United States	2015-Jun-23	A/Alaska/47/2015	Alaska State Virology Lab	Centers for Disease Control and Prevention
EPI683266	PA	United States	2015-Jun-23	A/Alaska/47/2015	Alaska State Virology Lab	Centers for Disease Control and Prevention
EPI683267	PB2	United States	2015-Jun-23	A/Alaska/47/2015	Alaska State Virology Lab	Centers for Disease Control and Prevention
EPI683268	PB1	United States	2015-Jun-23	A/Alaska/47/2015	Alaska State Virology Lab	Centers for Disease Control and Prevention
EPI683269	NA	United States	2015-Jun-23	A/Alaska/47/2015	Alaska State Virology Lab	Centers for Disease Control and Prevention
EPI683270	HA	United States	2015-Jun-23	A/Alaska/47/2015	Alaska State Virology Lab	Centers for Disease Control and Prevention
EPI683247	NP	Lao, People's Democratic Republic	2015-Jun-22	A/Laos/648/2015	National Center for Laboratory and Epidemiology	Centers for Disease Control and Prevention
EPI683248	NS	Lao, People's Democratic Republic	2015-Jun-22	A/Laos/648/2015	National Center for Laboratory and Epidemiology	Centers for Disease Control and Prevention
EPI683249	MP	Lao, People's Democratic Republic	2015-Jun-22	A/Laos/648/2015	National Center for Laboratory and Epidemiology	Centers for Disease Control and Prevention
EPI683250	PA	Lao, People's Democratic Republic	2015-Jun-22	A/Laos/648/2015	National Center for Laboratory and Epidemiology	Centers for Disease Control and Prevention
EPI683251	PB2	Lao, People's Democratic Republic	2015-Jun-22	A/Laos/648/2015	National Center for Laboratory and Epidemiology	Centers for Disease Control and Prevention
EPI683252	PB1	Lao, People's Democratic Republic	2015-Jun-22	A/Laos/648/2015	National Center for Laboratory and Epidemiology	Centers for Disease Control and Prevention
EPI683253	NA	Lao, People's Democratic Republic	2015-Jun-22	A/Laos/648/2015	National Center for Laboratory and Epidemiology	Centers for Disease Control and Prevention
EPI683254	HA	Lao, People's Democratic Republic	2015-Jun-22	A/Laos/648/2015	National Center for Laboratory and Epidemiology	Centers for Disease Control and Prevention
EPI682679	HA	France	2015-Mar-05	A/Corsica/3521-06/2015		Other Database Import	Falchi,A.; Masse,S.; Minodier,L.
EPI682678	HA	France	2015-Mar-02	A/Corsica/3501-08/2015		Other Database Import	Falchi,A.; Masse,S.; Minodier,L.
EPI679566	NP	Brazil	2015-Jun-22	A/Pernambuco/136136-IEC/2015	National Influenza Center	Centers for Disease Control and Prevention
EPI679567	NS	Brazil	2015-Jun-22	A/Pernambuco/136136-IEC/2015	National Influenza Center	Centers for Disease Control and Prevention
EPI679568	MP	Brazil	2015-Jun-22	A/Pernambuco/136136-IEC/2015	National Influenza Center	Centers for Disease Control and Prevention
EPI679569	PA	Brazil	2015-Jun-22	A/Pernambuco/136136-IEC/2015	National Influenza Center	Centers for Disease Control and Prevention
EPI679570	PB2	Brazil	2015-Jun-22	A/Pernambuco/136136-IEC/2015	National Influenza Center	Centers for Disease Control and Prevention
EPI679571	PB1	Brazil	2015-Jun-22	A/Pernambuco/136136-IEC/2015	National Influenza Center	Centers for Disease Control and Prevention
EPI679572	NA	Brazil	2015-Jun-22	A/Pernambuco/136136-IEC/2015	National Influenza Center	Centers for Disease Control and Prevention
EPI679573	HA	Brazil	2015-Jun-22	A/Pernambuco/136136-IEC/2015	National Influenza Center	Centers for Disease Control and Prevention
EPI679485	NP	Lao, People's Democratic Republic	2015-Jun-27	A/Laos/438/2015	National Center for Laboratory and Epidemiology	Centers for Disease Control and Prevention
EPI679486	NS	Lao, People's Democratic Republic	2015-Jun-27	A/Laos/438/2015	National Center for Laboratory and Epidemiology	Centers for Disease Control and Prevention
EPI679487	MP	Lao, People's Democratic Republic	2015-Jun-27	A/Laos/438/2015	National Center for Laboratory and Epidemiology	Centers for Disease Control and Prevention
EPI679488	PA	Lao, People's Democratic Republic	2015-Jun-27	A/Laos/438/2015	National Center for Laboratory and Epidemiology	Centers for Disease Control and Prevention
EPI679489	PB2	Lao, People's Democratic Republic	2015-Jun-27	A/Laos/438/2015	National Center for Laboratory and Epidemiology	Centers for Disease Control and Prevention
EPI679490	PB1	Lao, People's Democratic Republic	2015-Jun-27	A/Laos/438/2015	National Center for Laboratory and Epidemiology	Centers for Disease Control and Prevention
EPI679491	NA	Lao, People's Democratic Republic	2015-Jun-27	A/Laos/438/2015	National Center for Laboratory and Epidemiology	Centers for Disease Control and Prevention
EPI679492	HA	Lao, People's Democratic Republic	2015-Jun-27	A/Laos/438/2015	National Center for Laboratory and Epidemiology	Centers for Disease Control and Prevention
EPI679356	PB1	United States	2015-Jun-27	A/Alaska/106/2015	Alaska State Virology Lab	Centers for Disease Control and Prevention
EPI679351	NP	United States	2015-Jun-27	A/Alaska/106/2015	Alaska State Virology Lab	Centers for Disease Control and Prevention
EPI679352	NS	United States	2015-Jun-27	A/Alaska/106/2015	Alaska State Virology Lab	Centers for Disease Control and Prevention
EPI679353	MP	United States	2015-Jun-27	A/Alaska/106/2015	Alaska State Virology Lab	Centers for Disease Control and Prevention
EPI679354	PA	United States	2015-Jun-27	A/Alaska/106/2015	Alaska State Virology Lab	Centers for Disease Control and Prevention
EPI679355	PB2	United States	2015-Jun-27	A/Alaska/106/2015	Alaska State Virology Lab	Centers for Disease Control and Prevention
EPI679357	NA	United States	2015-Jun-27	A/Alaska/106/2015	Alaska State Virology Lab	Centers for Disease Control and Prevention
EPI679358	HA	United States	2015-Jun-27	A/Alaska/106/2015	Alaska State Virology Lab	Centers for Disease Control and Prevention
EPI678753	HA	Chile	2015-Jun-15	A/Santiago/40992/2015	Instituto de Salud Publica de Chile	Instituto de Salud Publica de Chile
EPI679318	NA	Chile	2015-Jun-15	A/Santiago/40992/2015	Instituto de Salud Publica de Chile	Instituto de Salud Publica de Chile
EPI678752	HA	Chile	2015-Jun-04	A/Rancagua/37228/2015	Instituto de Salud Publica de Chile	Instituto de Salud Publica de Chile
EPI679317	NA	Chile	2015-Jun-04	A/Rancagua/37228/2015	Instituto de Salud Publica de Chile	Instituto de Salud Publica de Chile
EPI678751	HA	Chile	2015-May-26	A/Arica/36666/2015	Instituto de Salud Publica de Chile	Instituto de Salud Publica de Chile
EPI679316	NA	Chile	2015-May-26	A/Arica/36666/2015	Instituto de Salud Publica de Chile	Instituto de Salud Publica de Chile
EPI679315	NA	Chile	2015-Mar-04	A/Santiago/18431/2015	Instituto de Salud Publica de Chile	Instituto de Salud Publica de Chile
EPI678750	HA	Chile	2015-Mar-04	A/Santiago/18431/2015	Instituto de Salud Publica de Chile	Instituto de Salud Publica de Chile
EPI679314	NA	Chile	2015-Mar-09	A/Santiago/17129/2015	Instituto de Salud Publica de Chile	Instituto de Salud Publica de Chile
EPI678749	HA	Chile	2015-Mar-09	A/Santiago/17129/2015	Instituto de Salud Publica de Chile	Instituto de Salud Publica de Chile
EPI678196	NA	France	2015-Mar-10	A/Alsace/1467/2015	Institut Pasteur	Institut Pasteur
EPI678195	HA	France	2015-Mar-10	A/Alsace/1467/2015	Institut Pasteur	Institut Pasteur
EPI678197	MP	France	2015-Mar-10	A/Alsace/1467/2015	Institut Pasteur	Institut Pasteur
EPI676858	NP	China	2015-Mar-03	A/Jilin-Yanji/1179/2015	WHO Chinese National Influenza Center	Centers for Disease Control and Prevention
EPI676859	NS	China	2015-Mar-03	A/Jilin-Yanji/1179/2015	WHO Chinese National Influenza Center	Centers for Disease Control and Prevention
EPI676860	MP	China	2015-Mar-03	A/Jilin-Yanji/1179/2015	WHO Chinese National Influenza Center	Centers for Disease Control and Prevention
EPI676861	PA	China	2015-Mar-03	A/Jilin-Yanji/1179/2015	WHO Chinese National Influenza Center	Centers for Disease Control and Prevention
EPI676862	PB2	China	2015-Mar-03	A/Jilin-Yanji/1179/2015	WHO Chinese National Influenza Center	Centers for Disease Control and Prevention
EPI676863	PB1	China	2015-Mar-03	A/Jilin-Yanji/1179/2015	WHO Chinese National Influenza Center	Centers for Disease Control and Prevention
EPI676864	NA	China	2015-Mar-03	A/Jilin-Yanji/1179/2015	WHO Chinese National Influenza Center	Centers for Disease Control and Prevention
EPI676865	HA	China	2015-Mar-03	A/Jilin-Yanji/1179/2015	WHO Chinese National Influenza Center	Centers for Disease Control and Prevention
EPI676850	NP	China	2015-Jun-15	A/Hunan-Wuling/11088/2015	WHO Chinese National Influenza Center	Centers for Disease Control and Prevention
EPI676851	NS	China	2015-Jun-15	A/Hunan-Wuling/11088/2015	WHO Chinese National Influenza Center	Centers for Disease Control and Prevention
EPI676852	MP	China	2015-Jun-15	A/Hunan-Wuling/11088/2015	WHO Chinese National Influenza Center	Centers for Disease Control and Prevention
EPI676853	PA	China	2015-Jun-15	A/Hunan-Wuling/11088/2015	WHO Chinese National Influenza Center	Centers for Disease Control and Prevention
EPI676854	PB2	China	2015-Jun-15	A/Hunan-Wuling/11088/2015	WHO Chinese National Influenza Center	Centers for Disease Control and Prevention
EPI676855	PB1	China	2015-Jun-15	A/Hunan-Wuling/11088/2015	WHO Chinese National Influenza Center	Centers for Disease Control and Prevention
EPI676856	NA	China	2015-Jun-15	A/Hunan-Wuling/11088/2015	WHO Chinese National Influenza Center	Centers for Disease Control and Prevention
EPI676857	HA	China	2015-Jun-15	A/Hunan-Wuling/11088/2015	WHO Chinese National Influenza Center	Centers for Disease Control and Prevention
EPI676837	NP	China	2015-May-06	A/Liaoning-Baita/1293/2015	WHO Chinese National Influenza Center	Centers for Disease Control and Prevention
EPI676838	NS	China	2015-May-06	A/Liaoning-Baita/1293/2015	WHO Chinese National Influenza Center	Centers for Disease Control and Prevention
EPI676839	MP	China	2015-May-06	A/Liaoning-Baita/1293/2015	WHO Chinese National Influenza Center	Centers for Disease Control and Prevention
EPI676840	PA	China	2015-May-06	A/Liaoning-Baita/1293/2015	WHO Chinese National Influenza Center	Centers for Disease Control and Prevention
EPI676841	PB2	China	2015-May-06	A/Liaoning-Baita/1293/2015	WHO Chinese National Influenza Center	Centers for Disease Control and Prevention
EPI676842	PB1	China	2015-May-06	A/Liaoning-Baita/1293/2015	WHO Chinese National Influenza Center	Centers for Disease Control and Prevention
EPI676843	NA	China	2015-May-06	A/Liaoning-Baita/1293/2015	WHO Chinese National Influenza Center	Centers for Disease Control and Prevention
EPI676844	HA	China	2015-May-06	A/Liaoning-Baita/1293/2015	WHO Chinese National Influenza Center	Centers for Disease Control and Prevention
EPI676813	NP	United States	2015-Jun-16	A/Washington/45/2015	Washington State Public Health Laboratory	Centers for Disease Control and Prevention
EPI676814	NS	United States	2015-Jun-16	A/Washington/45/2015	Washington State Public Health Laboratory	Centers for Disease Control and Prevention
EPI676815	MP	United States	2015-Jun-16	A/Washington/45/2015	Washington State Public Health Laboratory	Centers for Disease Control and Prevention
EPI676816	PA	United States	2015-Jun-16	A/Washington/45/2015	Washington State Public Health Laboratory	Centers for Disease Control and Prevention
EPI676817	PB2	United States	2015-Jun-16	A/Washington/45/2015	Washington State Public Health Laboratory	Centers for Disease Control and Prevention
EPI676818	PB1	United States	2015-Jun-16	A/Washington/45/2015	Washington State Public Health Laboratory	Centers for Disease Control and Prevention
EPI676819	NA	United States	2015-Jun-16	A/Washington/45/2015	Washington State Public Health Laboratory	Centers for Disease Control and Prevention
EPI676820	HA	United States	2015-Jun-16	A/Washington/45/2015	Washington State Public Health Laboratory	Centers for Disease Control and Prevention
EPI676393	MP	France	2015-Mar-11	A/Lorraine/1434/2015	Institut Pasteur	Institut Pasteur
EPI676391	HA	France	2015-Mar-11	A/Lorraine/1434/2015	Institut Pasteur	Institut Pasteur
EPI676392	NA	France	2015-Mar-11	A/Lorraine/1434/2015	Institut Pasteur	Institut Pasteur
EPI676387	HA	France	2015-Mar-06	A/Lorraine/1401/2015	Institut Pasteur	Institut Pasteur
EPI676388	NA	France	2015-Mar-06	A/Lorraine/1401/2015	Institut Pasteur	Institut Pasteur
EPI676389	MP	France	2015-Mar-06	A/Lorraine/1401/2015	Institut Pasteur	Institut Pasteur
EPI676323	MP	South Africa	2015-Jun-14	A/South Africa/3663/2015	National Institute for Communicable Disease	WHO Collaborating Centre for Reference and Research on Influenza	Deng,Y-M; Iannello,P; Spirason,N; Lau,H; Komadina, N
EPI676324	NA	South Africa	2015-Jun-14	A/South Africa/3663/2015	National Institute for Communicable Disease	WHO Collaborating Centre for Reference and Research on Influenza	Deng,Y-M; Iannello,P; Spirason,N; Lau,H; Komadina, N
EPI676325	HA	South Africa	2015-Jun-14	A/South Africa/3663/2015	National Institute for Communicable Disease	WHO Collaborating Centre for Reference and Research on Influenza	Deng,Y-M; Iannello,P; Spirason,N; Lau,H; Komadina, N
EPI676320	MP	South Africa	2015-Jun-04	A/South Africa/2982/2015	National Institute for Communicable Disease	WHO Collaborating Centre for Reference and Research on Influenza	Deng,Y-M; Iannello,P; Spirason,N; Lau,H; Komadina, N
EPI676321	NA	South Africa	2015-Jun-04	A/South Africa/2982/2015	National Institute for Communicable Disease	WHO Collaborating Centre for Reference and Research on Influenza	Deng,Y-M; Iannello,P; Spirason,N; Lau,H; Komadina, N
EPI676322	HA	South Africa	2015-Jun-04	A/South Africa/2982/2015	National Institute for Communicable Disease	WHO Collaborating Centre for Reference and Research on Influenza	Deng,Y-M; Iannello,P; Spirason,N; Lau,H; Komadina, N
EPI676159	MP	Macao	2015-Jun-12	A/Macau/611637/2015	Laboratorio De Saude Publico	WHO Collaborating Centre for Reference and Research on Influenza	Deng,Y-M; Iannello,P; Spirason,N; Lau,H; Komadina, N
EPI676160	NA	Macao	2015-Jun-12	A/Macau/611637/2015	Laboratorio De Saude Publico	WHO Collaborating Centre for Reference and Research on Influenza	Deng,Y-M; Iannello,P; Spirason,N; Lau,H; Komadina, N
EPI676161	HA	Macao	2015-Jun-12	A/Macau/611637/2015	Laboratorio De Saude Publico	WHO Collaborating Centre for Reference and Research on Influenza	Deng,Y-M; Iannello,P; Spirason,N; Lau,H; Komadina, N
EPI676147	MP	Macao	2015-Jun-24	A/Macau/611810/2015	Laboratorio De Saude Publico	WHO Collaborating Centre for Reference and Research on Influenza	Deng,Y-M; Iannello,P; Spirason,N; Lau,H; Komadina, N
EPI676148	NA	Macao	2015-Jun-24	A/Macau/611810/2015	Laboratorio De Saude Publico	WHO Collaborating Centre for Reference and Research on Influenza	Deng,Y-M; Iannello,P; Spirason,N; Lau,H; Komadina, N
EPI676149	HA	Macao	2015-Jun-24	A/Macau/611810/2015	Laboratorio De Saude Publico	WHO Collaborating Centre for Reference and Research on Influenza	Deng,Y-M; Iannello,P; Spirason,N; Lau,H; Komadina, N
EPI782654	NP	Macao	2015-Jun-24	A/Macau/611810/2015	Laboratorio De Saude Publico	WHO Collaborating Centre for Reference and Research on Influenza	Deng,Y-M; Iannello,P; Spirason,N; Lau,H; Komadina, N
EPI782655	NS	Macao	2015-Jun-24	A/Macau/611810/2015	Laboratorio De Saude Publico	WHO Collaborating Centre for Reference and Research on Influenza	Deng,Y-M; Iannello,P; Spirason,N; Lau,H; Komadina, N
EPI782656	PA	Macao	2015-Jun-24	A/Macau/611810/2015	Laboratorio De Saude Publico	WHO Collaborating Centre for Reference and Research on Influenza	Deng,Y-M; Iannello,P; Spirason,N; Lau,H; Komadina, N
EPI782657	PB2	Macao	2015-Jun-24	A/Macau/611810/2015	Laboratorio De Saude Publico	WHO Collaborating Centre for Reference and Research on Influenza	Deng,Y-M; Iannello,P; Spirason,N; Lau,H; Komadina, N
EPI782658	PB1	Macao	2015-Jun-24	A/Macau/611810/2015	Laboratorio De Saude Publico	WHO Collaborating Centre for Reference and Research on Influenza	Deng,Y-M; Iannello,P; Spirason,N; Lau,H; Komadina, N
EPI676132	MP	New Zealand	2015-Jun-03	A/Tauranga/2/2015	Institute of Environmental Science & Research	WHO Collaborating Centre for Reference and Research on Influenza	Deng,Y-M.; Iannello,P.; Spirason,N.; Lau,H.; Komadina, N
EPI676133	NA	New Zealand	2015-Jun-03	A/Tauranga/2/2015	Institute of Environmental Science & Research	WHO Collaborating Centre for Reference and Research on Influenza	Deng,Y-M.; Iannello,P.; Spirason,N.; Lau,H.; Komadina, N
EPI676134	HA	New Zealand	2015-Jun-03	A/Tauranga/2/2015	Institute of Environmental Science & Research	WHO Collaborating Centre for Reference and Research on Influenza	Deng,Y-M.; Iannello,P.; Spirason,N.; Lau,H.; Komadina, N
EPI676129	MP	New Zealand	2015-Jun-15	A/Wellington/3/2015	Institute of Environmental Science & Research	WHO Collaborating Centre for Reference and Research on Influenza	Deng,Y-M.; Iannello,P.; Spirason,N.; Lau,H.; Komadina, N
EPI676130	NA	New Zealand	2015-Jun-15	A/Wellington/3/2015	Institute of Environmental Science & Research	WHO Collaborating Centre for Reference and Research on Influenza	Deng,Y-M.; Iannello,P.; Spirason,N.; Lau,H.; Komadina, N
EPI676131	HA	New Zealand	2015-Jun-15	A/Wellington/3/2015	Institute of Environmental Science & Research	WHO Collaborating Centre for Reference and Research on Influenza	Deng,Y-M.; Iannello,P.; Spirason,N.; Lau,H.; Komadina, N
EPI676123	MP	Cambodia	2015-Jun-18	A/Cambodia/Ad05096/2015	Institute Pasteur du Cambodia	WHO Collaborating Centre for Reference and Research on Influenza	Deng,Y-M; Iannello,P; Spirason,N; Lau,H; Komadina, N
EPI676124	NA	Cambodia	2015-Jun-18	A/Cambodia/Ad05096/2015	Institute Pasteur du Cambodia	WHO Collaborating Centre for Reference and Research on Influenza	Deng,Y-M; Iannello,P; Spirason,N; Lau,H; Komadina, N
EPI676125	HA	Cambodia	2015-Jun-18	A/Cambodia/Ad05096/2015	Institute Pasteur du Cambodia	WHO Collaborating Centre for Reference and Research on Influenza	Deng,Y-M; Iannello,P; Spirason,N; Lau,H; Komadina, N
EPI676121	NA	Cambodia	2015-Jun-29	A/Cambodia/Z0709312/2015	Institute Pasteur du Cambodia	WHO Collaborating Centre for Reference and Research on Influenza	Deng,Y-M; Iannello,P; Spirason,N; Lau,H; Komadina, N
EPI676122	HA	Cambodia	2015-Jun-29	A/Cambodia/Z0709312/2015	Institute Pasteur du Cambodia	WHO Collaborating Centre for Reference and Research on Influenza	Deng,Y-M; Iannello,P; Spirason,N; Lau,H; Komadina, N
EPI676120	MP	Cambodia	2015-Jun-29	A/Cambodia/Z0709312/2015	Institute Pasteur du Cambodia	WHO Collaborating Centre for Reference and Research on Influenza	Deng,Y-M; Iannello,P; Spirason,N; Lau,H; Komadina, N
EPI676114	MP	Cambodia	2015-May-26	A/Cambodia/Z0727327/2015	Institute Pasteur du Cambodia	WHO Collaborating Centre for Reference and Research on Influenza	Deng,Y-M; Iannello,P; Spirason,N; Lau,H; Komadina, N
EPI676115	NA	Cambodia	2015-May-26	A/Cambodia/Z0727327/2015	Institute Pasteur du Cambodia	WHO Collaborating Centre for Reference and Research on Influenza	Deng,Y-M; Iannello,P; Spirason,N; Lau,H; Komadina, N
EPI676116	HA	Cambodia	2015-May-26	A/Cambodia/Z0727327/2015	Institute Pasteur du Cambodia	WHO Collaborating Centre for Reference and Research on Influenza	Deng,Y-M; Iannello,P; Spirason,N; Lau,H; Komadina, N
EPI675593	NA	New Zealand	2015-Jun-15	A/Wellington/6/2015	Institute of Environmental Science & Research	WHO Collaborating Centre for Reference and Research on Influenza	Deng,Y-M.; Iannello,P.; Spirason,N.; Lau,H; Komadina,N.
EPI675594	HA	New Zealand	2015-Jun-15	A/Wellington/6/2015	Institute of Environmental Science & Research	WHO Collaborating Centre for Reference and Research on Influenza	Deng,Y-M.; Iannello,P.; Spirason,N.; Lau,H; Komadina,N.
EPI675578	NA	New Zealand	2015-Jun-03	A/Tauranga/1/2015	Institute of Environmental Science & Research	WHO Collaborating Centre for Reference and Research on Influenza	Deng,Y-M.; Iannello,P.; Spirason,N.; Lau,H; Komadina,N.
EPI675579	HA	New Zealand	2015-Jun-03	A/Tauranga/1/2015	Institute of Environmental Science & Research	WHO Collaborating Centre for Reference and Research on Influenza	Deng,Y-M.; Iannello,P.; Spirason,N.; Lau,H; Komadina,N.
EPI675539	MP	Papua New Guinea	2015-May-19	A/Goroka/15/2015	Papua New Guinea Institute of Medical Research	WHO Collaborating Centre for Reference and Research on Influenza	Deng,Y-M.; Iannello,P.; Spirason,N.; Lau,H; Komadina,N.
EPI675540	NA	Papua New Guinea	2015-May-19	A/Goroka/15/2015	Papua New Guinea Institute of Medical Research	WHO Collaborating Centre for Reference and Research on Influenza	Deng,Y-M.; Iannello,P.; Spirason,N.; Lau,H; Komadina,N.
EPI675541	HA	Papua New Guinea	2015-May-19	A/Goroka/15/2015	Papua New Guinea Institute of Medical Research	WHO Collaborating Centre for Reference and Research on Influenza	Deng,Y-M.; Iannello,P.; Spirason,N.; Lau,H; Komadina,N.
EPI782670	NP	Papua New Guinea	2015-May-19	A/Goroka/15/2015	Papua New Guinea Institute of Medical Research	WHO Collaborating Centre for Reference and Research on Influenza	Deng,Y-M.; Iannello,P.; Spirason,N.; Lau,H; Komadina,N.
EPI782671	NS	Papua New Guinea	2015-May-19	A/Goroka/15/2015	Papua New Guinea Institute of Medical Research	WHO Collaborating Centre for Reference and Research on Influenza	Deng,Y-M.; Iannello,P.; Spirason,N.; Lau,H; Komadina,N.
EPI782672	PA	Papua New Guinea	2015-May-19	A/Goroka/15/2015	Papua New Guinea Institute of Medical Research	WHO Collaborating Centre for Reference and Research on Influenza	Deng,Y-M.; Iannello,P.; Spirason,N.; Lau,H; Komadina,N.
EPI782673	PB2	Papua New Guinea	2015-May-19	A/Goroka/15/2015	Papua New Guinea Institute of Medical Research	WHO Collaborating Centre for Reference and Research on Influenza	Deng,Y-M.; Iannello,P.; Spirason,N.; Lau,H; Komadina,N.
EPI782674	PB1	Papua New Guinea	2015-May-19	A/Goroka/15/2015	Papua New Guinea Institute of Medical Research	WHO Collaborating Centre for Reference and Research on Influenza	Deng,Y-M.; Iannello,P.; Spirason,N.; Lau,H; Komadina,N.
EPI675536	MP	Papua New Guinea	2015-May-07	A/Goroka/09/2015	Papua New Guinea Institute of Medical Research	WHO Collaborating Centre for Reference and Research on Influenza	Deng,Y-M.; Iannello,P.; Spirason,N.; Lau,H; Komadina,N.
EPI675537	NA	Papua New Guinea	2015-May-07	A/Goroka/09/2015	Papua New Guinea Institute of Medical Research	WHO Collaborating Centre for Reference and Research on Influenza	Deng,Y-M.; Iannello,P.; Spirason,N.; Lau,H; Komadina,N.
EPI675538	HA	Papua New Guinea	2015-May-07	A/Goroka/09/2015	Papua New Guinea Institute of Medical Research	WHO Collaborating Centre for Reference and Research on Influenza	Deng,Y-M.; Iannello,P.; Spirason,N.; Lau,H; Komadina,N.
EPI675533	MP	Papua New Guinea	2015-Apr-20	A/Goroka/06/2015	Papua New Guinea Institute of Medical Research	WHO Collaborating Centre for Reference and Research on Influenza	Deng,Y-M.; Iannello,P.; Spirason,N.; Lau,H; Komadina,N.
EPI675534	NA	Papua New Guinea	2015-Apr-20	A/Goroka/06/2015	Papua New Guinea Institute of Medical Research	WHO Collaborating Centre for Reference and Research on Influenza	Deng,Y-M.; Iannello,P.; Spirason,N.; Lau,H; Komadina,N.
EPI675535	HA	Papua New Guinea	2015-Apr-20	A/Goroka/06/2015	Papua New Guinea Institute of Medical Research	WHO Collaborating Centre for Reference and Research on Influenza	Deng,Y-M.; Iannello,P.; Spirason,N.; Lau,H; Komadina,N.
EPI675169	NP	United States	2015-Jun-15	A/Alaska/60/2015	Alaska State Virology Lab	Centers for Disease Control and Prevention
EPI675170	NS	United States	2015-Jun-15	A/Alaska/60/2015	Alaska State Virology Lab	Centers for Disease Control and Prevention
EPI675171	MP	United States	2015-Jun-15	A/Alaska/60/2015	Alaska State Virology Lab	Centers for Disease Control and Prevention
EPI675172	PA	United States	2015-Jun-15	A/Alaska/60/2015	Alaska State Virology Lab	Centers for Disease Control and Prevention
EPI675173	PB2	United States	2015-Jun-15	A/Alaska/60/2015	Alaska State Virology Lab	Centers for Disease Control and Prevention
EPI675174	PB1	United States	2015-Jun-15	A/Alaska/60/2015	Alaska State Virology Lab	Centers for Disease Control and Prevention
EPI675175	NA	United States	2015-Jun-15	A/Alaska/60/2015	Alaska State Virology Lab	Centers for Disease Control and Prevention
EPI675176	HA	United States	2015-Jun-15	A/Alaska/60/2015	Alaska State Virology Lab	Centers for Disease Control and Prevention
EPI675162	NP	Brazil	2015-May-07	A/Brazil/4445/2015	Instituto Adolfo Lutz	Centers for Disease Control and Prevention
EPI675163	NS	Brazil	2015-May-07	A/Brazil/4445/2015	Instituto Adolfo Lutz	Centers for Disease Control and Prevention
EPI675164	MP	Brazil	2015-May-07	A/Brazil/4445/2015	Instituto Adolfo Lutz	Centers for Disease Control and Prevention
EPI675165	PA	Brazil	2015-May-07	A/Brazil/4445/2015	Instituto Adolfo Lutz	Centers for Disease Control and Prevention
EPI675166	PB2	Brazil	2015-May-07	A/Brazil/4445/2015	Instituto Adolfo Lutz	Centers for Disease Control and Prevention
EPI675167	NA	Brazil	2015-May-07	A/Brazil/4445/2015	Instituto Adolfo Lutz	Centers for Disease Control and Prevention
EPI675168	HA	Brazil	2015-May-07	A/Brazil/4445/2015	Instituto Adolfo Lutz	Centers for Disease Control and Prevention
EPI675154	NP	Brazil	2015-May-05	A/Brazil/4390/2015	Instituto Adolfo Lutz	Centers for Disease Control and Prevention
EPI675155	NS	Brazil	2015-May-05	A/Brazil/4390/2015	Instituto Adolfo Lutz	Centers for Disease Control and Prevention
EPI675156	MP	Brazil	2015-May-05	A/Brazil/4390/2015	Instituto Adolfo Lutz	Centers for Disease Control and Prevention
EPI675157	PA	Brazil	2015-May-05	A/Brazil/4390/2015	Instituto Adolfo Lutz	Centers for Disease Control and Prevention
EPI675158	PB2	Brazil	2015-May-05	A/Brazil/4390/2015	Instituto Adolfo Lutz	Centers for Disease Control and Prevention
EPI675159	PB1	Brazil	2015-May-05	A/Brazil/4390/2015	Instituto Adolfo Lutz	Centers for Disease Control and Prevention
EPI675160	NA	Brazil	2015-May-05	A/Brazil/4390/2015	Instituto Adolfo Lutz	Centers for Disease Control and Prevention
EPI675161	HA	Brazil	2015-May-05	A/Brazil/4390/2015	Instituto Adolfo Lutz	Centers for Disease Control and Prevention
EPI675141	NS	Brazil	2015-May-28	A/Brazil/0620/2015	Instituto Adolfo Lutz	Centers for Disease Control and Prevention
EPI675142	MP	Brazil	2015-May-28	A/Brazil/0620/2015	Instituto Adolfo Lutz	Centers for Disease Control and Prevention
EPI675143	PA	Brazil	2015-May-28	A/Brazil/0620/2015	Instituto Adolfo Lutz	Centers for Disease Control and Prevention
EPI675144	NA	Brazil	2015-May-28	A/Brazil/0620/2015	Instituto Adolfo Lutz	Centers for Disease Control and Prevention
EPI675145	HA	Brazil	2015-May-28	A/Brazil/0620/2015	Instituto Adolfo Lutz	Centers for Disease Control and Prevention
EPI675140	NP	Brazil	2015-May-28	A/Brazil/0620/2015	Instituto Adolfo Lutz	Centers for Disease Control and Prevention
EPI675132	NP	United States	2015-Jun-15	A/Alaska/51/2015	Alaska State Virology Lab	Centers for Disease Control and Prevention
EPI675133	NS	United States	2015-Jun-15	A/Alaska/51/2015	Alaska State Virology Lab	Centers for Disease Control and Prevention
EPI675134	MP	United States	2015-Jun-15	A/Alaska/51/2015	Alaska State Virology Lab	Centers for Disease Control and Prevention
EPI675135	PA	United States	2015-Jun-15	A/Alaska/51/2015	Alaska State Virology Lab	Centers for Disease Control and Prevention
EPI675136	PB2	United States	2015-Jun-15	A/Alaska/51/2015	Alaska State Virology Lab	Centers for Disease Control and Prevention
EPI675137	PB1	United States	2015-Jun-15	A/Alaska/51/2015	Alaska State Virology Lab	Centers for Disease Control and Prevention
EPI675138	NA	United States	2015-Jun-15	A/Alaska/51/2015	Alaska State Virology Lab	Centers for Disease Control and Prevention
EPI675139	HA	United States	2015-Jun-15	A/Alaska/51/2015	Alaska State Virology Lab	Centers for Disease Control and Prevention
EPI675106	NP	Brazil	2015-May-04	A/Brazil/1416/2015	Instituto Adolfo Lutz	Centers for Disease Control and Prevention
EPI675107	NS	Brazil	2015-May-04	A/Brazil/1416/2015	Instituto Adolfo Lutz	Centers for Disease Control and Prevention
EPI675108	MP	Brazil	2015-May-04	A/Brazil/1416/2015	Instituto Adolfo Lutz	Centers for Disease Control and Prevention
EPI675109	NA	Brazil	2015-May-04	A/Brazil/1416/2015	Instituto Adolfo Lutz	Centers for Disease Control and Prevention
EPI675110	HA	Brazil	2015-May-04	A/Brazil/1416/2015	Instituto Adolfo Lutz	Centers for Disease Control and Prevention
EPI674425	NP	Lao, People's Democratic Republic	2015-Jun-29	A/Laos/I660/2015	Ministry of Health Laos	National Institute of Infectious Diseases (NIID)	Takashita,Emi; Fujisaki,Seiichiro; Shirakura,Masayuki; Watanabe,Shinji; Odagiri,Takato
EPI674426	NS	Lao, People's Democratic Republic	2015-Jun-29	A/Laos/I660/2015	Ministry of Health Laos	National Institute of Infectious Diseases (NIID)	Takashita,Emi; Fujisaki,Seiichiro; Shirakura,Masayuki; Watanabe,Shinji; Odagiri,Takato
EPI674427	MP	Lao, People's Democratic Republic	2015-Jun-29	A/Laos/I660/2015	Ministry of Health Laos	National Institute of Infectious Diseases (NIID)	Takashita,Emi; Fujisaki,Seiichiro; Shirakura,Masayuki; Watanabe,Shinji; Odagiri,Takato
EPI674428	PA	Lao, People's Democratic Republic	2015-Jun-29	A/Laos/I660/2015	Ministry of Health Laos	National Institute of Infectious Diseases (NIID)	Takashita,Emi; Fujisaki,Seiichiro; Shirakura,Masayuki; Watanabe,Shinji; Odagiri,Takato
EPI674431	NA	Lao, People's Democratic Republic	2015-Jun-29	A/Laos/I660/2015	Ministry of Health Laos	National Institute of Infectious Diseases (NIID)	Takashita,Emi; Fujisaki,Seiichiro; Shirakura,Masayuki; Watanabe,Shinji; Odagiri,Takato
EPI674432	HA	Lao, People's Democratic Republic	2015-Jun-29	A/Laos/I660/2015	Ministry of Health Laos	National Institute of Infectious Diseases (NIID)	Takashita,Emi; Fujisaki,Seiichiro; Shirakura,Masayuki; Watanabe,Shinji; Odagiri,Takato
EPI674429	PB2	Lao, People's Democratic Republic	2015-Jun-29	A/Laos/I660/2015	Ministry of Health Laos	National Institute of Infectious Diseases (NIID)	Takashita,Emi; Fujisaki,Seiichiro; Shirakura,Masayuki; Watanabe,Shinji; Odagiri,Takato
EPI674430	PB1	Lao, People's Democratic Republic	2015-Jun-29	A/Laos/I660/2015	Ministry of Health Laos	National Institute of Infectious Diseases (NIID)	Takashita,Emi; Fujisaki,Seiichiro; Shirakura,Masayuki; Watanabe,Shinji; Odagiri,Takato
EPI673679	NP	Guatemala	2015-Apr-16	A/Guatemala/363/2015	Laboratorio Nacional De Salud Guatemala	Centers for Disease Control and Prevention
EPI673680	NS	Guatemala	2015-Apr-16	A/Guatemala/363/2015	Laboratorio Nacional De Salud Guatemala	Centers for Disease Control and Prevention
EPI673681	MP	Guatemala	2015-Apr-16	A/Guatemala/363/2015	Laboratorio Nacional De Salud Guatemala	Centers for Disease Control and Prevention
EPI673682	PA	Guatemala	2015-Apr-16	A/Guatemala/363/2015	Laboratorio Nacional De Salud Guatemala	Centers for Disease Control and Prevention
EPI673683	PB2	Guatemala	2015-Apr-16	A/Guatemala/363/2015	Laboratorio Nacional De Salud Guatemala	Centers for Disease Control and Prevention
EPI673684	PB1	Guatemala	2015-Apr-16	A/Guatemala/363/2015	Laboratorio Nacional De Salud Guatemala	Centers for Disease Control and Prevention
EPI673685	NA	Guatemala	2015-Apr-16	A/Guatemala/363/2015	Laboratorio Nacional De Salud Guatemala	Centers for Disease Control and Prevention
EPI673686	HA	Guatemala	2015-Apr-16	A/Guatemala/363/2015	Laboratorio Nacional De Salud Guatemala	Centers for Disease Control and Prevention
EPI673578	NS	Guatemala	2015-Mar-20	A/Guatemala/8158/2015	Laboratorio Nacional De Salud Guatemala	Centers for Disease Control and Prevention
EPI673577	NP	Guatemala	2015-Mar-20	A/Guatemala/8158/2015	Laboratorio Nacional De Salud Guatemala	Centers for Disease Control and Prevention
EPI673579	MP	Guatemala	2015-Mar-20	A/Guatemala/8158/2015	Laboratorio Nacional De Salud Guatemala	Centers for Disease Control and Prevention
EPI673580	PB2	Guatemala	2015-Mar-20	A/Guatemala/8158/2015	Laboratorio Nacional De Salud Guatemala	Centers for Disease Control and Prevention
EPI673581	PB1	Guatemala	2015-Mar-20	A/Guatemala/8158/2015	Laboratorio Nacional De Salud Guatemala	Centers for Disease Control and Prevention
EPI673582	NA	Guatemala	2015-Mar-20	A/Guatemala/8158/2015	Laboratorio Nacional De Salud Guatemala	Centers for Disease Control and Prevention
EPI673583	HA	Guatemala	2015-Mar-20	A/Guatemala/8158/2015	Laboratorio Nacional De Salud Guatemala	Centers for Disease Control and Prevention
EPI676381	NA	France	2015-Mar-06	A/Franche Comte/1389/2015	Institut Pasteur	Institut Pasteur
EPI676380	HA	France	2015-Mar-06	A/Franche Comte/1389/2015	Institut Pasteur	Institut Pasteur
EPI676382	MP	France	2015-Mar-06	A/Franche Comte/1389/2015	Institut Pasteur	Institut Pasteur
EPI687138	NP	Japan	2015-Mar-19	A/KOBE/262/2015	Kobe Institute of Health	National Institute of Infectious Diseases (NIID)	Takashita,Emi; Fujisaki,Seiichiro; Shirakura,Masayuki; Watanabe,Shinji; Odagiri,Takato
EPI687139	NS	Japan	2015-Mar-19	A/KOBE/262/2015	Kobe Institute of Health	National Institute of Infectious Diseases (NIID)	Takashita,Emi; Fujisaki,Seiichiro; Shirakura,Masayuki; Watanabe,Shinji; Odagiri,Takato
EPI687140	MP	Japan	2015-Mar-19	A/KOBE/262/2015	Kobe Institute of Health	National Institute of Infectious Diseases (NIID)	Takashita,Emi; Fujisaki,Seiichiro; Shirakura,Masayuki; Watanabe,Shinji; Odagiri,Takato
EPI687141	PA	Japan	2015-Mar-19	A/KOBE/262/2015	Kobe Institute of Health	National Institute of Infectious Diseases (NIID)	Takashita,Emi; Fujisaki,Seiichiro; Shirakura,Masayuki; Watanabe,Shinji; Odagiri,Takato
EPI687142	PB2	Japan	2015-Mar-19	A/KOBE/262/2015	Kobe Institute of Health	National Institute of Infectious Diseases (NIID)	Takashita,Emi; Fujisaki,Seiichiro; Shirakura,Masayuki; Watanabe,Shinji; Odagiri,Takato
EPI687143	PB1	Japan	2015-Mar-19	A/KOBE/262/2015	Kobe Institute of Health	National Institute of Infectious Diseases (NIID)	Takashita,Emi; Fujisaki,Seiichiro; Shirakura,Masayuki; Watanabe,Shinji; Odagiri,Takato
EPI673078	NA	Japan	2015-Mar-19	A/KOBE/262/2015	Kobe Institute of Health	National Institute of Infectious Diseases (NIID)	Takashita,Emi; Fujisaki,Seiichiro; Shirakura,Masayuki; Watanabe,Shinji; Odagiri,Takato
EPI673079	HA	Japan	2015-Mar-19	A/KOBE/262/2015	Kobe Institute of Health	National Institute of Infectious Diseases (NIID)	Takashita,Emi; Fujisaki,Seiichiro; Shirakura,Masayuki; Watanabe,Shinji; Odagiri,Takato
EPI672441	HA	China	2015-May-06	A/Liaoning-Baita/1293/2015	WHO Chinese National Influenza Center	Crick Worldwide Influenza Centre
EPI672442	NA	China	2015-May-06	A/Liaoning-Baita/1293/2015	WHO Chinese National Influenza Center	Crick Worldwide Influenza Centre
EPI672439	HA	China	2015-Apr-09	A/Hubei-Dongbao/1205/2015	WHO Chinese National Influenza Center	Crick Worldwide Influenza Centre
EPI672440	NA	China	2015-Apr-09	A/Hubei-Dongbao/1205/2015	WHO Chinese National Influenza Center	Crick Worldwide Influenza Centre
EPI672426	HA	China	2015-Mar-03	A/Jilin-Yanji/1179/2015	WHO Chinese National Influenza Center	Crick Worldwide Influenza Centre
EPI672427	NA	China	2015-Mar-03	A/Jilin-Yanji/1179/2015	WHO Chinese National Influenza Center	Crick Worldwide Influenza Centre
EPI672424	HA	China	2015-Apr-29	A/Jiangsu-Qingpu/1660/2015	WHO Chinese National Influenza Center	Crick Worldwide Influenza Centre
EPI672425	NA	China	2015-Apr-29	A/Jiangsu-Qingpu/1660/2015	WHO Chinese National Influenza Center	Crick Worldwide Influenza Centre
EPI672414	HA	Japan	2015-Mar-02	A/Fukui/78/2015	National Institute of Infectious Diseases (NIID)	Crick Worldwide Influenza Centre
EPI672415	NA	Japan	2015-Mar-02	A/Fukui/78/2015	National Institute of Infectious Diseases (NIID)	Crick Worldwide Influenza Centre
EPI672405	HA	Japan	2015-Apr-24	A/Fukushima/69/2015	National Institute of Infectious Diseases (NIID)	Crick Worldwide Influenza Centre
EPI672406	NA	Japan	2015-Apr-24	A/Fukushima/69/2015	National Institute of Infectious Diseases (NIID)	Crick Worldwide Influenza Centre
EPI672401	HA	Australia	2015-Apr-22	A/Brisbane/82/2015	WHO Collaborating Centre for Reference and Research on Influenza	Crick Worldwide Influenza Centre
EPI672402	NA	Australia	2015-Apr-22	A/Brisbane/82/2015	WHO Collaborating Centre for Reference and Research on Influenza	Crick Worldwide Influenza Centre
EPI672369	HA	Turkey	2015-Mar-27	A/Istanbul/1185/2015	Istanbul University	Crick Worldwide Influenza Centre
EPI672370	NA	Turkey	2015-Mar-27	A/Istanbul/1185/2015	Istanbul University	Crick Worldwide Influenza Centre
EPI672367	HA	Turkey	2015-Apr-01	A/Istanbul/1367/2015	Istanbul University	Crick Worldwide Influenza Centre
EPI672368	NA	Turkey	2015-Apr-01	A/Istanbul/1367/2015	Istanbul University	Crick Worldwide Influenza Centre
EPI672357	HA	Iceland	2015-Mar-06	A/Iceland/43/2015 (15-03911)	Landspitali - University Hospital	Crick Worldwide Influenza Centre
EPI672358	NA	Iceland	2015-Mar-06	A/Iceland/43/2015 (15-03911)	Landspitali - University Hospital	Crick Worldwide Influenza Centre
EPI672355	HA	Iceland	2015-Mar-02	A/Iceland/41/2015 (15-03608)	Landspitali - University Hospital	Crick Worldwide Influenza Centre
EPI672356	NA	Iceland	2015-Mar-02	A/Iceland/41/2015 (15-03608)	Landspitali - University Hospital	Crick Worldwide Influenza Centre
EPI672353	HA	Norway	2015-May-11	A/Norway/2303/2015	WHO National Influenza Centre	Crick Worldwide Influenza Centre
EPI672354	NA	Norway	2015-May-11	A/Norway/2303/2015	WHO National Influenza Centre	Crick Worldwide Influenza Centre
EPI672351	HA	Norway	2015-Jun-01	A/Norway/2501/2015	WHO National Influenza Centre	Crick Worldwide Influenza Centre
EPI672352	NA	Norway	2015-Jun-01	A/Norway/2501/2015	WHO National Influenza Centre	Crick Worldwide Influenza Centre
EPI672341	HA	Norway	2015-Jun-12	A/Norway/2512/2015	WHO National Influenza Centre	Crick Worldwide Influenza Centre
EPI672342	NA	Norway	2015-Jun-12	A/Norway/2512/2015	WHO National Influenza Centre	Crick Worldwide Influenza Centre
EPI672339	HA	Iceland	2015-May-17	A/Iceland/7018/2015 (15-07018)	Landspitali - University Hospital	Crick Worldwide Influenza Centre
EPI672340	NA	Iceland	2015-May-17	A/Iceland/7018/2015 (15-07018)	Landspitali - University Hospital	Crick Worldwide Influenza Centre
EPI672319	HA	Norway	2015-Jun-27	A/Norway/2567/2015	WHO National Influenza Centre	Crick Worldwide Influenza Centre
EPI672320	NA	Norway	2015-Jun-27	A/Norway/2567/2015	WHO National Influenza Centre	Crick Worldwide Influenza Centre
EPI672294	NA	Japan	2015-Jun-28	A/WAKAYAMA-C/103/2015	Wakayama City Institute of Public Health	National Institute of Infectious Diseases (NIID)	Takashita,Emi; Fujisaki,Seiichiro; Shirakura,Masayuki; Watanabe,Shinji; Odagiri,Takato
EPI672295	HA	Japan	2015-Jun-28	A/WAKAYAMA-C/103/2015	Wakayama City Institute of Public Health	National Institute of Infectious Diseases (NIID)	Takashita,Emi; Fujisaki,Seiichiro; Shirakura,Masayuki; Watanabe,Shinji; Odagiri,Takato
EPI672290	PB2	Japan	2015-Jun-27	A/KAWASAKI/55/2015	Kawasaki City Institute of Public Health	National Institute of Infectious Diseases (NIID)	Takashita,Emi; Fujisaki,Seiichiro; Shirakura,Masayuki; Watanabe,Shinji; Odagiri,Takato
EPI672291	PB1	Japan	2015-Jun-27	A/KAWASAKI/55/2015	Kawasaki City Institute of Public Health	National Institute of Infectious Diseases (NIID)	Takashita,Emi; Fujisaki,Seiichiro; Shirakura,Masayuki; Watanabe,Shinji; Odagiri,Takato
EPI672286	NP	Japan	2015-Jun-27	A/KAWASAKI/55/2015	Kawasaki City Institute of Public Health	National Institute of Infectious Diseases (NIID)	Takashita,Emi; Fujisaki,Seiichiro; Shirakura,Masayuki; Watanabe,Shinji; Odagiri,Takato
EPI672287	NS	Japan	2015-Jun-27	A/KAWASAKI/55/2015	Kawasaki City Institute of Public Health	National Institute of Infectious Diseases (NIID)	Takashita,Emi; Fujisaki,Seiichiro; Shirakura,Masayuki; Watanabe,Shinji; Odagiri,Takato
EPI672288	MP	Japan	2015-Jun-27	A/KAWASAKI/55/2015	Kawasaki City Institute of Public Health	National Institute of Infectious Diseases (NIID)	Takashita,Emi; Fujisaki,Seiichiro; Shirakura,Masayuki; Watanabe,Shinji; Odagiri,Takato
EPI672289	PA	Japan	2015-Jun-27	A/KAWASAKI/55/2015	Kawasaki City Institute of Public Health	National Institute of Infectious Diseases (NIID)	Takashita,Emi; Fujisaki,Seiichiro; Shirakura,Masayuki; Watanabe,Shinji; Odagiri,Takato
EPI672292	NA	Japan	2015-Jun-27	A/KAWASAKI/55/2015	Kawasaki City Institute of Public Health	National Institute of Infectious Diseases (NIID)	Takashita,Emi; Fujisaki,Seiichiro; Shirakura,Masayuki; Watanabe,Shinji; Odagiri,Takato
EPI672293	HA	Japan	2015-Jun-27	A/KAWASAKI/55/2015	Kawasaki City Institute of Public Health	National Institute of Infectious Diseases (NIID)	Takashita,Emi; Fujisaki,Seiichiro; Shirakura,Masayuki; Watanabe,Shinji; Odagiri,Takato
EPI672284	NA	Japan	2015-Jun-10	A/SAITAMA-C/11/2015	Saitama City Institute of Health Science and Research	National Institute of Infectious Diseases (NIID)	Takashita,Emi; Fujisaki,Seiichiro; Shirakura,Masayuki; Watanabe,Shinji; Odagiri,Takato
EPI672285	HA	Japan	2015-Jun-10	A/SAITAMA-C/11/2015	Saitama City Institute of Health Science and Research	National Institute of Infectious Diseases (NIID)	Takashita,Emi; Fujisaki,Seiichiro; Shirakura,Masayuki; Watanabe,Shinji; Odagiri,Takato
EPI671944	HA	United States	2015-Mar-19	A/South Dakota/4819/2015		Other Database Import	Gruner,W.E.; Jones,S.L.; Sinclair,L.E.; Sarria,S.H.; Bisaha,S.A.; Canas,L.C.; Baker,J.A.; Couch,M.R.; Garrett,C.M.; Powell,M.L.; Hanson,J.F.; Yohannes,R.A.; DeMarcus,L.S.; Smith,J.P.; Fumia,K.F.; Federinko,S.P.; Macias,E.A.; Olsen,E.T.; Sjoberg,P.A.
EPI671942	HA	United States	2015-Mar-26	A/New York/4817/2015		Other Database Import	Gruner,W.E.; Jones,S.L.; Sinclair,L.E.; Sarria,S.H.; Bisaha,S.A.; Canas,L.C.; Baker,J.A.; Couch,M.R.; Garrett,C.M.; Powell,M.L.; Hanson,J.F.; Yohannes,R.A.; DeMarcus,L.S.; Smith,J.P.; Fumia,K.F.; Federinko,S.P.; Macias,E.A.; Olsen,E.T.; Sjoberg,P.A.
EPI671941	HA	United States	2015-Mar-24	A/New York/4816/2015		Other Database Import	Gruner,W.E.; Jones,S.L.; Sinclair,L.E.; Sarria,S.H.; Bisaha,S.A.; Canas,L.C.; Baker,J.A.; Couch,M.R.; Garrett,C.M.; Powell,M.L.; Hanson,J.F.; Yohannes,R.A.; DeMarcus,L.S.; Smith,J.P.; Fumia,K.F.; Federinko,S.P.; Macias,E.A.; Olsen,E.T.; Sjoberg,P.A.
EPI671938	HA	United States	2015-Mar-23	A/New York/4813/2015		Other Database Import	Gruner,W.E.; Jones,S.L.; Sinclair,L.E.; Sarria,S.H.; Bisaha,S.A.; Canas,L.C.; Baker,J.A.; Couch,M.R.; Garrett,C.M.; Powell,M.L.; Hanson,J.F.; Yohannes,R.A.; DeMarcus,L.S.; Smith,J.P.; Fumia,K.F.; Federinko,S.P.; Macias,E.A.; Olsen,E.T.; Sjoberg,P.A.
EPI671937	HA	United States	2015-Mar-02	A/New York/4812/2015		Other Database Import	Gruner,W.E.; Jones,S.L.; Sinclair,L.E.; Sarria,S.H.; Bisaha,S.A.; Canas,L.C.; Baker,J.A.; Couch,M.R.; Garrett,C.M.; Powell,M.L.; Hanson,J.F.; Yohannes,R.A.; DeMarcus,L.S.; Smith,J.P.; Fumia,K.F.; Federinko,S.P.; Macias,E.A.; Olsen,E.T.; Sjoberg,P.A.
EPI671935	HA	Japan	2015-Mar-06	A/Japan/4810/2015		Other Database Import	Gruner,W.E.; Jones,S.L.; Sinclair,L.E.; Sarria,S.H.; Bisaha,S.A.; Canas,L.C.; Baker,J.A.; Couch,M.R.; Garrett,C.M.; Powell,M.L.; Hanson,J.F.; Yohannes,R.A.; DeMarcus,L.S.; Smith,J.P.; Fumia,K.F.; Federinko,S.P.; Macias,E.A.; Olsen,E.T.; Sjoberg,P.A.
EPI671930	HA	United States	2015-Mar-16	A/Arizona/4805/2015		Other Database Import	Gruner,W.E.; Jones,S.L.; Sinclair,L.E.; Sarria,S.H.; Bisaha,S.A.; Canas,L.C.; Baker,J.A.; Couch,M.R.; Garrett,C.M.; Powell,M.L.; Hanson,J.F.; Yohannes,R.A.; DeMarcus,L.S.; Smith,J.P.; Fumia,K.F.; Federinko,S.P.; Macias,E.A.; Olsen,E.T.; Sjoberg,P.A.
EPI670778	NP	Brazil	2015-May-11	A/Brazil/7588/2015	Instituto Adolfo Lutz	Centers for Disease Control and Prevention
EPI670779	NS	Brazil	2015-May-11	A/Brazil/7588/2015	Instituto Adolfo Lutz	Centers for Disease Control and Prevention
EPI670780	MP	Brazil	2015-May-11	A/Brazil/7588/2015	Instituto Adolfo Lutz	Centers for Disease Control and Prevention
EPI670781	PA	Brazil	2015-May-11	A/Brazil/7588/2015	Instituto Adolfo Lutz	Centers for Disease Control and Prevention
EPI670782	PB2	Brazil	2015-May-11	A/Brazil/7588/2015	Instituto Adolfo Lutz	Centers for Disease Control and Prevention
EPI670783	PB1	Brazil	2015-May-11	A/Brazil/7588/2015	Instituto Adolfo Lutz	Centers for Disease Control and Prevention
EPI670784	NA	Brazil	2015-May-11	A/Brazil/7588/2015	Instituto Adolfo Lutz	Centers for Disease Control and Prevention
EPI670785	HA	Brazil	2015-May-11	A/Brazil/7588/2015	Instituto Adolfo Lutz	Centers for Disease Control and Prevention
EPI670770	NP	Brazil	2015-Apr-24	A/Brazil/2047/2015	Instituto Adolfo Lutz	Centers for Disease Control and Prevention
EPI670771	NS	Brazil	2015-Apr-24	A/Brazil/2047/2015	Instituto Adolfo Lutz	Centers for Disease Control and Prevention
EPI670772	MP	Brazil	2015-Apr-24	A/Brazil/2047/2015	Instituto Adolfo Lutz	Centers for Disease Control and Prevention
EPI670773	PA	Brazil	2015-Apr-24	A/Brazil/2047/2015	Instituto Adolfo Lutz	Centers for Disease Control and Prevention
EPI670774	PB2	Brazil	2015-Apr-24	A/Brazil/2047/2015	Instituto Adolfo Lutz	Centers for Disease Control and Prevention
EPI670775	PB1	Brazil	2015-Apr-24	A/Brazil/2047/2015	Instituto Adolfo Lutz	Centers for Disease Control and Prevention
EPI670776	NA	Brazil	2015-Apr-24	A/Brazil/2047/2015	Instituto Adolfo Lutz	Centers for Disease Control and Prevention
EPI670777	HA	Brazil	2015-Apr-24	A/Brazil/2047/2015	Instituto Adolfo Lutz	Centers for Disease Control and Prevention
EPI670762	NP	Brazil	2015-May-29	A/Brazil/2081/2015	Instituto Adolfo Lutz	Centers for Disease Control and Prevention
EPI670763	NS	Brazil	2015-May-29	A/Brazil/2081/2015	Instituto Adolfo Lutz	Centers for Disease Control and Prevention
EPI670764	MP	Brazil	2015-May-29	A/Brazil/2081/2015	Instituto Adolfo Lutz	Centers for Disease Control and Prevention
EPI670765	PA	Brazil	2015-May-29	A/Brazil/2081/2015	Instituto Adolfo Lutz	Centers for Disease Control and Prevention
EPI670766	PB2	Brazil	2015-May-29	A/Brazil/2081/2015	Instituto Adolfo Lutz	Centers for Disease Control and Prevention
EPI670767	PB1	Brazil	2015-May-29	A/Brazil/2081/2015	Instituto Adolfo Lutz	Centers for Disease Control and Prevention
EPI670768	NA	Brazil	2015-May-29	A/Brazil/2081/2015	Instituto Adolfo Lutz	Centers for Disease Control and Prevention
EPI670769	HA	Brazil	2015-May-29	A/Brazil/2081/2015	Instituto Adolfo Lutz	Centers for Disease Control and Prevention
EPI670738	NP	Brazil	2015-May-05	A/Brazil/4388/2015	Instituto Adolfo Lutz	Centers for Disease Control and Prevention
EPI670739	NS	Brazil	2015-May-05	A/Brazil/4388/2015	Instituto Adolfo Lutz	Centers for Disease Control and Prevention
EPI670740	MP	Brazil	2015-May-05	A/Brazil/4388/2015	Instituto Adolfo Lutz	Centers for Disease Control and Prevention
EPI670741	PA	Brazil	2015-May-05	A/Brazil/4388/2015	Instituto Adolfo Lutz	Centers for Disease Control and Prevention
EPI670742	PB2	Brazil	2015-May-05	A/Brazil/4388/2015	Instituto Adolfo Lutz	Centers for Disease Control and Prevention
EPI670743	PB1	Brazil	2015-May-05	A/Brazil/4388/2015	Instituto Adolfo Lutz	Centers for Disease Control and Prevention
EPI670744	NA	Brazil	2015-May-05	A/Brazil/4388/2015	Instituto Adolfo Lutz	Centers for Disease Control and Prevention
EPI670745	HA	Brazil	2015-May-05	A/Brazil/4388/2015	Instituto Adolfo Lutz	Centers for Disease Control and Prevention
EPI670731	HA	Guatemala	2015-Apr-21	A/Guatemala/9151/2015	Laboratorio Nacional De Salud Guatemala	Centers for Disease Control and Prevention
EPI670724	NP	Guatemala	2015-Apr-21	A/Guatemala/9151/2015	Laboratorio Nacional De Salud Guatemala	Centers for Disease Control and Prevention
EPI670725	NS	Guatemala	2015-Apr-21	A/Guatemala/9151/2015	Laboratorio Nacional De Salud Guatemala	Centers for Disease Control and Prevention
EPI670726	MP	Guatemala	2015-Apr-21	A/Guatemala/9151/2015	Laboratorio Nacional De Salud Guatemala	Centers for Disease Control and Prevention
EPI670727	PA	Guatemala	2015-Apr-21	A/Guatemala/9151/2015	Laboratorio Nacional De Salud Guatemala	Centers for Disease Control and Prevention
EPI670728	PB2	Guatemala	2015-Apr-21	A/Guatemala/9151/2015	Laboratorio Nacional De Salud Guatemala	Centers for Disease Control and Prevention
EPI670729	PB1	Guatemala	2015-Apr-21	A/Guatemala/9151/2015	Laboratorio Nacional De Salud Guatemala	Centers for Disease Control and Prevention
EPI670730	NA	Guatemala	2015-Apr-21	A/Guatemala/9151/2015	Laboratorio Nacional De Salud Guatemala	Centers for Disease Control and Prevention
EPI670716	NP	Guatemala	2015-Mar-23	A/Guatemala/8802/2015	Laboratorio Nacional De Salud Guatemala	Centers for Disease Control and Prevention
EPI670717	NS	Guatemala	2015-Mar-23	A/Guatemala/8802/2015	Laboratorio Nacional De Salud Guatemala	Centers for Disease Control and Prevention
EPI670718	MP	Guatemala	2015-Mar-23	A/Guatemala/8802/2015	Laboratorio Nacional De Salud Guatemala	Centers for Disease Control and Prevention
EPI670719	PA	Guatemala	2015-Mar-23	A/Guatemala/8802/2015	Laboratorio Nacional De Salud Guatemala	Centers for Disease Control and Prevention
EPI670720	PB2	Guatemala	2015-Mar-23	A/Guatemala/8802/2015	Laboratorio Nacional De Salud Guatemala	Centers for Disease Control and Prevention
EPI670721	PB1	Guatemala	2015-Mar-23	A/Guatemala/8802/2015	Laboratorio Nacional De Salud Guatemala	Centers for Disease Control and Prevention
EPI670722	NA	Guatemala	2015-Mar-23	A/Guatemala/8802/2015	Laboratorio Nacional De Salud Guatemala	Centers for Disease Control and Prevention
EPI670723	HA	Guatemala	2015-Mar-23	A/Guatemala/8802/2015	Laboratorio Nacional De Salud Guatemala	Centers for Disease Control and Prevention
EPI670708	NP	Guatemala	2015-Jun-15	A/Guatemala/5848/2015	Laboratorio Nacional De Salud Guatemala	Centers for Disease Control and Prevention
EPI670709	NS	Guatemala	2015-Jun-15	A/Guatemala/5848/2015	Laboratorio Nacional De Salud Guatemala	Centers for Disease Control and Prevention
EPI670710	MP	Guatemala	2015-Jun-15	A/Guatemala/5848/2015	Laboratorio Nacional De Salud Guatemala	Centers for Disease Control and Prevention
EPI670711	PA	Guatemala	2015-Jun-15	A/Guatemala/5848/2015	Laboratorio Nacional De Salud Guatemala	Centers for Disease Control and Prevention
EPI670712	PB2	Guatemala	2015-Jun-15	A/Guatemala/5848/2015	Laboratorio Nacional De Salud Guatemala	Centers for Disease Control and Prevention
EPI670713	PB1	Guatemala	2015-Jun-15	A/Guatemala/5848/2015	Laboratorio Nacional De Salud Guatemala	Centers for Disease Control and Prevention
EPI670714	NA	Guatemala	2015-Jun-15	A/Guatemala/5848/2015	Laboratorio Nacional De Salud Guatemala	Centers for Disease Control and Prevention
EPI670715	HA	Guatemala	2015-Jun-15	A/Guatemala/5848/2015	Laboratorio Nacional De Salud Guatemala	Centers for Disease Control and Prevention
EPI670700	NP	Guatemala	2015-Mar-07	A/Guatemala/4153/2015	Laboratorio Nacional De Salud Guatemala	Centers for Disease Control and Prevention
EPI670701	NS	Guatemala	2015-Mar-07	A/Guatemala/4153/2015	Laboratorio Nacional De Salud Guatemala	Centers for Disease Control and Prevention
EPI670702	MP	Guatemala	2015-Mar-07	A/Guatemala/4153/2015	Laboratorio Nacional De Salud Guatemala	Centers for Disease Control and Prevention
EPI670703	PA	Guatemala	2015-Mar-07	A/Guatemala/4153/2015	Laboratorio Nacional De Salud Guatemala	Centers for Disease Control and Prevention
EPI670704	PB2	Guatemala	2015-Mar-07	A/Guatemala/4153/2015	Laboratorio Nacional De Salud Guatemala	Centers for Disease Control and Prevention
EPI670705	PB1	Guatemala	2015-Mar-07	A/Guatemala/4153/2015	Laboratorio Nacional De Salud Guatemala	Centers for Disease Control and Prevention
EPI670706	NA	Guatemala	2015-Mar-07	A/Guatemala/4153/2015	Laboratorio Nacional De Salud Guatemala	Centers for Disease Control and Prevention
EPI670707	HA	Guatemala	2015-Mar-07	A/Guatemala/4153/2015	Laboratorio Nacional De Salud Guatemala	Centers for Disease Control and Prevention
EPI675375	PA	French Guiana	2015-Jun-27	A/French Guiana/9189/2015	National Influenza Center French Guiana and French Indies	Centers for Disease Control and Prevention
EPI675376	PB1	French Guiana	2015-Jun-27	A/French Guiana/9189/2015	National Influenza Center French Guiana and French Indies	Centers for Disease Control and Prevention
EPI670671	NP	French Guiana	2015-Jun-27	A/French Guiana/9189/2015	National Influenza Center French Guiana and French Indies	Centers for Disease Control and Prevention
EPI670672	NS	French Guiana	2015-Jun-27	A/French Guiana/9189/2015	National Influenza Center French Guiana and French Indies	Centers for Disease Control and Prevention
EPI670673	MP	French Guiana	2015-Jun-27	A/French Guiana/9189/2015	National Influenza Center French Guiana and French Indies	Centers for Disease Control and Prevention
EPI670674	PB2	French Guiana	2015-Jun-27	A/French Guiana/9189/2015	National Influenza Center French Guiana and French Indies	Centers for Disease Control and Prevention
EPI670675	NA	French Guiana	2015-Jun-27	A/French Guiana/9189/2015	National Influenza Center French Guiana and French Indies	Centers for Disease Control and Prevention
EPI670676	HA	French Guiana	2015-Jun-27	A/French Guiana/9189/2015	National Influenza Center French Guiana and French Indies	Centers for Disease Control and Prevention
EPI675372	PA	French Guiana	2015-Jun-08	A/French Guiana/8217/2015	National Influenza Center French Guiana and French Indies	Centers for Disease Control and Prevention
EPI675373	PB2	French Guiana	2015-Jun-08	A/French Guiana/8217/2015	National Influenza Center French Guiana and French Indies	Centers for Disease Control and Prevention
EPI675374	PB1	French Guiana	2015-Jun-08	A/French Guiana/8217/2015	National Influenza Center French Guiana and French Indies	Centers for Disease Control and Prevention
EPI670670	HA	French Guiana	2015-Jun-08	A/French Guiana/8217/2015	National Influenza Center French Guiana and French Indies	Centers for Disease Control and Prevention
EPI670666	NP	French Guiana	2015-Jun-08	A/French Guiana/8217/2015	National Influenza Center French Guiana and French Indies	Centers for Disease Control and Prevention
EPI670667	NS	French Guiana	2015-Jun-08	A/French Guiana/8217/2015	National Influenza Center French Guiana and French Indies	Centers for Disease Control and Prevention
EPI670668	MP	French Guiana	2015-Jun-08	A/French Guiana/8217/2015	National Influenza Center French Guiana and French Indies	Centers for Disease Control and Prevention
EPI670669	NA	French Guiana	2015-Jun-08	A/French Guiana/8217/2015	National Influenza Center French Guiana and French Indies	Centers for Disease Control and Prevention
EPI670663	PB2	Martinique	2015-Mar-11	A/Martinique/2160/2015	National Influenza Center French Guiana and French Indies	Centers for Disease Control and Prevention
EPI670664	PB1	Martinique	2015-Mar-11	A/Martinique/2160/2015	National Influenza Center French Guiana and French Indies	Centers for Disease Control and Prevention
EPI670659	NP	Martinique	2015-Mar-11	A/Martinique/2160/2015	National Influenza Center French Guiana and French Indies	Centers for Disease Control and Prevention
EPI670660	NS	Martinique	2015-Mar-11	A/Martinique/2160/2015	National Influenza Center French Guiana and French Indies	Centers for Disease Control and Prevention
EPI670661	MP	Martinique	2015-Mar-11	A/Martinique/2160/2015	National Influenza Center French Guiana and French Indies	Centers for Disease Control and Prevention
EPI670662	PA	Martinique	2015-Mar-11	A/Martinique/2160/2015	National Influenza Center French Guiana and French Indies	Centers for Disease Control and Prevention
EPI670665	HA	Martinique	2015-Mar-11	A/Martinique/2160/2015	National Influenza Center French Guiana and French Indies	Centers for Disease Control and Prevention
EPI670624	PB2	French Guiana	2015-Mar-05	A/French Guiana/6101/2015	National Influenza Center French Guiana and French Indies	Centers for Disease Control and Prevention
EPI670625	PB1	French Guiana	2015-Mar-05	A/French Guiana/6101/2015	National Influenza Center French Guiana and French Indies	Centers for Disease Control and Prevention
EPI670620	NP	French Guiana	2015-Mar-05	A/French Guiana/6101/2015	National Influenza Center French Guiana and French Indies	Centers for Disease Control and Prevention
EPI670621	NS	French Guiana	2015-Mar-05	A/French Guiana/6101/2015	National Influenza Center French Guiana and French Indies	Centers for Disease Control and Prevention
EPI670622	MP	French Guiana	2015-Mar-05	A/French Guiana/6101/2015	National Influenza Center French Guiana and French Indies	Centers for Disease Control and Prevention
EPI670623	PA	French Guiana	2015-Mar-05	A/French Guiana/6101/2015	National Influenza Center French Guiana and French Indies	Centers for Disease Control and Prevention
EPI670626	NA	French Guiana	2015-Mar-05	A/French Guiana/6101/2015	National Influenza Center French Guiana and French Indies	Centers for Disease Control and Prevention
EPI670627	HA	French Guiana	2015-Mar-05	A/French Guiana/6101/2015	National Influenza Center French Guiana and French Indies	Centers for Disease Control and Prevention
EPI670592	PB2	Brazil	2015-May-18	A/Acre/135356-IEC/2015	National Influenza Center	Centers for Disease Control and Prevention
EPI670593	PB1	Brazil	2015-May-18	A/Acre/135356-IEC/2015	National Influenza Center	Centers for Disease Control and Prevention
EPI670588	NP	Brazil	2015-May-18	A/Acre/135356-IEC/2015	National Influenza Center	Centers for Disease Control and Prevention
EPI670589	NS	Brazil	2015-May-18	A/Acre/135356-IEC/2015	National Influenza Center	Centers for Disease Control and Prevention
EPI670590	MP	Brazil	2015-May-18	A/Acre/135356-IEC/2015	National Influenza Center	Centers for Disease Control and Prevention
EPI670591	PA	Brazil	2015-May-18	A/Acre/135356-IEC/2015	National Influenza Center	Centers for Disease Control and Prevention
EPI670594	NA	Brazil	2015-May-18	A/Acre/135356-IEC/2015	National Influenza Center	Centers for Disease Control and Prevention
EPI670595	HA	Brazil	2015-May-18	A/Acre/135356-IEC/2015	National Influenza Center	Centers for Disease Control and Prevention
EPI670564	NP	Brazil	2015-Apr-16	A/Acre/134806-IEC/2015	National Influenza Center	Centers for Disease Control and Prevention
EPI670565	NS	Brazil	2015-Apr-16	A/Acre/134806-IEC/2015	National Influenza Center	Centers for Disease Control and Prevention
EPI670566	MP	Brazil	2015-Apr-16	A/Acre/134806-IEC/2015	National Influenza Center	Centers for Disease Control and Prevention
EPI670567	PA	Brazil	2015-Apr-16	A/Acre/134806-IEC/2015	National Influenza Center	Centers for Disease Control and Prevention
EPI670568	PB2	Brazil	2015-Apr-16	A/Acre/134806-IEC/2015	National Influenza Center	Centers for Disease Control and Prevention
EPI670569	PB1	Brazil	2015-Apr-16	A/Acre/134806-IEC/2015	National Influenza Center	Centers for Disease Control and Prevention
EPI670570	NA	Brazil	2015-Apr-16	A/Acre/134806-IEC/2015	National Influenza Center	Centers for Disease Control and Prevention
EPI670571	HA	Brazil	2015-Apr-16	A/Acre/134806-IEC/2015	National Influenza Center	Centers for Disease Control and Prevention
EPI670556	NP	United States	2015-Jun-29	A/Oregon/14/2015	Oregon Public Health Laboratory	Centers for Disease Control and Prevention
EPI670557	NS	United States	2015-Jun-29	A/Oregon/14/2015	Oregon Public Health Laboratory	Centers for Disease Control and Prevention
EPI670558	MP	United States	2015-Jun-29	A/Oregon/14/2015	Oregon Public Health Laboratory	Centers for Disease Control and Prevention
EPI670559	PA	United States	2015-Jun-29	A/Oregon/14/2015	Oregon Public Health Laboratory	Centers for Disease Control and Prevention
EPI670560	PB2	United States	2015-Jun-29	A/Oregon/14/2015	Oregon Public Health Laboratory	Centers for Disease Control and Prevention
EPI670561	PB1	United States	2015-Jun-29	A/Oregon/14/2015	Oregon Public Health Laboratory	Centers for Disease Control and Prevention
EPI670562	NA	United States	2015-Jun-29	A/Oregon/14/2015	Oregon Public Health Laboratory	Centers for Disease Control and Prevention
EPI670563	HA	United States	2015-Jun-29	A/Oregon/14/2015	Oregon Public Health Laboratory	Centers for Disease Control and Prevention
EPI670508	NP	United States	2015-Jun-28	A/Alaska/102/2015	Alaska State Virology Lab	Centers for Disease Control and Prevention
EPI670509	NS	United States	2015-Jun-28	A/Alaska/102/2015	Alaska State Virology Lab	Centers for Disease Control and Prevention
EPI670510	MP	United States	2015-Jun-28	A/Alaska/102/2015	Alaska State Virology Lab	Centers for Disease Control and Prevention
EPI670511	PA	United States	2015-Jun-28	A/Alaska/102/2015	Alaska State Virology Lab	Centers for Disease Control and Prevention
EPI670512	PB2	United States	2015-Jun-28	A/Alaska/102/2015	Alaska State Virology Lab	Centers for Disease Control and Prevention
EPI670513	PB1	United States	2015-Jun-28	A/Alaska/102/2015	Alaska State Virology Lab	Centers for Disease Control and Prevention
EPI670514	NA	United States	2015-Jun-28	A/Alaska/102/2015	Alaska State Virology Lab	Centers for Disease Control and Prevention
EPI670515	HA	United States	2015-Jun-28	A/Alaska/102/2015	Alaska State Virology Lab	Centers for Disease Control and Prevention
EPI670460	NP	United States	2015-Jun-30	A/Alaska/96/2015	Alaska State Virology Lab	Centers for Disease Control and Prevention
EPI670461	NS	United States	2015-Jun-30	A/Alaska/96/2015	Alaska State Virology Lab	Centers for Disease Control and Prevention
EPI670462	MP	United States	2015-Jun-30	A/Alaska/96/2015	Alaska State Virology Lab	Centers for Disease Control and Prevention
EPI670463	PA	United States	2015-Jun-30	A/Alaska/96/2015	Alaska State Virology Lab	Centers for Disease Control and Prevention
EPI670464	PB2	United States	2015-Jun-30	A/Alaska/96/2015	Alaska State Virology Lab	Centers for Disease Control and Prevention
EPI670466	NA	United States	2015-Jun-30	A/Alaska/96/2015	Alaska State Virology Lab	Centers for Disease Control and Prevention
EPI670467	HA	United States	2015-Jun-30	A/Alaska/96/2015	Alaska State Virology Lab	Centers for Disease Control and Prevention
EPI670465	PB1	United States	2015-Jun-30	A/Alaska/96/2015	Alaska State Virology Lab	Centers for Disease Control and Prevention
EPI670445	NP	Ecuador	2015-Jun-01	A/Ecuador/1661/2015	INSPI	Centers for Disease Control and Prevention
EPI670446	NS	Ecuador	2015-Jun-01	A/Ecuador/1661/2015	INSPI	Centers for Disease Control and Prevention
EPI670447	MP	Ecuador	2015-Jun-01	A/Ecuador/1661/2015	INSPI	Centers for Disease Control and Prevention
EPI670448	PA	Ecuador	2015-Jun-01	A/Ecuador/1661/2015	INSPI	Centers for Disease Control and Prevention
EPI670449	PB1	Ecuador	2015-Jun-01	A/Ecuador/1661/2015	INSPI	Centers for Disease Control and Prevention
EPI670450	NA	Ecuador	2015-Jun-01	A/Ecuador/1661/2015	INSPI	Centers for Disease Control and Prevention
EPI670451	HA	Ecuador	2015-Jun-01	A/Ecuador/1661/2015	INSPI	Centers for Disease Control and Prevention
EPI670426	PB1	United States	2015-Jun-21	A/Alaska/62/2015	Alaska State Virology Lab	Centers for Disease Control and Prevention
EPI670421	NP	United States	2015-Jun-21	A/Alaska/62/2015	Alaska State Virology Lab	Centers for Disease Control and Prevention
EPI670422	NS	United States	2015-Jun-21	A/Alaska/62/2015	Alaska State Virology Lab	Centers for Disease Control and Prevention
EPI670423	MP	United States	2015-Jun-21	A/Alaska/62/2015	Alaska State Virology Lab	Centers for Disease Control and Prevention
EPI670424	PA	United States	2015-Jun-21	A/Alaska/62/2015	Alaska State Virology Lab	Centers for Disease Control and Prevention
EPI670425	PB2	United States	2015-Jun-21	A/Alaska/62/2015	Alaska State Virology Lab	Centers for Disease Control and Prevention
EPI670427	NA	United States	2015-Jun-21	A/Alaska/62/2015	Alaska State Virology Lab	Centers for Disease Control and Prevention
EPI670428	HA	United States	2015-Jun-21	A/Alaska/62/2015	Alaska State Virology Lab	Centers for Disease Control and Prevention
EPI670417	PB2	United States	2015-Jun-18	A/Alaska/61/2015	Alaska State Virology Lab	Centers for Disease Control and Prevention
EPI670418	PB1	United States	2015-Jun-18	A/Alaska/61/2015	Alaska State Virology Lab	Centers for Disease Control and Prevention
EPI670413	NP	United States	2015-Jun-18	A/Alaska/61/2015	Alaska State Virology Lab	Centers for Disease Control and Prevention
EPI670414	NS	United States	2015-Jun-18	A/Alaska/61/2015	Alaska State Virology Lab	Centers for Disease Control and Prevention
EPI670415	MP	United States	2015-Jun-18	A/Alaska/61/2015	Alaska State Virology Lab	Centers for Disease Control and Prevention
EPI670416	PA	United States	2015-Jun-18	A/Alaska/61/2015	Alaska State Virology Lab	Centers for Disease Control and Prevention
EPI670419	NA	United States	2015-Jun-18	A/Alaska/61/2015	Alaska State Virology Lab	Centers for Disease Control and Prevention
EPI670420	HA	United States	2015-Jun-18	A/Alaska/61/2015	Alaska State Virology Lab	Centers for Disease Control and Prevention
EPI670410	PB1	United States	2015-Jun-17	A/Alaska/59/2015	Alaska State Virology Lab	Centers for Disease Control and Prevention
EPI670405	NP	United States	2015-Jun-17	A/Alaska/59/2015	Alaska State Virology Lab	Centers for Disease Control and Prevention
EPI670406	NS	United States	2015-Jun-17	A/Alaska/59/2015	Alaska State Virology Lab	Centers for Disease Control and Prevention
EPI670407	MP	United States	2015-Jun-17	A/Alaska/59/2015	Alaska State Virology Lab	Centers for Disease Control and Prevention
EPI670408	PA	United States	2015-Jun-17	A/Alaska/59/2015	Alaska State Virology Lab	Centers for Disease Control and Prevention
EPI670409	PB2	United States	2015-Jun-17	A/Alaska/59/2015	Alaska State Virology Lab	Centers for Disease Control and Prevention
EPI670411	NA	United States	2015-Jun-17	A/Alaska/59/2015	Alaska State Virology Lab	Centers for Disease Control and Prevention
EPI670412	HA	United States	2015-Jun-17	A/Alaska/59/2015	Alaska State Virology Lab	Centers for Disease Control and Prevention
EPI670401	PB2	United States	2015-Jun-18	A/Alaska/57/2015	Alaska State Virology Lab	Centers for Disease Control and Prevention
EPI670402	PB1	United States	2015-Jun-18	A/Alaska/57/2015	Alaska State Virology Lab	Centers for Disease Control and Prevention
EPI670397	NP	United States	2015-Jun-18	A/Alaska/57/2015	Alaska State Virology Lab	Centers for Disease Control and Prevention
EPI670398	NS	United States	2015-Jun-18	A/Alaska/57/2015	Alaska State Virology Lab	Centers for Disease Control and Prevention
EPI670399	MP	United States	2015-Jun-18	A/Alaska/57/2015	Alaska State Virology Lab	Centers for Disease Control and Prevention
EPI670400	PA	United States	2015-Jun-18	A/Alaska/57/2015	Alaska State Virology Lab	Centers for Disease Control and Prevention
EPI670403	NA	United States	2015-Jun-18	A/Alaska/57/2015	Alaska State Virology Lab	Centers for Disease Control and Prevention
EPI670404	HA	United States	2015-Jun-18	A/Alaska/57/2015	Alaska State Virology Lab	Centers for Disease Control and Prevention
EPI670389	NP	United States	2015-Jun-18	A/Alaska/56/2015	Alaska State Virology Lab	Centers for Disease Control and Prevention
EPI670390	NS	United States	2015-Jun-18	A/Alaska/56/2015	Alaska State Virology Lab	Centers for Disease Control and Prevention
EPI670391	MP	United States	2015-Jun-18	A/Alaska/56/2015	Alaska State Virology Lab	Centers for Disease Control and Prevention
EPI670392	PA	United States	2015-Jun-18	A/Alaska/56/2015	Alaska State Virology Lab	Centers for Disease Control and Prevention
EPI670393	PB2	United States	2015-Jun-18	A/Alaska/56/2015	Alaska State Virology Lab	Centers for Disease Control and Prevention
EPI670395	NA	United States	2015-Jun-18	A/Alaska/56/2015	Alaska State Virology Lab	Centers for Disease Control and Prevention
EPI670396	HA	United States	2015-Jun-18	A/Alaska/56/2015	Alaska State Virology Lab	Centers for Disease Control and Prevention
EPI670394	PB1	United States	2015-Jun-18	A/Alaska/56/2015	Alaska State Virology Lab	Centers for Disease Control and Prevention
EPI670380	NA	United States	2015-Jun-20	A/Alaska/54/2015	Alaska State Virology Lab	Centers for Disease Control and Prevention
EPI670381	HA	United States	2015-Jun-20	A/Alaska/54/2015	Alaska State Virology Lab	Centers for Disease Control and Prevention
EPI670379	PB1	United States	2015-Jun-20	A/Alaska/54/2015	Alaska State Virology Lab	Centers for Disease Control and Prevention
EPI670374	NP	United States	2015-Jun-20	A/Alaska/54/2015	Alaska State Virology Lab	Centers for Disease Control and Prevention
EPI670375	NS	United States	2015-Jun-20	A/Alaska/54/2015	Alaska State Virology Lab	Centers for Disease Control and Prevention
EPI670376	MP	United States	2015-Jun-20	A/Alaska/54/2015	Alaska State Virology Lab	Centers for Disease Control and Prevention
EPI670377	PA	United States	2015-Jun-20	A/Alaska/54/2015	Alaska State Virology Lab	Centers for Disease Control and Prevention
EPI670378	PB2	United States	2015-Jun-20	A/Alaska/54/2015	Alaska State Virology Lab	Centers for Disease Control and Prevention
EPI670364	PB2	United States	2015-Jun-23	A/Alaska/45/2015	Alaska State Virology Lab	Centers for Disease Control and Prevention
EPI670365	PB1	United States	2015-Jun-23	A/Alaska/45/2015	Alaska State Virology Lab	Centers for Disease Control and Prevention
EPI670360	NP	United States	2015-Jun-23	A/Alaska/45/2015	Alaska State Virology Lab	Centers for Disease Control and Prevention
EPI670361	NS	United States	2015-Jun-23	A/Alaska/45/2015	Alaska State Virology Lab	Centers for Disease Control and Prevention
EPI670362	MP	United States	2015-Jun-23	A/Alaska/45/2015	Alaska State Virology Lab	Centers for Disease Control and Prevention
EPI670363	PA	United States	2015-Jun-23	A/Alaska/45/2015	Alaska State Virology Lab	Centers for Disease Control and Prevention
EPI670366	NA	United States	2015-Jun-23	A/Alaska/45/2015	Alaska State Virology Lab	Centers for Disease Control and Prevention
EPI670367	HA	United States	2015-Jun-23	A/Alaska/45/2015	Alaska State Virology Lab	Centers for Disease Control and Prevention
EPI670357	PB1	United States	2015-Jun-21	A/Alaska/44/2015	Alaska State Virology Lab	Centers for Disease Control and Prevention
EPI670352	NP	United States	2015-Jun-21	A/Alaska/44/2015	Alaska State Virology Lab	Centers for Disease Control and Prevention
EPI670353	NS	United States	2015-Jun-21	A/Alaska/44/2015	Alaska State Virology Lab	Centers for Disease Control and Prevention
EPI670354	MP	United States	2015-Jun-21	A/Alaska/44/2015	Alaska State Virology Lab	Centers for Disease Control and Prevention
EPI670355	PA	United States	2015-Jun-21	A/Alaska/44/2015	Alaska State Virology Lab	Centers for Disease Control and Prevention
EPI670356	PB2	United States	2015-Jun-21	A/Alaska/44/2015	Alaska State Virology Lab	Centers for Disease Control and Prevention
EPI670358	NA	United States	2015-Jun-21	A/Alaska/44/2015	Alaska State Virology Lab	Centers for Disease Control and Prevention
EPI670359	HA	United States	2015-Jun-21	A/Alaska/44/2015	Alaska State Virology Lab	Centers for Disease Control and Prevention
EPI670344	NP	United States	2015-Jun-19	A/Alaska/40/2015	Alaska State Virology Lab	Centers for Disease Control and Prevention
EPI670345	NS	United States	2015-Jun-19	A/Alaska/40/2015	Alaska State Virology Lab	Centers for Disease Control and Prevention
EPI670346	MP	United States	2015-Jun-19	A/Alaska/40/2015	Alaska State Virology Lab	Centers for Disease Control and Prevention
EPI670347	PA	United States	2015-Jun-19	A/Alaska/40/2015	Alaska State Virology Lab	Centers for Disease Control and Prevention
EPI670348	PB2	United States	2015-Jun-19	A/Alaska/40/2015	Alaska State Virology Lab	Centers for Disease Control and Prevention
EPI670349	PB1	United States	2015-Jun-19	A/Alaska/40/2015	Alaska State Virology Lab	Centers for Disease Control and Prevention
EPI670350	NA	United States	2015-Jun-19	A/Alaska/40/2015	Alaska State Virology Lab	Centers for Disease Control and Prevention
EPI670351	HA	United States	2015-Jun-19	A/Alaska/40/2015	Alaska State Virology Lab	Centers for Disease Control and Prevention
EPI670333	NA	Japan	2015-Jun-19	A/KAWASAKI/52/2015	Kawasaki City Institute of Public Health	National Institute of Infectious Diseases (NIID)	Takashita,Emi; Fujisaki,Seiichiro; Shirakura,Masayuki; Watanabe,Shinji; Odagiri,Takato
EPI670334	HA	Japan	2015-Jun-19	A/KAWASAKI/52/2015	Kawasaki City Institute of Public Health	National Institute of Infectious Diseases (NIID)	Takashita,Emi; Fujisaki,Seiichiro; Shirakura,Masayuki; Watanabe,Shinji; Odagiri,Takato
EPI670281	HA	China	2015-Jun-29	A/Hangzhou/A533/2015	Hangzhou Center for Disease Control and Prevention	Hangzhou Center for Disease Control and Prevention	Li, J.; Li, L.; Zheng, Z.B.; Yu, X.F.; Kou, Y.; Zhou, Y.Y.; Chen, Q.
EPI670280	HA	China	2015-Jun-29	A/Hangzhou/A531/2015	Hangzhou Center for Disease Control and Prevention	Hangzhou Center for Disease Control and Prevention	Li, J.; Li, L.; Zheng, Z.B.; Yu, X.F.; Kou, Y.; Zhou, Y.Y.; Chen, Q.
EPI670279	HA	China	2015-Jun-25	A/Hangzhou/A526/2015	Hangzhou Center for Disease Control and Prevention	Hangzhou Center for Disease Control and Prevention	Li, J.; Li, L.; Zheng, Z.B.; Yu, X.F.; Kou, Y.; Zhou, Y.Y.; Chen, Q.
EPI670277	HA	China	2015-Jun-25	A/Hangzhou/A513/2015	Hangzhou Center for Disease Control and Prevention	Hangzhou Center for Disease Control and Prevention	Li, J.; Li, L.; Zheng, Z.B.; Yu, X.F.; Kou, Y.; Zhou, Y.Y.; Chen, Q.
EPI670276	HA	China	2015-Jun-08	A/Hangzhou/A477/2015	Hangzhou Center for Disease Control and Prevention	Hangzhou Center for Disease Control and Prevention	Li, J.; Li, L.; Zheng, Z.B.; Yu, X.F.; Kou, Y.; Zhou, Y.Y.; Chen, Q.
EPI670274	HA	China	2015-Jun-04	A/Hangzhou/A467/2015	Hangzhou Center for Disease Control and Prevention	Hangzhou Center for Disease Control and Prevention	Li, J.; Li, L.; Zheng, Z.B.; Yu, X.F.; Kou, Y.; Zhou, Y.Y.; Chen, Q.
EPI670273	HA	China	2015-May-07	A/Hangzhou/B385/2015	Hangzhou Center for Disease Control and Prevention	Hangzhou Center for Disease Control and Prevention	Li, J.; Li, L.; Zheng, Z.B.; Yu, X.F.; Kou, Y.; Zhou, Y.Y.; Chen, Q.
EPI670272	HA	China	2015-Apr-30	A/Hangzhou/A368/2015	Hangzhou Center for Disease Control and Prevention	Hangzhou Center for Disease Control and Prevention	Li, J.; Li, L.; Zheng, Z.B.; Yu, X.F.; Kou, Y.; Zhou, Y.Y.; Chen, Q.
EPI670271	HA	China	2015-Apr-09	A/Hangzhou/A294/2015	Hangzhou Center for Disease Control and Prevention	Hangzhou Center for Disease Control and Prevention	Li, J.; Li, L.; Zheng, Z.B.; Yu, X.F.; Kou, Y.; Zhou, Y.Y.; Chen, Q.
EPI669192	HA	United States	2015-Jun-25	A/California/NHRC_27333/2015		Other Database Import	Sitz,C.R.; Thammavong,H.L.; Balansay-Ames,M.S.; Hawksworth,A.W.; Myers,C.A.; Brice,G.T.
EPI669196	NA	United States	2015-Jun-25	A/California/NHRC_27333/2015		Other Database Import	Sitz,C.R.; Thammavong,H.L.; Balansay-Ames,M.S.; Hawksworth,A.W.; Myers,C.A.; Brice,G.T.
EPI669200	MP	United States	2015-Jun-25	A/California/NHRC_27333/2015		Other Database Import	Sitz,C.R.; Thammavong,H.L.; Balansay-Ames,M.S.; Hawksworth,A.W.; Myers,C.A.; Brice,G.T.
EPI669191	HA	United States	2015-Jun-24	A/California/NHRC_27324/2015		Other Database Import	Sitz,C.R.; Thammavong,H.L.; Balansay-Ames,M.S.; Hawksworth,A.W.; Myers,C.A.; Brice,G.T.
EPI669195	NA	United States	2015-Jun-24	A/California/NHRC_27324/2015		Other Database Import	Sitz,C.R.; Thammavong,H.L.; Balansay-Ames,M.S.; Hawksworth,A.W.; Myers,C.A.; Brice,G.T.
EPI669199	MP	United States	2015-Jun-24	A/California/NHRC_27324/2015		Other Database Import	Sitz,C.R.; Thammavong,H.L.; Balansay-Ames,M.S.; Hawksworth,A.W.; Myers,C.A.; Brice,G.T.
EPI669190	HA	United States	2015-Jun-23	A/California/NHRC_27321/2015		Other Database Import	Sitz,C.R.; Thammavong,H.L.; Balansay-Ames,M.S.; Hawksworth,A.W.; Myers,C.A.; Brice,G.T.
EPI669194	NA	United States	2015-Jun-23	A/California/NHRC_27321/2015		Other Database Import	Sitz,C.R.; Thammavong,H.L.; Balansay-Ames,M.S.; Hawksworth,A.W.; Myers,C.A.; Brice,G.T.
EPI669198	MP	United States	2015-Jun-23	A/California/NHRC_27321/2015		Other Database Import	Sitz,C.R.; Thammavong,H.L.; Balansay-Ames,M.S.; Hawksworth,A.W.; Myers,C.A.; Brice,G.T.
EPI667903	NP	Dominica	2015-Mar-16	A/Dominica/645/2015	Caribbean Epidemiology Center	Centers for Disease Control and Prevention
EPI667904	NS	Dominica	2015-Mar-16	A/Dominica/645/2015	Caribbean Epidemiology Center	Centers for Disease Control and Prevention
EPI667905	MP	Dominica	2015-Mar-16	A/Dominica/645/2015	Caribbean Epidemiology Center	Centers for Disease Control and Prevention
EPI667906	PA	Dominica	2015-Mar-16	A/Dominica/645/2015	Caribbean Epidemiology Center	Centers for Disease Control and Prevention
EPI667907	PB2	Dominica	2015-Mar-16	A/Dominica/645/2015	Caribbean Epidemiology Center	Centers for Disease Control and Prevention
EPI667908	PB1	Dominica	2015-Mar-16	A/Dominica/645/2015	Caribbean Epidemiology Center	Centers for Disease Control and Prevention
EPI667909	NA	Dominica	2015-Mar-16	A/Dominica/645/2015	Caribbean Epidemiology Center	Centers for Disease Control and Prevention
EPI667910	HA	Dominica	2015-Mar-16	A/Dominica/645/2015	Caribbean Epidemiology Center	Centers for Disease Control and Prevention
EPI667842	NP	Brazil	2015-Apr-04	A/Para/134701-IEC/2015	National Influenza Center	Centers for Disease Control and Prevention
EPI667843	NS	Brazil	2015-Apr-04	A/Para/134701-IEC/2015	National Influenza Center	Centers for Disease Control and Prevention
EPI667844	MP	Brazil	2015-Apr-04	A/Para/134701-IEC/2015	National Influenza Center	Centers for Disease Control and Prevention
EPI667845	PA	Brazil	2015-Apr-04	A/Para/134701-IEC/2015	National Influenza Center	Centers for Disease Control and Prevention
EPI667846	PB2	Brazil	2015-Apr-04	A/Para/134701-IEC/2015	National Influenza Center	Centers for Disease Control and Prevention
EPI667847	PB1	Brazil	2015-Apr-04	A/Para/134701-IEC/2015	National Influenza Center	Centers for Disease Control and Prevention
EPI667848	NA	Brazil	2015-Apr-04	A/Para/134701-IEC/2015	National Influenza Center	Centers for Disease Control and Prevention
EPI667849	HA	Brazil	2015-Apr-04	A/Para/134701-IEC/2015	National Influenza Center	Centers for Disease Control and Prevention
EPI667802	NP	Brazil	2015-Mar-23	A/Para/134324-IEC/2015	National Influenza Center	Centers for Disease Control and Prevention
EPI667803	NS	Brazil	2015-Mar-23	A/Para/134324-IEC/2015	National Influenza Center	Centers for Disease Control and Prevention
EPI667804	MP	Brazil	2015-Mar-23	A/Para/134324-IEC/2015	National Influenza Center	Centers for Disease Control and Prevention
EPI667805	PA	Brazil	2015-Mar-23	A/Para/134324-IEC/2015	National Influenza Center	Centers for Disease Control and Prevention
EPI667806	PB2	Brazil	2015-Mar-23	A/Para/134324-IEC/2015	National Influenza Center	Centers for Disease Control and Prevention
EPI667807	PB1	Brazil	2015-Mar-23	A/Para/134324-IEC/2015	National Influenza Center	Centers for Disease Control and Prevention
EPI667808	NA	Brazil	2015-Mar-23	A/Para/134324-IEC/2015	National Influenza Center	Centers for Disease Control and Prevention
EPI667809	HA	Brazil	2015-Mar-23	A/Para/134324-IEC/2015	National Influenza Center	Centers for Disease Control and Prevention
EPI667794	NP	Brazil	2015-Mar-18	A/Para/134244-IEC/2015	National Influenza Center	Centers for Disease Control and Prevention
EPI667795	NS	Brazil	2015-Mar-18	A/Para/134244-IEC/2015	National Influenza Center	Centers for Disease Control and Prevention
EPI667796	MP	Brazil	2015-Mar-18	A/Para/134244-IEC/2015	National Influenza Center	Centers for Disease Control and Prevention
EPI667797	PA	Brazil	2015-Mar-18	A/Para/134244-IEC/2015	National Influenza Center	Centers for Disease Control and Prevention
EPI667798	PB2	Brazil	2015-Mar-18	A/Para/134244-IEC/2015	National Influenza Center	Centers for Disease Control and Prevention
EPI667799	PB1	Brazil	2015-Mar-18	A/Para/134244-IEC/2015	National Influenza Center	Centers for Disease Control and Prevention
EPI667800	NA	Brazil	2015-Mar-18	A/Para/134244-IEC/2015	National Influenza Center	Centers for Disease Control and Prevention
EPI667801	HA	Brazil	2015-Mar-18	A/Para/134244-IEC/2015	National Influenza Center	Centers for Disease Control and Prevention
EPI667788	NS	Brazil	2015-Mar-03	A/Acre/134221-IEC/2015	National Influenza Center	Centers for Disease Control and Prevention
EPI667789	MP	Brazil	2015-Mar-03	A/Acre/134221-IEC/2015	National Influenza Center	Centers for Disease Control and Prevention
EPI667790	PB2	Brazil	2015-Mar-03	A/Acre/134221-IEC/2015	National Influenza Center	Centers for Disease Control and Prevention
EPI667791	PB1	Brazil	2015-Mar-03	A/Acre/134221-IEC/2015	National Influenza Center	Centers for Disease Control and Prevention
EPI667792	NA	Brazil	2015-Mar-03	A/Acre/134221-IEC/2015	National Influenza Center	Centers for Disease Control and Prevention
EPI667793	HA	Brazil	2015-Mar-03	A/Acre/134221-IEC/2015	National Influenza Center	Centers for Disease Control and Prevention
EPI667787	NP	Brazil	2015-Mar-03	A/Acre/134221-IEC/2015	National Influenza Center	Centers for Disease Control and Prevention
EPI667762	PB2	Lao, People's Democratic Republic	2015-May-25	A/Laos/535/2015	National Center for Laboratory and Epidemiology	Centers for Disease Control and Prevention
EPI667763	PB1	Lao, People's Democratic Republic	2015-May-25	A/Laos/535/2015	National Center for Laboratory and Epidemiology	Centers for Disease Control and Prevention
EPI667758	NP	Lao, People's Democratic Republic	2015-May-25	A/Laos/535/2015	National Center for Laboratory and Epidemiology	Centers for Disease Control and Prevention
EPI667759	NS	Lao, People's Democratic Republic	2015-May-25	A/Laos/535/2015	National Center for Laboratory and Epidemiology	Centers for Disease Control and Prevention
EPI667760	MP	Lao, People's Democratic Republic	2015-May-25	A/Laos/535/2015	National Center for Laboratory and Epidemiology	Centers for Disease Control and Prevention
EPI667761	PA	Lao, People's Democratic Republic	2015-May-25	A/Laos/535/2015	National Center for Laboratory and Epidemiology	Centers for Disease Control and Prevention
EPI667764	NA	Lao, People's Democratic Republic	2015-May-25	A/Laos/535/2015	National Center for Laboratory and Epidemiology	Centers for Disease Control and Prevention
EPI667765	HA	Lao, People's Democratic Republic	2015-May-25	A/Laos/535/2015	National Center for Laboratory and Epidemiology	Centers for Disease Control and Prevention
EPI667755	PB1	Lao, People's Democratic Republic	2015-May-25	A/Laos/529/2015	National Center for Laboratory and Epidemiology	Centers for Disease Control and Prevention
EPI667750	NP	Lao, People's Democratic Republic	2015-May-25	A/Laos/529/2015	National Center for Laboratory and Epidemiology	Centers for Disease Control and Prevention
EPI667751	NS	Lao, People's Democratic Republic	2015-May-25	A/Laos/529/2015	National Center for Laboratory and Epidemiology	Centers for Disease Control and Prevention
EPI667752	MP	Lao, People's Democratic Republic	2015-May-25	A/Laos/529/2015	National Center for Laboratory and Epidemiology	Centers for Disease Control and Prevention
EPI667753	PA	Lao, People's Democratic Republic	2015-May-25	A/Laos/529/2015	National Center for Laboratory and Epidemiology	Centers for Disease Control and Prevention
EPI667754	PB2	Lao, People's Democratic Republic	2015-May-25	A/Laos/529/2015	National Center for Laboratory and Epidemiology	Centers for Disease Control and Prevention
EPI667756	NA	Lao, People's Democratic Republic	2015-May-25	A/Laos/529/2015	National Center for Laboratory and Epidemiology	Centers for Disease Control and Prevention
EPI667757	HA	Lao, People's Democratic Republic	2015-May-25	A/Laos/529/2015	National Center for Laboratory and Epidemiology	Centers for Disease Control and Prevention
EPI667747	PB1	Lao, People's Democratic Republic	2015-Apr-20	A/Laos/372/2015	National Center for Laboratory and Epidemiology	Centers for Disease Control and Prevention
EPI667742	NP	Lao, People's Democratic Republic	2015-Apr-20	A/Laos/372/2015	National Center for Laboratory and Epidemiology	Centers for Disease Control and Prevention
EPI667743	NS	Lao, People's Democratic Republic	2015-Apr-20	A/Laos/372/2015	National Center for Laboratory and Epidemiology	Centers for Disease Control and Prevention
EPI667744	MP	Lao, People's Democratic Republic	2015-Apr-20	A/Laos/372/2015	National Center for Laboratory and Epidemiology	Centers for Disease Control and Prevention
EPI667745	PA	Lao, People's Democratic Republic	2015-Apr-20	A/Laos/372/2015	National Center for Laboratory and Epidemiology	Centers for Disease Control and Prevention
EPI667746	PB2	Lao, People's Democratic Republic	2015-Apr-20	A/Laos/372/2015	National Center for Laboratory and Epidemiology	Centers for Disease Control and Prevention
EPI667748	NA	Lao, People's Democratic Republic	2015-Apr-20	A/Laos/372/2015	National Center for Laboratory and Epidemiology	Centers for Disease Control and Prevention
EPI667749	HA	Lao, People's Democratic Republic	2015-Apr-20	A/Laos/372/2015	National Center for Laboratory and Epidemiology	Centers for Disease Control and Prevention
EPI667736	NP	Lao, People's Democratic Republic	2015-Mar-30	A/Laos/328/2015	National Center for Laboratory and Epidemiology	Centers for Disease Control and Prevention
EPI667737	NS	Lao, People's Democratic Republic	2015-Mar-30	A/Laos/328/2015	National Center for Laboratory and Epidemiology	Centers for Disease Control and Prevention
EPI667738	MP	Lao, People's Democratic Republic	2015-Mar-30	A/Laos/328/2015	National Center for Laboratory and Epidemiology	Centers for Disease Control and Prevention
EPI667739	PB2	Lao, People's Democratic Republic	2015-Mar-30	A/Laos/328/2015	National Center for Laboratory and Epidemiology	Centers for Disease Control and Prevention
EPI667740	NA	Lao, People's Democratic Republic	2015-Mar-30	A/Laos/328/2015	National Center for Laboratory and Epidemiology	Centers for Disease Control and Prevention
EPI667741	HA	Lao, People's Democratic Republic	2015-Mar-30	A/Laos/328/2015	National Center for Laboratory and Epidemiology	Centers for Disease Control and Prevention
EPI667680	PA	Ecuador	2015-May-08	A/Ecuador/1845/2015	INSPI	Centers for Disease Control and Prevention
EPI667681	PB2	Ecuador	2015-May-08	A/Ecuador/1845/2015	INSPI	Centers for Disease Control and Prevention
EPI667682	PB1	Ecuador	2015-May-08	A/Ecuador/1845/2015	INSPI	Centers for Disease Control and Prevention
EPI667683	NA	Ecuador	2015-May-08	A/Ecuador/1845/2015	INSPI	Centers for Disease Control and Prevention
EPI667678	NS	Ecuador	2015-May-08	A/Ecuador/1845/2015	INSPI	Centers for Disease Control and Prevention
EPI667679	MP	Ecuador	2015-May-08	A/Ecuador/1845/2015	INSPI	Centers for Disease Control and Prevention
EPI667684	HA	Ecuador	2015-May-08	A/Ecuador/1845/2015	INSPI	Centers for Disease Control and Prevention
EPI667677	NP	Ecuador	2015-May-08	A/Ecuador/1845/2015	INSPI	Centers for Disease Control and Prevention
EPI667645	NP	Ecuador	2015-May-21	A/Ecuador/2404/2015	INSPI	Centers for Disease Control and Prevention
EPI667646	NS	Ecuador	2015-May-21	A/Ecuador/2404/2015	INSPI	Centers for Disease Control and Prevention
EPI667647	MP	Ecuador	2015-May-21	A/Ecuador/2404/2015	INSPI	Centers for Disease Control and Prevention
EPI667648	PA	Ecuador	2015-May-21	A/Ecuador/2404/2015	INSPI	Centers for Disease Control and Prevention
EPI667649	PB2	Ecuador	2015-May-21	A/Ecuador/2404/2015	INSPI	Centers for Disease Control and Prevention
EPI667650	PB1	Ecuador	2015-May-21	A/Ecuador/2404/2015	INSPI	Centers for Disease Control and Prevention
EPI667651	NA	Ecuador	2015-May-21	A/Ecuador/2404/2015	INSPI	Centers for Disease Control and Prevention
EPI667652	HA	Ecuador	2015-May-21	A/Ecuador/2404/2015	INSPI	Centers for Disease Control and Prevention
EPI667621	NP	Brazil	2015-Mar-16	A/Brazil/4996/2015	Instituto Adolfo Lutz	Centers for Disease Control and Prevention
EPI667622	NS	Brazil	2015-Mar-16	A/Brazil/4996/2015	Instituto Adolfo Lutz	Centers for Disease Control and Prevention
EPI667623	MP	Brazil	2015-Mar-16	A/Brazil/4996/2015	Instituto Adolfo Lutz	Centers for Disease Control and Prevention
EPI667624	PA	Brazil	2015-Mar-16	A/Brazil/4996/2015	Instituto Adolfo Lutz	Centers for Disease Control and Prevention
EPI667625	PB2	Brazil	2015-Mar-16	A/Brazil/4996/2015	Instituto Adolfo Lutz	Centers for Disease Control and Prevention
EPI667626	PB1	Brazil	2015-Mar-16	A/Brazil/4996/2015	Instituto Adolfo Lutz	Centers for Disease Control and Prevention
EPI667627	NA	Brazil	2015-Mar-16	A/Brazil/4996/2015	Instituto Adolfo Lutz	Centers for Disease Control and Prevention
EPI667628	HA	Brazil	2015-Mar-16	A/Brazil/4996/2015	Instituto Adolfo Lutz	Centers for Disease Control and Prevention
EPI667589	NP	Brazil	2015-Mar-20	A/Brazil/1804/2015	Instituto Adolfo Lutz	Centers for Disease Control and Prevention
EPI667590	NS	Brazil	2015-Mar-20	A/Brazil/1804/2015	Instituto Adolfo Lutz	Centers for Disease Control and Prevention
EPI667591	MP	Brazil	2015-Mar-20	A/Brazil/1804/2015	Instituto Adolfo Lutz	Centers for Disease Control and Prevention
EPI667592	PA	Brazil	2015-Mar-20	A/Brazil/1804/2015	Instituto Adolfo Lutz	Centers for Disease Control and Prevention
EPI667593	PB2	Brazil	2015-Mar-20	A/Brazil/1804/2015	Instituto Adolfo Lutz	Centers for Disease Control and Prevention
EPI667594	PB1	Brazil	2015-Mar-20	A/Brazil/1804/2015	Instituto Adolfo Lutz	Centers for Disease Control and Prevention
EPI667595	NA	Brazil	2015-Mar-20	A/Brazil/1804/2015	Instituto Adolfo Lutz	Centers for Disease Control and Prevention
EPI667596	HA	Brazil	2015-Mar-20	A/Brazil/1804/2015	Instituto Adolfo Lutz	Centers for Disease Control and Prevention
EPI667581	NP	Brazil	2015-Mar-13	A/Brazil/9850/2015	Instituto Adolfo Lutz	Centers for Disease Control and Prevention
EPI667582	NS	Brazil	2015-Mar-13	A/Brazil/9850/2015	Instituto Adolfo Lutz	Centers for Disease Control and Prevention
EPI667583	MP	Brazil	2015-Mar-13	A/Brazil/9850/2015	Instituto Adolfo Lutz	Centers for Disease Control and Prevention
EPI667584	PA	Brazil	2015-Mar-13	A/Brazil/9850/2015	Instituto Adolfo Lutz	Centers for Disease Control and Prevention
EPI667585	PB2	Brazil	2015-Mar-13	A/Brazil/9850/2015	Instituto Adolfo Lutz	Centers for Disease Control and Prevention
EPI667586	PB1	Brazil	2015-Mar-13	A/Brazil/9850/2015	Instituto Adolfo Lutz	Centers for Disease Control and Prevention
EPI667587	NA	Brazil	2015-Mar-13	A/Brazil/9850/2015	Instituto Adolfo Lutz	Centers for Disease Control and Prevention
EPI667588	HA	Brazil	2015-Mar-13	A/Brazil/9850/2015	Instituto Adolfo Lutz	Centers for Disease Control and Prevention
EPI667573	NP	Brazil	2015-Apr-16	A/Brazil/8433/2015	Instituto Adolfo Lutz	Centers for Disease Control and Prevention
EPI667576	PA	Brazil	2015-Apr-16	A/Brazil/8433/2015	Instituto Adolfo Lutz	Centers for Disease Control and Prevention
EPI667577	PB2	Brazil	2015-Apr-16	A/Brazil/8433/2015	Instituto Adolfo Lutz	Centers for Disease Control and Prevention
EPI667574	NS	Brazil	2015-Apr-16	A/Brazil/8433/2015	Instituto Adolfo Lutz	Centers for Disease Control and Prevention
EPI667575	MP	Brazil	2015-Apr-16	A/Brazil/8433/2015	Instituto Adolfo Lutz	Centers for Disease Control and Prevention
EPI667578	PB1	Brazil	2015-Apr-16	A/Brazil/8433/2015	Instituto Adolfo Lutz	Centers for Disease Control and Prevention
EPI667579	NA	Brazil	2015-Apr-16	A/Brazil/8433/2015	Instituto Adolfo Lutz	Centers for Disease Control and Prevention
EPI667580	HA	Brazil	2015-Apr-16	A/Brazil/8433/2015	Instituto Adolfo Lutz	Centers for Disease Control and Prevention
EPI667565	NP	Dominican Republic	2015-Mar-11	A/Dominican Republic/8946/2015	Laboratorio de Investigacion / Centro de Educacion Medica y Amistad Dominico Japones (CEMADOJA)	Centers for Disease Control and Prevention
EPI667566	NS	Dominican Republic	2015-Mar-11	A/Dominican Republic/8946/2015	Laboratorio de Investigacion / Centro de Educacion Medica y Amistad Dominico Japones (CEMADOJA)	Centers for Disease Control and Prevention
EPI667567	MP	Dominican Republic	2015-Mar-11	A/Dominican Republic/8946/2015	Laboratorio de Investigacion / Centro de Educacion Medica y Amistad Dominico Japones (CEMADOJA)	Centers for Disease Control and Prevention
EPI667568	PA	Dominican Republic	2015-Mar-11	A/Dominican Republic/8946/2015	Laboratorio de Investigacion / Centro de Educacion Medica y Amistad Dominico Japones (CEMADOJA)	Centers for Disease Control and Prevention
EPI667569	PB2	Dominican Republic	2015-Mar-11	A/Dominican Republic/8946/2015	Laboratorio de Investigacion / Centro de Educacion Medica y Amistad Dominico Japones (CEMADOJA)	Centers for Disease Control and Prevention
EPI667570	PB1	Dominican Republic	2015-Mar-11	A/Dominican Republic/8946/2015	Laboratorio de Investigacion / Centro de Educacion Medica y Amistad Dominico Japones (CEMADOJA)	Centers for Disease Control and Prevention
EPI667571	NA	Dominican Republic	2015-Mar-11	A/Dominican Republic/8946/2015	Laboratorio de Investigacion / Centro de Educacion Medica y Amistad Dominico Japones (CEMADOJA)	Centers for Disease Control and Prevention
EPI667572	HA	Dominican Republic	2015-Mar-11	A/Dominican Republic/8946/2015	Laboratorio de Investigacion / Centro de Educacion Medica y Amistad Dominico Japones (CEMADOJA)	Centers for Disease Control and Prevention
EPI676415	PB1	United States	2015-Jun-23	A/Alaska/45/2015	Alaska State Virology Lab	Centers for Disease Control and Prevention
EPI676414	PB2	United States	2015-Jun-23	A/Alaska/45/2015	Alaska State Virology Lab	Centers for Disease Control and Prevention
EPI676416	NA	United States	2015-Jun-23	A/Alaska/45/2015	Alaska State Virology Lab	Centers for Disease Control and Prevention
EPI667544	NP	United States	2015-Jun-23	A/Alaska/45/2015	Alaska State Virology Lab	Centers for Disease Control and Prevention
EPI667545	NS	United States	2015-Jun-23	A/Alaska/45/2015	Alaska State Virology Lab	Centers for Disease Control and Prevention
EPI667546	MP	United States	2015-Jun-23	A/Alaska/45/2015	Alaska State Virology Lab	Centers for Disease Control and Prevention
EPI667547	PA	United States	2015-Jun-23	A/Alaska/45/2015	Alaska State Virology Lab	Centers for Disease Control and Prevention
EPI667548	HA	United States	2015-Jun-23	A/Alaska/45/2015	Alaska State Virology Lab	Centers for Disease Control and Prevention
EPI667538	NS	United States	2015-Jun-21	A/Alaska/44/2015	Alaska State Virology Lab	Centers for Disease Control and Prevention
EPI667539	MP	United States	2015-Jun-21	A/Alaska/44/2015	Alaska State Virology Lab	Centers for Disease Control and Prevention
EPI667540	PA	United States	2015-Jun-21	A/Alaska/44/2015	Alaska State Virology Lab	Centers for Disease Control and Prevention
EPI667541	PB2	United States	2015-Jun-21	A/Alaska/44/2015	Alaska State Virology Lab	Centers for Disease Control and Prevention
EPI667542	NA	United States	2015-Jun-21	A/Alaska/44/2015	Alaska State Virology Lab	Centers for Disease Control and Prevention
EPI667543	HA	United States	2015-Jun-21	A/Alaska/44/2015	Alaska State Virology Lab	Centers for Disease Control and Prevention
EPI667537	NP	United States	2015-Jun-21	A/Alaska/44/2015	Alaska State Virology Lab	Centers for Disease Control and Prevention
EPI667523	NP	United States	2015-May-21	A/Hawaii/34/2015	State of Hawaii Department of Health	Centers for Disease Control and Prevention
EPI667524	NS	United States	2015-May-21	A/Hawaii/34/2015	State of Hawaii Department of Health	Centers for Disease Control and Prevention
EPI667525	MP	United States	2015-May-21	A/Hawaii/34/2015	State of Hawaii Department of Health	Centers for Disease Control and Prevention
EPI667526	PA	United States	2015-May-21	A/Hawaii/34/2015	State of Hawaii Department of Health	Centers for Disease Control and Prevention
EPI667527	PB2	United States	2015-May-21	A/Hawaii/34/2015	State of Hawaii Department of Health	Centers for Disease Control and Prevention
EPI667528	PB1	United States	2015-May-21	A/Hawaii/34/2015	State of Hawaii Department of Health	Centers for Disease Control and Prevention
EPI667529	NA	United States	2015-May-21	A/Hawaii/34/2015	State of Hawaii Department of Health	Centers for Disease Control and Prevention
EPI667530	HA	United States	2015-May-21	A/Hawaii/34/2015	State of Hawaii Department of Health	Centers for Disease Control and Prevention
EPI662547	NS	United States	2015-Jun-30	A/Alaska/80/2015	Alaska State Virology Lab	Centers for Disease Control and Prevention
EPI662548	MP	United States	2015-Jun-30	A/Alaska/80/2015	Alaska State Virology Lab	Centers for Disease Control and Prevention
EPI662549	PA	United States	2015-Jun-30	A/Alaska/80/2015	Alaska State Virology Lab	Centers for Disease Control and Prevention
EPI662550	PB2	United States	2015-Jun-30	A/Alaska/80/2015	Alaska State Virology Lab	Centers for Disease Control and Prevention
EPI662551	PB1	United States	2015-Jun-30	A/Alaska/80/2015	Alaska State Virology Lab	Centers for Disease Control and Prevention
EPI662552	NA	United States	2015-Jun-30	A/Alaska/80/2015	Alaska State Virology Lab	Centers for Disease Control and Prevention
EPI662553	HA	United States	2015-Jun-30	A/Alaska/80/2015	Alaska State Virology Lab	Centers for Disease Control and Prevention
EPI662546	NP	United States	2015-Jun-30	A/Alaska/80/2015	Alaska State Virology Lab	Centers for Disease Control and Prevention
EPI662538	NP	United States	2015-Jun-23	A/Alaska/75/2015	Alaska State Virology Lab	Centers for Disease Control and Prevention
EPI662539	NS	United States	2015-Jun-23	A/Alaska/75/2015	Alaska State Virology Lab	Centers for Disease Control and Prevention
EPI662540	MP	United States	2015-Jun-23	A/Alaska/75/2015	Alaska State Virology Lab	Centers for Disease Control and Prevention
EPI662541	PA	United States	2015-Jun-23	A/Alaska/75/2015	Alaska State Virology Lab	Centers for Disease Control and Prevention
EPI662542	PB2	United States	2015-Jun-23	A/Alaska/75/2015	Alaska State Virology Lab	Centers for Disease Control and Prevention
EPI662543	PB1	United States	2015-Jun-23	A/Alaska/75/2015	Alaska State Virology Lab	Centers for Disease Control and Prevention
EPI662544	NA	United States	2015-Jun-23	A/Alaska/75/2015	Alaska State Virology Lab	Centers for Disease Control and Prevention
EPI662545	HA	United States	2015-Jun-23	A/Alaska/75/2015	Alaska State Virology Lab	Centers for Disease Control and Prevention
EPI662435	NP	Colombia	2015-Jun-07	A/Colombia/241/2015	Instituto Nacional de Salud de Columbia	Centers for Disease Control and Prevention
EPI662436	NS	Colombia	2015-Jun-07	A/Colombia/241/2015	Instituto Nacional de Salud de Columbia	Centers for Disease Control and Prevention
EPI662437	MP	Colombia	2015-Jun-07	A/Colombia/241/2015	Instituto Nacional de Salud de Columbia	Centers for Disease Control and Prevention
EPI662438	PA	Colombia	2015-Jun-07	A/Colombia/241/2015	Instituto Nacional de Salud de Columbia	Centers for Disease Control and Prevention
EPI662439	PB2	Colombia	2015-Jun-07	A/Colombia/241/2015	Instituto Nacional de Salud de Columbia	Centers for Disease Control and Prevention
EPI662440	PB1	Colombia	2015-Jun-07	A/Colombia/241/2015	Instituto Nacional de Salud de Columbia	Centers for Disease Control and Prevention
EPI662441	NA	Colombia	2015-Jun-07	A/Colombia/241/2015	Instituto Nacional de Salud de Columbia	Centers for Disease Control and Prevention
EPI662442	HA	Colombia	2015-Jun-07	A/Colombia/241/2015	Instituto Nacional de Salud de Columbia	Centers for Disease Control and Prevention
EPI662395	NP	Colombia	2015-Jun-25	A/Colombia/5402/2015	Instituto Nacional de Salud de Columbia	Centers for Disease Control and Prevention
EPI662396	NS	Colombia	2015-Jun-25	A/Colombia/5402/2015	Instituto Nacional de Salud de Columbia	Centers for Disease Control and Prevention
EPI662397	MP	Colombia	2015-Jun-25	A/Colombia/5402/2015	Instituto Nacional de Salud de Columbia	Centers for Disease Control and Prevention
EPI662398	PA	Colombia	2015-Jun-25	A/Colombia/5402/2015	Instituto Nacional de Salud de Columbia	Centers for Disease Control and Prevention
EPI662399	PB2	Colombia	2015-Jun-25	A/Colombia/5402/2015	Instituto Nacional de Salud de Columbia	Centers for Disease Control and Prevention
EPI662400	PB1	Colombia	2015-Jun-25	A/Colombia/5402/2015	Instituto Nacional de Salud de Columbia	Centers for Disease Control and Prevention
EPI662401	NA	Colombia	2015-Jun-25	A/Colombia/5402/2015	Instituto Nacional de Salud de Columbia	Centers for Disease Control and Prevention
EPI662402	HA	Colombia	2015-Jun-25	A/Colombia/5402/2015	Instituto Nacional de Salud de Columbia	Centers for Disease Control and Prevention
EPI653155	HA	United States	2015-Jun-23	A/Alaska/42/2015	Alaska State Virology Lab	Centers for Disease Control and Prevention
EPI653148	NP	United States	2015-Jun-23	A/Alaska/42/2015	Alaska State Virology Lab	Centers for Disease Control and Prevention
EPI653149	NS	United States	2015-Jun-23	A/Alaska/42/2015	Alaska State Virology Lab	Centers for Disease Control and Prevention
EPI653150	MP	United States	2015-Jun-23	A/Alaska/42/2015	Alaska State Virology Lab	Centers for Disease Control and Prevention
EPI653151	PA	United States	2015-Jun-23	A/Alaska/42/2015	Alaska State Virology Lab	Centers for Disease Control and Prevention
EPI653152	PB2	United States	2015-Jun-23	A/Alaska/42/2015	Alaska State Virology Lab	Centers for Disease Control and Prevention
EPI653153	PB1	United States	2015-Jun-23	A/Alaska/42/2015	Alaska State Virology Lab	Centers for Disease Control and Prevention
EPI653154	NA	United States	2015-Jun-23	A/Alaska/42/2015	Alaska State Virology Lab	Centers for Disease Control and Prevention
EPI652758	MP	New Zealand	2015-Jun-18	A/Christchurch/503/2015	Canterbury Health Services	WHO Collaborating Centre for Reference and Research on Influenza	Deng,Y-M.; Iannello,P.; Spirason,N.; Lau, H.; Komadina, N.
EPI652759	NA	New Zealand	2015-Jun-18	A/Christchurch/503/2015	Canterbury Health Services	WHO Collaborating Centre for Reference and Research on Influenza	Deng,Y-M.; Iannello,P.; Spirason,N.; Lau, H.; Komadina, N.
EPI652760	HA	New Zealand	2015-Jun-18	A/Christchurch/503/2015	Canterbury Health Services	WHO Collaborating Centre for Reference and Research on Influenza	Deng,Y-M.; Iannello,P.; Spirason,N.; Lau, H.; Komadina, N.
EPI652755	MP	Australia	2015-Jun-29	A/Canberra/33/2015	Canberra Hospital	WHO Collaborating Centre for Reference and Research on Influenza	Deng,Y-M.; Iannello,P.; Spirason,N.; Lau, H.; Komadina, N.
EPI652756	NA	Australia	2015-Jun-29	A/Canberra/33/2015	Canberra Hospital	WHO Collaborating Centre for Reference and Research on Influenza	Deng,Y-M.; Iannello,P.; Spirason,N.; Lau, H.; Komadina, N.
EPI652757	HA	Australia	2015-Jun-29	A/Canberra/33/2015	Canberra Hospital	WHO Collaborating Centre for Reference and Research on Influenza	Deng,Y-M.; Iannello,P.; Spirason,N.; Lau, H.; Komadina, N.
EPI652753	NA	Australia	2015-Jun-29	A/Canberra/32/2015	Canberra Hospital	WHO Collaborating Centre for Reference and Research on Influenza	Deng,Y-M.; Iannello,P.; Spirason,N.; Lau, H.; Komadina, N.
EPI652754	HA	Australia	2015-Jun-29	A/Canberra/32/2015	Canberra Hospital	WHO Collaborating Centre for Reference and Research on Influenza	Deng,Y-M.; Iannello,P.; Spirason,N.; Lau, H.; Komadina, N.
EPI652752	MP	Australia	2015-Jun-29	A/Canberra/32/2015	Canberra Hospital	WHO Collaborating Centre for Reference and Research on Influenza	Deng,Y-M.; Iannello,P.; Spirason,N.; Lau, H.; Komadina, N.
EPI652749	MP	Australia	2015-Jun-28	A/Canberra/28/2015	Canberra Hospital	WHO Collaborating Centre for Reference and Research on Influenza	Deng,Y-M.; Iannello,P.; Spirason,N.; Lau, H.; Komadina, N.
EPI652750	NA	Australia	2015-Jun-28	A/Canberra/28/2015	Canberra Hospital	WHO Collaborating Centre for Reference and Research on Influenza	Deng,Y-M.; Iannello,P.; Spirason,N.; Lau, H.; Komadina, N.
EPI652751	HA	Australia	2015-Jun-28	A/Canberra/28/2015	Canberra Hospital	WHO Collaborating Centre for Reference and Research on Influenza	Deng,Y-M.; Iannello,P.; Spirason,N.; Lau, H.; Komadina, N.
EPI652728	MP	Australia	2015-May-21	A/Victoria/9/2015	Victorian Infectious Diseases Reference Laboratory	WHO Collaborating Centre for Reference and Research on Influenza	Deng,Y-M.; Iannello,P.; Spirason,N.; Lau, H.; Komadina, N.
EPI652729	NA	Australia	2015-May-21	A/Victoria/9/2015	Victorian Infectious Diseases Reference Laboratory	WHO Collaborating Centre for Reference and Research on Influenza	Deng,Y-M.; Iannello,P.; Spirason,N.; Lau, H.; Komadina, N.
EPI652730	HA	Australia	2015-May-21	A/Victoria/9/2015	Victorian Infectious Diseases Reference Laboratory	WHO Collaborating Centre for Reference and Research on Influenza	Deng,Y-M.; Iannello,P.; Spirason,N.; Lau, H.; Komadina, N.
EPI652725	MP	Australia	2015-Apr-29	A/Victoria/5/2015	Victorian Infectious Diseases Reference Laboratory	WHO Collaborating Centre for Reference and Research on Influenza	Deng,Y-M.; Iannello,P.; Spirason,N.; Lau, H.; Komadina, N.
EPI652726	NA	Australia	2015-Apr-29	A/Victoria/5/2015	Victorian Infectious Diseases Reference Laboratory	WHO Collaborating Centre for Reference and Research on Influenza	Deng,Y-M.; Iannello,P.; Spirason,N.; Lau, H.; Komadina, N.
EPI652727	HA	Australia	2015-Apr-29	A/Victoria/5/2015	Victorian Infectious Diseases Reference Laboratory	WHO Collaborating Centre for Reference and Research on Influenza	Deng,Y-M.; Iannello,P.; Spirason,N.; Lau, H.; Komadina, N.
EPI652704	MP	Australia	2015-Jun-19	A/Sydney/1005/2015	Institute of Medical and Veterinary Science (IMVS)	WHO Collaborating Centre for Reference and Research on Influenza	Deng,Y-M.; Iannello,P.; Spirason,N.; Lau, H.; Komadina, N.
EPI652705	NA	Australia	2015-Jun-19	A/Sydney/1005/2015	Institute of Medical and Veterinary Science (IMVS)	WHO Collaborating Centre for Reference and Research on Influenza	Deng,Y-M.; Iannello,P.; Spirason,N.; Lau, H.; Komadina, N.
EPI652706	HA	Australia	2015-Jun-19	A/Sydney/1005/2015	Institute of Medical and Veterinary Science (IMVS)	WHO Collaborating Centre for Reference and Research on Influenza	Deng,Y-M.; Iannello,P.; Spirason,N.; Lau, H.; Komadina, N.
EPI652695	MP	Australia	2015-Jun-22	A/Sydney/61/2015	Westmead Hospital	WHO Collaborating Centre for Reference and Research on Influenza	Deng,Y-M.; Iannello,P.; Spirason,N.; Lau, H.; Komadina, N.
EPI652696	NA	Australia	2015-Jun-22	A/Sydney/61/2015	Westmead Hospital	WHO Collaborating Centre for Reference and Research on Influenza	Deng,Y-M.; Iannello,P.; Spirason,N.; Lau, H.; Komadina, N.
EPI652697	HA	Australia	2015-Jun-22	A/Sydney/61/2015	Westmead Hospital	WHO Collaborating Centre for Reference and Research on Influenza	Deng,Y-M.; Iannello,P.; Spirason,N.; Lau, H.; Komadina, N.
EPI652689	MP	Australia	2015-Jun-17	A/Sydney/52/2015	Westmead Hospital	WHO Collaborating Centre for Reference and Research on Influenza	Deng,Y-M.; Iannello,P.; Spirason,N.; Lau, H.; Komadina, N.
EPI652690	NA	Australia	2015-Jun-17	A/Sydney/52/2015	Westmead Hospital	WHO Collaborating Centre for Reference and Research on Influenza	Deng,Y-M.; Iannello,P.; Spirason,N.; Lau, H.; Komadina, N.
EPI652691	HA	Australia	2015-Jun-17	A/Sydney/52/2015	Westmead Hospital	WHO Collaborating Centre for Reference and Research on Influenza	Deng,Y-M.; Iannello,P.; Spirason,N.; Lau, H.; Komadina, N.
EPI652680	MP	New Zealand	2015-Jun-17	A/Wellington/7/2015	Institute of Environmental Science & Research	WHO Collaborating Centre for Reference and Research on Influenza	Deng,Y-M.; Iannello,P.; Spirason,N.; Lau, H.; Komadina, N.
EPI652681	NA	New Zealand	2015-Jun-17	A/Wellington/7/2015	Institute of Environmental Science & Research	WHO Collaborating Centre for Reference and Research on Influenza	Deng,Y-M.; Iannello,P.; Spirason,N.; Lau, H.; Komadina, N.
EPI652682	HA	New Zealand	2015-Jun-17	A/Wellington/7/2015	Institute of Environmental Science & Research	WHO Collaborating Centre for Reference and Research on Influenza	Deng,Y-M.; Iannello,P.; Spirason,N.; Lau, H.; Komadina, N.
EPI652677	MP	New Zealand	2015-Jun-16	A/Wellington/5/2015	Institute of Environmental Science & Research	WHO Collaborating Centre for Reference and Research on Influenza	Deng,Y-M.; Iannello,P.; Spirason,N.; Lau, H.; Komadina, N.
EPI652678	NA	New Zealand	2015-Jun-16	A/Wellington/5/2015	Institute of Environmental Science & Research	WHO Collaborating Centre for Reference and Research on Influenza	Deng,Y-M.; Iannello,P.; Spirason,N.; Lau, H.; Komadina, N.
EPI652679	HA	New Zealand	2015-Jun-16	A/Wellington/5/2015	Institute of Environmental Science & Research	WHO Collaborating Centre for Reference and Research on Influenza	Deng,Y-M.; Iannello,P.; Spirason,N.; Lau, H.; Komadina, N.
EPI652647	MP	Australia	2015-Jun-17	A/Sydney/54/2015	Westmead Hospital	WHO Collaborating Centre for Reference and Research on Influenza	Deng,Y-M.; Iannello,P.; Spirason,N.; Lau, H.; Komadina, N.
EPI652648	NA	Australia	2015-Jun-17	A/Sydney/54/2015	Westmead Hospital	WHO Collaborating Centre for Reference and Research on Influenza	Deng,Y-M.; Iannello,P.; Spirason,N.; Lau, H.; Komadina, N.
EPI652649	HA	Australia	2015-Jun-17	A/Sydney/54/2015	Westmead Hospital	WHO Collaborating Centre for Reference and Research on Influenza	Deng,Y-M.; Iannello,P.; Spirason,N.; Lau, H.; Komadina, N.
EPI652635	MP	Australia	2015-Jun-22	A/Sydney/60/2015	Westmead Hospital	WHO Collaborating Centre for Reference and Research on Influenza	Deng,Y-M.; Iannello,P.; Spirason,N.; Lau, H.; Komadina, N.
EPI652636	NA	Australia	2015-Jun-22	A/Sydney/60/2015	Westmead Hospital	WHO Collaborating Centre for Reference and Research on Influenza	Deng,Y-M.; Iannello,P.; Spirason,N.; Lau, H.; Komadina, N.
EPI652637	HA	Australia	2015-Jun-22	A/Sydney/60/2015	Westmead Hospital	WHO Collaborating Centre for Reference and Research on Influenza	Deng,Y-M.; Iannello,P.; Spirason,N.; Lau, H.; Komadina, N.
EPI652590	MP	Cambodia	2015-Jun-24	A/Cambodia/Ad05323/2015	NAMRU-2, Cambodia	WHO Collaborating Centre for Reference and Research on Influenza	Deng,Y-M.; Iannello,P.; Spirason,N.; Lau, H.; Komadina, N.
EPI652591	NA	Cambodia	2015-Jun-24	A/Cambodia/Ad05323/2015	NAMRU-2, Cambodia	WHO Collaborating Centre for Reference and Research on Influenza	Deng,Y-M.; Iannello,P.; Spirason,N.; Lau, H.; Komadina, N.
EPI652592	HA	Cambodia	2015-Jun-24	A/Cambodia/Ad05323/2015	NAMRU-2, Cambodia	WHO Collaborating Centre for Reference and Research on Influenza	Deng,Y-M.; Iannello,P.; Spirason,N.; Lau, H.; Komadina, N.
EPI652581	MP	Cambodia	2015-Jun-28	A/Cambodia/Z0727325/2015	Institute Pasteur du Cambodia	WHO Collaborating Centre for Reference and Research on Influenza	Deng,Y-M.; Iannello,P.; Spirason,N.; Lau, H.; Komadina, N.
EPI652582	NA	Cambodia	2015-Jun-28	A/Cambodia/Z0727325/2015	Institute Pasteur du Cambodia	WHO Collaborating Centre for Reference and Research on Influenza	Deng,Y-M.; Iannello,P.; Spirason,N.; Lau, H.; Komadina, N.
EPI652583	HA	Cambodia	2015-Jun-28	A/Cambodia/Z0727325/2015	Institute Pasteur du Cambodia	WHO Collaborating Centre for Reference and Research on Influenza	Deng,Y-M.; Iannello,P.; Spirason,N.; Lau, H.; Komadina, N.
EPI652575	MP	Cambodia	2015-Jun-29	A/Cambodia/Z0727330/2015	Institute Pasteur du Cambodia	WHO Collaborating Centre for Reference and Research on Influenza	Deng,Y-M.; Iannello,P.; Spirason,N.; Lau, H.; Komadina, N.
EPI652576	NA	Cambodia	2015-Jun-29	A/Cambodia/Z0727330/2015	Institute Pasteur du Cambodia	WHO Collaborating Centre for Reference and Research on Influenza	Deng,Y-M.; Iannello,P.; Spirason,N.; Lau, H.; Komadina, N.
EPI652577	HA	Cambodia	2015-Jun-29	A/Cambodia/Z0727330/2015	Institute Pasteur du Cambodia	WHO Collaborating Centre for Reference and Research on Influenza	Deng,Y-M.; Iannello,P.; Spirason,N.; Lau, H.; Komadina, N.
EPI652554	MP	Australia	2015-Jun-21	A/Brisbane/134/2015	Queensland Health Scientific Services	WHO Collaborating Centre for Reference and Research on Influenza	Deng,Y-M.; Iannello,P.; Spirason,N.; Lau, H.; Komadina, N.
EPI652555	NA	Australia	2015-Jun-21	A/Brisbane/134/2015	Queensland Health Scientific Services	WHO Collaborating Centre for Reference and Research on Influenza	Deng,Y-M.; Iannello,P.; Spirason,N.; Lau, H.; Komadina, N.
EPI652556	HA	Australia	2015-Jun-21	A/Brisbane/134/2015	Queensland Health Scientific Services	WHO Collaborating Centre for Reference and Research on Influenza	Deng,Y-M.; Iannello,P.; Spirason,N.; Lau, H.; Komadina, N.
EPI652551	MP	Australia	2015-Jun-19	A/Townsville/16/2015	Queensland Health Scientific Services	WHO Collaborating Centre for Reference and Research on Influenza	Deng,Y-M.; Iannello,P.; Spirason,N.; Lau, H.; Komadina, N.
EPI652552	NA	Australia	2015-Jun-19	A/Townsville/16/2015	Queensland Health Scientific Services	WHO Collaborating Centre for Reference and Research on Influenza	Deng,Y-M.; Iannello,P.; Spirason,N.; Lau, H.; Komadina, N.
EPI652553	HA	Australia	2015-Jun-19	A/Townsville/16/2015	Queensland Health Scientific Services	WHO Collaborating Centre for Reference and Research on Influenza	Deng,Y-M.; Iannello,P.; Spirason,N.; Lau, H.; Komadina, N.
EPI652542	MP	Australia	2015-Jun-16	A/Brisbane/128/2015	Queensland Health Scientific Services	WHO Collaborating Centre for Reference and Research on Influenza	Deng,Y-M.; Iannello,P.; Spirason,N.; Lau, H.; Komadina, N.
EPI652543	NA	Australia	2015-Jun-16	A/Brisbane/128/2015	Queensland Health Scientific Services	WHO Collaborating Centre for Reference and Research on Influenza	Deng,Y-M.; Iannello,P.; Spirason,N.; Lau, H.; Komadina, N.
EPI652544	HA	Australia	2015-Jun-16	A/Brisbane/128/2015	Queensland Health Scientific Services	WHO Collaborating Centre for Reference and Research on Influenza	Deng,Y-M.; Iannello,P.; Spirason,N.; Lau, H.; Komadina, N.
EPI652488	MP	Australia	2015-Jun-11	A/Brisbane/122/2015	Queensland Health Scientific Services	WHO Collaborating Centre for Reference and Research on Influenza	Deng,Y-M.; Iannello,P.; Spirason,N.; Lau, H.; Komadina, N.
EPI652489	NA	Australia	2015-Jun-11	A/Brisbane/122/2015	Queensland Health Scientific Services	WHO Collaborating Centre for Reference and Research on Influenza	Deng,Y-M.; Iannello,P.; Spirason,N.; Lau, H.; Komadina, N.
EPI652490	HA	Australia	2015-Jun-11	A/Brisbane/122/2015	Queensland Health Scientific Services	WHO Collaborating Centre for Reference and Research on Influenza	Deng,Y-M.; Iannello,P.; Spirason,N.; Lau, H.; Komadina, N.
EPI652461	MP	Australia	2015-Jun-30	A/Victoria/522/2015	Monash Medical Centre	WHO Collaborating Centre for Reference and Research on Influenza	Deng,Y-M.; Iannello,P.; Spirason,N.; Lau, H.; Komadina, N.
EPI652462	NA	Australia	2015-Jun-30	A/Victoria/522/2015	Monash Medical Centre	WHO Collaborating Centre for Reference and Research on Influenza	Deng,Y-M.; Iannello,P.; Spirason,N.; Lau, H.; Komadina, N.
EPI652463	HA	Australia	2015-Jun-30	A/Victoria/522/2015	Monash Medical Centre	WHO Collaborating Centre for Reference and Research on Influenza	Deng,Y-M.; Iannello,P.; Spirason,N.; Lau, H.; Komadina, N.
EPI652458	MP	Australia	2015-Jun-28	A/Victoria/520/2015	Monash Medical Centre	WHO Collaborating Centre for Reference and Research on Influenza	Deng,Y-M.; Iannello,P.; Spirason,N.; Lau, H.; Komadina, N.
EPI652459	NA	Australia	2015-Jun-28	A/Victoria/520/2015	Monash Medical Centre	WHO Collaborating Centre for Reference and Research on Influenza	Deng,Y-M.; Iannello,P.; Spirason,N.; Lau, H.; Komadina, N.
EPI652460	HA	Australia	2015-Jun-28	A/Victoria/520/2015	Monash Medical Centre	WHO Collaborating Centre for Reference and Research on Influenza	Deng,Y-M.; Iannello,P.; Spirason,N.; Lau, H.; Komadina, N.
EPI652452	MP	Australia	2015-Jun-23	A/Victoria/517/2015	Monash Medical Centre	WHO Collaborating Centre for Reference and Research on Influenza	Deng,Y-M.; Iannello,P.; Spirason,N.; Lau, H.; Komadina, N.
EPI652453	NA	Australia	2015-Jun-23	A/Victoria/517/2015	Monash Medical Centre	WHO Collaborating Centre for Reference and Research on Influenza	Deng,Y-M.; Iannello,P.; Spirason,N.; Lau, H.; Komadina, N.
EPI652454	HA	Australia	2015-Jun-23	A/Victoria/517/2015	Monash Medical Centre	WHO Collaborating Centre for Reference and Research on Influenza	Deng,Y-M.; Iannello,P.; Spirason,N.; Lau, H.; Komadina, N.
EPI652434	MP	Australia	2015-Jun-25	A/South Australia/76/2015	Institute of Medical and Veterinary Science (IMVS)	WHO Collaborating Centre for Reference and Research on Influenza	Deng,Y-M.; Iannello,P.; Spirason,N.; Lau, H.; Komadina, N.
EPI652435	NA	Australia	2015-Jun-25	A/South Australia/76/2015	Institute of Medical and Veterinary Science (IMVS)	WHO Collaborating Centre for Reference and Research on Influenza	Deng,Y-M.; Iannello,P.; Spirason,N.; Lau, H.; Komadina, N.
EPI652436	HA	Australia	2015-Jun-25	A/South Australia/76/2015	Institute of Medical and Veterinary Science (IMVS)	WHO Collaborating Centre for Reference and Research on Influenza	Deng,Y-M.; Iannello,P.; Spirason,N.; Lau, H.; Komadina, N.
EPI652431	MP	Australia	2015-Jun-28	A/Victoria/515/2015	Monash Medical Centre	WHO Collaborating Centre for Reference and Research on Influenza	Deng,Y-M.; Iannello,P.; Spirason,N.; Lau, H.; Komadina, N.
EPI652432	NA	Australia	2015-Jun-28	A/Victoria/515/2015	Monash Medical Centre	WHO Collaborating Centre for Reference and Research on Influenza	Deng,Y-M.; Iannello,P.; Spirason,N.; Lau, H.; Komadina, N.
EPI652433	HA	Australia	2015-Jun-28	A/Victoria/515/2015	Monash Medical Centre	WHO Collaborating Centre for Reference and Research on Influenza	Deng,Y-M.; Iannello,P.; Spirason,N.; Lau, H.; Komadina, N.
EPI652428	MP	Australia	2015-Jun-29	A/Canberra/29/2015	Canberra Hospital	WHO Collaborating Centre for Reference and Research on Influenza	Deng,Y-M.; Iannello,P.; Spirason,N.; Lau, H.; Komadina, N.
EPI652429	NA	Australia	2015-Jun-29	A/Canberra/29/2015	Canberra Hospital	WHO Collaborating Centre for Reference and Research on Influenza	Deng,Y-M.; Iannello,P.; Spirason,N.; Lau, H.; Komadina, N.
EPI652430	HA	Australia	2015-Jun-29	A/Canberra/29/2015	Canberra Hospital	WHO Collaborating Centre for Reference and Research on Influenza	Deng,Y-M.; Iannello,P.; Spirason,N.; Lau, H.; Komadina, N.
EPI652410	MP	Australia	2015-Jun-25	A/South Australia/79/2015	Institute of Medical and Veterinary Science (IMVS)	WHO Collaborating Centre for Reference and Research on Influenza	Deng,Y-M.; Iannello,P.; Spirason,N.; Lau, H.; Komadina, N.
EPI652411	NA	Australia	2015-Jun-25	A/South Australia/79/2015	Institute of Medical and Veterinary Science (IMVS)	WHO Collaborating Centre for Reference and Research on Influenza	Deng,Y-M.; Iannello,P.; Spirason,N.; Lau, H.; Komadina, N.
EPI652412	HA	Australia	2015-Jun-25	A/South Australia/79/2015	Institute of Medical and Veterinary Science (IMVS)	WHO Collaborating Centre for Reference and Research on Influenza	Deng,Y-M.; Iannello,P.; Spirason,N.; Lau, H.; Komadina, N.
EPI652407	MP	Australia	2015-Jun-25	A/South Australia/78/2015	Institute of Medical and Veterinary Science (IMVS)	WHO Collaborating Centre for Reference and Research on Influenza	Deng,Y-M.; Iannello,P.; Spirason,N.; Lau, H.; Komadina, N.
EPI652408	NA	Australia	2015-Jun-25	A/South Australia/78/2015	Institute of Medical and Veterinary Science (IMVS)	WHO Collaborating Centre for Reference and Research on Influenza	Deng,Y-M.; Iannello,P.; Spirason,N.; Lau, H.; Komadina, N.
EPI652409	HA	Australia	2015-Jun-25	A/South Australia/78/2015	Institute of Medical and Veterinary Science (IMVS)	WHO Collaborating Centre for Reference and Research on Influenza	Deng,Y-M.; Iannello,P.; Spirason,N.; Lau, H.; Komadina, N.
EPI652404	MP	Australia	2015-Jun-25	A/South Australia/75/2015	Institute of Medical and Veterinary Science (IMVS)	WHO Collaborating Centre for Reference and Research on Influenza	Deng,Y-M.; Iannello,P.; Spirason,N.; Lau, H.; Komadina, N.
EPI652405	NA	Australia	2015-Jun-25	A/South Australia/75/2015	Institute of Medical and Veterinary Science (IMVS)	WHO Collaborating Centre for Reference and Research on Influenza	Deng,Y-M.; Iannello,P.; Spirason,N.; Lau, H.; Komadina, N.
EPI652406	HA	Australia	2015-Jun-25	A/South Australia/75/2015	Institute of Medical and Veterinary Science (IMVS)	WHO Collaborating Centre for Reference and Research on Influenza	Deng,Y-M.; Iannello,P.; Spirason,N.; Lau, H.; Komadina, N.
EPI652402	NA	Australia	2015-Jun-25	A/South Australia/74/2015	Institute of Medical and Veterinary Science (IMVS)	WHO Collaborating Centre for Reference and Research on Influenza	Deng,Y-M.; Iannello,P.; Spirason,N.; Lau, H.; Komadina, N.
[truncated: 5,077 more rows]
