# Supplementary material for: Parallel evolution of influenza across multiple spatiotemporal scales
Source: eLife. 2017 Jun 27;6:e26875. doi: 10.7554/eLife.26875 (PMC5487208; doi:10.7554/eLife.26875)
Supplement: Supplementary file 1. — DOI: http://dx.doi.org/10.7554/eLife.26875.022 [file elife-26875-supp1.zip › acknowledgements/2015-07-10.xls]

## Sheet: Acknowledge Table
We acknowledge the authors, originating and submitting laboratories of the sequences from GISAID’s EpiFlu™ Database on which this research is based. The list is detailed below.
All submitters of data may be contacted directly via the GISAID website www.gisaid.org
Segment ID	Segment	Country	Collection date	Isolate name	Originating Lab	Submitting Lab	Authors
EPI966201	NA	Saudi Arabia	2015-Sep-25	A/Saudi Arabia/27/2015		Other Database Import	Cobbin,J.C.A.; Alfelali,M.; Barasheed,O.; Taylor,J.; Dwyer,D.E.; Booy,R.; Holmes,E.C.; Rashid,H.
EPI966127	PA	Saudi Arabia	2015-Sep-25	A/Saudi Arabia/27/2015		Other Database Import	Cobbin,J.C.A.; Alfelali,M.; Barasheed,O.; Taylor,J.; Dwyer,D.E.; Booy,R.; Holmes,E.C.; Rashid,H.
EPI966177	NP	Saudi Arabia	2015-Sep-25	A/Saudi Arabia/27/2015		Other Database Import	Cobbin,J.C.A.; Alfelali,M.; Barasheed,O.; Taylor,J.; Dwyer,D.E.; Booy,R.; Holmes,E.C.; Rashid,H.
EPI966152	HA	Saudi Arabia	2015-Sep-25	A/Saudi Arabia/27/2015		Other Database Import	Cobbin,J.C.A.; Alfelali,M.; Barasheed,O.; Taylor,J.; Dwyer,D.E.; Booy,R.; Holmes,E.C.; Rashid,H.
EPI966226	MP	Saudi Arabia	2015-Sep-25	A/Saudi Arabia/27/2015		Other Database Import	Cobbin,J.C.A.; Alfelali,M.; Barasheed,O.; Taylor,J.; Dwyer,D.E.; Booy,R.; Holmes,E.C.; Rashid,H.
EPI966102	PB1	Saudi Arabia	2015-Sep-25	A/Saudi Arabia/27/2015		Other Database Import	Cobbin,J.C.A.; Alfelali,M.; Barasheed,O.; Taylor,J.; Dwyer,D.E.; Booy,R.; Holmes,E.C.; Rashid,H.
EPI966252	NS	Saudi Arabia	2015-Sep-25	A/Saudi Arabia/27/2015		Other Database Import	Cobbin,J.C.A.; Alfelali,M.; Barasheed,O.; Taylor,J.; Dwyer,D.E.; Booy,R.; Holmes,E.C.; Rashid,H.
EPI966077	PB2	Saudi Arabia	2015-Sep-25	A/Saudi Arabia/27/2015		Other Database Import	Cobbin,J.C.A.; Alfelali,M.; Barasheed,O.; Taylor,J.; Dwyer,D.E.; Booy,R.; Holmes,E.C.; Rashid,H.
EPI966243	NS	Saudi Arabia	2015-Sep-22	A/Saudi Arabia/18/2015		Other Database Import	Cobbin,J.C.A.; Alfelali,M.; Barasheed,O.; Taylor,J.; Dwyer,D.E.; Booy,R.; Holmes,E.C.; Rashid,H.
EPI966169	NP	Saudi Arabia	2015-Sep-22	A/Saudi Arabia/18/2015		Other Database Import	Cobbin,J.C.A.; Alfelali,M.; Barasheed,O.; Taylor,J.; Dwyer,D.E.; Booy,R.; Holmes,E.C.; Rashid,H.
EPI966119	PA	Saudi Arabia	2015-Sep-22	A/Saudi Arabia/18/2015		Other Database Import	Cobbin,J.C.A.; Alfelali,M.; Barasheed,O.; Taylor,J.; Dwyer,D.E.; Booy,R.; Holmes,E.C.; Rashid,H.
EPI966144	HA	Saudi Arabia	2015-Sep-22	A/Saudi Arabia/18/2015		Other Database Import	Cobbin,J.C.A.; Alfelali,M.; Barasheed,O.; Taylor,J.; Dwyer,D.E.; Booy,R.; Holmes,E.C.; Rashid,H.
EPI966218	MP	Saudi Arabia	2015-Sep-22	A/Saudi Arabia/18/2015		Other Database Import	Cobbin,J.C.A.; Alfelali,M.; Barasheed,O.; Taylor,J.; Dwyer,D.E.; Booy,R.; Holmes,E.C.; Rashid,H.
EPI966193	NA	Saudi Arabia	2015-Sep-22	A/Saudi Arabia/18/2015		Other Database Import	Cobbin,J.C.A.; Alfelali,M.; Barasheed,O.; Taylor,J.; Dwyer,D.E.; Booy,R.; Holmes,E.C.; Rashid,H.
EPI966094	PB1	Saudi Arabia	2015-Sep-22	A/Saudi Arabia/18/2015		Other Database Import	Cobbin,J.C.A.; Alfelali,M.; Barasheed,O.; Taylor,J.; Dwyer,D.E.; Booy,R.; Holmes,E.C.; Rashid,H.
EPI966069	PB2	Saudi Arabia	2015-Sep-22	A/Saudi Arabia/18/2015		Other Database Import	Cobbin,J.C.A.; Alfelali,M.; Barasheed,O.; Taylor,J.; Dwyer,D.E.; Booy,R.; Holmes,E.C.; Rashid,H.
EPI957059	MP	Australia	2015-Sep-11	B/Victoria/108/2015	Victorian Infectious Diseases Reference Laboratory	WHO Collaborating Centre for Reference and Research on Influenza	Deng,Y-M.; Iannello,P.; Spirason,N.; Lau,H.; Kaye,M.; Komadina,N.
EPI957060	NA	Australia	2015-Sep-11	B/Victoria/108/2015	Victorian Infectious Diseases Reference Laboratory	WHO Collaborating Centre for Reference and Research on Influenza	Deng,Y-M.; Iannello,P.; Spirason,N.; Lau,H.; Kaye,M.; Komadina,N.
EPI957061	HA	Australia	2015-Sep-11	B/Victoria/108/2015	Victorian Infectious Diseases Reference Laboratory	WHO Collaborating Centre for Reference and Research on Influenza	Deng,Y-M.; Iannello,P.; Spirason,N.; Lau,H.; Kaye,M.; Komadina,N.
EPI957055	MP	Australia	2015-Oct-10	A/Canberra/101/2015	Canberra Hospital	WHO Collaborating Centre for Reference and Research on Influenza	Deng,Y-M.; Iannello,P.; Spirason,N.; Lau,H.; Kaye,M.; Komadina,N.
EPI957056	NA	Australia	2015-Oct-10	A/Canberra/101/2015	Canberra Hospital	WHO Collaborating Centre for Reference and Research on Influenza	Deng,Y-M.; Iannello,P.; Spirason,N.; Lau,H.; Kaye,M.; Komadina,N.
EPI957058	HA	Australia	2015-Oct-10	A/Canberra/101/2015	Canberra Hospital	WHO Collaborating Centre for Reference and Research on Influenza	Deng,Y-M.; Iannello,P.; Spirason,N.; Lau,H.; Kaye,M.; Komadina,N.
EPI956406	NA	Vietnam	2015-Aug-25	A/Hanoi/Eli15628/2015	National Institute of Hygiene and Epidemiology	WHO Collaborating Centre for Reference and Research on Influenza	Deng,Y-M.; Iannello,P.; Spirason,N.; Lau,H.; Kaye,M.; Komadina,N.
EPI956407	HA	Vietnam	2015-Aug-25	A/Hanoi/Eli15628/2015	National Institute of Hygiene and Epidemiology	WHO Collaborating Centre for Reference and Research on Influenza	Deng,Y-M.; Iannello,P.; Spirason,N.; Lau,H.; Kaye,M.; Komadina,N.
EPI954276	PB2	United States	2015-Jul-14	A/Washington/39/2015		Other Database Import	Wentworth,D.; Katz,J.; Barnes,J.; Garten,R.; Xu,X.
EPI954277	PB1	United States	2015-Jul-14	A/Washington/39/2015		Other Database Import	Wentworth,D.; Katz,J.; Barnes,J.; Garten,R.; Xu,X.
EPI954278	PA	United States	2015-Jul-14	A/Washington/39/2015		Other Database Import	Wentworth,D.; Katz,J.; Barnes,J.; Garten,R.; Xu,X.
EPI954279	HA	United States	2015-Jul-14	A/Washington/39/2015		Other Database Import	Wentworth,D.; Katz,J.; Barnes,J.; Garten,R.; Xu,X.
EPI954280	NP	United States	2015-Jul-14	A/Washington/39/2015		Other Database Import	Wentworth,D.; Katz,J.; Barnes,J.; Garten,R.; Xu,X.
EPI954281	NA	United States	2015-Jul-14	A/Washington/39/2015		Other Database Import	Wentworth,D.; Katz,J.; Barnes,J.; Garten,R.; Xu,X.
EPI954282	MP	United States	2015-Jul-14	A/Washington/39/2015		Other Database Import	Wentworth,D.; Katz,J.; Barnes,J.; Garten,R.; Xu,X.
EPI954283	NS	United States	2015-Jul-14	A/Washington/39/2015		Other Database Import	Wentworth,D.; Katz,J.; Barnes,J.; Garten,R.; Xu,X.
EPI954247	PB2	United States	2015-Jul-07	A/Alaska/149/2015		Other Database Import	Wentworth,D.; Katz,J.; Barnes,J.; Garten,R.; Xu,X.
EPI954248	PB1	United States	2015-Jul-07	A/Alaska/149/2015		Other Database Import	Wentworth,D.; Katz,J.; Barnes,J.; Garten,R.; Xu,X.
EPI954249	PA	United States	2015-Jul-07	A/Alaska/149/2015		Other Database Import	Wentworth,D.; Katz,J.; Barnes,J.; Garten,R.; Xu,X.
EPI954250	HA	United States	2015-Jul-07	A/Alaska/149/2015		Other Database Import	Wentworth,D.; Katz,J.; Barnes,J.; Garten,R.; Xu,X.
EPI954251	NP	United States	2015-Jul-07	A/Alaska/149/2015		Other Database Import	Wentworth,D.; Katz,J.; Barnes,J.; Garten,R.; Xu,X.
EPI954252	NA	United States	2015-Jul-07	A/Alaska/149/2015		Other Database Import	Wentworth,D.; Katz,J.; Barnes,J.; Garten,R.; Xu,X.
EPI954253	MP	United States	2015-Jul-07	A/Alaska/149/2015		Other Database Import	Wentworth,D.; Katz,J.; Barnes,J.; Garten,R.; Xu,X.
EPI954254	NS	United States	2015-Jul-07	A/Alaska/149/2015		Other Database Import	Wentworth,D.; Katz,J.; Barnes,J.; Garten,R.; Xu,X.
EPI954167	PB2	United States	2015-Aug-04	A/Alaska/139/2015		Other Database Import	Wentworth,D.; Katz,J.; Barnes,J.; Garten,R.; Xu,X.
EPI954168	PB1	United States	2015-Aug-04	A/Alaska/139/2015		Other Database Import	Wentworth,D.; Katz,J.; Barnes,J.; Garten,R.; Xu,X.
EPI954169	PA	United States	2015-Aug-04	A/Alaska/139/2015		Other Database Import	Wentworth,D.; Katz,J.; Barnes,J.; Garten,R.; Xu,X.
EPI954170	HA	United States	2015-Aug-04	A/Alaska/139/2015		Other Database Import	Wentworth,D.; Katz,J.; Barnes,J.; Garten,R.; Xu,X.
EPI954171	NP	United States	2015-Aug-04	A/Alaska/139/2015		Other Database Import	Wentworth,D.; Katz,J.; Barnes,J.; Garten,R.; Xu,X.
EPI954172	NA	United States	2015-Aug-04	A/Alaska/139/2015		Other Database Import	Wentworth,D.; Katz,J.; Barnes,J.; Garten,R.; Xu,X.
EPI954173	MP	United States	2015-Aug-04	A/Alaska/139/2015		Other Database Import	Wentworth,D.; Katz,J.; Barnes,J.; Garten,R.; Xu,X.
EPI954174	NS	United States	2015-Aug-04	A/Alaska/139/2015		Other Database Import	Wentworth,D.; Katz,J.; Barnes,J.; Garten,R.; Xu,X.
EPI954148	NA	United States	2015-Aug-02	A/Alaska/135/2015		Other Database Import	Wentworth,D.; Katz,J.; Barnes,J.; Garten,R.; Xu,X.
EPI954149	MP	United States	2015-Aug-02	A/Alaska/135/2015		Other Database Import	Wentworth,D.; Katz,J.; Barnes,J.; Garten,R.; Xu,X.
EPI954150	NS	United States	2015-Aug-02	A/Alaska/135/2015		Other Database Import	Wentworth,D.; Katz,J.; Barnes,J.; Garten,R.; Xu,X.
EPI954143	PB2	United States	2015-Aug-02	A/Alaska/135/2015		Other Database Import	Wentworth,D.; Katz,J.; Barnes,J.; Garten,R.; Xu,X.
EPI954144	PB1	United States	2015-Aug-02	A/Alaska/135/2015		Other Database Import	Wentworth,D.; Katz,J.; Barnes,J.; Garten,R.; Xu,X.
EPI954145	PA	United States	2015-Aug-02	A/Alaska/135/2015		Other Database Import	Wentworth,D.; Katz,J.; Barnes,J.; Garten,R.; Xu,X.
EPI954146	HA	United States	2015-Aug-02	A/Alaska/135/2015		Other Database Import	Wentworth,D.; Katz,J.; Barnes,J.; Garten,R.; Xu,X.
EPI954147	NP	United States	2015-Aug-02	A/Alaska/135/2015		Other Database Import	Wentworth,D.; Katz,J.; Barnes,J.; Garten,R.; Xu,X.
EPI954134	PB2	United States	2015-Jul-30	A/Iowa/31/2015		Other Database Import	Wentworth,D.; Katz,J.; Barnes,J.; Garten,R.; Xu,X.
EPI954135	PB1	United States	2015-Jul-30	A/Iowa/31/2015		Other Database Import	Wentworth,D.; Katz,J.; Barnes,J.; Garten,R.; Xu,X.
EPI954136	PA	United States	2015-Jul-30	A/Iowa/31/2015		Other Database Import	Wentworth,D.; Katz,J.; Barnes,J.; Garten,R.; Xu,X.
EPI954137	HA	United States	2015-Jul-30	A/Iowa/31/2015		Other Database Import	Wentworth,D.; Katz,J.; Barnes,J.; Garten,R.; Xu,X.
EPI954138	NP	United States	2015-Jul-30	A/Iowa/31/2015		Other Database Import	Wentworth,D.; Katz,J.; Barnes,J.; Garten,R.; Xu,X.
EPI954139	NA	United States	2015-Jul-30	A/Iowa/31/2015		Other Database Import	Wentworth,D.; Katz,J.; Barnes,J.; Garten,R.; Xu,X.
EPI954140	MP	United States	2015-Jul-30	A/Iowa/31/2015		Other Database Import	Wentworth,D.; Katz,J.; Barnes,J.; Garten,R.; Xu,X.
EPI954141	NS	United States	2015-Jul-30	A/Iowa/31/2015		Other Database Import	Wentworth,D.; Katz,J.; Barnes,J.; Garten,R.; Xu,X.
EPI954077	MP	United States	2015-Jul-19	A/Alaska/150/2015		Other Database Import	Wentworth,D.; Katz,J.; Barnes,J.; Garten,R.; Xu,X.
EPI954078	NS	United States	2015-Jul-19	A/Alaska/150/2015		Other Database Import	Wentworth,D.; Katz,J.; Barnes,J.; Garten,R.; Xu,X.
EPI954255	PB2	United States	2015-Jul-19	A/Alaska/150/2015		Other Database Import	Wentworth,D.; Katz,J.; Barnes,J.; Garten,R.; Xu,X.
EPI954256	PB1	United States	2015-Jul-19	A/Alaska/150/2015		Other Database Import	Wentworth,D.; Katz,J.; Barnes,J.; Garten,R.; Xu,X.
EPI954257	PA	United States	2015-Jul-19	A/Alaska/150/2015		Other Database Import	Wentworth,D.; Katz,J.; Barnes,J.; Garten,R.; Xu,X.
EPI954258	HA	United States	2015-Jul-19	A/Alaska/150/2015		Other Database Import	Wentworth,D.; Katz,J.; Barnes,J.; Garten,R.; Xu,X.
EPI954259	NP	United States	2015-Jul-19	A/Alaska/150/2015		Other Database Import	Wentworth,D.; Katz,J.; Barnes,J.; Garten,R.; Xu,X.
EPI954260	NA	United States	2015-Jul-19	A/Alaska/150/2015		Other Database Import	Wentworth,D.; Katz,J.; Barnes,J.; Garten,R.; Xu,X.
EPI954033	PB2	United States	2015-Jul-30	A/Iowa/28/2015		Other Database Import	Wentworth,D.; Katz,J.; Barnes,J.; Garten,R.; Xu,X.
EPI954034	PB1	United States	2015-Jul-30	A/Iowa/28/2015		Other Database Import	Wentworth,D.; Katz,J.; Barnes,J.; Garten,R.; Xu,X.
EPI954035	PA	United States	2015-Jul-30	A/Iowa/28/2015		Other Database Import	Wentworth,D.; Katz,J.; Barnes,J.; Garten,R.; Xu,X.
EPI954036	HA	United States	2015-Jul-30	A/Iowa/28/2015		Other Database Import	Wentworth,D.; Katz,J.; Barnes,J.; Garten,R.; Xu,X.
EPI954037	NP	United States	2015-Jul-30	A/Iowa/28/2015		Other Database Import	Wentworth,D.; Katz,J.; Barnes,J.; Garten,R.; Xu,X.
EPI954038	NA	United States	2015-Jul-30	A/Iowa/28/2015		Other Database Import	Wentworth,D.; Katz,J.; Barnes,J.; Garten,R.; Xu,X.
EPI954039	MP	United States	2015-Jul-30	A/Iowa/28/2015		Other Database Import	Wentworth,D.; Katz,J.; Barnes,J.; Garten,R.; Xu,X.
EPI954040	NS	United States	2015-Jul-30	A/Iowa/28/2015		Other Database Import	Wentworth,D.; Katz,J.; Barnes,J.; Garten,R.; Xu,X.
EPI954026	PB1	United States	2015-Jul-30	A/Iowa/25/2015		Other Database Import	Wentworth,D.; Katz,J.; Barnes,J.; Garten,R.; Xu,X.
EPI954027	PA	United States	2015-Jul-30	A/Iowa/25/2015		Other Database Import	Wentworth,D.; Katz,J.; Barnes,J.; Garten,R.; Xu,X.
EPI954028	HA	United States	2015-Jul-30	A/Iowa/25/2015		Other Database Import	Wentworth,D.; Katz,J.; Barnes,J.; Garten,R.; Xu,X.
EPI954029	NP	United States	2015-Jul-30	A/Iowa/25/2015		Other Database Import	Wentworth,D.; Katz,J.; Barnes,J.; Garten,R.; Xu,X.
EPI954030	NA	United States	2015-Jul-30	A/Iowa/25/2015		Other Database Import	Wentworth,D.; Katz,J.; Barnes,J.; Garten,R.; Xu,X.
EPI954032	NS	United States	2015-Jul-30	A/Iowa/25/2015		Other Database Import	Wentworth,D.; Katz,J.; Barnes,J.; Garten,R.; Xu,X.
EPI954067	PB2	United States	2015-Jul-30	A/Iowa/25/2015		Other Database Import	Wentworth,D.; Katz,J.; Barnes,J.; Garten,R.; Xu,X.
EPI954295	MP	United States	2015-Jul-30	A/Iowa/25/2015		Other Database Import	Wentworth,D.; Katz,J.; Barnes,J.; Garten,R.; Xu,X.
EPI953959	HA	United States	2015-Jul-01	A/Wisconsin/69/2015		Other Database Import	Wentworth,D.; Katz,J.; Barnes,J.; Garten,R.; Xu,X.
EPI953964	MP	United States	2015-Jul-01	A/Wisconsin/69/2015		Other Database Import	Wentworth,D.; Katz,J.; Barnes,J.; Garten,R.; Xu,X.
EPI953973	PB2	United States	2015-Jul-01	A/Wisconsin/69/2015		Other Database Import	Wentworth,D.; Katz,J.; Barnes,J.; Garten,R.; Xu,X.
EPI953974	PB1	United States	2015-Jul-01	A/Wisconsin/69/2015		Other Database Import	Wentworth,D.; Katz,J.; Barnes,J.; Garten,R.; Xu,X.
EPI953975	PA	United States	2015-Jul-01	A/Wisconsin/69/2015		Other Database Import	Wentworth,D.; Katz,J.; Barnes,J.; Garten,R.; Xu,X.
EPI953977	NP	United States	2015-Jul-01	A/Wisconsin/69/2015		Other Database Import	Wentworth,D.; Katz,J.; Barnes,J.; Garten,R.; Xu,X.
EPI953980	NS	United States	2015-Jul-01	A/Wisconsin/69/2015		Other Database Import	Wentworth,D.; Katz,J.; Barnes,J.; Garten,R.; Xu,X.
EPI953978	NA	United States	2015-Jul-01	A/Wisconsin/69/2015		Other Database Import	Wentworth,D.; Katz,J.; Barnes,J.; Garten,R.; Xu,X.
EPI953949	PB2	United States	2015-Aug-20	A/North Carolina/28/2015		Other Database Import	Wentworth,D.; Katz,J.; Barnes,J.; Garten,R.; Xu,X.
EPI953950	PB1	United States	2015-Aug-20	A/North Carolina/28/2015		Other Database Import	Wentworth,D.; Katz,J.; Barnes,J.; Garten,R.; Xu,X.
EPI953951	PA	United States	2015-Aug-20	A/North Carolina/28/2015		Other Database Import	Wentworth,D.; Katz,J.; Barnes,J.; Garten,R.; Xu,X.
EPI953952	HA	United States	2015-Aug-20	A/North Carolina/28/2015		Other Database Import	Wentworth,D.; Katz,J.; Barnes,J.; Garten,R.; Xu,X.
EPI953953	NP	United States	2015-Aug-20	A/North Carolina/28/2015		Other Database Import	Wentworth,D.; Katz,J.; Barnes,J.; Garten,R.; Xu,X.
EPI953954	NA	United States	2015-Aug-20	A/North Carolina/28/2015		Other Database Import	Wentworth,D.; Katz,J.; Barnes,J.; Garten,R.; Xu,X.
EPI953955	MP	United States	2015-Aug-20	A/North Carolina/28/2015		Other Database Import	Wentworth,D.; Katz,J.; Barnes,J.; Garten,R.; Xu,X.
EPI953956	NS	United States	2015-Aug-20	A/North Carolina/28/2015		Other Database Import	Wentworth,D.; Katz,J.; Barnes,J.; Garten,R.; Xu,X.
EPI940651	HA	Thailand	2015-Oct-27	A/Thailand/CU-B13425/2015		Other Database Import	Tewawong,N.; Suntronwong,N.; Vichiwattana,P.; Korkong,S.; Thongmee,T.; Vongpunsawad,S.; Theamboonlers,A.; Poovorawan,Y.
EPI986396	NA	Thailand	2015-Oct-27	A/Thailand/CU-B13425/2015		Other Database Import	Tewawong,N.; Suntronwong,N.; Vichiwattana,P.; Korkong,S.; Thongmee,T.; Vongpunsawad,S.; Theamboonlers,A.; Poovorawan,Y.
EPI940650	HA	Thailand	2015-Oct-13	A/Thailand/CU-B13201/2015		Other Database Import	Tewawong,N.; Suntronwong,N.; Vichiwattana,P.; Korkong,S.; Thongmee,T.; Vongpunsawad,S.; Theamboonlers,A.; Poovorawan,Y.
EPI940647	HA	Thailand	2015-Sep-17	A/Thailand/CU-B12788/2015		Other Database Import	Tewawong,N.; Suntronwong,N.; Vichiwattana,P.; Korkong,S.; Thongmee,T.; Vongpunsawad,S.; Theamboonlers,A.; Poovorawan,Y.
EPI986394	NA	Thailand	2015-Sep-17	A/Thailand/CU-B12788/2015		Other Database Import	Tewawong,N.; Suntronwong,N.; Vichiwattana,P.; Korkong,S.; Thongmee,T.; Vongpunsawad,S.; Theamboonlers,A.; Poovorawan,Y.
EPI940644	HA	Thailand	2015-Aug-27	A/Thailand/CU-B12589/2015		Other Database Import	Tewawong,N.; Suntronwong,N.; Vichiwattana,P.; Korkong,S.; Thongmee,T.; Vongpunsawad,S.; Theamboonlers,A.; Poovorawan,Y.
EPI986391	NA	Thailand	2015-Aug-27	A/Thailand/CU-B12589/2015		Other Database Import	Tewawong,N.; Suntronwong,N.; Vichiwattana,P.; Korkong,S.; Thongmee,T.; Vongpunsawad,S.; Theamboonlers,A.; Poovorawan,Y.
EPI940642	HA	Thailand	2015-Aug-07	A/Thailand/CU-B12191/2015		Other Database Import	Tewawong,N.; Suntronwong,N.; Vichiwattana,P.; Korkong,S.; Thongmee,T.; Vongpunsawad,S.; Theamboonlers,A.; Poovorawan,Y.
EPI986389	NA	Thailand	2015-Aug-07	A/Thailand/CU-B12191/2015		Other Database Import	Tewawong,N.; Suntronwong,N.; Vichiwattana,P.; Korkong,S.; Thongmee,T.; Vongpunsawad,S.; Theamboonlers,A.; Poovorawan,Y.
EPI937091	PB2	United States	2015-Aug-09	A/Florida/59/2015		Other Database Import	Wentworth,D.; Katz,J.; Barnes,J.; Garten,R.; Xu,X.
EPI937092	PB1	United States	2015-Aug-09	A/Florida/59/2015		Other Database Import	Wentworth,D.; Katz,J.; Barnes,J.; Garten,R.; Xu,X.
EPI937093	PA	United States	2015-Aug-09	A/Florida/59/2015		Other Database Import	Wentworth,D.; Katz,J.; Barnes,J.; Garten,R.; Xu,X.
EPI937094	HA	United States	2015-Aug-09	A/Florida/59/2015		Other Database Import	Wentworth,D.; Katz,J.; Barnes,J.; Garten,R.; Xu,X.
EPI937095	NP	United States	2015-Aug-09	A/Florida/59/2015		Other Database Import	Wentworth,D.; Katz,J.; Barnes,J.; Garten,R.; Xu,X.
EPI937096	NA	United States	2015-Aug-09	A/Florida/59/2015		Other Database Import	Wentworth,D.; Katz,J.; Barnes,J.; Garten,R.; Xu,X.
EPI937097	MP	United States	2015-Aug-09	A/Florida/59/2015		Other Database Import	Wentworth,D.; Katz,J.; Barnes,J.; Garten,R.; Xu,X.
EPI937098	NS	United States	2015-Aug-09	A/Florida/59/2015		Other Database Import	Wentworth,D.; Katz,J.; Barnes,J.; Garten,R.; Xu,X.
EPI937088	PB2	United States	2015-Jul-04	A/Florida/55/2015		Other Database Import	Wentworth,D.; Katz,J.; Barnes,J.; Garten,R.; Xu,X.
EPI954041	PB1	United States	2015-Jul-04	A/Florida/55/2015		Other Database Import	Wentworth,D.; Katz,J.; Barnes,J.; Garten,R.; Xu,X.
EPI954042	NP	United States	2015-Jul-04	A/Florida/55/2015		Other Database Import	Wentworth,D.; Katz,J.; Barnes,J.; Garten,R.; Xu,X.
EPI954044	NA	United States	2015-Jul-04	A/Florida/55/2015		Other Database Import	Wentworth,D.; Katz,J.; Barnes,J.; Garten,R.; Xu,X.
EPI953999	PA	United States	2015-Jul-04	A/Florida/55/2015		Other Database Import	Wentworth,D.; Katz,J.; Barnes,J.; Garten,R.; Xu,X.
EPI954000	HA	United States	2015-Jul-04	A/Florida/55/2015		Other Database Import	Wentworth,D.; Katz,J.; Barnes,J.; Garten,R.; Xu,X.
EPI954003	MP	United States	2015-Jul-04	A/Florida/55/2015		Other Database Import	Wentworth,D.; Katz,J.; Barnes,J.; Garten,R.; Xu,X.
EPI954004	NS	United States	2015-Jul-04	A/Florida/55/2015		Other Database Import	Wentworth,D.; Katz,J.; Barnes,J.; Garten,R.; Xu,X.
EPI953969	PB1	United States	2015-Sep-01	A/Wisconsin/74/2015		Other Database Import	Wentworth,D.; Katz,J.; Barnes,J.; Garten,R.; Xu,X.
EPI937005	NS	United States	2015-Sep-01	A/Wisconsin/74/2015		Other Database Import	Wentworth,D.; Katz,J.; Barnes,J.; Garten,R.; Xu,X.
EPI936968	MP	United States	2015-Sep-01	A/Wisconsin/74/2015		Other Database Import	Wentworth,D.; Katz,J.; Barnes,J.; Garten,R.; Xu,X.
EPI953972	HA	United States	2015-Sep-01	A/Wisconsin/74/2015		Other Database Import	Wentworth,D.; Katz,J.; Barnes,J.; Garten,R.; Xu,X.
EPI953983	PB2	United States	2015-Sep-01	A/Wisconsin/74/2015		Other Database Import	Wentworth,D.; Katz,J.; Barnes,J.; Garten,R.; Xu,X.
EPI953985	PA	United States	2015-Sep-01	A/Wisconsin/74/2015		Other Database Import	Wentworth,D.; Katz,J.; Barnes,J.; Garten,R.; Xu,X.
EPI953987	NP	United States	2015-Sep-01	A/Wisconsin/74/2015		Other Database Import	Wentworth,D.; Katz,J.; Barnes,J.; Garten,R.; Xu,X.
EPI953988	NA	United States	2015-Sep-01	A/Wisconsin/74/2015		Other Database Import	Wentworth,D.; Katz,J.; Barnes,J.; Garten,R.; Xu,X.
EPI936911	PB2	United States	2015-Aug-04	A/New York/62/2015		Other Database Import	Wentworth,D.; Katz,J.; Barnes,J.; Garten,R.; Xu,X.
EPI936912	PB1	United States	2015-Aug-04	A/New York/62/2015		Other Database Import	Wentworth,D.; Katz,J.; Barnes,J.; Garten,R.; Xu,X.
EPI936913	PA	United States	2015-Aug-04	A/New York/62/2015		Other Database Import	Wentworth,D.; Katz,J.; Barnes,J.; Garten,R.; Xu,X.
EPI936914	HA	United States	2015-Aug-04	A/New York/62/2015		Other Database Import	Wentworth,D.; Katz,J.; Barnes,J.; Garten,R.; Xu,X.
EPI936915	NP	United States	2015-Aug-04	A/New York/62/2015		Other Database Import	Wentworth,D.; Katz,J.; Barnes,J.; Garten,R.; Xu,X.
EPI936916	NA	United States	2015-Aug-04	A/New York/62/2015		Other Database Import	Wentworth,D.; Katz,J.; Barnes,J.; Garten,R.; Xu,X.
EPI936917	MP	United States	2015-Aug-04	A/New York/62/2015		Other Database Import	Wentworth,D.; Katz,J.; Barnes,J.; Garten,R.; Xu,X.
EPI936929	NS	United States	2015-Aug-04	A/New York/62/2015		Other Database Import	Wentworth,D.; Katz,J.; Barnes,J.; Garten,R.; Xu,X.
EPI936903	PB2	United States	2015-Aug-01	A/New York/60/2015		Other Database Import	Wentworth,D.; Katz,J.; Barnes,J.; Garten,R.; Xu,X.
EPI936904	PB1	United States	2015-Aug-01	A/New York/60/2015		Other Database Import	Wentworth,D.; Katz,J.; Barnes,J.; Garten,R.; Xu,X.
EPI936905	PA	United States	2015-Aug-01	A/New York/60/2015		Other Database Import	Wentworth,D.; Katz,J.; Barnes,J.; Garten,R.; Xu,X.
EPI936906	HA	United States	2015-Aug-01	A/New York/60/2015		Other Database Import	Wentworth,D.; Katz,J.; Barnes,J.; Garten,R.; Xu,X.
EPI936907	NP	United States	2015-Aug-01	A/New York/60/2015		Other Database Import	Wentworth,D.; Katz,J.; Barnes,J.; Garten,R.; Xu,X.
EPI936908	NA	United States	2015-Aug-01	A/New York/60/2015		Other Database Import	Wentworth,D.; Katz,J.; Barnes,J.; Garten,R.; Xu,X.
EPI936909	MP	United States	2015-Aug-01	A/New York/60/2015		Other Database Import	Wentworth,D.; Katz,J.; Barnes,J.; Garten,R.; Xu,X.
EPI936910	NS	United States	2015-Aug-01	A/New York/60/2015		Other Database Import	Wentworth,D.; Katz,J.; Barnes,J.; Garten,R.; Xu,X.
EPI936892	NA	United States	2015-Aug-03	A/New York/58/2015		Other Database Import	Wentworth,D.; Katz,J.; Barnes,J.; Garten,R.; Xu,X.
EPI936893	MP	United States	2015-Aug-03	A/New York/58/2015		Other Database Import	Wentworth,D.; Katz,J.; Barnes,J.; Garten,R.; Xu,X.
EPI936894	NS	United States	2015-Aug-03	A/New York/58/2015		Other Database Import	Wentworth,D.; Katz,J.; Barnes,J.; Garten,R.; Xu,X.
EPI936887	PB2	United States	2015-Aug-03	A/New York/58/2015		Other Database Import	Wentworth,D.; Katz,J.; Barnes,J.; Garten,R.; Xu,X.
EPI936888	PB1	United States	2015-Aug-03	A/New York/58/2015		Other Database Import	Wentworth,D.; Katz,J.; Barnes,J.; Garten,R.; Xu,X.
EPI936889	PA	United States	2015-Aug-03	A/New York/58/2015		Other Database Import	Wentworth,D.; Katz,J.; Barnes,J.; Garten,R.; Xu,X.
EPI936890	HA	United States	2015-Aug-03	A/New York/58/2015		Other Database Import	Wentworth,D.; Katz,J.; Barnes,J.; Garten,R.; Xu,X.
EPI936891	NP	United States	2015-Aug-03	A/New York/58/2015		Other Database Import	Wentworth,D.; Katz,J.; Barnes,J.; Garten,R.; Xu,X.
EPI936863	PB2	United States	2015-Jul-30	A/Iowa/37/2015		Other Database Import	Wentworth,D.; Katz,J.; Barnes,J.; Garten,R.; Xu,X.
EPI936864	PB1	United States	2015-Jul-30	A/Iowa/37/2015		Other Database Import	Wentworth,D.; Katz,J.; Barnes,J.; Garten,R.; Xu,X.
EPI936865	PA	United States	2015-Jul-30	A/Iowa/37/2015		Other Database Import	Wentworth,D.; Katz,J.; Barnes,J.; Garten,R.; Xu,X.
EPI936866	HA	United States	2015-Jul-30	A/Iowa/37/2015		Other Database Import	Wentworth,D.; Katz,J.; Barnes,J.; Garten,R.; Xu,X.
EPI936867	NP	United States	2015-Jul-30	A/Iowa/37/2015		Other Database Import	Wentworth,D.; Katz,J.; Barnes,J.; Garten,R.; Xu,X.
EPI936868	NA	United States	2015-Jul-30	A/Iowa/37/2015		Other Database Import	Wentworth,D.; Katz,J.; Barnes,J.; Garten,R.; Xu,X.
EPI936869	MP	United States	2015-Jul-30	A/Iowa/37/2015		Other Database Import	Wentworth,D.; Katz,J.; Barnes,J.; Garten,R.; Xu,X.
EPI936870	NS	United States	2015-Jul-30	A/Iowa/37/2015		Other Database Import	Wentworth,D.; Katz,J.; Barnes,J.; Garten,R.; Xu,X.
EPI936846	PB2	United States	2015-Aug-03	A/Ohio/23/2015		Other Database Import	Wentworth,D.; Katz,J.; Barnes,J.; Garten,R.; Xu,X.
EPI936847	PB1	United States	2015-Aug-03	A/Ohio/23/2015		Other Database Import	Wentworth,D.; Katz,J.; Barnes,J.; Garten,R.; Xu,X.
EPI936848	PA	United States	2015-Aug-03	A/Ohio/23/2015		Other Database Import	Wentworth,D.; Katz,J.; Barnes,J.; Garten,R.; Xu,X.
EPI936849	HA	United States	2015-Aug-03	A/Ohio/23/2015		Other Database Import	Wentworth,D.; Katz,J.; Barnes,J.; Garten,R.; Xu,X.
EPI936850	NP	United States	2015-Aug-03	A/Ohio/23/2015		Other Database Import	Wentworth,D.; Katz,J.; Barnes,J.; Garten,R.; Xu,X.
EPI936851	NA	United States	2015-Aug-03	A/Ohio/23/2015		Other Database Import	Wentworth,D.; Katz,J.; Barnes,J.; Garten,R.; Xu,X.
EPI936852	MP	United States	2015-Aug-03	A/Ohio/23/2015		Other Database Import	Wentworth,D.; Katz,J.; Barnes,J.; Garten,R.; Xu,X.
EPI936853	NS	United States	2015-Aug-03	A/Ohio/23/2015		Other Database Import	Wentworth,D.; Katz,J.; Barnes,J.; Garten,R.; Xu,X.
EPI936710	NP	United States	2015-Jul-24	A/Alaska/147/2015		Other Database Import	Wentworth,D.; Katz,J.; Barnes,J.; Garten,R.; Xu,X.
EPI936715	MP	United States	2015-Jul-24	A/Alaska/147/2015		Other Database Import	Wentworth,D.; Katz,J.; Barnes,J.; Garten,R.; Xu,X.
EPI954234	HA	United States	2015-Jul-24	A/Alaska/147/2015		Other Database Import	Wentworth,D.; Katz,J.; Barnes,J.; Garten,R.; Xu,X.
EPI954238	NS	United States	2015-Jul-24	A/Alaska/147/2015		Other Database Import	Wentworth,D.; Katz,J.; Barnes,J.; Garten,R.; Xu,X.
EPI954231	PB2	United States	2015-Jul-24	A/Alaska/147/2015		Other Database Import	Wentworth,D.; Katz,J.; Barnes,J.; Garten,R.; Xu,X.
EPI954232	PB1	United States	2015-Jul-24	A/Alaska/147/2015		Other Database Import	Wentworth,D.; Katz,J.; Barnes,J.; Garten,R.; Xu,X.
EPI954233	PA	United States	2015-Jul-24	A/Alaska/147/2015		Other Database Import	Wentworth,D.; Katz,J.; Barnes,J.; Garten,R.; Xu,X.
EPI954296	NA	United States	2015-Jul-24	A/Alaska/147/2015		Other Database Import	Wentworth,D.; Katz,J.; Barnes,J.; Garten,R.; Xu,X.
EPI936673	MP	United States	2015-Jul-18	A/Oregon/18/2015		Other Database Import	Wentworth,D.; Katz,J.; Barnes,J.; Garten,R.; Xu,X.
EPI936768	PB1	United States	2015-Jul-18	A/Oregon/18/2015		Other Database Import	Wentworth,D.; Katz,J.; Barnes,J.; Garten,R.; Xu,X.
EPI936693	NS	United States	2015-Jul-18	A/Oregon/18/2015		Other Database Import	Wentworth,D.; Katz,J.; Barnes,J.; Garten,R.; Xu,X.
EPI954324	PB2	United States	2015-Jul-18	A/Oregon/18/2015		Other Database Import	Wentworth,D.; Katz,J.; Barnes,J.; Garten,R.; Xu,X.
EPI936838	PA	United States	2015-Jul-18	A/Oregon/18/2015		Other Database Import	Wentworth,D.; Katz,J.; Barnes,J.; Garten,R.; Xu,X.
EPI936840	HA	United States	2015-Jul-18	A/Oregon/18/2015		Other Database Import	Wentworth,D.; Katz,J.; Barnes,J.; Garten,R.; Xu,X.
EPI936842	NP	United States	2015-Jul-18	A/Oregon/18/2015		Other Database Import	Wentworth,D.; Katz,J.; Barnes,J.; Garten,R.; Xu,X.
EPI936844	NA	United States	2015-Jul-18	A/Oregon/18/2015		Other Database Import	Wentworth,D.; Katz,J.; Barnes,J.; Garten,R.; Xu,X.
EPI936660	NA	United States	2015-Jul-29	A/Ohio/21/2015		Other Database Import	Wentworth,D.; Katz,J.; Barnes,J.; Garten,R.; Xu,X.
EPI936662	MP	United States	2015-Jul-29	A/Ohio/21/2015		Other Database Import	Wentworth,D.; Katz,J.; Barnes,J.; Garten,R.; Xu,X.
EPI936667	NS	United States	2015-Jul-29	A/Ohio/21/2015		Other Database Import	Wentworth,D.; Katz,J.; Barnes,J.; Garten,R.; Xu,X.
EPI954047	PB2	United States	2015-Jul-29	A/Ohio/21/2015		Other Database Import	Wentworth,D.; Katz,J.; Barnes,J.; Garten,R.; Xu,X.
EPI954052	PB1	United States	2015-Jul-29	A/Ohio/21/2015		Other Database Import	Wentworth,D.; Katz,J.; Barnes,J.; Garten,R.; Xu,X.
EPI954060	PA	United States	2015-Jul-29	A/Ohio/21/2015		Other Database Import	Wentworth,D.; Katz,J.; Barnes,J.; Garten,R.; Xu,X.
EPI954066	HA	United States	2015-Jul-29	A/Ohio/21/2015		Other Database Import	Wentworth,D.; Katz,J.; Barnes,J.; Garten,R.; Xu,X.
EPI954068	NP	United States	2015-Jul-29	A/Ohio/21/2015		Other Database Import	Wentworth,D.; Katz,J.; Barnes,J.; Garten,R.; Xu,X.
EPI937069	NA	United States	2015-Jul-30	A/Iowa/34/2015		Other Database Import	Wentworth,D.; Katz,J.; Barnes,J.; Garten,R.; Xu,X.
EPI936622	PB2	United States	2015-Jul-30	A/Iowa/34/2015		Other Database Import	Wentworth,D.; Katz,J.; Barnes,J.; Garten,R.; Xu,X.
EPI936623	PB1	United States	2015-Jul-30	A/Iowa/34/2015		Other Database Import	Wentworth,D.; Katz,J.; Barnes,J.; Garten,R.; Xu,X.
EPI936626	PA	United States	2015-Jul-30	A/Iowa/34/2015		Other Database Import	Wentworth,D.; Katz,J.; Barnes,J.; Garten,R.; Xu,X.
EPI936628	HA	United States	2015-Jul-30	A/Iowa/34/2015		Other Database Import	Wentworth,D.; Katz,J.; Barnes,J.; Garten,R.; Xu,X.
EPI936629	NP	United States	2015-Jul-30	A/Iowa/34/2015		Other Database Import	Wentworth,D.; Katz,J.; Barnes,J.; Garten,R.; Xu,X.
EPI936634	MP	United States	2015-Jul-30	A/Iowa/34/2015		Other Database Import	Wentworth,D.; Katz,J.; Barnes,J.; Garten,R.; Xu,X.
EPI936635	NS	United States	2015-Jul-30	A/Iowa/34/2015		Other Database Import	Wentworth,D.; Katz,J.; Barnes,J.; Garten,R.; Xu,X.
EPI937089	PA	United States	2015-Aug-06	A/Alaska/143/2015		Other Database Import	Wentworth,D.; Katz,J.; Barnes,J.; Garten,R.; Xu,X.
EPI954199	PB2	United States	2015-Aug-06	A/Alaska/143/2015		Other Database Import	Wentworth,D.; Katz,J.; Barnes,J.; Garten,R.; Xu,X.
EPI954202	HA	United States	2015-Aug-06	A/Alaska/143/2015		Other Database Import	Wentworth,D.; Katz,J.; Barnes,J.; Garten,R.; Xu,X.
EPI954204	NA	United States	2015-Aug-06	A/Alaska/143/2015		Other Database Import	Wentworth,D.; Katz,J.; Barnes,J.; Garten,R.; Xu,X.
EPI954205	MP	United States	2015-Aug-06	A/Alaska/143/2015		Other Database Import	Wentworth,D.; Katz,J.; Barnes,J.; Garten,R.; Xu,X.
EPI954206	NS	United States	2015-Aug-06	A/Alaska/143/2015		Other Database Import	Wentworth,D.; Katz,J.; Barnes,J.; Garten,R.; Xu,X.
EPI936472	PB1	United States	2015-Aug-06	A/Alaska/143/2015		Other Database Import	Wentworth,D.; Katz,J.; Barnes,J.; Garten,R.; Xu,X.
EPI936481	NP	United States	2015-Aug-06	A/Alaska/143/2015		Other Database Import	Wentworth,D.; Katz,J.; Barnes,J.; Garten,R.; Xu,X.
EPI954367	PB1	United States	2015-Jul-09	A/Hawaii/44/2015		Other Database Import	Wentworth,D.; Katz,J.; Barnes,J.; Garten,R.; Xu,X.
EPI954368	PA	United States	2015-Jul-09	A/Hawaii/44/2015		Other Database Import	Wentworth,D.; Katz,J.; Barnes,J.; Garten,R.; Xu,X.
EPI954142	PB2	United States	2015-Jul-09	A/Hawaii/44/2015		Other Database Import	Wentworth,D.; Katz,J.; Barnes,J.; Garten,R.; Xu,X.
EPI954379	MP	United States	2015-Jul-09	A/Hawaii/44/2015		Other Database Import	Wentworth,D.; Katz,J.; Barnes,J.; Garten,R.; Xu,X.
EPI954377	NA	United States	2015-Jul-09	A/Hawaii/44/2015		Other Database Import	Wentworth,D.; Katz,J.; Barnes,J.; Garten,R.; Xu,X.
EPI954382	NS	United States	2015-Jul-09	A/Hawaii/44/2015		Other Database Import	Wentworth,D.; Katz,J.; Barnes,J.; Garten,R.; Xu,X.
EPI936460	HA	United States	2015-Jul-09	A/Hawaii/44/2015		Other Database Import	Wentworth,D.; Katz,J.; Barnes,J.; Garten,R.; Xu,X.
EPI954002	NP	United States	2015-Jul-09	A/Hawaii/44/2015		Other Database Import	Wentworth,D.; Katz,J.; Barnes,J.; Garten,R.; Xu,X.
EPI934722	NA	Japan	2015-Oct-02	A/Japan/4890/2015		Other Database Import	Gruner,W.E.; Fries,A.C.; Garrett,C.M.; Powell,M.L.; Minnich,D.E.; Couch,M.R.; Hanson,J.F.; DeMarcus,L.S.; Smith,J.P.; Edwards,M.A.; Federinko,S.P.; Macias,E.A.; West,C.A.; Poel,J.R.
EPI921105	PB1	United States	2015-Jul-30	A/Alaska/136/2015		Other Database Import	Wentworth,D.; Katz,J.; Barnes,J.; Garten,R.; Xu,X.
EPI921106	PA	United States	2015-Jul-30	A/Alaska/136/2015		Other Database Import	Wentworth,D.; Katz,J.; Barnes,J.; Garten,R.; Xu,X.
EPI921107	HA	United States	2015-Jul-30	A/Alaska/136/2015		Other Database Import	Wentworth,D.; Katz,J.; Barnes,J.; Garten,R.; Xu,X.
EPI921108	NP	United States	2015-Jul-30	A/Alaska/136/2015		Other Database Import	Wentworth,D.; Katz,J.; Barnes,J.; Garten,R.; Xu,X.
EPI921109	NA	United States	2015-Jul-30	A/Alaska/136/2015		Other Database Import	Wentworth,D.; Katz,J.; Barnes,J.; Garten,R.; Xu,X.
EPI921110	MP	United States	2015-Jul-30	A/Alaska/136/2015		Other Database Import	Wentworth,D.; Katz,J.; Barnes,J.; Garten,R.; Xu,X.
EPI921111	NS	United States	2015-Jul-30	A/Alaska/136/2015		Other Database Import	Wentworth,D.; Katz,J.; Barnes,J.; Garten,R.; Xu,X.
EPI915940	NA	United States	2015-Oct-17	A/Iowa/51/2015		Other Database Import	Jernigan,D.; Wentworth,D.; Katz,J.; Barnes,J.; Garten,R.; Xu,X.
EPI915941	MP	United States	2015-Oct-17	A/Iowa/51/2015		Other Database Import	Jernigan,D.; Wentworth,D.; Katz,J.; Barnes,J.; Garten,R.; Xu,X.
EPI915942	NS	United States	2015-Oct-17	A/Iowa/51/2015		Other Database Import	Jernigan,D.; Wentworth,D.; Katz,J.; Barnes,J.; Garten,R.; Xu,X.
EPI915930	PB2	United States	2015-Oct-17	A/Iowa/51/2015		Other Database Import	Jernigan,D.; Wentworth,D.; Katz,J.; Barnes,J.; Garten,R.; Xu,X.
EPI915931	PB1	United States	2015-Oct-17	A/Iowa/51/2015		Other Database Import	Jernigan,D.; Wentworth,D.; Katz,J.; Barnes,J.; Garten,R.; Xu,X.
EPI915932	HA	United States	2015-Oct-17	A/Iowa/51/2015		Other Database Import	Jernigan,D.; Wentworth,D.; Katz,J.; Barnes,J.; Garten,R.; Xu,X.
EPI915933	NP	United States	2015-Oct-17	A/Iowa/51/2015		Other Database Import	Jernigan,D.; Wentworth,D.; Katz,J.; Barnes,J.; Garten,R.; Xu,X.
EPI915934	NA	United States	2015-Oct-17	A/Iowa/51/2015		Other Database Import	Jernigan,D.; Wentworth,D.; Katz,J.; Barnes,J.; Garten,R.; Xu,X.
EPI915935	MP	United States	2015-Oct-17	A/Iowa/51/2015		Other Database Import	Jernigan,D.; Wentworth,D.; Katz,J.; Barnes,J.; Garten,R.; Xu,X.
EPI915936	NS	United States	2015-Oct-17	A/Iowa/51/2015		Other Database Import	Jernigan,D.; Wentworth,D.; Katz,J.; Barnes,J.; Garten,R.; Xu,X.
EPI915937	PB1	United States	2015-Oct-17	A/Iowa/51/2015		Other Database Import	Jernigan,D.; Wentworth,D.; Katz,J.; Barnes,J.; Garten,R.; Xu,X.
EPI915938	HA	United States	2015-Oct-17	A/Iowa/51/2015		Other Database Import	Jernigan,D.; Wentworth,D.; Katz,J.; Barnes,J.; Garten,R.; Xu,X.
EPI915939	NP	United States	2015-Oct-17	A/Iowa/51/2015		Other Database Import	Jernigan,D.; Wentworth,D.; Katz,J.; Barnes,J.; Garten,R.; Xu,X.
EPI899659	HA	China	2015-Jul-13	A/Xiamen/s87/2015		Other Database Import	Chen,J.
EPI899658	HA	China	2015-Aug-14	A/Xiamen/s76/2015		Other Database Import	Chen,J.
EPI899657	HA	China	2015-Jul-01	A/Xiamen/s35/2015		Other Database Import	Chen,J.
EPI899653	HA	China	2015-Jul-14	A/Xiamen/s80/2015		Other Database Import	Chen,J.
EPI888888	HA	United States	2015-Sep-22	A/Washington/4895/2015		Other Database Import	Gruner,W.E.; Fries,A.C.; Garrett,C.M.; Powell,M.L.; Minnich,D.E.; Couch,M.R.; Hanson,J.F.; DeMarcus,L.S.; Smith,J.P.; Edwards,M.A.; Federinko,S.P.; Macias,E.A.; West,C.A.; Poel,J.R.
EPI888887	HA	United States	2015-Sep-24	A/Washington/4894/2015		Other Database Import	Gruner,W.E.; Fries,A.C.; Garrett,C.M.; Powell,M.L.; Minnich,D.E.; Couch,M.R.; Hanson,J.F.; DeMarcus,L.S.; Smith,J.P.; Edwards,M.A.; Federinko,S.P.; Macias,E.A.; West,C.A.; Poel,J.R.
EPI888883	HA	Japan	2015-Oct-02	A/Japan/4890/2015		Other Database Import	Gruner,W.E.; Fries,A.C.; Garrett,C.M.; Powell,M.L.; Minnich,D.E.; Couch,M.R.; Hanson,J.F.; DeMarcus,L.S.; Smith,J.P.; Edwards,M.A.; Federinko,S.P.; Macias,E.A.; West,C.A.; Poel,J.R.
EPI857530	PA	Guam	2015-Sep-24	A/Guam/3224/2015	State of Hawaii Department of Health	Centers for Disease Control and Prevention
EPI857531	PB2	Guam	2015-Sep-24	A/Guam/3224/2015	State of Hawaii Department of Health	Centers for Disease Control and Prevention
EPI857532	PB1	Guam	2015-Sep-24	A/Guam/3224/2015	State of Hawaii Department of Health	Centers for Disease Control and Prevention
EPI857527	NP	Guam	2015-Sep-24	A/Guam/3224/2015	State of Hawaii Department of Health	Centers for Disease Control and Prevention
EPI857528	NS	Guam	2015-Sep-24	A/Guam/3224/2015	State of Hawaii Department of Health	Centers for Disease Control and Prevention
EPI857529	MP	Guam	2015-Sep-24	A/Guam/3224/2015	State of Hawaii Department of Health	Centers for Disease Control and Prevention
EPI857533	NA	Guam	2015-Sep-24	A/Guam/3224/2015	State of Hawaii Department of Health	Centers for Disease Control and Prevention
EPI857534	HA	Guam	2015-Sep-24	A/Guam/3224/2015	State of Hawaii Department of Health	Centers for Disease Control and Prevention
EPI857522	PA	Guam	2015-Sep-24	A/Guam/3224/2015	State of Hawaii Department of Health	Centers for Disease Control and Prevention
EPI857523	PB2	Guam	2015-Sep-24	A/Guam/3224/2015	State of Hawaii Department of Health	Centers for Disease Control and Prevention
EPI857524	PB1	Guam	2015-Sep-24	A/Guam/3224/2015	State of Hawaii Department of Health	Centers for Disease Control and Prevention
EPI857519	NP	Guam	2015-Sep-24	A/Guam/3224/2015	State of Hawaii Department of Health	Centers for Disease Control and Prevention
EPI857520	NS	Guam	2015-Sep-24	A/Guam/3224/2015	State of Hawaii Department of Health	Centers for Disease Control and Prevention
EPI857521	MP	Guam	2015-Sep-24	A/Guam/3224/2015	State of Hawaii Department of Health	Centers for Disease Control and Prevention
EPI857525	NA	Guam	2015-Sep-24	A/Guam/3224/2015	State of Hawaii Department of Health	Centers for Disease Control and Prevention
EPI857526	HA	Guam	2015-Sep-24	A/Guam/3224/2015	State of Hawaii Department of Health	Centers for Disease Control and Prevention
EPI838382	HA	Philippines	2015-Jul-01	A/BiliranTB5/0529/2015		Other Database Import	Lestari,D.N.; Okamoto,M.; Dapat,C.; Tamaki,R.; Saito,M.; Oshitani,H.
EPI838381	HA	Philippines	2015-Jul-01	A/BiliranTB5/0496/2015		Other Database Import	Lestari,D.N.; Okamoto,M.; Dapat,C.; Tamaki,R.; Saito,M.; Oshitani,H.
EPI838379	HA	Philippines	2015-Jul-01	A/BiliranTB5/0457/2015		Other Database Import	Lestari,D.N.; Okamoto,M.; Dapat,C.; Tamaki,R.; Saito,M.; Oshitani,H.
EPI838374	HA	Philippines	2015-Aug-01	A/BiliranTB6/0292/2015		Other Database Import	Lestari,D.N.; Okamoto,M.; Dapat,C.; Tamaki,R.; Saito,M.; Oshitani,H.
EPI838373	HA	Philippines	2015-Jul-01	A/BiliranTB6/0287/2015		Other Database Import	Lestari,D.N.; Okamoto,M.; Dapat,C.; Tamaki,R.; Saito,M.; Oshitani,H.
EPI838371	HA	Philippines	2015-Aug-01	A/BiliranTB8/0296/2015		Other Database Import	Lestari,D.N.; Okamoto,M.; Dapat,C.; Tamaki,R.; Saito,M.; Oshitani,H.
EPI804442	PB2	United States	2015-Sep-19	A/Washington/47/2015		Other Database Import	Jernigan,D.; Wentworth,D.; Katz,J.; Barnes,J.; Garten,R.; Xu,X.
EPI804451	PB1	United States	2015-Sep-19	A/Washington/47/2015		Other Database Import	Jernigan,D.; Wentworth,D.; Katz,J.; Barnes,J.; Garten,R.; Xu,X.
EPI804452	PA	United States	2015-Sep-19	A/Washington/47/2015		Other Database Import	Jernigan,D.; Wentworth,D.; Katz,J.; Barnes,J.; Garten,R.; Xu,X.
EPI804455	HA	United States	2015-Sep-19	A/Washington/47/2015		Other Database Import	Jernigan,D.; Wentworth,D.; Katz,J.; Barnes,J.; Garten,R.; Xu,X.
EPI804456	NP	United States	2015-Sep-19	A/Washington/47/2015		Other Database Import	Jernigan,D.; Wentworth,D.; Katz,J.; Barnes,J.; Garten,R.; Xu,X.
EPI804458	NA	United States	2015-Sep-19	A/Washington/47/2015		Other Database Import	Jernigan,D.; Wentworth,D.; Katz,J.; Barnes,J.; Garten,R.; Xu,X.
EPI804460	MP	United States	2015-Sep-19	A/Washington/47/2015		Other Database Import	Jernigan,D.; Wentworth,D.; Katz,J.; Barnes,J.; Garten,R.; Xu,X.
EPI804463	NS	United States	2015-Sep-19	A/Washington/47/2015		Other Database Import	Jernigan,D.; Wentworth,D.; Katz,J.; Barnes,J.; Garten,R.; Xu,X.
EPI804419	PB2	United States	2015-Sep-15	A/Washington/46/2015		Other Database Import	Jernigan,D.; Wentworth,D.; Katz,J.; Barnes,J.; Garten,R.; Xu,X.
EPI804422	PB1	United States	2015-Sep-15	A/Washington/46/2015		Other Database Import	Jernigan,D.; Wentworth,D.; Katz,J.; Barnes,J.; Garten,R.; Xu,X.
EPI804424	PA	United States	2015-Sep-15	A/Washington/46/2015		Other Database Import	Jernigan,D.; Wentworth,D.; Katz,J.; Barnes,J.; Garten,R.; Xu,X.
EPI804429	HA	United States	2015-Sep-15	A/Washington/46/2015		Other Database Import	Jernigan,D.; Wentworth,D.; Katz,J.; Barnes,J.; Garten,R.; Xu,X.
EPI804431	NP	United States	2015-Sep-15	A/Washington/46/2015		Other Database Import	Jernigan,D.; Wentworth,D.; Katz,J.; Barnes,J.; Garten,R.; Xu,X.
EPI804433	NA	United States	2015-Sep-15	A/Washington/46/2015		Other Database Import	Jernigan,D.; Wentworth,D.; Katz,J.; Barnes,J.; Garten,R.; Xu,X.
EPI804437	MP	United States	2015-Sep-15	A/Washington/46/2015		Other Database Import	Jernigan,D.; Wentworth,D.; Katz,J.; Barnes,J.; Garten,R.; Xu,X.
EPI804440	NS	United States	2015-Sep-15	A/Washington/46/2015		Other Database Import	Jernigan,D.; Wentworth,D.; Katz,J.; Barnes,J.; Garten,R.; Xu,X.
EPI804340	HA	United States	2015-Sep-07	A/Alaska/210/2015		Other Database Import	Jernigan,D.; Wentworth,D.; Katz,J.; Barnes,J.; Garten,R.; Xu,X.
EPI804342	NP	United States	2015-Sep-07	A/Alaska/210/2015		Other Database Import	Jernigan,D.; Wentworth,D.; Katz,J.; Barnes,J.; Garten,R.; Xu,X.
EPI804344	NA	United States	2015-Sep-07	A/Alaska/210/2015		Other Database Import	Jernigan,D.; Wentworth,D.; Katz,J.; Barnes,J.; Garten,R.; Xu,X.
EPI804346	MP	United States	2015-Sep-07	A/Alaska/210/2015		Other Database Import	Jernigan,D.; Wentworth,D.; Katz,J.; Barnes,J.; Garten,R.; Xu,X.
EPI804347	NS	United States	2015-Sep-07	A/Alaska/210/2015		Other Database Import	Jernigan,D.; Wentworth,D.; Katz,J.; Barnes,J.; Garten,R.; Xu,X.
EPI804333	PB2	United States	2015-Sep-07	A/Alaska/210/2015		Other Database Import	Jernigan,D.; Wentworth,D.; Katz,J.; Barnes,J.; Garten,R.; Xu,X.
EPI804335	PB1	United States	2015-Sep-07	A/Alaska/210/2015		Other Database Import	Jernigan,D.; Wentworth,D.; Katz,J.; Barnes,J.; Garten,R.; Xu,X.
EPI804337	PA	United States	2015-Sep-07	A/Alaska/210/2015		Other Database Import	Jernigan,D.; Wentworth,D.; Katz,J.; Barnes,J.; Garten,R.; Xu,X.
EPI804192	PB2	United States	2015-Sep-18	A/Montana/24/2015		Other Database Import	Jernigan,D.; Wentworth,D.; Katz,J.; Barnes,J.; Garten,R.; Xu,X.
EPI804194	PB1	United States	2015-Sep-18	A/Montana/24/2015		Other Database Import	Jernigan,D.; Wentworth,D.; Katz,J.; Barnes,J.; Garten,R.; Xu,X.
EPI804196	PA	United States	2015-Sep-18	A/Montana/24/2015		Other Database Import	Jernigan,D.; Wentworth,D.; Katz,J.; Barnes,J.; Garten,R.; Xu,X.
EPI804199	HA	United States	2015-Sep-18	A/Montana/24/2015		Other Database Import	Jernigan,D.; Wentworth,D.; Katz,J.; Barnes,J.; Garten,R.; Xu,X.
EPI804203	NP	United States	2015-Sep-18	A/Montana/24/2015		Other Database Import	Jernigan,D.; Wentworth,D.; Katz,J.; Barnes,J.; Garten,R.; Xu,X.
EPI804206	NA	United States	2015-Sep-18	A/Montana/24/2015		Other Database Import	Jernigan,D.; Wentworth,D.; Katz,J.; Barnes,J.; Garten,R.; Xu,X.
EPI804209	MP	United States	2015-Sep-18	A/Montana/24/2015		Other Database Import	Jernigan,D.; Wentworth,D.; Katz,J.; Barnes,J.; Garten,R.; Xu,X.
EPI804212	NS	United States	2015-Sep-18	A/Montana/24/2015		Other Database Import	Jernigan,D.; Wentworth,D.; Katz,J.; Barnes,J.; Garten,R.; Xu,X.
EPI804089	MP	United States	2015-Sep-01	A/Minnesota/40/2015		Other Database Import	Jernigan,D.; Wentworth,D.; Katz,J.; Barnes,J.; Garten,R.; Xu,X.
EPI804091	NS	United States	2015-Sep-01	A/Minnesota/40/2015		Other Database Import	Jernigan,D.; Wentworth,D.; Katz,J.; Barnes,J.; Garten,R.; Xu,X.
EPI804067	PB2	United States	2015-Sep-01	A/Minnesota/40/2015		Other Database Import	Jernigan,D.; Wentworth,D.; Katz,J.; Barnes,J.; Garten,R.; Xu,X.
EPI804069	PB1	United States	2015-Sep-01	A/Minnesota/40/2015		Other Database Import	Jernigan,D.; Wentworth,D.; Katz,J.; Barnes,J.; Garten,R.; Xu,X.
EPI804072	PA	United States	2015-Sep-01	A/Minnesota/40/2015		Other Database Import	Jernigan,D.; Wentworth,D.; Katz,J.; Barnes,J.; Garten,R.; Xu,X.
EPI804074	HA	United States	2015-Sep-01	A/Minnesota/40/2015		Other Database Import	Jernigan,D.; Wentworth,D.; Katz,J.; Barnes,J.; Garten,R.; Xu,X.
EPI804076	NP	United States	2015-Sep-01	A/Minnesota/40/2015		Other Database Import	Jernigan,D.; Wentworth,D.; Katz,J.; Barnes,J.; Garten,R.; Xu,X.
EPI804078	NA	United States	2015-Sep-01	A/Minnesota/40/2015		Other Database Import	Jernigan,D.; Wentworth,D.; Katz,J.; Barnes,J.; Garten,R.; Xu,X.
EPI804007	PB1	United States	2015-Jul-26	A/Alaska/134/2015		Other Database Import	Jernigan,D.; Wentworth,D.; Katz,J.; Barnes,J.; Garten,R.; Xu,X.
EPI804009	PA	United States	2015-Jul-26	A/Alaska/134/2015		Other Database Import	Jernigan,D.; Wentworth,D.; Katz,J.; Barnes,J.; Garten,R.; Xu,X.
EPI804013	HA	United States	2015-Jul-26	A/Alaska/134/2015		Other Database Import	Jernigan,D.; Wentworth,D.; Katz,J.; Barnes,J.; Garten,R.; Xu,X.
EPI804017	NP	United States	2015-Jul-26	A/Alaska/134/2015		Other Database Import	Jernigan,D.; Wentworth,D.; Katz,J.; Barnes,J.; Garten,R.; Xu,X.
EPI804019	NA	United States	2015-Jul-26	A/Alaska/134/2015		Other Database Import	Jernigan,D.; Wentworth,D.; Katz,J.; Barnes,J.; Garten,R.; Xu,X.
EPI804024	MP	United States	2015-Jul-26	A/Alaska/134/2015		Other Database Import	Jernigan,D.; Wentworth,D.; Katz,J.; Barnes,J.; Garten,R.; Xu,X.
EPI804029	NS	United States	2015-Jul-26	A/Alaska/134/2015		Other Database Import	Jernigan,D.; Wentworth,D.; Katz,J.; Barnes,J.; Garten,R.; Xu,X.
EPI804003	PB2	United States	2015-Jul-26	A/Alaska/134/2015		Other Database Import	Jernigan,D.; Wentworth,D.; Katz,J.; Barnes,J.; Garten,R.; Xu,X.
EPI803983	PB2	United States	2015-Jul-25	A/Alaska/133/2015		Other Database Import	Jernigan,D.; Wentworth,D.; Katz,J.; Barnes,J.; Garten,R.; Xu,X.
EPI803986	PB1	United States	2015-Jul-25	A/Alaska/133/2015		Other Database Import	Jernigan,D.; Wentworth,D.; Katz,J.; Barnes,J.; Garten,R.; Xu,X.
EPI803989	PA	United States	2015-Jul-25	A/Alaska/133/2015		Other Database Import	Jernigan,D.; Wentworth,D.; Katz,J.; Barnes,J.; Garten,R.; Xu,X.
EPI803994	HA	United States	2015-Jul-25	A/Alaska/133/2015		Other Database Import	Jernigan,D.; Wentworth,D.; Katz,J.; Barnes,J.; Garten,R.; Xu,X.
EPI803995	NP	United States	2015-Jul-25	A/Alaska/133/2015		Other Database Import	Jernigan,D.; Wentworth,D.; Katz,J.; Barnes,J.; Garten,R.; Xu,X.
EPI803999	NA	United States	2015-Jul-25	A/Alaska/133/2015		Other Database Import	Jernigan,D.; Wentworth,D.; Katz,J.; Barnes,J.; Garten,R.; Xu,X.
EPI804000	MP	United States	2015-Jul-25	A/Alaska/133/2015		Other Database Import	Jernigan,D.; Wentworth,D.; Katz,J.; Barnes,J.; Garten,R.; Xu,X.
EPI804001	NS	United States	2015-Jul-25	A/Alaska/133/2015		Other Database Import	Jernigan,D.; Wentworth,D.; Katz,J.; Barnes,J.; Garten,R.; Xu,X.
EPI803848	PB2	United States	2015-Jul-17	A/Alaska/127/2015		Other Database Import	Jernigan,D.; Wentworth,D.; Katz,J.; Barnes,J.; Garten,R.; Xu,X.
EPI803852	PB1	United States	2015-Jul-17	A/Alaska/127/2015		Other Database Import	Jernigan,D.; Wentworth,D.; Katz,J.; Barnes,J.; Garten,R.; Xu,X.
EPI803854	PA	United States	2015-Jul-17	A/Alaska/127/2015		Other Database Import	Jernigan,D.; Wentworth,D.; Katz,J.; Barnes,J.; Garten,R.; Xu,X.
EPI803858	HA	United States	2015-Jul-17	A/Alaska/127/2015		Other Database Import	Jernigan,D.; Wentworth,D.; Katz,J.; Barnes,J.; Garten,R.; Xu,X.
EPI803860	NP	United States	2015-Jul-17	A/Alaska/127/2015		Other Database Import	Jernigan,D.; Wentworth,D.; Katz,J.; Barnes,J.; Garten,R.; Xu,X.
EPI803864	NA	United States	2015-Jul-17	A/Alaska/127/2015		Other Database Import	Jernigan,D.; Wentworth,D.; Katz,J.; Barnes,J.; Garten,R.; Xu,X.
EPI803866	MP	United States	2015-Jul-17	A/Alaska/127/2015		Other Database Import	Jernigan,D.; Wentworth,D.; Katz,J.; Barnes,J.; Garten,R.; Xu,X.
EPI803870	NS	United States	2015-Jul-17	A/Alaska/127/2015		Other Database Import	Jernigan,D.; Wentworth,D.; Katz,J.; Barnes,J.; Garten,R.; Xu,X.
EPI803805	PB2	United States	2015-Jul-14	A/Alaska/124/2015		Other Database Import	Jernigan,D.; Wentworth,D.; Katz,J.; Barnes,J.; Garten,R.; Xu,X.
EPI803806	PB1	United States	2015-Jul-14	A/Alaska/124/2015		Other Database Import	Jernigan,D.; Wentworth,D.; Katz,J.; Barnes,J.; Garten,R.; Xu,X.
EPI803807	PA	United States	2015-Jul-14	A/Alaska/124/2015		Other Database Import	Jernigan,D.; Wentworth,D.; Katz,J.; Barnes,J.; Garten,R.; Xu,X.
EPI803810	HA	United States	2015-Jul-14	A/Alaska/124/2015		Other Database Import	Jernigan,D.; Wentworth,D.; Katz,J.; Barnes,J.; Garten,R.; Xu,X.
EPI803813	NP	United States	2015-Jul-14	A/Alaska/124/2015		Other Database Import	Jernigan,D.; Wentworth,D.; Katz,J.; Barnes,J.; Garten,R.; Xu,X.
EPI803815	NA	United States	2015-Jul-14	A/Alaska/124/2015		Other Database Import	Jernigan,D.; Wentworth,D.; Katz,J.; Barnes,J.; Garten,R.; Xu,X.
EPI803818	MP	United States	2015-Jul-14	A/Alaska/124/2015		Other Database Import	Jernigan,D.; Wentworth,D.; Katz,J.; Barnes,J.; Garten,R.; Xu,X.
EPI803820	NS	United States	2015-Jul-14	A/Alaska/124/2015		Other Database Import	Jernigan,D.; Wentworth,D.; Katz,J.; Barnes,J.; Garten,R.; Xu,X.
EPI803760	PB2	United States	2015-Jul-05	A/Alaska/122/2015		Other Database Import	Jernigan,D.; Wentworth,D.; Katz,J.; Barnes,J.; Garten,R.; Xu,X.
EPI803762	PB1	United States	2015-Jul-05	A/Alaska/122/2015		Other Database Import	Jernigan,D.; Wentworth,D.; Katz,J.; Barnes,J.; Garten,R.; Xu,X.
EPI803764	PA	United States	2015-Jul-05	A/Alaska/122/2015		Other Database Import	Jernigan,D.; Wentworth,D.; Katz,J.; Barnes,J.; Garten,R.; Xu,X.
EPI803766	HA	United States	2015-Jul-05	A/Alaska/122/2015		Other Database Import	Jernigan,D.; Wentworth,D.; Katz,J.; Barnes,J.; Garten,R.; Xu,X.
EPI803768	NP	United States	2015-Jul-05	A/Alaska/122/2015		Other Database Import	Jernigan,D.; Wentworth,D.; Katz,J.; Barnes,J.; Garten,R.; Xu,X.
EPI803770	NA	United States	2015-Jul-05	A/Alaska/122/2015		Other Database Import	Jernigan,D.; Wentworth,D.; Katz,J.; Barnes,J.; Garten,R.; Xu,X.
EPI803772	MP	United States	2015-Jul-05	A/Alaska/122/2015		Other Database Import	Jernigan,D.; Wentworth,D.; Katz,J.; Barnes,J.; Garten,R.; Xu,X.
EPI803773	NS	United States	2015-Jul-05	A/Alaska/122/2015		Other Database Import	Jernigan,D.; Wentworth,D.; Katz,J.; Barnes,J.; Garten,R.; Xu,X.
EPI803670	NA	United States	2015-Jul-15	A/Alaska/118/2015		Other Database Import	Jernigan,D.; Wentworth,D.; Katz,J.; Barnes,J.; Garten,R.; Xu,X.
EPI803671	MP	United States	2015-Jul-15	A/Alaska/118/2015		Other Database Import	Jernigan,D.; Wentworth,D.; Katz,J.; Barnes,J.; Garten,R.; Xu,X.
EPI803674	NS	United States	2015-Jul-15	A/Alaska/118/2015		Other Database Import	Jernigan,D.; Wentworth,D.; Katz,J.; Barnes,J.; Garten,R.; Xu,X.
EPI803645	PB2	United States	2015-Jul-15	A/Alaska/118/2015		Other Database Import	Jernigan,D.; Wentworth,D.; Katz,J.; Barnes,J.; Garten,R.; Xu,X.
EPI803648	PB1	United States	2015-Jul-15	A/Alaska/118/2015		Other Database Import	Jernigan,D.; Wentworth,D.; Katz,J.; Barnes,J.; Garten,R.; Xu,X.
EPI803652	PA	United States	2015-Jul-15	A/Alaska/118/2015		Other Database Import	Jernigan,D.; Wentworth,D.; Katz,J.; Barnes,J.; Garten,R.; Xu,X.
EPI803666	HA	United States	2015-Jul-15	A/Alaska/118/2015		Other Database Import	Jernigan,D.; Wentworth,D.; Katz,J.; Barnes,J.; Garten,R.; Xu,X.
EPI803667	NP	United States	2015-Jul-15	A/Alaska/118/2015		Other Database Import	Jernigan,D.; Wentworth,D.; Katz,J.; Barnes,J.; Garten,R.; Xu,X.
EPI803582	PB2	United States	2015-Jul-04	A/Alaska/115/2015		Other Database Import	Jernigan,D.; Wentworth,D.; Katz,J.; Barnes,J.; Garten,R.; Xu,X.
EPI803584	PB1	United States	2015-Jul-04	A/Alaska/115/2015		Other Database Import	Jernigan,D.; Wentworth,D.; Katz,J.; Barnes,J.; Garten,R.; Xu,X.
EPI803587	PA	United States	2015-Jul-04	A/Alaska/115/2015		Other Database Import	Jernigan,D.; Wentworth,D.; Katz,J.; Barnes,J.; Garten,R.; Xu,X.
EPI803592	HA	United States	2015-Jul-04	A/Alaska/115/2015		Other Database Import	Jernigan,D.; Wentworth,D.; Katz,J.; Barnes,J.; Garten,R.; Xu,X.
EPI803596	NP	United States	2015-Jul-04	A/Alaska/115/2015		Other Database Import	Jernigan,D.; Wentworth,D.; Katz,J.; Barnes,J.; Garten,R.; Xu,X.
EPI803599	NA	United States	2015-Jul-04	A/Alaska/115/2015		Other Database Import	Jernigan,D.; Wentworth,D.; Katz,J.; Barnes,J.; Garten,R.; Xu,X.
EPI803601	MP	United States	2015-Jul-04	A/Alaska/115/2015		Other Database Import	Jernigan,D.; Wentworth,D.; Katz,J.; Barnes,J.; Garten,R.; Xu,X.
EPI803603	NS	United States	2015-Jul-04	A/Alaska/115/2015		Other Database Import	Jernigan,D.; Wentworth,D.; Katz,J.; Barnes,J.; Garten,R.; Xu,X.
EPI803524	PB2	United States	2015-Jul-10	A/Alaska/113/2015		Other Database Import	Jernigan,D.; Wentworth,D.; Katz,J.; Barnes,J.; Garten,R.; Xu,X.
EPI803525	PB1	United States	2015-Jul-10	A/Alaska/113/2015		Other Database Import	Jernigan,D.; Wentworth,D.; Katz,J.; Barnes,J.; Garten,R.; Xu,X.
EPI803528	PA	United States	2015-Jul-10	A/Alaska/113/2015		Other Database Import	Jernigan,D.; Wentworth,D.; Katz,J.; Barnes,J.; Garten,R.; Xu,X.
EPI803535	HA	United States	2015-Jul-10	A/Alaska/113/2015		Other Database Import	Jernigan,D.; Wentworth,D.; Katz,J.; Barnes,J.; Garten,R.; Xu,X.
EPI803538	NP	United States	2015-Jul-10	A/Alaska/113/2015		Other Database Import	Jernigan,D.; Wentworth,D.; Katz,J.; Barnes,J.; Garten,R.; Xu,X.
EPI803540	NA	United States	2015-Jul-10	A/Alaska/113/2015		Other Database Import	Jernigan,D.; Wentworth,D.; Katz,J.; Barnes,J.; Garten,R.; Xu,X.
EPI803542	MP	United States	2015-Jul-10	A/Alaska/113/2015		Other Database Import	Jernigan,D.; Wentworth,D.; Katz,J.; Barnes,J.; Garten,R.; Xu,X.
EPI803545	NS	United States	2015-Jul-10	A/Alaska/113/2015		Other Database Import	Jernigan,D.; Wentworth,D.; Katz,J.; Barnes,J.; Garten,R.; Xu,X.
EPI803379	PB2	United States	2015-Jul-04	A/Alaska/105/2015		Other Database Import	Jernigan,D.; Wentworth,D.; Katz,J.; Barnes,J.; Garten,R.; Xu,X.
EPI803381	PB1	United States	2015-Jul-04	A/Alaska/105/2015		Other Database Import	Jernigan,D.; Wentworth,D.; Katz,J.; Barnes,J.; Garten,R.; Xu,X.
EPI803384	PA	United States	2015-Jul-04	A/Alaska/105/2015		Other Database Import	Jernigan,D.; Wentworth,D.; Katz,J.; Barnes,J.; Garten,R.; Xu,X.
EPI803389	HA	United States	2015-Jul-04	A/Alaska/105/2015		Other Database Import	Jernigan,D.; Wentworth,D.; Katz,J.; Barnes,J.; Garten,R.; Xu,X.
EPI803391	NP	United States	2015-Jul-04	A/Alaska/105/2015		Other Database Import	Jernigan,D.; Wentworth,D.; Katz,J.; Barnes,J.; Garten,R.; Xu,X.
EPI803393	NA	United States	2015-Jul-04	A/Alaska/105/2015		Other Database Import	Jernigan,D.; Wentworth,D.; Katz,J.; Barnes,J.; Garten,R.; Xu,X.
EPI803394	MP	United States	2015-Jul-04	A/Alaska/105/2015		Other Database Import	Jernigan,D.; Wentworth,D.; Katz,J.; Barnes,J.; Garten,R.; Xu,X.
EPI803397	NS	United States	2015-Jul-04	A/Alaska/105/2015		Other Database Import	Jernigan,D.; Wentworth,D.; Katz,J.; Barnes,J.; Garten,R.; Xu,X.
EPI803353	PB2	United States	2015-Jul-04	A/Alaska/104/2015		Other Database Import	Jernigan,D.; Wentworth,D.; Katz,J.; Barnes,J.; Garten,R.; Xu,X.
EPI803357	PB1	United States	2015-Jul-04	A/Alaska/104/2015		Other Database Import	Jernigan,D.; Wentworth,D.; Katz,J.; Barnes,J.; Garten,R.; Xu,X.
EPI803360	PA	United States	2015-Jul-04	A/Alaska/104/2015		Other Database Import	Jernigan,D.; Wentworth,D.; Katz,J.; Barnes,J.; Garten,R.; Xu,X.
EPI803365	HA	United States	2015-Jul-04	A/Alaska/104/2015		Other Database Import	Jernigan,D.; Wentworth,D.; Katz,J.; Barnes,J.; Garten,R.; Xu,X.
EPI803368	NP	United States	2015-Jul-04	A/Alaska/104/2015		Other Database Import	Jernigan,D.; Wentworth,D.; Katz,J.; Barnes,J.; Garten,R.; Xu,X.
EPI803371	NA	United States	2015-Jul-04	A/Alaska/104/2015		Other Database Import	Jernigan,D.; Wentworth,D.; Katz,J.; Barnes,J.; Garten,R.; Xu,X.
EPI803372	MP	United States	2015-Jul-04	A/Alaska/104/2015		Other Database Import	Jernigan,D.; Wentworth,D.; Katz,J.; Barnes,J.; Garten,R.; Xu,X.
EPI803376	NS	United States	2015-Jul-04	A/Alaska/104/2015		Other Database Import	Jernigan,D.; Wentworth,D.; Katz,J.; Barnes,J.; Garten,R.; Xu,X.
EPI803194	PB2	United States	2015-Jul-03	A/Alaska/99/2015		Other Database Import	Jernigan,D.; Wentworth,D.; Katz,J.; Barnes,J.; Garten,R.; Xu,X.
EPI803199	PB1	United States	2015-Jul-03	A/Alaska/99/2015		Other Database Import	Jernigan,D.; Wentworth,D.; Katz,J.; Barnes,J.; Garten,R.; Xu,X.
EPI803202	PA	United States	2015-Jul-03	A/Alaska/99/2015		Other Database Import	Jernigan,D.; Wentworth,D.; Katz,J.; Barnes,J.; Garten,R.; Xu,X.
EPI803205	HA	United States	2015-Jul-03	A/Alaska/99/2015		Other Database Import	Jernigan,D.; Wentworth,D.; Katz,J.; Barnes,J.; Garten,R.; Xu,X.
EPI803207	NP	United States	2015-Jul-03	A/Alaska/99/2015		Other Database Import	Jernigan,D.; Wentworth,D.; Katz,J.; Barnes,J.; Garten,R.; Xu,X.
EPI803212	NA	United States	2015-Jul-03	A/Alaska/99/2015		Other Database Import	Jernigan,D.; Wentworth,D.; Katz,J.; Barnes,J.; Garten,R.; Xu,X.
EPI803215	MP	United States	2015-Jul-03	A/Alaska/99/2015		Other Database Import	Jernigan,D.; Wentworth,D.; Katz,J.; Barnes,J.; Garten,R.; Xu,X.
EPI803220	NS	United States	2015-Jul-03	A/Alaska/99/2015		Other Database Import	Jernigan,D.; Wentworth,D.; Katz,J.; Barnes,J.; Garten,R.; Xu,X.
EPI803160	PB2	United States	2015-Jul-02	A/Alaska/97/2015		Other Database Import	Jernigan,D.; Wentworth,D.; Katz,J.; Barnes,J.; Garten,R.; Xu,X.
EPI803173	PB1	United States	2015-Jul-02	A/Alaska/97/2015		Other Database Import	Jernigan,D.; Wentworth,D.; Katz,J.; Barnes,J.; Garten,R.; Xu,X.
EPI803174	PA	United States	2015-Jul-02	A/Alaska/97/2015		Other Database Import	Jernigan,D.; Wentworth,D.; Katz,J.; Barnes,J.; Garten,R.; Xu,X.
EPI803175	HA	United States	2015-Jul-02	A/Alaska/97/2015		Other Database Import	Jernigan,D.; Wentworth,D.; Katz,J.; Barnes,J.; Garten,R.; Xu,X.
EPI803176	NP	United States	2015-Jul-02	A/Alaska/97/2015		Other Database Import	Jernigan,D.; Wentworth,D.; Katz,J.; Barnes,J.; Garten,R.; Xu,X.
EPI803177	NA	United States	2015-Jul-02	A/Alaska/97/2015		Other Database Import	Jernigan,D.; Wentworth,D.; Katz,J.; Barnes,J.; Garten,R.; Xu,X.
EPI803178	MP	United States	2015-Jul-02	A/Alaska/97/2015		Other Database Import	Jernigan,D.; Wentworth,D.; Katz,J.; Barnes,J.; Garten,R.; Xu,X.
EPI803179	NS	United States	2015-Jul-02	A/Alaska/97/2015		Other Database Import	Jernigan,D.; Wentworth,D.; Katz,J.; Barnes,J.; Garten,R.; Xu,X.
EPI802504	PB2	United States	2015-Oct-26	A/Arizona/23/2015		Other Database Import	Jernigan,D.; Wentworth,D.; Katz,J.; Barnes,J.; Garten,R.; Xu,X.
EPI802507	PB1	United States	2015-Oct-26	A/Arizona/23/2015		Other Database Import	Jernigan,D.; Wentworth,D.; Katz,J.; Barnes,J.; Garten,R.; Xu,X.
EPI802509	PA	United States	2015-Oct-26	A/Arizona/23/2015		Other Database Import	Jernigan,D.; Wentworth,D.; Katz,J.; Barnes,J.; Garten,R.; Xu,X.
EPI802514	HA	United States	2015-Oct-26	A/Arizona/23/2015		Other Database Import	Jernigan,D.; Wentworth,D.; Katz,J.; Barnes,J.; Garten,R.; Xu,X.
EPI802517	NP	United States	2015-Oct-26	A/Arizona/23/2015		Other Database Import	Jernigan,D.; Wentworth,D.; Katz,J.; Barnes,J.; Garten,R.; Xu,X.
EPI802519	NA	United States	2015-Oct-26	A/Arizona/23/2015		Other Database Import	Jernigan,D.; Wentworth,D.; Katz,J.; Barnes,J.; Garten,R.; Xu,X.
EPI802523	MP	United States	2015-Oct-26	A/Arizona/23/2015		Other Database Import	Jernigan,D.; Wentworth,D.; Katz,J.; Barnes,J.; Garten,R.; Xu,X.
EPI802526	NS	United States	2015-Oct-26	A/Arizona/23/2015		Other Database Import	Jernigan,D.; Wentworth,D.; Katz,J.; Barnes,J.; Garten,R.; Xu,X.
EPI802394	PB2	United States	2015-Jul-01	A/Texas/64/2015		Other Database Import	Jernigan,D.; Wentworth,D.; Katz,J.; Barnes,J.; Garten,R.; Xu,X.
EPI802397	PB1	United States	2015-Jul-01	A/Texas/64/2015		Other Database Import	Jernigan,D.; Wentworth,D.; Katz,J.; Barnes,J.; Garten,R.; Xu,X.
EPI802400	PA	United States	2015-Jul-01	A/Texas/64/2015		Other Database Import	Jernigan,D.; Wentworth,D.; Katz,J.; Barnes,J.; Garten,R.; Xu,X.
EPI802403	HA	United States	2015-Jul-01	A/Texas/64/2015		Other Database Import	Jernigan,D.; Wentworth,D.; Katz,J.; Barnes,J.; Garten,R.; Xu,X.
EPI802422	NP	United States	2015-Jul-01	A/Texas/64/2015		Other Database Import	Jernigan,D.; Wentworth,D.; Katz,J.; Barnes,J.; Garten,R.; Xu,X.
EPI802423	NA	United States	2015-Jul-01	A/Texas/64/2015		Other Database Import	Jernigan,D.; Wentworth,D.; Katz,J.; Barnes,J.; Garten,R.; Xu,X.
EPI802424	MP	United States	2015-Jul-01	A/Texas/64/2015		Other Database Import	Jernigan,D.; Wentworth,D.; Katz,J.; Barnes,J.; Garten,R.; Xu,X.
EPI802425	NS	United States	2015-Jul-01	A/Texas/64/2015		Other Database Import	Jernigan,D.; Wentworth,D.; Katz,J.; Barnes,J.; Garten,R.; Xu,X.
EPI796518	PB2	United States	2015-Oct-26	A/Alaska/261/2015		Other Database Import	Jernigan,D.; Wentworth,D.; Katz,J.; Barnes,J.; Garten,R.; Xu,X.
EPI796521	PB1	United States	2015-Oct-26	A/Alaska/261/2015		Other Database Import	Jernigan,D.; Wentworth,D.; Katz,J.; Barnes,J.; Garten,R.; Xu,X.
EPI796523	PA	United States	2015-Oct-26	A/Alaska/261/2015		Other Database Import	Jernigan,D.; Wentworth,D.; Katz,J.; Barnes,J.; Garten,R.; Xu,X.
EPI796525	HA	United States	2015-Oct-26	A/Alaska/261/2015		Other Database Import	Jernigan,D.; Wentworth,D.; Katz,J.; Barnes,J.; Garten,R.; Xu,X.
EPI796527	NP	United States	2015-Oct-26	A/Alaska/261/2015		Other Database Import	Jernigan,D.; Wentworth,D.; Katz,J.; Barnes,J.; Garten,R.; Xu,X.
EPI796529	NA	United States	2015-Oct-26	A/Alaska/261/2015		Other Database Import	Jernigan,D.; Wentworth,D.; Katz,J.; Barnes,J.; Garten,R.; Xu,X.
EPI796531	MP	United States	2015-Oct-26	A/Alaska/261/2015		Other Database Import	Jernigan,D.; Wentworth,D.; Katz,J.; Barnes,J.; Garten,R.; Xu,X.
EPI796533	NS	United States	2015-Oct-26	A/Alaska/261/2015		Other Database Import	Jernigan,D.; Wentworth,D.; Katz,J.; Barnes,J.; Garten,R.; Xu,X.
EPI796503	PB2	United States	2015-Oct-09	A/Hawaii/71/2015		Other Database Import	Jernigan,D.; Wentworth,D.; Katz,J.; Barnes,J.; Garten,R.; Xu,X.
EPI796506	PB1	United States	2015-Oct-09	A/Hawaii/71/2015		Other Database Import	Jernigan,D.; Wentworth,D.; Katz,J.; Barnes,J.; Garten,R.; Xu,X.
EPI796507	PA	United States	2015-Oct-09	A/Hawaii/71/2015		Other Database Import	Jernigan,D.; Wentworth,D.; Katz,J.; Barnes,J.; Garten,R.; Xu,X.
EPI796509	HA	United States	2015-Oct-09	A/Hawaii/71/2015		Other Database Import	Jernigan,D.; Wentworth,D.; Katz,J.; Barnes,J.; Garten,R.; Xu,X.
EPI796511	NP	United States	2015-Oct-09	A/Hawaii/71/2015		Other Database Import	Jernigan,D.; Wentworth,D.; Katz,J.; Barnes,J.; Garten,R.; Xu,X.
EPI796513	NA	United States	2015-Oct-09	A/Hawaii/71/2015		Other Database Import	Jernigan,D.; Wentworth,D.; Katz,J.; Barnes,J.; Garten,R.; Xu,X.
EPI796515	MP	United States	2015-Oct-09	A/Hawaii/71/2015		Other Database Import	Jernigan,D.; Wentworth,D.; Katz,J.; Barnes,J.; Garten,R.; Xu,X.
EPI796517	NS	United States	2015-Oct-09	A/Hawaii/71/2015		Other Database Import	Jernigan,D.; Wentworth,D.; Katz,J.; Barnes,J.; Garten,R.; Xu,X.
EPI796425	PB2	United States	2015-Sep-17	A/Alaska/247/2015		Other Database Import	Jernigan,D.; Wentworth,D.; Katz,J.; Barnes,J.; Garten,R.; Xu,X.
EPI796427	PB1	United States	2015-Sep-17	A/Alaska/247/2015		Other Database Import	Jernigan,D.; Wentworth,D.; Katz,J.; Barnes,J.; Garten,R.; Xu,X.
EPI796429	PA	United States	2015-Sep-17	A/Alaska/247/2015		Other Database Import	Jernigan,D.; Wentworth,D.; Katz,J.; Barnes,J.; Garten,R.; Xu,X.
EPI796432	HA	United States	2015-Sep-17	A/Alaska/247/2015		Other Database Import	Jernigan,D.; Wentworth,D.; Katz,J.; Barnes,J.; Garten,R.; Xu,X.
EPI796434	NP	United States	2015-Sep-17	A/Alaska/247/2015		Other Database Import	Jernigan,D.; Wentworth,D.; Katz,J.; Barnes,J.; Garten,R.; Xu,X.
EPI796436	NA	United States	2015-Sep-17	A/Alaska/247/2015		Other Database Import	Jernigan,D.; Wentworth,D.; Katz,J.; Barnes,J.; Garten,R.; Xu,X.
EPI796438	MP	United States	2015-Sep-17	A/Alaska/247/2015		Other Database Import	Jernigan,D.; Wentworth,D.; Katz,J.; Barnes,J.; Garten,R.; Xu,X.
EPI796439	NS	United States	2015-Sep-17	A/Alaska/247/2015		Other Database Import	Jernigan,D.; Wentworth,D.; Katz,J.; Barnes,J.; Garten,R.; Xu,X.
EPI796386	PB2	United States	2015-Sep-15	A/Alaska/240/2015		Other Database Import	Jernigan,D.; Wentworth,D.; Katz,J.; Barnes,J.; Garten,R.; Xu,X.
EPI796388	PB1	United States	2015-Sep-15	A/Alaska/240/2015		Other Database Import	Jernigan,D.; Wentworth,D.; Katz,J.; Barnes,J.; Garten,R.; Xu,X.
EPI796390	PA	United States	2015-Sep-15	A/Alaska/240/2015		Other Database Import	Jernigan,D.; Wentworth,D.; Katz,J.; Barnes,J.; Garten,R.; Xu,X.
EPI796393	HA	United States	2015-Sep-15	A/Alaska/240/2015		Other Database Import	Jernigan,D.; Wentworth,D.; Katz,J.; Barnes,J.; Garten,R.; Xu,X.
EPI796395	NP	United States	2015-Sep-15	A/Alaska/240/2015		Other Database Import	Jernigan,D.; Wentworth,D.; Katz,J.; Barnes,J.; Garten,R.; Xu,X.
EPI796397	NA	United States	2015-Sep-15	A/Alaska/240/2015		Other Database Import	Jernigan,D.; Wentworth,D.; Katz,J.; Barnes,J.; Garten,R.; Xu,X.
EPI796399	MP	United States	2015-Sep-15	A/Alaska/240/2015		Other Database Import	Jernigan,D.; Wentworth,D.; Katz,J.; Barnes,J.; Garten,R.; Xu,X.
EPI796400	NS	United States	2015-Sep-15	A/Alaska/240/2015		Other Database Import	Jernigan,D.; Wentworth,D.; Katz,J.; Barnes,J.; Garten,R.; Xu,X.
EPI923225	PB2	United States	2015-Sep-15	A/Alaska/240/2015		Other Database Import	Jernigan,D.; Wentworth,D.; Katz,J.; Barnes,J.; Garten,R.; Xu,X.
EPI923226	PB1	United States	2015-Sep-15	A/Alaska/240/2015		Other Database Import	Jernigan,D.; Wentworth,D.; Katz,J.; Barnes,J.; Garten,R.; Xu,X.
EPI923227	PA	United States	2015-Sep-15	A/Alaska/240/2015		Other Database Import	Jernigan,D.; Wentworth,D.; Katz,J.; Barnes,J.; Garten,R.; Xu,X.
EPI923228	HA	United States	2015-Sep-15	A/Alaska/240/2015		Other Database Import	Jernigan,D.; Wentworth,D.; Katz,J.; Barnes,J.; Garten,R.; Xu,X.
EPI923229	NP	United States	2015-Sep-15	A/Alaska/240/2015		Other Database Import	Jernigan,D.; Wentworth,D.; Katz,J.; Barnes,J.; Garten,R.; Xu,X.
EPI923230	NA	United States	2015-Sep-15	A/Alaska/240/2015		Other Database Import	Jernigan,D.; Wentworth,D.; Katz,J.; Barnes,J.; Garten,R.; Xu,X.
EPI923231	MP	United States	2015-Sep-15	A/Alaska/240/2015		Other Database Import	Jernigan,D.; Wentworth,D.; Katz,J.; Barnes,J.; Garten,R.; Xu,X.
EPI923232	NS	United States	2015-Sep-15	A/Alaska/240/2015		Other Database Import	Jernigan,D.; Wentworth,D.; Katz,J.; Barnes,J.; Garten,R.; Xu,X.
EPI796333	PB2	United States	2015-Sep-16	A/Alaska/235/2015		Other Database Import	Jernigan,D.; Wentworth,D.; Katz,J.; Barnes,J.; Garten,R.; Xu,X.
EPI796335	PB1	United States	2015-Sep-16	A/Alaska/235/2015		Other Database Import	Jernigan,D.; Wentworth,D.; Katz,J.; Barnes,J.; Garten,R.; Xu,X.
EPI796337	PA	United States	2015-Sep-16	A/Alaska/235/2015		Other Database Import	Jernigan,D.; Wentworth,D.; Katz,J.; Barnes,J.; Garten,R.; Xu,X.
EPI796339	HA	United States	2015-Sep-16	A/Alaska/235/2015		Other Database Import	Jernigan,D.; Wentworth,D.; Katz,J.; Barnes,J.; Garten,R.; Xu,X.
EPI796341	NP	United States	2015-Sep-16	A/Alaska/235/2015		Other Database Import	Jernigan,D.; Wentworth,D.; Katz,J.; Barnes,J.; Garten,R.; Xu,X.
EPI796343	NA	United States	2015-Sep-16	A/Alaska/235/2015		Other Database Import	Jernigan,D.; Wentworth,D.; Katz,J.; Barnes,J.; Garten,R.; Xu,X.
EPI796345	MP	United States	2015-Sep-16	A/Alaska/235/2015		Other Database Import	Jernigan,D.; Wentworth,D.; Katz,J.; Barnes,J.; Garten,R.; Xu,X.
EPI796347	NS	United States	2015-Sep-16	A/Alaska/235/2015		Other Database Import	Jernigan,D.; Wentworth,D.; Katz,J.; Barnes,J.; Garten,R.; Xu,X.
EPI796317	PB2	United States	2015-Sep-09	A/Alaska/232/2015		Other Database Import	Jernigan,D.; Wentworth,D.; Katz,J.; Barnes,J.; Garten,R.; Xu,X.
EPI796320	PB1	United States	2015-Sep-09	A/Alaska/232/2015		Other Database Import	Jernigan,D.; Wentworth,D.; Katz,J.; Barnes,J.; Garten,R.; Xu,X.
EPI796322	PA	United States	2015-Sep-09	A/Alaska/232/2015		Other Database Import	Jernigan,D.; Wentworth,D.; Katz,J.; Barnes,J.; Garten,R.; Xu,X.
EPI796324	HA	United States	2015-Sep-09	A/Alaska/232/2015		Other Database Import	Jernigan,D.; Wentworth,D.; Katz,J.; Barnes,J.; Garten,R.; Xu,X.
EPI796325	NP	United States	2015-Sep-09	A/Alaska/232/2015		Other Database Import	Jernigan,D.; Wentworth,D.; Katz,J.; Barnes,J.; Garten,R.; Xu,X.
EPI796327	NA	United States	2015-Sep-09	A/Alaska/232/2015		Other Database Import	Jernigan,D.; Wentworth,D.; Katz,J.; Barnes,J.; Garten,R.; Xu,X.
EPI796329	MP	United States	2015-Sep-09	A/Alaska/232/2015		Other Database Import	Jernigan,D.; Wentworth,D.; Katz,J.; Barnes,J.; Garten,R.; Xu,X.
EPI796331	NS	United States	2015-Sep-09	A/Alaska/232/2015		Other Database Import	Jernigan,D.; Wentworth,D.; Katz,J.; Barnes,J.; Garten,R.; Xu,X.
EPI923208	PB2	United States	2015-Sep-09	A/Alaska/232/2015		Other Database Import	Jernigan,D.; Wentworth,D.; Katz,J.; Barnes,J.; Garten,R.; Xu,X.
EPI923209	PB1	United States	2015-Sep-09	A/Alaska/232/2015		Other Database Import	Jernigan,D.; Wentworth,D.; Katz,J.; Barnes,J.; Garten,R.; Xu,X.
EPI923210	PA	United States	2015-Sep-09	A/Alaska/232/2015		Other Database Import	Jernigan,D.; Wentworth,D.; Katz,J.; Barnes,J.; Garten,R.; Xu,X.
EPI923211	HA	United States	2015-Sep-09	A/Alaska/232/2015		Other Database Import	Jernigan,D.; Wentworth,D.; Katz,J.; Barnes,J.; Garten,R.; Xu,X.
EPI923212	NP	United States	2015-Sep-09	A/Alaska/232/2015		Other Database Import	Jernigan,D.; Wentworth,D.; Katz,J.; Barnes,J.; Garten,R.; Xu,X.
EPI923213	NA	United States	2015-Sep-09	A/Alaska/232/2015		Other Database Import	Jernigan,D.; Wentworth,D.; Katz,J.; Barnes,J.; Garten,R.; Xu,X.
EPI923214	MP	United States	2015-Sep-09	A/Alaska/232/2015		Other Database Import	Jernigan,D.; Wentworth,D.; Katz,J.; Barnes,J.; Garten,R.; Xu,X.
EPI923215	NS	United States	2015-Sep-09	A/Alaska/232/2015		Other Database Import	Jernigan,D.; Wentworth,D.; Katz,J.; Barnes,J.; Garten,R.; Xu,X.
EPI923233	PB2	United States	2015-Sep-09	A/Alaska/232/2015		Other Database Import	Jernigan,D.; Wentworth,D.; Katz,J.; Barnes,J.; Garten,R.; Xu,X.
EPI923234	PB1	United States	2015-Sep-09	A/Alaska/232/2015		Other Database Import	Jernigan,D.; Wentworth,D.; Katz,J.; Barnes,J.; Garten,R.; Xu,X.
EPI923235	PA	United States	2015-Sep-09	A/Alaska/232/2015		Other Database Import	Jernigan,D.; Wentworth,D.; Katz,J.; Barnes,J.; Garten,R.; Xu,X.
EPI923236	HA	United States	2015-Sep-09	A/Alaska/232/2015		Other Database Import	Jernigan,D.; Wentworth,D.; Katz,J.; Barnes,J.; Garten,R.; Xu,X.
EPI923237	NP	United States	2015-Sep-09	A/Alaska/232/2015		Other Database Import	Jernigan,D.; Wentworth,D.; Katz,J.; Barnes,J.; Garten,R.; Xu,X.
EPI923238	NA	United States	2015-Sep-09	A/Alaska/232/2015		Other Database Import	Jernigan,D.; Wentworth,D.; Katz,J.; Barnes,J.; Garten,R.; Xu,X.
EPI923239	MP	United States	2015-Sep-09	A/Alaska/232/2015		Other Database Import	Jernigan,D.; Wentworth,D.; Katz,J.; Barnes,J.; Garten,R.; Xu,X.
EPI923240	NS	United States	2015-Sep-09	A/Alaska/232/2015		Other Database Import	Jernigan,D.; Wentworth,D.; Katz,J.; Barnes,J.; Garten,R.; Xu,X.
EPI796244	PB2	United States	2015-Sep-05	A/Alaska/219/2015		Other Database Import	Jernigan,D.; Wentworth,D.; Katz,J.; Barnes,J.; Garten,R.; Xu,X.
EPI796246	PB1	United States	2015-Sep-05	A/Alaska/219/2015		Other Database Import	Jernigan,D.; Wentworth,D.; Katz,J.; Barnes,J.; Garten,R.; Xu,X.
EPI796248	PA	United States	2015-Sep-05	A/Alaska/219/2015		Other Database Import	Jernigan,D.; Wentworth,D.; Katz,J.; Barnes,J.; Garten,R.; Xu,X.
EPI796251	HA	United States	2015-Sep-05	A/Alaska/219/2015		Other Database Import	Jernigan,D.; Wentworth,D.; Katz,J.; Barnes,J.; Garten,R.; Xu,X.
EPI796253	NP	United States	2015-Sep-05	A/Alaska/219/2015		Other Database Import	Jernigan,D.; Wentworth,D.; Katz,J.; Barnes,J.; Garten,R.; Xu,X.
EPI796255	NA	United States	2015-Sep-05	A/Alaska/219/2015		Other Database Import	Jernigan,D.; Wentworth,D.; Katz,J.; Barnes,J.; Garten,R.; Xu,X.
EPI796256	MP	United States	2015-Sep-05	A/Alaska/219/2015		Other Database Import	Jernigan,D.; Wentworth,D.; Katz,J.; Barnes,J.; Garten,R.; Xu,X.
EPI796258	NS	United States	2015-Sep-05	A/Alaska/219/2015		Other Database Import	Jernigan,D.; Wentworth,D.; Katz,J.; Barnes,J.; Garten,R.; Xu,X.
EPI796234	HA	United States	2015-Sep-07	A/Alaska/218/2015		Other Database Import	Jernigan,D.; Wentworth,D.; Katz,J.; Barnes,J.; Garten,R.; Xu,X.
EPI796235	NP	United States	2015-Sep-07	A/Alaska/218/2015		Other Database Import	Jernigan,D.; Wentworth,D.; Katz,J.; Barnes,J.; Garten,R.; Xu,X.
EPI796238	NA	United States	2015-Sep-07	A/Alaska/218/2015		Other Database Import	Jernigan,D.; Wentworth,D.; Katz,J.; Barnes,J.; Garten,R.; Xu,X.
EPI796240	MP	United States	2015-Sep-07	A/Alaska/218/2015		Other Database Import	Jernigan,D.; Wentworth,D.; Katz,J.; Barnes,J.; Garten,R.; Xu,X.
EPI796242	NS	United States	2015-Sep-07	A/Alaska/218/2015		Other Database Import	Jernigan,D.; Wentworth,D.; Katz,J.; Barnes,J.; Garten,R.; Xu,X.
EPI796227	PB2	United States	2015-Sep-07	A/Alaska/218/2015		Other Database Import	Jernigan,D.; Wentworth,D.; Katz,J.; Barnes,J.; Garten,R.; Xu,X.
EPI796229	PB1	United States	2015-Sep-07	A/Alaska/218/2015		Other Database Import	Jernigan,D.; Wentworth,D.; Katz,J.; Barnes,J.; Garten,R.; Xu,X.
EPI796232	PA	United States	2015-Sep-07	A/Alaska/218/2015		Other Database Import	Jernigan,D.; Wentworth,D.; Katz,J.; Barnes,J.; Garten,R.; Xu,X.
EPI796021	PB2	United States	2015-Sep-13	A/Alaska/246/2015		Other Database Import	Jernigan,D.; Wentworth,D.; Katz,J.; Barnes,J.; Garten,R.; Xu,X.
EPI796023	PB1	United States	2015-Sep-13	A/Alaska/246/2015		Other Database Import	Jernigan,D.; Wentworth,D.; Katz,J.; Barnes,J.; Garten,R.; Xu,X.
EPI796025	PA	United States	2015-Sep-13	A/Alaska/246/2015		Other Database Import	Jernigan,D.; Wentworth,D.; Katz,J.; Barnes,J.; Garten,R.; Xu,X.
EPI796028	HA	United States	2015-Sep-13	A/Alaska/246/2015		Other Database Import	Jernigan,D.; Wentworth,D.; Katz,J.; Barnes,J.; Garten,R.; Xu,X.
EPI796030	NP	United States	2015-Sep-13	A/Alaska/246/2015		Other Database Import	Jernigan,D.; Wentworth,D.; Katz,J.; Barnes,J.; Garten,R.; Xu,X.
EPI796032	NA	United States	2015-Sep-13	A/Alaska/246/2015		Other Database Import	Jernigan,D.; Wentworth,D.; Katz,J.; Barnes,J.; Garten,R.; Xu,X.
EPI796034	MP	United States	2015-Sep-13	A/Alaska/246/2015		Other Database Import	Jernigan,D.; Wentworth,D.; Katz,J.; Barnes,J.; Garten,R.; Xu,X.
EPI796035	NS	United States	2015-Sep-13	A/Alaska/246/2015		Other Database Import	Jernigan,D.; Wentworth,D.; Katz,J.; Barnes,J.; Garten,R.; Xu,X.
EPI795899	PB2	United States	2015-Sep-03	A/Alaska/221/2015		Other Database Import	Jernigan,D.; Wentworth,D.; Katz,J.; Barnes,J.; Garten,R.; Xu,X.
EPI795901	PB1	United States	2015-Sep-03	A/Alaska/221/2015		Other Database Import	Jernigan,D.; Wentworth,D.; Katz,J.; Barnes,J.; Garten,R.; Xu,X.
EPI795902	PA	United States	2015-Sep-03	A/Alaska/221/2015		Other Database Import	Jernigan,D.; Wentworth,D.; Katz,J.; Barnes,J.; Garten,R.; Xu,X.
EPI795903	HA	United States	2015-Sep-03	A/Alaska/221/2015		Other Database Import	Jernigan,D.; Wentworth,D.; Katz,J.; Barnes,J.; Garten,R.; Xu,X.
EPI795904	NP	United States	2015-Sep-03	A/Alaska/221/2015		Other Database Import	Jernigan,D.; Wentworth,D.; Katz,J.; Barnes,J.; Garten,R.; Xu,X.
EPI795905	NA	United States	2015-Sep-03	A/Alaska/221/2015		Other Database Import	Jernigan,D.; Wentworth,D.; Katz,J.; Barnes,J.; Garten,R.; Xu,X.
EPI795906	MP	United States	2015-Sep-03	A/Alaska/221/2015		Other Database Import	Jernigan,D.; Wentworth,D.; Katz,J.; Barnes,J.; Garten,R.; Xu,X.
EPI795907	NS	United States	2015-Sep-03	A/Alaska/221/2015		Other Database Import	Jernigan,D.; Wentworth,D.; Katz,J.; Barnes,J.; Garten,R.; Xu,X.
EPI795895	MP	United States	2015-Sep-04	A/Alaska/220/2015		Other Database Import	Jernigan,D.; Wentworth,D.; Katz,J.; Barnes,J.; Garten,R.; Xu,X.
EPI795897	NS	United States	2015-Sep-04	A/Alaska/220/2015		Other Database Import	Jernigan,D.; Wentworth,D.; Katz,J.; Barnes,J.; Garten,R.; Xu,X.
EPI795882	PB2	United States	2015-Sep-04	A/Alaska/220/2015		Other Database Import	Jernigan,D.; Wentworth,D.; Katz,J.; Barnes,J.; Garten,R.; Xu,X.
EPI795885	PB1	United States	2015-Sep-04	A/Alaska/220/2015		Other Database Import	Jernigan,D.; Wentworth,D.; Katz,J.; Barnes,J.; Garten,R.; Xu,X.
EPI795887	PA	United States	2015-Sep-04	A/Alaska/220/2015		Other Database Import	Jernigan,D.; Wentworth,D.; Katz,J.; Barnes,J.; Garten,R.; Xu,X.
EPI795889	HA	United States	2015-Sep-04	A/Alaska/220/2015		Other Database Import	Jernigan,D.; Wentworth,D.; Katz,J.; Barnes,J.; Garten,R.; Xu,X.
EPI795891	NP	United States	2015-Sep-04	A/Alaska/220/2015		Other Database Import	Jernigan,D.; Wentworth,D.; Katz,J.; Barnes,J.; Garten,R.; Xu,X.
EPI795893	NA	United States	2015-Sep-04	A/Alaska/220/2015		Other Database Import	Jernigan,D.; Wentworth,D.; Katz,J.; Barnes,J.; Garten,R.; Xu,X.
EPI795764	HA	United States	2015-Oct-09	A/Georgia/13/2015		Other Database Import	Jernigan,D.; Wentworth,D.; Katz,J.; Barnes,J.; Garten,R.; Xu,X.
EPI795765	NP	United States	2015-Oct-09	A/Georgia/13/2015		Other Database Import	Jernigan,D.; Wentworth,D.; Katz,J.; Barnes,J.; Garten,R.; Xu,X.
EPI795749	PB2	United States	2015-Oct-09	A/Georgia/13/2015		Other Database Import	Jernigan,D.; Wentworth,D.; Katz,J.; Barnes,J.; Garten,R.; Xu,X.
EPI795751	PB1	United States	2015-Oct-09	A/Georgia/13/2015		Other Database Import	Jernigan,D.; Wentworth,D.; Katz,J.; Barnes,J.; Garten,R.; Xu,X.
EPI795753	PA	United States	2015-Oct-09	A/Georgia/13/2015		Other Database Import	Jernigan,D.; Wentworth,D.; Katz,J.; Barnes,J.; Garten,R.; Xu,X.
EPI795771	NA	United States	2015-Oct-09	A/Georgia/13/2015		Other Database Import	Jernigan,D.; Wentworth,D.; Katz,J.; Barnes,J.; Garten,R.; Xu,X.
EPI795773	MP	United States	2015-Oct-09	A/Georgia/13/2015		Other Database Import	Jernigan,D.; Wentworth,D.; Katz,J.; Barnes,J.; Garten,R.; Xu,X.
EPI795775	NS	United States	2015-Oct-09	A/Georgia/13/2015		Other Database Import	Jernigan,D.; Wentworth,D.; Katz,J.; Barnes,J.; Garten,R.; Xu,X.
EPI795629	PB2	United States	2015-Oct-20	A/California/95/2015		Other Database Import	Jernigan,D.; Wentworth,D.; Katz,J.; Barnes,J.; Garten,R.; Xu,X.
EPI795630	PB1	United States	2015-Oct-20	A/California/95/2015		Other Database Import	Jernigan,D.; Wentworth,D.; Katz,J.; Barnes,J.; Garten,R.; Xu,X.
EPI795631	PA	United States	2015-Oct-20	A/California/95/2015		Other Database Import	Jernigan,D.; Wentworth,D.; Katz,J.; Barnes,J.; Garten,R.; Xu,X.
EPI795632	HA	United States	2015-Oct-20	A/California/95/2015		Other Database Import	Jernigan,D.; Wentworth,D.; Katz,J.; Barnes,J.; Garten,R.; Xu,X.
EPI795633	NP	United States	2015-Oct-20	A/California/95/2015		Other Database Import	Jernigan,D.; Wentworth,D.; Katz,J.; Barnes,J.; Garten,R.; Xu,X.
EPI795634	NA	United States	2015-Oct-20	A/California/95/2015		Other Database Import	Jernigan,D.; Wentworth,D.; Katz,J.; Barnes,J.; Garten,R.; Xu,X.
EPI795635	MP	United States	2015-Oct-20	A/California/95/2015		Other Database Import	Jernigan,D.; Wentworth,D.; Katz,J.; Barnes,J.; Garten,R.; Xu,X.
EPI795636	NS	United States	2015-Oct-20	A/California/95/2015		Other Database Import	Jernigan,D.; Wentworth,D.; Katz,J.; Barnes,J.; Garten,R.; Xu,X.
EPI795411	PB2	United States	2015-Oct-11	A/Colorado/15/2015		Other Database Import	Jernigan,D.; Wentworth,D.; Katz,J.; Barnes,J.; Garten,R.; Xu,X.
EPI795412	PB1	United States	2015-Oct-11	A/Colorado/15/2015		Other Database Import	Jernigan,D.; Wentworth,D.; Katz,J.; Barnes,J.; Garten,R.; Xu,X.
EPI795413	PA	United States	2015-Oct-11	A/Colorado/15/2015		Other Database Import	Jernigan,D.; Wentworth,D.; Katz,J.; Barnes,J.; Garten,R.; Xu,X.
EPI795418	MP	United States	2015-Oct-11	A/Colorado/15/2015		Other Database Import	Jernigan,D.; Wentworth,D.; Katz,J.; Barnes,J.; Garten,R.; Xu,X.
EPI795420	NS	United States	2015-Oct-11	A/Colorado/15/2015		Other Database Import	Jernigan,D.; Wentworth,D.; Katz,J.; Barnes,J.; Garten,R.; Xu,X.
EPI795414	HA	United States	2015-Oct-11	A/Colorado/15/2015		Other Database Import	Jernigan,D.; Wentworth,D.; Katz,J.; Barnes,J.; Garten,R.; Xu,X.
EPI795415	NP	United States	2015-Oct-11	A/Colorado/15/2015		Other Database Import	Jernigan,D.; Wentworth,D.; Katz,J.; Barnes,J.; Garten,R.; Xu,X.
EPI795417	NA	United States	2015-Oct-11	A/Colorado/15/2015		Other Database Import	Jernigan,D.; Wentworth,D.; Katz,J.; Barnes,J.; Garten,R.; Xu,X.
EPI796492	PB1	United States	2015-Oct-05	A/Hawaii/70/2015		Other Database Import	Jernigan,D.; Wentworth,D.; Katz,J.; Barnes,J.; Garten,R.; Xu,X.
EPI796493	PA	United States	2015-Oct-05	A/Hawaii/70/2015		Other Database Import	Jernigan,D.; Wentworth,D.; Katz,J.; Barnes,J.; Garten,R.; Xu,X.
EPI796494	HA	United States	2015-Oct-05	A/Hawaii/70/2015		Other Database Import	Jernigan,D.; Wentworth,D.; Katz,J.; Barnes,J.; Garten,R.; Xu,X.
EPI796495	NP	United States	2015-Oct-05	A/Hawaii/70/2015		Other Database Import	Jernigan,D.; Wentworth,D.; Katz,J.; Barnes,J.; Garten,R.; Xu,X.
EPI796496	NA	United States	2015-Oct-05	A/Hawaii/70/2015		Other Database Import	Jernigan,D.; Wentworth,D.; Katz,J.; Barnes,J.; Garten,R.; Xu,X.
EPI796497	MP	United States	2015-Oct-05	A/Hawaii/70/2015		Other Database Import	Jernigan,D.; Wentworth,D.; Katz,J.; Barnes,J.; Garten,R.; Xu,X.
EPI796502	NS	United States	2015-Oct-05	A/Hawaii/70/2015		Other Database Import	Jernigan,D.; Wentworth,D.; Katz,J.; Barnes,J.; Garten,R.; Xu,X.
EPI796491	PB2	United States	2015-Oct-05	A/Hawaii/70/2015		Other Database Import	Jernigan,D.; Wentworth,D.; Katz,J.; Barnes,J.; Garten,R.; Xu,X.
EPI795407	NP	United States	2015-Oct-05	A/Hawaii/70/2015		Other Database Import	Jernigan,D.; Wentworth,D.; Katz,J.; Barnes,J.; Garten,R.; Xu,X.
EPI795408	NA	United States	2015-Oct-05	A/Hawaii/70/2015		Other Database Import	Jernigan,D.; Wentworth,D.; Katz,J.; Barnes,J.; Garten,R.; Xu,X.
EPI795409	MP	United States	2015-Oct-05	A/Hawaii/70/2015		Other Database Import	Jernigan,D.; Wentworth,D.; Katz,J.; Barnes,J.; Garten,R.; Xu,X.
EPI795410	NS	United States	2015-Oct-05	A/Hawaii/70/2015		Other Database Import	Jernigan,D.; Wentworth,D.; Katz,J.; Barnes,J.; Garten,R.; Xu,X.
EPI795403	PB2	United States	2015-Oct-05	A/Hawaii/70/2015		Other Database Import	Jernigan,D.; Wentworth,D.; Katz,J.; Barnes,J.; Garten,R.; Xu,X.
EPI795404	PB1	United States	2015-Oct-05	A/Hawaii/70/2015		Other Database Import	Jernigan,D.; Wentworth,D.; Katz,J.; Barnes,J.; Garten,R.; Xu,X.
EPI795405	PA	United States	2015-Oct-05	A/Hawaii/70/2015		Other Database Import	Jernigan,D.; Wentworth,D.; Katz,J.; Barnes,J.; Garten,R.; Xu,X.
EPI795406	HA	United States	2015-Oct-05	A/Hawaii/70/2015		Other Database Import	Jernigan,D.; Wentworth,D.; Katz,J.; Barnes,J.; Garten,R.; Xu,X.
EPI795239	PB2	United States	2015-Sep-14	A/Wisconsin/80/2015		Other Database Import	Jernigan,D.; Wentworth,D.; Katz,J.; Barnes,J.; Garten,R.; Xu,X.
EPI795240	PB1	United States	2015-Sep-14	A/Wisconsin/80/2015		Other Database Import	Jernigan,D.; Wentworth,D.; Katz,J.; Barnes,J.; Garten,R.; Xu,X.
EPI795242	PA	United States	2015-Sep-14	A/Wisconsin/80/2015		Other Database Import	Jernigan,D.; Wentworth,D.; Katz,J.; Barnes,J.; Garten,R.; Xu,X.
EPI795244	HA	United States	2015-Sep-14	A/Wisconsin/80/2015		Other Database Import	Jernigan,D.; Wentworth,D.; Katz,J.; Barnes,J.; Garten,R.; Xu,X.
EPI795245	NP	United States	2015-Sep-14	A/Wisconsin/80/2015		Other Database Import	Jernigan,D.; Wentworth,D.; Katz,J.; Barnes,J.; Garten,R.; Xu,X.
EPI795253	NS	United States	2015-Sep-14	A/Wisconsin/80/2015		Other Database Import	Jernigan,D.; Wentworth,D.; Katz,J.; Barnes,J.; Garten,R.; Xu,X.
EPI795248	NA	United States	2015-Sep-14	A/Wisconsin/80/2015		Other Database Import	Jernigan,D.; Wentworth,D.; Katz,J.; Barnes,J.; Garten,R.; Xu,X.
EPI795249	MP	United States	2015-Sep-14	A/Wisconsin/80/2015		Other Database Import	Jernigan,D.; Wentworth,D.; Katz,J.; Barnes,J.; Garten,R.; Xu,X.
EPI795111	PB1	United States	2015-Oct-21	A/Washington/76/2015		Other Database Import	Jernigan,D.; Wentworth,D.; Katz,J.; Barnes,J.; Garten,R.; Xu,X.
EPI795113	PA	United States	2015-Oct-21	A/Washington/76/2015		Other Database Import	Jernigan,D.; Wentworth,D.; Katz,J.; Barnes,J.; Garten,R.; Xu,X.
EPI795115	HA	United States	2015-Oct-21	A/Washington/76/2015		Other Database Import	Jernigan,D.; Wentworth,D.; Katz,J.; Barnes,J.; Garten,R.; Xu,X.
EPI795116	NP	United States	2015-Oct-21	A/Washington/76/2015		Other Database Import	Jernigan,D.; Wentworth,D.; Katz,J.; Barnes,J.; Garten,R.; Xu,X.
EPI795117	NA	United States	2015-Oct-21	A/Washington/76/2015		Other Database Import	Jernigan,D.; Wentworth,D.; Katz,J.; Barnes,J.; Garten,R.; Xu,X.
EPI795118	MP	United States	2015-Oct-21	A/Washington/76/2015		Other Database Import	Jernigan,D.; Wentworth,D.; Katz,J.; Barnes,J.; Garten,R.; Xu,X.
EPI795119	NS	United States	2015-Oct-21	A/Washington/76/2015		Other Database Import	Jernigan,D.; Wentworth,D.; Katz,J.; Barnes,J.; Garten,R.; Xu,X.
EPI795109	PB2	United States	2015-Oct-21	A/Washington/76/2015		Other Database Import	Jernigan,D.; Wentworth,D.; Katz,J.; Barnes,J.; Garten,R.; Xu,X.
EPI795096	PB1	United States	2015-Sep-24	A/Washington/75/2015		Other Database Import	Jernigan,D.; Wentworth,D.; Katz,J.; Barnes,J.; Garten,R.; Xu,X.
EPI795094	PB2	United States	2015-Sep-24	A/Washington/75/2015		Other Database Import	Jernigan,D.; Wentworth,D.; Katz,J.; Barnes,J.; Garten,R.; Xu,X.
EPI795098	PA	United States	2015-Sep-24	A/Washington/75/2015		Other Database Import	Jernigan,D.; Wentworth,D.; Katz,J.; Barnes,J.; Garten,R.; Xu,X.
EPI795100	HA	United States	2015-Sep-24	A/Washington/75/2015		Other Database Import	Jernigan,D.; Wentworth,D.; Katz,J.; Barnes,J.; Garten,R.; Xu,X.
EPI795102	NP	United States	2015-Sep-24	A/Washington/75/2015		Other Database Import	Jernigan,D.; Wentworth,D.; Katz,J.; Barnes,J.; Garten,R.; Xu,X.
EPI795104	NA	United States	2015-Sep-24	A/Washington/75/2015		Other Database Import	Jernigan,D.; Wentworth,D.; Katz,J.; Barnes,J.; Garten,R.; Xu,X.
EPI795106	MP	United States	2015-Sep-24	A/Washington/75/2015		Other Database Import	Jernigan,D.; Wentworth,D.; Katz,J.; Barnes,J.; Garten,R.; Xu,X.
EPI795107	NS	United States	2015-Sep-24	A/Washington/75/2015		Other Database Import	Jernigan,D.; Wentworth,D.; Katz,J.; Barnes,J.; Garten,R.; Xu,X.
EPI795047	PB1	United States	2015-Sep-22	A/Washington/72/2015		Other Database Import	Jernigan,D.; Wentworth,D.; Katz,J.; Barnes,J.; Garten,R.; Xu,X.
EPI795049	PA	United States	2015-Sep-22	A/Washington/72/2015		Other Database Import	Jernigan,D.; Wentworth,D.; Katz,J.; Barnes,J.; Garten,R.; Xu,X.
EPI795052	HA	United States	2015-Sep-22	A/Washington/72/2015		Other Database Import	Jernigan,D.; Wentworth,D.; Katz,J.; Barnes,J.; Garten,R.; Xu,X.
EPI795054	NP	United States	2015-Sep-22	A/Washington/72/2015		Other Database Import	Jernigan,D.; Wentworth,D.; Katz,J.; Barnes,J.; Garten,R.; Xu,X.
EPI795045	PB2	United States	2015-Sep-22	A/Washington/72/2015		Other Database Import	Jernigan,D.; Wentworth,D.; Katz,J.; Barnes,J.; Garten,R.; Xu,X.
EPI795056	NA	United States	2015-Sep-22	A/Washington/72/2015		Other Database Import	Jernigan,D.; Wentworth,D.; Katz,J.; Barnes,J.; Garten,R.; Xu,X.
EPI795057	MP	United States	2015-Sep-22	A/Washington/72/2015		Other Database Import	Jernigan,D.; Wentworth,D.; Katz,J.; Barnes,J.; Garten,R.; Xu,X.
EPI795059	NS	United States	2015-Sep-22	A/Washington/72/2015		Other Database Import	Jernigan,D.; Wentworth,D.; Katz,J.; Barnes,J.; Garten,R.; Xu,X.
EPI795039	PB2	United States	2015-Oct-29	A/Maryland/18/2015		Other Database Import	Jernigan,D.; Wentworth,D.; Katz,J.; Barnes,J.; Garten,R.; Xu,X.
EPI795041	PB1	United States	2015-Oct-29	A/Maryland/18/2015		Other Database Import	Jernigan,D.; Wentworth,D.; Katz,J.; Barnes,J.; Garten,R.; Xu,X.
EPI795043	PA	United States	2015-Oct-29	A/Maryland/18/2015		Other Database Import	Jernigan,D.; Wentworth,D.; Katz,J.; Barnes,J.; Garten,R.; Xu,X.
EPI795046	HA	United States	2015-Oct-29	A/Maryland/18/2015		Other Database Import	Jernigan,D.; Wentworth,D.; Katz,J.; Barnes,J.; Garten,R.; Xu,X.
EPI795048	NP	United States	2015-Oct-29	A/Maryland/18/2015		Other Database Import	Jernigan,D.; Wentworth,D.; Katz,J.; Barnes,J.; Garten,R.; Xu,X.
EPI795050	NA	United States	2015-Oct-29	A/Maryland/18/2015		Other Database Import	Jernigan,D.; Wentworth,D.; Katz,J.; Barnes,J.; Garten,R.; Xu,X.
EPI795051	MP	United States	2015-Oct-29	A/Maryland/18/2015		Other Database Import	Jernigan,D.; Wentworth,D.; Katz,J.; Barnes,J.; Garten,R.; Xu,X.
EPI795053	NS	United States	2015-Oct-29	A/Maryland/18/2015		Other Database Import	Jernigan,D.; Wentworth,D.; Katz,J.; Barnes,J.; Garten,R.; Xu,X.
EPI794922	PB2	United States	2015-Oct-20	A/Alaska/259/2015		Other Database Import	Jernigan,D.; Wentworth,D.; Katz,J.; Barnes,J.; Garten,R.; Xu,X.
EPI794923	PB1	United States	2015-Oct-20	A/Alaska/259/2015		Other Database Import	Jernigan,D.; Wentworth,D.; Katz,J.; Barnes,J.; Garten,R.; Xu,X.
EPI794924	PA	United States	2015-Oct-20	A/Alaska/259/2015		Other Database Import	Jernigan,D.; Wentworth,D.; Katz,J.; Barnes,J.; Garten,R.; Xu,X.
EPI794925	HA	United States	2015-Oct-20	A/Alaska/259/2015		Other Database Import	Jernigan,D.; Wentworth,D.; Katz,J.; Barnes,J.; Garten,R.; Xu,X.
EPI794926	NP	United States	2015-Oct-20	A/Alaska/259/2015		Other Database Import	Jernigan,D.; Wentworth,D.; Katz,J.; Barnes,J.; Garten,R.; Xu,X.
EPI794927	NA	United States	2015-Oct-20	A/Alaska/259/2015		Other Database Import	Jernigan,D.; Wentworth,D.; Katz,J.; Barnes,J.; Garten,R.; Xu,X.
EPI794928	MP	United States	2015-Oct-20	A/Alaska/259/2015		Other Database Import	Jernigan,D.; Wentworth,D.; Katz,J.; Barnes,J.; Garten,R.; Xu,X.
EPI794929	NS	United States	2015-Oct-20	A/Alaska/259/2015		Other Database Import	Jernigan,D.; Wentworth,D.; Katz,J.; Barnes,J.; Garten,R.; Xu,X.
EPI794839	HA	United States	2015-Oct-12	A/Alaska/258/2015		Other Database Import	Jernigan,D.; Wentworth,D.; Katz,J.; Barnes,J.; Garten,R.; Xu,X.
EPI794841	NP	United States	2015-Oct-12	A/Alaska/258/2015		Other Database Import	Jernigan,D.; Wentworth,D.; Katz,J.; Barnes,J.; Garten,R.; Xu,X.
EPI794834	PB2	United States	2015-Oct-12	A/Alaska/258/2015		Other Database Import	Jernigan,D.; Wentworth,D.; Katz,J.; Barnes,J.; Garten,R.; Xu,X.
EPI794836	PB1	United States	2015-Oct-12	A/Alaska/258/2015		Other Database Import	Jernigan,D.; Wentworth,D.; Katz,J.; Barnes,J.; Garten,R.; Xu,X.
EPI794837	PA	United States	2015-Oct-12	A/Alaska/258/2015		Other Database Import	Jernigan,D.; Wentworth,D.; Katz,J.; Barnes,J.; Garten,R.; Xu,X.
EPI794844	NA	United States	2015-Oct-12	A/Alaska/258/2015		Other Database Import	Jernigan,D.; Wentworth,D.; Katz,J.; Barnes,J.; Garten,R.; Xu,X.
EPI794846	MP	United States	2015-Oct-12	A/Alaska/258/2015		Other Database Import	Jernigan,D.; Wentworth,D.; Katz,J.; Barnes,J.; Garten,R.; Xu,X.
EPI794848	NS	United States	2015-Oct-12	A/Alaska/258/2015		Other Database Import	Jernigan,D.; Wentworth,D.; Katz,J.; Barnes,J.; Garten,R.; Xu,X.
EPI794817	PB2	United States	2015-Oct-11	A/Alaska/257/2015		Other Database Import	Jernigan,D.; Wentworth,D.; Katz,J.; Barnes,J.; Garten,R.; Xu,X.
EPI794820	PB1	United States	2015-Oct-11	A/Alaska/257/2015		Other Database Import	Jernigan,D.; Wentworth,D.; Katz,J.; Barnes,J.; Garten,R.; Xu,X.
EPI794821	PA	United States	2015-Oct-11	A/Alaska/257/2015		Other Database Import	Jernigan,D.; Wentworth,D.; Katz,J.; Barnes,J.; Garten,R.; Xu,X.
EPI794824	HA	United States	2015-Oct-11	A/Alaska/257/2015		Other Database Import	Jernigan,D.; Wentworth,D.; Katz,J.; Barnes,J.; Garten,R.; Xu,X.
EPI794825	NP	United States	2015-Oct-11	A/Alaska/257/2015		Other Database Import	Jernigan,D.; Wentworth,D.; Katz,J.; Barnes,J.; Garten,R.; Xu,X.
EPI794828	NA	United States	2015-Oct-11	A/Alaska/257/2015		Other Database Import	Jernigan,D.; Wentworth,D.; Katz,J.; Barnes,J.; Garten,R.; Xu,X.
EPI794830	MP	United States	2015-Oct-11	A/Alaska/257/2015		Other Database Import	Jernigan,D.; Wentworth,D.; Katz,J.; Barnes,J.; Garten,R.; Xu,X.
EPI794832	NS	United States	2015-Oct-11	A/Alaska/257/2015		Other Database Import	Jernigan,D.; Wentworth,D.; Katz,J.; Barnes,J.; Garten,R.; Xu,X.
EPI794766	PB1	United States	2015-Oct-09	A/Oklahoma/20/2015		Other Database Import	Jernigan,D.; Wentworth,D.; Katz,J.; Barnes,J.; Garten,R.; Xu,X.
EPI794768	PA	United States	2015-Oct-09	A/Oklahoma/20/2015		Other Database Import	Jernigan,D.; Wentworth,D.; Katz,J.; Barnes,J.; Garten,R.; Xu,X.
EPI794770	HA	United States	2015-Oct-09	A/Oklahoma/20/2015		Other Database Import	Jernigan,D.; Wentworth,D.; Katz,J.; Barnes,J.; Garten,R.; Xu,X.
EPI794776	MP	United States	2015-Oct-09	A/Oklahoma/20/2015		Other Database Import	Jernigan,D.; Wentworth,D.; Katz,J.; Barnes,J.; Garten,R.; Xu,X.
EPI794778	NS	United States	2015-Oct-09	A/Oklahoma/20/2015		Other Database Import	Jernigan,D.; Wentworth,D.; Katz,J.; Barnes,J.; Garten,R.; Xu,X.
EPI794765	PB2	United States	2015-Oct-09	A/Oklahoma/20/2015		Other Database Import	Jernigan,D.; Wentworth,D.; Katz,J.; Barnes,J.; Garten,R.; Xu,X.
EPI794772	NP	United States	2015-Oct-09	A/Oklahoma/20/2015		Other Database Import	Jernigan,D.; Wentworth,D.; Katz,J.; Barnes,J.; Garten,R.; Xu,X.
EPI794775	NA	United States	2015-Oct-09	A/Oklahoma/20/2015		Other Database Import	Jernigan,D.; Wentworth,D.; Katz,J.; Barnes,J.; Garten,R.; Xu,X.
EPI794650	PB1	United States	2015-Oct-08	A/Maryland/17/2015		Other Database Import	Jernigan,D.; Wentworth,D.; Katz,J.; Barnes,J.; Garten,R.; Xu,X.
EPI794652	PA	United States	2015-Oct-08	A/Maryland/17/2015		Other Database Import	Jernigan,D.; Wentworth,D.; Katz,J.; Barnes,J.; Garten,R.; Xu,X.
EPI794655	HA	United States	2015-Oct-08	A/Maryland/17/2015		Other Database Import	Jernigan,D.; Wentworth,D.; Katz,J.; Barnes,J.; Garten,R.; Xu,X.
EPI794658	NP	United States	2015-Oct-08	A/Maryland/17/2015		Other Database Import	Jernigan,D.; Wentworth,D.; Katz,J.; Barnes,J.; Garten,R.; Xu,X.
EPI794647	PB2	United States	2015-Oct-08	A/Maryland/17/2015		Other Database Import	Jernigan,D.; Wentworth,D.; Katz,J.; Barnes,J.; Garten,R.; Xu,X.
EPI794659	NA	United States	2015-Oct-08	A/Maryland/17/2015		Other Database Import	Jernigan,D.; Wentworth,D.; Katz,J.; Barnes,J.; Garten,R.; Xu,X.
EPI794661	MP	United States	2015-Oct-08	A/Maryland/17/2015		Other Database Import	Jernigan,D.; Wentworth,D.; Katz,J.; Barnes,J.; Garten,R.; Xu,X.
EPI794663	NS	United States	2015-Oct-08	A/Maryland/17/2015		Other Database Import	Jernigan,D.; Wentworth,D.; Katz,J.; Barnes,J.; Garten,R.; Xu,X.
EPI915964	PA	United States	2015-Oct-08	A/Maryland/17/2015		Other Database Import	Jernigan,D.; Wentworth,D.; Katz,J.; Barnes,J.; Garten,R.; Xu,X.
EPI915965	HA	United States	2015-Oct-08	A/Maryland/17/2015		Other Database Import	Jernigan,D.; Wentworth,D.; Katz,J.; Barnes,J.; Garten,R.; Xu,X.
EPI915966	NP	United States	2015-Oct-08	A/Maryland/17/2015		Other Database Import	Jernigan,D.; Wentworth,D.; Katz,J.; Barnes,J.; Garten,R.; Xu,X.
EPI915967	NA	United States	2015-Oct-08	A/Maryland/17/2015		Other Database Import	Jernigan,D.; Wentworth,D.; Katz,J.; Barnes,J.; Garten,R.; Xu,X.
EPI915968	MP	United States	2015-Oct-08	A/Maryland/17/2015		Other Database Import	Jernigan,D.; Wentworth,D.; Katz,J.; Barnes,J.; Garten,R.; Xu,X.
EPI915969	NS	United States	2015-Oct-08	A/Maryland/17/2015		Other Database Import	Jernigan,D.; Wentworth,D.; Katz,J.; Barnes,J.; Garten,R.; Xu,X.
EPI794588	NA	United States	2015-Oct-03	A/Hawaii/66/2015		Other Database Import	Jernigan,D.; Wentworth,D.; Katz,J.; Barnes,J.; Garten,R.; Xu,X.
EPI794590	MP	United States	2015-Oct-03	A/Hawaii/66/2015		Other Database Import	Jernigan,D.; Wentworth,D.; Katz,J.; Barnes,J.; Garten,R.; Xu,X.
EPI794592	NS	United States	2015-Oct-03	A/Hawaii/66/2015		Other Database Import	Jernigan,D.; Wentworth,D.; Katz,J.; Barnes,J.; Garten,R.; Xu,X.
EPI794577	PB2	United States	2015-Oct-03	A/Hawaii/66/2015		Other Database Import	Jernigan,D.; Wentworth,D.; Katz,J.; Barnes,J.; Garten,R.; Xu,X.
EPI794580	PB1	United States	2015-Oct-03	A/Hawaii/66/2015		Other Database Import	Jernigan,D.; Wentworth,D.; Katz,J.; Barnes,J.; Garten,R.; Xu,X.
EPI794582	PA	United States	2015-Oct-03	A/Hawaii/66/2015		Other Database Import	Jernigan,D.; Wentworth,D.; Katz,J.; Barnes,J.; Garten,R.; Xu,X.
EPI794584	HA	United States	2015-Oct-03	A/Hawaii/66/2015		Other Database Import	Jernigan,D.; Wentworth,D.; Katz,J.; Barnes,J.; Garten,R.; Xu,X.
EPI794586	NP	United States	2015-Oct-03	A/Hawaii/66/2015		Other Database Import	Jernigan,D.; Wentworth,D.; Katz,J.; Barnes,J.; Garten,R.; Xu,X.
EPI794559	NA	United States	2015-Oct-04	A/Hawaii/65/2015		Other Database Import	Jernigan,D.; Wentworth,D.; Katz,J.; Barnes,J.; Garten,R.; Xu,X.
EPI794563	PB2	United States	2015-Oct-04	A/Hawaii/65/2015		Other Database Import	Jernigan,D.; Wentworth,D.; Katz,J.; Barnes,J.; Garten,R.; Xu,X.
EPI794565	PB1	United States	2015-Oct-04	A/Hawaii/65/2015		Other Database Import	Jernigan,D.; Wentworth,D.; Katz,J.; Barnes,J.; Garten,R.; Xu,X.
EPI794567	PA	United States	2015-Oct-04	A/Hawaii/65/2015		Other Database Import	Jernigan,D.; Wentworth,D.; Katz,J.; Barnes,J.; Garten,R.; Xu,X.
EPI794569	HA	United States	2015-Oct-04	A/Hawaii/65/2015		Other Database Import	Jernigan,D.; Wentworth,D.; Katz,J.; Barnes,J.; Garten,R.; Xu,X.
EPI794571	NP	United States	2015-Oct-04	A/Hawaii/65/2015		Other Database Import	Jernigan,D.; Wentworth,D.; Katz,J.; Barnes,J.; Garten,R.; Xu,X.
EPI794572	MP	United States	2015-Oct-04	A/Hawaii/65/2015		Other Database Import	Jernigan,D.; Wentworth,D.; Katz,J.; Barnes,J.; Garten,R.; Xu,X.
EPI794575	NS	United States	2015-Oct-04	A/Hawaii/65/2015		Other Database Import	Jernigan,D.; Wentworth,D.; Katz,J.; Barnes,J.; Garten,R.; Xu,X.
EPI794432	PB2	United States	2015-Oct-19	A/Pennsylvania/42/2015		Other Database Import	Jernigan,D.; Wentworth,D.; Katz,J.; Barnes,J.; Garten,R.; Xu,X.
EPI794433	PB1	United States	2015-Oct-19	A/Pennsylvania/42/2015		Other Database Import	Jernigan,D.; Wentworth,D.; Katz,J.; Barnes,J.; Garten,R.; Xu,X.
EPI794435	PA	United States	2015-Oct-19	A/Pennsylvania/42/2015		Other Database Import	Jernigan,D.; Wentworth,D.; Katz,J.; Barnes,J.; Garten,R.; Xu,X.
EPI794438	HA	United States	2015-Oct-19	A/Pennsylvania/42/2015		Other Database Import	Jernigan,D.; Wentworth,D.; Katz,J.; Barnes,J.; Garten,R.; Xu,X.
EPI794439	NP	United States	2015-Oct-19	A/Pennsylvania/42/2015		Other Database Import	Jernigan,D.; Wentworth,D.; Katz,J.; Barnes,J.; Garten,R.; Xu,X.
EPI794440	NA	United States	2015-Oct-19	A/Pennsylvania/42/2015		Other Database Import	Jernigan,D.; Wentworth,D.; Katz,J.; Barnes,J.; Garten,R.; Xu,X.
EPI794441	MP	United States	2015-Oct-19	A/Pennsylvania/42/2015		Other Database Import	Jernigan,D.; Wentworth,D.; Katz,J.; Barnes,J.; Garten,R.; Xu,X.
EPI794442	NS	United States	2015-Oct-19	A/Pennsylvania/42/2015		Other Database Import	Jernigan,D.; Wentworth,D.; Katz,J.; Barnes,J.; Garten,R.; Xu,X.
EPI794664	PA	United States	2015-Oct-12	A/Arkansas/08/2015		Other Database Import	Jernigan,D.; Wentworth,D.; Katz,J.; Barnes,J.; Garten,R.; Xu,X.
EPI794252	HA	United States	2015-Oct-12	A/Arkansas/08/2015		Other Database Import	Jernigan,D.; Wentworth,D.; Katz,J.; Barnes,J.; Garten,R.; Xu,X.
EPI794253	NP	United States	2015-Oct-12	A/Arkansas/08/2015		Other Database Import	Jernigan,D.; Wentworth,D.; Katz,J.; Barnes,J.; Garten,R.; Xu,X.
EPI794254	NA	United States	2015-Oct-12	A/Arkansas/08/2015		Other Database Import	Jernigan,D.; Wentworth,D.; Katz,J.; Barnes,J.; Garten,R.; Xu,X.
EPI794255	MP	United States	2015-Oct-12	A/Arkansas/08/2015		Other Database Import	Jernigan,D.; Wentworth,D.; Katz,J.; Barnes,J.; Garten,R.; Xu,X.
EPI794257	NS	United States	2015-Oct-12	A/Arkansas/08/2015		Other Database Import	Jernigan,D.; Wentworth,D.; Katz,J.; Barnes,J.; Garten,R.; Xu,X.
EPI794247	PB2	United States	2015-Oct-12	A/Arkansas/08/2015		Other Database Import	Jernigan,D.; Wentworth,D.; Katz,J.; Barnes,J.; Garten,R.; Xu,X.
EPI794250	PB1	United States	2015-Oct-12	A/Arkansas/08/2015		Other Database Import	Jernigan,D.; Wentworth,D.; Katz,J.; Barnes,J.; Garten,R.; Xu,X.
EPI794232	PB2	United States	2015-Oct-14	A/Delaware/41/2015		Other Database Import	Jernigan,D.; Wentworth,D.; Katz,J.; Barnes,J.; Garten,R.; Xu,X.
EPI794234	PB1	United States	2015-Oct-14	A/Delaware/41/2015		Other Database Import	Jernigan,D.; Wentworth,D.; Katz,J.; Barnes,J.; Garten,R.; Xu,X.
EPI794236	PA	United States	2015-Oct-14	A/Delaware/41/2015		Other Database Import	Jernigan,D.; Wentworth,D.; Katz,J.; Barnes,J.; Garten,R.; Xu,X.
EPI794239	HA	United States	2015-Oct-14	A/Delaware/41/2015		Other Database Import	Jernigan,D.; Wentworth,D.; Katz,J.; Barnes,J.; Garten,R.; Xu,X.
EPI794241	NP	United States	2015-Oct-14	A/Delaware/41/2015		Other Database Import	Jernigan,D.; Wentworth,D.; Katz,J.; Barnes,J.; Garten,R.; Xu,X.
EPI794243	NA	United States	2015-Oct-14	A/Delaware/41/2015		Other Database Import	Jernigan,D.; Wentworth,D.; Katz,J.; Barnes,J.; Garten,R.; Xu,X.
EPI794244	MP	United States	2015-Oct-14	A/Delaware/41/2015		Other Database Import	Jernigan,D.; Wentworth,D.; Katz,J.; Barnes,J.; Garten,R.; Xu,X.
EPI794246	NS	United States	2015-Oct-14	A/Delaware/41/2015		Other Database Import	Jernigan,D.; Wentworth,D.; Katz,J.; Barnes,J.; Garten,R.; Xu,X.
EPI794146	HA	United States	2015-Oct-12	A/Illinois/19/2015		Other Database Import	Jernigan,D.; Wentworth,D.; Katz,J.; Barnes,J.; Garten,R.; Xu,X.
EPI794140	PB2	United States	2015-Oct-12	A/Illinois/19/2015		Other Database Import	Jernigan,D.; Wentworth,D.; Katz,J.; Barnes,J.; Garten,R.; Xu,X.
EPI794142	PB1	United States	2015-Oct-12	A/Illinois/19/2015		Other Database Import	Jernigan,D.; Wentworth,D.; Katz,J.; Barnes,J.; Garten,R.; Xu,X.
EPI794144	PA	United States	2015-Oct-12	A/Illinois/19/2015		Other Database Import	Jernigan,D.; Wentworth,D.; Katz,J.; Barnes,J.; Garten,R.; Xu,X.
EPI794149	NP	United States	2015-Oct-12	A/Illinois/19/2015		Other Database Import	Jernigan,D.; Wentworth,D.; Katz,J.; Barnes,J.; Garten,R.; Xu,X.
EPI794150	NA	United States	2015-Oct-12	A/Illinois/19/2015		Other Database Import	Jernigan,D.; Wentworth,D.; Katz,J.; Barnes,J.; Garten,R.; Xu,X.
EPI794151	MP	United States	2015-Oct-12	A/Illinois/19/2015		Other Database Import	Jernigan,D.; Wentworth,D.; Katz,J.; Barnes,J.; Garten,R.; Xu,X.
EPI794152	NS	United States	2015-Oct-12	A/Illinois/19/2015		Other Database Import	Jernigan,D.; Wentworth,D.; Katz,J.; Barnes,J.; Garten,R.; Xu,X.
EPI794229	MP	United States	2015-Oct-16	A/North Carolina/33/2015		Other Database Import	Jernigan,D.; Wentworth,D.; Katz,J.; Barnes,J.; Garten,R.; Xu,X.
EPI794231	NS	United States	2015-Oct-16	A/North Carolina/33/2015		Other Database Import	Jernigan,D.; Wentworth,D.; Katz,J.; Barnes,J.; Garten,R.; Xu,X.
EPI794138	PB2	United States	2015-Oct-16	A/North Carolina/33/2015		Other Database Import	Jernigan,D.; Wentworth,D.; Katz,J.; Barnes,J.; Garten,R.; Xu,X.
EPI794141	PB1	United States	2015-Oct-16	A/North Carolina/33/2015		Other Database Import	Jernigan,D.; Wentworth,D.; Katz,J.; Barnes,J.; Garten,R.; Xu,X.
EPI794143	PA	United States	2015-Oct-16	A/North Carolina/33/2015		Other Database Import	Jernigan,D.; Wentworth,D.; Katz,J.; Barnes,J.; Garten,R.; Xu,X.
EPI794145	HA	United States	2015-Oct-16	A/North Carolina/33/2015		Other Database Import	Jernigan,D.; Wentworth,D.; Katz,J.; Barnes,J.; Garten,R.; Xu,X.
EPI794147	NP	United States	2015-Oct-16	A/North Carolina/33/2015		Other Database Import	Jernigan,D.; Wentworth,D.; Katz,J.; Barnes,J.; Garten,R.; Xu,X.
EPI794148	NA	United States	2015-Oct-16	A/North Carolina/33/2015		Other Database Import	Jernigan,D.; Wentworth,D.; Katz,J.; Barnes,J.; Garten,R.; Xu,X.
EPI794077	NA	United States	2015-Oct-06	A/Texas/70/2015		Other Database Import	Jernigan,D.; Wentworth,D.; Katz,J.; Barnes,J.; Garten,R.; Xu,X.
EPI794079	MP	United States	2015-Oct-06	A/Texas/70/2015		Other Database Import	Jernigan,D.; Wentworth,D.; Katz,J.; Barnes,J.; Garten,R.; Xu,X.
EPI794081	NS	United States	2015-Oct-06	A/Texas/70/2015		Other Database Import	Jernigan,D.; Wentworth,D.; Katz,J.; Barnes,J.; Garten,R.; Xu,X.
EPI794069	PB2	United States	2015-Oct-06	A/Texas/70/2015		Other Database Import	Jernigan,D.; Wentworth,D.; Katz,J.; Barnes,J.; Garten,R.; Xu,X.
EPI794071	PA	United States	2015-Oct-06	A/Texas/70/2015		Other Database Import	Jernigan,D.; Wentworth,D.; Katz,J.; Barnes,J.; Garten,R.; Xu,X.
EPI794074	HA	United States	2015-Oct-06	A/Texas/70/2015		Other Database Import	Jernigan,D.; Wentworth,D.; Katz,J.; Barnes,J.; Garten,R.; Xu,X.
EPI794076	NP	United States	2015-Oct-06	A/Texas/70/2015		Other Database Import	Jernigan,D.; Wentworth,D.; Katz,J.; Barnes,J.; Garten,R.; Xu,X.
EPI794763	PB1	United States	2015-Oct-06	A/Texas/70/2015		Other Database Import	Jernigan,D.; Wentworth,D.; Katz,J.; Barnes,J.; Garten,R.; Xu,X.
EPI794051	PB2	United States	2015-Oct-06	A/Texas/69/2015		Other Database Import	Jernigan,D.; Wentworth,D.; Katz,J.; Barnes,J.; Garten,R.; Xu,X.
EPI794054	PB1	United States	2015-Oct-06	A/Texas/69/2015		Other Database Import	Jernigan,D.; Wentworth,D.; Katz,J.; Barnes,J.; Garten,R.; Xu,X.
EPI794056	PA	United States	2015-Oct-06	A/Texas/69/2015		Other Database Import	Jernigan,D.; Wentworth,D.; Katz,J.; Barnes,J.; Garten,R.; Xu,X.
EPI794059	HA	United States	2015-Oct-06	A/Texas/69/2015		Other Database Import	Jernigan,D.; Wentworth,D.; Katz,J.; Barnes,J.; Garten,R.; Xu,X.
EPI794061	NP	United States	2015-Oct-06	A/Texas/69/2015		Other Database Import	Jernigan,D.; Wentworth,D.; Katz,J.; Barnes,J.; Garten,R.; Xu,X.
EPI794062	NA	United States	2015-Oct-06	A/Texas/69/2015		Other Database Import	Jernigan,D.; Wentworth,D.; Katz,J.; Barnes,J.; Garten,R.; Xu,X.
EPI794065	MP	United States	2015-Oct-06	A/Texas/69/2015		Other Database Import	Jernigan,D.; Wentworth,D.; Katz,J.; Barnes,J.; Garten,R.; Xu,X.
EPI794067	NS	United States	2015-Oct-06	A/Texas/69/2015		Other Database Import	Jernigan,D.; Wentworth,D.; Katz,J.; Barnes,J.; Garten,R.; Xu,X.
EPI794027	PB2	United States	2015-Sep-26	A/Hawaii/60/2015		Other Database Import	Jernigan,D.; Wentworth,D.; Katz,J.; Barnes,J.; Garten,R.; Xu,X.
EPI794029	PB1	United States	2015-Sep-26	A/Hawaii/60/2015		Other Database Import	Jernigan,D.; Wentworth,D.; Katz,J.; Barnes,J.; Garten,R.; Xu,X.
EPI794031	PA	United States	2015-Sep-26	A/Hawaii/60/2015		Other Database Import	Jernigan,D.; Wentworth,D.; Katz,J.; Barnes,J.; Garten,R.; Xu,X.
EPI794033	HA	United States	2015-Sep-26	A/Hawaii/60/2015		Other Database Import	Jernigan,D.; Wentworth,D.; Katz,J.; Barnes,J.; Garten,R.; Xu,X.
EPI794035	NP	United States	2015-Sep-26	A/Hawaii/60/2015		Other Database Import	Jernigan,D.; Wentworth,D.; Katz,J.; Barnes,J.; Garten,R.; Xu,X.
EPI794037	NA	United States	2015-Sep-26	A/Hawaii/60/2015		Other Database Import	Jernigan,D.; Wentworth,D.; Katz,J.; Barnes,J.; Garten,R.; Xu,X.
EPI794038	MP	United States	2015-Sep-26	A/Hawaii/60/2015		Other Database Import	Jernigan,D.; Wentworth,D.; Katz,J.; Barnes,J.; Garten,R.; Xu,X.
EPI794040	NS	United States	2015-Sep-26	A/Hawaii/60/2015		Other Database Import	Jernigan,D.; Wentworth,D.; Katz,J.; Barnes,J.; Garten,R.; Xu,X.
EPI794008	PB2	United States	2015-Oct-16	A/Washington/52/2015		Other Database Import	Jernigan,D.; Wentworth,D.; Katz,J.; Barnes,J.; Garten,R.; Xu,X.
EPI794009	PB1	United States	2015-Oct-16	A/Washington/52/2015		Other Database Import	Jernigan,D.; Wentworth,D.; Katz,J.; Barnes,J.; Garten,R.; Xu,X.
EPI794010	PA	United States	2015-Oct-16	A/Washington/52/2015		Other Database Import	Jernigan,D.; Wentworth,D.; Katz,J.; Barnes,J.; Garten,R.; Xu,X.
EPI794011	HA	United States	2015-Oct-16	A/Washington/52/2015		Other Database Import	Jernigan,D.; Wentworth,D.; Katz,J.; Barnes,J.; Garten,R.; Xu,X.
EPI794012	NP	United States	2015-Oct-16	A/Washington/52/2015		Other Database Import	Jernigan,D.; Wentworth,D.; Katz,J.; Barnes,J.; Garten,R.; Xu,X.
EPI794014	NA	United States	2015-Oct-16	A/Washington/52/2015		Other Database Import	Jernigan,D.; Wentworth,D.; Katz,J.; Barnes,J.; Garten,R.; Xu,X.
EPI794016	MP	United States	2015-Oct-16	A/Washington/52/2015		Other Database Import	Jernigan,D.; Wentworth,D.; Katz,J.; Barnes,J.; Garten,R.; Xu,X.
EPI794017	NS	United States	2015-Oct-16	A/Washington/52/2015		Other Database Import	Jernigan,D.; Wentworth,D.; Katz,J.; Barnes,J.; Garten,R.; Xu,X.
EPI793959	PB2	United States	2015-Sep-30	A/Pennsylvania/35/2015		Other Database Import	Jernigan,D.; Wentworth,D.; Katz,J.; Barnes,J.; Garten,R.; Xu,X.
EPI793960	PB1	United States	2015-Sep-30	A/Pennsylvania/35/2015		Other Database Import	Jernigan,D.; Wentworth,D.; Katz,J.; Barnes,J.; Garten,R.; Xu,X.
EPI793962	PA	United States	2015-Sep-30	A/Pennsylvania/35/2015		Other Database Import	Jernigan,D.; Wentworth,D.; Katz,J.; Barnes,J.; Garten,R.; Xu,X.
EPI793965	HA	United States	2015-Sep-30	A/Pennsylvania/35/2015		Other Database Import	Jernigan,D.; Wentworth,D.; Katz,J.; Barnes,J.; Garten,R.; Xu,X.
EPI793967	NP	United States	2015-Sep-30	A/Pennsylvania/35/2015		Other Database Import	Jernigan,D.; Wentworth,D.; Katz,J.; Barnes,J.; Garten,R.; Xu,X.
EPI793970	NA	United States	2015-Sep-30	A/Pennsylvania/35/2015		Other Database Import	Jernigan,D.; Wentworth,D.; Katz,J.; Barnes,J.; Garten,R.; Xu,X.
EPI793972	MP	United States	2015-Sep-30	A/Pennsylvania/35/2015		Other Database Import	Jernigan,D.; Wentworth,D.; Katz,J.; Barnes,J.; Garten,R.; Xu,X.
EPI793974	NS	United States	2015-Sep-30	A/Pennsylvania/35/2015		Other Database Import	Jernigan,D.; Wentworth,D.; Katz,J.; Barnes,J.; Garten,R.; Xu,X.
EPI793917	HA	United States	2015-Jul-09	A/Alaska/111/2015		Other Database Import	Jernigan,D.; Wentworth,D.; Katz,J.; Barnes,J.; Garten,R.; Xu,X.
EPI803468	PB2	United States	2015-Jul-09	A/Alaska/111/2015		Other Database Import	Jernigan,D.; Wentworth,D.; Katz,J.; Barnes,J.; Garten,R.; Xu,X.
EPI803470	PB1	United States	2015-Jul-09	A/Alaska/111/2015		Other Database Import	Jernigan,D.; Wentworth,D.; Katz,J.; Barnes,J.; Garten,R.; Xu,X.
EPI803471	PA	United States	2015-Jul-09	A/Alaska/111/2015		Other Database Import	Jernigan,D.; Wentworth,D.; Katz,J.; Barnes,J.; Garten,R.; Xu,X.
EPI803473	NP	United States	2015-Jul-09	A/Alaska/111/2015		Other Database Import	Jernigan,D.; Wentworth,D.; Katz,J.; Barnes,J.; Garten,R.; Xu,X.
EPI803491	NA	United States	2015-Jul-09	A/Alaska/111/2015		Other Database Import	Jernigan,D.; Wentworth,D.; Katz,J.; Barnes,J.; Garten,R.; Xu,X.
EPI803493	MP	United States	2015-Jul-09	A/Alaska/111/2015		Other Database Import	Jernigan,D.; Wentworth,D.; Katz,J.; Barnes,J.; Garten,R.; Xu,X.
EPI803494	NS	United States	2015-Jul-09	A/Alaska/111/2015		Other Database Import	Jernigan,D.; Wentworth,D.; Katz,J.; Barnes,J.; Garten,R.; Xu,X.
EPI793914	HA	United States	2015-Sep-21	A/Pennsylvania/33/2015		Other Database Import	Jernigan,D.; Wentworth,D.; Katz,J.; Barnes,J.; Garten,R.; Xu,X.
EPI793919	NP	United States	2015-Sep-21	A/Pennsylvania/33/2015		Other Database Import	Jernigan,D.; Wentworth,D.; Katz,J.; Barnes,J.; Garten,R.; Xu,X.
EPI793921	NA	United States	2015-Sep-21	A/Pennsylvania/33/2015		Other Database Import	Jernigan,D.; Wentworth,D.; Katz,J.; Barnes,J.; Garten,R.; Xu,X.
EPI793923	MP	United States	2015-Sep-21	A/Pennsylvania/33/2015		Other Database Import	Jernigan,D.; Wentworth,D.; Katz,J.; Barnes,J.; Garten,R.; Xu,X.
EPI793924	NS	United States	2015-Sep-21	A/Pennsylvania/33/2015		Other Database Import	Jernigan,D.; Wentworth,D.; Katz,J.; Barnes,J.; Garten,R.; Xu,X.
EPI793926	PB2	United States	2015-Sep-21	A/Pennsylvania/33/2015		Other Database Import	Jernigan,D.; Wentworth,D.; Katz,J.; Barnes,J.; Garten,R.; Xu,X.
EPI793928	PB1	United States	2015-Sep-21	A/Pennsylvania/33/2015		Other Database Import	Jernigan,D.; Wentworth,D.; Katz,J.; Barnes,J.; Garten,R.; Xu,X.
EPI793930	PA	United States	2015-Sep-21	A/Pennsylvania/33/2015		Other Database Import	Jernigan,D.; Wentworth,D.; Katz,J.; Barnes,J.; Garten,R.; Xu,X.
EPI793932	HA	United States	2015-Sep-21	A/Pennsylvania/33/2015		Other Database Import	Jernigan,D.; Wentworth,D.; Katz,J.; Barnes,J.; Garten,R.; Xu,X.
EPI793934	NP	United States	2015-Sep-21	A/Pennsylvania/33/2015		Other Database Import	Jernigan,D.; Wentworth,D.; Katz,J.; Barnes,J.; Garten,R.; Xu,X.
EPI793936	NA	United States	2015-Sep-21	A/Pennsylvania/33/2015		Other Database Import	Jernigan,D.; Wentworth,D.; Katz,J.; Barnes,J.; Garten,R.; Xu,X.
EPI793938	MP	United States	2015-Sep-21	A/Pennsylvania/33/2015		Other Database Import	Jernigan,D.; Wentworth,D.; Katz,J.; Barnes,J.; Garten,R.; Xu,X.
EPI793940	NS	United States	2015-Sep-21	A/Pennsylvania/33/2015		Other Database Import	Jernigan,D.; Wentworth,D.; Katz,J.; Barnes,J.; Garten,R.; Xu,X.
EPI793905	PB2	United States	2015-Sep-21	A/Pennsylvania/33/2015		Other Database Import	Jernigan,D.; Wentworth,D.; Katz,J.; Barnes,J.; Garten,R.; Xu,X.
EPI793907	PB1	United States	2015-Sep-21	A/Pennsylvania/33/2015		Other Database Import	Jernigan,D.; Wentworth,D.; Katz,J.; Barnes,J.; Garten,R.; Xu,X.
EPI793910	PA	United States	2015-Sep-21	A/Pennsylvania/33/2015		Other Database Import	Jernigan,D.; Wentworth,D.; Katz,J.; Barnes,J.; Garten,R.; Xu,X.
EPI793872	PB2	United States	2015-Sep-21	A/Alaska/252/2015		Other Database Import	Jernigan,D.; Wentworth,D.; Katz,J.; Barnes,J.; Garten,R.; Xu,X.
EPI793874	PB1	United States	2015-Sep-21	A/Alaska/252/2015		Other Database Import	Jernigan,D.; Wentworth,D.; Katz,J.; Barnes,J.; Garten,R.; Xu,X.
EPI793876	PA	United States	2015-Sep-21	A/Alaska/252/2015		Other Database Import	Jernigan,D.; Wentworth,D.; Katz,J.; Barnes,J.; Garten,R.; Xu,X.
EPI793878	HA	United States	2015-Sep-21	A/Alaska/252/2015		Other Database Import	Jernigan,D.; Wentworth,D.; Katz,J.; Barnes,J.; Garten,R.; Xu,X.
EPI793881	NP	United States	2015-Sep-21	A/Alaska/252/2015		Other Database Import	Jernigan,D.; Wentworth,D.; Katz,J.; Barnes,J.; Garten,R.; Xu,X.
EPI793883	NA	United States	2015-Sep-21	A/Alaska/252/2015		Other Database Import	Jernigan,D.; Wentworth,D.; Katz,J.; Barnes,J.; Garten,R.; Xu,X.
EPI793889	MP	United States	2015-Sep-21	A/Alaska/252/2015		Other Database Import	Jernigan,D.; Wentworth,D.; Katz,J.; Barnes,J.; Garten,R.; Xu,X.
EPI793890	NS	United States	2015-Sep-21	A/Alaska/252/2015		Other Database Import	Jernigan,D.; Wentworth,D.; Katz,J.; Barnes,J.; Garten,R.; Xu,X.
EPI795670	NP	United States	2015-Oct-19	A/California/98/2015		Other Database Import	Jernigan,D.; Wentworth,D.; Katz,J.; Barnes,J.; Garten,R.; Xu,X.
EPI795673	NA	United States	2015-Oct-19	A/California/98/2015		Other Database Import	Jernigan,D.; Wentworth,D.; Katz,J.; Barnes,J.; Garten,R.; Xu,X.
EPI795675	MP	United States	2015-Oct-19	A/California/98/2015		Other Database Import	Jernigan,D.; Wentworth,D.; Katz,J.; Barnes,J.; Garten,R.; Xu,X.
EPI795676	NS	United States	2015-Oct-19	A/California/98/2015		Other Database Import	Jernigan,D.; Wentworth,D.; Katz,J.; Barnes,J.; Garten,R.; Xu,X.
EPI795637	PB2	United States	2015-Oct-19	A/California/98/2015		Other Database Import	Jernigan,D.; Wentworth,D.; Katz,J.; Barnes,J.; Garten,R.; Xu,X.
EPI795638	PB1	United States	2015-Oct-19	A/California/98/2015		Other Database Import	Jernigan,D.; Wentworth,D.; Katz,J.; Barnes,J.; Garten,R.; Xu,X.
EPI795639	PA	United States	2015-Oct-19	A/California/98/2015		Other Database Import	Jernigan,D.; Wentworth,D.; Katz,J.; Barnes,J.; Garten,R.; Xu,X.
EPI795640	HA	United States	2015-Oct-19	A/California/98/2015		Other Database Import	Jernigan,D.; Wentworth,D.; Katz,J.; Barnes,J.; Garten,R.; Xu,X.
EPI793863	PB2	United States	2015-Oct-19	A/California/98/2015		Other Database Import	Jernigan,D.; Wentworth,D.; Katz,J.; Barnes,J.; Garten,R.; Xu,X.
EPI793864	PB1	United States	2015-Oct-19	A/California/98/2015		Other Database Import	Jernigan,D.; Wentworth,D.; Katz,J.; Barnes,J.; Garten,R.; Xu,X.
EPI793866	PA	United States	2015-Oct-19	A/California/98/2015		Other Database Import	Jernigan,D.; Wentworth,D.; Katz,J.; Barnes,J.; Garten,R.; Xu,X.
EPI793869	HA	United States	2015-Oct-19	A/California/98/2015		Other Database Import	Jernigan,D.; Wentworth,D.; Katz,J.; Barnes,J.; Garten,R.; Xu,X.
EPI793871	NP	United States	2015-Oct-19	A/California/98/2015		Other Database Import	Jernigan,D.; Wentworth,D.; Katz,J.; Barnes,J.; Garten,R.; Xu,X.
EPI793873	NA	United States	2015-Oct-19	A/California/98/2015		Other Database Import	Jernigan,D.; Wentworth,D.; Katz,J.; Barnes,J.; Garten,R.; Xu,X.
EPI793875	MP	United States	2015-Oct-19	A/California/98/2015		Other Database Import	Jernigan,D.; Wentworth,D.; Katz,J.; Barnes,J.; Garten,R.; Xu,X.
EPI793877	NS	United States	2015-Oct-19	A/California/98/2015		Other Database Import	Jernigan,D.; Wentworth,D.; Katz,J.; Barnes,J.; Garten,R.; Xu,X.
EPI793846	PB2	United States	2015-Sep-20	A/Alaska/250/2015		Other Database Import	Jernigan,D.; Wentworth,D.; Katz,J.; Barnes,J.; Garten,R.; Xu,X.
EPI793847	PB1	United States	2015-Sep-20	A/Alaska/250/2015		Other Database Import	Jernigan,D.; Wentworth,D.; Katz,J.; Barnes,J.; Garten,R.; Xu,X.
EPI793848	PA	United States	2015-Sep-20	A/Alaska/250/2015		Other Database Import	Jernigan,D.; Wentworth,D.; Katz,J.; Barnes,J.; Garten,R.; Xu,X.
EPI793851	HA	United States	2015-Sep-20	A/Alaska/250/2015		Other Database Import	Jernigan,D.; Wentworth,D.; Katz,J.; Barnes,J.; Garten,R.; Xu,X.
EPI793852	NP	United States	2015-Sep-20	A/Alaska/250/2015		Other Database Import	Jernigan,D.; Wentworth,D.; Katz,J.; Barnes,J.; Garten,R.; Xu,X.
EPI793855	NA	United States	2015-Sep-20	A/Alaska/250/2015		Other Database Import	Jernigan,D.; Wentworth,D.; Katz,J.; Barnes,J.; Garten,R.; Xu,X.
EPI793856	MP	United States	2015-Sep-20	A/Alaska/250/2015		Other Database Import	Jernigan,D.; Wentworth,D.; Katz,J.; Barnes,J.; Garten,R.; Xu,X.
EPI793858	NS	United States	2015-Sep-20	A/Alaska/250/2015		Other Database Import	Jernigan,D.; Wentworth,D.; Katz,J.; Barnes,J.; Garten,R.; Xu,X.
EPI793814	PB2	United States	2015-Sep-16	A/Alaska/234/2015		Other Database Import	Jernigan,D.; Wentworth,D.; Katz,J.; Barnes,J.; Garten,R.; Xu,X.
EPI793817	PB1	United States	2015-Sep-16	A/Alaska/234/2015		Other Database Import	Jernigan,D.; Wentworth,D.; Katz,J.; Barnes,J.; Garten,R.; Xu,X.
EPI793818	PA	United States	2015-Sep-16	A/Alaska/234/2015		Other Database Import	Jernigan,D.; Wentworth,D.; Katz,J.; Barnes,J.; Garten,R.; Xu,X.
EPI793820	HA	United States	2015-Sep-16	A/Alaska/234/2015		Other Database Import	Jernigan,D.; Wentworth,D.; Katz,J.; Barnes,J.; Garten,R.; Xu,X.
EPI793823	NP	United States	2015-Sep-16	A/Alaska/234/2015		Other Database Import	Jernigan,D.; Wentworth,D.; Katz,J.; Barnes,J.; Garten,R.; Xu,X.
EPI793825	NA	United States	2015-Sep-16	A/Alaska/234/2015		Other Database Import	Jernigan,D.; Wentworth,D.; Katz,J.; Barnes,J.; Garten,R.; Xu,X.
EPI793826	MP	United States	2015-Sep-16	A/Alaska/234/2015		Other Database Import	Jernigan,D.; Wentworth,D.; Katz,J.; Barnes,J.; Garten,R.; Xu,X.
EPI793828	NS	United States	2015-Sep-16	A/Alaska/234/2015		Other Database Import	Jernigan,D.; Wentworth,D.; Katz,J.; Barnes,J.; Garten,R.; Xu,X.
EPI795099	NP	United States	2015-Oct-23	A/Nebraska/19/2015		Other Database Import	Jernigan,D.; Wentworth,D.; Katz,J.; Barnes,J.; Garten,R.; Xu,X.
EPI793813	PB2	United States	2015-Oct-23	A/Nebraska/19/2015		Other Database Import	Jernigan,D.; Wentworth,D.; Katz,J.; Barnes,J.; Garten,R.; Xu,X.
EPI793815	PB1	United States	2015-Oct-23	A/Nebraska/19/2015		Other Database Import	Jernigan,D.; Wentworth,D.; Katz,J.; Barnes,J.; Garten,R.; Xu,X.
EPI793816	PA	United States	2015-Oct-23	A/Nebraska/19/2015		Other Database Import	Jernigan,D.; Wentworth,D.; Katz,J.; Barnes,J.; Garten,R.; Xu,X.
EPI793819	HA	United States	2015-Oct-23	A/Nebraska/19/2015		Other Database Import	Jernigan,D.; Wentworth,D.; Katz,J.; Barnes,J.; Garten,R.; Xu,X.
EPI793822	NA	United States	2015-Oct-23	A/Nebraska/19/2015		Other Database Import	Jernigan,D.; Wentworth,D.; Katz,J.; Barnes,J.; Garten,R.; Xu,X.
EPI793824	MP	United States	2015-Oct-23	A/Nebraska/19/2015		Other Database Import	Jernigan,D.; Wentworth,D.; Katz,J.; Barnes,J.; Garten,R.; Xu,X.
EPI793827	NS	United States	2015-Oct-23	A/Nebraska/19/2015		Other Database Import	Jernigan,D.; Wentworth,D.; Katz,J.; Barnes,J.; Garten,R.; Xu,X.
EPI845699	NP	United States	2015-Oct-23	A/Nebraska/19/2015		Other Database Import	Jernigan,D.; Wentworth,D.; Katz,J.; Barnes,J.; Garten,R.; Xu,X.
EPI845696	PB2	United States	2015-Oct-23	A/Nebraska/19/2015		Other Database Import	Jernigan,D.; Wentworth,D.; Katz,J.; Barnes,J.; Garten,R.; Xu,X.
EPI845700	PB1	United States	2015-Oct-23	A/Nebraska/19/2015		Other Database Import	Jernigan,D.; Wentworth,D.; Katz,J.; Barnes,J.; Garten,R.; Xu,X.
EPI845697	HA	United States	2015-Oct-23	A/Nebraska/19/2015		Other Database Import	Jernigan,D.; Wentworth,D.; Katz,J.; Barnes,J.; Garten,R.; Xu,X.
EPI845698	NA	United States	2015-Oct-23	A/Nebraska/19/2015		Other Database Import	Jernigan,D.; Wentworth,D.; Katz,J.; Barnes,J.; Garten,R.; Xu,X.
EPI915995	HA	United States	2015-Oct-23	A/Nebraska/19/2015		Other Database Import	Jernigan,D.; Wentworth,D.; Katz,J.; Barnes,J.; Garten,R.; Xu,X.
EPI915996	NP	United States	2015-Oct-23	A/Nebraska/19/2015		Other Database Import	Jernigan,D.; Wentworth,D.; Katz,J.; Barnes,J.; Garten,R.; Xu,X.
EPI915997	NA	United States	2015-Oct-23	A/Nebraska/19/2015		Other Database Import	Jernigan,D.; Wentworth,D.; Katz,J.; Barnes,J.; Garten,R.; Xu,X.
EPI915998	MP	United States	2015-Oct-23	A/Nebraska/19/2015		Other Database Import	Jernigan,D.; Wentworth,D.; Katz,J.; Barnes,J.; Garten,R.; Xu,X.
EPI915999	NS	United States	2015-Oct-23	A/Nebraska/19/2015		Other Database Import	Jernigan,D.; Wentworth,D.; Katz,J.; Barnes,J.; Garten,R.; Xu,X.
EPI793809	PA	United States	2015-Jul-06	A/Alaska/108/2015		Other Database Import	Jernigan,D.; Wentworth,D.; Katz,J.; Barnes,J.; Garten,R.; Xu,X.
EPI803436	PB2	United States	2015-Jul-06	A/Alaska/108/2015		Other Database Import	Jernigan,D.; Wentworth,D.; Katz,J.; Barnes,J.; Garten,R.; Xu,X.
EPI803438	PB1	United States	2015-Jul-06	A/Alaska/108/2015		Other Database Import	Jernigan,D.; Wentworth,D.; Katz,J.; Barnes,J.; Garten,R.; Xu,X.
EPI803442	HA	United States	2015-Jul-06	A/Alaska/108/2015		Other Database Import	Jernigan,D.; Wentworth,D.; Katz,J.; Barnes,J.; Garten,R.; Xu,X.
EPI803446	NP	United States	2015-Jul-06	A/Alaska/108/2015		Other Database Import	Jernigan,D.; Wentworth,D.; Katz,J.; Barnes,J.; Garten,R.; Xu,X.
EPI803448	NA	United States	2015-Jul-06	A/Alaska/108/2015		Other Database Import	Jernigan,D.; Wentworth,D.; Katz,J.; Barnes,J.; Garten,R.; Xu,X.
EPI803450	MP	United States	2015-Jul-06	A/Alaska/108/2015		Other Database Import	Jernigan,D.; Wentworth,D.; Katz,J.; Barnes,J.; Garten,R.; Xu,X.
EPI803454	NS	United States	2015-Jul-06	A/Alaska/108/2015		Other Database Import	Jernigan,D.; Wentworth,D.; Katz,J.; Barnes,J.; Garten,R.; Xu,X.
EPI793801	PB1	United States	2015-Sep-16	A/Alaska/233/2015		Other Database Import	Jernigan,D.; Wentworth,D.; Katz,J.; Barnes,J.; Garten,R.; Xu,X.
EPI793802	PA	United States	2015-Sep-16	A/Alaska/233/2015		Other Database Import	Jernigan,D.; Wentworth,D.; Katz,J.; Barnes,J.; Garten,R.; Xu,X.
EPI793805	HA	United States	2015-Sep-16	A/Alaska/233/2015		Other Database Import	Jernigan,D.; Wentworth,D.; Katz,J.; Barnes,J.; Garten,R.; Xu,X.
EPI793807	NP	United States	2015-Sep-16	A/Alaska/233/2015		Other Database Import	Jernigan,D.; Wentworth,D.; Katz,J.; Barnes,J.; Garten,R.; Xu,X.
EPI793808	NA	United States	2015-Sep-16	A/Alaska/233/2015		Other Database Import	Jernigan,D.; Wentworth,D.; Katz,J.; Barnes,J.; Garten,R.; Xu,X.
EPI793810	MP	United States	2015-Sep-16	A/Alaska/233/2015		Other Database Import	Jernigan,D.; Wentworth,D.; Katz,J.; Barnes,J.; Garten,R.; Xu,X.
EPI793812	NS	United States	2015-Sep-16	A/Alaska/233/2015		Other Database Import	Jernigan,D.; Wentworth,D.; Katz,J.; Barnes,J.; Garten,R.; Xu,X.
EPI793799	PB2	United States	2015-Sep-16	A/Alaska/233/2015		Other Database Import	Jernigan,D.; Wentworth,D.; Katz,J.; Barnes,J.; Garten,R.; Xu,X.
EPI793776	PB2	United States	2015-Jul-03	A/Alaska/107/2015		Other Database Import	Jernigan,D.; Wentworth,D.; Katz,J.; Barnes,J.; Garten,R.; Xu,X.
EPI793794	NP	United States	2015-Jul-03	A/Alaska/107/2015		Other Database Import	Jernigan,D.; Wentworth,D.; Katz,J.; Barnes,J.; Garten,R.; Xu,X.
EPI803417	PB1	United States	2015-Jul-03	A/Alaska/107/2015		Other Database Import	Jernigan,D.; Wentworth,D.; Katz,J.; Barnes,J.; Garten,R.; Xu,X.
EPI803420	PA	United States	2015-Jul-03	A/Alaska/107/2015		Other Database Import	Jernigan,D.; Wentworth,D.; Katz,J.; Barnes,J.; Garten,R.; Xu,X.
EPI803423	HA	United States	2015-Jul-03	A/Alaska/107/2015		Other Database Import	Jernigan,D.; Wentworth,D.; Katz,J.; Barnes,J.; Garten,R.; Xu,X.
EPI803427	NA	United States	2015-Jul-03	A/Alaska/107/2015		Other Database Import	Jernigan,D.; Wentworth,D.; Katz,J.; Barnes,J.; Garten,R.; Xu,X.
EPI803430	MP	United States	2015-Jul-03	A/Alaska/107/2015		Other Database Import	Jernigan,D.; Wentworth,D.; Katz,J.; Barnes,J.; Garten,R.; Xu,X.
EPI803433	NS	United States	2015-Jul-03	A/Alaska/107/2015		Other Database Import	Jernigan,D.; Wentworth,D.; Katz,J.; Barnes,J.; Garten,R.; Xu,X.
EPI793740	HA	United States	2015-Sep-08	A/Alaska/222/2015		Other Database Import	Jernigan,D.; Wentworth,D.; Katz,J.; Barnes,J.; Garten,R.; Xu,X.
EPI793741	NP	United States	2015-Sep-08	A/Alaska/222/2015		Other Database Import	Jernigan,D.; Wentworth,D.; Katz,J.; Barnes,J.; Garten,R.; Xu,X.
EPI793742	NA	United States	2015-Sep-08	A/Alaska/222/2015		Other Database Import	Jernigan,D.; Wentworth,D.; Katz,J.; Barnes,J.; Garten,R.; Xu,X.
EPI793743	MP	United States	2015-Sep-08	A/Alaska/222/2015		Other Database Import	Jernigan,D.; Wentworth,D.; Katz,J.; Barnes,J.; Garten,R.; Xu,X.
EPI795908	PB2	United States	2015-Sep-08	A/Alaska/222/2015		Other Database Import	Jernigan,D.; Wentworth,D.; Katz,J.; Barnes,J.; Garten,R.; Xu,X.
EPI795909	PB1	United States	2015-Sep-08	A/Alaska/222/2015		Other Database Import	Jernigan,D.; Wentworth,D.; Katz,J.; Barnes,J.; Garten,R.; Xu,X.
EPI795911	PA	United States	2015-Sep-08	A/Alaska/222/2015		Other Database Import	Jernigan,D.; Wentworth,D.; Katz,J.; Barnes,J.; Garten,R.; Xu,X.
EPI795914	HA	United States	2015-Sep-08	A/Alaska/222/2015		Other Database Import	Jernigan,D.; Wentworth,D.; Katz,J.; Barnes,J.; Garten,R.; Xu,X.
EPI795915	NP	United States	2015-Sep-08	A/Alaska/222/2015		Other Database Import	Jernigan,D.; Wentworth,D.; Katz,J.; Barnes,J.; Garten,R.; Xu,X.
EPI795917	NA	United States	2015-Sep-08	A/Alaska/222/2015		Other Database Import	Jernigan,D.; Wentworth,D.; Katz,J.; Barnes,J.; Garten,R.; Xu,X.
EPI795919	MP	United States	2015-Sep-08	A/Alaska/222/2015		Other Database Import	Jernigan,D.; Wentworth,D.; Katz,J.; Barnes,J.; Garten,R.; Xu,X.
EPI795921	NS	United States	2015-Sep-08	A/Alaska/222/2015		Other Database Import	Jernigan,D.; Wentworth,D.; Katz,J.; Barnes,J.; Garten,R.; Xu,X.
EPI793737	PB2	United States	2015-Sep-08	A/Alaska/222/2015		Other Database Import	Jernigan,D.; Wentworth,D.; Katz,J.; Barnes,J.; Garten,R.; Xu,X.
EPI793738	PB1	United States	2015-Sep-08	A/Alaska/222/2015		Other Database Import	Jernigan,D.; Wentworth,D.; Katz,J.; Barnes,J.; Garten,R.; Xu,X.
EPI793739	PA	United States	2015-Sep-08	A/Alaska/222/2015		Other Database Import	Jernigan,D.; Wentworth,D.; Katz,J.; Barnes,J.; Garten,R.; Xu,X.
EPI793744	NS	United States	2015-Sep-08	A/Alaska/222/2015		Other Database Import	Jernigan,D.; Wentworth,D.; Katz,J.; Barnes,J.; Garten,R.; Xu,X.
EPI793751	HA	United States	2015-Sep-07	A/Alaska/205/2015		Other Database Import	Jernigan,D.; Wentworth,D.; Katz,J.; Barnes,J.; Garten,R.; Xu,X.
EPI793752	NP	United States	2015-Sep-07	A/Alaska/205/2015		Other Database Import	Jernigan,D.; Wentworth,D.; Katz,J.; Barnes,J.; Garten,R.; Xu,X.
EPI793753	NA	United States	2015-Sep-07	A/Alaska/205/2015		Other Database Import	Jernigan,D.; Wentworth,D.; Katz,J.; Barnes,J.; Garten,R.; Xu,X.
EPI793755	MP	United States	2015-Sep-07	A/Alaska/205/2015		Other Database Import	Jernigan,D.; Wentworth,D.; Katz,J.; Barnes,J.; Garten,R.; Xu,X.
EPI793749	PB1	United States	2015-Sep-07	A/Alaska/205/2015		Other Database Import	Jernigan,D.; Wentworth,D.; Katz,J.; Barnes,J.; Garten,R.; Xu,X.
EPI793750	PA	United States	2015-Sep-07	A/Alaska/205/2015		Other Database Import	Jernigan,D.; Wentworth,D.; Katz,J.; Barnes,J.; Garten,R.; Xu,X.
EPI793733	PB2	United States	2015-Sep-07	A/Alaska/205/2015		Other Database Import	Jernigan,D.; Wentworth,D.; Katz,J.; Barnes,J.; Garten,R.; Xu,X.
EPI793757	NS	United States	2015-Sep-07	A/Alaska/205/2015		Other Database Import	Jernigan,D.; Wentworth,D.; Katz,J.; Barnes,J.; Garten,R.; Xu,X.
EPI793696	NA	United States	2015-Sep-07	A/Alaska/201/2015		Other Database Import	Jernigan,D.; Wentworth,D.; Katz,J.; Barnes,J.; Garten,R.; Xu,X.
EPI793698	MP	United States	2015-Sep-07	A/Alaska/201/2015		Other Database Import	Jernigan,D.; Wentworth,D.; Katz,J.; Barnes,J.; Garten,R.; Xu,X.
EPI793692	HA	United States	2015-Sep-07	A/Alaska/201/2015		Other Database Import	Jernigan,D.; Wentworth,D.; Katz,J.; Barnes,J.; Garten,R.; Xu,X.
EPI793694	NP	United States	2015-Sep-07	A/Alaska/201/2015		Other Database Import	Jernigan,D.; Wentworth,D.; Katz,J.; Barnes,J.; Garten,R.; Xu,X.
EPI793686	PB2	United States	2015-Sep-07	A/Alaska/201/2015		Other Database Import	Jernigan,D.; Wentworth,D.; Katz,J.; Barnes,J.; Garten,R.; Xu,X.
EPI793688	PB1	United States	2015-Sep-07	A/Alaska/201/2015		Other Database Import	Jernigan,D.; Wentworth,D.; Katz,J.; Barnes,J.; Garten,R.; Xu,X.
EPI793690	PA	United States	2015-Sep-07	A/Alaska/201/2015		Other Database Import	Jernigan,D.; Wentworth,D.; Katz,J.; Barnes,J.; Garten,R.; Xu,X.
EPI793700	NS	United States	2015-Sep-07	A/Alaska/201/2015		Other Database Import	Jernigan,D.; Wentworth,D.; Katz,J.; Barnes,J.; Garten,R.; Xu,X.
EPI793676	HA	United States	2015-Aug-29	A/Alaska/199/2015		Other Database Import	Jernigan,D.; Wentworth,D.; Katz,J.; Barnes,J.; Garten,R.; Xu,X.
EPI793678	NP	United States	2015-Aug-29	A/Alaska/199/2015		Other Database Import	Jernigan,D.; Wentworth,D.; Katz,J.; Barnes,J.; Garten,R.; Xu,X.
EPI793680	NA	United States	2015-Aug-29	A/Alaska/199/2015		Other Database Import	Jernigan,D.; Wentworth,D.; Katz,J.; Barnes,J.; Garten,R.; Xu,X.
EPI793682	MP	United States	2015-Aug-29	A/Alaska/199/2015		Other Database Import	Jernigan,D.; Wentworth,D.; Katz,J.; Barnes,J.; Garten,R.; Xu,X.
EPI793670	PB2	United States	2015-Aug-29	A/Alaska/199/2015		Other Database Import	Jernigan,D.; Wentworth,D.; Katz,J.; Barnes,J.; Garten,R.; Xu,X.
EPI793672	PB1	United States	2015-Aug-29	A/Alaska/199/2015		Other Database Import	Jernigan,D.; Wentworth,D.; Katz,J.; Barnes,J.; Garten,R.; Xu,X.
EPI793674	PA	United States	2015-Aug-29	A/Alaska/199/2015		Other Database Import	Jernigan,D.; Wentworth,D.; Katz,J.; Barnes,J.; Garten,R.; Xu,X.
EPI793684	NS	United States	2015-Aug-29	A/Alaska/199/2015		Other Database Import	Jernigan,D.; Wentworth,D.; Katz,J.; Barnes,J.; Garten,R.; Xu,X.
EPI793617	HA	United States	2015-Aug-17	A/Alaska/194/2015		Other Database Import	Jernigan,D.; Wentworth,D.; Katz,J.; Barnes,J.; Garten,R.; Xu,X.
EPI793618	NP	United States	2015-Aug-17	A/Alaska/194/2015		Other Database Import	Jernigan,D.; Wentworth,D.; Katz,J.; Barnes,J.; Garten,R.; Xu,X.
EPI793619	NA	United States	2015-Aug-17	A/Alaska/194/2015		Other Database Import	Jernigan,D.; Wentworth,D.; Katz,J.; Barnes,J.; Garten,R.; Xu,X.
EPI793620	MP	United States	2015-Aug-17	A/Alaska/194/2015		Other Database Import	Jernigan,D.; Wentworth,D.; Katz,J.; Barnes,J.; Garten,R.; Xu,X.
EPI793614	PB2	United States	2015-Aug-17	A/Alaska/194/2015		Other Database Import	Jernigan,D.; Wentworth,D.; Katz,J.; Barnes,J.; Garten,R.; Xu,X.
EPI793615	PB1	United States	2015-Aug-17	A/Alaska/194/2015		Other Database Import	Jernigan,D.; Wentworth,D.; Katz,J.; Barnes,J.; Garten,R.; Xu,X.
EPI793616	PA	United States	2015-Aug-17	A/Alaska/194/2015		Other Database Import	Jernigan,D.; Wentworth,D.; Katz,J.; Barnes,J.; Garten,R.; Xu,X.
EPI793621	NS	United States	2015-Aug-17	A/Alaska/194/2015		Other Database Import	Jernigan,D.; Wentworth,D.; Katz,J.; Barnes,J.; Garten,R.; Xu,X.
EPI793583	PB2	United States	2015-Aug-18	A/Alaska/178/2015		Other Database Import	Jernigan,D.; Wentworth,D.; Katz,J.; Barnes,J.; Garten,R.; Xu,X.
EPI793585	PB1	United States	2015-Aug-18	A/Alaska/178/2015		Other Database Import	Jernigan,D.; Wentworth,D.; Katz,J.; Barnes,J.; Garten,R.; Xu,X.
EPI793587	PA	United States	2015-Aug-18	A/Alaska/178/2015		Other Database Import	Jernigan,D.; Wentworth,D.; Katz,J.; Barnes,J.; Garten,R.; Xu,X.
EPI793597	NS	United States	2015-Aug-18	A/Alaska/178/2015		Other Database Import	Jernigan,D.; Wentworth,D.; Katz,J.; Barnes,J.; Garten,R.; Xu,X.
EPI793589	HA	United States	2015-Aug-18	A/Alaska/178/2015		Other Database Import	Jernigan,D.; Wentworth,D.; Katz,J.; Barnes,J.; Garten,R.; Xu,X.
EPI793590	NP	United States	2015-Aug-18	A/Alaska/178/2015		Other Database Import	Jernigan,D.; Wentworth,D.; Katz,J.; Barnes,J.; Garten,R.; Xu,X.
EPI793593	NA	United States	2015-Aug-18	A/Alaska/178/2015		Other Database Import	Jernigan,D.; Wentworth,D.; Katz,J.; Barnes,J.; Garten,R.; Xu,X.
EPI793594	MP	United States	2015-Aug-18	A/Alaska/178/2015		Other Database Import	Jernigan,D.; Wentworth,D.; Katz,J.; Barnes,J.; Garten,R.; Xu,X.
EPI793534	PB2	United States	2015-Aug-30	A/Alaska/174/2015		Other Database Import	Jernigan,D.; Wentworth,D.; Katz,J.; Barnes,J.; Garten,R.; Xu,X.
EPI793536	PB1	United States	2015-Aug-30	A/Alaska/174/2015		Other Database Import	Jernigan,D.; Wentworth,D.; Katz,J.; Barnes,J.; Garten,R.; Xu,X.
EPI793538	PA	United States	2015-Aug-30	A/Alaska/174/2015		Other Database Import	Jernigan,D.; Wentworth,D.; Katz,J.; Barnes,J.; Garten,R.; Xu,X.
EPI793549	NS	United States	2015-Aug-30	A/Alaska/174/2015		Other Database Import	Jernigan,D.; Wentworth,D.; Katz,J.; Barnes,J.; Garten,R.; Xu,X.
EPI793541	HA	United States	2015-Aug-30	A/Alaska/174/2015		Other Database Import	Jernigan,D.; Wentworth,D.; Katz,J.; Barnes,J.; Garten,R.; Xu,X.
EPI793543	NP	United States	2015-Aug-30	A/Alaska/174/2015		Other Database Import	Jernigan,D.; Wentworth,D.; Katz,J.; Barnes,J.; Garten,R.; Xu,X.
EPI793545	NA	United States	2015-Aug-30	A/Alaska/174/2015		Other Database Import	Jernigan,D.; Wentworth,D.; Katz,J.; Barnes,J.; Garten,R.; Xu,X.
EPI793547	MP	United States	2015-Aug-30	A/Alaska/174/2015		Other Database Import	Jernigan,D.; Wentworth,D.; Katz,J.; Barnes,J.; Garten,R.; Xu,X.
EPI793500	PB2	United States	2015-Aug-26	A/Alaska/172/2015		Other Database Import	Jernigan,D.; Wentworth,D.; Katz,J.; Barnes,J.; Garten,R.; Xu,X.
EPI793502	PB1	United States	2015-Aug-26	A/Alaska/172/2015		Other Database Import	Jernigan,D.; Wentworth,D.; Katz,J.; Barnes,J.; Garten,R.; Xu,X.
EPI793504	PA	United States	2015-Aug-26	A/Alaska/172/2015		Other Database Import	Jernigan,D.; Wentworth,D.; Katz,J.; Barnes,J.; Garten,R.; Xu,X.
EPI793511	NS	United States	2015-Aug-26	A/Alaska/172/2015		Other Database Import	Jernigan,D.; Wentworth,D.; Katz,J.; Barnes,J.; Garten,R.; Xu,X.
EPI793506	NP	United States	2015-Aug-26	A/Alaska/172/2015		Other Database Import	Jernigan,D.; Wentworth,D.; Katz,J.; Barnes,J.; Garten,R.; Xu,X.
EPI793507	NA	United States	2015-Aug-26	A/Alaska/172/2015		Other Database Import	Jernigan,D.; Wentworth,D.; Katz,J.; Barnes,J.; Garten,R.; Xu,X.
EPI795373	HA	United States	2015-Aug-26	A/Alaska/172/2015		Other Database Import	Jernigan,D.; Wentworth,D.; Katz,J.; Barnes,J.; Garten,R.; Xu,X.
EPI793509	MP	United States	2015-Aug-26	A/Alaska/172/2015		Other Database Import	Jernigan,D.; Wentworth,D.; Katz,J.; Barnes,J.; Garten,R.; Xu,X.
EPI793485	PB2	United States	2015-Aug-25	A/Alaska/171/2015		Other Database Import	Jernigan,D.; Wentworth,D.; Katz,J.; Barnes,J.; Garten,R.; Xu,X.
EPI793487	PB1	United States	2015-Aug-25	A/Alaska/171/2015		Other Database Import	Jernigan,D.; Wentworth,D.; Katz,J.; Barnes,J.; Garten,R.; Xu,X.
EPI793489	PA	United States	2015-Aug-25	A/Alaska/171/2015		Other Database Import	Jernigan,D.; Wentworth,D.; Katz,J.; Barnes,J.; Garten,R.; Xu,X.
EPI793498	NS	United States	2015-Aug-25	A/Alaska/171/2015		Other Database Import	Jernigan,D.; Wentworth,D.; Katz,J.; Barnes,J.; Garten,R.; Xu,X.
EPI795179	NA	United States	2015-Aug-25	A/Alaska/171/2015		Other Database Import	Jernigan,D.; Wentworth,D.; Katz,J.; Barnes,J.; Garten,R.; Xu,X.
EPI793491	HA	United States	2015-Aug-25	A/Alaska/171/2015		Other Database Import	Jernigan,D.; Wentworth,D.; Katz,J.; Barnes,J.; Garten,R.; Xu,X.
EPI793494	NP	United States	2015-Aug-25	A/Alaska/171/2015		Other Database Import	Jernigan,D.; Wentworth,D.; Katz,J.; Barnes,J.; Garten,R.; Xu,X.
EPI793495	MP	United States	2015-Aug-25	A/Alaska/171/2015		Other Database Import	Jernigan,D.; Wentworth,D.; Katz,J.; Barnes,J.; Garten,R.; Xu,X.
EPI793469	PB1	United States	2015-Aug-15	A/Alaska/168/2015		Other Database Import	Jernigan,D.; Wentworth,D.; Katz,J.; Barnes,J.; Garten,R.; Xu,X.
EPI793470	PA	United States	2015-Aug-15	A/Alaska/168/2015		Other Database Import	Jernigan,D.; Wentworth,D.; Katz,J.; Barnes,J.; Garten,R.; Xu,X.
EPI793475	NS	United States	2015-Aug-15	A/Alaska/168/2015		Other Database Import	Jernigan,D.; Wentworth,D.; Katz,J.; Barnes,J.; Garten,R.; Xu,X.
EPI793455	PB2	United States	2015-Aug-15	A/Alaska/168/2015		Other Database Import	Jernigan,D.; Wentworth,D.; Katz,J.; Barnes,J.; Garten,R.; Xu,X.
EPI793471	HA	United States	2015-Aug-15	A/Alaska/168/2015		Other Database Import	Jernigan,D.; Wentworth,D.; Katz,J.; Barnes,J.; Garten,R.; Xu,X.
EPI793472	NP	United States	2015-Aug-15	A/Alaska/168/2015		Other Database Import	Jernigan,D.; Wentworth,D.; Katz,J.; Barnes,J.; Garten,R.; Xu,X.
EPI793473	NA	United States	2015-Aug-15	A/Alaska/168/2015		Other Database Import	Jernigan,D.; Wentworth,D.; Katz,J.; Barnes,J.; Garten,R.; Xu,X.
EPI793474	MP	United States	2015-Aug-15	A/Alaska/168/2015		Other Database Import	Jernigan,D.; Wentworth,D.; Katz,J.; Barnes,J.; Garten,R.; Xu,X.
EPI793417	HA	United States	2015-Aug-19	A/Alaska/165/2015		Other Database Import	Jernigan,D.; Wentworth,D.; Katz,J.; Barnes,J.; Garten,R.; Xu,X.
EPI793419	NP	United States	2015-Aug-19	A/Alaska/165/2015		Other Database Import	Jernigan,D.; Wentworth,D.; Katz,J.; Barnes,J.; Garten,R.; Xu,X.
EPI793421	NA	United States	2015-Aug-19	A/Alaska/165/2015		Other Database Import	Jernigan,D.; Wentworth,D.; Katz,J.; Barnes,J.; Garten,R.; Xu,X.
EPI793423	MP	United States	2015-Aug-19	A/Alaska/165/2015		Other Database Import	Jernigan,D.; Wentworth,D.; Katz,J.; Barnes,J.; Garten,R.; Xu,X.
EPI793411	PB2	United States	2015-Aug-19	A/Alaska/165/2015		Other Database Import	Jernigan,D.; Wentworth,D.; Katz,J.; Barnes,J.; Garten,R.; Xu,X.
EPI793413	PB1	United States	2015-Aug-19	A/Alaska/165/2015		Other Database Import	Jernigan,D.; Wentworth,D.; Katz,J.; Barnes,J.; Garten,R.; Xu,X.
EPI793415	PA	United States	2015-Aug-19	A/Alaska/165/2015		Other Database Import	Jernigan,D.; Wentworth,D.; Katz,J.; Barnes,J.; Garten,R.; Xu,X.
EPI793425	NS	United States	2015-Aug-19	A/Alaska/165/2015		Other Database Import	Jernigan,D.; Wentworth,D.; Katz,J.; Barnes,J.; Garten,R.; Xu,X.
EPI793384	PB2	United States	2015-Aug-31	A/Washington/43/2015		Other Database Import	Jernigan,D.; Wentworth,D.; Katz,J.; Barnes,J.; Garten,R.; Xu,X.
EPI793386	PB1	United States	2015-Aug-31	A/Washington/43/2015		Other Database Import	Jernigan,D.; Wentworth,D.; Katz,J.; Barnes,J.; Garten,R.; Xu,X.
EPI793388	PA	United States	2015-Aug-31	A/Washington/43/2015		Other Database Import	Jernigan,D.; Wentworth,D.; Katz,J.; Barnes,J.; Garten,R.; Xu,X.
EPI793398	NS	United States	2015-Aug-31	A/Washington/43/2015		Other Database Import	Jernigan,D.; Wentworth,D.; Katz,J.; Barnes,J.; Garten,R.; Xu,X.
EPI793390	HA	United States	2015-Aug-31	A/Washington/43/2015		Other Database Import	Jernigan,D.; Wentworth,D.; Katz,J.; Barnes,J.; Garten,R.; Xu,X.
EPI793392	NP	United States	2015-Aug-31	A/Washington/43/2015		Other Database Import	Jernigan,D.; Wentworth,D.; Katz,J.; Barnes,J.; Garten,R.; Xu,X.
EPI793394	NA	United States	2015-Aug-31	A/Washington/43/2015		Other Database Import	Jernigan,D.; Wentworth,D.; Katz,J.; Barnes,J.; Garten,R.; Xu,X.
EPI793396	MP	United States	2015-Aug-31	A/Washington/43/2015		Other Database Import	Jernigan,D.; Wentworth,D.; Katz,J.; Barnes,J.; Garten,R.; Xu,X.
EPI793353	PB2	United States	2015-Aug-31	A/Washington/42/2015		Other Database Import	Jernigan,D.; Wentworth,D.; Katz,J.; Barnes,J.; Garten,R.; Xu,X.
EPI793356	PB1	United States	2015-Aug-31	A/Washington/42/2015		Other Database Import	Jernigan,D.; Wentworth,D.; Katz,J.; Barnes,J.; Garten,R.; Xu,X.
EPI793358	PA	United States	2015-Aug-31	A/Washington/42/2015		Other Database Import	Jernigan,D.; Wentworth,D.; Katz,J.; Barnes,J.; Garten,R.; Xu,X.
EPI793382	NS	United States	2015-Aug-31	A/Washington/42/2015		Other Database Import	Jernigan,D.; Wentworth,D.; Katz,J.; Barnes,J.; Garten,R.; Xu,X.
EPI793359	HA	United States	2015-Aug-31	A/Washington/42/2015		Other Database Import	Jernigan,D.; Wentworth,D.; Katz,J.; Barnes,J.; Garten,R.; Xu,X.
EPI793360	NP	United States	2015-Aug-31	A/Washington/42/2015		Other Database Import	Jernigan,D.; Wentworth,D.; Katz,J.; Barnes,J.; Garten,R.; Xu,X.
EPI793379	NA	United States	2015-Aug-31	A/Washington/42/2015		Other Database Import	Jernigan,D.; Wentworth,D.; Katz,J.; Barnes,J.; Garten,R.; Xu,X.
EPI793380	MP	United States	2015-Aug-31	A/Washington/42/2015		Other Database Import	Jernigan,D.; Wentworth,D.; Katz,J.; Barnes,J.; Garten,R.; Xu,X.
EPI793337	PB2	United States	2015-Aug-31	A/Washington/41/2015		Other Database Import	Jernigan,D.; Wentworth,D.; Katz,J.; Barnes,J.; Garten,R.; Xu,X.
EPI793340	PB1	United States	2015-Aug-31	A/Washington/41/2015		Other Database Import	Jernigan,D.; Wentworth,D.; Katz,J.; Barnes,J.; Garten,R.; Xu,X.
EPI793341	PA	United States	2015-Aug-31	A/Washington/41/2015		Other Database Import	Jernigan,D.; Wentworth,D.; Katz,J.; Barnes,J.; Garten,R.; Xu,X.
EPI793352	NS	United States	2015-Aug-31	A/Washington/41/2015		Other Database Import	Jernigan,D.; Wentworth,D.; Katz,J.; Barnes,J.; Garten,R.; Xu,X.
EPI793343	HA	United States	2015-Aug-31	A/Washington/41/2015		Other Database Import	Jernigan,D.; Wentworth,D.; Katz,J.; Barnes,J.; Garten,R.; Xu,X.
EPI793346	NP	United States	2015-Aug-31	A/Washington/41/2015		Other Database Import	Jernigan,D.; Wentworth,D.; Katz,J.; Barnes,J.; Garten,R.; Xu,X.
EPI793349	NA	United States	2015-Aug-31	A/Washington/41/2015		Other Database Import	Jernigan,D.; Wentworth,D.; Katz,J.; Barnes,J.; Garten,R.; Xu,X.
EPI793350	MP	United States	2015-Aug-31	A/Washington/41/2015		Other Database Import	Jernigan,D.; Wentworth,D.; Katz,J.; Barnes,J.; Garten,R.; Xu,X.
EPI793326	PB2	United States	2015-Sep-01	A/Washington/40/2015		Other Database Import	Jernigan,D.; Wentworth,D.; Katz,J.; Barnes,J.; Garten,R.; Xu,X.
EPI793327	PB1	United States	2015-Sep-01	A/Washington/40/2015		Other Database Import	Jernigan,D.; Wentworth,D.; Katz,J.; Barnes,J.; Garten,R.; Xu,X.
EPI793328	PA	United States	2015-Sep-01	A/Washington/40/2015		Other Database Import	Jernigan,D.; Wentworth,D.; Katz,J.; Barnes,J.; Garten,R.; Xu,X.
EPI793336	NS	United States	2015-Sep-01	A/Washington/40/2015		Other Database Import	Jernigan,D.; Wentworth,D.; Katz,J.; Barnes,J.; Garten,R.; Xu,X.
EPI793330	NP	United States	2015-Sep-01	A/Washington/40/2015		Other Database Import	Jernigan,D.; Wentworth,D.; Katz,J.; Barnes,J.; Garten,R.; Xu,X.
EPI793331	NA	United States	2015-Sep-01	A/Washington/40/2015		Other Database Import	Jernigan,D.; Wentworth,D.; Katz,J.; Barnes,J.; Garten,R.; Xu,X.
EPI793334	MP	United States	2015-Sep-01	A/Washington/40/2015		Other Database Import	Jernigan,D.; Wentworth,D.; Katz,J.; Barnes,J.; Garten,R.; Xu,X.
EPI793329	HA	United States	2015-Sep-01	A/Washington/40/2015		Other Database Import	Jernigan,D.; Wentworth,D.; Katz,J.; Barnes,J.; Garten,R.; Xu,X.
EPI793284	PB2	United States	2015-Oct-06	A/Alaska/255/2015		Other Database Import	Jernigan,D.; Wentworth,D.; Katz,J.; Barnes,J.; Garten,R.; Xu,X.
EPI793285	PB1	United States	2015-Oct-06	A/Alaska/255/2015		Other Database Import	Jernigan,D.; Wentworth,D.; Katz,J.; Barnes,J.; Garten,R.; Xu,X.
EPI793288	PA	United States	2015-Oct-06	A/Alaska/255/2015		Other Database Import	Jernigan,D.; Wentworth,D.; Katz,J.; Barnes,J.; Garten,R.; Xu,X.
EPI793298	NS	United States	2015-Oct-06	A/Alaska/255/2015		Other Database Import	Jernigan,D.; Wentworth,D.; Katz,J.; Barnes,J.; Garten,R.; Xu,X.
EPI793291	HA	United States	2015-Oct-06	A/Alaska/255/2015		Other Database Import	Jernigan,D.; Wentworth,D.; Katz,J.; Barnes,J.; Garten,R.; Xu,X.
EPI793293	NP	United States	2015-Oct-06	A/Alaska/255/2015		Other Database Import	Jernigan,D.; Wentworth,D.; Katz,J.; Barnes,J.; Garten,R.; Xu,X.
EPI793295	NA	United States	2015-Oct-06	A/Alaska/255/2015		Other Database Import	Jernigan,D.; Wentworth,D.; Katz,J.; Barnes,J.; Garten,R.; Xu,X.
EPI793297	MP	United States	2015-Oct-06	A/Alaska/255/2015		Other Database Import	Jernigan,D.; Wentworth,D.; Katz,J.; Barnes,J.; Garten,R.; Xu,X.
EPI793257	PB2	United States	2015-Oct-02	A/Alaska/253/2015		Other Database Import	Jernigan,D.; Wentworth,D.; Katz,J.; Barnes,J.; Garten,R.; Xu,X.
EPI793260	PB1	United States	2015-Oct-02	A/Alaska/253/2015		Other Database Import	Jernigan,D.; Wentworth,D.; Katz,J.; Barnes,J.; Garten,R.; Xu,X.
EPI793262	PA	United States	2015-Oct-02	A/Alaska/253/2015		Other Database Import	Jernigan,D.; Wentworth,D.; Katz,J.; Barnes,J.; Garten,R.; Xu,X.
EPI793271	NS	United States	2015-Oct-02	A/Alaska/253/2015		Other Database Import	Jernigan,D.; Wentworth,D.; Katz,J.; Barnes,J.; Garten,R.; Xu,X.
EPI793268	NA	United States	2015-Oct-02	A/Alaska/253/2015		Other Database Import	Jernigan,D.; Wentworth,D.; Katz,J.; Barnes,J.; Garten,R.; Xu,X.
EPI793270	MP	United States	2015-Oct-02	A/Alaska/253/2015		Other Database Import	Jernigan,D.; Wentworth,D.; Katz,J.; Barnes,J.; Garten,R.; Xu,X.
EPI793264	HA	United States	2015-Oct-02	A/Alaska/253/2015		Other Database Import	Jernigan,D.; Wentworth,D.; Katz,J.; Barnes,J.; Garten,R.; Xu,X.
EPI793266	NP	United States	2015-Oct-02	A/Alaska/253/2015		Other Database Import	Jernigan,D.; Wentworth,D.; Katz,J.; Barnes,J.; Garten,R.; Xu,X.
EPI793243	PB2	United States	2015-Oct-12	A/Oregon/24/2015		Other Database Import	Jernigan,D.; Wentworth,D.; Katz,J.; Barnes,J.; Garten,R.; Xu,X.
EPI793245	PB1	United States	2015-Oct-12	A/Oregon/24/2015		Other Database Import	Jernigan,D.; Wentworth,D.; Katz,J.; Barnes,J.; Garten,R.; Xu,X.
EPI793246	PA	United States	2015-Oct-12	A/Oregon/24/2015		Other Database Import	Jernigan,D.; Wentworth,D.; Katz,J.; Barnes,J.; Garten,R.; Xu,X.
EPI793255	NS	United States	2015-Oct-12	A/Oregon/24/2015		Other Database Import	Jernigan,D.; Wentworth,D.; Katz,J.; Barnes,J.; Garten,R.; Xu,X.
EPI793248	HA	United States	2015-Oct-12	A/Oregon/24/2015		Other Database Import	Jernigan,D.; Wentworth,D.; Katz,J.; Barnes,J.; Garten,R.; Xu,X.
EPI793250	NP	United States	2015-Oct-12	A/Oregon/24/2015		Other Database Import	Jernigan,D.; Wentworth,D.; Katz,J.; Barnes,J.; Garten,R.; Xu,X.
EPI793252	NA	United States	2015-Oct-12	A/Oregon/24/2015		Other Database Import	Jernigan,D.; Wentworth,D.; Katz,J.; Barnes,J.; Garten,R.; Xu,X.
EPI793253	MP	United States	2015-Oct-12	A/Oregon/24/2015		Other Database Import	Jernigan,D.; Wentworth,D.; Katz,J.; Barnes,J.; Garten,R.; Xu,X.
EPI793244	HA	United States	2015-Oct-26	A/Florida/79/2015		Other Database Import	Jernigan,D.; Wentworth,D.; Katz,J.; Barnes,J.; Garten,R.; Xu,X.
EPI793247	NP	United States	2015-Oct-26	A/Florida/79/2015		Other Database Import	Jernigan,D.; Wentworth,D.; Katz,J.; Barnes,J.; Garten,R.; Xu,X.
EPI793249	NA	United States	2015-Oct-26	A/Florida/79/2015		Other Database Import	Jernigan,D.; Wentworth,D.; Katz,J.; Barnes,J.; Garten,R.; Xu,X.
EPI793251	MP	United States	2015-Oct-26	A/Florida/79/2015		Other Database Import	Jernigan,D.; Wentworth,D.; Katz,J.; Barnes,J.; Garten,R.; Xu,X.
EPI793238	PB2	United States	2015-Oct-26	A/Florida/79/2015		Other Database Import	Jernigan,D.; Wentworth,D.; Katz,J.; Barnes,J.; Garten,R.; Xu,X.
EPI793240	PB1	United States	2015-Oct-26	A/Florida/79/2015		Other Database Import	Jernigan,D.; Wentworth,D.; Katz,J.; Barnes,J.; Garten,R.; Xu,X.
EPI793242	PA	United States	2015-Oct-26	A/Florida/79/2015		Other Database Import	Jernigan,D.; Wentworth,D.; Katz,J.; Barnes,J.; Garten,R.; Xu,X.
EPI793254	NS	United States	2015-Oct-26	A/Florida/79/2015		Other Database Import	Jernigan,D.; Wentworth,D.; Katz,J.; Barnes,J.; Garten,R.; Xu,X.
EPI915981	PB2	United States	2015-Oct-26	A/Florida/79/2015		Other Database Import	Jernigan,D.; Wentworth,D.; Katz,J.; Barnes,J.; Garten,R.; Xu,X.
EPI915982	PA	United States	2015-Oct-26	A/Florida/79/2015		Other Database Import	Jernigan,D.; Wentworth,D.; Katz,J.; Barnes,J.; Garten,R.; Xu,X.
EPI915983	HA	United States	2015-Oct-26	A/Florida/79/2015		Other Database Import	Jernigan,D.; Wentworth,D.; Katz,J.; Barnes,J.; Garten,R.; Xu,X.
EPI915984	NP	United States	2015-Oct-26	A/Florida/79/2015		Other Database Import	Jernigan,D.; Wentworth,D.; Katz,J.; Barnes,J.; Garten,R.; Xu,X.
EPI915985	NA	United States	2015-Oct-26	A/Florida/79/2015		Other Database Import	Jernigan,D.; Wentworth,D.; Katz,J.; Barnes,J.; Garten,R.; Xu,X.
EPI915986	MP	United States	2015-Oct-26	A/Florida/79/2015		Other Database Import	Jernigan,D.; Wentworth,D.; Katz,J.; Barnes,J.; Garten,R.; Xu,X.
EPI915987	NS	United States	2015-Oct-26	A/Florida/79/2015		Other Database Import	Jernigan,D.; Wentworth,D.; Katz,J.; Barnes,J.; Garten,R.; Xu,X.
EPI795810	PB1	United States	2015-Oct-22	A/Florida/78/2015		Other Database Import	Jernigan,D.; Wentworth,D.; Katz,J.; Barnes,J.; Garten,R.; Xu,X.
EPI795812	PA	United States	2015-Oct-22	A/Florida/78/2015		Other Database Import	Jernigan,D.; Wentworth,D.; Katz,J.; Barnes,J.; Garten,R.; Xu,X.
EPI795816	NA	United States	2015-Oct-22	A/Florida/78/2015		Other Database Import	Jernigan,D.; Wentworth,D.; Katz,J.; Barnes,J.; Garten,R.; Xu,X.
EPI795817	MP	United States	2015-Oct-22	A/Florida/78/2015		Other Database Import	Jernigan,D.; Wentworth,D.; Katz,J.; Barnes,J.; Garten,R.; Xu,X.
EPI795818	NS	United States	2015-Oct-22	A/Florida/78/2015		Other Database Import	Jernigan,D.; Wentworth,D.; Katz,J.; Barnes,J.; Garten,R.; Xu,X.
EPI795814	HA	United States	2015-Oct-22	A/Florida/78/2015		Other Database Import	Jernigan,D.; Wentworth,D.; Katz,J.; Barnes,J.; Garten,R.; Xu,X.
EPI795815	NP	United States	2015-Oct-22	A/Florida/78/2015		Other Database Import	Jernigan,D.; Wentworth,D.; Katz,J.; Barnes,J.; Garten,R.; Xu,X.
EPI793236	PB2	United States	2015-Oct-22	A/Florida/78/2015		Other Database Import	Jernigan,D.; Wentworth,D.; Katz,J.; Barnes,J.; Garten,R.; Xu,X.
EPI793226	HA	United States	2015-Oct-24	A/Florida/77/2015		Other Database Import	Jernigan,D.; Wentworth,D.; Katz,J.; Barnes,J.; Garten,R.; Xu,X.
EPI793228	NP	United States	2015-Oct-24	A/Florida/77/2015		Other Database Import	Jernigan,D.; Wentworth,D.; Katz,J.; Barnes,J.; Garten,R.; Xu,X.
EPI793230	NA	United States	2015-Oct-24	A/Florida/77/2015		Other Database Import	Jernigan,D.; Wentworth,D.; Katz,J.; Barnes,J.; Garten,R.; Xu,X.
EPI793232	MP	United States	2015-Oct-24	A/Florida/77/2015		Other Database Import	Jernigan,D.; Wentworth,D.; Katz,J.; Barnes,J.; Garten,R.; Xu,X.
EPI795794	PB2	United States	2015-Oct-24	A/Florida/77/2015		Other Database Import	Jernigan,D.; Wentworth,D.; Katz,J.; Barnes,J.; Garten,R.; Xu,X.
EPI795796	PB1	United States	2015-Oct-24	A/Florida/77/2015		Other Database Import	Jernigan,D.; Wentworth,D.; Katz,J.; Barnes,J.; Garten,R.; Xu,X.
EPI795798	PA	United States	2015-Oct-24	A/Florida/77/2015		Other Database Import	Jernigan,D.; Wentworth,D.; Katz,J.; Barnes,J.; Garten,R.; Xu,X.
EPI795800	HA	United States	2015-Oct-24	A/Florida/77/2015		Other Database Import	Jernigan,D.; Wentworth,D.; Katz,J.; Barnes,J.; Garten,R.; Xu,X.
EPI795802	NP	United States	2015-Oct-24	A/Florida/77/2015		Other Database Import	Jernigan,D.; Wentworth,D.; Katz,J.; Barnes,J.; Garten,R.; Xu,X.
EPI795804	NA	United States	2015-Oct-24	A/Florida/77/2015		Other Database Import	Jernigan,D.; Wentworth,D.; Katz,J.; Barnes,J.; Garten,R.; Xu,X.
EPI795805	MP	United States	2015-Oct-24	A/Florida/77/2015		Other Database Import	Jernigan,D.; Wentworth,D.; Katz,J.; Barnes,J.; Garten,R.; Xu,X.
EPI795807	NS	United States	2015-Oct-24	A/Florida/77/2015		Other Database Import	Jernigan,D.; Wentworth,D.; Katz,J.; Barnes,J.; Garten,R.; Xu,X.
EPI793218	PB2	United States	2015-Oct-24	A/Florida/77/2015		Other Database Import	Jernigan,D.; Wentworth,D.; Katz,J.; Barnes,J.; Garten,R.; Xu,X.
EPI793220	PB1	United States	2015-Oct-24	A/Florida/77/2015		Other Database Import	Jernigan,D.; Wentworth,D.; Katz,J.; Barnes,J.; Garten,R.; Xu,X.
EPI793223	PA	United States	2015-Oct-24	A/Florida/77/2015		Other Database Import	Jernigan,D.; Wentworth,D.; Katz,J.; Barnes,J.; Garten,R.; Xu,X.
EPI793235	NS	United States	2015-Oct-24	A/Florida/77/2015		Other Database Import	Jernigan,D.; Wentworth,D.; Katz,J.; Barnes,J.; Garten,R.; Xu,X.
EPI793217	PA	United States	2015-Oct-09	A/Oregon/22/2015		Other Database Import	Jernigan,D.; Wentworth,D.; Katz,J.; Barnes,J.; Garten,R.; Xu,X.
EPI793225	NS	United States	2015-Oct-09	A/Oregon/22/2015		Other Database Import	Jernigan,D.; Wentworth,D.; Katz,J.; Barnes,J.; Garten,R.; Xu,X.
EPI793219	HA	United States	2015-Oct-09	A/Oregon/22/2015		Other Database Import	Jernigan,D.; Wentworth,D.; Katz,J.; Barnes,J.; Garten,R.; Xu,X.
EPI793221	NP	United States	2015-Oct-09	A/Oregon/22/2015		Other Database Import	Jernigan,D.; Wentworth,D.; Katz,J.; Barnes,J.; Garten,R.; Xu,X.
EPI793222	NA	United States	2015-Oct-09	A/Oregon/22/2015		Other Database Import	Jernigan,D.; Wentworth,D.; Katz,J.; Barnes,J.; Garten,R.; Xu,X.
EPI793224	MP	United States	2015-Oct-09	A/Oregon/22/2015		Other Database Import	Jernigan,D.; Wentworth,D.; Katz,J.; Barnes,J.; Garten,R.; Xu,X.
EPI791482	PB2	United States	2015-Oct-09	A/Oregon/22/2015		Other Database Import	Jernigan,D.; Wentworth,D.; Katz,J.; Barnes,J.; Garten,R.; Xu,X.
EPI791483	PB1	United States	2015-Oct-09	A/Oregon/22/2015		Other Database Import	Jernigan,D.; Wentworth,D.; Katz,J.; Barnes,J.; Garten,R.; Xu,X.
EPI795161	PB2	United States	2015-Sep-01	A/Indiana/21/2015		Other Database Import	Jernigan,D.; Wentworth,D.; Katz,J.; Barnes,J.; Garten,R.; Xu,X.
EPI795162	PB1	United States	2015-Sep-01	A/Indiana/21/2015		Other Database Import	Jernigan,D.; Wentworth,D.; Katz,J.; Barnes,J.; Garten,R.; Xu,X.
EPI795163	PA	United States	2015-Sep-01	A/Indiana/21/2015		Other Database Import	Jernigan,D.; Wentworth,D.; Katz,J.; Barnes,J.; Garten,R.; Xu,X.
EPI795166	NP	United States	2015-Sep-01	A/Indiana/21/2015		Other Database Import	Jernigan,D.; Wentworth,D.; Katz,J.; Barnes,J.; Garten,R.; Xu,X.
EPI795167	NA	United States	2015-Sep-01	A/Indiana/21/2015		Other Database Import	Jernigan,D.; Wentworth,D.; Katz,J.; Barnes,J.; Garten,R.; Xu,X.
EPI795165	HA	United States	2015-Sep-01	A/Indiana/21/2015		Other Database Import	Jernigan,D.; Wentworth,D.; Katz,J.; Barnes,J.; Garten,R.; Xu,X.
EPI795168	MP	United States	2015-Sep-01	A/Indiana/21/2015		Other Database Import	Jernigan,D.; Wentworth,D.; Katz,J.; Barnes,J.; Garten,R.; Xu,X.
EPI795169	NS	United States	2015-Sep-01	A/Indiana/21/2015		Other Database Import	Jernigan,D.; Wentworth,D.; Katz,J.; Barnes,J.; Garten,R.; Xu,X.
EPI791447	PB2	United States	2015-Sep-01	A/Indiana/21/2015		Other Database Import	Jernigan,D.; Wentworth,D.; Katz,J.; Barnes,J.; Garten,R.; Xu,X.
EPI791448	PB1	United States	2015-Sep-01	A/Indiana/21/2015		Other Database Import	Jernigan,D.; Wentworth,D.; Katz,J.; Barnes,J.; Garten,R.; Xu,X.
EPI791449	PA	United States	2015-Sep-01	A/Indiana/21/2015		Other Database Import	Jernigan,D.; Wentworth,D.; Katz,J.; Barnes,J.; Garten,R.; Xu,X.
EPI791450	HA	United States	2015-Sep-01	A/Indiana/21/2015		Other Database Import	Jernigan,D.; Wentworth,D.; Katz,J.; Barnes,J.; Garten,R.; Xu,X.
EPI791451	NP	United States	2015-Sep-01	A/Indiana/21/2015		Other Database Import	Jernigan,D.; Wentworth,D.; Katz,J.; Barnes,J.; Garten,R.; Xu,X.
EPI791452	NA	United States	2015-Sep-01	A/Indiana/21/2015		Other Database Import	Jernigan,D.; Wentworth,D.; Katz,J.; Barnes,J.; Garten,R.; Xu,X.
EPI791453	MP	United States	2015-Sep-01	A/Indiana/21/2015		Other Database Import	Jernigan,D.; Wentworth,D.; Katz,J.; Barnes,J.; Garten,R.; Xu,X.
EPI791454	NS	United States	2015-Sep-01	A/Indiana/21/2015		Other Database Import	Jernigan,D.; Wentworth,D.; Katz,J.; Barnes,J.; Garten,R.; Xu,X.
EPI791367	PB2	United States	2015-Sep-28	A/Arizona/17/2015		Other Database Import	Jernigan,D.; Wentworth,D.; Katz,J.; Barnes,J.; Garten,R.; Xu,X.
EPI791368	PB1	United States	2015-Sep-28	A/Arizona/17/2015		Other Database Import	Jernigan,D.; Wentworth,D.; Katz,J.; Barnes,J.; Garten,R.; Xu,X.
EPI791369	PA	United States	2015-Sep-28	A/Arizona/17/2015		Other Database Import	Jernigan,D.; Wentworth,D.; Katz,J.; Barnes,J.; Garten,R.; Xu,X.
EPI791370	HA	United States	2015-Sep-28	A/Arizona/17/2015		Other Database Import	Jernigan,D.; Wentworth,D.; Katz,J.; Barnes,J.; Garten,R.; Xu,X.
EPI791371	NP	United States	2015-Sep-28	A/Arizona/17/2015		Other Database Import	Jernigan,D.; Wentworth,D.; Katz,J.; Barnes,J.; Garten,R.; Xu,X.
EPI791372	NA	United States	2015-Sep-28	A/Arizona/17/2015		Other Database Import	Jernigan,D.; Wentworth,D.; Katz,J.; Barnes,J.; Garten,R.; Xu,X.
EPI791373	MP	United States	2015-Sep-28	A/Arizona/17/2015		Other Database Import	Jernigan,D.; Wentworth,D.; Katz,J.; Barnes,J.; Garten,R.; Xu,X.
EPI791374	NS	United States	2015-Sep-28	A/Arizona/17/2015		Other Database Import	Jernigan,D.; Wentworth,D.; Katz,J.; Barnes,J.; Garten,R.; Xu,X.
EPI791354	PB2	United States	2015-Sep-28	A/Arizona/16/2015		Other Database Import	Jernigan,D.; Wentworth,D.; Katz,J.; Barnes,J.; Garten,R.; Xu,X.
EPI791356	PB1	United States	2015-Sep-28	A/Arizona/16/2015		Other Database Import	Jernigan,D.; Wentworth,D.; Katz,J.; Barnes,J.; Garten,R.; Xu,X.
EPI791358	PA	United States	2015-Sep-28	A/Arizona/16/2015		Other Database Import	Jernigan,D.; Wentworth,D.; Katz,J.; Barnes,J.; Garten,R.; Xu,X.
EPI791360	HA	United States	2015-Sep-28	A/Arizona/16/2015		Other Database Import	Jernigan,D.; Wentworth,D.; Katz,J.; Barnes,J.; Garten,R.; Xu,X.
EPI791362	NP	United States	2015-Sep-28	A/Arizona/16/2015		Other Database Import	Jernigan,D.; Wentworth,D.; Katz,J.; Barnes,J.; Garten,R.; Xu,X.
EPI791364	NA	United States	2015-Sep-28	A/Arizona/16/2015		Other Database Import	Jernigan,D.; Wentworth,D.; Katz,J.; Barnes,J.; Garten,R.; Xu,X.
EPI791365	MP	United States	2015-Sep-28	A/Arizona/16/2015		Other Database Import	Jernigan,D.; Wentworth,D.; Katz,J.; Barnes,J.; Garten,R.; Xu,X.
EPI791366	NS	United States	2015-Sep-28	A/Arizona/16/2015		Other Database Import	Jernigan,D.; Wentworth,D.; Katz,J.; Barnes,J.; Garten,R.; Xu,X.
EPI791316	NP	United States	2015-Oct-12	A/Montana/32/2015		Other Database Import	Jernigan,D.; Wentworth,D.; Katz,J.; Barnes,J.; Garten,R.; Xu,X.
EPI791318	NA	United States	2015-Oct-12	A/Montana/32/2015		Other Database Import	Jernigan,D.; Wentworth,D.; Katz,J.; Barnes,J.; Garten,R.; Xu,X.
EPI791322	MP	United States	2015-Oct-12	A/Montana/32/2015		Other Database Import	Jernigan,D.; Wentworth,D.; Katz,J.; Barnes,J.; Garten,R.; Xu,X.
EPI791324	NS	United States	2015-Oct-12	A/Montana/32/2015		Other Database Import	Jernigan,D.; Wentworth,D.; Katz,J.; Barnes,J.; Garten,R.; Xu,X.
EPI804510	PB2	United States	2015-Oct-12	A/Montana/32/2015		Other Database Import	Jernigan,D.; Wentworth,D.; Katz,J.; Barnes,J.; Garten,R.; Xu,X.
EPI804514	PB1	United States	2015-Oct-12	A/Montana/32/2015		Other Database Import	Jernigan,D.; Wentworth,D.; Katz,J.; Barnes,J.; Garten,R.; Xu,X.
EPI804517	PA	United States	2015-Oct-12	A/Montana/32/2015		Other Database Import	Jernigan,D.; Wentworth,D.; Katz,J.; Barnes,J.; Garten,R.; Xu,X.
EPI804520	HA	United States	2015-Oct-12	A/Montana/32/2015		Other Database Import	Jernigan,D.; Wentworth,D.; Katz,J.; Barnes,J.; Garten,R.; Xu,X.
EPI796608	HA	United States	2015-Oct-06	A/Montana/30/2015		Other Database Import	Jernigan,D.; Wentworth,D.; Katz,J.; Barnes,J.; Garten,R.; Xu,X.
EPI796644	NP	United States	2015-Oct-06	A/Montana/30/2015		Other Database Import	Jernigan,D.; Wentworth,D.; Katz,J.; Barnes,J.; Garten,R.; Xu,X.
EPI791287	PB2	United States	2015-Oct-06	A/Montana/30/2015		Other Database Import	Jernigan,D.; Wentworth,D.; Katz,J.; Barnes,J.; Garten,R.; Xu,X.
EPI791291	PB1	United States	2015-Oct-06	A/Montana/30/2015		Other Database Import	Jernigan,D.; Wentworth,D.; Katz,J.; Barnes,J.; Garten,R.; Xu,X.
EPI791294	PA	United States	2015-Oct-06	A/Montana/30/2015		Other Database Import	Jernigan,D.; Wentworth,D.; Katz,J.; Barnes,J.; Garten,R.; Xu,X.
EPI804487	NA	United States	2015-Oct-06	A/Montana/30/2015		Other Database Import	Jernigan,D.; Wentworth,D.; Katz,J.; Barnes,J.; Garten,R.; Xu,X.
EPI804491	MP	United States	2015-Oct-06	A/Montana/30/2015		Other Database Import	Jernigan,D.; Wentworth,D.; Katz,J.; Barnes,J.; Garten,R.; Xu,X.
EPI804492	NS	United States	2015-Oct-06	A/Montana/30/2015		Other Database Import	Jernigan,D.; Wentworth,D.; Katz,J.; Barnes,J.; Garten,R.; Xu,X.
EPI791178	PB2	United States	2015-Oct-04	A/Missouri/41/2015		Other Database Import	Jernigan,D.; Wentworth,D.; Katz,J.; Barnes,J.; Garten,R.; Xu,X.
EPI791180	PB1	United States	2015-Oct-04	A/Missouri/41/2015		Other Database Import	Jernigan,D.; Wentworth,D.; Katz,J.; Barnes,J.; Garten,R.; Xu,X.
EPI791182	PA	United States	2015-Oct-04	A/Missouri/41/2015		Other Database Import	Jernigan,D.; Wentworth,D.; Katz,J.; Barnes,J.; Garten,R.; Xu,X.
EPI791185	HA	United States	2015-Oct-04	A/Missouri/41/2015		Other Database Import	Jernigan,D.; Wentworth,D.; Katz,J.; Barnes,J.; Garten,R.; Xu,X.
EPI791254	NP	United States	2015-Oct-04	A/Missouri/41/2015		Other Database Import	Jernigan,D.; Wentworth,D.; Katz,J.; Barnes,J.; Garten,R.; Xu,X.
EPI791257	NA	United States	2015-Oct-04	A/Missouri/41/2015		Other Database Import	Jernigan,D.; Wentworth,D.; Katz,J.; Barnes,J.; Garten,R.; Xu,X.
EPI791268	MP	United States	2015-Oct-04	A/Missouri/41/2015		Other Database Import	Jernigan,D.; Wentworth,D.; Katz,J.; Barnes,J.; Garten,R.; Xu,X.
EPI791272	NS	United States	2015-Oct-04	A/Missouri/41/2015		Other Database Import	Jernigan,D.; Wentworth,D.; Katz,J.; Barnes,J.; Garten,R.; Xu,X.
EPI791140	HA	United States	2015-Oct-07	A/Maine/39/2015		Other Database Import	Jernigan,D.; Wentworth,D.; Katz,J.; Barnes,J.; Garten,R.; Xu,X.
EPI791142	NP	United States	2015-Oct-07	A/Maine/39/2015		Other Database Import	Jernigan,D.; Wentworth,D.; Katz,J.; Barnes,J.; Garten,R.; Xu,X.
EPI791144	NA	United States	2015-Oct-07	A/Maine/39/2015		Other Database Import	Jernigan,D.; Wentworth,D.; Katz,J.; Barnes,J.; Garten,R.; Xu,X.
EPI791146	MP	United States	2015-Oct-07	A/Maine/39/2015		Other Database Import	Jernigan,D.; Wentworth,D.; Katz,J.; Barnes,J.; Garten,R.; Xu,X.
EPI791148	NS	United States	2015-Oct-07	A/Maine/39/2015		Other Database Import	Jernigan,D.; Wentworth,D.; Katz,J.; Barnes,J.; Garten,R.; Xu,X.
EPI791134	PB2	United States	2015-Oct-07	A/Maine/39/2015		Other Database Import	Jernigan,D.; Wentworth,D.; Katz,J.; Barnes,J.; Garten,R.; Xu,X.
EPI791135	PB1	United States	2015-Oct-07	A/Maine/39/2015		Other Database Import	Jernigan,D.; Wentworth,D.; Katz,J.; Barnes,J.; Garten,R.; Xu,X.
EPI791138	PA	United States	2015-Oct-07	A/Maine/39/2015		Other Database Import	Jernigan,D.; Wentworth,D.; Katz,J.; Barnes,J.; Garten,R.; Xu,X.
EPI791129	NA	United States	2015-Sep-28	A/North Carolina/32/2015		Other Database Import	Jernigan,D.; Wentworth,D.; Katz,J.; Barnes,J.; Garten,R.; Xu,X.
EPI791132	MP	United States	2015-Sep-28	A/North Carolina/32/2015		Other Database Import	Jernigan,D.; Wentworth,D.; Katz,J.; Barnes,J.; Garten,R.; Xu,X.
EPI793314	PA	United States	2015-Sep-28	A/North Carolina/32/2015		Other Database Import	Jernigan,D.; Wentworth,D.; Katz,J.; Barnes,J.; Garten,R.; Xu,X.
EPI793315	NS	United States	2015-Sep-28	A/North Carolina/32/2015		Other Database Import	Jernigan,D.; Wentworth,D.; Katz,J.; Barnes,J.; Garten,R.; Xu,X.
EPI791100	PB2	United States	2015-Sep-28	A/North Carolina/32/2015		Other Database Import	Jernigan,D.; Wentworth,D.; Katz,J.; Barnes,J.; Garten,R.; Xu,X.
EPI791102	PB1	United States	2015-Sep-28	A/North Carolina/32/2015		Other Database Import	Jernigan,D.; Wentworth,D.; Katz,J.; Barnes,J.; Garten,R.; Xu,X.
EPI791103	PA	United States	2015-Sep-28	A/North Carolina/32/2015		Other Database Import	Jernigan,D.; Wentworth,D.; Katz,J.; Barnes,J.; Garten,R.; Xu,X.
EPI791107	HA	United States	2015-Sep-28	A/North Carolina/32/2015		Other Database Import	Jernigan,D.; Wentworth,D.; Katz,J.; Barnes,J.; Garten,R.; Xu,X.
EPI791108	NP	United States	2015-Sep-28	A/North Carolina/32/2015		Other Database Import	Jernigan,D.; Wentworth,D.; Katz,J.; Barnes,J.; Garten,R.; Xu,X.
EPI791110	NA	United States	2015-Sep-28	A/North Carolina/32/2015		Other Database Import	Jernigan,D.; Wentworth,D.; Katz,J.; Barnes,J.; Garten,R.; Xu,X.
EPI791111	MP	United States	2015-Sep-28	A/North Carolina/32/2015		Other Database Import	Jernigan,D.; Wentworth,D.; Katz,J.; Barnes,J.; Garten,R.; Xu,X.
EPI791113	NS	United States	2015-Sep-28	A/North Carolina/32/2015		Other Database Import	Jernigan,D.; Wentworth,D.; Katz,J.; Barnes,J.; Garten,R.; Xu,X.
EPI791115	PB2	United States	2015-Sep-28	A/North Carolina/32/2015		Other Database Import	Jernigan,D.; Wentworth,D.; Katz,J.; Barnes,J.; Garten,R.; Xu,X.
EPI791117	PB1	United States	2015-Sep-28	A/North Carolina/32/2015		Other Database Import	Jernigan,D.; Wentworth,D.; Katz,J.; Barnes,J.; Garten,R.; Xu,X.
EPI791120	HA	United States	2015-Sep-28	A/North Carolina/32/2015		Other Database Import	Jernigan,D.; Wentworth,D.; Katz,J.; Barnes,J.; Garten,R.; Xu,X.
EPI791122	NP	United States	2015-Sep-28	A/North Carolina/32/2015		Other Database Import	Jernigan,D.; Wentworth,D.; Katz,J.; Barnes,J.; Garten,R.; Xu,X.
EPI791080	PB2	United States	2015-Oct-01	A/Florida/75/2015		Other Database Import	Jernigan,D.; Wentworth,D.; Katz,J.; Barnes,J.; Garten,R.; Xu,X.
EPI791082	PB1	United States	2015-Oct-01	A/Florida/75/2015		Other Database Import	Jernigan,D.; Wentworth,D.; Katz,J.; Barnes,J.; Garten,R.; Xu,X.
EPI791083	PA	United States	2015-Oct-01	A/Florida/75/2015		Other Database Import	Jernigan,D.; Wentworth,D.; Katz,J.; Barnes,J.; Garten,R.; Xu,X.
EPI791086	HA	United States	2015-Oct-01	A/Florida/75/2015		Other Database Import	Jernigan,D.; Wentworth,D.; Katz,J.; Barnes,J.; Garten,R.; Xu,X.
EPI791092	NP	United States	2015-Oct-01	A/Florida/75/2015		Other Database Import	Jernigan,D.; Wentworth,D.; Katz,J.; Barnes,J.; Garten,R.; Xu,X.
EPI791093	NA	United States	2015-Oct-01	A/Florida/75/2015		Other Database Import	Jernigan,D.; Wentworth,D.; Katz,J.; Barnes,J.; Garten,R.; Xu,X.
EPI791094	MP	United States	2015-Oct-01	A/Florida/75/2015		Other Database Import	Jernigan,D.; Wentworth,D.; Katz,J.; Barnes,J.; Garten,R.; Xu,X.
EPI791095	NS	United States	2015-Oct-01	A/Florida/75/2015		Other Database Import	Jernigan,D.; Wentworth,D.; Katz,J.; Barnes,J.; Garten,R.; Xu,X.
EPI794667	PB2	United States	2015-Jul-08	A/Hawaii/43/2015		Other Database Import	Jernigan,D.; Wentworth,D.; Katz,J.; Barnes,J.; Garten,R.; Xu,X.
EPI791058	MP	United States	2015-Jul-08	A/Hawaii/43/2015		Other Database Import	Jernigan,D.; Wentworth,D.; Katz,J.; Barnes,J.; Garten,R.; Xu,X.
EPI793361	NA	United States	2015-Jul-08	A/Hawaii/43/2015		Other Database Import	Jernigan,D.; Wentworth,D.; Katz,J.; Barnes,J.; Garten,R.; Xu,X.
EPI793366	HA	United States	2015-Jul-08	A/Hawaii/43/2015		Other Database Import	Jernigan,D.; Wentworth,D.; Katz,J.; Barnes,J.; Garten,R.; Xu,X.
EPI793367	NP	United States	2015-Jul-08	A/Hawaii/43/2015		Other Database Import	Jernigan,D.; Wentworth,D.; Katz,J.; Barnes,J.; Garten,R.; Xu,X.
EPI793368	MP	United States	2015-Jul-08	A/Hawaii/43/2015		Other Database Import	Jernigan,D.; Wentworth,D.; Katz,J.; Barnes,J.; Garten,R.; Xu,X.
EPI793362	NS	United States	2015-Jul-08	A/Hawaii/43/2015		Other Database Import	Jernigan,D.; Wentworth,D.; Katz,J.; Barnes,J.; Garten,R.; Xu,X.
EPI793363	PB2	United States	2015-Jul-08	A/Hawaii/43/2015		Other Database Import	Jernigan,D.; Wentworth,D.; Katz,J.; Barnes,J.; Garten,R.; Xu,X.
EPI793364	PB1	United States	2015-Jul-08	A/Hawaii/43/2015		Other Database Import	Jernigan,D.; Wentworth,D.; Katz,J.; Barnes,J.; Garten,R.; Xu,X.
EPI793365	PA	United States	2015-Jul-08	A/Hawaii/43/2015		Other Database Import	Jernigan,D.; Wentworth,D.; Katz,J.; Barnes,J.; Garten,R.; Xu,X.
EPI794121	NA	United States	2015-Jul-08	A/Hawaii/43/2015		Other Database Import	Jernigan,D.; Wentworth,D.; Katz,J.; Barnes,J.; Garten,R.; Xu,X.
EPI794722	PB1	United States	2015-Jul-08	A/Hawaii/43/2015		Other Database Import	Jernigan,D.; Wentworth,D.; Katz,J.; Barnes,J.; Garten,R.; Xu,X.
EPI794724	HA	United States	2015-Jul-08	A/Hawaii/43/2015		Other Database Import	Jernigan,D.; Wentworth,D.; Katz,J.; Barnes,J.; Garten,R.; Xu,X.
EPI794725	NP	United States	2015-Jul-08	A/Hawaii/43/2015		Other Database Import	Jernigan,D.; Wentworth,D.; Katz,J.; Barnes,J.; Garten,R.; Xu,X.
EPI802426	PA	United States	2015-Jul-08	A/Hawaii/43/2015		Other Database Import	Jernigan,D.; Wentworth,D.; Katz,J.; Barnes,J.; Garten,R.; Xu,X.
EPI802432	NS	United States	2015-Jul-08	A/Hawaii/43/2015		Other Database Import	Jernigan,D.; Wentworth,D.; Katz,J.; Barnes,J.; Garten,R.; Xu,X.
EPI791022	PB2	United States	2015-Sep-02	A/Alaska/208/2015		Other Database Import	Jernigan,D.; Wentworth,D.; Katz,J.; Barnes,J.; Garten,R.; Xu,X.
EPI791024	PB1	United States	2015-Sep-02	A/Alaska/208/2015		Other Database Import	Jernigan,D.; Wentworth,D.; Katz,J.; Barnes,J.; Garten,R.; Xu,X.
EPI791027	PA	United States	2015-Sep-02	A/Alaska/208/2015		Other Database Import	Jernigan,D.; Wentworth,D.; Katz,J.; Barnes,J.; Garten,R.; Xu,X.
EPI791030	HA	United States	2015-Sep-02	A/Alaska/208/2015		Other Database Import	Jernigan,D.; Wentworth,D.; Katz,J.; Barnes,J.; Garten,R.; Xu,X.
EPI791031	NP	United States	2015-Sep-02	A/Alaska/208/2015		Other Database Import	Jernigan,D.; Wentworth,D.; Katz,J.; Barnes,J.; Garten,R.; Xu,X.
EPI791033	NA	United States	2015-Sep-02	A/Alaska/208/2015		Other Database Import	Jernigan,D.; Wentworth,D.; Katz,J.; Barnes,J.; Garten,R.; Xu,X.
EPI791035	MP	United States	2015-Sep-02	A/Alaska/208/2015		Other Database Import	Jernigan,D.; Wentworth,D.; Katz,J.; Barnes,J.; Garten,R.; Xu,X.
EPI791037	NS	United States	2015-Sep-02	A/Alaska/208/2015		Other Database Import	Jernigan,D.; Wentworth,D.; Katz,J.; Barnes,J.; Garten,R.; Xu,X.
EPI790614	PB1	United States	2015-Sep-14	A/Montana/21/2015		Other Database Import	Jernigan,D.; Wentworth,D.; Katz,J.; Barnes,J.; Garten,R.; Xu,X.
EPI790620	NP	United States	2015-Sep-14	A/Montana/21/2015		Other Database Import	Jernigan,D.; Wentworth,D.; Katz,J.; Barnes,J.; Garten,R.; Xu,X.
EPI790622	NA	United States	2015-Sep-14	A/Montana/21/2015		Other Database Import	Jernigan,D.; Wentworth,D.; Katz,J.; Barnes,J.; Garten,R.; Xu,X.
EPI804176	PB2	United States	2015-Sep-14	A/Montana/21/2015		Other Database Import	Jernigan,D.; Wentworth,D.; Katz,J.; Barnes,J.; Garten,R.; Xu,X.
EPI804179	PA	United States	2015-Sep-14	A/Montana/21/2015		Other Database Import	Jernigan,D.; Wentworth,D.; Katz,J.; Barnes,J.; Garten,R.; Xu,X.
EPI804184	HA	United States	2015-Sep-14	A/Montana/21/2015		Other Database Import	Jernigan,D.; Wentworth,D.; Katz,J.; Barnes,J.; Garten,R.; Xu,X.
EPI804187	MP	United States	2015-Sep-14	A/Montana/21/2015		Other Database Import	Jernigan,D.; Wentworth,D.; Katz,J.; Barnes,J.; Garten,R.; Xu,X.
EPI804189	NS	United States	2015-Sep-14	A/Montana/21/2015		Other Database Import	Jernigan,D.; Wentworth,D.; Katz,J.; Barnes,J.; Garten,R.; Xu,X.
EPI790532	PB2	United States	2015-Sep-03	A/Indiana/26/2015		Other Database Import	Jernigan,D.; Wentworth,D.; Katz,J.; Barnes,J.; Garten,R.; Xu,X.
EPI790533	PB1	United States	2015-Sep-03	A/Indiana/26/2015		Other Database Import	Jernigan,D.; Wentworth,D.; Katz,J.; Barnes,J.; Garten,R.; Xu,X.
EPI790534	PA	United States	2015-Sep-03	A/Indiana/26/2015		Other Database Import	Jernigan,D.; Wentworth,D.; Katz,J.; Barnes,J.; Garten,R.; Xu,X.
EPI790535	HA	United States	2015-Sep-03	A/Indiana/26/2015		Other Database Import	Jernigan,D.; Wentworth,D.; Katz,J.; Barnes,J.; Garten,R.; Xu,X.
EPI790536	NP	United States	2015-Sep-03	A/Indiana/26/2015		Other Database Import	Jernigan,D.; Wentworth,D.; Katz,J.; Barnes,J.; Garten,R.; Xu,X.
EPI790537	NA	United States	2015-Sep-03	A/Indiana/26/2015		Other Database Import	Jernigan,D.; Wentworth,D.; Katz,J.; Barnes,J.; Garten,R.; Xu,X.
EPI790538	MP	United States	2015-Sep-03	A/Indiana/26/2015		Other Database Import	Jernigan,D.; Wentworth,D.; Katz,J.; Barnes,J.; Garten,R.; Xu,X.
EPI790539	NS	United States	2015-Sep-03	A/Indiana/26/2015		Other Database Import	Jernigan,D.; Wentworth,D.; Katz,J.; Barnes,J.; Garten,R.; Xu,X.
EPI790517	PB2	United States	2015-Sep-01	A/Indiana/18/2015		Other Database Import	Jernigan,D.; Wentworth,D.; Katz,J.; Barnes,J.; Garten,R.; Xu,X.
EPI790519	PB1	United States	2015-Sep-01	A/Indiana/18/2015		Other Database Import	Jernigan,D.; Wentworth,D.; Katz,J.; Barnes,J.; Garten,R.; Xu,X.
EPI790521	PA	United States	2015-Sep-01	A/Indiana/18/2015		Other Database Import	Jernigan,D.; Wentworth,D.; Katz,J.; Barnes,J.; Garten,R.; Xu,X.
EPI790523	HA	United States	2015-Sep-01	A/Indiana/18/2015		Other Database Import	Jernigan,D.; Wentworth,D.; Katz,J.; Barnes,J.; Garten,R.; Xu,X.
EPI790524	NP	United States	2015-Sep-01	A/Indiana/18/2015		Other Database Import	Jernigan,D.; Wentworth,D.; Katz,J.; Barnes,J.; Garten,R.; Xu,X.
EPI790527	NA	United States	2015-Sep-01	A/Indiana/18/2015		Other Database Import	Jernigan,D.; Wentworth,D.; Katz,J.; Barnes,J.; Garten,R.; Xu,X.
EPI790528	MP	United States	2015-Sep-01	A/Indiana/18/2015		Other Database Import	Jernigan,D.; Wentworth,D.; Katz,J.; Barnes,J.; Garten,R.; Xu,X.
EPI790530	NS	United States	2015-Sep-01	A/Indiana/18/2015		Other Database Import	Jernigan,D.; Wentworth,D.; Katz,J.; Barnes,J.; Garten,R.; Xu,X.
EPI791393	HA	United States	2015-Oct-02	A/Arizona/21/2015		Other Database Import	Jernigan,D.; Wentworth,D.; Katz,J.; Barnes,J.; Garten,R.; Xu,X.
EPI791394	NP	United States	2015-Oct-02	A/Arizona/21/2015		Other Database Import	Jernigan,D.; Wentworth,D.; Katz,J.; Barnes,J.; Garten,R.; Xu,X.
EPI791395	NA	United States	2015-Oct-02	A/Arizona/21/2015		Other Database Import	Jernigan,D.; Wentworth,D.; Katz,J.; Barnes,J.; Garten,R.; Xu,X.
EPI791444	PB2	United States	2015-Oct-02	A/Arizona/21/2015		Other Database Import	Jernigan,D.; Wentworth,D.; Katz,J.; Barnes,J.; Garten,R.; Xu,X.
EPI791445	PB1	United States	2015-Oct-02	A/Arizona/21/2015		Other Database Import	Jernigan,D.; Wentworth,D.; Katz,J.; Barnes,J.; Garten,R.; Xu,X.
EPI791446	PA	United States	2015-Oct-02	A/Arizona/21/2015		Other Database Import	Jernigan,D.; Wentworth,D.; Katz,J.; Barnes,J.; Garten,R.; Xu,X.
EPI790467	MP	United States	2015-Oct-02	A/Arizona/21/2015		Other Database Import	Jernigan,D.; Wentworth,D.; Katz,J.; Barnes,J.; Garten,R.; Xu,X.
EPI790469	NS	United States	2015-Oct-02	A/Arizona/21/2015		Other Database Import	Jernigan,D.; Wentworth,D.; Katz,J.; Barnes,J.; Garten,R.; Xu,X.
EPI791039	PB2	United States	2015-Aug-19	A/Alaska/162/2015		Other Database Import	Jernigan,D.; Wentworth,D.; Katz,J.; Barnes,J.; Garten,R.; Xu,X.
EPI791041	PB1	United States	2015-Aug-19	A/Alaska/162/2015		Other Database Import	Jernigan,D.; Wentworth,D.; Katz,J.; Barnes,J.; Garten,R.; Xu,X.
EPI791043	PA	United States	2015-Aug-19	A/Alaska/162/2015		Other Database Import	Jernigan,D.; Wentworth,D.; Katz,J.; Barnes,J.; Garten,R.; Xu,X.
EPI791046	HA	United States	2015-Aug-19	A/Alaska/162/2015		Other Database Import	Jernigan,D.; Wentworth,D.; Katz,J.; Barnes,J.; Garten,R.; Xu,X.
EPI791048	NP	United States	2015-Aug-19	A/Alaska/162/2015		Other Database Import	Jernigan,D.; Wentworth,D.; Katz,J.; Barnes,J.; Garten,R.; Xu,X.
EPI791050	NA	United States	2015-Aug-19	A/Alaska/162/2015		Other Database Import	Jernigan,D.; Wentworth,D.; Katz,J.; Barnes,J.; Garten,R.; Xu,X.
EPI791052	MP	United States	2015-Aug-19	A/Alaska/162/2015		Other Database Import	Jernigan,D.; Wentworth,D.; Katz,J.; Barnes,J.; Garten,R.; Xu,X.
EPI791054	NS	United States	2015-Aug-19	A/Alaska/162/2015		Other Database Import	Jernigan,D.; Wentworth,D.; Katz,J.; Barnes,J.; Garten,R.; Xu,X.
EPI790446	PB2	United States	2015-Aug-19	A/Alaska/162/2015		Other Database Import	Jernigan,D.; Wentworth,D.; Katz,J.; Barnes,J.; Garten,R.; Xu,X.
EPI790448	PB1	United States	2015-Aug-19	A/Alaska/162/2015		Other Database Import	Jernigan,D.; Wentworth,D.; Katz,J.; Barnes,J.; Garten,R.; Xu,X.
EPI790449	PA	United States	2015-Aug-19	A/Alaska/162/2015		Other Database Import	Jernigan,D.; Wentworth,D.; Katz,J.; Barnes,J.; Garten,R.; Xu,X.
EPI790456	NA	United States	2015-Aug-19	A/Alaska/162/2015		Other Database Import	Jernigan,D.; Wentworth,D.; Katz,J.; Barnes,J.; Garten,R.; Xu,X.
EPI790452	HA	United States	2015-Aug-19	A/Alaska/162/2015		Other Database Import	Jernigan,D.; Wentworth,D.; Katz,J.; Barnes,J.; Garten,R.; Xu,X.
EPI790453	NP	United States	2015-Aug-19	A/Alaska/162/2015		Other Database Import	Jernigan,D.; Wentworth,D.; Katz,J.; Barnes,J.; Garten,R.; Xu,X.
EPI790463	MP	United States	2015-Aug-19	A/Alaska/162/2015		Other Database Import	Jernigan,D.; Wentworth,D.; Katz,J.; Barnes,J.; Garten,R.; Xu,X.
EPI790465	NS	United States	2015-Aug-19	A/Alaska/162/2015		Other Database Import	Jernigan,D.; Wentworth,D.; Katz,J.; Barnes,J.; Garten,R.; Xu,X.
EPI791003	NP	United States	2015-Aug-13	A/Alaska/157/2015		Other Database Import	Jernigan,D.; Wentworth,D.; Katz,J.; Barnes,J.; Garten,R.; Xu,X.
EPI791006	NA	United States	2015-Aug-13	A/Alaska/157/2015		Other Database Import	Jernigan,D.; Wentworth,D.; Katz,J.; Barnes,J.; Garten,R.; Xu,X.
EPI791007	MP	United States	2015-Aug-13	A/Alaska/157/2015		Other Database Import	Jernigan,D.; Wentworth,D.; Katz,J.; Barnes,J.; Garten,R.; Xu,X.
EPI791010	NS	United States	2015-Aug-13	A/Alaska/157/2015		Other Database Import	Jernigan,D.; Wentworth,D.; Katz,J.; Barnes,J.; Garten,R.; Xu,X.
EPI790995	PB2	United States	2015-Aug-13	A/Alaska/157/2015		Other Database Import	Jernigan,D.; Wentworth,D.; Katz,J.; Barnes,J.; Garten,R.; Xu,X.
EPI790997	PB1	United States	2015-Aug-13	A/Alaska/157/2015		Other Database Import	Jernigan,D.; Wentworth,D.; Katz,J.; Barnes,J.; Garten,R.; Xu,X.
EPI790999	PA	United States	2015-Aug-13	A/Alaska/157/2015		Other Database Import	Jernigan,D.; Wentworth,D.; Katz,J.; Barnes,J.; Garten,R.; Xu,X.
EPI791002	HA	United States	2015-Aug-13	A/Alaska/157/2015		Other Database Import	Jernigan,D.; Wentworth,D.; Katz,J.; Barnes,J.; Garten,R.; Xu,X.
EPI790405	PB2	United States	2015-Aug-13	A/Alaska/157/2015		Other Database Import	Jernigan,D.; Wentworth,D.; Katz,J.; Barnes,J.; Garten,R.; Xu,X.
EPI790407	PB1	United States	2015-Aug-13	A/Alaska/157/2015		Other Database Import	Jernigan,D.; Wentworth,D.; Katz,J.; Barnes,J.; Garten,R.; Xu,X.
EPI790409	PA	United States	2015-Aug-13	A/Alaska/157/2015		Other Database Import	Jernigan,D.; Wentworth,D.; Katz,J.; Barnes,J.; Garten,R.; Xu,X.
EPI790412	NP	United States	2015-Aug-13	A/Alaska/157/2015		Other Database Import	Jernigan,D.; Wentworth,D.; Katz,J.; Barnes,J.; Garten,R.; Xu,X.
EPI790415	NA	United States	2015-Aug-13	A/Alaska/157/2015		Other Database Import	Jernigan,D.; Wentworth,D.; Katz,J.; Barnes,J.; Garten,R.; Xu,X.
EPI790410	HA	United States	2015-Aug-13	A/Alaska/157/2015		Other Database Import	Jernigan,D.; Wentworth,D.; Katz,J.; Barnes,J.; Garten,R.; Xu,X.
EPI790416	MP	United States	2015-Aug-13	A/Alaska/157/2015		Other Database Import	Jernigan,D.; Wentworth,D.; Katz,J.; Barnes,J.; Garten,R.; Xu,X.
EPI790418	NS	United States	2015-Aug-13	A/Alaska/157/2015		Other Database Import	Jernigan,D.; Wentworth,D.; Katz,J.; Barnes,J.; Garten,R.; Xu,X.
EPI790318	NP	United States	2015-Sep-15	A/Tennessee/21/2015		Other Database Import	Jernigan,D.; Wentworth,D.; Katz,J.; Barnes,J.; Garten,R.; Xu,X.
EPI790320	MP	United States	2015-Sep-15	A/Tennessee/21/2015		Other Database Import	Jernigan,D.; Wentworth,D.; Katz,J.; Barnes,J.; Garten,R.; Xu,X.
EPI795300	NA	United States	2015-Sep-15	A/Tennessee/21/2015		Other Database Import	Jernigan,D.; Wentworth,D.; Katz,J.; Barnes,J.; Garten,R.; Xu,X.
EPI795303	NS	United States	2015-Sep-15	A/Tennessee/21/2015		Other Database Import	Jernigan,D.; Wentworth,D.; Katz,J.; Barnes,J.; Garten,R.; Xu,X.
EPI795295	PB2	United States	2015-Sep-15	A/Tennessee/21/2015		Other Database Import	Jernigan,D.; Wentworth,D.; Katz,J.; Barnes,J.; Garten,R.; Xu,X.
EPI795296	PB1	United States	2015-Sep-15	A/Tennessee/21/2015		Other Database Import	Jernigan,D.; Wentworth,D.; Katz,J.; Barnes,J.; Garten,R.; Xu,X.
EPI795297	PA	United States	2015-Sep-15	A/Tennessee/21/2015		Other Database Import	Jernigan,D.; Wentworth,D.; Katz,J.; Barnes,J.; Garten,R.; Xu,X.
EPI795298	HA	United States	2015-Sep-15	A/Tennessee/21/2015		Other Database Import	Jernigan,D.; Wentworth,D.; Katz,J.; Barnes,J.; Garten,R.; Xu,X.
EPI790287	PB2	United States	2015-Sep-24	A/Wisconsin/83/2015		Other Database Import	Jernigan,D.; Wentworth,D.; Katz,J.; Barnes,J.; Garten,R.; Xu,X.
EPI790289	PA	United States	2015-Sep-24	A/Wisconsin/83/2015		Other Database Import	Jernigan,D.; Wentworth,D.; Katz,J.; Barnes,J.; Garten,R.; Xu,X.
EPI790290	HA	United States	2015-Sep-24	A/Wisconsin/83/2015		Other Database Import	Jernigan,D.; Wentworth,D.; Katz,J.; Barnes,J.; Garten,R.; Xu,X.
EPI790291	NP	United States	2015-Sep-24	A/Wisconsin/83/2015		Other Database Import	Jernigan,D.; Wentworth,D.; Katz,J.; Barnes,J.; Garten,R.; Xu,X.
EPI790292	NA	United States	2015-Sep-24	A/Wisconsin/83/2015		Other Database Import	Jernigan,D.; Wentworth,D.; Katz,J.; Barnes,J.; Garten,R.; Xu,X.
EPI790293	MP	United States	2015-Sep-24	A/Wisconsin/83/2015		Other Database Import	Jernigan,D.; Wentworth,D.; Katz,J.; Barnes,J.; Garten,R.; Xu,X.
EPI790294	NS	United States	2015-Sep-24	A/Wisconsin/83/2015		Other Database Import	Jernigan,D.; Wentworth,D.; Katz,J.; Barnes,J.; Garten,R.; Xu,X.
EPI795235	PB1	United States	2015-Sep-24	A/Wisconsin/83/2015		Other Database Import	Jernigan,D.; Wentworth,D.; Katz,J.; Barnes,J.; Garten,R.; Xu,X.
EPI790897	PB2	United States	2015-Sep-15	A/Florida/71/2015		Other Database Import	Jernigan,D.; Wentworth,D.; Katz,J.; Barnes,J.; Garten,R.; Xu,X.
EPI790898	PB1	United States	2015-Sep-15	A/Florida/71/2015		Other Database Import	Jernigan,D.; Wentworth,D.; Katz,J.; Barnes,J.; Garten,R.; Xu,X.
EPI790224	PB2	United States	2015-Sep-15	A/Florida/71/2015		Other Database Import	Jernigan,D.; Wentworth,D.; Katz,J.; Barnes,J.; Garten,R.; Xu,X.
EPI790225	PB1	United States	2015-Sep-15	A/Florida/71/2015		Other Database Import	Jernigan,D.; Wentworth,D.; Katz,J.; Barnes,J.; Garten,R.; Xu,X.
EPI790226	PA	United States	2015-Sep-15	A/Florida/71/2015		Other Database Import	Jernigan,D.; Wentworth,D.; Katz,J.; Barnes,J.; Garten,R.; Xu,X.
EPI790227	HA	United States	2015-Sep-15	A/Florida/71/2015		Other Database Import	Jernigan,D.; Wentworth,D.; Katz,J.; Barnes,J.; Garten,R.; Xu,X.
EPI790228	NP	United States	2015-Sep-15	A/Florida/71/2015		Other Database Import	Jernigan,D.; Wentworth,D.; Katz,J.; Barnes,J.; Garten,R.; Xu,X.
EPI795216	NA	United States	2015-Sep-15	A/Florida/71/2015		Other Database Import	Jernigan,D.; Wentworth,D.; Katz,J.; Barnes,J.; Garten,R.; Xu,X.
EPI795219	MP	United States	2015-Sep-15	A/Florida/71/2015		Other Database Import	Jernigan,D.; Wentworth,D.; Katz,J.; Barnes,J.; Garten,R.; Xu,X.
EPI795221	NS	United States	2015-Sep-15	A/Florida/71/2015		Other Database Import	Jernigan,D.; Wentworth,D.; Katz,J.; Barnes,J.; Garten,R.; Xu,X.
EPI790884	PB2	United States	2015-Sep-15	A/Florida/70/2015		Other Database Import	Jernigan,D.; Wentworth,D.; Katz,J.; Barnes,J.; Garten,R.; Xu,X.
EPI790886	PB1	United States	2015-Sep-15	A/Florida/70/2015		Other Database Import	Jernigan,D.; Wentworth,D.; Katz,J.; Barnes,J.; Garten,R.; Xu,X.
EPI790888	PA	United States	2015-Sep-15	A/Florida/70/2015		Other Database Import	Jernigan,D.; Wentworth,D.; Katz,J.; Barnes,J.; Garten,R.; Xu,X.
EPI790891	HA	United States	2015-Sep-15	A/Florida/70/2015		Other Database Import	Jernigan,D.; Wentworth,D.; Katz,J.; Barnes,J.; Garten,R.; Xu,X.
EPI790892	NP	United States	2015-Sep-15	A/Florida/70/2015		Other Database Import	Jernigan,D.; Wentworth,D.; Katz,J.; Barnes,J.; Garten,R.; Xu,X.
EPI790894	NA	United States	2015-Sep-15	A/Florida/70/2015		Other Database Import	Jernigan,D.; Wentworth,D.; Katz,J.; Barnes,J.; Garten,R.; Xu,X.
EPI790895	MP	United States	2015-Sep-15	A/Florida/70/2015		Other Database Import	Jernigan,D.; Wentworth,D.; Katz,J.; Barnes,J.; Garten,R.; Xu,X.
EPI790896	NS	United States	2015-Sep-15	A/Florida/70/2015		Other Database Import	Jernigan,D.; Wentworth,D.; Katz,J.; Barnes,J.; Garten,R.; Xu,X.
EPI790216	PB2	United States	2015-Sep-15	A/Florida/70/2015		Other Database Import	Jernigan,D.; Wentworth,D.; Katz,J.; Barnes,J.; Garten,R.; Xu,X.
EPI790219	HA	United States	2015-Sep-15	A/Florida/70/2015		Other Database Import	Jernigan,D.; Wentworth,D.; Katz,J.; Barnes,J.; Garten,R.; Xu,X.
EPI790220	NP	United States	2015-Sep-15	A/Florida/70/2015		Other Database Import	Jernigan,D.; Wentworth,D.; Katz,J.; Barnes,J.; Garten,R.; Xu,X.
EPI790221	NA	United States	2015-Sep-15	A/Florida/70/2015		Other Database Import	Jernigan,D.; Wentworth,D.; Katz,J.; Barnes,J.; Garten,R.; Xu,X.
EPI790222	MP	United States	2015-Sep-15	A/Florida/70/2015		Other Database Import	Jernigan,D.; Wentworth,D.; Katz,J.; Barnes,J.; Garten,R.; Xu,X.
EPI790223	NS	United States	2015-Sep-15	A/Florida/70/2015		Other Database Import	Jernigan,D.; Wentworth,D.; Katz,J.; Barnes,J.; Garten,R.; Xu,X.
EPI795197	PB1	United States	2015-Sep-15	A/Florida/70/2015		Other Database Import	Jernigan,D.; Wentworth,D.; Katz,J.; Barnes,J.; Garten,R.; Xu,X.
EPI795198	PA	United States	2015-Sep-15	A/Florida/70/2015		Other Database Import	Jernigan,D.; Wentworth,D.; Katz,J.; Barnes,J.; Garten,R.; Xu,X.
EPI790213	PB2	United States	2015-Sep-17	A/Montana/26/2015		Other Database Import	Jernigan,D.; Wentworth,D.; Katz,J.; Barnes,J.; Garten,R.; Xu,X.
EPI790217	NP	United States	2015-Sep-17	A/Montana/26/2015		Other Database Import	Jernigan,D.; Wentworth,D.; Katz,J.; Barnes,J.; Garten,R.; Xu,X.
EPI790218	NA	United States	2015-Sep-17	A/Montana/26/2015		Other Database Import	Jernigan,D.; Wentworth,D.; Katz,J.; Barnes,J.; Garten,R.; Xu,X.
EPI795200	NS	United States	2015-Sep-17	A/Montana/26/2015		Other Database Import	Jernigan,D.; Wentworth,D.; Katz,J.; Barnes,J.; Garten,R.; Xu,X.
EPI795194	PB1	United States	2015-Sep-17	A/Montana/26/2015		Other Database Import	Jernigan,D.; Wentworth,D.; Katz,J.; Barnes,J.; Garten,R.; Xu,X.
EPI795195	PA	United States	2015-Sep-17	A/Montana/26/2015		Other Database Import	Jernigan,D.; Wentworth,D.; Katz,J.; Barnes,J.; Garten,R.; Xu,X.
EPI795196	HA	United States	2015-Sep-17	A/Montana/26/2015		Other Database Import	Jernigan,D.; Wentworth,D.; Katz,J.; Barnes,J.; Garten,R.; Xu,X.
EPI795199	MP	United States	2015-Sep-17	A/Montana/26/2015		Other Database Import	Jernigan,D.; Wentworth,D.; Katz,J.; Barnes,J.; Garten,R.; Xu,X.
EPI790858	HA	United States	2015-Sep-14	A/Minnesota/41/2015		Other Database Import	Jernigan,D.; Wentworth,D.; Katz,J.; Barnes,J.; Garten,R.; Xu,X.
EPI790859	NP	United States	2015-Sep-14	A/Minnesota/41/2015		Other Database Import	Jernigan,D.; Wentworth,D.; Katz,J.; Barnes,J.; Garten,R.; Xu,X.
EPI790862	NA	United States	2015-Sep-14	A/Minnesota/41/2015		Other Database Import	Jernigan,D.; Wentworth,D.; Katz,J.; Barnes,J.; Garten,R.; Xu,X.
EPI790863	MP	United States	2015-Sep-14	A/Minnesota/41/2015		Other Database Import	Jernigan,D.; Wentworth,D.; Katz,J.; Barnes,J.; Garten,R.; Xu,X.
EPI790866	NS	United States	2015-Sep-14	A/Minnesota/41/2015		Other Database Import	Jernigan,D.; Wentworth,D.; Katz,J.; Barnes,J.; Garten,R.; Xu,X.
EPI790854	PB1	United States	2015-Sep-14	A/Minnesota/41/2015		Other Database Import	Jernigan,D.; Wentworth,D.; Katz,J.; Barnes,J.; Garten,R.; Xu,X.
EPI790856	PA	United States	2015-Sep-14	A/Minnesota/41/2015		Other Database Import	Jernigan,D.; Wentworth,D.; Katz,J.; Barnes,J.; Garten,R.; Xu,X.
EPI790202	PA	United States	2015-Sep-14	A/Minnesota/41/2015		Other Database Import	Jernigan,D.; Wentworth,D.; Katz,J.; Barnes,J.; Garten,R.; Xu,X.
EPI790203	HA	United States	2015-Sep-14	A/Minnesota/41/2015		Other Database Import	Jernigan,D.; Wentworth,D.; Katz,J.; Barnes,J.; Garten,R.; Xu,X.
EPI790204	NP	United States	2015-Sep-14	A/Minnesota/41/2015		Other Database Import	Jernigan,D.; Wentworth,D.; Katz,J.; Barnes,J.; Garten,R.; Xu,X.
EPI795185	NA	United States	2015-Sep-14	A/Minnesota/41/2015		Other Database Import	Jernigan,D.; Wentworth,D.; Katz,J.; Barnes,J.; Garten,R.; Xu,X.
EPI795186	MP	United States	2015-Sep-14	A/Minnesota/41/2015		Other Database Import	Jernigan,D.; Wentworth,D.; Katz,J.; Barnes,J.; Garten,R.; Xu,X.
EPI795187	NS	United States	2015-Sep-14	A/Minnesota/41/2015		Other Database Import	Jernigan,D.; Wentworth,D.; Katz,J.; Barnes,J.; Garten,R.; Xu,X.
EPI790200	PB2	United States	2015-Sep-14	A/Minnesota/41/2015		Other Database Import	Jernigan,D.; Wentworth,D.; Katz,J.; Barnes,J.; Garten,R.; Xu,X.
EPI790201	PB1	United States	2015-Sep-14	A/Minnesota/41/2015		Other Database Import	Jernigan,D.; Wentworth,D.; Katz,J.; Barnes,J.; Garten,R.; Xu,X.
EPI790504	PB2	United States	2015-Sep-14	A/Minnesota/41/2015		Other Database Import	Jernigan,D.; Wentworth,D.; Katz,J.; Barnes,J.; Garten,R.; Xu,X.
EPI790834	PB2	United States	2015-Sep-14	A/New Hampshire/40/2015		Other Database Import	Jernigan,D.; Wentworth,D.; Katz,J.; Barnes,J.; Garten,R.; Xu,X.
EPI790836	PB1	United States	2015-Sep-14	A/New Hampshire/40/2015		Other Database Import	Jernigan,D.; Wentworth,D.; Katz,J.; Barnes,J.; Garten,R.; Xu,X.
EPI790838	PA	United States	2015-Sep-14	A/New Hampshire/40/2015		Other Database Import	Jernigan,D.; Wentworth,D.; Katz,J.; Barnes,J.; Garten,R.; Xu,X.
EPI790840	HA	United States	2015-Sep-14	A/New Hampshire/40/2015		Other Database Import	Jernigan,D.; Wentworth,D.; Katz,J.; Barnes,J.; Garten,R.; Xu,X.
EPI790842	NP	United States	2015-Sep-14	A/New Hampshire/40/2015		Other Database Import	Jernigan,D.; Wentworth,D.; Katz,J.; Barnes,J.; Garten,R.; Xu,X.
EPI790843	NA	United States	2015-Sep-14	A/New Hampshire/40/2015		Other Database Import	Jernigan,D.; Wentworth,D.; Katz,J.; Barnes,J.; Garten,R.; Xu,X.
EPI790850	MP	United States	2015-Sep-14	A/New Hampshire/40/2015		Other Database Import	Jernigan,D.; Wentworth,D.; Katz,J.; Barnes,J.; Garten,R.; Xu,X.
EPI790852	NS	United States	2015-Sep-14	A/New Hampshire/40/2015		Other Database Import	Jernigan,D.; Wentworth,D.; Katz,J.; Barnes,J.; Garten,R.; Xu,X.
EPI795183	NP	United States	2015-Sep-14	A/New Hampshire/40/2015		Other Database Import	Jernigan,D.; Wentworth,D.; Katz,J.; Barnes,J.; Garten,R.; Xu,X.
EPI790192	PB2	United States	2015-Sep-14	A/New Hampshire/40/2015		Other Database Import	Jernigan,D.; Wentworth,D.; Katz,J.; Barnes,J.; Garten,R.; Xu,X.
EPI790193	PB1	United States	2015-Sep-14	A/New Hampshire/40/2015		Other Database Import	Jernigan,D.; Wentworth,D.; Katz,J.; Barnes,J.; Garten,R.; Xu,X.
EPI790194	PA	United States	2015-Sep-14	A/New Hampshire/40/2015		Other Database Import	Jernigan,D.; Wentworth,D.; Katz,J.; Barnes,J.; Garten,R.; Xu,X.
EPI790195	HA	United States	2015-Sep-14	A/New Hampshire/40/2015		Other Database Import	Jernigan,D.; Wentworth,D.; Katz,J.; Barnes,J.; Garten,R.; Xu,X.
EPI790197	NA	United States	2015-Sep-14	A/New Hampshire/40/2015		Other Database Import	Jernigan,D.; Wentworth,D.; Katz,J.; Barnes,J.; Garten,R.; Xu,X.
EPI790198	MP	United States	2015-Sep-14	A/New Hampshire/40/2015		Other Database Import	Jernigan,D.; Wentworth,D.; Katz,J.; Barnes,J.; Garten,R.; Xu,X.
EPI790199	NS	United States	2015-Sep-14	A/New Hampshire/40/2015		Other Database Import	Jernigan,D.; Wentworth,D.; Katz,J.; Barnes,J.; Garten,R.; Xu,X.
EPI790803	PB2	United States	2015-Sep-03	A/Indiana/25/2015		Other Database Import	Jernigan,D.; Wentworth,D.; Katz,J.; Barnes,J.; Garten,R.; Xu,X.
EPI790805	PB1	United States	2015-Sep-03	A/Indiana/25/2015		Other Database Import	Jernigan,D.; Wentworth,D.; Katz,J.; Barnes,J.; Garten,R.; Xu,X.
EPI790807	PA	United States	2015-Sep-03	A/Indiana/25/2015		Other Database Import	Jernigan,D.; Wentworth,D.; Katz,J.; Barnes,J.; Garten,R.; Xu,X.
EPI790809	HA	United States	2015-Sep-03	A/Indiana/25/2015		Other Database Import	Jernigan,D.; Wentworth,D.; Katz,J.; Barnes,J.; Garten,R.; Xu,X.
EPI790810	NP	United States	2015-Sep-03	A/Indiana/25/2015		Other Database Import	Jernigan,D.; Wentworth,D.; Katz,J.; Barnes,J.; Garten,R.; Xu,X.
EPI790812	NA	United States	2015-Sep-03	A/Indiana/25/2015		Other Database Import	Jernigan,D.; Wentworth,D.; Katz,J.; Barnes,J.; Garten,R.; Xu,X.
EPI790814	MP	United States	2015-Sep-03	A/Indiana/25/2015		Other Database Import	Jernigan,D.; Wentworth,D.; Katz,J.; Barnes,J.; Garten,R.; Xu,X.
EPI790816	NS	United States	2015-Sep-03	A/Indiana/25/2015		Other Database Import	Jernigan,D.; Wentworth,D.; Katz,J.; Barnes,J.; Garten,R.; Xu,X.
EPI790158	PB2	United States	2015-Sep-03	A/Indiana/25/2015		Other Database Import	Jernigan,D.; Wentworth,D.; Katz,J.; Barnes,J.; Garten,R.; Xu,X.
EPI790160	PB1	United States	2015-Sep-03	A/Indiana/25/2015		Other Database Import	Jernigan,D.; Wentworth,D.; Katz,J.; Barnes,J.; Garten,R.; Xu,X.
EPI790162	PA	United States	2015-Sep-03	A/Indiana/25/2015		Other Database Import	Jernigan,D.; Wentworth,D.; Katz,J.; Barnes,J.; Garten,R.; Xu,X.
EPI790179	HA	United States	2015-Sep-03	A/Indiana/25/2015		Other Database Import	Jernigan,D.; Wentworth,D.; Katz,J.; Barnes,J.; Garten,R.; Xu,X.
EPI790180	NP	United States	2015-Sep-03	A/Indiana/25/2015		Other Database Import	Jernigan,D.; Wentworth,D.; Katz,J.; Barnes,J.; Garten,R.; Xu,X.
EPI790181	NA	United States	2015-Sep-03	A/Indiana/25/2015		Other Database Import	Jernigan,D.; Wentworth,D.; Katz,J.; Barnes,J.; Garten,R.; Xu,X.
EPI790182	MP	United States	2015-Sep-03	A/Indiana/25/2015		Other Database Import	Jernigan,D.; Wentworth,D.; Katz,J.; Barnes,J.; Garten,R.; Xu,X.
EPI790183	NS	United States	2015-Sep-03	A/Indiana/25/2015		Other Database Import	Jernigan,D.; Wentworth,D.; Katz,J.; Barnes,J.; Garten,R.; Xu,X.
EPI790148	NA	United States	2015-Sep-01	A/Indiana/22/2015		Other Database Import	Jernigan,D.; Wentworth,D.; Katz,J.; Barnes,J.; Garten,R.; Xu,X.
EPI790151	NS	United States	2015-Sep-01	A/Indiana/22/2015		Other Database Import	Jernigan,D.; Wentworth,D.; Katz,J.; Barnes,J.; Garten,R.; Xu,X.
EPI795173	HA	United States	2015-Sep-01	A/Indiana/22/2015		Other Database Import	Jernigan,D.; Wentworth,D.; Katz,J.; Barnes,J.; Garten,R.; Xu,X.
EPI795177	MP	United States	2015-Sep-01	A/Indiana/22/2015		Other Database Import	Jernigan,D.; Wentworth,D.; Katz,J.; Barnes,J.; Garten,R.; Xu,X.
EPI795170	PB2	United States	2015-Sep-01	A/Indiana/22/2015		Other Database Import	Jernigan,D.; Wentworth,D.; Katz,J.; Barnes,J.; Garten,R.; Xu,X.
EPI795171	PB1	United States	2015-Sep-01	A/Indiana/22/2015		Other Database Import	Jernigan,D.; Wentworth,D.; Katz,J.; Barnes,J.; Garten,R.; Xu,X.
EPI795172	PA	United States	2015-Sep-01	A/Indiana/22/2015		Other Database Import	Jernigan,D.; Wentworth,D.; Katz,J.; Barnes,J.; Garten,R.; Xu,X.
EPI795175	NP	United States	2015-Sep-01	A/Indiana/22/2015		Other Database Import	Jernigan,D.; Wentworth,D.; Katz,J.; Barnes,J.; Garten,R.; Xu,X.
EPI790776	MP	United States	2015-Sep-01	A/Indiana/22/2015		Other Database Import	Jernigan,D.; Wentworth,D.; Katz,J.; Barnes,J.; Garten,R.; Xu,X.
EPI790778	NS	United States	2015-Sep-01	A/Indiana/22/2015		Other Database Import	Jernigan,D.; Wentworth,D.; Katz,J.; Barnes,J.; Garten,R.; Xu,X.
EPI791455	PB2	United States	2015-Sep-01	A/Indiana/22/2015		Other Database Import	Jernigan,D.; Wentworth,D.; Katz,J.; Barnes,J.; Garten,R.; Xu,X.
EPI791456	PB1	United States	2015-Sep-01	A/Indiana/22/2015		Other Database Import	Jernigan,D.; Wentworth,D.; Katz,J.; Barnes,J.; Garten,R.; Xu,X.
EPI791457	PA	United States	2015-Sep-01	A/Indiana/22/2015		Other Database Import	Jernigan,D.; Wentworth,D.; Katz,J.; Barnes,J.; Garten,R.; Xu,X.
EPI791460	NA	United States	2015-Sep-01	A/Indiana/22/2015		Other Database Import	Jernigan,D.; Wentworth,D.; Katz,J.; Barnes,J.; Garten,R.; Xu,X.
EPI791458	HA	United States	2015-Sep-01	A/Indiana/22/2015		Other Database Import	Jernigan,D.; Wentworth,D.; Katz,J.; Barnes,J.; Garten,R.; Xu,X.
EPI791459	NP	United States	2015-Sep-01	A/Indiana/22/2015		Other Database Import	Jernigan,D.; Wentworth,D.; Katz,J.; Barnes,J.; Garten,R.; Xu,X.
EPI789897	PB2	United States	2015-Sep-12	A/New Mexico/23/2015		Other Database Import	Jernigan,D.; Wentworth,D.; Katz,J.; Barnes,J.; Garten,R.; Xu,X.
EPI789898	PB1	United States	2015-Sep-12	A/New Mexico/23/2015		Other Database Import	Jernigan,D.; Wentworth,D.; Katz,J.; Barnes,J.; Garten,R.; Xu,X.
EPI789899	PA	United States	2015-Sep-12	A/New Mexico/23/2015		Other Database Import	Jernigan,D.; Wentworth,D.; Katz,J.; Barnes,J.; Garten,R.; Xu,X.
EPI789900	HA	United States	2015-Sep-12	A/New Mexico/23/2015		Other Database Import	Jernigan,D.; Wentworth,D.; Katz,J.; Barnes,J.; Garten,R.; Xu,X.
EPI789901	NP	United States	2015-Sep-12	A/New Mexico/23/2015		Other Database Import	Jernigan,D.; Wentworth,D.; Katz,J.; Barnes,J.; Garten,R.; Xu,X.
EPI789902	NA	United States	2015-Sep-12	A/New Mexico/23/2015		Other Database Import	Jernigan,D.; Wentworth,D.; Katz,J.; Barnes,J.; Garten,R.; Xu,X.
EPI789903	MP	United States	2015-Sep-12	A/New Mexico/23/2015		Other Database Import	Jernigan,D.; Wentworth,D.; Katz,J.; Barnes,J.; Garten,R.; Xu,X.
EPI789904	NS	United States	2015-Sep-12	A/New Mexico/23/2015		Other Database Import	Jernigan,D.; Wentworth,D.; Katz,J.; Barnes,J.; Garten,R.; Xu,X.
EPI790899	NA	United States	2015-Sep-12	A/New Mexico/23/2015		Other Database Import	Jernigan,D.; Wentworth,D.; Katz,J.; Barnes,J.; Garten,R.; Xu,X.
EPI790900	MP	United States	2015-Sep-12	A/New Mexico/23/2015		Other Database Import	Jernigan,D.; Wentworth,D.; Katz,J.; Barnes,J.; Garten,R.; Xu,X.
EPI790901	NS	United States	2015-Sep-12	A/New Mexico/23/2015		Other Database Import	Jernigan,D.; Wentworth,D.; Katz,J.; Barnes,J.; Garten,R.; Xu,X.
EPI791467	PB1	United States	2015-Sep-12	A/New Mexico/23/2015		Other Database Import	Jernigan,D.; Wentworth,D.; Katz,J.; Barnes,J.; Garten,R.; Xu,X.
EPI793604	HA	United States	2015-Sep-17	A/Ohio/27/2015		Other Database Import	Jernigan,D.; Wentworth,D.; Katz,J.; Barnes,J.; Garten,R.; Xu,X.
EPI793605	NP	United States	2015-Sep-17	A/Ohio/27/2015		Other Database Import	Jernigan,D.; Wentworth,D.; Katz,J.; Barnes,J.; Garten,R.; Xu,X.
EPI793606	NA	United States	2015-Sep-17	A/Ohio/27/2015		Other Database Import	Jernigan,D.; Wentworth,D.; Katz,J.; Barnes,J.; Garten,R.; Xu,X.
EPI793607	MP	United States	2015-Sep-17	A/Ohio/27/2015		Other Database Import	Jernigan,D.; Wentworth,D.; Katz,J.; Barnes,J.; Garten,R.; Xu,X.
EPI789879	MP	United States	2015-Sep-17	A/Ohio/27/2015		Other Database Import	Jernigan,D.; Wentworth,D.; Katz,J.; Barnes,J.; Garten,R.; Xu,X.
EPI789880	NS	United States	2015-Sep-17	A/Ohio/27/2015		Other Database Import	Jernigan,D.; Wentworth,D.; Katz,J.; Barnes,J.; Garten,R.; Xu,X.
EPI793601	PB2	United States	2015-Sep-17	A/Ohio/27/2015		Other Database Import	Jernigan,D.; Wentworth,D.; Katz,J.; Barnes,J.; Garten,R.; Xu,X.
EPI793602	PB1	United States	2015-Sep-17	A/Ohio/27/2015		Other Database Import	Jernigan,D.; Wentworth,D.; Katz,J.; Barnes,J.; Garten,R.; Xu,X.
EPI793603	PA	United States	2015-Sep-17	A/Ohio/27/2015		Other Database Import	Jernigan,D.; Wentworth,D.; Katz,J.; Barnes,J.; Garten,R.; Xu,X.
EPI793608	NS	United States	2015-Sep-17	A/Ohio/27/2015		Other Database Import	Jernigan,D.; Wentworth,D.; Katz,J.; Barnes,J.; Garten,R.; Xu,X.
EPI789848	PB2	United States	2015-Sep-17	A/Ohio/27/2015		Other Database Import	Jernigan,D.; Wentworth,D.; Katz,J.; Barnes,J.; Garten,R.; Xu,X.
EPI789849	PB1	United States	2015-Sep-17	A/Ohio/27/2015		Other Database Import	Jernigan,D.; Wentworth,D.; Katz,J.; Barnes,J.; Garten,R.; Xu,X.
EPI789850	PA	United States	2015-Sep-17	A/Ohio/27/2015		Other Database Import	Jernigan,D.; Wentworth,D.; Katz,J.; Barnes,J.; Garten,R.; Xu,X.
EPI789851	HA	United States	2015-Sep-17	A/Ohio/27/2015		Other Database Import	Jernigan,D.; Wentworth,D.; Katz,J.; Barnes,J.; Garten,R.; Xu,X.
EPI789852	NP	United States	2015-Sep-17	A/Ohio/27/2015		Other Database Import	Jernigan,D.; Wentworth,D.; Katz,J.; Barnes,J.; Garten,R.; Xu,X.
EPI789853	NA	United States	2015-Sep-17	A/Ohio/27/2015		Other Database Import	Jernigan,D.; Wentworth,D.; Katz,J.; Barnes,J.; Garten,R.; Xu,X.
EPI790754	HA	United States	2015-Aug-08	A/Alaska/155/2015		Other Database Import	Jernigan,D.; Wentworth,D.; Katz,J.; Barnes,J.; Garten,R.; Xu,X.
EPI790756	NP	United States	2015-Aug-08	A/Alaska/155/2015		Other Database Import	Jernigan,D.; Wentworth,D.; Katz,J.; Barnes,J.; Garten,R.; Xu,X.
EPI790758	NA	United States	2015-Aug-08	A/Alaska/155/2015		Other Database Import	Jernigan,D.; Wentworth,D.; Katz,J.; Barnes,J.; Garten,R.; Xu,X.
EPI790761	MP	United States	2015-Aug-08	A/Alaska/155/2015		Other Database Import	Jernigan,D.; Wentworth,D.; Katz,J.; Barnes,J.; Garten,R.; Xu,X.
EPI790763	NS	United States	2015-Aug-08	A/Alaska/155/2015		Other Database Import	Jernigan,D.; Wentworth,D.; Katz,J.; Barnes,J.; Garten,R.; Xu,X.
EPI790747	PB2	United States	2015-Aug-08	A/Alaska/155/2015		Other Database Import	Jernigan,D.; Wentworth,D.; Katz,J.; Barnes,J.; Garten,R.; Xu,X.
EPI790749	PB1	United States	2015-Aug-08	A/Alaska/155/2015		Other Database Import	Jernigan,D.; Wentworth,D.; Katz,J.; Barnes,J.; Garten,R.; Xu,X.
EPI790752	PA	United States	2015-Aug-08	A/Alaska/155/2015		Other Database Import	Jernigan,D.; Wentworth,D.; Katz,J.; Barnes,J.; Garten,R.; Xu,X.
EPI789833	PB1	United States	2015-Aug-08	A/Alaska/155/2015		Other Database Import	Jernigan,D.; Wentworth,D.; Katz,J.; Barnes,J.; Garten,R.; Xu,X.
EPI789834	PA	United States	2015-Aug-08	A/Alaska/155/2015		Other Database Import	Jernigan,D.; Wentworth,D.; Katz,J.; Barnes,J.; Garten,R.; Xu,X.
EPI789835	HA	United States	2015-Aug-08	A/Alaska/155/2015		Other Database Import	Jernigan,D.; Wentworth,D.; Katz,J.; Barnes,J.; Garten,R.; Xu,X.
EPI789836	NP	United States	2015-Aug-08	A/Alaska/155/2015		Other Database Import	Jernigan,D.; Wentworth,D.; Katz,J.; Barnes,J.; Garten,R.; Xu,X.
EPI789837	NA	United States	2015-Aug-08	A/Alaska/155/2015		Other Database Import	Jernigan,D.; Wentworth,D.; Katz,J.; Barnes,J.; Garten,R.; Xu,X.
EPI789838	MP	United States	2015-Aug-08	A/Alaska/155/2015		Other Database Import	Jernigan,D.; Wentworth,D.; Katz,J.; Barnes,J.; Garten,R.; Xu,X.
EPI789839	NS	United States	2015-Aug-08	A/Alaska/155/2015		Other Database Import	Jernigan,D.; Wentworth,D.; Katz,J.; Barnes,J.; Garten,R.; Xu,X.
EPI789832	PB2	United States	2015-Aug-08	A/Alaska/155/2015		Other Database Import	Jernigan,D.; Wentworth,D.; Katz,J.; Barnes,J.; Garten,R.; Xu,X.
EPI789769	PB2	United States	2015-Jul-20	A/Alaska/152/2015		Other Database Import	Jernigan,D.; Wentworth,D.; Katz,J.; Barnes,J.; Garten,R.; Xu,X.
EPI789772	PB1	United States	2015-Jul-20	A/Alaska/152/2015		Other Database Import	Jernigan,D.; Wentworth,D.; Katz,J.; Barnes,J.; Garten,R.; Xu,X.
EPI789776	PA	United States	2015-Jul-20	A/Alaska/152/2015		Other Database Import	Jernigan,D.; Wentworth,D.; Katz,J.; Barnes,J.; Garten,R.; Xu,X.
EPI789780	HA	United States	2015-Jul-20	A/Alaska/152/2015		Other Database Import	Jernigan,D.; Wentworth,D.; Katz,J.; Barnes,J.; Garten,R.; Xu,X.
EPI789781	NP	United States	2015-Jul-20	A/Alaska/152/2015		Other Database Import	Jernigan,D.; Wentworth,D.; Katz,J.; Barnes,J.; Garten,R.; Xu,X.
EPI789827	MP	United States	2015-Jul-20	A/Alaska/152/2015		Other Database Import	Jernigan,D.; Wentworth,D.; Katz,J.; Barnes,J.; Garten,R.; Xu,X.
EPI790704	PB2	United States	2015-Jul-20	A/Alaska/152/2015		Other Database Import	Jernigan,D.; Wentworth,D.; Katz,J.; Barnes,J.; Garten,R.; Xu,X.
EPI790705	PB1	United States	2015-Jul-20	A/Alaska/152/2015		Other Database Import	Jernigan,D.; Wentworth,D.; Katz,J.; Barnes,J.; Garten,R.; Xu,X.
EPI790706	PA	United States	2015-Jul-20	A/Alaska/152/2015		Other Database Import	Jernigan,D.; Wentworth,D.; Katz,J.; Barnes,J.; Garten,R.; Xu,X.
EPI790709	HA	United States	2015-Jul-20	A/Alaska/152/2015		Other Database Import	Jernigan,D.; Wentworth,D.; Katz,J.; Barnes,J.; Garten,R.; Xu,X.
EPI790710	NP	United States	2015-Jul-20	A/Alaska/152/2015		Other Database Import	Jernigan,D.; Wentworth,D.; Katz,J.; Barnes,J.; Garten,R.; Xu,X.
EPI790712	NA	United States	2015-Jul-20	A/Alaska/152/2015		Other Database Import	Jernigan,D.; Wentworth,D.; Katz,J.; Barnes,J.; Garten,R.; Xu,X.
EPI790714	MP	United States	2015-Jul-20	A/Alaska/152/2015		Other Database Import	Jernigan,D.; Wentworth,D.; Katz,J.; Barnes,J.; Garten,R.; Xu,X.
EPI790716	NS	United States	2015-Jul-20	A/Alaska/152/2015		Other Database Import	Jernigan,D.; Wentworth,D.; Katz,J.; Barnes,J.; Garten,R.; Xu,X.
EPI789748	NS	United States	2015-Jul-20	A/Alaska/152/2015		Other Database Import	Jernigan,D.; Wentworth,D.; Katz,J.; Barnes,J.; Garten,R.; Xu,X.
EPI789828	NA	United States	2015-Jul-20	A/Alaska/152/2015		Other Database Import	Jernigan,D.; Wentworth,D.; Katz,J.; Barnes,J.; Garten,R.; Xu,X.
EPI793445	NS	United States	2015-Sep-18	A/Idaho/25/2015		Other Database Import	Jernigan,D.; Wentworth,D.; Katz,J.; Barnes,J.; Garten,R.; Xu,X.
EPI791239	PB2	United States	2015-Sep-18	A/Idaho/25/2015		Other Database Import	Jernigan,D.; Wentworth,D.; Katz,J.; Barnes,J.; Garten,R.; Xu,X.
EPI791241	PB1	United States	2015-Sep-18	A/Idaho/25/2015		Other Database Import	Jernigan,D.; Wentworth,D.; Katz,J.; Barnes,J.; Garten,R.; Xu,X.
EPI791246	PA	United States	2015-Sep-18	A/Idaho/25/2015		Other Database Import	Jernigan,D.; Wentworth,D.; Katz,J.; Barnes,J.; Garten,R.; Xu,X.
EPI791250	HA	United States	2015-Sep-18	A/Idaho/25/2015		Other Database Import	Jernigan,D.; Wentworth,D.; Katz,J.; Barnes,J.; Garten,R.; Xu,X.
EPI791253	NP	United States	2015-Sep-18	A/Idaho/25/2015		Other Database Import	Jernigan,D.; Wentworth,D.; Katz,J.; Barnes,J.; Garten,R.; Xu,X.
EPI789610	NA	United States	2015-Sep-18	A/Idaho/25/2015		Other Database Import	Jernigan,D.; Wentworth,D.; Katz,J.; Barnes,J.; Garten,R.; Xu,X.
EPI789612	MP	United States	2015-Sep-18	A/Idaho/25/2015		Other Database Import	Jernigan,D.; Wentworth,D.; Katz,J.; Barnes,J.; Garten,R.; Xu,X.
EPI789614	NS	United States	2015-Sep-18	A/Idaho/25/2015		Other Database Import	Jernigan,D.; Wentworth,D.; Katz,J.; Barnes,J.; Garten,R.; Xu,X.
EPI789600	PB2	United States	2015-Sep-18	A/Idaho/25/2015		Other Database Import	Jernigan,D.; Wentworth,D.; Katz,J.; Barnes,J.; Garten,R.; Xu,X.
EPI789602	PB1	United States	2015-Sep-18	A/Idaho/25/2015		Other Database Import	Jernigan,D.; Wentworth,D.; Katz,J.; Barnes,J.; Garten,R.; Xu,X.
EPI789603	PA	United States	2015-Sep-18	A/Idaho/25/2015		Other Database Import	Jernigan,D.; Wentworth,D.; Katz,J.; Barnes,J.; Garten,R.; Xu,X.
EPI793442	NA	United States	2015-Sep-18	A/Idaho/25/2015		Other Database Import	Jernigan,D.; Wentworth,D.; Katz,J.; Barnes,J.; Garten,R.; Xu,X.
EPI793444	MP	United States	2015-Sep-18	A/Idaho/25/2015		Other Database Import	Jernigan,D.; Wentworth,D.; Katz,J.; Barnes,J.; Garten,R.; Xu,X.
EPI789606	HA	United States	2015-Sep-18	A/Idaho/25/2015		Other Database Import	Jernigan,D.; Wentworth,D.; Katz,J.; Barnes,J.; Garten,R.; Xu,X.
EPI789608	NP	United States	2015-Sep-18	A/Idaho/25/2015		Other Database Import	Jernigan,D.; Wentworth,D.; Katz,J.; Barnes,J.; Garten,R.; Xu,X.
EPI789597	PB2	United States	2015-Jul-23	A/Ohio/18/2015		Other Database Import	Jernigan,D.; Wentworth,D.; Katz,J.; Barnes,J.; Garten,R.; Xu,X.
EPI789599	PB1	United States	2015-Jul-23	A/Ohio/18/2015		Other Database Import	Jernigan,D.; Wentworth,D.; Katz,J.; Barnes,J.; Garten,R.; Xu,X.
EPI789601	PA	United States	2015-Jul-23	A/Ohio/18/2015		Other Database Import	Jernigan,D.; Wentworth,D.; Katz,J.; Barnes,J.; Garten,R.; Xu,X.
EPI789604	HA	United States	2015-Jul-23	A/Ohio/18/2015		Other Database Import	Jernigan,D.; Wentworth,D.; Katz,J.; Barnes,J.; Garten,R.; Xu,X.
EPI789605	NP	United States	2015-Jul-23	A/Ohio/18/2015		Other Database Import	Jernigan,D.; Wentworth,D.; Katz,J.; Barnes,J.; Garten,R.; Xu,X.
EPI789607	NA	United States	2015-Jul-23	A/Ohio/18/2015		Other Database Import	Jernigan,D.; Wentworth,D.; Katz,J.; Barnes,J.; Garten,R.; Xu,X.
EPI789609	MP	United States	2015-Jul-23	A/Ohio/18/2015		Other Database Import	Jernigan,D.; Wentworth,D.; Katz,J.; Barnes,J.; Garten,R.; Xu,X.
EPI789611	NS	United States	2015-Jul-23	A/Ohio/18/2015		Other Database Import	Jernigan,D.; Wentworth,D.; Katz,J.; Barnes,J.; Garten,R.; Xu,X.
EPI794931	PB2	United States	2015-Oct-28	A/Florida/80/2015		Other Database Import	Jernigan,D.; Wentworth,D.; Katz,J.; Barnes,J.; Garten,R.; Xu,X.
EPI794932	PB1	United States	2015-Oct-28	A/Florida/80/2015		Other Database Import	Jernigan,D.; Wentworth,D.; Katz,J.; Barnes,J.; Garten,R.; Xu,X.
EPI794934	PA	United States	2015-Oct-28	A/Florida/80/2015		Other Database Import	Jernigan,D.; Wentworth,D.; Katz,J.; Barnes,J.; Garten,R.; Xu,X.
EPI794937	HA	United States	2015-Oct-28	A/Florida/80/2015		Other Database Import	Jernigan,D.; Wentworth,D.; Katz,J.; Barnes,J.; Garten,R.; Xu,X.
EPI794939	NP	United States	2015-Oct-28	A/Florida/80/2015		Other Database Import	Jernigan,D.; Wentworth,D.; Katz,J.; Barnes,J.; Garten,R.; Xu,X.
EPI794942	NA	United States	2015-Oct-28	A/Florida/80/2015		Other Database Import	Jernigan,D.; Wentworth,D.; Katz,J.; Barnes,J.; Garten,R.; Xu,X.
EPI794943	MP	United States	2015-Oct-28	A/Florida/80/2015		Other Database Import	Jernigan,D.; Wentworth,D.; Katz,J.; Barnes,J.; Garten,R.; Xu,X.
EPI794944	NS	United States	2015-Oct-28	A/Florida/80/2015		Other Database Import	Jernigan,D.; Wentworth,D.; Katz,J.; Barnes,J.; Garten,R.; Xu,X.
EPI789558	PB2	United States	2015-Oct-28	A/Florida/80/2015		Other Database Import	Jernigan,D.; Wentworth,D.; Katz,J.; Barnes,J.; Garten,R.; Xu,X.
EPI789561	PB1	United States	2015-Oct-28	A/Florida/80/2015		Other Database Import	Jernigan,D.; Wentworth,D.; Katz,J.; Barnes,J.; Garten,R.; Xu,X.
EPI789562	PA	United States	2015-Oct-28	A/Florida/80/2015		Other Database Import	Jernigan,D.; Wentworth,D.; Katz,J.; Barnes,J.; Garten,R.; Xu,X.
EPI789565	HA	United States	2015-Oct-28	A/Florida/80/2015		Other Database Import	Jernigan,D.; Wentworth,D.; Katz,J.; Barnes,J.; Garten,R.; Xu,X.
EPI789567	NP	United States	2015-Oct-28	A/Florida/80/2015		Other Database Import	Jernigan,D.; Wentworth,D.; Katz,J.; Barnes,J.; Garten,R.; Xu,X.
EPI789569	NA	United States	2015-Oct-28	A/Florida/80/2015		Other Database Import	Jernigan,D.; Wentworth,D.; Katz,J.; Barnes,J.; Garten,R.; Xu,X.
EPI789571	MP	United States	2015-Oct-28	A/Florida/80/2015		Other Database Import	Jernigan,D.; Wentworth,D.; Katz,J.; Barnes,J.; Garten,R.; Xu,X.
EPI789573	NS	United States	2015-Oct-28	A/Florida/80/2015		Other Database Import	Jernigan,D.; Wentworth,D.; Katz,J.; Barnes,J.; Garten,R.; Xu,X.
EPI790311	PB2	United States	2015-Sep-12	A/Michigan/53/2015		Other Database Import	Jernigan,D.; Wentworth,D.; Katz,J.; Barnes,J.; Garten,R.; Xu,X.
EPI790312	PB1	United States	2015-Sep-12	A/Michigan/53/2015		Other Database Import	Jernigan,D.; Wentworth,D.; Katz,J.; Barnes,J.; Garten,R.; Xu,X.
EPI790313	PA	United States	2015-Sep-12	A/Michigan/53/2015		Other Database Import	Jernigan,D.; Wentworth,D.; Katz,J.; Barnes,J.; Garten,R.; Xu,X.
EPI790314	HA	United States	2015-Sep-12	A/Michigan/53/2015		Other Database Import	Jernigan,D.; Wentworth,D.; Katz,J.; Barnes,J.; Garten,R.; Xu,X.
EPI790315	NP	United States	2015-Sep-12	A/Michigan/53/2015		Other Database Import	Jernigan,D.; Wentworth,D.; Katz,J.; Barnes,J.; Garten,R.; Xu,X.
EPI790316	NA	United States	2015-Sep-12	A/Michigan/53/2015		Other Database Import	Jernigan,D.; Wentworth,D.; Katz,J.; Barnes,J.; Garten,R.; Xu,X.
EPI790317	MP	United States	2015-Sep-12	A/Michigan/53/2015		Other Database Import	Jernigan,D.; Wentworth,D.; Katz,J.; Barnes,J.; Garten,R.; Xu,X.
EPI795299	NS	United States	2015-Sep-12	A/Michigan/53/2015		Other Database Import	Jernigan,D.; Wentworth,D.; Katz,J.; Barnes,J.; Garten,R.; Xu,X.
EPI789552	PB2	United States	2015-Sep-12	A/Michigan/53/2015		Other Database Import	Jernigan,D.; Wentworth,D.; Katz,J.; Barnes,J.; Garten,R.; Xu,X.
EPI789555	PB1	United States	2015-Sep-12	A/Michigan/53/2015		Other Database Import	Jernigan,D.; Wentworth,D.; Katz,J.; Barnes,J.; Garten,R.; Xu,X.
EPI789556	PA	United States	2015-Sep-12	A/Michigan/53/2015		Other Database Import	Jernigan,D.; Wentworth,D.; Katz,J.; Barnes,J.; Garten,R.; Xu,X.
EPI789559	HA	United States	2015-Sep-12	A/Michigan/53/2015		Other Database Import	Jernigan,D.; Wentworth,D.; Katz,J.; Barnes,J.; Garten,R.; Xu,X.
EPI789560	NP	United States	2015-Sep-12	A/Michigan/53/2015		Other Database Import	Jernigan,D.; Wentworth,D.; Katz,J.; Barnes,J.; Garten,R.; Xu,X.
EPI789563	NA	United States	2015-Sep-12	A/Michigan/53/2015		Other Database Import	Jernigan,D.; Wentworth,D.; Katz,J.; Barnes,J.; Garten,R.; Xu,X.
EPI789564	MP	United States	2015-Sep-12	A/Michigan/53/2015		Other Database Import	Jernigan,D.; Wentworth,D.; Katz,J.; Barnes,J.; Garten,R.; Xu,X.
EPI789566	NS	United States	2015-Sep-12	A/Michigan/53/2015		Other Database Import	Jernigan,D.; Wentworth,D.; Katz,J.; Barnes,J.; Garten,R.; Xu,X.
EPI793448	PB2	United States	2015-Aug-19	A/Vermont/08/2015		Other Database Import	Jernigan,D.; Wentworth,D.; Katz,J.; Barnes,J.; Garten,R.; Xu,X.
EPI793450	PB1	United States	2015-Aug-19	A/Vermont/08/2015		Other Database Import	Jernigan,D.; Wentworth,D.; Katz,J.; Barnes,J.; Garten,R.; Xu,X.
EPI793451	PA	United States	2015-Aug-19	A/Vermont/08/2015		Other Database Import	Jernigan,D.; Wentworth,D.; Katz,J.; Barnes,J.; Garten,R.; Xu,X.
EPI793459	NS	United States	2015-Aug-19	A/Vermont/08/2015		Other Database Import	Jernigan,D.; Wentworth,D.; Katz,J.; Barnes,J.; Garten,R.; Xu,X.
EPI789541	PB2	United States	2015-Aug-19	A/Vermont/08/2015		Other Database Import	Jernigan,D.; Wentworth,D.; Katz,J.; Barnes,J.; Garten,R.; Xu,X.
EPI789543	PB1	United States	2015-Aug-19	A/Vermont/08/2015		Other Database Import	Jernigan,D.; Wentworth,D.; Katz,J.; Barnes,J.; Garten,R.; Xu,X.
EPI789546	PA	United States	2015-Aug-19	A/Vermont/08/2015		Other Database Import	Jernigan,D.; Wentworth,D.; Katz,J.; Barnes,J.; Garten,R.; Xu,X.
EPI789548	HA	United States	2015-Aug-19	A/Vermont/08/2015		Other Database Import	Jernigan,D.; Wentworth,D.; Katz,J.; Barnes,J.; Garten,R.; Xu,X.
EPI789550	NP	United States	2015-Aug-19	A/Vermont/08/2015		Other Database Import	Jernigan,D.; Wentworth,D.; Katz,J.; Barnes,J.; Garten,R.; Xu,X.
EPI789553	NA	United States	2015-Aug-19	A/Vermont/08/2015		Other Database Import	Jernigan,D.; Wentworth,D.; Katz,J.; Barnes,J.; Garten,R.; Xu,X.
EPI789554	MP	United States	2015-Aug-19	A/Vermont/08/2015		Other Database Import	Jernigan,D.; Wentworth,D.; Katz,J.; Barnes,J.; Garten,R.; Xu,X.
EPI789557	NS	United States	2015-Aug-19	A/Vermont/08/2015		Other Database Import	Jernigan,D.; Wentworth,D.; Katz,J.; Barnes,J.; Garten,R.; Xu,X.
EPI793454	HA	United States	2015-Aug-19	A/Vermont/08/2015		Other Database Import	Jernigan,D.; Wentworth,D.; Katz,J.; Barnes,J.; Garten,R.; Xu,X.
EPI793456	NP	United States	2015-Aug-19	A/Vermont/08/2015		Other Database Import	Jernigan,D.; Wentworth,D.; Katz,J.; Barnes,J.; Garten,R.; Xu,X.
EPI793457	NA	United States	2015-Aug-19	A/Vermont/08/2015		Other Database Import	Jernigan,D.; Wentworth,D.; Katz,J.; Barnes,J.; Garten,R.; Xu,X.
EPI793458	MP	United States	2015-Aug-19	A/Vermont/08/2015		Other Database Import	Jernigan,D.; Wentworth,D.; Katz,J.; Barnes,J.; Garten,R.; Xu,X.
EPI789575	PB2	United States	2015-Aug-16	A/Alaska/192/2015		Other Database Import	Jernigan,D.; Wentworth,D.; Katz,J.; Barnes,J.; Garten,R.; Xu,X.
EPI789532	PB1	United States	2015-Aug-16	A/Alaska/192/2015		Other Database Import	Jernigan,D.; Wentworth,D.; Katz,J.; Barnes,J.; Garten,R.; Xu,X.
EPI789533	PA	United States	2015-Aug-16	A/Alaska/192/2015		Other Database Import	Jernigan,D.; Wentworth,D.; Katz,J.; Barnes,J.; Garten,R.; Xu,X.
EPI789534	HA	United States	2015-Aug-16	A/Alaska/192/2015		Other Database Import	Jernigan,D.; Wentworth,D.; Katz,J.; Barnes,J.; Garten,R.; Xu,X.
EPI789535	NP	United States	2015-Aug-16	A/Alaska/192/2015		Other Database Import	Jernigan,D.; Wentworth,D.; Katz,J.; Barnes,J.; Garten,R.; Xu,X.
EPI789536	NA	United States	2015-Aug-16	A/Alaska/192/2015		Other Database Import	Jernigan,D.; Wentworth,D.; Katz,J.; Barnes,J.; Garten,R.; Xu,X.
EPI789537	MP	United States	2015-Aug-16	A/Alaska/192/2015		Other Database Import	Jernigan,D.; Wentworth,D.; Katz,J.; Barnes,J.; Garten,R.; Xu,X.
EPI789538	NS	United States	2015-Aug-16	A/Alaska/192/2015		Other Database Import	Jernigan,D.; Wentworth,D.; Katz,J.; Barnes,J.; Garten,R.; Xu,X.
EPI795112	PA	United States	2015-Aug-15	A/Alaska/188/2015		Other Database Import	Jernigan,D.; Wentworth,D.; Katz,J.; Barnes,J.; Garten,R.; Xu,X.
EPI789450	NA	United States	2015-Aug-15	A/Alaska/188/2015		Other Database Import	Jernigan,D.; Wentworth,D.; Katz,J.; Barnes,J.; Garten,R.; Xu,X.
EPI789452	MP	United States	2015-Aug-15	A/Alaska/188/2015		Other Database Import	Jernigan,D.; Wentworth,D.; Katz,J.; Barnes,J.; Garten,R.; Xu,X.
EPI789454	NS	United States	2015-Aug-15	A/Alaska/188/2015		Other Database Import	Jernigan,D.; Wentworth,D.; Katz,J.; Barnes,J.; Garten,R.; Xu,X.
EPI789447	HA	United States	2015-Aug-15	A/Alaska/188/2015		Other Database Import	Jernigan,D.; Wentworth,D.; Katz,J.; Barnes,J.; Garten,R.; Xu,X.
EPI789448	NP	United States	2015-Aug-15	A/Alaska/188/2015		Other Database Import	Jernigan,D.; Wentworth,D.; Katz,J.; Barnes,J.; Garten,R.; Xu,X.
EPI793516	PB1	United States	2015-Aug-15	A/Alaska/188/2015		Other Database Import	Jernigan,D.; Wentworth,D.; Katz,J.; Barnes,J.; Garten,R.; Xu,X.
EPI789831	PB2	United States	2015-Aug-15	A/Alaska/188/2015		Other Database Import	Jernigan,D.; Wentworth,D.; Katz,J.; Barnes,J.; Garten,R.; Xu,X.
EPI789394	PB2	United States	2015-Aug-25	A/New York/65/2015		Other Database Import	Jernigan,D.; Wentworth,D.; Katz,J.; Barnes,J.; Garten,R.; Xu,X.
EPI789395	PB1	United States	2015-Aug-25	A/New York/65/2015		Other Database Import	Jernigan,D.; Wentworth,D.; Katz,J.; Barnes,J.; Garten,R.; Xu,X.
EPI789396	PA	United States	2015-Aug-25	A/New York/65/2015		Other Database Import	Jernigan,D.; Wentworth,D.; Katz,J.; Barnes,J.; Garten,R.; Xu,X.
EPI789397	HA	United States	2015-Aug-25	A/New York/65/2015		Other Database Import	Jernigan,D.; Wentworth,D.; Katz,J.; Barnes,J.; Garten,R.; Xu,X.
EPI789398	NP	United States	2015-Aug-25	A/New York/65/2015		Other Database Import	Jernigan,D.; Wentworth,D.; Katz,J.; Barnes,J.; Garten,R.; Xu,X.
EPI789399	NA	United States	2015-Aug-25	A/New York/65/2015		Other Database Import	Jernigan,D.; Wentworth,D.; Katz,J.; Barnes,J.; Garten,R.; Xu,X.
EPI789400	MP	United States	2015-Aug-25	A/New York/65/2015		Other Database Import	Jernigan,D.; Wentworth,D.; Katz,J.; Barnes,J.; Garten,R.; Xu,X.
EPI789401	NS	United States	2015-Aug-25	A/New York/65/2015		Other Database Import	Jernigan,D.; Wentworth,D.; Katz,J.; Barnes,J.; Garten,R.; Xu,X.
EPI789386	PB2	United States	2015-Sep-02	A/New Hampshire/38/2015		Other Database Import	Jernigan,D.; Wentworth,D.; Katz,J.; Barnes,J.; Garten,R.; Xu,X.
EPI789387	PB1	United States	2015-Sep-02	A/New Hampshire/38/2015		Other Database Import	Jernigan,D.; Wentworth,D.; Katz,J.; Barnes,J.; Garten,R.; Xu,X.
EPI789388	PA	United States	2015-Sep-02	A/New Hampshire/38/2015		Other Database Import	Jernigan,D.; Wentworth,D.; Katz,J.; Barnes,J.; Garten,R.; Xu,X.
EPI789389	HA	United States	2015-Sep-02	A/New Hampshire/38/2015		Other Database Import	Jernigan,D.; Wentworth,D.; Katz,J.; Barnes,J.; Garten,R.; Xu,X.
EPI789390	NP	United States	2015-Sep-02	A/New Hampshire/38/2015		Other Database Import	Jernigan,D.; Wentworth,D.; Katz,J.; Barnes,J.; Garten,R.; Xu,X.
EPI789391	NA	United States	2015-Sep-02	A/New Hampshire/38/2015		Other Database Import	Jernigan,D.; Wentworth,D.; Katz,J.; Barnes,J.; Garten,R.; Xu,X.
EPI789392	MP	United States	2015-Sep-02	A/New Hampshire/38/2015		Other Database Import	Jernigan,D.; Wentworth,D.; Katz,J.; Barnes,J.; Garten,R.; Xu,X.
EPI789393	NS	United States	2015-Sep-02	A/New Hampshire/38/2015		Other Database Import	Jernigan,D.; Wentworth,D.; Katz,J.; Barnes,J.; Garten,R.; Xu,X.
EPI795088	PB2	United States	2015-Oct-22	A/Pennsylvania/40/2015		Other Database Import	Jernigan,D.; Wentworth,D.; Katz,J.; Barnes,J.; Garten,R.; Xu,X.
EPI795093	PB1	United States	2015-Oct-22	A/Pennsylvania/40/2015		Other Database Import	Jernigan,D.; Wentworth,D.; Katz,J.; Barnes,J.; Garten,R.; Xu,X.
EPI795095	PA	United States	2015-Oct-22	A/Pennsylvania/40/2015		Other Database Import	Jernigan,D.; Wentworth,D.; Katz,J.; Barnes,J.; Garten,R.; Xu,X.
EPI795097	HA	United States	2015-Oct-22	A/Pennsylvania/40/2015		Other Database Import	Jernigan,D.; Wentworth,D.; Katz,J.; Barnes,J.; Garten,R.; Xu,X.
EPI795101	NA	United States	2015-Oct-22	A/Pennsylvania/40/2015		Other Database Import	Jernigan,D.; Wentworth,D.; Katz,J.; Barnes,J.; Garten,R.; Xu,X.
EPI795105	MP	United States	2015-Oct-22	A/Pennsylvania/40/2015		Other Database Import	Jernigan,D.; Wentworth,D.; Katz,J.; Barnes,J.; Garten,R.; Xu,X.
EPI789385	NP	United States	2015-Oct-22	A/Pennsylvania/40/2015		Other Database Import	Jernigan,D.; Wentworth,D.; Katz,J.; Barnes,J.; Garten,R.; Xu,X.
EPI789402	NS	United States	2015-Oct-22	A/Pennsylvania/40/2015		Other Database Import	Jernigan,D.; Wentworth,D.; Katz,J.; Barnes,J.; Garten,R.; Xu,X.
EPI789311	PB2	United States	2015-Aug-18	A/Tennessee/18/2015		Other Database Import	Jernigan,D.; Wentworth,D.; Katz,J.; Barnes,J.; Garten,R.; Xu,X.
EPI789312	PB1	United States	2015-Aug-18	A/Tennessee/18/2015		Other Database Import	Jernigan,D.; Wentworth,D.; Katz,J.; Barnes,J.; Garten,R.; Xu,X.
EPI789314	PA	United States	2015-Aug-18	A/Tennessee/18/2015		Other Database Import	Jernigan,D.; Wentworth,D.; Katz,J.; Barnes,J.; Garten,R.; Xu,X.
EPI789317	HA	United States	2015-Aug-18	A/Tennessee/18/2015		Other Database Import	Jernigan,D.; Wentworth,D.; Katz,J.; Barnes,J.; Garten,R.; Xu,X.
EPI789319	NP	United States	2015-Aug-18	A/Tennessee/18/2015		Other Database Import	Jernigan,D.; Wentworth,D.; Katz,J.; Barnes,J.; Garten,R.; Xu,X.
EPI789322	NA	United States	2015-Aug-18	A/Tennessee/18/2015		Other Database Import	Jernigan,D.; Wentworth,D.; Katz,J.; Barnes,J.; Garten,R.; Xu,X.
EPI789323	MP	United States	2015-Aug-18	A/Tennessee/18/2015		Other Database Import	Jernigan,D.; Wentworth,D.; Katz,J.; Barnes,J.; Garten,R.; Xu,X.
EPI789325	NS	United States	2015-Aug-18	A/Tennessee/18/2015		Other Database Import	Jernigan,D.; Wentworth,D.; Katz,J.; Barnes,J.; Garten,R.; Xu,X.
EPI789301	HA	United States	2015-Aug-09	A/Florida/60/2015		Other Database Import	Jernigan,D.; Wentworth,D.; Katz,J.; Barnes,J.; Garten,R.; Xu,X.
EPI789302	NP	United States	2015-Aug-09	A/Florida/60/2015		Other Database Import	Jernigan,D.; Wentworth,D.; Katz,J.; Barnes,J.; Garten,R.; Xu,X.
EPI789303	NA	United States	2015-Aug-09	A/Florida/60/2015		Other Database Import	Jernigan,D.; Wentworth,D.; Katz,J.; Barnes,J.; Garten,R.; Xu,X.
EPI789304	MP	United States	2015-Aug-09	A/Florida/60/2015		Other Database Import	Jernigan,D.; Wentworth,D.; Katz,J.; Barnes,J.; Garten,R.; Xu,X.
EPI789305	NS	United States	2015-Aug-09	A/Florida/60/2015		Other Database Import	Jernigan,D.; Wentworth,D.; Katz,J.; Barnes,J.; Garten,R.; Xu,X.
EPI789298	PB2	United States	2015-Aug-09	A/Florida/60/2015		Other Database Import	Jernigan,D.; Wentworth,D.; Katz,J.; Barnes,J.; Garten,R.; Xu,X.
EPI789299	PB1	United States	2015-Aug-09	A/Florida/60/2015		Other Database Import	Jernigan,D.; Wentworth,D.; Katz,J.; Barnes,J.; Garten,R.; Xu,X.
EPI789300	PA	United States	2015-Aug-09	A/Florida/60/2015		Other Database Import	Jernigan,D.; Wentworth,D.; Katz,J.; Barnes,J.; Garten,R.; Xu,X.
EPI787404	NP	United States	2015-Sep-09	A/Alaska/232/2015	WHO Collaborating Centre for Reference and Research on Influenza	Centers for Disease Control and Prevention
EPI787405	NS	United States	2015-Sep-09	A/Alaska/232/2015	WHO Collaborating Centre for Reference and Research on Influenza	Centers for Disease Control and Prevention
EPI787406	MP	United States	2015-Sep-09	A/Alaska/232/2015	WHO Collaborating Centre for Reference and Research on Influenza	Centers for Disease Control and Prevention
EPI787410	NA	United States	2015-Sep-09	A/Alaska/232/2015	WHO Collaborating Centre for Reference and Research on Influenza	Centers for Disease Control and Prevention
EPI787411	HA	United States	2015-Sep-09	A/Alaska/232/2015	WHO Collaborating Centre for Reference and Research on Influenza	Centers for Disease Control and Prevention
EPI787407	PA	United States	2015-Sep-09	A/Alaska/232/2015	WHO Collaborating Centre for Reference and Research on Influenza	Centers for Disease Control and Prevention
EPI787408	PB2	United States	2015-Sep-09	A/Alaska/232/2015	WHO Collaborating Centre for Reference and Research on Influenza	Centers for Disease Control and Prevention
EPI787409	PB1	United States	2015-Sep-09	A/Alaska/232/2015	WHO Collaborating Centre for Reference and Research on Influenza	Centers for Disease Control and Prevention
EPI770861	PA	Bangladesh	2015-Oct-05	A/Bangladesh/1014003/2015	Institute of Epidemiology Disease Control and Research (IEDCR) & Bangladesh National Influenza Centre (NIC)	Centers for Disease Control and Prevention
EPI770862	PB2	Bangladesh	2015-Oct-05	A/Bangladesh/1014003/2015	Institute of Epidemiology Disease Control and Research (IEDCR) & Bangladesh National Influenza Centre (NIC)	Centers for Disease Control and Prevention
EPI770863	PB1	Bangladesh	2015-Oct-05	A/Bangladesh/1014003/2015	Institute of Epidemiology Disease Control and Research (IEDCR) & Bangladesh National Influenza Centre (NIC)	Centers for Disease Control and Prevention
EPI770858	NP	Bangladesh	2015-Oct-05	A/Bangladesh/1014003/2015	Institute of Epidemiology Disease Control and Research (IEDCR) & Bangladesh National Influenza Centre (NIC)	Centers for Disease Control and Prevention
EPI770859	NS	Bangladesh	2015-Oct-05	A/Bangladesh/1014003/2015	Institute of Epidemiology Disease Control and Research (IEDCR) & Bangladesh National Influenza Centre (NIC)	Centers for Disease Control and Prevention
EPI770860	MP	Bangladesh	2015-Oct-05	A/Bangladesh/1014003/2015	Institute of Epidemiology Disease Control and Research (IEDCR) & Bangladesh National Influenza Centre (NIC)	Centers for Disease Control and Prevention
EPI770864	NA	Bangladesh	2015-Oct-05	A/Bangladesh/1014003/2015	Institute of Epidemiology Disease Control and Research (IEDCR) & Bangladesh National Influenza Centre (NIC)	Centers for Disease Control and Prevention
EPI770865	HA	Bangladesh	2015-Oct-05	A/Bangladesh/1014003/2015	Institute of Epidemiology Disease Control and Research (IEDCR) & Bangladesh National Influenza Centre (NIC)	Centers for Disease Control and Prevention
EPI769503	HA	Niger	2015-Sep-28	A/Niger/3109/2015	Centre de Recherche Medicale et Sanitaire (CERMES)	Crick Worldwide Influenza Centre
EPI769504	NA	Niger	2015-Sep-28	A/Niger/3109/2015	Centre de Recherche Medicale et Sanitaire (CERMES)	Crick Worldwide Influenza Centre
EPI752181	PA	Burkina Faso	2015-Oct-14	A/Burkina Faso/640/2015	IRSS	Centers for Disease Control and Prevention
EPI752182	PB2	Burkina Faso	2015-Oct-14	A/Burkina Faso/640/2015	IRSS	Centers for Disease Control and Prevention
EPI752183	PB1	Burkina Faso	2015-Oct-14	A/Burkina Faso/640/2015	IRSS	Centers for Disease Control and Prevention
EPI752184	NA	Burkina Faso	2015-Oct-14	A/Burkina Faso/640/2015	IRSS	Centers for Disease Control and Prevention
EPI752185	HA	Burkina Faso	2015-Oct-14	A/Burkina Faso/640/2015	IRSS	Centers for Disease Control and Prevention
EPI752178	NP	Burkina Faso	2015-Oct-14	A/Burkina Faso/640/2015	IRSS	Centers for Disease Control and Prevention
EPI752179	NS	Burkina Faso	2015-Oct-14	A/Burkina Faso/640/2015	IRSS	Centers for Disease Control and Prevention
EPI752180	MP	Burkina Faso	2015-Oct-14	A/Burkina Faso/640/2015	IRSS	Centers for Disease Control and Prevention
EPI752173	PA	Burkina Faso	2015-Oct-08	A/Burkina Faso/138/2015	IRSS	Centers for Disease Control and Prevention
EPI752174	PB2	Burkina Faso	2015-Oct-08	A/Burkina Faso/138/2015	IRSS	Centers for Disease Control and Prevention
EPI752175	PB1	Burkina Faso	2015-Oct-08	A/Burkina Faso/138/2015	IRSS	Centers for Disease Control and Prevention
EPI752176	NA	Burkina Faso	2015-Oct-08	A/Burkina Faso/138/2015	IRSS	Centers for Disease Control and Prevention
EPI752177	HA	Burkina Faso	2015-Oct-08	A/Burkina Faso/138/2015	IRSS	Centers for Disease Control and Prevention
EPI752170	NP	Burkina Faso	2015-Oct-08	A/Burkina Faso/138/2015	IRSS	Centers for Disease Control and Prevention
EPI752171	NS	Burkina Faso	2015-Oct-08	A/Burkina Faso/138/2015	IRSS	Centers for Disease Control and Prevention
EPI752172	MP	Burkina Faso	2015-Oct-08	A/Burkina Faso/138/2015	IRSS	Centers for Disease Control and Prevention
EPI752085	PA	Bangladesh	2015-Sep-08	A/Bangladesh/910004/2015	Institute of Epidemiology Disease Control and Research (IEDCR) & Bangladesh National Influenza Centre (NIC)	Centers for Disease Control and Prevention
EPI752086	PB2	Bangladesh	2015-Sep-08	A/Bangladesh/910004/2015	Institute of Epidemiology Disease Control and Research (IEDCR) & Bangladesh National Influenza Centre (NIC)	Centers for Disease Control and Prevention
EPI752087	PB1	Bangladesh	2015-Sep-08	A/Bangladesh/910004/2015	Institute of Epidemiology Disease Control and Research (IEDCR) & Bangladesh National Influenza Centre (NIC)	Centers for Disease Control and Prevention
EPI752082	NP	Bangladesh	2015-Sep-08	A/Bangladesh/910004/2015	Institute of Epidemiology Disease Control and Research (IEDCR) & Bangladesh National Influenza Centre (NIC)	Centers for Disease Control and Prevention
EPI752083	NS	Bangladesh	2015-Sep-08	A/Bangladesh/910004/2015	Institute of Epidemiology Disease Control and Research (IEDCR) & Bangladesh National Influenza Centre (NIC)	Centers for Disease Control and Prevention
EPI752084	MP	Bangladesh	2015-Sep-08	A/Bangladesh/910004/2015	Institute of Epidemiology Disease Control and Research (IEDCR) & Bangladesh National Influenza Centre (NIC)	Centers for Disease Control and Prevention
EPI752088	NA	Bangladesh	2015-Sep-08	A/Bangladesh/910004/2015	Institute of Epidemiology Disease Control and Research (IEDCR) & Bangladesh National Influenza Centre (NIC)	Centers for Disease Control and Prevention
EPI752089	HA	Bangladesh	2015-Sep-08	A/Bangladesh/910004/2015	Institute of Epidemiology Disease Control and Research (IEDCR) & Bangladesh National Influenza Centre (NIC)	Centers for Disease Control and Prevention
EPI752078	PA	Bangladesh	2015-Sep-14	A/Bangladesh/908004/2015	Institute of Epidemiology Disease Control and Research (IEDCR) & Bangladesh National Influenza Centre (NIC)	Centers for Disease Control and Prevention
EPI752079	PB1	Bangladesh	2015-Sep-14	A/Bangladesh/908004/2015	Institute of Epidemiology Disease Control and Research (IEDCR) & Bangladesh National Influenza Centre (NIC)	Centers for Disease Control and Prevention
EPI752075	NP	Bangladesh	2015-Sep-14	A/Bangladesh/908004/2015	Institute of Epidemiology Disease Control and Research (IEDCR) & Bangladesh National Influenza Centre (NIC)	Centers for Disease Control and Prevention
EPI752076	NS	Bangladesh	2015-Sep-14	A/Bangladesh/908004/2015	Institute of Epidemiology Disease Control and Research (IEDCR) & Bangladesh National Influenza Centre (NIC)	Centers for Disease Control and Prevention
EPI752077	MP	Bangladesh	2015-Sep-14	A/Bangladesh/908004/2015	Institute of Epidemiology Disease Control and Research (IEDCR) & Bangladesh National Influenza Centre (NIC)	Centers for Disease Control and Prevention
EPI752080	NA	Bangladesh	2015-Sep-14	A/Bangladesh/908004/2015	Institute of Epidemiology Disease Control and Research (IEDCR) & Bangladesh National Influenza Centre (NIC)	Centers for Disease Control and Prevention
EPI752081	HA	Bangladesh	2015-Sep-14	A/Bangladesh/908004/2015	Institute of Epidemiology Disease Control and Research (IEDCR) & Bangladesh National Influenza Centre (NIC)	Centers for Disease Control and Prevention
EPI750900	HA	Australia	2015-Oct-18	A/Townsville/37/2015	Queensland Health Scientific Services	WHO Collaborating Centre for Reference and Research on Influenza	Deng,Y-M.; Iannello,P.; Spirason,N.; Lau,H.; Komadina,N.
EPI751038	NA	Australia	2015-Oct-18	A/Townsville/37/2015	Queensland Health Scientific Services	WHO Collaborating Centre for Reference and Research on Influenza	Deng,Y-M.; Iannello,P.; Spirason,N.; Lau,H.; Komadina,N.
EPI750894	HA	Australia	2015-Oct-13	A/Sydney/183/2015	Westmead Hospital	WHO Collaborating Centre for Reference and Research on Influenza	Deng,Y-M.; Iannello,P.; Spirason,N.; Lau,H.; Komadina,N.
EPI751035	NA	Australia	2015-Oct-13	A/Sydney/183/2015	Westmead Hospital	WHO Collaborating Centre for Reference and Research on Influenza	Deng,Y-M.; Iannello,P.; Spirason,N.; Lau,H.; Komadina,N.
EPI750892	HA	Australia	2015-Oct-26	A/Sydney/241/2015	Westmead Hospital	WHO Collaborating Centre for Reference and Research on Influenza	Deng,Y-M.; Iannello,P.; Spirason,N.; Lau,H.; Komadina,N.
EPI751034	NA	Australia	2015-Oct-26	A/Sydney/241/2015	Westmead Hospital	WHO Collaborating Centre for Reference and Research on Influenza	Deng,Y-M.; Iannello,P.; Spirason,N.; Lau,H.; Komadina,N.
EPI750890	HA	Australia	2015-Sep-13	A/Sydney/242/2015	Westmead Hospital	WHO Collaborating Centre for Reference and Research on Influenza	Deng,Y-M.; Iannello,P.; Spirason,N.; Lau,H.; Komadina,N.
EPI751033	NA	Australia	2015-Sep-13	A/Sydney/242/2015	Westmead Hospital	WHO Collaborating Centre for Reference and Research on Influenza	Deng,Y-M.; Iannello,P.; Spirason,N.; Lau,H.; Komadina,N.
EPI750874	HA	Australia	2015-Sep-01	A/Victoria/2118/2015	Alfred Hospital	WHO Collaborating Centre for Reference and Research on Influenza	Deng,Y-M.; Iannello,P.; Spirason,N.; Lau,H.; Komadina,N.
EPI751025	NA	Australia	2015-Sep-01	A/Victoria/2118/2015	Alfred Hospital	WHO Collaborating Centre for Reference and Research on Influenza	Deng,Y-M.; Iannello,P.; Spirason,N.; Lau,H.; Komadina,N.
EPI750872	HA	Australia	2015-Sep-11	A/Canberra/91/2015	Canberra Hospital	WHO Collaborating Centre for Reference and Research on Influenza	Deng,Y-M.; Iannello,P.; Spirason,N.; Lau,H.; Komadina,N.
EPI751024	NA	Australia	2015-Sep-11	A/Canberra/91/2015	Canberra Hospital	WHO Collaborating Centre for Reference and Research on Influenza	Deng,Y-M.; Iannello,P.; Spirason,N.; Lau,H.; Komadina,N.
EPI750864	HA	Australia	2015-Oct-11	A/Sydney/221/2015	Westmead Hospital	WHO Collaborating Centre for Reference and Research on Influenza	Deng,Y-M.; Iannello,P.; Spirason,N.; Lau,H.; Komadina,N.
EPI751020	NA	Australia	2015-Oct-11	A/Sydney/221/2015	Westmead Hospital	WHO Collaborating Centre for Reference and Research on Influenza	Deng,Y-M.; Iannello,P.; Spirason,N.; Lau,H.; Komadina,N.
EPI750862	HA	Australia	2015-Oct-07	A/Sydney/216/2015	Westmead Hospital	WHO Collaborating Centre for Reference and Research on Influenza	Deng,Y-M.; Iannello,P.; Spirason,N.; Lau,H.; Komadina,N.
EPI751019	NA	Australia	2015-Oct-07	A/Sydney/216/2015	Westmead Hospital	WHO Collaborating Centre for Reference and Research on Influenza	Deng,Y-M.; Iannello,P.; Spirason,N.; Lau,H.; Komadina,N.
EPI750856	HA	Australia	2015-Aug-24	A/Victoria/56/2015	Victorian Infectious Diseases Reference Laboratory	WHO Collaborating Centre for Reference and Research on Influenza	Deng,Y-M.; Iannello,P.; Spirason,N.; Lau,H.; Komadina,N.
EPI751016	NA	Australia	2015-Aug-24	A/Victoria/56/2015	Victorian Infectious Diseases Reference Laboratory	WHO Collaborating Centre for Reference and Research on Influenza	Deng,Y-M.; Iannello,P.; Spirason,N.; Lau,H.; Komadina,N.
EPI750849	HA	Australia	2015-Sep-17	A/South Australia/166/2015	Institute of Medical and Veterinary Science (IMVS)	WHO Collaborating Centre for Reference and Research on Influenza	Deng,Y-M.; Iannello,P.; Spirason,N.; Lau,H.; Komadina,N.
EPI751013	NA	Australia	2015-Sep-17	A/South Australia/166/2015	Institute of Medical and Veterinary Science (IMVS)	WHO Collaborating Centre for Reference and Research on Influenza	Deng,Y-M.; Iannello,P.; Spirason,N.; Lau,H.; Komadina,N.
EPI750840	HA	Australia	2015-Aug-28	A/Victoria/58/2015	Victorian Infectious Diseases Reference Laboratory	WHO Collaborating Centre for Reference and Research on Influenza	Deng,Y-M.; Iannello,P.; Spirason,N.; Lau,H.; Komadina,N.
EPI751008	NA	Australia	2015-Aug-28	A/Victoria/58/2015	Victorian Infectious Diseases Reference Laboratory	WHO Collaborating Centre for Reference and Research on Influenza	Deng,Y-M.; Iannello,P.; Spirason,N.; Lau,H.; Komadina,N.
EPI750838	HA	Australia	2015-Aug-17	A/Victoria/49/2015	Victorian Infectious Diseases Reference Laboratory	WHO Collaborating Centre for Reference and Research on Influenza	Deng,Y-M.; Iannello,P.; Spirason,N.; Lau,H.; Komadina,N.
EPI751007	NA	Australia	2015-Aug-17	A/Victoria/49/2015	Victorian Infectious Diseases Reference Laboratory	WHO Collaborating Centre for Reference and Research on Influenza	Deng,Y-M.; Iannello,P.; Spirason,N.; Lau,H.; Komadina,N.
EPI750830	HA	Australia	2015-Oct-20	A/South Australia/165/2015	Institute of Medical and Veterinary Science (IMVS)	WHO Collaborating Centre for Reference and Research on Influenza	Deng,Y-M.; Iannello,P.; Spirason,N.; Lau,H.; Komadina,N.
EPI751003	NA	Australia	2015-Oct-20	A/South Australia/165/2015	Institute of Medical and Veterinary Science (IMVS)	WHO Collaborating Centre for Reference and Research on Influenza	Deng,Y-M.; Iannello,P.; Spirason,N.; Lau,H.; Komadina,N.
EPI750824	HA	Australia	2015-Oct-19	A/South Australia/162/2015	Institute of Medical and Veterinary Science (IMVS)	WHO Collaborating Centre for Reference and Research on Influenza	Deng,Y-M.; Iannello,P.; Spirason,N.; Lau,H.; Komadina,N.
EPI751000	NA	Australia	2015-Oct-19	A/South Australia/162/2015	Institute of Medical and Veterinary Science (IMVS)	WHO Collaborating Centre for Reference and Research on Influenza	Deng,Y-M.; Iannello,P.; Spirason,N.; Lau,H.; Komadina,N.
EPI750820	HA	Australia	2015-Aug-19	A/Victoria/51/2015	Victorian Infectious Diseases Reference Laboratory	WHO Collaborating Centre for Reference and Research on Influenza	Deng,Y-M.; Iannello,P.; Spirason,N.; Lau,H.; Komadina,N.
EPI750998	NA	Australia	2015-Aug-19	A/Victoria/51/2015	Victorian Infectious Diseases Reference Laboratory	WHO Collaborating Centre for Reference and Research on Influenza	Deng,Y-M.; Iannello,P.; Spirason,N.; Lau,H.; Komadina,N.
EPI750818	HA	Australia	2015-Oct-08	A/Darwin/1000/2015	Institute of Medical and Veterinary Science (IMVS)	WHO Collaborating Centre for Reference and Research on Influenza	Deng,Y-M.; Iannello,P.; Spirason,N.; Lau,H.; Komadina,N.
EPI750945	NA	Australia	2015-Oct-08	A/Darwin/1000/2015	Institute of Medical and Veterinary Science (IMVS)	WHO Collaborating Centre for Reference and Research on Influenza	Deng,Y-M.; Iannello,P.; Spirason,N.; Lau,H.; Komadina,N.
EPI750814	HA	Australia	2015-Sep-30	A/Victoria/1014/2015	Institute of Medical and Veterinary Science (IMVS)	WHO Collaborating Centre for Reference and Research on Influenza	Deng,Y-M.; Iannello,P.; Spirason,N.; Lau,H.; Komadina,N.
EPI750996	NA	Australia	2015-Sep-30	A/Victoria/1014/2015	Institute of Medical and Veterinary Science (IMVS)	WHO Collaborating Centre for Reference and Research on Influenza	Deng,Y-M.; Iannello,P.; Spirason,N.; Lau,H.; Komadina,N.
EPI750794	HA	Australia	2015-Sep-04	A/Victoria/64/2015	Victorian Infectious Diseases Reference Laboratory	WHO Collaborating Centre for Reference and Research on Influenza	Deng,Y-M.; Iannello,P.; Spirason,N.; Lau,H.; Komadina,N.
EPI750933	NA	Australia	2015-Sep-04	A/Victoria/64/2015	Victorian Infectious Diseases Reference Laboratory	WHO Collaborating Centre for Reference and Research on Influenza	Deng,Y-M.; Iannello,P.; Spirason,N.; Lau,H.; Komadina,N.
EPI750792	HA	Australia	2015-Aug-24	A/Victoria/55/2015	Victorian Infectious Diseases Reference Laboratory	WHO Collaborating Centre for Reference and Research on Influenza	Deng,Y-M.; Iannello,P.; Spirason,N.; Lau,H.; Komadina,N.
EPI751039	NA	Australia	2015-Aug-24	A/Victoria/55/2015	Victorian Infectious Diseases Reference Laboratory	WHO Collaborating Centre for Reference and Research on Influenza	Deng,Y-M.; Iannello,P.; Spirason,N.; Lau,H.; Komadina,N.
EPI750784	HA	Australia	2015-Aug-27	A/Sydney/1036/2015	Institute of Medical and Veterinary Science (IMVS)	WHO Collaborating Centre for Reference and Research on Influenza	Deng,Y-M.; Iannello,P.; Spirason,N.; Lau,H.; Komadina,N.
EPI750928	NA	Australia	2015-Aug-27	A/Sydney/1036/2015	Institute of Medical and Veterinary Science (IMVS)	WHO Collaborating Centre for Reference and Research on Influenza	Deng,Y-M.; Iannello,P.; Spirason,N.; Lau,H.; Komadina,N.
EPI750782	HA	Australia	2015-Aug-31	A/South Australia/1034/2015	Institute of Medical and Veterinary Science (IMVS)	WHO Collaborating Centre for Reference and Research on Influenza	Deng,Y-M.; Iannello,P.; Spirason,N.; Lau,H.; Komadina,N.
EPI750927	NA	Australia	2015-Aug-31	A/South Australia/1034/2015	Institute of Medical and Veterinary Science (IMVS)	WHO Collaborating Centre for Reference and Research on Influenza	Deng,Y-M.; Iannello,P.; Spirason,N.; Lau,H.; Komadina,N.
EPI750772	HA	Australia	2015-Sep-03	A/South Australia/139/2015	Institute of Medical and Veterinary Science (IMVS)	WHO Collaborating Centre for Reference and Research on Influenza	Deng,Y-M.; Iannello,P.; Spirason,N.; Lau,H.; Komadina,N.
EPI750922	NA	Australia	2015-Sep-03	A/South Australia/139/2015	Institute of Medical and Veterinary Science (IMVS)	WHO Collaborating Centre for Reference and Research on Influenza	Deng,Y-M.; Iannello,P.; Spirason,N.; Lau,H.; Komadina,N.
EPI750767	HA	Australia	2015-Sep-23	A/Victoria/3099/2015	Austin Health	WHO Collaborating Centre for Reference and Research on Influenza	Deng,Y-M.; Iannello,P.; Spirason,N.; Lau,H.; Komadina,N.
EPI750920	NA	Australia	2015-Sep-23	A/Victoria/3099/2015	Austin Health	WHO Collaborating Centre for Reference and Research on Influenza	Deng,Y-M.; Iannello,P.; Spirason,N.; Lau,H.; Komadina,N.
EPI747159	PA	Mexico	2015-Oct-22	A/Mexico/2224/2015	Laboratorio de Virus Respiratorio	Centers for Disease Control and Prevention
EPI747160	PB2	Mexico	2015-Oct-22	A/Mexico/2224/2015	Laboratorio de Virus Respiratorio	Centers for Disease Control and Prevention
EPI747161	PB1	Mexico	2015-Oct-22	A/Mexico/2224/2015	Laboratorio de Virus Respiratorio	Centers for Disease Control and Prevention
EPI747156	NP	Mexico	2015-Oct-22	A/Mexico/2224/2015	Laboratorio de Virus Respiratorio	Centers for Disease Control and Prevention
EPI747157	NS	Mexico	2015-Oct-22	A/Mexico/2224/2015	Laboratorio de Virus Respiratorio	Centers for Disease Control and Prevention
EPI747158	MP	Mexico	2015-Oct-22	A/Mexico/2224/2015	Laboratorio de Virus Respiratorio	Centers for Disease Control and Prevention
EPI747162	NA	Mexico	2015-Oct-22	A/Mexico/2224/2015	Laboratorio de Virus Respiratorio	Centers for Disease Control and Prevention
EPI747163	HA	Mexico	2015-Oct-22	A/Mexico/2224/2015	Laboratorio de Virus Respiratorio	Centers for Disease Control and Prevention
EPI747143	PA	Mexico	2015-Oct-22	A/Mexico/2187/2015	Laboratorio de Virus Respiratorio	Centers for Disease Control and Prevention
EPI747144	PB2	Mexico	2015-Oct-22	A/Mexico/2187/2015	Laboratorio de Virus Respiratorio	Centers for Disease Control and Prevention
EPI747145	PB1	Mexico	2015-Oct-22	A/Mexico/2187/2015	Laboratorio de Virus Respiratorio	Centers for Disease Control and Prevention
EPI747140	NP	Mexico	2015-Oct-22	A/Mexico/2187/2015	Laboratorio de Virus Respiratorio	Centers for Disease Control and Prevention
EPI747141	NS	Mexico	2015-Oct-22	A/Mexico/2187/2015	Laboratorio de Virus Respiratorio	Centers for Disease Control and Prevention
EPI747142	MP	Mexico	2015-Oct-22	A/Mexico/2187/2015	Laboratorio de Virus Respiratorio	Centers for Disease Control and Prevention
EPI747146	NA	Mexico	2015-Oct-22	A/Mexico/2187/2015	Laboratorio de Virus Respiratorio	Centers for Disease Control and Prevention
EPI747147	HA	Mexico	2015-Oct-22	A/Mexico/2187/2015	Laboratorio de Virus Respiratorio	Centers for Disease Control and Prevention
EPI747135	PA	Mexico	2015-Oct-01	A/Mexico/2118/2015	Laboratorio de Virus Respiratorio	Centers for Disease Control and Prevention
EPI747136	PB2	Mexico	2015-Oct-01	A/Mexico/2118/2015	Laboratorio de Virus Respiratorio	Centers for Disease Control and Prevention
EPI747137	PB1	Mexico	2015-Oct-01	A/Mexico/2118/2015	Laboratorio de Virus Respiratorio	Centers for Disease Control and Prevention
EPI747132	NP	Mexico	2015-Oct-01	A/Mexico/2118/2015	Laboratorio de Virus Respiratorio	Centers for Disease Control and Prevention
EPI747133	NS	Mexico	2015-Oct-01	A/Mexico/2118/2015	Laboratorio de Virus Respiratorio	Centers for Disease Control and Prevention
EPI747134	MP	Mexico	2015-Oct-01	A/Mexico/2118/2015	Laboratorio de Virus Respiratorio	Centers for Disease Control and Prevention
EPI747138	NA	Mexico	2015-Oct-01	A/Mexico/2118/2015	Laboratorio de Virus Respiratorio	Centers for Disease Control and Prevention
EPI747139	HA	Mexico	2015-Oct-01	A/Mexico/2118/2015	Laboratorio de Virus Respiratorio	Centers for Disease Control and Prevention
EPI747117	NP	Mexico	2015-Sep-15	A/Mexico/2078/2015	Laboratorio de Virus Respiratorio	Centers for Disease Control and Prevention
EPI747118	NS	Mexico	2015-Sep-15	A/Mexico/2078/2015	Laboratorio de Virus Respiratorio	Centers for Disease Control and Prevention
EPI747119	MP	Mexico	2015-Sep-15	A/Mexico/2078/2015	Laboratorio de Virus Respiratorio	Centers for Disease Control and Prevention
EPI747120	PA	Mexico	2015-Sep-15	A/Mexico/2078/2015	Laboratorio de Virus Respiratorio	Centers for Disease Control and Prevention
EPI747121	PB2	Mexico	2015-Sep-15	A/Mexico/2078/2015	Laboratorio de Virus Respiratorio	Centers for Disease Control and Prevention
EPI747122	PB1	Mexico	2015-Sep-15	A/Mexico/2078/2015	Laboratorio de Virus Respiratorio	Centers for Disease Control and Prevention
EPI747123	NA	Mexico	2015-Sep-15	A/Mexico/2078/2015	Laboratorio de Virus Respiratorio	Centers for Disease Control and Prevention
EPI747124	HA	Mexico	2015-Sep-15	A/Mexico/2078/2015	Laboratorio de Virus Respiratorio	Centers for Disease Control and Prevention
EPI747067	NP	Burkina Faso	2015-Sep-30	A/Burkina Faso/620/2015	IRSS	Centers for Disease Control and Prevention
EPI747068	MP	Burkina Faso	2015-Sep-30	A/Burkina Faso/620/2015	IRSS	Centers for Disease Control and Prevention
EPI747069	HA	Burkina Faso	2015-Sep-30	A/Burkina Faso/620/2015	IRSS	Centers for Disease Control and Prevention
EPI746869	NP	Vietnam	2015-Sep-20	A/Vietnam/GS150761/2015	Pasteur Institute, Influenza Laboratory	Centers for Disease Control and Prevention
EPI746870	NS	Vietnam	2015-Sep-20	A/Vietnam/GS150761/2015	Pasteur Institute, Influenza Laboratory	Centers for Disease Control and Prevention
EPI746871	MP	Vietnam	2015-Sep-20	A/Vietnam/GS150761/2015	Pasteur Institute, Influenza Laboratory	Centers for Disease Control and Prevention
EPI746872	PA	Vietnam	2015-Sep-20	A/Vietnam/GS150761/2015	Pasteur Institute, Influenza Laboratory	Centers for Disease Control and Prevention
EPI746873	PB2	Vietnam	2015-Sep-20	A/Vietnam/GS150761/2015	Pasteur Institute, Influenza Laboratory	Centers for Disease Control and Prevention
EPI746874	PB1	Vietnam	2015-Sep-20	A/Vietnam/GS150761/2015	Pasteur Institute, Influenza Laboratory	Centers for Disease Control and Prevention
EPI746875	NA	Vietnam	2015-Sep-20	A/Vietnam/GS150761/2015	Pasteur Institute, Influenza Laboratory	Centers for Disease Control and Prevention
EPI746876	HA	Vietnam	2015-Sep-20	A/Vietnam/GS150761/2015	Pasteur Institute, Influenza Laboratory	Centers for Disease Control and Prevention
EPI746732	PA	Bangladesh	2015-Sep-03	A/Bangladesh/913003/2015	Institute of Epidemiology Disease Control and Research (IEDCR) & Bangladesh National Influenza Centre (NIC)	Centers for Disease Control and Prevention
EPI746733	PB2	Bangladesh	2015-Sep-03	A/Bangladesh/913003/2015	Institute of Epidemiology Disease Control and Research (IEDCR) & Bangladesh National Influenza Centre (NIC)	Centers for Disease Control and Prevention
EPI746734	PB1	Bangladesh	2015-Sep-03	A/Bangladesh/913003/2015	Institute of Epidemiology Disease Control and Research (IEDCR) & Bangladesh National Influenza Centre (NIC)	Centers for Disease Control and Prevention
EPI746729	NP	Bangladesh	2015-Sep-03	A/Bangladesh/913003/2015	Institute of Epidemiology Disease Control and Research (IEDCR) & Bangladesh National Influenza Centre (NIC)	Centers for Disease Control and Prevention
EPI746730	NS	Bangladesh	2015-Sep-03	A/Bangladesh/913003/2015	Institute of Epidemiology Disease Control and Research (IEDCR) & Bangladesh National Influenza Centre (NIC)	Centers for Disease Control and Prevention
EPI746731	MP	Bangladesh	2015-Sep-03	A/Bangladesh/913003/2015	Institute of Epidemiology Disease Control and Research (IEDCR) & Bangladesh National Influenza Centre (NIC)	Centers for Disease Control and Prevention
EPI746735	NA	Bangladesh	2015-Sep-03	A/Bangladesh/913003/2015	Institute of Epidemiology Disease Control and Research (IEDCR) & Bangladesh National Influenza Centre (NIC)	Centers for Disease Control and Prevention
EPI746736	HA	Bangladesh	2015-Sep-03	A/Bangladesh/913003/2015	Institute of Epidemiology Disease Control and Research (IEDCR) & Bangladesh National Influenza Centre (NIC)	Centers for Disease Control and Prevention
EPI746721	NP	Bangladesh	2015-Sep-14	A/Bangladesh/912015/2015	Institute of Epidemiology Disease Control and Research (IEDCR) & Bangladesh National Influenza Centre (NIC)	Centers for Disease Control and Prevention
EPI746722	NS	Bangladesh	2015-Sep-14	A/Bangladesh/912015/2015	Institute of Epidemiology Disease Control and Research (IEDCR) & Bangladesh National Influenza Centre (NIC)	Centers for Disease Control and Prevention
EPI746723	MP	Bangladesh	2015-Sep-14	A/Bangladesh/912015/2015	Institute of Epidemiology Disease Control and Research (IEDCR) & Bangladesh National Influenza Centre (NIC)	Centers for Disease Control and Prevention
EPI746724	PA	Bangladesh	2015-Sep-14	A/Bangladesh/912015/2015	Institute of Epidemiology Disease Control and Research (IEDCR) & Bangladesh National Influenza Centre (NIC)	Centers for Disease Control and Prevention
EPI746725	PB2	Bangladesh	2015-Sep-14	A/Bangladesh/912015/2015	Institute of Epidemiology Disease Control and Research (IEDCR) & Bangladesh National Influenza Centre (NIC)	Centers for Disease Control and Prevention
EPI746726	PB1	Bangladesh	2015-Sep-14	A/Bangladesh/912015/2015	Institute of Epidemiology Disease Control and Research (IEDCR) & Bangladesh National Influenza Centre (NIC)	Centers for Disease Control and Prevention
EPI746727	NA	Bangladesh	2015-Sep-14	A/Bangladesh/912015/2015	Institute of Epidemiology Disease Control and Research (IEDCR) & Bangladesh National Influenza Centre (NIC)	Centers for Disease Control and Prevention
EPI746728	HA	Bangladesh	2015-Sep-14	A/Bangladesh/912015/2015	Institute of Epidemiology Disease Control and Research (IEDCR) & Bangladesh National Influenza Centre (NIC)	Centers for Disease Control and Prevention
EPI746713	NP	Bangladesh	2015-Sep-14	A/Bangladesh/912012/2015	Institute of Epidemiology Disease Control and Research (IEDCR) & Bangladesh National Influenza Centre (NIC)	Centers for Disease Control and Prevention
EPI746714	NS	Bangladesh	2015-Sep-14	A/Bangladesh/912012/2015	Institute of Epidemiology Disease Control and Research (IEDCR) & Bangladesh National Influenza Centre (NIC)	Centers for Disease Control and Prevention
EPI746715	MP	Bangladesh	2015-Sep-14	A/Bangladesh/912012/2015	Institute of Epidemiology Disease Control and Research (IEDCR) & Bangladesh National Influenza Centre (NIC)	Centers for Disease Control and Prevention
EPI746716	PA	Bangladesh	2015-Sep-14	A/Bangladesh/912012/2015	Institute of Epidemiology Disease Control and Research (IEDCR) & Bangladesh National Influenza Centre (NIC)	Centers for Disease Control and Prevention
EPI746717	PB2	Bangladesh	2015-Sep-14	A/Bangladesh/912012/2015	Institute of Epidemiology Disease Control and Research (IEDCR) & Bangladesh National Influenza Centre (NIC)	Centers for Disease Control and Prevention
EPI746718	PB1	Bangladesh	2015-Sep-14	A/Bangladesh/912012/2015	Institute of Epidemiology Disease Control and Research (IEDCR) & Bangladesh National Influenza Centre (NIC)	Centers for Disease Control and Prevention
EPI746719	NA	Bangladesh	2015-Sep-14	A/Bangladesh/912012/2015	Institute of Epidemiology Disease Control and Research (IEDCR) & Bangladesh National Influenza Centre (NIC)	Centers for Disease Control and Prevention
EPI746720	HA	Bangladesh	2015-Sep-14	A/Bangladesh/912012/2015	Institute of Epidemiology Disease Control and Research (IEDCR) & Bangladesh National Influenza Centre (NIC)	Centers for Disease Control and Prevention
EPI746709	PB2	Bangladesh	2015-Sep-14	A/Bangladesh/910008/2015	Institute of Epidemiology Disease Control and Research (IEDCR) & Bangladesh National Influenza Centre (NIC)	Centers for Disease Control and Prevention
EPI746710	PB1	Bangladesh	2015-Sep-14	A/Bangladesh/910008/2015	Institute of Epidemiology Disease Control and Research (IEDCR) & Bangladesh National Influenza Centre (NIC)	Centers for Disease Control and Prevention
EPI746711	NA	Bangladesh	2015-Sep-14	A/Bangladesh/910008/2015	Institute of Epidemiology Disease Control and Research (IEDCR) & Bangladesh National Influenza Centre (NIC)	Centers for Disease Control and Prevention
EPI746712	HA	Bangladesh	2015-Sep-14	A/Bangladesh/910008/2015	Institute of Epidemiology Disease Control and Research (IEDCR) & Bangladesh National Influenza Centre (NIC)	Centers for Disease Control and Prevention
EPI746708	MP	Bangladesh	2015-Sep-14	A/Bangladesh/910008/2015	Institute of Epidemiology Disease Control and Research (IEDCR) & Bangladesh National Influenza Centre (NIC)	Centers for Disease Control and Prevention
EPI746706	NA	Bangladesh	2015-Sep-08	A/Bangladesh/910006/2015	Institute of Epidemiology Disease Control and Research (IEDCR) & Bangladesh National Influenza Centre (NIC)	Centers for Disease Control and Prevention
EPI746707	HA	Bangladesh	2015-Sep-08	A/Bangladesh/910006/2015	Institute of Epidemiology Disease Control and Research (IEDCR) & Bangladesh National Influenza Centre (NIC)	Centers for Disease Control and Prevention
EPI746703	PA	Bangladesh	2015-Sep-08	A/Bangladesh/910006/2015	Institute of Epidemiology Disease Control and Research (IEDCR) & Bangladesh National Influenza Centre (NIC)	Centers for Disease Control and Prevention
EPI746704	PB2	Bangladesh	2015-Sep-08	A/Bangladesh/910006/2015	Institute of Epidemiology Disease Control and Research (IEDCR) & Bangladesh National Influenza Centre (NIC)	Centers for Disease Control and Prevention
EPI746705	PB1	Bangladesh	2015-Sep-08	A/Bangladesh/910006/2015	Institute of Epidemiology Disease Control and Research (IEDCR) & Bangladesh National Influenza Centre (NIC)	Centers for Disease Control and Prevention
EPI746700	NP	Bangladesh	2015-Sep-08	A/Bangladesh/910006/2015	Institute of Epidemiology Disease Control and Research (IEDCR) & Bangladesh National Influenza Centre (NIC)	Centers for Disease Control and Prevention
EPI746701	NS	Bangladesh	2015-Sep-08	A/Bangladesh/910006/2015	Institute of Epidemiology Disease Control and Research (IEDCR) & Bangladesh National Influenza Centre (NIC)	Centers for Disease Control and Prevention
EPI746702	MP	Bangladesh	2015-Sep-08	A/Bangladesh/910006/2015	Institute of Epidemiology Disease Control and Research (IEDCR) & Bangladesh National Influenza Centre (NIC)	Centers for Disease Control and Prevention
EPI746679	PA	Bangladesh	2015-Sep-07	A/Bangladesh/909002/2015	Institute of Epidemiology Disease Control and Research (IEDCR) & Bangladesh National Influenza Centre (NIC)	Centers for Disease Control and Prevention
EPI746680	PB2	Bangladesh	2015-Sep-07	A/Bangladesh/909002/2015	Institute of Epidemiology Disease Control and Research (IEDCR) & Bangladesh National Influenza Centre (NIC)	Centers for Disease Control and Prevention
EPI746681	PB1	Bangladesh	2015-Sep-07	A/Bangladesh/909002/2015	Institute of Epidemiology Disease Control and Research (IEDCR) & Bangladesh National Influenza Centre (NIC)	Centers for Disease Control and Prevention
EPI746676	NP	Bangladesh	2015-Sep-07	A/Bangladesh/909002/2015	Institute of Epidemiology Disease Control and Research (IEDCR) & Bangladesh National Influenza Centre (NIC)	Centers for Disease Control and Prevention
EPI746677	NS	Bangladesh	2015-Sep-07	A/Bangladesh/909002/2015	Institute of Epidemiology Disease Control and Research (IEDCR) & Bangladesh National Influenza Centre (NIC)	Centers for Disease Control and Prevention
EPI746678	MP	Bangladesh	2015-Sep-07	A/Bangladesh/909002/2015	Institute of Epidemiology Disease Control and Research (IEDCR) & Bangladesh National Influenza Centre (NIC)	Centers for Disease Control and Prevention
EPI746682	NA	Bangladesh	2015-Sep-07	A/Bangladesh/909002/2015	Institute of Epidemiology Disease Control and Research (IEDCR) & Bangladesh National Influenza Centre (NIC)	Centers for Disease Control and Prevention
EPI746683	HA	Bangladesh	2015-Sep-07	A/Bangladesh/909002/2015	Institute of Epidemiology Disease Control and Research (IEDCR) & Bangladesh National Influenza Centre (NIC)	Centers for Disease Control and Prevention
EPI746663	PA	Bangladesh	2015-Sep-14	A/Bangladesh/908007/2015	Institute of Epidemiology Disease Control and Research (IEDCR) & Bangladesh National Influenza Centre (NIC)	Centers for Disease Control and Prevention
EPI746664	PB2	Bangladesh	2015-Sep-14	A/Bangladesh/908007/2015	Institute of Epidemiology Disease Control and Research (IEDCR) & Bangladesh National Influenza Centre (NIC)	Centers for Disease Control and Prevention
EPI746665	PB1	Bangladesh	2015-Sep-14	A/Bangladesh/908007/2015	Institute of Epidemiology Disease Control and Research (IEDCR) & Bangladesh National Influenza Centre (NIC)	Centers for Disease Control and Prevention
EPI746660	NP	Bangladesh	2015-Sep-14	A/Bangladesh/908007/2015	Institute of Epidemiology Disease Control and Research (IEDCR) & Bangladesh National Influenza Centre (NIC)	Centers for Disease Control and Prevention
EPI746661	NS	Bangladesh	2015-Sep-14	A/Bangladesh/908007/2015	Institute of Epidemiology Disease Control and Research (IEDCR) & Bangladesh National Influenza Centre (NIC)	Centers for Disease Control and Prevention
EPI746662	MP	Bangladesh	2015-Sep-14	A/Bangladesh/908007/2015	Institute of Epidemiology Disease Control and Research (IEDCR) & Bangladesh National Influenza Centre (NIC)	Centers for Disease Control and Prevention
EPI746666	NA	Bangladesh	2015-Sep-14	A/Bangladesh/908007/2015	Institute of Epidemiology Disease Control and Research (IEDCR) & Bangladesh National Influenza Centre (NIC)	Centers for Disease Control and Prevention
EPI746667	HA	Bangladesh	2015-Sep-14	A/Bangladesh/908007/2015	Institute of Epidemiology Disease Control and Research (IEDCR) & Bangladesh National Influenza Centre (NIC)	Centers for Disease Control and Prevention
EPI746655	PA	Cambodia	2015-Sep-22	A/Cambodia/0009/2015	National Public Health Laboratory	Centers for Disease Control and Prevention
EPI746656	PB2	Cambodia	2015-Sep-22	A/Cambodia/0009/2015	National Public Health Laboratory	Centers for Disease Control and Prevention
EPI746657	PB1	Cambodia	2015-Sep-22	A/Cambodia/0009/2015	National Public Health Laboratory	Centers for Disease Control and Prevention
EPI746652	NP	Cambodia	2015-Sep-22	A/Cambodia/0009/2015	National Public Health Laboratory	Centers for Disease Control and Prevention
EPI746653	NS	Cambodia	2015-Sep-22	A/Cambodia/0009/2015	National Public Health Laboratory	Centers for Disease Control and Prevention
EPI746654	MP	Cambodia	2015-Sep-22	A/Cambodia/0009/2015	National Public Health Laboratory	Centers for Disease Control and Prevention
EPI746658	NA	Cambodia	2015-Sep-22	A/Cambodia/0009/2015	National Public Health Laboratory	Centers for Disease Control and Prevention
EPI746659	HA	Cambodia	2015-Sep-22	A/Cambodia/0009/2015	National Public Health Laboratory	Centers for Disease Control and Prevention
EPI746647	NP	United States	2015-Oct-16	A/Wisconsin/85/2015	Wisconsin State Laboratory of Hygiene	Centers for Disease Control and Prevention
EPI746648	NS	United States	2015-Oct-16	A/Wisconsin/85/2015	Wisconsin State Laboratory of Hygiene	Centers for Disease Control and Prevention
EPI746649	MP	United States	2015-Oct-16	A/Wisconsin/85/2015	Wisconsin State Laboratory of Hygiene	Centers for Disease Control and Prevention
EPI746650	NA	United States	2015-Oct-16	A/Wisconsin/85/2015	Wisconsin State Laboratory of Hygiene	Centers for Disease Control and Prevention
EPI746651	HA	United States	2015-Oct-16	A/Wisconsin/85/2015	Wisconsin State Laboratory of Hygiene	Centers for Disease Control and Prevention
EPI746641	MP	Brazil	2015-Oct-28	A/Brazil/78870/2015	Instituto Adolfo Lutz	Centers for Disease Control and Prevention
EPI746642	PA	Brazil	2015-Oct-28	A/Brazil/78870/2015	Instituto Adolfo Lutz	Centers for Disease Control and Prevention
EPI746643	PB2	Brazil	2015-Oct-28	A/Brazil/78870/2015	Instituto Adolfo Lutz	Centers for Disease Control and Prevention
EPI746644	PB1	Brazil	2015-Oct-28	A/Brazil/78870/2015	Instituto Adolfo Lutz	Centers for Disease Control and Prevention
EPI746640	NS	Brazil	2015-Oct-28	A/Brazil/78870/2015	Instituto Adolfo Lutz	Centers for Disease Control and Prevention
EPI746639	NP	Brazil	2015-Oct-28	A/Brazil/78870/2015	Instituto Adolfo Lutz	Centers for Disease Control and Prevention
EPI746645	NA	Brazil	2015-Oct-28	A/Brazil/78870/2015	Instituto Adolfo Lutz	Centers for Disease Control and Prevention
EPI746646	HA	Brazil	2015-Oct-28	A/Brazil/78870/2015	Instituto Adolfo Lutz	Centers for Disease Control and Prevention
EPI746498	NA	Australia	2015-Oct-13	A/Brisbane/183/2015	Queensland Health Scientific Services	WHO Collaborating Centre for Reference and Research on Influenza	Deng,Y-M.; Iannello,P.; Spirason, N.; Lau,H.; Komadina,N.
EPI746499	HA	Australia	2015-Oct-13	A/Brisbane/183/2015	Queensland Health Scientific Services	WHO Collaborating Centre for Reference and Research on Influenza	Deng,Y-M.; Iannello,P.; Spirason, N.; Lau,H.; Komadina,N.
EPI746410	HA	Australia	2015-Aug-04	A/Tasmania/1012/2015	Institute of Medical and Veterinary Science (IMVS)	WHO Collaborating Centre for Reference and Research on Influenza	Deng,Y-M.; Iannello,P.; Spirason,N.; Lau,H; Komadina,N.
EPI746409	NA	Australia	2015-Aug-04	A/Tasmania/1012/2015	Institute of Medical and Veterinary Science (IMVS)	WHO Collaborating Centre for Reference and Research on Influenza	Deng,Y-M.; Iannello,P.; Spirason,N.; Lau,H; Komadina,N.
EPI746391	NA	Australia	2015-Sep-07	A/Brisbane/174/2015	Queensland Health Scientific Services	WHO Collaborating Centre for Reference and Research on Influenza	Deng,Y-M.; Iannello,P.; Spirason,N.; Lau,H; Komadina,N.
EPI746392	HA	Australia	2015-Sep-07	A/Brisbane/174/2015	Queensland Health Scientific Services	WHO Collaborating Centre for Reference and Research on Influenza	Deng,Y-M.; Iannello,P.; Spirason,N.; Lau,H; Komadina,N.
EPI746037	HA	Japan	2015-Jul-07	A/Mie/21/2015	National Institute of Infectious Diseases (NIID)	Crick Worldwide Influenza Centre
EPI746038	NA	Japan	2015-Jul-07	A/Mie/21/2015	National Institute of Infectious Diseases (NIID)	Crick Worldwide Influenza Centre
EPI746005	HA	Cameroon	2015-Aug-19	A/Cameroon/15V-6326/2015	Centre Pasteur du Cameroun	Crick Worldwide Influenza Centre
EPI746006	NA	Cameroon	2015-Aug-19	A/Cameroon/15V-6326/2015	Centre Pasteur du Cameroun	Crick Worldwide Influenza Centre
EPI731245	HA	Oman	2015-Oct-18	A/Oman/5494/2015	Central Public Health Laboratory, Ministry of Health	Crick Worldwide Influenza Centre
EPI731246	NA	Oman	2015-Oct-18	A/Oman/5494/2015	Central Public Health Laboratory, Ministry of Health	Crick Worldwide Influenza Centre
EPI731241	HA	Oman	2015-Oct-13	A/Oman/5357/2015	Central Public Health Laboratory, Ministry of Health	Crick Worldwide Influenza Centre
EPI731242	NA	Oman	2015-Oct-13	A/Oman/5357/2015	Central Public Health Laboratory, Ministry of Health	Crick Worldwide Influenza Centre
EPI731239	HA	Oman	2015-Aug-10	A/Oman/5287/2015	Central Public Health Laboratory, Ministry of Health	Crick Worldwide Influenza Centre
EPI731240	NA	Oman	2015-Aug-10	A/Oman/5287/2015	Central Public Health Laboratory, Ministry of Health	Crick Worldwide Influenza Centre
EPI731237	HA	Oman	2015-Aug-10	A/Oman/5270/2015	Central Public Health Laboratory, Ministry of Health	Crick Worldwide Influenza Centre
EPI731238	NA	Oman	2015-Aug-10	A/Oman/5270/2015	Central Public Health Laboratory, Ministry of Health	Crick Worldwide Influenza Centre
EPI731235	HA	Oman	2015-Sep-30	A/Oman/5039/2015	Central Public Health Laboratory, Ministry of Health	Crick Worldwide Influenza Centre
EPI731236	NA	Oman	2015-Sep-30	A/Oman/5039/2015	Central Public Health Laboratory, Ministry of Health	Crick Worldwide Influenza Centre
EPI731229	HA	Oman	2015-Oct-28	A/Oman/4940/2015	Central Public Health Laboratory, Ministry of Health	Crick Worldwide Influenza Centre
EPI731230	NA	Oman	2015-Oct-28	A/Oman/4940/2015	Central Public Health Laboratory, Ministry of Health	Crick Worldwide Influenza Centre
EPI731227	HA	Oman	2015-Sep-27	A/Oman/4926/2015	Central Public Health Laboratory, Ministry of Health	Crick Worldwide Influenza Centre
EPI731228	NA	Oman	2015-Sep-27	A/Oman/4926/2015	Central Public Health Laboratory, Ministry of Health	Crick Worldwide Influenza Centre
EPI731113	PA	Vietnam	2015-Sep-20	A/Vietnam/GS150761/2015	Pasteur Institute, Influenza Laboratory	Centers for Disease Control and Prevention
EPI731114	PB2	Vietnam	2015-Sep-20	A/Vietnam/GS150761/2015	Pasteur Institute, Influenza Laboratory	Centers for Disease Control and Prevention
EPI731115	PB1	Vietnam	2015-Sep-20	A/Vietnam/GS150761/2015	Pasteur Institute, Influenza Laboratory	Centers for Disease Control and Prevention
EPI731110	NP	Vietnam	2015-Sep-20	A/Vietnam/GS150761/2015	Pasteur Institute, Influenza Laboratory	Centers for Disease Control and Prevention
EPI731111	NS	Vietnam	2015-Sep-20	A/Vietnam/GS150761/2015	Pasteur Institute, Influenza Laboratory	Centers for Disease Control and Prevention
EPI731112	MP	Vietnam	2015-Sep-20	A/Vietnam/GS150761/2015	Pasteur Institute, Influenza Laboratory	Centers for Disease Control and Prevention
EPI731116	NA	Vietnam	2015-Sep-20	A/Vietnam/GS150761/2015	Pasteur Institute, Influenza Laboratory	Centers for Disease Control and Prevention
EPI731117	HA	Vietnam	2015-Sep-20	A/Vietnam/GS150761/2015	Pasteur Institute, Influenza Laboratory	Centers for Disease Control and Prevention
EPI730987	PA	Lao, People's Democratic Republic	2015-Oct-07	A/Laos/439/2015	National Center for Laboratory and Epidemiology	Centers for Disease Control and Prevention
EPI730988	PB2	Lao, People's Democratic Republic	2015-Oct-07	A/Laos/439/2015	National Center for Laboratory and Epidemiology	Centers for Disease Control and Prevention
EPI730989	PB1	Lao, People's Democratic Republic	2015-Oct-07	A/Laos/439/2015	National Center for Laboratory and Epidemiology	Centers for Disease Control and Prevention
EPI730984	NP	Lao, People's Democratic Republic	2015-Oct-07	A/Laos/439/2015	National Center for Laboratory and Epidemiology	Centers for Disease Control and Prevention
EPI730985	NS	Lao, People's Democratic Republic	2015-Oct-07	A/Laos/439/2015	National Center for Laboratory and Epidemiology	Centers for Disease Control and Prevention
EPI730986	MP	Lao, People's Democratic Republic	2015-Oct-07	A/Laos/439/2015	National Center for Laboratory and Epidemiology	Centers for Disease Control and Prevention
EPI730990	NA	Lao, People's Democratic Republic	2015-Oct-07	A/Laos/439/2015	National Center for Laboratory and Epidemiology	Centers for Disease Control and Prevention
EPI730991	HA	Lao, People's Democratic Republic	2015-Oct-07	A/Laos/439/2015	National Center for Laboratory and Epidemiology	Centers for Disease Control and Prevention
EPI730979	PA	Lao, People's Democratic Republic	2015-Sep-23	A/Laos/406/2015	National Center for Laboratory and Epidemiology	Centers for Disease Control and Prevention
EPI730980	PB2	Lao, People's Democratic Republic	2015-Sep-23	A/Laos/406/2015	National Center for Laboratory and Epidemiology	Centers for Disease Control and Prevention
EPI730981	PB1	Lao, People's Democratic Republic	2015-Sep-23	A/Laos/406/2015	National Center for Laboratory and Epidemiology	Centers for Disease Control and Prevention
EPI730976	NP	Lao, People's Democratic Republic	2015-Sep-23	A/Laos/406/2015	National Center for Laboratory and Epidemiology	Centers for Disease Control and Prevention
EPI730977	NS	Lao, People's Democratic Republic	2015-Sep-23	A/Laos/406/2015	National Center for Laboratory and Epidemiology	Centers for Disease Control and Prevention
EPI730978	MP	Lao, People's Democratic Republic	2015-Sep-23	A/Laos/406/2015	National Center for Laboratory and Epidemiology	Centers for Disease Control and Prevention
EPI730982	NA	Lao, People's Democratic Republic	2015-Sep-23	A/Laos/406/2015	National Center for Laboratory and Epidemiology	Centers for Disease Control and Prevention
EPI730983	HA	Lao, People's Democratic Republic	2015-Sep-23	A/Laos/406/2015	National Center for Laboratory and Epidemiology	Centers for Disease Control and Prevention
EPI730960	NP	Lao, People's Democratic Republic	2015-Oct-05	A/Laos/1047/2015	National Center for Laboratory and Epidemiology	Centers for Disease Control and Prevention
EPI730961	NS	Lao, People's Democratic Republic	2015-Oct-05	A/Laos/1047/2015	National Center for Laboratory and Epidemiology	Centers for Disease Control and Prevention
EPI730962	MP	Lao, People's Democratic Republic	2015-Oct-05	A/Laos/1047/2015	National Center for Laboratory and Epidemiology	Centers for Disease Control and Prevention
EPI730966	NA	Lao, People's Democratic Republic	2015-Oct-05	A/Laos/1047/2015	National Center for Laboratory and Epidemiology	Centers for Disease Control and Prevention
EPI730967	HA	Lao, People's Democratic Republic	2015-Oct-05	A/Laos/1047/2015	National Center for Laboratory and Epidemiology	Centers for Disease Control and Prevention
EPI730963	PA	Lao, People's Democratic Republic	2015-Oct-05	A/Laos/1047/2015	National Center for Laboratory and Epidemiology	Centers for Disease Control and Prevention
EPI730964	PB2	Lao, People's Democratic Republic	2015-Oct-05	A/Laos/1047/2015	National Center for Laboratory and Epidemiology	Centers for Disease Control and Prevention
EPI730965	PB1	Lao, People's Democratic Republic	2015-Oct-05	A/Laos/1047/2015	National Center for Laboratory and Epidemiology	Centers for Disease Control and Prevention
EPI730958	NA	Lao, People's Democratic Republic	2015-Sep-30	A/Laos/1023/2015	National Center for Laboratory and Epidemiology	Centers for Disease Control and Prevention
EPI730959	HA	Lao, People's Democratic Republic	2015-Sep-30	A/Laos/1023/2015	National Center for Laboratory and Epidemiology	Centers for Disease Control and Prevention
EPI730955	PA	Lao, People's Democratic Republic	2015-Sep-30	A/Laos/1023/2015	National Center for Laboratory and Epidemiology	Centers for Disease Control and Prevention
EPI730956	PB2	Lao, People's Democratic Republic	2015-Sep-30	A/Laos/1023/2015	National Center for Laboratory and Epidemiology	Centers for Disease Control and Prevention
EPI730957	PB1	Lao, People's Democratic Republic	2015-Sep-30	A/Laos/1023/2015	National Center for Laboratory and Epidemiology	Centers for Disease Control and Prevention
EPI730952	NP	Lao, People's Democratic Republic	2015-Sep-30	A/Laos/1023/2015	National Center for Laboratory and Epidemiology	Centers for Disease Control and Prevention
EPI730953	NS	Lao, People's Democratic Republic	2015-Sep-30	A/Laos/1023/2015	National Center for Laboratory and Epidemiology	Centers for Disease Control and Prevention
EPI730954	MP	Lao, People's Democratic Republic	2015-Sep-30	A/Laos/1023/2015	National Center for Laboratory and Epidemiology	Centers for Disease Control and Prevention
EPI730290	NP	Vietnam	2015-Oct-26	A/Vietnam/167/2015	National Institute of Hygiene and Epidemiology	Centers for Disease Control and Prevention
EPI730291	MP	Vietnam	2015-Oct-26	A/Vietnam/167/2015	National Institute of Hygiene and Epidemiology	Centers for Disease Control and Prevention
EPI730292	PA	Vietnam	2015-Oct-26	A/Vietnam/167/2015	National Institute of Hygiene and Epidemiology	Centers for Disease Control and Prevention
EPI730293	PB2	Vietnam	2015-Oct-26	A/Vietnam/167/2015	National Institute of Hygiene and Epidemiology	Centers for Disease Control and Prevention
EPI730294	PB1	Vietnam	2015-Oct-26	A/Vietnam/167/2015	National Institute of Hygiene and Epidemiology	Centers for Disease Control and Prevention
EPI730295	NA	Vietnam	2015-Oct-26	A/Vietnam/167/2015	National Institute of Hygiene and Epidemiology	Centers for Disease Control and Prevention
EPI730296	HA	Vietnam	2015-Oct-26	A/Vietnam/167/2015	National Institute of Hygiene and Epidemiology	Centers for Disease Control and Prevention
EPI730282	NP	Vietnam	2015-Oct-20	A/Vietnam/160/2015	National Institute of Hygiene and Epidemiology	Centers for Disease Control and Prevention
EPI730283	NS	Vietnam	2015-Oct-20	A/Vietnam/160/2015	National Institute of Hygiene and Epidemiology	Centers for Disease Control and Prevention
EPI730284	MP	Vietnam	2015-Oct-20	A/Vietnam/160/2015	National Institute of Hygiene and Epidemiology	Centers for Disease Control and Prevention
EPI730288	NA	Vietnam	2015-Oct-20	A/Vietnam/160/2015	National Institute of Hygiene and Epidemiology	Centers for Disease Control and Prevention
EPI730289	HA	Vietnam	2015-Oct-20	A/Vietnam/160/2015	National Institute of Hygiene and Epidemiology	Centers for Disease Control and Prevention
EPI730285	PA	Vietnam	2015-Oct-20	A/Vietnam/160/2015	National Institute of Hygiene and Epidemiology	Centers for Disease Control and Prevention
EPI730286	PB2	Vietnam	2015-Oct-20	A/Vietnam/160/2015	National Institute of Hygiene and Epidemiology	Centers for Disease Control and Prevention
EPI730287	PB1	Vietnam	2015-Oct-20	A/Vietnam/160/2015	National Institute of Hygiene and Epidemiology	Centers for Disease Control and Prevention
EPI730266	NP	Vietnam	2015-Aug-01	A/Vietnam/157/2015	National Institute of Hygiene and Epidemiology	Centers for Disease Control and Prevention
EPI730267	NS	Vietnam	2015-Aug-01	A/Vietnam/157/2015	National Institute of Hygiene and Epidemiology	Centers for Disease Control and Prevention
EPI730268	MP	Vietnam	2015-Aug-01	A/Vietnam/157/2015	National Institute of Hygiene and Epidemiology	Centers for Disease Control and Prevention
EPI730272	NA	Vietnam	2015-Aug-01	A/Vietnam/157/2015	National Institute of Hygiene and Epidemiology	Centers for Disease Control and Prevention
EPI730273	HA	Vietnam	2015-Aug-01	A/Vietnam/157/2015	National Institute of Hygiene and Epidemiology	Centers for Disease Control and Prevention
EPI730269	PA	Vietnam	2015-Aug-01	A/Vietnam/157/2015	National Institute of Hygiene and Epidemiology	Centers for Disease Control and Prevention
EPI730270	PB2	Vietnam	2015-Aug-01	A/Vietnam/157/2015	National Institute of Hygiene and Epidemiology	Centers for Disease Control and Prevention
EPI730271	PB1	Vietnam	2015-Aug-01	A/Vietnam/157/2015	National Institute of Hygiene and Epidemiology	Centers for Disease Control and Prevention
EPI730054	PA	Cote d'Ivoire	2015-Sep-16	A/Cote D'Ivoire/1617/2015	Pasteur Institut of Côte d'Ivoire	Centers for Disease Control and Prevention
EPI730055	PB2	Cote d'Ivoire	2015-Sep-16	A/Cote D'Ivoire/1617/2015	Pasteur Institut of Côte d'Ivoire	Centers for Disease Control and Prevention
EPI730056	PB1	Cote d'Ivoire	2015-Sep-16	A/Cote D'Ivoire/1617/2015	Pasteur Institut of Côte d'Ivoire	Centers for Disease Control and Prevention
EPI730051	NP	Cote d'Ivoire	2015-Sep-16	A/Cote D'Ivoire/1617/2015	Pasteur Institut of Côte d'Ivoire	Centers for Disease Control and Prevention
EPI730052	NS	Cote d'Ivoire	2015-Sep-16	A/Cote D'Ivoire/1617/2015	Pasteur Institut of Côte d'Ivoire	Centers for Disease Control and Prevention
EPI730053	MP	Cote d'Ivoire	2015-Sep-16	A/Cote D'Ivoire/1617/2015	Pasteur Institut of Côte d'Ivoire	Centers for Disease Control and Prevention
EPI730057	NA	Cote d'Ivoire	2015-Sep-16	A/Cote D'Ivoire/1617/2015	Pasteur Institut of Côte d'Ivoire	Centers for Disease Control and Prevention
EPI730058	HA	Cote d'Ivoire	2015-Sep-16	A/Cote D'Ivoire/1617/2015	Pasteur Institut of Côte d'Ivoire	Centers for Disease Control and Prevention
EPI730046	PA	Cote d'Ivoire	2015-Sep-16	A/Cote D'Ivoire/1616/2015	Pasteur Institut of Côte d'Ivoire	Centers for Disease Control and Prevention
EPI730047	PB2	Cote d'Ivoire	2015-Sep-16	A/Cote D'Ivoire/1616/2015	Pasteur Institut of Côte d'Ivoire	Centers for Disease Control and Prevention
EPI730048	PB1	Cote d'Ivoire	2015-Sep-16	A/Cote D'Ivoire/1616/2015	Pasteur Institut of Côte d'Ivoire	Centers for Disease Control and Prevention
EPI730043	NP	Cote d'Ivoire	2015-Sep-16	A/Cote D'Ivoire/1616/2015	Pasteur Institut of Côte d'Ivoire	Centers for Disease Control and Prevention
EPI730044	NS	Cote d'Ivoire	2015-Sep-16	A/Cote D'Ivoire/1616/2015	Pasteur Institut of Côte d'Ivoire	Centers for Disease Control and Prevention
EPI730045	MP	Cote d'Ivoire	2015-Sep-16	A/Cote D'Ivoire/1616/2015	Pasteur Institut of Côte d'Ivoire	Centers for Disease Control and Prevention
EPI730049	NA	Cote d'Ivoire	2015-Sep-16	A/Cote D'Ivoire/1616/2015	Pasteur Institut of Côte d'Ivoire	Centers for Disease Control and Prevention
EPI730050	HA	Cote d'Ivoire	2015-Sep-16	A/Cote D'Ivoire/1616/2015	Pasteur Institut of Côte d'Ivoire	Centers for Disease Control and Prevention
EPI730035	NP	Cote d'Ivoire	2015-Sep-16	A/Cote D'Ivoire/1613/2015	Pasteur Institut of Côte d'Ivoire	Centers for Disease Control and Prevention
EPI730036	NS	Cote d'Ivoire	2015-Sep-16	A/Cote D'Ivoire/1613/2015	Pasteur Institut of Côte d'Ivoire	Centers for Disease Control and Prevention
EPI730037	MP	Cote d'Ivoire	2015-Sep-16	A/Cote D'Ivoire/1613/2015	Pasteur Institut of Côte d'Ivoire	Centers for Disease Control and Prevention
EPI730041	NA	Cote d'Ivoire	2015-Sep-16	A/Cote D'Ivoire/1613/2015	Pasteur Institut of Côte d'Ivoire	Centers for Disease Control and Prevention
EPI730042	HA	Cote d'Ivoire	2015-Sep-16	A/Cote D'Ivoire/1613/2015	Pasteur Institut of Côte d'Ivoire	Centers for Disease Control and Prevention
EPI730038	PA	Cote d'Ivoire	2015-Sep-16	A/Cote D'Ivoire/1613/2015	Pasteur Institut of Côte d'Ivoire	Centers for Disease Control and Prevention
EPI730039	PB2	Cote d'Ivoire	2015-Sep-16	A/Cote D'Ivoire/1613/2015	Pasteur Institut of Côte d'Ivoire	Centers for Disease Control and Prevention
EPI730040	PB1	Cote d'Ivoire	2015-Sep-16	A/Cote D'Ivoire/1613/2015	Pasteur Institut of Côte d'Ivoire	Centers for Disease Control and Prevention
EPI729950	PA	Burkina Faso	2015-Sep-27	A/Burkina Faso/611/2015	IRSS	Centers for Disease Control and Prevention
EPI729951	PB2	Burkina Faso	2015-Sep-27	A/Burkina Faso/611/2015	IRSS	Centers for Disease Control and Prevention
EPI729952	PB1	Burkina Faso	2015-Sep-27	A/Burkina Faso/611/2015	IRSS	Centers for Disease Control and Prevention
EPI729947	NP	Burkina Faso	2015-Sep-27	A/Burkina Faso/611/2015	IRSS	Centers for Disease Control and Prevention
EPI729948	NS	Burkina Faso	2015-Sep-27	A/Burkina Faso/611/2015	IRSS	Centers for Disease Control and Prevention
EPI729949	MP	Burkina Faso	2015-Sep-27	A/Burkina Faso/611/2015	IRSS	Centers for Disease Control and Prevention
EPI729953	NA	Burkina Faso	2015-Sep-27	A/Burkina Faso/611/2015	IRSS	Centers for Disease Control and Prevention
EPI729954	HA	Burkina Faso	2015-Sep-27	A/Burkina Faso/611/2015	IRSS	Centers for Disease Control and Prevention
EPI727359	PA	Dominican Republic	2015-Sep-21	A/Dominican Republic/9441/2015	Laboratorio de Investigacion / Centro de Educacion Medica y Amistad Dominico Japones (CEMADOJA)	Centers for Disease Control and Prevention
EPI727360	PB2	Dominican Republic	2015-Sep-21	A/Dominican Republic/9441/2015	Laboratorio de Investigacion / Centro de Educacion Medica y Amistad Dominico Japones (CEMADOJA)	Centers for Disease Control and Prevention
EPI727361	PB1	Dominican Republic	2015-Sep-21	A/Dominican Republic/9441/2015	Laboratorio de Investigacion / Centro de Educacion Medica y Amistad Dominico Japones (CEMADOJA)	Centers for Disease Control and Prevention
EPI727356	NP	Dominican Republic	2015-Sep-21	A/Dominican Republic/9441/2015	Laboratorio de Investigacion / Centro de Educacion Medica y Amistad Dominico Japones (CEMADOJA)	Centers for Disease Control and Prevention
EPI727357	NS	Dominican Republic	2015-Sep-21	A/Dominican Republic/9441/2015	Laboratorio de Investigacion / Centro de Educacion Medica y Amistad Dominico Japones (CEMADOJA)	Centers for Disease Control and Prevention
EPI727358	MP	Dominican Republic	2015-Sep-21	A/Dominican Republic/9441/2015	Laboratorio de Investigacion / Centro de Educacion Medica y Amistad Dominico Japones (CEMADOJA)	Centers for Disease Control and Prevention
EPI727362	NA	Dominican Republic	2015-Sep-21	A/Dominican Republic/9441/2015	Laboratorio de Investigacion / Centro de Educacion Medica y Amistad Dominico Japones (CEMADOJA)	Centers for Disease Control and Prevention
EPI727364	HA	Dominican Republic	2015-Sep-21	A/Dominican Republic/9441/2015	Laboratorio de Investigacion / Centro de Educacion Medica y Amistad Dominico Japones (CEMADOJA)	Centers for Disease Control and Prevention
EPI722714	NS	South Africa	2015-Jul-16	A/South Africa/4244/2015	National Institute for Communicable Disease	Centers for Disease Control and Prevention
EPI722715	MP	South Africa	2015-Jul-16	A/South Africa/4244/2015	National Institute for Communicable Disease	Centers for Disease Control and Prevention
EPI722716	NA	South Africa	2015-Jul-16	A/South Africa/4244/2015	National Institute for Communicable Disease	Centers for Disease Control and Prevention
EPI722717	HA	South Africa	2015-Jul-16	A/South Africa/4244/2015	National Institute for Communicable Disease	Centers for Disease Control and Prevention
EPI722484	NA	Canada	2015-Oct-28	A/Alberta/RV2407/2015	National Microbiology Laboratory, Health Canada	Centers for Disease Control and Prevention
EPI722480	MP	Canada	2015-Oct-28	A/Alberta/RV2407/2015	National Microbiology Laboratory, Health Canada	Centers for Disease Control and Prevention
EPI722481	PA	Canada	2015-Oct-28	A/Alberta/RV2407/2015	National Microbiology Laboratory, Health Canada	Centers for Disease Control and Prevention
EPI722479	NS	Canada	2015-Oct-28	A/Alberta/RV2407/2015	National Microbiology Laboratory, Health Canada	Centers for Disease Control and Prevention
EPI722482	PB2	Canada	2015-Oct-28	A/Alberta/RV2407/2015	National Microbiology Laboratory, Health Canada	Centers for Disease Control and Prevention
EPI722483	PB1	Canada	2015-Oct-28	A/Alberta/RV2407/2015	National Microbiology Laboratory, Health Canada	Centers for Disease Control and Prevention
EPI722478	NP	Canada	2015-Oct-28	A/Alberta/RV2407/2015	National Microbiology Laboratory, Health Canada	Centers for Disease Control and Prevention
EPI722485	HA	Canada	2015-Oct-28	A/Alberta/RV2407/2015	National Microbiology Laboratory, Health Canada	Centers for Disease Control and Prevention
EPI719032	PA	Japan	2015-Jul-07	A/Mie/21/2015	National Institute of Infectious Diseases (NIID)	Centers for Disease Control and Prevention
EPI719033	PB2	Japan	2015-Jul-07	A/Mie/21/2015	National Institute of Infectious Diseases (NIID)	Centers for Disease Control and Prevention
EPI719034	PB1	Japan	2015-Jul-07	A/Mie/21/2015	National Institute of Infectious Diseases (NIID)	Centers for Disease Control and Prevention
EPI719029	NP	Japan	2015-Jul-07	A/Mie/21/2015	National Institute of Infectious Diseases (NIID)	Centers for Disease Control and Prevention
EPI719030	NS	Japan	2015-Jul-07	A/Mie/21/2015	National Institute of Infectious Diseases (NIID)	Centers for Disease Control and Prevention
EPI719031	MP	Japan	2015-Jul-07	A/Mie/21/2015	National Institute of Infectious Diseases (NIID)	Centers for Disease Control and Prevention
EPI719035	NA	Japan	2015-Jul-07	A/Mie/21/2015	National Institute of Infectious Diseases (NIID)	Centers for Disease Control and Prevention
EPI719036	HA	Japan	2015-Jul-07	A/Mie/21/2015	National Institute of Infectious Diseases (NIID)	Centers for Disease Control and Prevention
EPI719005	NP	Lao, People's Democratic Republic	2015-Aug-03	A/Laos/I810/2015	National Institute of Infectious Diseases (NIID)	Centers for Disease Control and Prevention
EPI719006	NS	Lao, People's Democratic Republic	2015-Aug-03	A/Laos/I810/2015	National Institute of Infectious Diseases (NIID)	Centers for Disease Control and Prevention
EPI719007	MP	Lao, People's Democratic Republic	2015-Aug-03	A/Laos/I810/2015	National Institute of Infectious Diseases (NIID)	Centers for Disease Control and Prevention
EPI719011	NA	Lao, People's Democratic Republic	2015-Aug-03	A/Laos/I810/2015	National Institute of Infectious Diseases (NIID)	Centers for Disease Control and Prevention
EPI719012	HA	Lao, People's Democratic Republic	2015-Aug-03	A/Laos/I810/2015	National Institute of Infectious Diseases (NIID)	Centers for Disease Control and Prevention
EPI719008	PA	Lao, People's Democratic Republic	2015-Aug-03	A/Laos/I810/2015	National Institute of Infectious Diseases (NIID)	Centers for Disease Control and Prevention
EPI719009	PB2	Lao, People's Democratic Republic	2015-Aug-03	A/Laos/I810/2015	National Institute of Infectious Diseases (NIID)	Centers for Disease Control and Prevention
EPI719010	PB1	Lao, People's Democratic Republic	2015-Aug-03	A/Laos/I810/2015	National Institute of Infectious Diseases (NIID)	Centers for Disease Control and Prevention
EPI718900	PA	Cote d'Ivoire	2015-Sep-28	A/Cote D'Ivoire/1672/2015	Pasteur Institut of Côte d'Ivoire	Centers for Disease Control and Prevention
EPI718901	PB2	Cote d'Ivoire	2015-Sep-28	A/Cote D'Ivoire/1672/2015	Pasteur Institut of Côte d'Ivoire	Centers for Disease Control and Prevention
EPI718902	PB1	Cote d'Ivoire	2015-Sep-28	A/Cote D'Ivoire/1672/2015	Pasteur Institut of Côte d'Ivoire	Centers for Disease Control and Prevention
EPI718897	NP	Cote d'Ivoire	2015-Sep-28	A/Cote D'Ivoire/1672/2015	Pasteur Institut of Côte d'Ivoire	Centers for Disease Control and Prevention
EPI718898	NS	Cote d'Ivoire	2015-Sep-28	A/Cote D'Ivoire/1672/2015	Pasteur Institut of Côte d'Ivoire	Centers for Disease Control and Prevention
EPI718899	MP	Cote d'Ivoire	2015-Sep-28	A/Cote D'Ivoire/1672/2015	Pasteur Institut of Côte d'Ivoire	Centers for Disease Control and Prevention
EPI718903	NA	Cote d'Ivoire	2015-Sep-28	A/Cote D'Ivoire/1672/2015	Pasteur Institut of Côte d'Ivoire	Centers for Disease Control and Prevention
EPI718904	HA	Cote d'Ivoire	2015-Sep-28	A/Cote D'Ivoire/1672/2015	Pasteur Institut of Côte d'Ivoire	Centers for Disease Control and Prevention
EPI718892	PA	Burkina Faso	2015-Sep-04	A/Burkina Faso/87/2015	IRSS	Centers for Disease Control and Prevention
EPI718893	PB2	Burkina Faso	2015-Sep-04	A/Burkina Faso/87/2015	IRSS	Centers for Disease Control and Prevention
EPI718894	PB1	Burkina Faso	2015-Sep-04	A/Burkina Faso/87/2015	IRSS	Centers for Disease Control and Prevention
EPI718889	NP	Burkina Faso	2015-Sep-04	A/Burkina Faso/87/2015	IRSS	Centers for Disease Control and Prevention
EPI718890	NS	Burkina Faso	2015-Sep-04	A/Burkina Faso/87/2015	IRSS	Centers for Disease Control and Prevention
EPI718891	MP	Burkina Faso	2015-Sep-04	A/Burkina Faso/87/2015	IRSS	Centers for Disease Control and Prevention
EPI718895	NA	Burkina Faso	2015-Sep-04	A/Burkina Faso/87/2015	IRSS	Centers for Disease Control and Prevention
EPI718896	HA	Burkina Faso	2015-Sep-04	A/Burkina Faso/87/2015	IRSS	Centers for Disease Control and Prevention
EPI718884	PA	Burkina Faso	2015-Aug-27	A/Burkina Faso/76/2015	IRSS	Centers for Disease Control and Prevention
EPI718885	PB2	Burkina Faso	2015-Aug-27	A/Burkina Faso/76/2015	IRSS	Centers for Disease Control and Prevention
EPI718886	PB1	Burkina Faso	2015-Aug-27	A/Burkina Faso/76/2015	IRSS	Centers for Disease Control and Prevention
EPI718881	NP	Burkina Faso	2015-Aug-27	A/Burkina Faso/76/2015	IRSS	Centers for Disease Control and Prevention
EPI718882	NS	Burkina Faso	2015-Aug-27	A/Burkina Faso/76/2015	IRSS	Centers for Disease Control and Prevention
EPI718883	MP	Burkina Faso	2015-Aug-27	A/Burkina Faso/76/2015	IRSS	Centers for Disease Control and Prevention
EPI718887	NA	Burkina Faso	2015-Aug-27	A/Burkina Faso/76/2015	IRSS	Centers for Disease Control and Prevention
EPI718888	HA	Burkina Faso	2015-Aug-27	A/Burkina Faso/76/2015	IRSS	Centers for Disease Control and Prevention
EPI715866	HA	Sweden	2015-Aug-19	A/Stockholm/40/2015	Public Health Agency of Sweden	Crick Worldwide Influenza Centre
EPI715867	NA	Sweden	2015-Aug-19	A/Stockholm/40/2015	Public Health Agency of Sweden	Crick Worldwide Influenza Centre
EPI715834	HA	Ghana	2015-Sep-25	A/Ghana/FS-15-0583/2015	University of Ghana	Crick Worldwide Influenza Centre
EPI715835	NA	Ghana	2015-Sep-25	A/Ghana/FS-15-0583/2015	University of Ghana	Crick Worldwide Influenza Centre
EPI715672	PA	Vietnam	2015-Oct-13	A/Vietnam/146/2015	National Institute of Hygiene and Epidemiology	Centers for Disease Control and Prevention
EPI715673	PB2	Vietnam	2015-Oct-13	A/Vietnam/146/2015	National Institute of Hygiene and Epidemiology	Centers for Disease Control and Prevention
EPI715674	PB1	Vietnam	2015-Oct-13	A/Vietnam/146/2015	National Institute of Hygiene and Epidemiology	Centers for Disease Control and Prevention
EPI715669	NP	Vietnam	2015-Oct-13	A/Vietnam/146/2015	National Institute of Hygiene and Epidemiology	Centers for Disease Control and Prevention
EPI715670	NS	Vietnam	2015-Oct-13	A/Vietnam/146/2015	National Institute of Hygiene and Epidemiology	Centers for Disease Control and Prevention
EPI715671	MP	Vietnam	2015-Oct-13	A/Vietnam/146/2015	National Institute of Hygiene and Epidemiology	Centers for Disease Control and Prevention
EPI715675	NA	Vietnam	2015-Oct-13	A/Vietnam/146/2015	National Institute of Hygiene and Epidemiology	Centers for Disease Control and Prevention
EPI715676	HA	Vietnam	2015-Oct-13	A/Vietnam/146/2015	National Institute of Hygiene and Epidemiology	Centers for Disease Control and Prevention
EPI715664	PA	Vietnam	2015-Oct-13	A/Vietnam/145/2015	National Institute of Hygiene and Epidemiology	Centers for Disease Control and Prevention
EPI715665	PB2	Vietnam	2015-Oct-13	A/Vietnam/145/2015	National Institute of Hygiene and Epidemiology	Centers for Disease Control and Prevention
EPI715666	PB1	Vietnam	2015-Oct-13	A/Vietnam/145/2015	National Institute of Hygiene and Epidemiology	Centers for Disease Control and Prevention
EPI715661	NP	Vietnam	2015-Oct-13	A/Vietnam/145/2015	National Institute of Hygiene and Epidemiology	Centers for Disease Control and Prevention
EPI715662	NS	Vietnam	2015-Oct-13	A/Vietnam/145/2015	National Institute of Hygiene and Epidemiology	Centers for Disease Control and Prevention
EPI715663	MP	Vietnam	2015-Oct-13	A/Vietnam/145/2015	National Institute of Hygiene and Epidemiology	Centers for Disease Control and Prevention
EPI715667	NA	Vietnam	2015-Oct-13	A/Vietnam/145/2015	National Institute of Hygiene and Epidemiology	Centers for Disease Control and Prevention
EPI715668	HA	Vietnam	2015-Oct-13	A/Vietnam/145/2015	National Institute of Hygiene and Epidemiology	Centers for Disease Control and Prevention
EPI715525	NP	United States	2015-Oct-14	A/Massachusetts/29/2015	Massachusetts Department of Public Health	Centers for Disease Control and Prevention
EPI715526	NS	United States	2015-Oct-14	A/Massachusetts/29/2015	Massachusetts Department of Public Health	Centers for Disease Control and Prevention
EPI715527	MP	United States	2015-Oct-14	A/Massachusetts/29/2015	Massachusetts Department of Public Health	Centers for Disease Control and Prevention
EPI715528	PA	United States	2015-Oct-14	A/Massachusetts/29/2015	Massachusetts Department of Public Health	Centers for Disease Control and Prevention
EPI715529	PB2	United States	2015-Oct-14	A/Massachusetts/29/2015	Massachusetts Department of Public Health	Centers for Disease Control and Prevention
EPI715530	PB1	United States	2015-Oct-14	A/Massachusetts/29/2015	Massachusetts Department of Public Health	Centers for Disease Control and Prevention
EPI715531	NA	United States	2015-Oct-14	A/Massachusetts/29/2015	Massachusetts Department of Public Health	Centers for Disease Control and Prevention
EPI715532	HA	United States	2015-Oct-14	A/Massachusetts/29/2015	Massachusetts Department of Public Health	Centers for Disease Control and Prevention
EPI715461	PA	United States	2015-Oct-19	A/Maine/43/2015	Maine Health and Environmental Testing Laboratory	Centers for Disease Control and Prevention
EPI715462	PB2	United States	2015-Oct-19	A/Maine/43/2015	Maine Health and Environmental Testing Laboratory	Centers for Disease Control and Prevention
EPI715463	PB1	United States	2015-Oct-19	A/Maine/43/2015	Maine Health and Environmental Testing Laboratory	Centers for Disease Control and Prevention
EPI715458	NP	United States	2015-Oct-19	A/Maine/43/2015	Maine Health and Environmental Testing Laboratory	Centers for Disease Control and Prevention
EPI715459	NS	United States	2015-Oct-19	A/Maine/43/2015	Maine Health and Environmental Testing Laboratory	Centers for Disease Control and Prevention
EPI715460	MP	United States	2015-Oct-19	A/Maine/43/2015	Maine Health and Environmental Testing Laboratory	Centers for Disease Control and Prevention
EPI715464	NA	United States	2015-Oct-19	A/Maine/43/2015	Maine Health and Environmental Testing Laboratory	Centers for Disease Control and Prevention
EPI715465	HA	United States	2015-Oct-19	A/Maine/43/2015	Maine Health and Environmental Testing Laboratory	Centers for Disease Control and Prevention
EPI715398	PA	Korea, Republic of	2015-Sep-08	A/Incheon/1593/2015	National Institute of Health	Centers for Disease Control and Prevention
EPI715399	PB2	Korea, Republic of	2015-Sep-08	A/Incheon/1593/2015	National Institute of Health	Centers for Disease Control and Prevention
EPI715400	PB1	Korea, Republic of	2015-Sep-08	A/Incheon/1593/2015	National Institute of Health	Centers for Disease Control and Prevention
EPI715395	NP	Korea, Republic of	2015-Sep-08	A/Incheon/1593/2015	National Institute of Health	Centers for Disease Control and Prevention
EPI715396	NS	Korea, Republic of	2015-Sep-08	A/Incheon/1593/2015	National Institute of Health	Centers for Disease Control and Prevention
EPI715397	MP	Korea, Republic of	2015-Sep-08	A/Incheon/1593/2015	National Institute of Health	Centers for Disease Control and Prevention
EPI715401	NA	Korea, Republic of	2015-Sep-08	A/Incheon/1593/2015	National Institute of Health	Centers for Disease Control and Prevention
EPI715402	HA	Korea, Republic of	2015-Sep-08	A/Incheon/1593/2015	National Institute of Health	Centers for Disease Control and Prevention
EPI715281	PA	Colombia	2015-Oct-10	A/Colombia/6443/2015	Instituto Nacional de Salud de Columbia	Centers for Disease Control and Prevention
EPI715282	PB2	Colombia	2015-Oct-10	A/Colombia/6443/2015	Instituto Nacional de Salud de Columbia	Centers for Disease Control and Prevention
EPI715283	PB1	Colombia	2015-Oct-10	A/Colombia/6443/2015	Instituto Nacional de Salud de Columbia	Centers for Disease Control and Prevention
EPI715278	NP	Colombia	2015-Oct-10	A/Colombia/6443/2015	Instituto Nacional de Salud de Columbia	Centers for Disease Control and Prevention
EPI715279	NS	Colombia	2015-Oct-10	A/Colombia/6443/2015	Instituto Nacional de Salud de Columbia	Centers for Disease Control and Prevention
EPI715280	MP	Colombia	2015-Oct-10	A/Colombia/6443/2015	Instituto Nacional de Salud de Columbia	Centers for Disease Control and Prevention
EPI715284	NA	Colombia	2015-Oct-10	A/Colombia/6443/2015	Instituto Nacional de Salud de Columbia	Centers for Disease Control and Prevention
EPI715285	HA	Colombia	2015-Oct-10	A/Colombia/6443/2015	Instituto Nacional de Salud de Columbia	Centers for Disease Control and Prevention
EPI715257	PA	Thailand	2015-Oct-07	A/Chanthaburi/133/2015	WHO National Influenza Centre, National Institute of Medical Research (NIMR)	Centers for Disease Control and Prevention
EPI715258	PB2	Thailand	2015-Oct-07	A/Chanthaburi/133/2015	WHO National Influenza Centre, National Institute of Medical Research (NIMR)	Centers for Disease Control and Prevention
EPI715259	PB1	Thailand	2015-Oct-07	A/Chanthaburi/133/2015	WHO National Influenza Centre, National Institute of Medical Research (NIMR)	Centers for Disease Control and Prevention
EPI715254	NP	Thailand	2015-Oct-07	A/Chanthaburi/133/2015	WHO National Influenza Centre, National Institute of Medical Research (NIMR)	Centers for Disease Control and Prevention
EPI715255	NS	Thailand	2015-Oct-07	A/Chanthaburi/133/2015	WHO National Influenza Centre, National Institute of Medical Research (NIMR)	Centers for Disease Control and Prevention
EPI715256	MP	Thailand	2015-Oct-07	A/Chanthaburi/133/2015	WHO National Influenza Centre, National Institute of Medical Research (NIMR)	Centers for Disease Control and Prevention
EPI715260	NA	Thailand	2015-Oct-07	A/Chanthaburi/133/2015	WHO National Influenza Centre, National Institute of Medical Research (NIMR)	Centers for Disease Control and Prevention
EPI715261	HA	Thailand	2015-Oct-07	A/Chanthaburi/133/2015	WHO National Influenza Centre, National Institute of Medical Research (NIMR)	Centers for Disease Control and Prevention
EPI715252	NA	Cambodia	2015-Aug-18	A/Cambodia/0877/2015	National Public Health Laboratory	Centers for Disease Control and Prevention
EPI715253	HA	Cambodia	2015-Aug-18	A/Cambodia/0877/2015	National Public Health Laboratory	Centers for Disease Control and Prevention
[truncated: 12,924 more rows]
