# Supplementary material for: Parallel evolution of influenza across multiple spatiotemporal scales
Source: eLife. 2017 Jun 27;6:e26875. doi: 10.7554/eLife.26875 (PMC5487208; doi:10.7554/eLife.26875)
Supplement: Supplementary file 1. — DOI: http://dx.doi.org/10.7554/eLife.26875.022 [file elife-26875-supp1.zip › acknowledgements/2015-11-12.xls]

## Sheet: Acknowledge Table
We acknowledge the authors, originating and submitting laboratories of the sequences from GISAID’s EpiFlu™ Database on which this research is based. The list is detailed below.
All submitters of data may be contacted directly via the GISAID website www.gisaid.org
Segment ID	Segment	Country	Collection date	Isolate name	Originating Lab	Submitting Lab	Authors
EPI985709	NA	China	2015-Dec-31	A/JiangxiDonghu/11068/2015		Other Database Import	Li,J.; Gong,T.; Shi,Y.; Xiong,Y.
EPI985737	NA	China	2015-Dec-31	A/JiangxiZhushan/1703/2015		Other Database Import	Li,J.; Gong,T.; Shi,Y.; Xiong,Y.
EPI985665	HA	China	2015-Dec-31	A/JiangxiZhushan/1703/2015		Other Database Import	Li,J.; Gong,T.; Shi,Y.; Xiong,Y.
EPI985735	NA	China	2015-Dec-31	A/JiangxiZhushan/1506/2015		Other Database Import	Li,J.; Gong,T.; Shi,Y.; Xiong,Y.
EPI985664	HA	China	2015-Dec-31	A/JiangxiZhushan/1506/2015		Other Database Import	Li,J.; Gong,T.; Shi,Y.; Xiong,Y.
EPI985734	NA	China	2015-Dec-31	A/JiangxiZhushan/1464/2015		Other Database Import	Li,J.; Gong,T.; Shi,Y.; Xiong,Y.
EPI985663	HA	China	2015-Dec-31	A/JiangxiZhushan/1464/2015		Other Database Import	Li,J.; Gong,T.; Shi,Y.; Xiong,Y.
EPI985733	NA	China	2015-Dec-31	A/JiangxiZhanggong/1773/2015		Other Database Import	Li,J.; Gong,T.; Shi,Y.; Xiong,Y.
EPI985662	HA	China	2015-Dec-31	A/JiangxiZhanggong/1773/2015		Other Database Import	Li,J.; Gong,T.; Shi,Y.; Xiong,Y.
EPI985736	NA	China	2015-Dec-31	A/JiangxiZhushan/1585/2015		Other Database Import	Li,J.; Gong,T.; Shi,Y.; Xiong,Y.
EPI985661	HA	China	2015-Dec-31	A/JiangxiZhushan/1585/2015		Other Database Import	Li,J.; Gong,T.; Shi,Y.; Xiong,Y.
EPI985660	HA	China	2015-Dec-31	A/JiangxiZhanggong/1675/2015		Other Database Import	Li,J.; Gong,T.; Shi,Y.; Xiong,Y.
EPI985732	NA	China	2015-Dec-31	A/JiangxiZhanggong/1675/2015		Other Database Import	Li,J.; Gong,T.; Shi,Y.; Xiong,Y.
EPI985659	HA	China	2015-Dec-31	A/JiangxiZhanggong/1619/2015		Other Database Import	Li,J.; Gong,T.; Shi,Y.; Xiong,Y.
EPI985731	NA	China	2015-Dec-31	A/JiangxiZhanggong/1619/2015		Other Database Import	Li,J.; Gong,T.; Shi,Y.; Xiong,Y.
EPI985658	HA	China	2015-Dec-31	A/JiangxiZhanggong/1213/2015		Other Database Import	Li,J.; Gong,T.; Shi,Y.; Xiong,Y.
EPI985730	NA	China	2015-Dec-31	A/JiangxiZhanggong/1213/2015		Other Database Import	Li,J.; Gong,T.; Shi,Y.; Xiong,Y.
EPI985657	HA	China	2015-Dec-31	A/JiangxiNingdu/32/2015		Other Database Import	Li,J.; Gong,T.; Shi,Y.; Xiong,Y.
EPI985714	NA	China	2015-Dec-31	A/JiangxiNingdu/32/2015		Other Database Import	Li,J.; Gong,T.; Shi,Y.; Xiong,Y.
EPI985656	HA	China	2015-Dec-31	A/JiangxiLinchuan/1440/2015		Other Database Import	Li,J.; Gong,T.; Shi,Y.; Xiong,Y.
EPI985713	NA	China	2015-Dec-31	A/JiangxiLinchuan/1440/2015		Other Database Import	Li,J.; Gong,T.; Shi,Y.; Xiong,Y.
EPI985655	HA	China	2015-Dec-31	A/JiangxiYuehu/1504/2015		Other Database Import	Li,J.; Gong,T.; Shi,Y.; Xiong,Y.
EPI985729	NA	China	2015-Dec-31	A/JiangxiYuehu/1504/2015		Other Database Import	Li,J.; Gong,T.; Shi,Y.; Xiong,Y.
EPI985654	HA	China	2015-Dec-31	A/JiangxiYuanzhou/1931/2015		Other Database Import	Li,J.; Gong,T.; Shi,Y.; Xiong,Y.
EPI985727	NA	China	2015-Dec-31	A/JiangxiYuanzhou/1931/2015		Other Database Import	Li,J.; Gong,T.; Shi,Y.; Xiong,Y.
EPI985653	HA	China	2015-Dec-31	A/JiangxiYuanzhou/1727/2015		Other Database Import	Li,J.; Gong,T.; Shi,Y.; Xiong,Y.
EPI985726	NA	China	2015-Dec-31	A/JiangxiYuanzhou/1727/2015		Other Database Import	Li,J.; Gong,T.; Shi,Y.; Xiong,Y.
EPI985652	HA	China	2015-Dec-31	A/JiangxiYuanzhou/1583/2015		Other Database Import	Li,J.; Gong,T.; Shi,Y.; Xiong,Y.
EPI985725	NA	China	2015-Dec-31	A/JiangxiYuanzhou/1583/2015		Other Database Import	Li,J.; Gong,T.; Shi,Y.; Xiong,Y.
EPI985651	HA	China	2015-Dec-31	A/JiangxiYushui/1502/2015		Other Database Import	Li,J.; Gong,T.; Shi,Y.; Xiong,Y.
EPI985723	NA	China	2015-Dec-31	A/JiangxiYushui/1502/2015		Other Database Import	Li,J.; Gong,T.; Shi,Y.; Xiong,Y.
EPI985650	HA	China	2015-Dec-31	A/JiangxiYushui/1477/2015		Other Database Import	Li,J.; Gong,T.; Shi,Y.; Xiong,Y.
EPI985704	NA	China	2015-Dec-31	A/JiangxiYushui/1477/2015		Other Database Import	Li,J.; Gong,T.; Shi,Y.; Xiong,Y.
EPI985649	HA	China	2015-Dec-31	A/JiangxiYushui/1359/2015		Other Database Import	Li,J.; Gong,T.; Shi,Y.; Xiong,Y.
EPI985703	NA	China	2015-Dec-31	A/JiangxiYushui/1359/2015		Other Database Import	Li,J.; Gong,T.; Shi,Y.; Xiong,Y.
EPI985648	HA	China	2015-Dec-31	A/JiangxiXunyang/1599/2015		Other Database Import	Li,J.; Gong,T.; Shi,Y.; Xiong,Y.
EPI985702	NA	China	2015-Dec-31	A/JiangxiXunyang/1599/2015		Other Database Import	Li,J.; Gong,T.; Shi,Y.; Xiong,Y.
EPI985647	HA	China	2015-Dec-31	A/JiangxiXunwu/36/2015		Other Database Import	Li,J.; Gong,T.; Shi,Y.; Xiong,Y.
EPI985722	NA	China	2015-Dec-31	A/JiangxiXunwu/36/2015		Other Database Import	Li,J.; Gong,T.; Shi,Y.; Xiong,Y.
EPI985646	HA	China	2015-Dec-31	A/JiangxiXinzhou/1692/2015		Other Database Import	Li,J.; Gong,T.; Shi,Y.; Xiong,Y.
EPI985719	NA	China	2015-Dec-31	A/JiangxiXinzhou/1692/2015		Other Database Import	Li,J.; Gong,T.; Shi,Y.; Xiong,Y.
EPI985645	HA	China	2015-Dec-31	A/JiangxiXinzhou/1621/2015		Other Database Import	Li,J.; Gong,T.; Shi,Y.; Xiong,Y.
EPI985718	NA	China	2015-Dec-31	A/JiangxiXinzhou/1621/2015		Other Database Import	Li,J.; Gong,T.; Shi,Y.; Xiong,Y.
EPI985644	HA	China	2015-Dec-31	A/JiangxiXinzhou/1520/2015		Other Database Import	Li,J.; Gong,T.; Shi,Y.; Xiong,Y.
EPI985717	NA	China	2015-Dec-31	A/JiangxiXinzhou/1520/2015		Other Database Import	Li,J.; Gong,T.; Shi,Y.; Xiong,Y.
EPI985643	HA	China	2015-Dec-31	A/JiangxiYuanzhou/11088/2015		Other Database Import	Li,J.; Gong,T.; Shi,Y.; Xiong,Y.
EPI985728	NA	China	2015-Dec-31	A/JiangxiYuanzhou/11088/2015		Other Database Import	Li,J.; Gong,T.; Shi,Y.; Xiong,Y.
EPI985642	HA	China	2015-Dec-31	A/JiangxiYushui/1607/2015		Other Database Import	Li,J.; Gong,T.; Shi,Y.; Xiong,Y.
EPI985724	NA	China	2015-Dec-31	A/JiangxiYushui/1607/2015		Other Database Import	Li,J.; Gong,T.; Shi,Y.; Xiong,Y.
EPI985641	HA	China	2015-Dec-31	A/JiangxiXunyang/1519/2015		Other Database Import	Li,J.; Gong,T.; Shi,Y.; Xiong,Y.
EPI985701	NA	China	2015-Dec-31	A/JiangxiXunyang/1519/2015		Other Database Import	Li,J.; Gong,T.; Shi,Y.; Xiong,Y.
EPI985640	HA	China	2015-Dec-31	A/JiangxiXunyang/1391/2015		Other Database Import	Li,J.; Gong,T.; Shi,Y.; Xiong,Y.
EPI985700	NA	China	2015-Dec-31	A/JiangxiXunyang/1391/2015		Other Database Import	Li,J.; Gong,T.; Shi,Y.; Xiong,Y.
EPI985639	HA	China	2015-Dec-31	A/JiangxiXinzhou/1453/2015		Other Database Import	Li,J.; Gong,T.; Shi,Y.; Xiong,Y.
EPI985716	NA	China	2015-Dec-31	A/JiangxiXinzhou/1453/2015		Other Database Import	Li,J.; Gong,T.; Shi,Y.; Xiong,Y.
EPI985638	HA	China	2015-Dec-31	A/JiangxiXinzhou/1266/2015		Other Database Import	Li,J.; Gong,T.; Shi,Y.; Xiong,Y.
EPI985721	NA	China	2015-Dec-31	A/JiangxiXinzhou/1266/2015		Other Database Import	Li,J.; Gong,T.; Shi,Y.; Xiong,Y.
EPI985637	HA	China	2015-Dec-31	A/JiangxiXihu/1483/2015		Other Database Import	Li,J.; Gong,T.; Shi,Y.; Xiong,Y.
EPI985715	NA	China	2015-Dec-31	A/JiangxiXihu/1483/2015		Other Database Import	Li,J.; Gong,T.; Shi,Y.; Xiong,Y.
EPI985712	NA	China	2015-Dec-31	A/JiangxiJizhou/1652/2015		Other Database Import	Li,J.; Gong,T.; Shi,Y.; Xiong,Y.
EPI985636	HA	China	2015-Dec-31	A/JiangxiJizhou/1652/2015		Other Database Import	Li,J.; Gong,T.; Shi,Y.; Xiong,Y.
EPI985711	NA	China	2015-Dec-31	A/JiangxiJizhou/1432/2015		Other Database Import	Li,J.; Gong,T.; Shi,Y.; Xiong,Y.
EPI985635	HA	China	2015-Dec-31	A/JiangxiJizhou/1432/2015		Other Database Import	Li,J.; Gong,T.; Shi,Y.; Xiong,Y.
EPI985710	NA	China	2015-Dec-31	A/JiangxiDongxiang/313/2015		Other Database Import	Li,J.; Gong,T.; Shi,Y.; Xiong,Y.
EPI985634	HA	China	2015-Dec-31	A/JiangxiDongxiang/313/2015		Other Database Import	Li,J.; Gong,T.; Shi,Y.; Xiong,Y.
EPI985808	NA	China	2015-Dec-31	A/JiangxiDonghu/11444/2015		Other Database Import	Li,J.; Gong,T.; Shi,Y.; Xiong,Y.
EPI985633	HA	China	2015-Dec-31	A/JiangxiDonghu/11444/2015		Other Database Import	Li,J.; Gong,T.; Shi,Y.; Xiong,Y.
EPI985812	NA	China	2015-Dec-31	A/JiangxiDonghu/11282/2015		Other Database Import	Li,J.; Gong,T.; Shi,Y.; Xiong,Y.
EPI985632	HA	China	2015-Dec-31	A/JiangxiDonghu/11282/2015		Other Database Import	Li,J.; Gong,T.; Shi,Y.; Xiong,Y.
EPI985806	NA	China	2015-Dec-31	A/JiangxiDonghu/11149/2015		Other Database Import	Li,J.; Gong,T.; Shi,Y.; Xiong,Y.
EPI985631	HA	China	2015-Dec-31	A/JiangxiDonghu/11149/2015		Other Database Import	Li,J.; Gong,T.; Shi,Y.; Xiong,Y.
EPI985805	NA	China	2015-Dec-31	A/JiangxiDonghu/11026/2015		Other Database Import	Li,J.; Gong,T.; Shi,Y.; Xiong,Y.
EPI985630	HA	China	2015-Dec-31	A/JiangxiDonghu/11026/2015		Other Database Import	Li,J.; Gong,T.; Shi,Y.; Xiong,Y.
EPI985811	NA	China	2015-Dec-31	A/JiangxiDonghu/1972/2015		Other Database Import	Li,J.; Gong,T.; Shi,Y.; Xiong,Y.
EPI985629	HA	China	2015-Dec-31	A/JiangxiDonghu/1972/2015		Other Database Import	Li,J.; Gong,T.; Shi,Y.; Xiong,Y.
EPI985810	NA	China	2015-Dec-31	A/JiangxiDonghu/1218/2015		Other Database Import	Li,J.; Gong,T.; Shi,Y.; Xiong,Y.
EPI985628	HA	China	2015-Dec-31	A/JiangxiDonghu/1218/2015		Other Database Import	Li,J.; Gong,T.; Shi,Y.; Xiong,Y.
EPI985804	NA	China	2015-Dec-31	A/JiangxiDonghu/136/2015		Other Database Import	Li,J.; Gong,T.; Shi,Y.; Xiong,Y.
EPI985627	HA	China	2015-Dec-31	A/JiangxiDonghu/136/2015		Other Database Import	Li,J.; Gong,T.; Shi,Y.; Xiong,Y.
EPI985706	NA	China	2015-Dec-31	A/JiangxiAnyuan/1409/2015		Other Database Import	Li,J.; Gong,T.; Shi,Y.; Xiong,Y.
EPI985626	HA	China	2015-Dec-31	A/JiangxiAnyuan/1409/2015		Other Database Import	Li,J.; Gong,T.; Shi,Y.; Xiong,Y.
EPI985720	NA	China	2015-Dec-31	A/JiangxiJizhou/1491/2015		Other Database Import	Li,J.; Gong,T.; Shi,Y.; Xiong,Y.
EPI985625	HA	China	2015-Dec-31	A/JiangxiJizhou/1491/2015		Other Database Import	Li,J.; Gong,T.; Shi,Y.; Xiong,Y.
EPI985807	NA	China	2015-Dec-31	A/JiangxiDonghu/11327/2015		Other Database Import	Li,J.; Gong,T.; Shi,Y.; Xiong,Y.
EPI985624	HA	China	2015-Dec-31	A/JiangxiDonghu/11327/2015		Other Database Import	Li,J.; Gong,T.; Shi,Y.; Xiong,Y.
EPI985708	NA	China	2015-Dec-31	A/JiangxiAnyuan/1616/2015		Other Database Import	Li,J.; Gong,T.; Shi,Y.; Xiong,Y.
EPI985623	HA	China	2015-Dec-31	A/JiangxiAnyuan/1616/2015		Other Database Import	Li,J.; Gong,T.; Shi,Y.; Xiong,Y.
EPI985707	NA	China	2015-Dec-31	A/JiangxiAnyuan/1612/2015		Other Database Import	Li,J.; Gong,T.; Shi,Y.; Xiong,Y.
EPI985622	HA	China	2015-Dec-31	A/JiangxiAnyuan/1612/2015		Other Database Import	Li,J.; Gong,T.; Shi,Y.; Xiong,Y.
EPI985705	NA	China	2015-Dec-31	A/JiangxiAnyuan/1303/2015		Other Database Import	Li,J.; Gong,T.; Shi,Y.; Xiong,Y.
EPI985621	HA	China	2015-Dec-31	A/JiangxiAnyuan/1303/2015		Other Database Import	Li,J.; Gong,T.; Shi,Y.; Xiong,Y.
EPI976266	PA	Hong Kong (SAR)	2015-Dec-30	A/Hong Kong/50/2016	National Institute for Medical Research	Centers for Disease Control and Prevention
EPI976267	PB2	Hong Kong (SAR)	2015-Dec-30	A/Hong Kong/50/2016	National Institute for Medical Research	Centers for Disease Control and Prevention
EPI976268	PB1	Hong Kong (SAR)	2015-Dec-30	A/Hong Kong/50/2016	National Institute for Medical Research	Centers for Disease Control and Prevention
EPI976263	NP	Hong Kong (SAR)	2015-Dec-30	A/Hong Kong/50/2016	National Institute for Medical Research	Centers for Disease Control and Prevention
EPI976264	NS	Hong Kong (SAR)	2015-Dec-30	A/Hong Kong/50/2016	National Institute for Medical Research	Centers for Disease Control and Prevention
EPI976265	MP	Hong Kong (SAR)	2015-Dec-30	A/Hong Kong/50/2016	National Institute for Medical Research	Centers for Disease Control and Prevention
EPI976269	NA	Hong Kong (SAR)	2015-Dec-30	A/Hong Kong/50/2016	National Institute for Medical Research	Centers for Disease Control and Prevention
EPI976270	HA	Hong Kong (SAR)	2015-Dec-30	A/Hong Kong/50/2016	National Institute for Medical Research	Centers for Disease Control and Prevention
EPI956367	NA	Singapore	2015-Dec-10	A/Singapore/GP2050/2015	Ministry of Health, Singapore	WHO Collaborating Centre for Reference and Research on Influenza	Peck,H.; Dharmakumara,J.; Rynehart,C.; Komadina,N.
EPI956368	HA	Singapore	2015-Dec-10	A/Singapore/GP2050/2015	Ministry of Health, Singapore	WHO Collaborating Centre for Reference and Research on Influenza	Peck,H.; Dharmakumara,J.; Rynehart,C.; Komadina,N.
EPI945472	NP	Taiwan	2015-Dec-24	A/Taipei/0011/2015		Other Database Import
EPI945434	NA	Taiwan	2015-Dec-24	A/Taipei/0011/2015		Other Database Import
EPI945450	MP	Taiwan	2015-Dec-24	A/Taipei/0011/2015		Other Database Import
EPI946020	NS	Taiwan	2015-Dec-24	A/Taipei/0011/2015		Other Database Import
EPI963167	PA	Taiwan	2015-Dec-24	A/Taipei/0011/2015		Other Database Import
EPI963185	PB1	Taiwan	2015-Dec-24	A/Taipei/0011/2015		Other Database Import
EPI963280	PB2	Taiwan	2015-Dec-24	A/Taipei/0011/2015		Other Database Import
EPI940657	HA	Thailand	2015-Dec-18	A/Thailand/CU-B14505/2015		Other Database Import	Tewawong,N.; Suntronwong,N.; Vichiwattana,P.; Korkong,S.; Thongmee,T.; Vongpunsawad,S.; Theamboonlers,A.; Poovorawan,Y.
EPI940656	HA	Thailand	2015-Nov-21	A/Thailand/CU-B13914/2015		Other Database Import	Tewawong,N.; Suntronwong,N.; Vichiwattana,P.; Korkong,S.; Thongmee,T.; Vongpunsawad,S.; Theamboonlers,A.; Poovorawan,Y.
EPI940655	HA	Thailand	2015-Nov-19	A/Thailand/CU-B13893/2015		Other Database Import	Tewawong,N.; Suntronwong,N.; Vichiwattana,P.; Korkong,S.; Thongmee,T.; Vongpunsawad,S.; Theamboonlers,A.; Poovorawan,Y.
EPI986399	NA	Thailand	2015-Nov-19	A/Thailand/CU-B13893/2015		Other Database Import	Tewawong,N.; Suntronwong,N.; Vichiwattana,P.; Korkong,S.; Thongmee,T.; Vongpunsawad,S.; Theamboonlers,A.; Poovorawan,Y.
EPI940654	HA	Thailand	2015-Nov-19	A/Thailand/CU-C6246/2015		Other Database Import	Tewawong,N.; Suntronwong,N.; Vichiwattana,P.; Korkong,S.; Thongmee,T.; Vongpunsawad,S.; Theamboonlers,A.; Poovorawan,Y.
EPI986398	NA	Thailand	2015-Nov-19	A/Thailand/CU-C6246/2015		Other Database Import	Tewawong,N.; Suntronwong,N.; Vichiwattana,P.; Korkong,S.; Thongmee,T.; Vongpunsawad,S.; Theamboonlers,A.; Poovorawan,Y.
EPI940653	HA	Thailand	2015-Nov-07	A/Thailand/CU-B13673/2015		Other Database Import	Tewawong,N.; Suntronwong,N.; Vichiwattana,P.; Korkong,S.; Thongmee,T.; Vongpunsawad,S.; Theamboonlers,A.; Poovorawan,Y.
EPI934720	NA	United States	2015-Nov-16	A/Alaska/4889/2015		Other Database Import	Gruner,W.E.; Fries,A.C.; Garrett,C.M.; Powell,M.L.; Minnich,D.E.; Couch,M.R.; Hanson,J.F.; DeMarcus,L.S.; Smith,J.P.; Edwards,M.A.; Federinko,S.P.; Macias,E.A.; West,C.A.; Poel,J.R.
EPI922440	HA	Hong Kong (SAR)	2015-Dec-30	A/Hong Kong/50/2016	Hong Kong Department of Health	Crick Worldwide Influenza Centre
EPI922441	NA	Hong Kong (SAR)	2015-Dec-30	A/Hong Kong/50/2016	Hong Kong Department of Health	Crick Worldwide Influenza Centre
EPI918301	NP	Hong Kong (SAR)	2015-Dec-30	A/Hong Kong/50/2016	National Institute for Medical Research	Centers for Disease Control and Prevention
EPI918302	NS	Hong Kong (SAR)	2015-Dec-30	A/Hong Kong/50/2016	National Institute for Medical Research	Centers for Disease Control and Prevention
EPI918303	MP	Hong Kong (SAR)	2015-Dec-30	A/Hong Kong/50/2016	National Institute for Medical Research	Centers for Disease Control and Prevention
EPI918304	PA	Hong Kong (SAR)	2015-Dec-30	A/Hong Kong/50/2016	National Institute for Medical Research	Centers for Disease Control and Prevention
EPI918305	PB2	Hong Kong (SAR)	2015-Dec-30	A/Hong Kong/50/2016	National Institute for Medical Research	Centers for Disease Control and Prevention
EPI918306	PB1	Hong Kong (SAR)	2015-Dec-30	A/Hong Kong/50/2016	National Institute for Medical Research	Centers for Disease Control and Prevention
EPI918307	NA	Hong Kong (SAR)	2015-Dec-30	A/Hong Kong/50/2016	National Institute for Medical Research	Centers for Disease Control and Prevention
EPI918308	HA	Hong Kong (SAR)	2015-Dec-30	A/Hong Kong/50/2016	National Institute for Medical Research	Centers for Disease Control and Prevention
EPI916143	PB2	United States	2015-Nov-18	A/Pennsylvania/46/2015		Other Database Import	Jernigan,D.; Wentworth,D.; Katz,J.; Barnes,J.; Garten,R.; Xu,X.
EPI916144	PB1	United States	2015-Nov-18	A/Pennsylvania/46/2015		Other Database Import	Jernigan,D.; Wentworth,D.; Katz,J.; Barnes,J.; Garten,R.; Xu,X.
EPI916145	PA	United States	2015-Nov-18	A/Pennsylvania/46/2015		Other Database Import	Jernigan,D.; Wentworth,D.; Katz,J.; Barnes,J.; Garten,R.; Xu,X.
EPI916146	HA	United States	2015-Nov-18	A/Pennsylvania/46/2015		Other Database Import	Jernigan,D.; Wentworth,D.; Katz,J.; Barnes,J.; Garten,R.; Xu,X.
EPI916147	NP	United States	2015-Nov-18	A/Pennsylvania/46/2015		Other Database Import	Jernigan,D.; Wentworth,D.; Katz,J.; Barnes,J.; Garten,R.; Xu,X.
EPI916150	PA	United States	2015-Nov-18	A/Pennsylvania/46/2015		Other Database Import	Jernigan,D.; Wentworth,D.; Katz,J.; Barnes,J.; Garten,R.; Xu,X.
EPI916148	NA	United States	2015-Nov-18	A/Pennsylvania/46/2015		Other Database Import	Jernigan,D.; Wentworth,D.; Katz,J.; Barnes,J.; Garten,R.; Xu,X.
EPI916149	MP	United States	2015-Nov-18	A/Pennsylvania/46/2015		Other Database Import	Jernigan,D.; Wentworth,D.; Katz,J.; Barnes,J.; Garten,R.; Xu,X.
EPI916151	HA	United States	2015-Nov-18	A/Pennsylvania/46/2015		Other Database Import	Jernigan,D.; Wentworth,D.; Katz,J.; Barnes,J.; Garten,R.; Xu,X.
EPI916152	NP	United States	2015-Nov-18	A/Pennsylvania/46/2015		Other Database Import	Jernigan,D.; Wentworth,D.; Katz,J.; Barnes,J.; Garten,R.; Xu,X.
EPI916153	NA	United States	2015-Nov-18	A/Pennsylvania/46/2015		Other Database Import	Jernigan,D.; Wentworth,D.; Katz,J.; Barnes,J.; Garten,R.; Xu,X.
EPI916154	MP	United States	2015-Nov-18	A/Pennsylvania/46/2015		Other Database Import	Jernigan,D.; Wentworth,D.; Katz,J.; Barnes,J.; Garten,R.; Xu,X.
EPI899652	HA	China	2015-Dec-24	A/Xiamen/s113/2015		Other Database Import	Chen,J.
EPI897209	NA	United States	2015-Dec-23	A/California/NHRC_SAR20825N/2015		Other Database Import	Sitz,C.R.; Thammavong,H.L.; Balansay-Ames,M.S.; Hawksworth,A.W.; Myers,C.A.
EPI897158	HA	United States	2015-Dec-23	A/California/NHRC_SAR20825N/2015		Other Database Import	Sitz,C.R.; Thammavong,H.L.; Balansay-Ames,M.S.; Hawksworth,A.W.; Myers,C.A.
EPI897260	MP	United States	2015-Dec-23	A/California/NHRC_SAR20825N/2015		Other Database Import	Sitz,C.R.; Thammavong,H.L.; Balansay-Ames,M.S.; Hawksworth,A.W.; Myers,C.A.
EPI897140	HA	United States	2015-Dec-09	A/California/NHRC_BRD12101N/2015		Other Database Import	Sitz,C.R.; Thammavong,H.L.; Balansay-Ames,M.S.; Hawksworth,A.W.; Myers,C.A.
EPI897189	NA	United States	2015-Dec-09	A/California/NHRC_BRD12101N/2015		Other Database Import	Sitz,C.R.; Thammavong,H.L.; Balansay-Ames,M.S.; Hawksworth,A.W.; Myers,C.A.
EPI897241	MP	United States	2015-Dec-09	A/California/NHRC_BRD12101N/2015		Other Database Import	Sitz,C.R.; Thammavong,H.L.; Balansay-Ames,M.S.; Hawksworth,A.W.; Myers,C.A.
EPI896893	PA	Hong Kong (SAR)	2015-Dec-30	A/Hong Kong/50/2016	National Institute for Medical Research	Centers for Disease Control and Prevention
EPI896894	PB2	Hong Kong (SAR)	2015-Dec-30	A/Hong Kong/50/2016	National Institute for Medical Research	Centers for Disease Control and Prevention
EPI896895	PB1	Hong Kong (SAR)	2015-Dec-30	A/Hong Kong/50/2016	National Institute for Medical Research	Centers for Disease Control and Prevention
EPI896890	NP	Hong Kong (SAR)	2015-Dec-30	A/Hong Kong/50/2016	National Institute for Medical Research	Centers for Disease Control and Prevention
EPI896891	NS	Hong Kong (SAR)	2015-Dec-30	A/Hong Kong/50/2016	National Institute for Medical Research	Centers for Disease Control and Prevention
EPI896892	MP	Hong Kong (SAR)	2015-Dec-30	A/Hong Kong/50/2016	National Institute for Medical Research	Centers for Disease Control and Prevention
EPI896896	NA	Hong Kong (SAR)	2015-Dec-30	A/Hong Kong/50/2016	National Institute for Medical Research	Centers for Disease Control and Prevention
EPI896897	HA	Hong Kong (SAR)	2015-Dec-30	A/Hong Kong/50/2016	National Institute for Medical Research	Centers for Disease Control and Prevention
EPI896798	HA	United States	2015-Dec-29	A/California/NHRC_27577/2015		Other Database Import	Sitz,C.R.; Thammavong,H.L.; Balansay-Ames,M.S.; Hawksworth,A.W.; Myers,C.A.
EPI897238	MP	United States	2015-Dec-29	A/California/NHRC_27577/2015		Other Database Import	Sitz,C.R.; Thammavong,H.L.; Balansay-Ames,M.S.; Hawksworth,A.W.; Myers,C.A.
EPI897186	NA	United States	2015-Dec-29	A/California/NHRC_27577/2015		Other Database Import	Sitz,C.R.; Thammavong,H.L.; Balansay-Ames,M.S.; Hawksworth,A.W.; Myers,C.A.
EPI896791	HA	United States	2015-Dec-29	A/California/NHRC_27575/2015		Other Database Import	Sitz,C.R.; Thammavong,H.L.; Balansay-Ames,M.S.; Hawksworth,A.W.; Myers,C.A.
EPI897237	MP	United States	2015-Dec-29	A/California/NHRC_27575/2015		Other Database Import	Sitz,C.R.; Thammavong,H.L.; Balansay-Ames,M.S.; Hawksworth,A.W.; Myers,C.A.
EPI897185	NA	United States	2015-Dec-29	A/California/NHRC_27575/2015		Other Database Import	Sitz,C.R.; Thammavong,H.L.; Balansay-Ames,M.S.; Hawksworth,A.W.; Myers,C.A.
EPI896786	HA	United States	2015-Dec-29	A/California/NHRC_27574/2015		Other Database Import	Sitz,C.R.; Thammavong,H.L.; Balansay-Ames,M.S.; Hawksworth,A.W.; Myers,C.A.
EPI897236	MP	United States	2015-Dec-29	A/California/NHRC_27574/2015		Other Database Import	Sitz,C.R.; Thammavong,H.L.; Balansay-Ames,M.S.; Hawksworth,A.W.; Myers,C.A.
EPI897184	NA	United States	2015-Dec-29	A/California/NHRC_27574/2015		Other Database Import	Sitz,C.R.; Thammavong,H.L.; Balansay-Ames,M.S.; Hawksworth,A.W.; Myers,C.A.
EPI896779	HA	United States	2015-Dec-21	A/California/NHRC_27568/2015		Other Database Import	Sitz,C.R.; Thammavong,H.L.; Balansay-Ames,M.S.; Hawksworth,A.W.; Myers,C.A.
EPI897235	MP	United States	2015-Dec-21	A/California/NHRC_27568/2015		Other Database Import	Sitz,C.R.; Thammavong,H.L.; Balansay-Ames,M.S.; Hawksworth,A.W.; Myers,C.A.
EPI897183	NA	United States	2015-Dec-21	A/California/NHRC_27568/2015		Other Database Import	Sitz,C.R.; Thammavong,H.L.; Balansay-Ames,M.S.; Hawksworth,A.W.; Myers,C.A.
EPI888884	HA	United States	2015-Nov-03	A/Kansas/4891/2015		Other Database Import	Gruner,W.E.; Fries,A.C.; Garrett,C.M.; Powell,M.L.; Minnich,D.E.; Couch,M.R.; Hanson,J.F.; DeMarcus,L.S.; Smith,J.P.; Edwards,M.A.; Federinko,S.P.; Macias,E.A.; West,C.A.; Poel,J.R.
EPI888882	HA	United States	2015-Nov-16	A/Alaska/4889/2015		Other Database Import	Gruner,W.E.; Fries,A.C.; Garrett,C.M.; Powell,M.L.; Minnich,D.E.; Couch,M.R.; Hanson,J.F.; DeMarcus,L.S.; Smith,J.P.; Edwards,M.A.; Federinko,S.P.; Macias,E.A.; West,C.A.; Poel,J.R.
EPI875080	PB1	United Kingdom	2015-Dec-03	A/England/385/2015	Microbiology Services Colindale, Public Health England	Microbiology Services Colindale, Public Health England	Galiano,M.
EPI875075	NP	United Kingdom	2015-Dec-03	A/England/385/2015	Microbiology Services Colindale, Public Health England	Microbiology Services Colindale, Public Health England	Galiano,M.
EPI875076	NS	United Kingdom	2015-Dec-03	A/England/385/2015	Microbiology Services Colindale, Public Health England	Microbiology Services Colindale, Public Health England	Galiano,M.
EPI875077	MP	United Kingdom	2015-Dec-03	A/England/385/2015	Microbiology Services Colindale, Public Health England	Microbiology Services Colindale, Public Health England	Galiano,M.
EPI875078	PA	United Kingdom	2015-Dec-03	A/England/385/2015	Microbiology Services Colindale, Public Health England	Microbiology Services Colindale, Public Health England	Galiano,M.
EPI875079	PB2	United Kingdom	2015-Dec-03	A/England/385/2015	Microbiology Services Colindale, Public Health England	Microbiology Services Colindale, Public Health England	Galiano,M.
EPI875081	NA	United Kingdom	2015-Dec-03	A/England/385/2015	Microbiology Services Colindale, Public Health England	Microbiology Services Colindale, Public Health England	Galiano,M.
EPI875082	HA	United Kingdom	2015-Dec-03	A/England/385/2015	Microbiology Services Colindale, Public Health England	Microbiology Services Colindale, Public Health England	Galiano,M.
EPI875035	NP	United Kingdom	2015-Nov-23	A/England/55000470/2015	Microbiology Services Colindale, Public Health England	Microbiology Services Colindale, Public Health England	Galiano,M.
EPI875036	NS	United Kingdom	2015-Nov-23	A/England/55000470/2015	Microbiology Services Colindale, Public Health England	Microbiology Services Colindale, Public Health England	Galiano,M.
EPI875037	MP	United Kingdom	2015-Nov-23	A/England/55000470/2015	Microbiology Services Colindale, Public Health England	Microbiology Services Colindale, Public Health England	Galiano,M.
EPI875038	PA	United Kingdom	2015-Nov-23	A/England/55000470/2015	Microbiology Services Colindale, Public Health England	Microbiology Services Colindale, Public Health England	Galiano,M.
EPI875039	PB2	United Kingdom	2015-Nov-23	A/England/55000470/2015	Microbiology Services Colindale, Public Health England	Microbiology Services Colindale, Public Health England	Galiano,M.
EPI875040	PB1	United Kingdom	2015-Nov-23	A/England/55000470/2015	Microbiology Services Colindale, Public Health England	Microbiology Services Colindale, Public Health England	Galiano,M.
EPI875041	NA	United Kingdom	2015-Nov-23	A/England/55000470/2015	Microbiology Services Colindale, Public Health England	Microbiology Services Colindale, Public Health England	Galiano,M.
EPI875042	HA	United Kingdom	2015-Nov-23	A/England/55000470/2015	Microbiology Services Colindale, Public Health England	Microbiology Services Colindale, Public Health England	Galiano,M.
EPI875026	HA	United Kingdom	2015-Nov-29	A/England/54920004/2015	Microbiology Services Colindale, Public Health England	Microbiology Services Colindale, Public Health England	Galiano,M.
EPI875019	NP	United Kingdom	2015-Nov-29	A/England/54920004/2015	Microbiology Services Colindale, Public Health England	Microbiology Services Colindale, Public Health England	Galiano,M.
EPI875020	NS	United Kingdom	2015-Nov-29	A/England/54920004/2015	Microbiology Services Colindale, Public Health England	Microbiology Services Colindale, Public Health England	Galiano,M.
EPI875021	MP	United Kingdom	2015-Nov-29	A/England/54920004/2015	Microbiology Services Colindale, Public Health England	Microbiology Services Colindale, Public Health England	Galiano,M.
EPI875022	PA	United Kingdom	2015-Nov-29	A/England/54920004/2015	Microbiology Services Colindale, Public Health England	Microbiology Services Colindale, Public Health England	Galiano,M.
EPI875023	PB2	United Kingdom	2015-Nov-29	A/England/54920004/2015	Microbiology Services Colindale, Public Health England	Microbiology Services Colindale, Public Health England	Galiano,M.
EPI875024	PB1	United Kingdom	2015-Nov-29	A/England/54920004/2015	Microbiology Services Colindale, Public Health England	Microbiology Services Colindale, Public Health England	Galiano,M.
EPI875025	NA	United Kingdom	2015-Nov-29	A/England/54920004/2015	Microbiology Services Colindale, Public Health England	Microbiology Services Colindale, Public Health England	Galiano,M.
EPI859007	HA	France	2015-Nov-30	A/Marseille/2588/2015	CRR virus Influenza region Sud	Crick Worldwide Influenza Centre
EPI859008	NA	France	2015-Nov-30	A/Marseille/2588/2015	CRR virus Influenza region Sud	Crick Worldwide Influenza Centre
EPI857613	NA	Sri Lanka	2015-Nov-29	A/Sri Lanka/61/2015	WHO Collaborating Centre for Reference and Research on Influenza	Centers for Disease Control and Prevention
EPI857614	HA	Sri Lanka	2015-Nov-29	A/Sri Lanka/61/2015	WHO Collaborating Centre for Reference and Research on Influenza	Centers for Disease Control and Prevention
EPI857610	PA	Sri Lanka	2015-Nov-29	A/Sri Lanka/61/2015	WHO Collaborating Centre for Reference and Research on Influenza	Centers for Disease Control and Prevention
EPI857611	PB2	Sri Lanka	2015-Nov-29	A/Sri Lanka/61/2015	WHO Collaborating Centre for Reference and Research on Influenza	Centers for Disease Control and Prevention
EPI857612	PB1	Sri Lanka	2015-Nov-29	A/Sri Lanka/61/2015	WHO Collaborating Centre for Reference and Research on Influenza	Centers for Disease Control and Prevention
EPI857607	NP	Sri Lanka	2015-Nov-29	A/Sri Lanka/61/2015	WHO Collaborating Centre for Reference and Research on Influenza	Centers for Disease Control and Prevention
EPI857608	NS	Sri Lanka	2015-Nov-29	A/Sri Lanka/61/2015	WHO Collaborating Centre for Reference and Research on Influenza	Centers for Disease Control and Prevention
EPI857609	MP	Sri Lanka	2015-Nov-29	A/Sri Lanka/61/2015	WHO Collaborating Centre for Reference and Research on Influenza	Centers for Disease Control and Prevention
EPI847220	PB2	United States	2015-Dec-26	A/Connecticut/09/2015		Other Database Import	Jernigan,D.; Wentworth,D.; Katz,J.; Barnes,J.; Garten,R.; Xu,X.
EPI847225	NA	United States	2015-Dec-26	A/Connecticut/09/2015		Other Database Import	Jernigan,D.; Wentworth,D.; Katz,J.; Barnes,J.; Garten,R.; Xu,X.
EPI847226	MP	United States	2015-Dec-26	A/Connecticut/09/2015		Other Database Import	Jernigan,D.; Wentworth,D.; Katz,J.; Barnes,J.; Garten,R.; Xu,X.
EPI847227	NS	United States	2015-Dec-26	A/Connecticut/09/2015		Other Database Import	Jernigan,D.; Wentworth,D.; Katz,J.; Barnes,J.; Garten,R.; Xu,X.
EPI847221	PB1	United States	2015-Dec-26	A/Connecticut/09/2015		Other Database Import	Jernigan,D.; Wentworth,D.; Katz,J.; Barnes,J.; Garten,R.; Xu,X.
EPI847222	PA	United States	2015-Dec-26	A/Connecticut/09/2015		Other Database Import	Jernigan,D.; Wentworth,D.; Katz,J.; Barnes,J.; Garten,R.; Xu,X.
EPI847223	HA	United States	2015-Dec-26	A/Connecticut/09/2015		Other Database Import	Jernigan,D.; Wentworth,D.; Katz,J.; Barnes,J.; Garten,R.; Xu,X.
EPI847224	NP	United States	2015-Dec-26	A/Connecticut/09/2015		Other Database Import	Jernigan,D.; Wentworth,D.; Katz,J.; Barnes,J.; Garten,R.; Xu,X.
EPI847212	PB2	United States	2015-Dec-02	A/Ohio/31/2015		Other Database Import	Jernigan,D.; Wentworth,D.; Katz,J.; Barnes,J.; Garten,R.; Xu,X.
EPI847213	PB1	United States	2015-Dec-02	A/Ohio/31/2015		Other Database Import	Jernigan,D.; Wentworth,D.; Katz,J.; Barnes,J.; Garten,R.; Xu,X.
EPI847217	NA	United States	2015-Dec-02	A/Ohio/31/2015		Other Database Import	Jernigan,D.; Wentworth,D.; Katz,J.; Barnes,J.; Garten,R.; Xu,X.
EPI847218	MP	United States	2015-Dec-02	A/Ohio/31/2015		Other Database Import	Jernigan,D.; Wentworth,D.; Katz,J.; Barnes,J.; Garten,R.; Xu,X.
EPI847219	NS	United States	2015-Dec-02	A/Ohio/31/2015		Other Database Import	Jernigan,D.; Wentworth,D.; Katz,J.; Barnes,J.; Garten,R.; Xu,X.
EPI847214	PA	United States	2015-Dec-02	A/Ohio/31/2015		Other Database Import	Jernigan,D.; Wentworth,D.; Katz,J.; Barnes,J.; Garten,R.; Xu,X.
EPI847215	HA	United States	2015-Dec-02	A/Ohio/31/2015		Other Database Import	Jernigan,D.; Wentworth,D.; Katz,J.; Barnes,J.; Garten,R.; Xu,X.
EPI847216	NP	United States	2015-Dec-02	A/Ohio/31/2015		Other Database Import	Jernigan,D.; Wentworth,D.; Katz,J.; Barnes,J.; Garten,R.; Xu,X.
EPI837586	HA	Luxembourg	2015-Dec-16	A/Luxembourg/15060747/2016	Laboratoire National de Santé	Laboratoire National de Santé	Opp, Matthias
EPI837587	NA	Luxembourg	2015-Dec-16	A/Luxembourg/15060747/2016	Laboratoire National de Santé	Laboratoire National de Santé	Opp, Matthias
EPI836832	MP	Australia	2015-Dec-19	A/Brisbane/206/2016	Queensland Health Scientific Services	WHO Collaborating Centre for Reference and Research on Influenza	Deng,Y-M.; Iannello,P.; Spirason,N.; Lau,H.; Komadina,N.
EPI836833	NA	Australia	2015-Dec-19	A/Brisbane/206/2016	Queensland Health Scientific Services	WHO Collaborating Centre for Reference and Research on Influenza	Deng,Y-M.; Iannello,P.; Spirason,N.; Lau,H.; Komadina,N.
EPI836834	HA	Australia	2015-Dec-19	A/Brisbane/206/2016	Queensland Health Scientific Services	WHO Collaborating Centre for Reference and Research on Influenza	Deng,Y-M.; Iannello,P.; Spirason,N.; Lau,H.; Komadina,N.
EPI824989	PA	Afghanistan	2015-Dec-17	A/Afghanistan/463/2015	National Public Health Laboratory	Centers for Disease Control and Prevention
EPI824990	PB2	Afghanistan	2015-Dec-17	A/Afghanistan/463/2015	National Public Health Laboratory	Centers for Disease Control and Prevention
EPI824991	PB1	Afghanistan	2015-Dec-17	A/Afghanistan/463/2015	National Public Health Laboratory	Centers for Disease Control and Prevention
EPI824986	NP	Afghanistan	2015-Dec-17	A/Afghanistan/463/2015	National Public Health Laboratory	Centers for Disease Control and Prevention
EPI824987	NS	Afghanistan	2015-Dec-17	A/Afghanistan/463/2015	National Public Health Laboratory	Centers for Disease Control and Prevention
EPI824988	MP	Afghanistan	2015-Dec-17	A/Afghanistan/463/2015	National Public Health Laboratory	Centers for Disease Control and Prevention
EPI824992	NA	Afghanistan	2015-Dec-17	A/Afghanistan/463/2015	National Public Health Laboratory	Centers for Disease Control and Prevention
EPI824993	HA	Afghanistan	2015-Dec-17	A/Afghanistan/463/2015	National Public Health Laboratory	Centers for Disease Control and Prevention
EPI824112	HA	Sweden	2015-Nov-30	A/Stockholm/75/2015	Public Health Agency of Sweden	Crick Worldwide Influenza Centre
EPI824113	NA	Sweden	2015-Nov-30	A/Stockholm/75/2015	Public Health Agency of Sweden	Crick Worldwide Influenza Centre
EPI824110	HA	Sweden	2015-Nov-18	A/Stockholm/73/2015	Public Health Agency of Sweden	Crick Worldwide Influenza Centre
EPI824111	NA	Sweden	2015-Nov-18	A/Stockholm/73/2015	Public Health Agency of Sweden	Crick Worldwide Influenza Centre
EPI824078	HA	Portugal	2015-Dec-22	A/Portugal/MS20/2015	Instituto Nacional de Saude (INSA)	Crick Worldwide Influenza Centre
EPI824079	NA	Portugal	2015-Dec-22	A/Portugal/MS20/2015	Instituto Nacional de Saude (INSA)	Crick Worldwide Influenza Centre
EPI824074	HA	Ukraine	2015-Dec-20	A/Odessa/357/2015	Institute of Epidemiology and Infectious Diseases AMS of Ukraine	Crick Worldwide Influenza Centre
EPI824075	NA	Ukraine	2015-Dec-20	A/Odessa/357/2015	Institute of Epidemiology and Infectious Diseases AMS of Ukraine	Crick Worldwide Influenza Centre
EPI802826	NA	United States	2015-Nov-14	A/South Dakota/40/2015		Other Database Import	Jernigan,D.; Wentworth,D.; Katz,J.; Barnes,J.; Garten,R.; Xu,X.
EPI802830	MP	United States	2015-Nov-14	A/South Dakota/40/2015		Other Database Import	Jernigan,D.; Wentworth,D.; Katz,J.; Barnes,J.; Garten,R.; Xu,X.
EPI802835	NS	United States	2015-Nov-14	A/South Dakota/40/2015		Other Database Import	Jernigan,D.; Wentworth,D.; Katz,J.; Barnes,J.; Garten,R.; Xu,X.
EPI802810	PB2	United States	2015-Nov-14	A/South Dakota/40/2015		Other Database Import	Jernigan,D.; Wentworth,D.; Katz,J.; Barnes,J.; Garten,R.; Xu,X.
EPI802812	PB1	United States	2015-Nov-14	A/South Dakota/40/2015		Other Database Import	Jernigan,D.; Wentworth,D.; Katz,J.; Barnes,J.; Garten,R.; Xu,X.
EPI802814	PA	United States	2015-Nov-14	A/South Dakota/40/2015		Other Database Import	Jernigan,D.; Wentworth,D.; Katz,J.; Barnes,J.; Garten,R.; Xu,X.
EPI802819	HA	United States	2015-Nov-14	A/South Dakota/40/2015		Other Database Import	Jernigan,D.; Wentworth,D.; Katz,J.; Barnes,J.; Garten,R.; Xu,X.
EPI802822	NP	United States	2015-Nov-14	A/South Dakota/40/2015		Other Database Import	Jernigan,D.; Wentworth,D.; Katz,J.; Barnes,J.; Garten,R.; Xu,X.
EPI802789	PB2	United States	2015-Dec-15	A/Nevada/39/2015		Other Database Import	Jernigan,D.; Wentworth,D.; Katz,J.; Barnes,J.; Garten,R.; Xu,X.
EPI802792	PB1	United States	2015-Dec-15	A/Nevada/39/2015		Other Database Import	Jernigan,D.; Wentworth,D.; Katz,J.; Barnes,J.; Garten,R.; Xu,X.
EPI802794	PA	United States	2015-Dec-15	A/Nevada/39/2015		Other Database Import	Jernigan,D.; Wentworth,D.; Katz,J.; Barnes,J.; Garten,R.; Xu,X.
EPI802798	HA	United States	2015-Dec-15	A/Nevada/39/2015		Other Database Import	Jernigan,D.; Wentworth,D.; Katz,J.; Barnes,J.; Garten,R.; Xu,X.
EPI802800	NP	United States	2015-Dec-15	A/Nevada/39/2015		Other Database Import	Jernigan,D.; Wentworth,D.; Katz,J.; Barnes,J.; Garten,R.; Xu,X.
EPI802802	NA	United States	2015-Dec-15	A/Nevada/39/2015		Other Database Import	Jernigan,D.; Wentworth,D.; Katz,J.; Barnes,J.; Garten,R.; Xu,X.
EPI802806	MP	United States	2015-Dec-15	A/Nevada/39/2015		Other Database Import	Jernigan,D.; Wentworth,D.; Katz,J.; Barnes,J.; Garten,R.; Xu,X.
EPI802807	NS	United States	2015-Dec-15	A/Nevada/39/2015		Other Database Import	Jernigan,D.; Wentworth,D.; Katz,J.; Barnes,J.; Garten,R.; Xu,X.
EPI802765	PB2	United States	2015-Dec-14	A/Nevada/38/2015		Other Database Import	Jernigan,D.; Wentworth,D.; Katz,J.; Barnes,J.; Garten,R.; Xu,X.
EPI802768	PB1	United States	2015-Dec-14	A/Nevada/38/2015		Other Database Import	Jernigan,D.; Wentworth,D.; Katz,J.; Barnes,J.; Garten,R.; Xu,X.
EPI802770	PA	United States	2015-Dec-14	A/Nevada/38/2015		Other Database Import	Jernigan,D.; Wentworth,D.; Katz,J.; Barnes,J.; Garten,R.; Xu,X.
EPI802775	HA	United States	2015-Dec-14	A/Nevada/38/2015		Other Database Import	Jernigan,D.; Wentworth,D.; Katz,J.; Barnes,J.; Garten,R.; Xu,X.
EPI802778	NP	United States	2015-Dec-14	A/Nevada/38/2015		Other Database Import	Jernigan,D.; Wentworth,D.; Katz,J.; Barnes,J.; Garten,R.; Xu,X.
EPI802782	NA	United States	2015-Dec-14	A/Nevada/38/2015		Other Database Import	Jernigan,D.; Wentworth,D.; Katz,J.; Barnes,J.; Garten,R.; Xu,X.
EPI802784	MP	United States	2015-Dec-14	A/Nevada/38/2015		Other Database Import	Jernigan,D.; Wentworth,D.; Katz,J.; Barnes,J.; Garten,R.; Xu,X.
EPI802787	NS	United States	2015-Dec-14	A/Nevada/38/2015		Other Database Import	Jernigan,D.; Wentworth,D.; Katz,J.; Barnes,J.; Garten,R.; Xu,X.
EPI802739	PB2	United States	2015-Dec-02	A/Texas/73/2015		Other Database Import	Jernigan,D.; Wentworth,D.; Katz,J.; Barnes,J.; Garten,R.; Xu,X.
EPI802742	PB1	United States	2015-Dec-02	A/Texas/73/2015		Other Database Import	Jernigan,D.; Wentworth,D.; Katz,J.; Barnes,J.; Garten,R.; Xu,X.
EPI802745	PA	United States	2015-Dec-02	A/Texas/73/2015		Other Database Import	Jernigan,D.; Wentworth,D.; Katz,J.; Barnes,J.; Garten,R.; Xu,X.
EPI802752	HA	United States	2015-Dec-02	A/Texas/73/2015		Other Database Import	Jernigan,D.; Wentworth,D.; Katz,J.; Barnes,J.; Garten,R.; Xu,X.
EPI802754	NP	United States	2015-Dec-02	A/Texas/73/2015		Other Database Import	Jernigan,D.; Wentworth,D.; Katz,J.; Barnes,J.; Garten,R.; Xu,X.
EPI802757	NA	United States	2015-Dec-02	A/Texas/73/2015		Other Database Import	Jernigan,D.; Wentworth,D.; Katz,J.; Barnes,J.; Garten,R.; Xu,X.
EPI802760	MP	United States	2015-Dec-02	A/Texas/73/2015		Other Database Import	Jernigan,D.; Wentworth,D.; Katz,J.; Barnes,J.; Garten,R.; Xu,X.
EPI802762	NS	United States	2015-Dec-02	A/Texas/73/2015		Other Database Import	Jernigan,D.; Wentworth,D.; Katz,J.; Barnes,J.; Garten,R.; Xu,X.
EPI802727	HA	United States	2015-Nov-03	A/Washington/60/2015		Other Database Import	Jernigan,D.; Wentworth,D.; Katz,J.; Barnes,J.; Garten,R.; Xu,X.
EPI802728	NP	United States	2015-Nov-03	A/Washington/60/2015		Other Database Import	Jernigan,D.; Wentworth,D.; Katz,J.; Barnes,J.; Garten,R.; Xu,X.
EPI802729	NA	United States	2015-Nov-03	A/Washington/60/2015		Other Database Import	Jernigan,D.; Wentworth,D.; Katz,J.; Barnes,J.; Garten,R.; Xu,X.
EPI802730	MP	United States	2015-Nov-03	A/Washington/60/2015		Other Database Import	Jernigan,D.; Wentworth,D.; Katz,J.; Barnes,J.; Garten,R.; Xu,X.
EPI802732	NS	United States	2015-Nov-03	A/Washington/60/2015		Other Database Import	Jernigan,D.; Wentworth,D.; Katz,J.; Barnes,J.; Garten,R.; Xu,X.
EPI802725	PB1	United States	2015-Nov-03	A/Washington/60/2015		Other Database Import	Jernigan,D.; Wentworth,D.; Katz,J.; Barnes,J.; Garten,R.; Xu,X.
EPI802726	PA	United States	2015-Nov-03	A/Washington/60/2015		Other Database Import	Jernigan,D.; Wentworth,D.; Katz,J.; Barnes,J.; Garten,R.; Xu,X.
EPI802710	PB2	United States	2015-Nov-03	A/Washington/60/2015		Other Database Import	Jernigan,D.; Wentworth,D.; Katz,J.; Barnes,J.; Garten,R.; Xu,X.
EPI802707	MP	United States	2015-Nov-27	A/Indiana/29/2015		Other Database Import	Jernigan,D.; Wentworth,D.; Katz,J.; Barnes,J.; Garten,R.; Xu,X.
EPI802708	NS	United States	2015-Nov-27	A/Indiana/29/2015		Other Database Import	Jernigan,D.; Wentworth,D.; Katz,J.; Barnes,J.; Garten,R.; Xu,X.
EPI802685	PB2	United States	2015-Nov-27	A/Indiana/29/2015		Other Database Import	Jernigan,D.; Wentworth,D.; Katz,J.; Barnes,J.; Garten,R.; Xu,X.
EPI802688	PB1	United States	2015-Nov-27	A/Indiana/29/2015		Other Database Import	Jernigan,D.; Wentworth,D.; Katz,J.; Barnes,J.; Garten,R.; Xu,X.
EPI802691	PA	United States	2015-Nov-27	A/Indiana/29/2015		Other Database Import	Jernigan,D.; Wentworth,D.; Katz,J.; Barnes,J.; Garten,R.; Xu,X.
EPI802695	HA	United States	2015-Nov-27	A/Indiana/29/2015		Other Database Import	Jernigan,D.; Wentworth,D.; Katz,J.; Barnes,J.; Garten,R.; Xu,X.
EPI802697	NP	United States	2015-Nov-27	A/Indiana/29/2015		Other Database Import	Jernigan,D.; Wentworth,D.; Katz,J.; Barnes,J.; Garten,R.; Xu,X.
EPI802705	NA	United States	2015-Nov-27	A/Indiana/29/2015		Other Database Import	Jernigan,D.; Wentworth,D.; Katz,J.; Barnes,J.; Garten,R.; Xu,X.
EPI802640	PB2	United States	2015-Nov-13	A/Nevada/37/2015		Other Database Import	Jernigan,D.; Wentworth,D.; Katz,J.; Barnes,J.; Garten,R.; Xu,X.
EPI802641	PB1	United States	2015-Nov-13	A/Nevada/37/2015		Other Database Import	Jernigan,D.; Wentworth,D.; Katz,J.; Barnes,J.; Garten,R.; Xu,X.
EPI802645	PA	United States	2015-Nov-13	A/Nevada/37/2015		Other Database Import	Jernigan,D.; Wentworth,D.; Katz,J.; Barnes,J.; Garten,R.; Xu,X.
EPI802680	MP	United States	2015-Nov-13	A/Nevada/37/2015		Other Database Import	Jernigan,D.; Wentworth,D.; Katz,J.; Barnes,J.; Garten,R.; Xu,X.
EPI802683	NS	United States	2015-Nov-13	A/Nevada/37/2015		Other Database Import	Jernigan,D.; Wentworth,D.; Katz,J.; Barnes,J.; Garten,R.; Xu,X.
EPI802649	HA	United States	2015-Nov-13	A/Nevada/37/2015		Other Database Import	Jernigan,D.; Wentworth,D.; Katz,J.; Barnes,J.; Garten,R.; Xu,X.
EPI802652	NP	United States	2015-Nov-13	A/Nevada/37/2015		Other Database Import	Jernigan,D.; Wentworth,D.; Katz,J.; Barnes,J.; Garten,R.; Xu,X.
EPI802655	NA	United States	2015-Nov-13	A/Nevada/37/2015		Other Database Import	Jernigan,D.; Wentworth,D.; Katz,J.; Barnes,J.; Garten,R.; Xu,X.
EPI802658	MP	United States	2015-Nov-13	A/Nevada/37/2015		Other Database Import	Jernigan,D.; Wentworth,D.; Katz,J.; Barnes,J.; Garten,R.; Xu,X.
EPI802660	NS	United States	2015-Nov-13	A/Nevada/37/2015		Other Database Import	Jernigan,D.; Wentworth,D.; Katz,J.; Barnes,J.; Garten,R.; Xu,X.
EPI802663	PB2	United States	2015-Nov-13	A/Nevada/37/2015		Other Database Import	Jernigan,D.; Wentworth,D.; Katz,J.; Barnes,J.; Garten,R.; Xu,X.
EPI802665	PB1	United States	2015-Nov-13	A/Nevada/37/2015		Other Database Import	Jernigan,D.; Wentworth,D.; Katz,J.; Barnes,J.; Garten,R.; Xu,X.
EPI802667	PA	United States	2015-Nov-13	A/Nevada/37/2015		Other Database Import	Jernigan,D.; Wentworth,D.; Katz,J.; Barnes,J.; Garten,R.; Xu,X.
EPI802672	HA	United States	2015-Nov-13	A/Nevada/37/2015		Other Database Import	Jernigan,D.; Wentworth,D.; Katz,J.; Barnes,J.; Garten,R.; Xu,X.
EPI802673	NP	United States	2015-Nov-13	A/Nevada/37/2015		Other Database Import	Jernigan,D.; Wentworth,D.; Katz,J.; Barnes,J.; Garten,R.; Xu,X.
EPI802677	NA	United States	2015-Nov-13	A/Nevada/37/2015		Other Database Import	Jernigan,D.; Wentworth,D.; Katz,J.; Barnes,J.; Garten,R.; Xu,X.
EPI802615	PB2	United States	2015-Nov-16	A/Florida/94/2015		Other Database Import	Jernigan,D.; Wentworth,D.; Katz,J.; Barnes,J.; Garten,R.; Xu,X.
EPI802618	PB1	United States	2015-Nov-16	A/Florida/94/2015		Other Database Import	Jernigan,D.; Wentworth,D.; Katz,J.; Barnes,J.; Garten,R.; Xu,X.
EPI802621	PA	United States	2015-Nov-16	A/Florida/94/2015		Other Database Import	Jernigan,D.; Wentworth,D.; Katz,J.; Barnes,J.; Garten,R.; Xu,X.
EPI802625	HA	United States	2015-Nov-16	A/Florida/94/2015		Other Database Import	Jernigan,D.; Wentworth,D.; Katz,J.; Barnes,J.; Garten,R.; Xu,X.
EPI802628	NP	United States	2015-Nov-16	A/Florida/94/2015		Other Database Import	Jernigan,D.; Wentworth,D.; Katz,J.; Barnes,J.; Garten,R.; Xu,X.
EPI802631	NA	United States	2015-Nov-16	A/Florida/94/2015		Other Database Import	Jernigan,D.; Wentworth,D.; Katz,J.; Barnes,J.; Garten,R.; Xu,X.
EPI802634	MP	United States	2015-Nov-16	A/Florida/94/2015		Other Database Import	Jernigan,D.; Wentworth,D.; Katz,J.; Barnes,J.; Garten,R.; Xu,X.
EPI802637	NS	United States	2015-Nov-16	A/Florida/94/2015		Other Database Import	Jernigan,D.; Wentworth,D.; Katz,J.; Barnes,J.; Garten,R.; Xu,X.
EPI802550	PB2	United States	2015-Nov-02	A/Arizona/25/2015		Other Database Import	Jernigan,D.; Wentworth,D.; Katz,J.; Barnes,J.; Garten,R.; Xu,X.
EPI802551	PB1	United States	2015-Nov-02	A/Arizona/25/2015		Other Database Import	Jernigan,D.; Wentworth,D.; Katz,J.; Barnes,J.; Garten,R.; Xu,X.
EPI802552	PA	United States	2015-Nov-02	A/Arizona/25/2015		Other Database Import	Jernigan,D.; Wentworth,D.; Katz,J.; Barnes,J.; Garten,R.; Xu,X.
EPI802553	HA	United States	2015-Nov-02	A/Arizona/25/2015		Other Database Import	Jernigan,D.; Wentworth,D.; Katz,J.; Barnes,J.; Garten,R.; Xu,X.
EPI802554	NP	United States	2015-Nov-02	A/Arizona/25/2015		Other Database Import	Jernigan,D.; Wentworth,D.; Katz,J.; Barnes,J.; Garten,R.; Xu,X.
EPI802555	NA	United States	2015-Nov-02	A/Arizona/25/2015		Other Database Import	Jernigan,D.; Wentworth,D.; Katz,J.; Barnes,J.; Garten,R.; Xu,X.
EPI802571	MP	United States	2015-Nov-02	A/Arizona/25/2015		Other Database Import	Jernigan,D.; Wentworth,D.; Katz,J.; Barnes,J.; Garten,R.; Xu,X.
EPI802573	NS	United States	2015-Nov-02	A/Arizona/25/2015		Other Database Import	Jernigan,D.; Wentworth,D.; Katz,J.; Barnes,J.; Garten,R.; Xu,X.
EPI802528	PB2	United States	2015-Nov-02	A/Arizona/24/2015		Other Database Import	Jernigan,D.; Wentworth,D.; Katz,J.; Barnes,J.; Garten,R.; Xu,X.
EPI802530	PB1	United States	2015-Nov-02	A/Arizona/24/2015		Other Database Import	Jernigan,D.; Wentworth,D.; Katz,J.; Barnes,J.; Garten,R.; Xu,X.
EPI802533	PA	United States	2015-Nov-02	A/Arizona/24/2015		Other Database Import	Jernigan,D.; Wentworth,D.; Katz,J.; Barnes,J.; Garten,R.; Xu,X.
EPI802537	HA	United States	2015-Nov-02	A/Arizona/24/2015		Other Database Import	Jernigan,D.; Wentworth,D.; Katz,J.; Barnes,J.; Garten,R.; Xu,X.
EPI802539	NP	United States	2015-Nov-02	A/Arizona/24/2015		Other Database Import	Jernigan,D.; Wentworth,D.; Katz,J.; Barnes,J.; Garten,R.; Xu,X.
EPI802543	NA	United States	2015-Nov-02	A/Arizona/24/2015		Other Database Import	Jernigan,D.; Wentworth,D.; Katz,J.; Barnes,J.; Garten,R.; Xu,X.
EPI802545	MP	United States	2015-Nov-02	A/Arizona/24/2015		Other Database Import	Jernigan,D.; Wentworth,D.; Katz,J.; Barnes,J.; Garten,R.; Xu,X.
EPI802548	NS	United States	2015-Nov-02	A/Arizona/24/2015		Other Database Import	Jernigan,D.; Wentworth,D.; Katz,J.; Barnes,J.; Garten,R.; Xu,X.
EPI800801	NP	United States	2015-Dec-31	A/California/137/2015		Other Database Import	Jernigan,D.; Wentworth,D.; Katz,J.; Barnes,J.; Garten,R.; Xu,X.
EPI800805	NA	United States	2015-Dec-31	A/California/137/2015		Other Database Import	Jernigan,D.; Wentworth,D.; Katz,J.; Barnes,J.; Garten,R.; Xu,X.
EPI800807	MP	United States	2015-Dec-31	A/California/137/2015		Other Database Import	Jernigan,D.; Wentworth,D.; Katz,J.; Barnes,J.; Garten,R.; Xu,X.
EPI800810	NS	United States	2015-Dec-31	A/California/137/2015		Other Database Import	Jernigan,D.; Wentworth,D.; Katz,J.; Barnes,J.; Garten,R.; Xu,X.
EPI800775	PB2	United States	2015-Dec-31	A/California/137/2015		Other Database Import	Jernigan,D.; Wentworth,D.; Katz,J.; Barnes,J.; Garten,R.; Xu,X.
EPI800776	PB1	United States	2015-Dec-31	A/California/137/2015		Other Database Import	Jernigan,D.; Wentworth,D.; Katz,J.; Barnes,J.; Garten,R.; Xu,X.
EPI800777	PA	United States	2015-Dec-31	A/California/137/2015		Other Database Import	Jernigan,D.; Wentworth,D.; Katz,J.; Barnes,J.; Garten,R.; Xu,X.
EPI800778	HA	United States	2015-Dec-31	A/California/137/2015		Other Database Import	Jernigan,D.; Wentworth,D.; Katz,J.; Barnes,J.; Garten,R.; Xu,X.
EPI799829	NA	United States	2015-Dec-10	A/California/136/2015		Other Database Import	Jernigan,D.; Wentworth,D.; Katz,J.; Barnes,J.; Garten,R.; Xu,X.
EPI799831	MP	United States	2015-Dec-10	A/California/136/2015		Other Database Import	Jernigan,D.; Wentworth,D.; Katz,J.; Barnes,J.; Garten,R.; Xu,X.
EPI799833	NS	United States	2015-Dec-10	A/California/136/2015		Other Database Import	Jernigan,D.; Wentworth,D.; Katz,J.; Barnes,J.; Garten,R.; Xu,X.
EPI799819	PB2	United States	2015-Dec-10	A/California/136/2015		Other Database Import	Jernigan,D.; Wentworth,D.; Katz,J.; Barnes,J.; Garten,R.; Xu,X.
EPI799821	PB1	United States	2015-Dec-10	A/California/136/2015		Other Database Import	Jernigan,D.; Wentworth,D.; Katz,J.; Barnes,J.; Garten,R.; Xu,X.
EPI799823	PA	United States	2015-Dec-10	A/California/136/2015		Other Database Import	Jernigan,D.; Wentworth,D.; Katz,J.; Barnes,J.; Garten,R.; Xu,X.
EPI799826	HA	United States	2015-Dec-10	A/California/136/2015		Other Database Import	Jernigan,D.; Wentworth,D.; Katz,J.; Barnes,J.; Garten,R.; Xu,X.
EPI799828	NP	United States	2015-Dec-10	A/California/136/2015		Other Database Import	Jernigan,D.; Wentworth,D.; Katz,J.; Barnes,J.; Garten,R.; Xu,X.
EPI799815	MP	United States	2015-Dec-08	A/California/135/2015		Other Database Import	Jernigan,D.; Wentworth,D.; Katz,J.; Barnes,J.; Garten,R.; Xu,X.
EPI799817	NS	United States	2015-Dec-08	A/California/135/2015		Other Database Import	Jernigan,D.; Wentworth,D.; Katz,J.; Barnes,J.; Garten,R.; Xu,X.
EPI799789	PB2	United States	2015-Dec-08	A/California/135/2015		Other Database Import	Jernigan,D.; Wentworth,D.; Katz,J.; Barnes,J.; Garten,R.; Xu,X.
EPI799792	PB1	United States	2015-Dec-08	A/California/135/2015		Other Database Import	Jernigan,D.; Wentworth,D.; Katz,J.; Barnes,J.; Garten,R.; Xu,X.
EPI799796	PA	United States	2015-Dec-08	A/California/135/2015		Other Database Import	Jernigan,D.; Wentworth,D.; Katz,J.; Barnes,J.; Garten,R.; Xu,X.
EPI799799	HA	United States	2015-Dec-08	A/California/135/2015		Other Database Import	Jernigan,D.; Wentworth,D.; Katz,J.; Barnes,J.; Garten,R.; Xu,X.
EPI799801	NP	United States	2015-Dec-08	A/California/135/2015		Other Database Import	Jernigan,D.; Wentworth,D.; Katz,J.; Barnes,J.; Garten,R.; Xu,X.
EPI799803	NA	United States	2015-Dec-08	A/California/135/2015		Other Database Import	Jernigan,D.; Wentworth,D.; Katz,J.; Barnes,J.; Garten,R.; Xu,X.
EPI799766	PB1	United States	2015-Dec-07	A/California/134/2015		Other Database Import	Jernigan,D.; Wentworth,D.; Katz,J.; Barnes,J.; Garten,R.; Xu,X.
EPI799771	PA	United States	2015-Dec-07	A/California/134/2015		Other Database Import	Jernigan,D.; Wentworth,D.; Katz,J.; Barnes,J.; Garten,R.; Xu,X.
EPI799774	HA	United States	2015-Dec-07	A/California/134/2015		Other Database Import	Jernigan,D.; Wentworth,D.; Katz,J.; Barnes,J.; Garten,R.; Xu,X.
EPI799778	NP	United States	2015-Dec-07	A/California/134/2015		Other Database Import	Jernigan,D.; Wentworth,D.; Katz,J.; Barnes,J.; Garten,R.; Xu,X.
EPI799781	NA	United States	2015-Dec-07	A/California/134/2015		Other Database Import	Jernigan,D.; Wentworth,D.; Katz,J.; Barnes,J.; Garten,R.; Xu,X.
EPI799783	MP	United States	2015-Dec-07	A/California/134/2015		Other Database Import	Jernigan,D.; Wentworth,D.; Katz,J.; Barnes,J.; Garten,R.; Xu,X.
EPI799786	NS	United States	2015-Dec-07	A/California/134/2015		Other Database Import	Jernigan,D.; Wentworth,D.; Katz,J.; Barnes,J.; Garten,R.; Xu,X.
EPI799758	NA	United States	2015-Dec-04	A/California/138/2015		Other Database Import	Jernigan,D.; Wentworth,D.; Katz,J.; Barnes,J.; Garten,R.; Xu,X.
EPI799760	MP	United States	2015-Dec-04	A/California/138/2015		Other Database Import	Jernigan,D.; Wentworth,D.; Katz,J.; Barnes,J.; Garten,R.; Xu,X.
EPI799765	NS	United States	2015-Dec-04	A/California/138/2015		Other Database Import	Jernigan,D.; Wentworth,D.; Katz,J.; Barnes,J.; Garten,R.; Xu,X.
EPI799736	PB2	United States	2015-Dec-04	A/California/138/2015		Other Database Import	Jernigan,D.; Wentworth,D.; Katz,J.; Barnes,J.; Garten,R.; Xu,X.
EPI799739	PB1	United States	2015-Dec-04	A/California/138/2015		Other Database Import	Jernigan,D.; Wentworth,D.; Katz,J.; Barnes,J.; Garten,R.; Xu,X.
EPI799748	PA	United States	2015-Dec-04	A/California/138/2015		Other Database Import	Jernigan,D.; Wentworth,D.; Katz,J.; Barnes,J.; Garten,R.; Xu,X.
EPI799753	HA	United States	2015-Dec-04	A/California/138/2015		Other Database Import	Jernigan,D.; Wentworth,D.; Katz,J.; Barnes,J.; Garten,R.; Xu,X.
EPI799755	NP	United States	2015-Dec-04	A/California/138/2015		Other Database Import	Jernigan,D.; Wentworth,D.; Katz,J.; Barnes,J.; Garten,R.; Xu,X.
EPI799110	PB2	United States	2015-Dec-27	A/Minnesota/61/2015		Other Database Import	Jernigan,D.; Wentworth,D.; Katz,J.; Barnes,J.; Garten,R.; Xu,X.
EPI799111	PB1	United States	2015-Dec-27	A/Minnesota/61/2015		Other Database Import	Jernigan,D.; Wentworth,D.; Katz,J.; Barnes,J.; Garten,R.; Xu,X.
EPI799112	PA	United States	2015-Dec-27	A/Minnesota/61/2015		Other Database Import	Jernigan,D.; Wentworth,D.; Katz,J.; Barnes,J.; Garten,R.; Xu,X.
EPI799113	HA	United States	2015-Dec-27	A/Minnesota/61/2015		Other Database Import	Jernigan,D.; Wentworth,D.; Katz,J.; Barnes,J.; Garten,R.; Xu,X.
EPI799115	NP	United States	2015-Dec-27	A/Minnesota/61/2015		Other Database Import	Jernigan,D.; Wentworth,D.; Katz,J.; Barnes,J.; Garten,R.; Xu,X.
EPI799116	NA	United States	2015-Dec-27	A/Minnesota/61/2015		Other Database Import	Jernigan,D.; Wentworth,D.; Katz,J.; Barnes,J.; Garten,R.; Xu,X.
EPI799118	MP	United States	2015-Dec-27	A/Minnesota/61/2015		Other Database Import	Jernigan,D.; Wentworth,D.; Katz,J.; Barnes,J.; Garten,R.; Xu,X.
EPI799120	NS	United States	2015-Dec-27	A/Minnesota/61/2015		Other Database Import	Jernigan,D.; Wentworth,D.; Katz,J.; Barnes,J.; Garten,R.; Xu,X.
EPI799121	PB2	United States	2015-Dec-27	A/Minnesota/61/2015		Other Database Import	Jernigan,D.; Wentworth,D.; Katz,J.; Barnes,J.; Garten,R.; Xu,X.
EPI799123	PB1	United States	2015-Dec-27	A/Minnesota/61/2015		Other Database Import	Jernigan,D.; Wentworth,D.; Katz,J.; Barnes,J.; Garten,R.; Xu,X.
EPI799125	PA	United States	2015-Dec-27	A/Minnesota/61/2015		Other Database Import	Jernigan,D.; Wentworth,D.; Katz,J.; Barnes,J.; Garten,R.; Xu,X.
EPI799127	HA	United States	2015-Dec-27	A/Minnesota/61/2015		Other Database Import	Jernigan,D.; Wentworth,D.; Katz,J.; Barnes,J.; Garten,R.; Xu,X.
EPI799129	NP	United States	2015-Dec-27	A/Minnesota/61/2015		Other Database Import	Jernigan,D.; Wentworth,D.; Katz,J.; Barnes,J.; Garten,R.; Xu,X.
EPI799131	NA	United States	2015-Dec-27	A/Minnesota/61/2015		Other Database Import	Jernigan,D.; Wentworth,D.; Katz,J.; Barnes,J.; Garten,R.; Xu,X.
EPI799133	MP	United States	2015-Dec-27	A/Minnesota/61/2015		Other Database Import	Jernigan,D.; Wentworth,D.; Katz,J.; Barnes,J.; Garten,R.; Xu,X.
EPI799135	NS	United States	2015-Dec-27	A/Minnesota/61/2015		Other Database Import	Jernigan,D.; Wentworth,D.; Katz,J.; Barnes,J.; Garten,R.; Xu,X.
EPI798915	PB2	United States	2015-Dec-14	A/New York/79/2015		Other Database Import	Jernigan,D.; Wentworth,D.; Katz,J.; Barnes,J.; Garten,R.; Xu,X.
EPI798916	PB1	United States	2015-Dec-14	A/New York/79/2015		Other Database Import	Jernigan,D.; Wentworth,D.; Katz,J.; Barnes,J.; Garten,R.; Xu,X.
EPI798917	PA	United States	2015-Dec-14	A/New York/79/2015		Other Database Import	Jernigan,D.; Wentworth,D.; Katz,J.; Barnes,J.; Garten,R.; Xu,X.
EPI798918	HA	United States	2015-Dec-14	A/New York/79/2015		Other Database Import	Jernigan,D.; Wentworth,D.; Katz,J.; Barnes,J.; Garten,R.; Xu,X.
EPI798919	NP	United States	2015-Dec-14	A/New York/79/2015		Other Database Import	Jernigan,D.; Wentworth,D.; Katz,J.; Barnes,J.; Garten,R.; Xu,X.
EPI798920	NA	United States	2015-Dec-14	A/New York/79/2015		Other Database Import	Jernigan,D.; Wentworth,D.; Katz,J.; Barnes,J.; Garten,R.; Xu,X.
EPI798921	MP	United States	2015-Dec-14	A/New York/79/2015		Other Database Import	Jernigan,D.; Wentworth,D.; Katz,J.; Barnes,J.; Garten,R.; Xu,X.
EPI798922	NS	United States	2015-Dec-14	A/New York/79/2015		Other Database Import	Jernigan,D.; Wentworth,D.; Katz,J.; Barnes,J.; Garten,R.; Xu,X.
EPI798092	PB2	United States	2015-Dec-28	A/Arizona/59/2015		Other Database Import	Jernigan,D.; Wentworth,D.; Katz,J.; Barnes,J.; Garten,R.; Xu,X.
EPI798094	PB1	United States	2015-Dec-28	A/Arizona/59/2015		Other Database Import	Jernigan,D.; Wentworth,D.; Katz,J.; Barnes,J.; Garten,R.; Xu,X.
EPI798099	PA	United States	2015-Dec-28	A/Arizona/59/2015		Other Database Import	Jernigan,D.; Wentworth,D.; Katz,J.; Barnes,J.; Garten,R.; Xu,X.
EPI798103	HA	United States	2015-Dec-28	A/Arizona/59/2015		Other Database Import	Jernigan,D.; Wentworth,D.; Katz,J.; Barnes,J.; Garten,R.; Xu,X.
EPI798105	NP	United States	2015-Dec-28	A/Arizona/59/2015		Other Database Import	Jernigan,D.; Wentworth,D.; Katz,J.; Barnes,J.; Garten,R.; Xu,X.
EPI798107	NA	United States	2015-Dec-28	A/Arizona/59/2015		Other Database Import	Jernigan,D.; Wentworth,D.; Katz,J.; Barnes,J.; Garten,R.; Xu,X.
EPI798110	MP	United States	2015-Dec-28	A/Arizona/59/2015		Other Database Import	Jernigan,D.; Wentworth,D.; Katz,J.; Barnes,J.; Garten,R.; Xu,X.
EPI798113	NS	United States	2015-Dec-28	A/Arizona/59/2015		Other Database Import	Jernigan,D.; Wentworth,D.; Katz,J.; Barnes,J.; Garten,R.; Xu,X.
EPI798066	PB2	United States	2015-Dec-21	A/Arizona/58/2015		Other Database Import	Jernigan,D.; Wentworth,D.; Katz,J.; Barnes,J.; Garten,R.; Xu,X.
EPI798071	PB1	United States	2015-Dec-21	A/Arizona/58/2015		Other Database Import	Jernigan,D.; Wentworth,D.; Katz,J.; Barnes,J.; Garten,R.; Xu,X.
EPI798074	PA	United States	2015-Dec-21	A/Arizona/58/2015		Other Database Import	Jernigan,D.; Wentworth,D.; Katz,J.; Barnes,J.; Garten,R.; Xu,X.
EPI798077	HA	United States	2015-Dec-21	A/Arizona/58/2015		Other Database Import	Jernigan,D.; Wentworth,D.; Katz,J.; Barnes,J.; Garten,R.; Xu,X.
EPI798079	NP	United States	2015-Dec-21	A/Arizona/58/2015		Other Database Import	Jernigan,D.; Wentworth,D.; Katz,J.; Barnes,J.; Garten,R.; Xu,X.
EPI798083	NA	United States	2015-Dec-21	A/Arizona/58/2015		Other Database Import	Jernigan,D.; Wentworth,D.; Katz,J.; Barnes,J.; Garten,R.; Xu,X.
EPI798086	MP	United States	2015-Dec-21	A/Arizona/58/2015		Other Database Import	Jernigan,D.; Wentworth,D.; Katz,J.; Barnes,J.; Garten,R.; Xu,X.
EPI798090	NS	United States	2015-Dec-21	A/Arizona/58/2015		Other Database Import	Jernigan,D.; Wentworth,D.; Katz,J.; Barnes,J.; Garten,R.; Xu,X.
EPI916228	HA	United States	2015-Dec-21	A/Arizona/58/2015		Other Database Import	Jernigan,D.; Wentworth,D.; Katz,J.; Barnes,J.; Garten,R.; Xu,X.
EPI916229	NP	United States	2015-Dec-21	A/Arizona/58/2015		Other Database Import	Jernigan,D.; Wentworth,D.; Katz,J.; Barnes,J.; Garten,R.; Xu,X.
EPI916230	NA	United States	2015-Dec-21	A/Arizona/58/2015		Other Database Import	Jernigan,D.; Wentworth,D.; Katz,J.; Barnes,J.; Garten,R.; Xu,X.
EPI916231	MP	United States	2015-Dec-21	A/Arizona/58/2015		Other Database Import	Jernigan,D.; Wentworth,D.; Katz,J.; Barnes,J.; Garten,R.; Xu,X.
EPI916232	NS	United States	2015-Dec-21	A/Arizona/58/2015		Other Database Import	Jernigan,D.; Wentworth,D.; Katz,J.; Barnes,J.; Garten,R.; Xu,X.
EPI798021	PB2	United States	2015-Dec-29	A/Arizona/53/2015		Other Database Import	Jernigan,D.; Wentworth,D.; Katz,J.; Barnes,J.; Garten,R.; Xu,X.
EPI798023	PB1	United States	2015-Dec-29	A/Arizona/53/2015		Other Database Import	Jernigan,D.; Wentworth,D.; Katz,J.; Barnes,J.; Garten,R.; Xu,X.
EPI798025	PA	United States	2015-Dec-29	A/Arizona/53/2015		Other Database Import	Jernigan,D.; Wentworth,D.; Katz,J.; Barnes,J.; Garten,R.; Xu,X.
EPI798028	HA	United States	2015-Dec-29	A/Arizona/53/2015		Other Database Import	Jernigan,D.; Wentworth,D.; Katz,J.; Barnes,J.; Garten,R.; Xu,X.
EPI798030	NP	United States	2015-Dec-29	A/Arizona/53/2015		Other Database Import	Jernigan,D.; Wentworth,D.; Katz,J.; Barnes,J.; Garten,R.; Xu,X.
EPI798032	NA	United States	2015-Dec-29	A/Arizona/53/2015		Other Database Import	Jernigan,D.; Wentworth,D.; Katz,J.; Barnes,J.; Garten,R.; Xu,X.
EPI798033	MP	United States	2015-Dec-29	A/Arizona/53/2015		Other Database Import	Jernigan,D.; Wentworth,D.; Katz,J.; Barnes,J.; Garten,R.; Xu,X.
EPI798036	NS	United States	2015-Dec-29	A/Arizona/53/2015		Other Database Import	Jernigan,D.; Wentworth,D.; Katz,J.; Barnes,J.; Garten,R.; Xu,X.
EPI798008	PB2	United States	2015-Dec-22	A/Arizona/52/2015		Other Database Import	Jernigan,D.; Wentworth,D.; Katz,J.; Barnes,J.; Garten,R.; Xu,X.
EPI798009	PB1	United States	2015-Dec-22	A/Arizona/52/2015		Other Database Import	Jernigan,D.; Wentworth,D.; Katz,J.; Barnes,J.; Garten,R.; Xu,X.
EPI798010	PA	United States	2015-Dec-22	A/Arizona/52/2015		Other Database Import	Jernigan,D.; Wentworth,D.; Katz,J.; Barnes,J.; Garten,R.; Xu,X.
EPI798011	HA	United States	2015-Dec-22	A/Arizona/52/2015		Other Database Import	Jernigan,D.; Wentworth,D.; Katz,J.; Barnes,J.; Garten,R.; Xu,X.
EPI798014	NP	United States	2015-Dec-22	A/Arizona/52/2015		Other Database Import	Jernigan,D.; Wentworth,D.; Katz,J.; Barnes,J.; Garten,R.; Xu,X.
EPI798016	NA	United States	2015-Dec-22	A/Arizona/52/2015		Other Database Import	Jernigan,D.; Wentworth,D.; Katz,J.; Barnes,J.; Garten,R.; Xu,X.
EPI798018	MP	United States	2015-Dec-22	A/Arizona/52/2015		Other Database Import	Jernigan,D.; Wentworth,D.; Katz,J.; Barnes,J.; Garten,R.; Xu,X.
EPI798019	NS	United States	2015-Dec-22	A/Arizona/52/2015		Other Database Import	Jernigan,D.; Wentworth,D.; Katz,J.; Barnes,J.; Garten,R.; Xu,X.
EPI797680	PB2	United States	2015-Dec-27	A/Washington/77/2015		Other Database Import	Jernigan,D.; Wentworth,D.; Katz,J.; Barnes,J.; Garten,R.; Xu,X.
EPI797682	PB1	United States	2015-Dec-27	A/Washington/77/2015		Other Database Import	Jernigan,D.; Wentworth,D.; Katz,J.; Barnes,J.; Garten,R.; Xu,X.
EPI797684	PA	United States	2015-Dec-27	A/Washington/77/2015		Other Database Import	Jernigan,D.; Wentworth,D.; Katz,J.; Barnes,J.; Garten,R.; Xu,X.
EPI797686	HA	United States	2015-Dec-27	A/Washington/77/2015		Other Database Import	Jernigan,D.; Wentworth,D.; Katz,J.; Barnes,J.; Garten,R.; Xu,X.
EPI797688	NP	United States	2015-Dec-27	A/Washington/77/2015		Other Database Import	Jernigan,D.; Wentworth,D.; Katz,J.; Barnes,J.; Garten,R.; Xu,X.
EPI797689	NA	United States	2015-Dec-27	A/Washington/77/2015		Other Database Import	Jernigan,D.; Wentworth,D.; Katz,J.; Barnes,J.; Garten,R.; Xu,X.
EPI797691	MP	United States	2015-Dec-27	A/Washington/77/2015		Other Database Import	Jernigan,D.; Wentworth,D.; Katz,J.; Barnes,J.; Garten,R.; Xu,X.
EPI797693	NS	United States	2015-Dec-27	A/Washington/77/2015		Other Database Import	Jernigan,D.; Wentworth,D.; Katz,J.; Barnes,J.; Garten,R.; Xu,X.
EPI797496	PB2	United States	2015-Dec-30	A/California/131/2015		Other Database Import	Jernigan,D.; Wentworth,D.; Katz,J.; Barnes,J.; Garten,R.; Xu,X.
EPI797499	PB1	United States	2015-Dec-30	A/California/131/2015		Other Database Import	Jernigan,D.; Wentworth,D.; Katz,J.; Barnes,J.; Garten,R.; Xu,X.
EPI797503	PA	United States	2015-Dec-30	A/California/131/2015		Other Database Import	Jernigan,D.; Wentworth,D.; Katz,J.; Barnes,J.; Garten,R.; Xu,X.
EPI797507	HA	United States	2015-Dec-30	A/California/131/2015		Other Database Import	Jernigan,D.; Wentworth,D.; Katz,J.; Barnes,J.; Garten,R.; Xu,X.
EPI797510	NP	United States	2015-Dec-30	A/California/131/2015		Other Database Import	Jernigan,D.; Wentworth,D.; Katz,J.; Barnes,J.; Garten,R.; Xu,X.
EPI797514	NA	United States	2015-Dec-30	A/California/131/2015		Other Database Import	Jernigan,D.; Wentworth,D.; Katz,J.; Barnes,J.; Garten,R.; Xu,X.
EPI797517	MP	United States	2015-Dec-30	A/California/131/2015		Other Database Import	Jernigan,D.; Wentworth,D.; Katz,J.; Barnes,J.; Garten,R.; Xu,X.
EPI797519	NS	United States	2015-Dec-30	A/California/131/2015		Other Database Import	Jernigan,D.; Wentworth,D.; Katz,J.; Barnes,J.; Garten,R.; Xu,X.
EPI797403	PB1	United States	2015-Dec-14	A/Colorado/40/2015		Other Database Import	Jernigan,D.; Wentworth,D.; Katz,J.; Barnes,J.; Garten,R.; Xu,X.
EPI797405	PA	United States	2015-Dec-14	A/Colorado/40/2015		Other Database Import	Jernigan,D.; Wentworth,D.; Katz,J.; Barnes,J.; Garten,R.; Xu,X.
EPI797408	HA	United States	2015-Dec-14	A/Colorado/40/2015		Other Database Import	Jernigan,D.; Wentworth,D.; Katz,J.; Barnes,J.; Garten,R.; Xu,X.
EPI797410	NP	United States	2015-Dec-14	A/Colorado/40/2015		Other Database Import	Jernigan,D.; Wentworth,D.; Katz,J.; Barnes,J.; Garten,R.; Xu,X.
EPI797412	NA	United States	2015-Dec-14	A/Colorado/40/2015		Other Database Import	Jernigan,D.; Wentworth,D.; Katz,J.; Barnes,J.; Garten,R.; Xu,X.
EPI797414	MP	United States	2015-Dec-14	A/Colorado/40/2015		Other Database Import	Jernigan,D.; Wentworth,D.; Katz,J.; Barnes,J.; Garten,R.; Xu,X.
EPI797416	NS	United States	2015-Dec-14	A/Colorado/40/2015		Other Database Import	Jernigan,D.; Wentworth,D.; Katz,J.; Barnes,J.; Garten,R.; Xu,X.
EPI797386	PB2	United States	2015-Dec-14	A/Colorado/40/2015		Other Database Import	Jernigan,D.; Wentworth,D.; Katz,J.; Barnes,J.; Garten,R.; Xu,X.
EPI797366	PB2	United States	2015-Dec-30	A/Colorado/37/2015		Other Database Import	Jernigan,D.; Wentworth,D.; Katz,J.; Barnes,J.; Garten,R.; Xu,X.
EPI797370	PB1	United States	2015-Dec-30	A/Colorado/37/2015		Other Database Import	Jernigan,D.; Wentworth,D.; Katz,J.; Barnes,J.; Garten,R.; Xu,X.
EPI797373	PA	United States	2015-Dec-30	A/Colorado/37/2015		Other Database Import	Jernigan,D.; Wentworth,D.; Katz,J.; Barnes,J.; Garten,R.; Xu,X.
EPI797377	HA	United States	2015-Dec-30	A/Colorado/37/2015		Other Database Import	Jernigan,D.; Wentworth,D.; Katz,J.; Barnes,J.; Garten,R.; Xu,X.
EPI797378	NP	United States	2015-Dec-30	A/Colorado/37/2015		Other Database Import	Jernigan,D.; Wentworth,D.; Katz,J.; Barnes,J.; Garten,R.; Xu,X.
EPI797380	NA	United States	2015-Dec-30	A/Colorado/37/2015		Other Database Import	Jernigan,D.; Wentworth,D.; Katz,J.; Barnes,J.; Garten,R.; Xu,X.
EPI797382	MP	United States	2015-Dec-30	A/Colorado/37/2015		Other Database Import	Jernigan,D.; Wentworth,D.; Katz,J.; Barnes,J.; Garten,R.; Xu,X.
EPI797384	NS	United States	2015-Dec-30	A/Colorado/37/2015		Other Database Import	Jernigan,D.; Wentworth,D.; Katz,J.; Barnes,J.; Garten,R.; Xu,X.
EPI797339	PB2	United States	2015-Dec-27	A/Colorado/39/2015		Other Database Import	Jernigan,D.; Wentworth,D.; Katz,J.; Barnes,J.; Garten,R.; Xu,X.
EPI797342	PB1	United States	2015-Dec-27	A/Colorado/39/2015		Other Database Import	Jernigan,D.; Wentworth,D.; Katz,J.; Barnes,J.; Garten,R.; Xu,X.
EPI797345	PA	United States	2015-Dec-27	A/Colorado/39/2015		Other Database Import	Jernigan,D.; Wentworth,D.; Katz,J.; Barnes,J.; Garten,R.; Xu,X.
EPI797349	HA	United States	2015-Dec-27	A/Colorado/39/2015		Other Database Import	Jernigan,D.; Wentworth,D.; Katz,J.; Barnes,J.; Garten,R.; Xu,X.
EPI797351	NP	United States	2015-Dec-27	A/Colorado/39/2015		Other Database Import	Jernigan,D.; Wentworth,D.; Katz,J.; Barnes,J.; Garten,R.; Xu,X.
EPI797356	NA	United States	2015-Dec-27	A/Colorado/39/2015		Other Database Import	Jernigan,D.; Wentworth,D.; Katz,J.; Barnes,J.; Garten,R.; Xu,X.
EPI797359	MP	United States	2015-Dec-27	A/Colorado/39/2015		Other Database Import	Jernigan,D.; Wentworth,D.; Katz,J.; Barnes,J.; Garten,R.; Xu,X.
EPI797363	NS	United States	2015-Dec-27	A/Colorado/39/2015		Other Database Import	Jernigan,D.; Wentworth,D.; Katz,J.; Barnes,J.; Garten,R.; Xu,X.
EPI797306	PB2	United States	2015-Dec-26	A/Colorado/38/2015		Other Database Import	Jernigan,D.; Wentworth,D.; Katz,J.; Barnes,J.; Garten,R.; Xu,X.
EPI797309	PB1	United States	2015-Dec-26	A/Colorado/38/2015		Other Database Import	Jernigan,D.; Wentworth,D.; Katz,J.; Barnes,J.; Garten,R.; Xu,X.
EPI797313	PA	United States	2015-Dec-26	A/Colorado/38/2015		Other Database Import	Jernigan,D.; Wentworth,D.; Katz,J.; Barnes,J.; Garten,R.; Xu,X.
EPI797325	HA	United States	2015-Dec-26	A/Colorado/38/2015		Other Database Import	Jernigan,D.; Wentworth,D.; Katz,J.; Barnes,J.; Garten,R.; Xu,X.
EPI797328	NP	United States	2015-Dec-26	A/Colorado/38/2015		Other Database Import	Jernigan,D.; Wentworth,D.; Katz,J.; Barnes,J.; Garten,R.; Xu,X.
EPI797331	NA	United States	2015-Dec-26	A/Colorado/38/2015		Other Database Import	Jernigan,D.; Wentworth,D.; Katz,J.; Barnes,J.; Garten,R.; Xu,X.
EPI797333	MP	United States	2015-Dec-26	A/Colorado/38/2015		Other Database Import	Jernigan,D.; Wentworth,D.; Katz,J.; Barnes,J.; Garten,R.; Xu,X.
EPI797337	NS	United States	2015-Dec-26	A/Colorado/38/2015		Other Database Import	Jernigan,D.; Wentworth,D.; Katz,J.; Barnes,J.; Garten,R.; Xu,X.
EPI797196	NA	United States	2015-Dec-29	A/California/130/2015		Other Database Import	Jernigan,D.; Wentworth,D.; Katz,J.; Barnes,J.; Garten,R.; Xu,X.
EPI797145	PB1	United States	2015-Dec-29	A/California/130/2015		Other Database Import	Jernigan,D.; Wentworth,D.; Katz,J.; Barnes,J.; Garten,R.; Xu,X.
EPI797142	PB2	United States	2015-Dec-29	A/California/130/2015		Other Database Import	Jernigan,D.; Wentworth,D.; Katz,J.; Barnes,J.; Garten,R.; Xu,X.
EPI797150	PA	United States	2015-Dec-29	A/California/130/2015		Other Database Import	Jernigan,D.; Wentworth,D.; Katz,J.; Barnes,J.; Garten,R.; Xu,X.
EPI797154	HA	United States	2015-Dec-29	A/California/130/2015		Other Database Import	Jernigan,D.; Wentworth,D.; Katz,J.; Barnes,J.; Garten,R.; Xu,X.
EPI797157	NP	United States	2015-Dec-29	A/California/130/2015		Other Database Import	Jernigan,D.; Wentworth,D.; Katz,J.; Barnes,J.; Garten,R.; Xu,X.
EPI797166	NA	United States	2015-Dec-29	A/California/130/2015		Other Database Import	Jernigan,D.; Wentworth,D.; Katz,J.; Barnes,J.; Garten,R.; Xu,X.
EPI797171	MP	United States	2015-Dec-29	A/California/130/2015		Other Database Import	Jernigan,D.; Wentworth,D.; Katz,J.; Barnes,J.; Garten,R.; Xu,X.
EPI797174	NS	United States	2015-Dec-29	A/California/130/2015		Other Database Import	Jernigan,D.; Wentworth,D.; Katz,J.; Barnes,J.; Garten,R.; Xu,X.
EPI797177	PB2	United States	2015-Dec-29	A/California/130/2015		Other Database Import	Jernigan,D.; Wentworth,D.; Katz,J.; Barnes,J.; Garten,R.; Xu,X.
EPI797182	PB1	United States	2015-Dec-29	A/California/130/2015		Other Database Import	Jernigan,D.; Wentworth,D.; Katz,J.; Barnes,J.; Garten,R.; Xu,X.
EPI797185	PA	United States	2015-Dec-29	A/California/130/2015		Other Database Import	Jernigan,D.; Wentworth,D.; Katz,J.; Barnes,J.; Garten,R.; Xu,X.
EPI797193	NP	United States	2015-Dec-29	A/California/130/2015		Other Database Import	Jernigan,D.; Wentworth,D.; Katz,J.; Barnes,J.; Garten,R.; Xu,X.
EPI797198	MP	United States	2015-Dec-29	A/California/130/2015		Other Database Import	Jernigan,D.; Wentworth,D.; Katz,J.; Barnes,J.; Garten,R.; Xu,X.
EPI797191	HA	United States	2015-Dec-29	A/California/130/2015		Other Database Import	Jernigan,D.; Wentworth,D.; Katz,J.; Barnes,J.; Garten,R.; Xu,X.
EPI797202	NS	United States	2015-Dec-29	A/California/130/2015		Other Database Import	Jernigan,D.; Wentworth,D.; Katz,J.; Barnes,J.; Garten,R.; Xu,X.
EPI797122	PB1	United States	2015-Dec-19	A/California/127/2015		Other Database Import	Jernigan,D.; Wentworth,D.; Katz,J.; Barnes,J.; Garten,R.; Xu,X.
EPI797125	PA	United States	2015-Dec-19	A/California/127/2015		Other Database Import	Jernigan,D.; Wentworth,D.; Katz,J.; Barnes,J.; Garten,R.; Xu,X.
EPI797129	HA	United States	2015-Dec-19	A/California/127/2015		Other Database Import	Jernigan,D.; Wentworth,D.; Katz,J.; Barnes,J.; Garten,R.; Xu,X.
EPI797135	NA	United States	2015-Dec-19	A/California/127/2015		Other Database Import	Jernigan,D.; Wentworth,D.; Katz,J.; Barnes,J.; Garten,R.; Xu,X.
EPI797137	MP	United States	2015-Dec-19	A/California/127/2015		Other Database Import	Jernigan,D.; Wentworth,D.; Katz,J.; Barnes,J.; Garten,R.; Xu,X.
EPI797139	NS	United States	2015-Dec-19	A/California/127/2015		Other Database Import	Jernigan,D.; Wentworth,D.; Katz,J.; Barnes,J.; Garten,R.; Xu,X.
EPI797119	PB2	United States	2015-Dec-19	A/California/127/2015		Other Database Import	Jernigan,D.; Wentworth,D.; Katz,J.; Barnes,J.; Garten,R.; Xu,X.
EPI797132	NP	United States	2015-Dec-19	A/California/127/2015		Other Database Import	Jernigan,D.; Wentworth,D.; Katz,J.; Barnes,J.; Garten,R.; Xu,X.
EPI797104	PB2	United States	2015-Dec-03	A/California/126/2015		Other Database Import	Jernigan,D.; Wentworth,D.; Katz,J.; Barnes,J.; Garten,R.; Xu,X.
EPI797105	PB1	United States	2015-Dec-03	A/California/126/2015		Other Database Import	Jernigan,D.; Wentworth,D.; Katz,J.; Barnes,J.; Garten,R.; Xu,X.
EPI797106	PA	United States	2015-Dec-03	A/California/126/2015		Other Database Import	Jernigan,D.; Wentworth,D.; Katz,J.; Barnes,J.; Garten,R.; Xu,X.
EPI797109	HA	United States	2015-Dec-03	A/California/126/2015		Other Database Import	Jernigan,D.; Wentworth,D.; Katz,J.; Barnes,J.; Garten,R.; Xu,X.
EPI797111	NP	United States	2015-Dec-03	A/California/126/2015		Other Database Import	Jernigan,D.; Wentworth,D.; Katz,J.; Barnes,J.; Garten,R.; Xu,X.
EPI797113	NA	United States	2015-Dec-03	A/California/126/2015		Other Database Import	Jernigan,D.; Wentworth,D.; Katz,J.; Barnes,J.; Garten,R.; Xu,X.
EPI797115	MP	United States	2015-Dec-03	A/California/126/2015		Other Database Import	Jernigan,D.; Wentworth,D.; Katz,J.; Barnes,J.; Garten,R.; Xu,X.
EPI797117	NS	United States	2015-Dec-03	A/California/126/2015		Other Database Import	Jernigan,D.; Wentworth,D.; Katz,J.; Barnes,J.; Garten,R.; Xu,X.
EPI797085	PB2	United States	2015-Dec-11	A/California/124/2015		Other Database Import	Jernigan,D.; Wentworth,D.; Katz,J.; Barnes,J.; Garten,R.; Xu,X.
EPI797087	PB1	United States	2015-Dec-11	A/California/124/2015		Other Database Import	Jernigan,D.; Wentworth,D.; Katz,J.; Barnes,J.; Garten,R.; Xu,X.
EPI797090	PA	United States	2015-Dec-11	A/California/124/2015		Other Database Import	Jernigan,D.; Wentworth,D.; Katz,J.; Barnes,J.; Garten,R.; Xu,X.
EPI797095	HA	United States	2015-Dec-11	A/California/124/2015		Other Database Import	Jernigan,D.; Wentworth,D.; Katz,J.; Barnes,J.; Garten,R.; Xu,X.
EPI797098	NP	United States	2015-Dec-11	A/California/124/2015		Other Database Import	Jernigan,D.; Wentworth,D.; Katz,J.; Barnes,J.; Garten,R.; Xu,X.
EPI797100	NA	United States	2015-Dec-11	A/California/124/2015		Other Database Import	Jernigan,D.; Wentworth,D.; Katz,J.; Barnes,J.; Garten,R.; Xu,X.
EPI797102	MP	United States	2015-Dec-11	A/California/124/2015		Other Database Import	Jernigan,D.; Wentworth,D.; Katz,J.; Barnes,J.; Garten,R.; Xu,X.
EPI797103	NS	United States	2015-Dec-11	A/California/124/2015		Other Database Import	Jernigan,D.; Wentworth,D.; Katz,J.; Barnes,J.; Garten,R.; Xu,X.
EPI797069	HA	United States	2015-Dec-28	A/California/123/2015		Other Database Import	Jernigan,D.; Wentworth,D.; Katz,J.; Barnes,J.; Garten,R.; Xu,X.
EPI797082	NA	United States	2015-Dec-28	A/California/123/2015		Other Database Import	Jernigan,D.; Wentworth,D.; Katz,J.; Barnes,J.; Garten,R.; Xu,X.
EPI797083	MP	United States	2015-Dec-28	A/California/123/2015		Other Database Import	Jernigan,D.; Wentworth,D.; Katz,J.; Barnes,J.; Garten,R.; Xu,X.
EPI797084	NS	United States	2015-Dec-28	A/California/123/2015		Other Database Import	Jernigan,D.; Wentworth,D.; Katz,J.; Barnes,J.; Garten,R.; Xu,X.
EPI797056	PB2	United States	2015-Dec-28	A/California/123/2015		Other Database Import	Jernigan,D.; Wentworth,D.; Katz,J.; Barnes,J.; Garten,R.; Xu,X.
EPI797061	PB1	United States	2015-Dec-28	A/California/123/2015		Other Database Import	Jernigan,D.; Wentworth,D.; Katz,J.; Barnes,J.; Garten,R.; Xu,X.
EPI797065	PA	United States	2015-Dec-28	A/California/123/2015		Other Database Import	Jernigan,D.; Wentworth,D.; Katz,J.; Barnes,J.; Garten,R.; Xu,X.
EPI797071	NP	United States	2015-Dec-28	A/California/123/2015		Other Database Import	Jernigan,D.; Wentworth,D.; Katz,J.; Barnes,J.; Garten,R.; Xu,X.
EPI797047	MP	United States	2015-Dec-29	A/California/122/2015		Other Database Import	Jernigan,D.; Wentworth,D.; Katz,J.; Barnes,J.; Garten,R.; Xu,X.
EPI797040	NP	United States	2015-Dec-29	A/California/122/2015		Other Database Import	Jernigan,D.; Wentworth,D.; Katz,J.; Barnes,J.; Garten,R.; Xu,X.
EPI797052	NS	United States	2015-Dec-29	A/California/122/2015		Other Database Import	Jernigan,D.; Wentworth,D.; Katz,J.; Barnes,J.; Garten,R.; Xu,X.
EPI797028	PB2	United States	2015-Dec-29	A/California/122/2015		Other Database Import	Jernigan,D.; Wentworth,D.; Katz,J.; Barnes,J.; Garten,R.; Xu,X.
EPI797030	PB1	United States	2015-Dec-29	A/California/122/2015		Other Database Import	Jernigan,D.; Wentworth,D.; Katz,J.; Barnes,J.; Garten,R.; Xu,X.
EPI797032	PA	United States	2015-Dec-29	A/California/122/2015		Other Database Import	Jernigan,D.; Wentworth,D.; Katz,J.; Barnes,J.; Garten,R.; Xu,X.
EPI797036	HA	United States	2015-Dec-29	A/California/122/2015		Other Database Import	Jernigan,D.; Wentworth,D.; Katz,J.; Barnes,J.; Garten,R.; Xu,X.
EPI797044	NA	United States	2015-Dec-29	A/California/122/2015		Other Database Import	Jernigan,D.; Wentworth,D.; Katz,J.; Barnes,J.; Garten,R.; Xu,X.
EPI797011	HA	United States	2015-Dec-30	A/California/121/2015		Other Database Import	Jernigan,D.; Wentworth,D.; Katz,J.; Barnes,J.; Garten,R.; Xu,X.
EPI797014	NP	United States	2015-Dec-30	A/California/121/2015		Other Database Import	Jernigan,D.; Wentworth,D.; Katz,J.; Barnes,J.; Garten,R.; Xu,X.
EPI796997	PB2	United States	2015-Dec-30	A/California/121/2015		Other Database Import	Jernigan,D.; Wentworth,D.; Katz,J.; Barnes,J.; Garten,R.; Xu,X.
EPI797002	PB1	United States	2015-Dec-30	A/California/121/2015		Other Database Import	Jernigan,D.; Wentworth,D.; Katz,J.; Barnes,J.; Garten,R.; Xu,X.
EPI797004	PA	United States	2015-Dec-30	A/California/121/2015		Other Database Import	Jernigan,D.; Wentworth,D.; Katz,J.; Barnes,J.; Garten,R.; Xu,X.
EPI797016	NA	United States	2015-Dec-30	A/California/121/2015		Other Database Import	Jernigan,D.; Wentworth,D.; Katz,J.; Barnes,J.; Garten,R.; Xu,X.
EPI797023	NS	United States	2015-Dec-30	A/California/121/2015		Other Database Import	Jernigan,D.; Wentworth,D.; Katz,J.; Barnes,J.; Garten,R.; Xu,X.
EPI797020	MP	United States	2015-Dec-30	A/California/121/2015		Other Database Import	Jernigan,D.; Wentworth,D.; Katz,J.; Barnes,J.; Garten,R.; Xu,X.
EPI796899	PB1	United States	2015-Dec-23	A/Florida/104/2015		Other Database Import	Jernigan,D.; Wentworth,D.; Katz,J.; Barnes,J.; Garten,R.; Xu,X.
EPI796902	PA	United States	2015-Dec-23	A/Florida/104/2015		Other Database Import	Jernigan,D.; Wentworth,D.; Katz,J.; Barnes,J.; Garten,R.; Xu,X.
EPI796896	PB2	United States	2015-Dec-23	A/Florida/104/2015		Other Database Import	Jernigan,D.; Wentworth,D.; Katz,J.; Barnes,J.; Garten,R.; Xu,X.
EPI796921	HA	United States	2015-Dec-23	A/Florida/104/2015		Other Database Import	Jernigan,D.; Wentworth,D.; Katz,J.; Barnes,J.; Garten,R.; Xu,X.
EPI796924	NP	United States	2015-Dec-23	A/Florida/104/2015		Other Database Import	Jernigan,D.; Wentworth,D.; Katz,J.; Barnes,J.; Garten,R.; Xu,X.
EPI796926	NA	United States	2015-Dec-23	A/Florida/104/2015		Other Database Import	Jernigan,D.; Wentworth,D.; Katz,J.; Barnes,J.; Garten,R.; Xu,X.
EPI796930	MP	United States	2015-Dec-23	A/Florida/104/2015		Other Database Import	Jernigan,D.; Wentworth,D.; Katz,J.; Barnes,J.; Garten,R.; Xu,X.
EPI796933	NS	United States	2015-Dec-23	A/Florida/104/2015		Other Database Import	Jernigan,D.; Wentworth,D.; Katz,J.; Barnes,J.; Garten,R.; Xu,X.
EPI796836	PB2	United States	2015-Dec-29	A/Delaware/49/2015		Other Database Import	Jernigan,D.; Wentworth,D.; Katz,J.; Barnes,J.; Garten,R.; Xu,X.
EPI796838	PB1	United States	2015-Dec-29	A/Delaware/49/2015		Other Database Import	Jernigan,D.; Wentworth,D.; Katz,J.; Barnes,J.; Garten,R.; Xu,X.
EPI796851	PA	United States	2015-Dec-29	A/Delaware/49/2015		Other Database Import	Jernigan,D.; Wentworth,D.; Katz,J.; Barnes,J.; Garten,R.; Xu,X.
EPI796856	HA	United States	2015-Dec-29	A/Delaware/49/2015		Other Database Import	Jernigan,D.; Wentworth,D.; Katz,J.; Barnes,J.; Garten,R.; Xu,X.
EPI796861	NP	United States	2015-Dec-29	A/Delaware/49/2015		Other Database Import	Jernigan,D.; Wentworth,D.; Katz,J.; Barnes,J.; Garten,R.; Xu,X.
EPI796862	NA	United States	2015-Dec-29	A/Delaware/49/2015		Other Database Import	Jernigan,D.; Wentworth,D.; Katz,J.; Barnes,J.; Garten,R.; Xu,X.
EPI796867	MP	United States	2015-Dec-29	A/Delaware/49/2015		Other Database Import	Jernigan,D.; Wentworth,D.; Katz,J.; Barnes,J.; Garten,R.; Xu,X.
EPI796870	NS	United States	2015-Dec-29	A/Delaware/49/2015		Other Database Import	Jernigan,D.; Wentworth,D.; Katz,J.; Barnes,J.; Garten,R.; Xu,X.
EPI796831	NA	United States	2015-Dec-21	A/Arizona/44/2015		Other Database Import	Jernigan,D.; Wentworth,D.; Katz,J.; Barnes,J.; Garten,R.; Xu,X.
EPI796833	MP	United States	2015-Dec-21	A/Arizona/44/2015		Other Database Import	Jernigan,D.; Wentworth,D.; Katz,J.; Barnes,J.; Garten,R.; Xu,X.
EPI796835	NS	United States	2015-Dec-21	A/Arizona/44/2015		Other Database Import	Jernigan,D.; Wentworth,D.; Katz,J.; Barnes,J.; Garten,R.; Xu,X.
EPI796820	PB2	United States	2015-Dec-21	A/Arizona/44/2015		Other Database Import	Jernigan,D.; Wentworth,D.; Katz,J.; Barnes,J.; Garten,R.; Xu,X.
EPI796822	PB1	United States	2015-Dec-21	A/Arizona/44/2015		Other Database Import	Jernigan,D.; Wentworth,D.; Katz,J.; Barnes,J.; Garten,R.; Xu,X.
EPI796824	PA	United States	2015-Dec-21	A/Arizona/44/2015		Other Database Import	Jernigan,D.; Wentworth,D.; Katz,J.; Barnes,J.; Garten,R.; Xu,X.
EPI796827	HA	United States	2015-Dec-21	A/Arizona/44/2015		Other Database Import	Jernigan,D.; Wentworth,D.; Katz,J.; Barnes,J.; Garten,R.; Xu,X.
EPI796829	NP	United States	2015-Dec-21	A/Arizona/44/2015		Other Database Import	Jernigan,D.; Wentworth,D.; Katz,J.; Barnes,J.; Garten,R.; Xu,X.
EPI797991	PB2	United States	2015-Dec-21	A/Arizona/44/2015		Other Database Import	Jernigan,D.; Wentworth,D.; Katz,J.; Barnes,J.; Garten,R.; Xu,X.
EPI797996	PB1	United States	2015-Dec-21	A/Arizona/44/2015		Other Database Import	Jernigan,D.; Wentworth,D.; Katz,J.; Barnes,J.; Garten,R.; Xu,X.
EPI797998	PA	United States	2015-Dec-21	A/Arizona/44/2015		Other Database Import	Jernigan,D.; Wentworth,D.; Katz,J.; Barnes,J.; Garten,R.; Xu,X.
EPI798003	HA	United States	2015-Dec-21	A/Arizona/44/2015		Other Database Import	Jernigan,D.; Wentworth,D.; Katz,J.; Barnes,J.; Garten,R.; Xu,X.
EPI798004	NP	United States	2015-Dec-21	A/Arizona/44/2015		Other Database Import	Jernigan,D.; Wentworth,D.; Katz,J.; Barnes,J.; Garten,R.; Xu,X.
EPI798005	NA	United States	2015-Dec-21	A/Arizona/44/2015		Other Database Import	Jernigan,D.; Wentworth,D.; Katz,J.; Barnes,J.; Garten,R.; Xu,X.
EPI798006	MP	United States	2015-Dec-21	A/Arizona/44/2015		Other Database Import	Jernigan,D.; Wentworth,D.; Katz,J.; Barnes,J.; Garten,R.; Xu,X.
EPI798007	NS	United States	2015-Dec-21	A/Arizona/44/2015		Other Database Import	Jernigan,D.; Wentworth,D.; Katz,J.; Barnes,J.; Garten,R.; Xu,X.
EPI916191	HA	United States	2015-Dec-21	A/Arizona/44/2015		Other Database Import	Jernigan,D.; Wentworth,D.; Katz,J.; Barnes,J.; Garten,R.; Xu,X.
EPI916224	NP	United States	2015-Dec-21	A/Arizona/44/2015		Other Database Import	Jernigan,D.; Wentworth,D.; Katz,J.; Barnes,J.; Garten,R.; Xu,X.
EPI916225	NA	United States	2015-Dec-21	A/Arizona/44/2015		Other Database Import	Jernigan,D.; Wentworth,D.; Katz,J.; Barnes,J.; Garten,R.; Xu,X.
EPI916226	MP	United States	2015-Dec-21	A/Arizona/44/2015		Other Database Import	Jernigan,D.; Wentworth,D.; Katz,J.; Barnes,J.; Garten,R.; Xu,X.
EPI916227	NS	United States	2015-Dec-21	A/Arizona/44/2015		Other Database Import	Jernigan,D.; Wentworth,D.; Katz,J.; Barnes,J.; Garten,R.; Xu,X.
EPI796799	PB1	United States	2015-Dec-11	A/Arizona/43/2015		Other Database Import	Jernigan,D.; Wentworth,D.; Katz,J.; Barnes,J.; Garten,R.; Xu,X.
EPI796802	PA	United States	2015-Dec-11	A/Arizona/43/2015		Other Database Import	Jernigan,D.; Wentworth,D.; Katz,J.; Barnes,J.; Garten,R.; Xu,X.
EPI796805	HA	United States	2015-Dec-11	A/Arizona/43/2015		Other Database Import	Jernigan,D.; Wentworth,D.; Katz,J.; Barnes,J.; Garten,R.; Xu,X.
EPI796807	NP	United States	2015-Dec-11	A/Arizona/43/2015		Other Database Import	Jernigan,D.; Wentworth,D.; Katz,J.; Barnes,J.; Garten,R.; Xu,X.
EPI796797	PB2	United States	2015-Dec-11	A/Arizona/43/2015		Other Database Import	Jernigan,D.; Wentworth,D.; Katz,J.; Barnes,J.; Garten,R.; Xu,X.
EPI796808	NA	United States	2015-Dec-11	A/Arizona/43/2015		Other Database Import	Jernigan,D.; Wentworth,D.; Katz,J.; Barnes,J.; Garten,R.; Xu,X.
EPI796815	MP	United States	2015-Dec-11	A/Arizona/43/2015		Other Database Import	Jernigan,D.; Wentworth,D.; Katz,J.; Barnes,J.; Garten,R.; Xu,X.
EPI796817	NS	United States	2015-Dec-11	A/Arizona/43/2015		Other Database Import	Jernigan,D.; Wentworth,D.; Katz,J.; Barnes,J.; Garten,R.; Xu,X.
EPI796769	PB1	United States	2015-Dec-09	A/Arizona/42/2015		Other Database Import	Jernigan,D.; Wentworth,D.; Katz,J.; Barnes,J.; Garten,R.; Xu,X.
EPI796772	PA	United States	2015-Dec-09	A/Arizona/42/2015		Other Database Import	Jernigan,D.; Wentworth,D.; Katz,J.; Barnes,J.; Garten,R.; Xu,X.
EPI796784	HA	United States	2015-Dec-09	A/Arizona/42/2015		Other Database Import	Jernigan,D.; Wentworth,D.; Katz,J.; Barnes,J.; Garten,R.; Xu,X.
EPI796786	NP	United States	2015-Dec-09	A/Arizona/42/2015		Other Database Import	Jernigan,D.; Wentworth,D.; Katz,J.; Barnes,J.; Garten,R.; Xu,X.
EPI796764	PB2	United States	2015-Dec-09	A/Arizona/42/2015		Other Database Import	Jernigan,D.; Wentworth,D.; Katz,J.; Barnes,J.; Garten,R.; Xu,X.
EPI796789	NA	United States	2015-Dec-09	A/Arizona/42/2015		Other Database Import	Jernigan,D.; Wentworth,D.; Katz,J.; Barnes,J.; Garten,R.; Xu,X.
EPI796791	MP	United States	2015-Dec-09	A/Arizona/42/2015		Other Database Import	Jernigan,D.; Wentworth,D.; Katz,J.; Barnes,J.; Garten,R.; Xu,X.
EPI796795	NS	United States	2015-Dec-09	A/Arizona/42/2015		Other Database Import	Jernigan,D.; Wentworth,D.; Katz,J.; Barnes,J.; Garten,R.; Xu,X.
EPI796724	PB2	United States	2015-Dec-06	A/Arizona/41/2015		Other Database Import	Jernigan,D.; Wentworth,D.; Katz,J.; Barnes,J.; Garten,R.; Xu,X.
EPI796737	PB1	United States	2015-Dec-06	A/Arizona/41/2015		Other Database Import	Jernigan,D.; Wentworth,D.; Katz,J.; Barnes,J.; Garten,R.; Xu,X.
EPI796742	PA	United States	2015-Dec-06	A/Arizona/41/2015		Other Database Import	Jernigan,D.; Wentworth,D.; Katz,J.; Barnes,J.; Garten,R.; Xu,X.
EPI796749	HA	United States	2015-Dec-06	A/Arizona/41/2015		Other Database Import	Jernigan,D.; Wentworth,D.; Katz,J.; Barnes,J.; Garten,R.; Xu,X.
EPI796751	NP	United States	2015-Dec-06	A/Arizona/41/2015		Other Database Import	Jernigan,D.; Wentworth,D.; Katz,J.; Barnes,J.; Garten,R.; Xu,X.
EPI796755	NA	United States	2015-Dec-06	A/Arizona/41/2015		Other Database Import	Jernigan,D.; Wentworth,D.; Katz,J.; Barnes,J.; Garten,R.; Xu,X.
EPI796758	MP	United States	2015-Dec-06	A/Arizona/41/2015		Other Database Import	Jernigan,D.; Wentworth,D.; Katz,J.; Barnes,J.; Garten,R.; Xu,X.
EPI796761	NS	United States	2015-Dec-06	A/Arizona/41/2015		Other Database Import	Jernigan,D.; Wentworth,D.; Katz,J.; Barnes,J.; Garten,R.; Xu,X.
EPI796719	MP	United States	2015-Dec-14	A/Michigan/78/2015		Other Database Import	Jernigan,D.; Wentworth,D.; Katz,J.; Barnes,J.; Garten,R.; Xu,X.
EPI796722	NS	United States	2015-Dec-14	A/Michigan/78/2015		Other Database Import	Jernigan,D.; Wentworth,D.; Katz,J.; Barnes,J.; Garten,R.; Xu,X.
EPI796674	PB2	United States	2015-Dec-14	A/Michigan/78/2015		Other Database Import	Jernigan,D.; Wentworth,D.; Katz,J.; Barnes,J.; Garten,R.; Xu,X.
EPI796675	PB1	United States	2015-Dec-14	A/Michigan/78/2015		Other Database Import	Jernigan,D.; Wentworth,D.; Katz,J.; Barnes,J.; Garten,R.; Xu,X.
EPI796676	PA	United States	2015-Dec-14	A/Michigan/78/2015		Other Database Import	Jernigan,D.; Wentworth,D.; Katz,J.; Barnes,J.; Garten,R.; Xu,X.
EPI796678	HA	United States	2015-Dec-14	A/Michigan/78/2015		Other Database Import	Jernigan,D.; Wentworth,D.; Katz,J.; Barnes,J.; Garten,R.; Xu,X.
EPI796680	NP	United States	2015-Dec-14	A/Michigan/78/2015		Other Database Import	Jernigan,D.; Wentworth,D.; Katz,J.; Barnes,J.; Garten,R.; Xu,X.
EPI796691	NA	United States	2015-Dec-14	A/Michigan/78/2015		Other Database Import	Jernigan,D.; Wentworth,D.; Katz,J.; Barnes,J.; Garten,R.; Xu,X.
EPI796694	MP	United States	2015-Dec-14	A/Michigan/78/2015		Other Database Import	Jernigan,D.; Wentworth,D.; Katz,J.; Barnes,J.; Garten,R.; Xu,X.
EPI796696	NS	United States	2015-Dec-14	A/Michigan/78/2015		Other Database Import	Jernigan,D.; Wentworth,D.; Katz,J.; Barnes,J.; Garten,R.; Xu,X.
EPI796698	PB2	United States	2015-Dec-14	A/Michigan/78/2015		Other Database Import	Jernigan,D.; Wentworth,D.; Katz,J.; Barnes,J.; Garten,R.; Xu,X.
EPI796701	PB1	United States	2015-Dec-14	A/Michigan/78/2015		Other Database Import	Jernigan,D.; Wentworth,D.; Katz,J.; Barnes,J.; Garten,R.; Xu,X.
EPI796706	PA	United States	2015-Dec-14	A/Michigan/78/2015		Other Database Import	Jernigan,D.; Wentworth,D.; Katz,J.; Barnes,J.; Garten,R.; Xu,X.
EPI796711	HA	United States	2015-Dec-14	A/Michigan/78/2015		Other Database Import	Jernigan,D.; Wentworth,D.; Katz,J.; Barnes,J.; Garten,R.; Xu,X.
EPI796712	NP	United States	2015-Dec-14	A/Michigan/78/2015		Other Database Import	Jernigan,D.; Wentworth,D.; Katz,J.; Barnes,J.; Garten,R.; Xu,X.
EPI796717	NA	United States	2015-Dec-14	A/Michigan/78/2015		Other Database Import	Jernigan,D.; Wentworth,D.; Katz,J.; Barnes,J.; Garten,R.; Xu,X.
EPI796653	PB2	United States	2015-Nov-15	A/Michigan/77/2015		Other Database Import	Jernigan,D.; Wentworth,D.; Katz,J.; Barnes,J.; Garten,R.; Xu,X.
EPI796655	PB1	United States	2015-Nov-15	A/Michigan/77/2015		Other Database Import	Jernigan,D.; Wentworth,D.; Katz,J.; Barnes,J.; Garten,R.; Xu,X.
EPI796662	PA	United States	2015-Nov-15	A/Michigan/77/2015		Other Database Import	Jernigan,D.; Wentworth,D.; Katz,J.; Barnes,J.; Garten,R.; Xu,X.
EPI796665	HA	United States	2015-Nov-15	A/Michigan/77/2015		Other Database Import	Jernigan,D.; Wentworth,D.; Katz,J.; Barnes,J.; Garten,R.; Xu,X.
EPI796667	NP	United States	2015-Nov-15	A/Michigan/77/2015		Other Database Import	Jernigan,D.; Wentworth,D.; Katz,J.; Barnes,J.; Garten,R.; Xu,X.
EPI796669	NA	United States	2015-Nov-15	A/Michigan/77/2015		Other Database Import	Jernigan,D.; Wentworth,D.; Katz,J.; Barnes,J.; Garten,R.; Xu,X.
EPI796670	MP	United States	2015-Nov-15	A/Michigan/77/2015		Other Database Import	Jernigan,D.; Wentworth,D.; Katz,J.; Barnes,J.; Garten,R.; Xu,X.
EPI796673	NS	United States	2015-Nov-15	A/Michigan/77/2015		Other Database Import	Jernigan,D.; Wentworth,D.; Katz,J.; Barnes,J.; Garten,R.; Xu,X.
EPI916161	PA	United States	2015-Nov-15	A/Michigan/77/2015		Other Database Import	Jernigan,D.; Wentworth,D.; Katz,J.; Barnes,J.; Garten,R.; Xu,X.
EPI916162	HA	United States	2015-Nov-15	A/Michigan/77/2015		Other Database Import	Jernigan,D.; Wentworth,D.; Katz,J.; Barnes,J.; Garten,R.; Xu,X.
EPI916163	NP	United States	2015-Nov-15	A/Michigan/77/2015		Other Database Import	Jernigan,D.; Wentworth,D.; Katz,J.; Barnes,J.; Garten,R.; Xu,X.
EPI916164	NA	United States	2015-Nov-15	A/Michigan/77/2015		Other Database Import	Jernigan,D.; Wentworth,D.; Katz,J.; Barnes,J.; Garten,R.; Xu,X.
EPI916165	MP	United States	2015-Nov-15	A/Michigan/77/2015		Other Database Import	Jernigan,D.; Wentworth,D.; Katz,J.; Barnes,J.; Garten,R.; Xu,X.
EPI916166	NS	United States	2015-Nov-15	A/Michigan/77/2015		Other Database Import	Jernigan,D.; Wentworth,D.; Katz,J.; Barnes,J.; Garten,R.; Xu,X.
EPI796649	MP	United States	2015-Dec-28	A/California/119/2015		Other Database Import	Jernigan,D.; Wentworth,D.; Katz,J.; Barnes,J.; Garten,R.; Xu,X.
EPI796651	NS	United States	2015-Dec-28	A/California/119/2015		Other Database Import	Jernigan,D.; Wentworth,D.; Katz,J.; Barnes,J.; Garten,R.; Xu,X.
EPI796636	PB2	United States	2015-Dec-28	A/California/119/2015		Other Database Import	Jernigan,D.; Wentworth,D.; Katz,J.; Barnes,J.; Garten,R.; Xu,X.
EPI796638	PB1	United States	2015-Dec-28	A/California/119/2015		Other Database Import	Jernigan,D.; Wentworth,D.; Katz,J.; Barnes,J.; Garten,R.; Xu,X.
EPI796640	PA	United States	2015-Dec-28	A/California/119/2015		Other Database Import	Jernigan,D.; Wentworth,D.; Katz,J.; Barnes,J.; Garten,R.; Xu,X.
EPI796643	HA	United States	2015-Dec-28	A/California/119/2015		Other Database Import	Jernigan,D.; Wentworth,D.; Katz,J.; Barnes,J.; Garten,R.; Xu,X.
EPI796645	NP	United States	2015-Dec-28	A/California/119/2015		Other Database Import	Jernigan,D.; Wentworth,D.; Katz,J.; Barnes,J.; Garten,R.; Xu,X.
EPI796648	NA	United States	2015-Dec-28	A/California/119/2015		Other Database Import	Jernigan,D.; Wentworth,D.; Katz,J.; Barnes,J.; Garten,R.; Xu,X.
EPI796620	PB2	United States	2015-Dec-24	A/Montana/39/2015		Other Database Import	Jernigan,D.; Wentworth,D.; Katz,J.; Barnes,J.; Garten,R.; Xu,X.
EPI796622	PB1	United States	2015-Dec-24	A/Montana/39/2015		Other Database Import	Jernigan,D.; Wentworth,D.; Katz,J.; Barnes,J.; Garten,R.; Xu,X.
EPI796624	PA	United States	2015-Dec-24	A/Montana/39/2015		Other Database Import	Jernigan,D.; Wentworth,D.; Katz,J.; Barnes,J.; Garten,R.; Xu,X.
EPI796627	HA	United States	2015-Dec-24	A/Montana/39/2015		Other Database Import	Jernigan,D.; Wentworth,D.; Katz,J.; Barnes,J.; Garten,R.; Xu,X.
EPI796629	NP	United States	2015-Dec-24	A/Montana/39/2015		Other Database Import	Jernigan,D.; Wentworth,D.; Katz,J.; Barnes,J.; Garten,R.; Xu,X.
EPI796631	NA	United States	2015-Dec-24	A/Montana/39/2015		Other Database Import	Jernigan,D.; Wentworth,D.; Katz,J.; Barnes,J.; Garten,R.; Xu,X.
EPI796633	MP	United States	2015-Dec-24	A/Montana/39/2015		Other Database Import	Jernigan,D.; Wentworth,D.; Katz,J.; Barnes,J.; Garten,R.; Xu,X.
EPI796635	NS	United States	2015-Dec-24	A/Montana/39/2015		Other Database Import	Jernigan,D.; Wentworth,D.; Katz,J.; Barnes,J.; Garten,R.; Xu,X.
EPI796605	PB2	United States	2015-Dec-13	A/Hawaii/81/2015		Other Database Import	Jernigan,D.; Wentworth,D.; Katz,J.; Barnes,J.; Garten,R.; Xu,X.
EPI796607	PB1	United States	2015-Dec-13	A/Hawaii/81/2015		Other Database Import	Jernigan,D.; Wentworth,D.; Katz,J.; Barnes,J.; Garten,R.; Xu,X.
EPI796609	PA	United States	2015-Dec-13	A/Hawaii/81/2015		Other Database Import	Jernigan,D.; Wentworth,D.; Katz,J.; Barnes,J.; Garten,R.; Xu,X.
EPI796611	HA	United States	2015-Dec-13	A/Hawaii/81/2015		Other Database Import	Jernigan,D.; Wentworth,D.; Katz,J.; Barnes,J.; Garten,R.; Xu,X.
EPI796613	NP	United States	2015-Dec-13	A/Hawaii/81/2015		Other Database Import	Jernigan,D.; Wentworth,D.; Katz,J.; Barnes,J.; Garten,R.; Xu,X.
EPI796615	NA	United States	2015-Dec-13	A/Hawaii/81/2015		Other Database Import	Jernigan,D.; Wentworth,D.; Katz,J.; Barnes,J.; Garten,R.; Xu,X.
EPI796617	MP	United States	2015-Dec-13	A/Hawaii/81/2015		Other Database Import	Jernigan,D.; Wentworth,D.; Katz,J.; Barnes,J.; Garten,R.; Xu,X.
EPI796619	NS	United States	2015-Dec-13	A/Hawaii/81/2015		Other Database Import	Jernigan,D.; Wentworth,D.; Katz,J.; Barnes,J.; Garten,R.; Xu,X.
EPI796604	NS	United States	2015-Dec-11	A/Hawaii/80/2015		Other Database Import	Jernigan,D.; Wentworth,D.; Katz,J.; Barnes,J.; Garten,R.; Xu,X.
EPI796583	PB2	United States	2015-Dec-11	A/Hawaii/80/2015		Other Database Import	Jernigan,D.; Wentworth,D.; Katz,J.; Barnes,J.; Garten,R.; Xu,X.
EPI796585	PB1	United States	2015-Dec-11	A/Hawaii/80/2015		Other Database Import	Jernigan,D.; Wentworth,D.; Katz,J.; Barnes,J.; Garten,R.; Xu,X.
EPI796586	PA	United States	2015-Dec-11	A/Hawaii/80/2015		Other Database Import	Jernigan,D.; Wentworth,D.; Katz,J.; Barnes,J.; Garten,R.; Xu,X.
EPI796587	HA	United States	2015-Dec-11	A/Hawaii/80/2015		Other Database Import	Jernigan,D.; Wentworth,D.; Katz,J.; Barnes,J.; Garten,R.; Xu,X.
EPI796588	NP	United States	2015-Dec-11	A/Hawaii/80/2015		Other Database Import	Jernigan,D.; Wentworth,D.; Katz,J.; Barnes,J.; Garten,R.; Xu,X.
EPI796589	NA	United States	2015-Dec-11	A/Hawaii/80/2015		Other Database Import	Jernigan,D.; Wentworth,D.; Katz,J.; Barnes,J.; Garten,R.; Xu,X.
EPI796590	MP	United States	2015-Dec-11	A/Hawaii/80/2015		Other Database Import	Jernigan,D.; Wentworth,D.; Katz,J.; Barnes,J.; Garten,R.; Xu,X.
EPI796551	PB2	United States	2015-Dec-20	A/Minnesota/54/2015		Other Database Import	Jernigan,D.; Wentworth,D.; Katz,J.; Barnes,J.; Garten,R.; Xu,X.
EPI796552	PB1	United States	2015-Dec-20	A/Minnesota/54/2015		Other Database Import	Jernigan,D.; Wentworth,D.; Katz,J.; Barnes,J.; Garten,R.; Xu,X.
EPI796554	PA	United States	2015-Dec-20	A/Minnesota/54/2015		Other Database Import	Jernigan,D.; Wentworth,D.; Katz,J.; Barnes,J.; Garten,R.; Xu,X.
EPI796557	HA	United States	2015-Dec-20	A/Minnesota/54/2015		Other Database Import	Jernigan,D.; Wentworth,D.; Katz,J.; Barnes,J.; Garten,R.; Xu,X.
EPI796559	NP	United States	2015-Dec-20	A/Minnesota/54/2015		Other Database Import	Jernigan,D.; Wentworth,D.; Katz,J.; Barnes,J.; Garten,R.; Xu,X.
EPI796561	NA	United States	2015-Dec-20	A/Minnesota/54/2015		Other Database Import	Jernigan,D.; Wentworth,D.; Katz,J.; Barnes,J.; Garten,R.; Xu,X.
EPI796563	MP	United States	2015-Dec-20	A/Minnesota/54/2015		Other Database Import	Jernigan,D.; Wentworth,D.; Katz,J.; Barnes,J.; Garten,R.; Xu,X.
EPI796565	NS	United States	2015-Dec-20	A/Minnesota/54/2015		Other Database Import	Jernigan,D.; Wentworth,D.; Katz,J.; Barnes,J.; Garten,R.; Xu,X.
EPI796567	PB2	United States	2015-Dec-20	A/Minnesota/54/2015		Other Database Import	Jernigan,D.; Wentworth,D.; Katz,J.; Barnes,J.; Garten,R.; Xu,X.
EPI796569	PB1	United States	2015-Dec-20	A/Minnesota/54/2015		Other Database Import	Jernigan,D.; Wentworth,D.; Katz,J.; Barnes,J.; Garten,R.; Xu,X.
EPI796571	PA	United States	2015-Dec-20	A/Minnesota/54/2015		Other Database Import	Jernigan,D.; Wentworth,D.; Katz,J.; Barnes,J.; Garten,R.; Xu,X.
EPI796574	HA	United States	2015-Dec-20	A/Minnesota/54/2015		Other Database Import	Jernigan,D.; Wentworth,D.; Katz,J.; Barnes,J.; Garten,R.; Xu,X.
EPI796576	NP	United States	2015-Dec-20	A/Minnesota/54/2015		Other Database Import	Jernigan,D.; Wentworth,D.; Katz,J.; Barnes,J.; Garten,R.; Xu,X.
EPI796578	NA	United States	2015-Dec-20	A/Minnesota/54/2015		Other Database Import	Jernigan,D.; Wentworth,D.; Katz,J.; Barnes,J.; Garten,R.; Xu,X.
EPI796580	MP	United States	2015-Dec-20	A/Minnesota/54/2015		Other Database Import	Jernigan,D.; Wentworth,D.; Katz,J.; Barnes,J.; Garten,R.; Xu,X.
EPI796582	NS	United States	2015-Dec-20	A/Minnesota/54/2015		Other Database Import	Jernigan,D.; Wentworth,D.; Katz,J.; Barnes,J.; Garten,R.; Xu,X.
EPI796534	PB2	United States	2015-Dec-17	A/Colorado/29/2015		Other Database Import	Jernigan,D.; Wentworth,D.; Katz,J.; Barnes,J.; Garten,R.; Xu,X.
EPI796537	PB1	United States	2015-Dec-17	A/Colorado/29/2015		Other Database Import	Jernigan,D.; Wentworth,D.; Katz,J.; Barnes,J.; Garten,R.; Xu,X.
EPI796538	PA	United States	2015-Dec-17	A/Colorado/29/2015		Other Database Import	Jernigan,D.; Wentworth,D.; Katz,J.; Barnes,J.; Garten,R.; Xu,X.
EPI796541	HA	United States	2015-Dec-17	A/Colorado/29/2015		Other Database Import	Jernigan,D.; Wentworth,D.; Katz,J.; Barnes,J.; Garten,R.; Xu,X.
EPI796543	NP	United States	2015-Dec-17	A/Colorado/29/2015		Other Database Import	Jernigan,D.; Wentworth,D.; Katz,J.; Barnes,J.; Garten,R.; Xu,X.
EPI796546	NA	United States	2015-Dec-17	A/Colorado/29/2015		Other Database Import	Jernigan,D.; Wentworth,D.; Katz,J.; Barnes,J.; Garten,R.; Xu,X.
EPI796547	MP	United States	2015-Dec-17	A/Colorado/29/2015		Other Database Import	Jernigan,D.; Wentworth,D.; Katz,J.; Barnes,J.; Garten,R.; Xu,X.
EPI796549	NS	United States	2015-Dec-17	A/Colorado/29/2015		Other Database Import	Jernigan,D.; Wentworth,D.; Katz,J.; Barnes,J.; Garten,R.; Xu,X.
EPI796519	PB2	United States	2015-Dec-12	A/Colorado/28/2015		Other Database Import	Jernigan,D.; Wentworth,D.; Katz,J.; Barnes,J.; Garten,R.; Xu,X.
EPI796520	PB1	United States	2015-Dec-12	A/Colorado/28/2015		Other Database Import	Jernigan,D.; Wentworth,D.; Katz,J.; Barnes,J.; Garten,R.; Xu,X.
EPI796522	PA	United States	2015-Dec-12	A/Colorado/28/2015		Other Database Import	Jernigan,D.; Wentworth,D.; Katz,J.; Barnes,J.; Garten,R.; Xu,X.
EPI796524	HA	United States	2015-Dec-12	A/Colorado/28/2015		Other Database Import	Jernigan,D.; Wentworth,D.; Katz,J.; Barnes,J.; Garten,R.; Xu,X.
EPI796526	NP	United States	2015-Dec-12	A/Colorado/28/2015		Other Database Import	Jernigan,D.; Wentworth,D.; Katz,J.; Barnes,J.; Garten,R.; Xu,X.
EPI796528	NA	United States	2015-Dec-12	A/Colorado/28/2015		Other Database Import	Jernigan,D.; Wentworth,D.; Katz,J.; Barnes,J.; Garten,R.; Xu,X.
EPI796530	MP	United States	2015-Dec-12	A/Colorado/28/2015		Other Database Import	Jernigan,D.; Wentworth,D.; Katz,J.; Barnes,J.; Garten,R.; Xu,X.
EPI796532	NS	United States	2015-Dec-12	A/Colorado/28/2015		Other Database Import	Jernigan,D.; Wentworth,D.; Katz,J.; Barnes,J.; Garten,R.; Xu,X.
EPI796512	NA	United States	2015-Dec-11	A/Florida/98/2015		Other Database Import	Jernigan,D.; Wentworth,D.; Katz,J.; Barnes,J.; Garten,R.; Xu,X.
EPI796514	MP	United States	2015-Dec-11	A/Florida/98/2015		Other Database Import	Jernigan,D.; Wentworth,D.; Katz,J.; Barnes,J.; Garten,R.; Xu,X.
EPI796516	NS	United States	2015-Dec-11	A/Florida/98/2015		Other Database Import	Jernigan,D.; Wentworth,D.; Katz,J.; Barnes,J.; Garten,R.; Xu,X.
EPI796501	PB2	United States	2015-Dec-11	A/Florida/98/2015		Other Database Import	Jernigan,D.; Wentworth,D.; Katz,J.; Barnes,J.; Garten,R.; Xu,X.
EPI796504	PB1	United States	2015-Dec-11	A/Florida/98/2015		Other Database Import	Jernigan,D.; Wentworth,D.; Katz,J.; Barnes,J.; Garten,R.; Xu,X.
EPI796505	PA	United States	2015-Dec-11	A/Florida/98/2015		Other Database Import	Jernigan,D.; Wentworth,D.; Katz,J.; Barnes,J.; Garten,R.; Xu,X.
EPI796508	HA	United States	2015-Dec-11	A/Florida/98/2015		Other Database Import	Jernigan,D.; Wentworth,D.; Katz,J.; Barnes,J.; Garten,R.; Xu,X.
EPI796510	NP	United States	2015-Dec-11	A/Florida/98/2015		Other Database Import	Jernigan,D.; Wentworth,D.; Katz,J.; Barnes,J.; Garten,R.; Xu,X.
EPI796498	NA	United States	2015-Dec-14	A/Florida/97/2015		Other Database Import	Jernigan,D.; Wentworth,D.; Katz,J.; Barnes,J.; Garten,R.; Xu,X.
EPI796499	MP	United States	2015-Dec-14	A/Florida/97/2015		Other Database Import	Jernigan,D.; Wentworth,D.; Katz,J.; Barnes,J.; Garten,R.; Xu,X.
EPI796500	NS	United States	2015-Dec-14	A/Florida/97/2015		Other Database Import	Jernigan,D.; Wentworth,D.; Katz,J.; Barnes,J.; Garten,R.; Xu,X.
EPI796486	PB2	United States	2015-Dec-14	A/Florida/97/2015		Other Database Import	Jernigan,D.; Wentworth,D.; Katz,J.; Barnes,J.; Garten,R.; Xu,X.
EPI796487	PB1	United States	2015-Dec-14	A/Florida/97/2015		Other Database Import	Jernigan,D.; Wentworth,D.; Katz,J.; Barnes,J.; Garten,R.; Xu,X.
EPI796488	PA	United States	2015-Dec-14	A/Florida/97/2015		Other Database Import	Jernigan,D.; Wentworth,D.; Katz,J.; Barnes,J.; Garten,R.; Xu,X.
EPI796489	HA	United States	2015-Dec-14	A/Florida/97/2015		Other Database Import	Jernigan,D.; Wentworth,D.; Katz,J.; Barnes,J.; Garten,R.; Xu,X.
EPI796490	NP	United States	2015-Dec-14	A/Florida/97/2015		Other Database Import	Jernigan,D.; Wentworth,D.; Katz,J.; Barnes,J.; Garten,R.; Xu,X.
EPI916155	PB2	United States	2015-Dec-14	A/Florida/97/2015		Other Database Import	Jernigan,D.; Wentworth,D.; Katz,J.; Barnes,J.; Garten,R.; Xu,X.
EPI916156	PB1	United States	2015-Dec-14	A/Florida/97/2015		Other Database Import	Jernigan,D.; Wentworth,D.; Katz,J.; Barnes,J.; Garten,R.; Xu,X.
EPI916157	HA	United States	2015-Dec-14	A/Florida/97/2015		Other Database Import	Jernigan,D.; Wentworth,D.; Katz,J.; Barnes,J.; Garten,R.; Xu,X.
EPI916158	NP	United States	2015-Dec-14	A/Florida/97/2015		Other Database Import	Jernigan,D.; Wentworth,D.; Katz,J.; Barnes,J.; Garten,R.; Xu,X.
EPI916159	NA	United States	2015-Dec-14	A/Florida/97/2015		Other Database Import	Jernigan,D.; Wentworth,D.; Katz,J.; Barnes,J.; Garten,R.; Xu,X.
EPI916160	MP	United States	2015-Dec-14	A/Florida/97/2015		Other Database Import	Jernigan,D.; Wentworth,D.; Katz,J.; Barnes,J.; Garten,R.; Xu,X.
EPI796478	PB2	United States	2015-Dec-15	A/California/118/2015		Other Database Import	Jernigan,D.; Wentworth,D.; Katz,J.; Barnes,J.; Garten,R.; Xu,X.
EPI796479	PB1	United States	2015-Dec-15	A/California/118/2015		Other Database Import	Jernigan,D.; Wentworth,D.; Katz,J.; Barnes,J.; Garten,R.; Xu,X.
EPI796480	PA	United States	2015-Dec-15	A/California/118/2015		Other Database Import	Jernigan,D.; Wentworth,D.; Katz,J.; Barnes,J.; Garten,R.; Xu,X.
EPI796481	HA	United States	2015-Dec-15	A/California/118/2015		Other Database Import	Jernigan,D.; Wentworth,D.; Katz,J.; Barnes,J.; Garten,R.; Xu,X.
EPI796482	NP	United States	2015-Dec-15	A/California/118/2015		Other Database Import	Jernigan,D.; Wentworth,D.; Katz,J.; Barnes,J.; Garten,R.; Xu,X.
EPI796483	NA	United States	2015-Dec-15	A/California/118/2015		Other Database Import	Jernigan,D.; Wentworth,D.; Katz,J.; Barnes,J.; Garten,R.; Xu,X.
EPI796484	MP	United States	2015-Dec-15	A/California/118/2015		Other Database Import	Jernigan,D.; Wentworth,D.; Katz,J.; Barnes,J.; Garten,R.; Xu,X.
EPI796485	NS	United States	2015-Dec-15	A/California/118/2015		Other Database Import	Jernigan,D.; Wentworth,D.; Katz,J.; Barnes,J.; Garten,R.; Xu,X.
EPI796456	PB2	United States	2015-Dec-05	A/California/117/2015		Other Database Import	Jernigan,D.; Wentworth,D.; Katz,J.; Barnes,J.; Garten,R.; Xu,X.
EPI796463	HA	United States	2015-Dec-05	A/California/117/2015		Other Database Import	Jernigan,D.; Wentworth,D.; Katz,J.; Barnes,J.; Garten,R.; Xu,X.
EPI796465	NP	United States	2015-Dec-05	A/California/117/2015		Other Database Import	Jernigan,D.; Wentworth,D.; Katz,J.; Barnes,J.; Garten,R.; Xu,X.
EPI796458	PB1	United States	2015-Dec-05	A/California/117/2015		Other Database Import	Jernigan,D.; Wentworth,D.; Katz,J.; Barnes,J.; Garten,R.; Xu,X.
EPI796460	PA	United States	2015-Dec-05	A/California/117/2015		Other Database Import	Jernigan,D.; Wentworth,D.; Katz,J.; Barnes,J.; Garten,R.; Xu,X.
EPI796466	NA	United States	2015-Dec-05	A/California/117/2015		Other Database Import	Jernigan,D.; Wentworth,D.; Katz,J.; Barnes,J.; Garten,R.; Xu,X.
EPI796467	MP	United States	2015-Dec-05	A/California/117/2015		Other Database Import	Jernigan,D.; Wentworth,D.; Katz,J.; Barnes,J.; Garten,R.; Xu,X.
EPI796468	NS	United States	2015-Dec-05	A/California/117/2015		Other Database Import	Jernigan,D.; Wentworth,D.; Katz,J.; Barnes,J.; Garten,R.; Xu,X.
EPI796469	PB2	United States	2015-Dec-05	A/California/117/2015		Other Database Import	Jernigan,D.; Wentworth,D.; Katz,J.; Barnes,J.; Garten,R.; Xu,X.
EPI796473	HA	United States	2015-Dec-05	A/California/117/2015		Other Database Import	Jernigan,D.; Wentworth,D.; Katz,J.; Barnes,J.; Garten,R.; Xu,X.
EPI796474	NP	United States	2015-Dec-05	A/California/117/2015		Other Database Import	Jernigan,D.; Wentworth,D.; Katz,J.; Barnes,J.; Garten,R.; Xu,X.
EPI796470	PB1	United States	2015-Dec-05	A/California/117/2015		Other Database Import	Jernigan,D.; Wentworth,D.; Katz,J.; Barnes,J.; Garten,R.; Xu,X.
EPI796471	PA	United States	2015-Dec-05	A/California/117/2015		Other Database Import	Jernigan,D.; Wentworth,D.; Katz,J.; Barnes,J.; Garten,R.; Xu,X.
EPI796475	NA	United States	2015-Dec-05	A/California/117/2015		Other Database Import	Jernigan,D.; Wentworth,D.; Katz,J.; Barnes,J.; Garten,R.; Xu,X.
EPI796476	MP	United States	2015-Dec-05	A/California/117/2015		Other Database Import	Jernigan,D.; Wentworth,D.; Katz,J.; Barnes,J.; Garten,R.; Xu,X.
EPI796477	NS	United States	2015-Dec-05	A/California/117/2015		Other Database Import	Jernigan,D.; Wentworth,D.; Katz,J.; Barnes,J.; Garten,R.; Xu,X.
EPI796435	PB2	United States	2015-Dec-10	A/Montana/36/2015		Other Database Import	Jernigan,D.; Wentworth,D.; Katz,J.; Barnes,J.; Garten,R.; Xu,X.
EPI796437	PB1	United States	2015-Dec-10	A/Montana/36/2015		Other Database Import	Jernigan,D.; Wentworth,D.; Katz,J.; Barnes,J.; Garten,R.; Xu,X.
EPI796444	PA	United States	2015-Dec-10	A/Montana/36/2015		Other Database Import	Jernigan,D.; Wentworth,D.; Katz,J.; Barnes,J.; Garten,R.; Xu,X.
EPI796447	HA	United States	2015-Dec-10	A/Montana/36/2015		Other Database Import	Jernigan,D.; Wentworth,D.; Katz,J.; Barnes,J.; Garten,R.; Xu,X.
EPI796449	NP	United States	2015-Dec-10	A/Montana/36/2015		Other Database Import	Jernigan,D.; Wentworth,D.; Katz,J.; Barnes,J.; Garten,R.; Xu,X.
EPI796451	NA	United States	2015-Dec-10	A/Montana/36/2015		Other Database Import	Jernigan,D.; Wentworth,D.; Katz,J.; Barnes,J.; Garten,R.; Xu,X.
EPI796453	MP	United States	2015-Dec-10	A/Montana/36/2015		Other Database Import	Jernigan,D.; Wentworth,D.; Katz,J.; Barnes,J.; Garten,R.; Xu,X.
EPI796454	NS	United States	2015-Dec-10	A/Montana/36/2015		Other Database Import	Jernigan,D.; Wentworth,D.; Katz,J.; Barnes,J.; Garten,R.; Xu,X.
EPI796426	HA	United States	2015-Dec-07	A/Florida/96/2015		Other Database Import	Jernigan,D.; Wentworth,D.; Katz,J.; Barnes,J.; Garten,R.; Xu,X.
EPI796428	NP	United States	2015-Dec-07	A/Florida/96/2015		Other Database Import	Jernigan,D.; Wentworth,D.; Katz,J.; Barnes,J.; Garten,R.; Xu,X.
EPI796430	NA	United States	2015-Dec-07	A/Florida/96/2015		Other Database Import	Jernigan,D.; Wentworth,D.; Katz,J.; Barnes,J.; Garten,R.; Xu,X.
EPI796431	MP	United States	2015-Dec-07	A/Florida/96/2015		Other Database Import	Jernigan,D.; Wentworth,D.; Katz,J.; Barnes,J.; Garten,R.; Xu,X.
EPI796433	NS	United States	2015-Dec-07	A/Florida/96/2015		Other Database Import	Jernigan,D.; Wentworth,D.; Katz,J.; Barnes,J.; Garten,R.; Xu,X.
EPI796419	PB2	United States	2015-Dec-07	A/Florida/96/2015		Other Database Import	Jernigan,D.; Wentworth,D.; Katz,J.; Barnes,J.; Garten,R.; Xu,X.
EPI796421	PB1	United States	2015-Dec-07	A/Florida/96/2015		Other Database Import	Jernigan,D.; Wentworth,D.; Katz,J.; Barnes,J.; Garten,R.; Xu,X.
EPI796423	PA	United States	2015-Dec-07	A/Florida/96/2015		Other Database Import	Jernigan,D.; Wentworth,D.; Katz,J.; Barnes,J.; Garten,R.; Xu,X.
EPI796391	MP	United States	2015-Dec-11	A/Hawaii/79/2015		Other Database Import	Jernigan,D.; Wentworth,D.; Katz,J.; Barnes,J.; Garten,R.; Xu,X.
EPI796392	NS	United States	2015-Dec-11	A/Hawaii/79/2015		Other Database Import	Jernigan,D.; Wentworth,D.; Katz,J.; Barnes,J.; Garten,R.; Xu,X.
EPI796394	PB2	United States	2015-Dec-11	A/Hawaii/79/2015		Other Database Import	Jernigan,D.; Wentworth,D.; Katz,J.; Barnes,J.; Garten,R.; Xu,X.
EPI796396	PB1	United States	2015-Dec-11	A/Hawaii/79/2015		Other Database Import	Jernigan,D.; Wentworth,D.; Katz,J.; Barnes,J.; Garten,R.; Xu,X.
EPI796398	PA	United States	2015-Dec-11	A/Hawaii/79/2015		Other Database Import	Jernigan,D.; Wentworth,D.; Katz,J.; Barnes,J.; Garten,R.; Xu,X.
EPI796410	HA	United States	2015-Dec-11	A/Hawaii/79/2015		Other Database Import	Jernigan,D.; Wentworth,D.; Katz,J.; Barnes,J.; Garten,R.; Xu,X.
EPI796412	NP	United States	2015-Dec-11	A/Hawaii/79/2015		Other Database Import	Jernigan,D.; Wentworth,D.; Katz,J.; Barnes,J.; Garten,R.; Xu,X.
EPI796414	NA	United States	2015-Dec-11	A/Hawaii/79/2015		Other Database Import	Jernigan,D.; Wentworth,D.; Katz,J.; Barnes,J.; Garten,R.; Xu,X.
EPI796415	MP	United States	2015-Dec-11	A/Hawaii/79/2015		Other Database Import	Jernigan,D.; Wentworth,D.; Katz,J.; Barnes,J.; Garten,R.; Xu,X.
EPI796417	NS	United States	2015-Dec-11	A/Hawaii/79/2015		Other Database Import	Jernigan,D.; Wentworth,D.; Katz,J.; Barnes,J.; Garten,R.; Xu,X.
EPI796379	PB2	United States	2015-Dec-11	A/Hawaii/79/2015		Other Database Import	Jernigan,D.; Wentworth,D.; Katz,J.; Barnes,J.; Garten,R.; Xu,X.
EPI796380	PB1	United States	2015-Dec-11	A/Hawaii/79/2015		Other Database Import	Jernigan,D.; Wentworth,D.; Katz,J.; Barnes,J.; Garten,R.; Xu,X.
EPI796381	PA	United States	2015-Dec-11	A/Hawaii/79/2015		Other Database Import	Jernigan,D.; Wentworth,D.; Katz,J.; Barnes,J.; Garten,R.; Xu,X.
EPI796382	HA	United States	2015-Dec-11	A/Hawaii/79/2015		Other Database Import	Jernigan,D.; Wentworth,D.; Katz,J.; Barnes,J.; Garten,R.; Xu,X.
EPI796387	NP	United States	2015-Dec-11	A/Hawaii/79/2015		Other Database Import	Jernigan,D.; Wentworth,D.; Katz,J.; Barnes,J.; Garten,R.; Xu,X.
EPI796389	NA	United States	2015-Dec-11	A/Hawaii/79/2015		Other Database Import	Jernigan,D.; Wentworth,D.; Katz,J.; Barnes,J.; Garten,R.; Xu,X.
EPI796352	PB2	United States	2015-Dec-05	A/Hawaii/78/2015		Other Database Import	Jernigan,D.; Wentworth,D.; Katz,J.; Barnes,J.; Garten,R.; Xu,X.
EPI796360	HA	United States	2015-Dec-05	A/Hawaii/78/2015		Other Database Import	Jernigan,D.; Wentworth,D.; Katz,J.; Barnes,J.; Garten,R.; Xu,X.
EPI796361	NP	United States	2015-Dec-05	A/Hawaii/78/2015		Other Database Import	Jernigan,D.; Wentworth,D.; Katz,J.; Barnes,J.; Garten,R.; Xu,X.
EPI796354	PB1	United States	2015-Dec-05	A/Hawaii/78/2015		Other Database Import	Jernigan,D.; Wentworth,D.; Katz,J.; Barnes,J.; Garten,R.; Xu,X.
EPI796356	PA	United States	2015-Dec-05	A/Hawaii/78/2015		Other Database Import	Jernigan,D.; Wentworth,D.; Katz,J.; Barnes,J.; Garten,R.; Xu,X.
EPI796362	NA	United States	2015-Dec-05	A/Hawaii/78/2015		Other Database Import	Jernigan,D.; Wentworth,D.; Katz,J.; Barnes,J.; Garten,R.; Xu,X.
EPI796363	MP	United States	2015-Dec-05	A/Hawaii/78/2015		Other Database Import	Jernigan,D.; Wentworth,D.; Katz,J.; Barnes,J.; Garten,R.; Xu,X.
EPI796364	NS	United States	2015-Dec-05	A/Hawaii/78/2015		Other Database Import	Jernigan,D.; Wentworth,D.; Katz,J.; Barnes,J.; Garten,R.; Xu,X.
EPI796365	PB2	United States	2015-Dec-05	A/Hawaii/78/2015		Other Database Import	Jernigan,D.; Wentworth,D.; Katz,J.; Barnes,J.; Garten,R.; Xu,X.
EPI796366	PB1	United States	2015-Dec-05	A/Hawaii/78/2015		Other Database Import	Jernigan,D.; Wentworth,D.; Katz,J.; Barnes,J.; Garten,R.; Xu,X.
EPI796367	PA	United States	2015-Dec-05	A/Hawaii/78/2015		Other Database Import	Jernigan,D.; Wentworth,D.; Katz,J.; Barnes,J.; Garten,R.; Xu,X.
EPI796369	HA	United States	2015-Dec-05	A/Hawaii/78/2015		Other Database Import	Jernigan,D.; Wentworth,D.; Katz,J.; Barnes,J.; Garten,R.; Xu,X.
EPI796371	NP	United States	2015-Dec-05	A/Hawaii/78/2015		Other Database Import	Jernigan,D.; Wentworth,D.; Katz,J.; Barnes,J.; Garten,R.; Xu,X.
EPI796373	NA	United States	2015-Dec-05	A/Hawaii/78/2015		Other Database Import	Jernigan,D.; Wentworth,D.; Katz,J.; Barnes,J.; Garten,R.; Xu,X.
EPI796376	MP	United States	2015-Dec-05	A/Hawaii/78/2015		Other Database Import	Jernigan,D.; Wentworth,D.; Katz,J.; Barnes,J.; Garten,R.; Xu,X.
EPI796378	NS	United States	2015-Dec-05	A/Hawaii/78/2015		Other Database Import	Jernigan,D.; Wentworth,D.; Katz,J.; Barnes,J.; Garten,R.; Xu,X.
EPI796336	PB2	United States	2015-Dec-08	A/Washington/68/2015		Other Database Import	Jernigan,D.; Wentworth,D.; Katz,J.; Barnes,J.; Garten,R.; Xu,X.
EPI796338	PB1	United States	2015-Dec-08	A/Washington/68/2015		Other Database Import	Jernigan,D.; Wentworth,D.; Katz,J.; Barnes,J.; Garten,R.; Xu,X.
EPI796340	PA	United States	2015-Dec-08	A/Washington/68/2015		Other Database Import	Jernigan,D.; Wentworth,D.; Katz,J.; Barnes,J.; Garten,R.; Xu,X.
EPI796342	HA	United States	2015-Dec-08	A/Washington/68/2015		Other Database Import	Jernigan,D.; Wentworth,D.; Katz,J.; Barnes,J.; Garten,R.; Xu,X.
EPI796344	NP	United States	2015-Dec-08	A/Washington/68/2015		Other Database Import	Jernigan,D.; Wentworth,D.; Katz,J.; Barnes,J.; Garten,R.; Xu,X.
EPI796346	NA	United States	2015-Dec-08	A/Washington/68/2015		Other Database Import	Jernigan,D.; Wentworth,D.; Katz,J.; Barnes,J.; Garten,R.; Xu,X.
EPI796348	MP	United States	2015-Dec-08	A/Washington/68/2015		Other Database Import	Jernigan,D.; Wentworth,D.; Katz,J.; Barnes,J.; Garten,R.; Xu,X.
EPI796350	NS	United States	2015-Dec-08	A/Washington/68/2015		Other Database Import	Jernigan,D.; Wentworth,D.; Katz,J.; Barnes,J.; Garten,R.; Xu,X.
EPI796319	PB2	United States	2015-Dec-13	A/Minnesota/52/2015		Other Database Import	Jernigan,D.; Wentworth,D.; Katz,J.; Barnes,J.; Garten,R.; Xu,X.
EPI796321	PB1	United States	2015-Dec-13	A/Minnesota/52/2015		Other Database Import	Jernigan,D.; Wentworth,D.; Katz,J.; Barnes,J.; Garten,R.; Xu,X.
EPI796323	PA	United States	2015-Dec-13	A/Minnesota/52/2015		Other Database Import	Jernigan,D.; Wentworth,D.; Katz,J.; Barnes,J.; Garten,R.; Xu,X.
EPI796326	HA	United States	2015-Dec-13	A/Minnesota/52/2015		Other Database Import	Jernigan,D.; Wentworth,D.; Katz,J.; Barnes,J.; Garten,R.; Xu,X.
EPI796328	NP	United States	2015-Dec-13	A/Minnesota/52/2015		Other Database Import	Jernigan,D.; Wentworth,D.; Katz,J.; Barnes,J.; Garten,R.; Xu,X.
EPI796330	NA	United States	2015-Dec-13	A/Minnesota/52/2015		Other Database Import	Jernigan,D.; Wentworth,D.; Katz,J.; Barnes,J.; Garten,R.; Xu,X.
EPI796332	MP	United States	2015-Dec-13	A/Minnesota/52/2015		Other Database Import	Jernigan,D.; Wentworth,D.; Katz,J.; Barnes,J.; Garten,R.; Xu,X.
EPI796334	NS	United States	2015-Dec-13	A/Minnesota/52/2015		Other Database Import	Jernigan,D.; Wentworth,D.; Katz,J.; Barnes,J.; Garten,R.; Xu,X.
EPI916199	PB2	United States	2015-Dec-13	A/Minnesota/52/2015		Other Database Import	Jernigan,D.; Wentworth,D.; Katz,J.; Barnes,J.; Garten,R.; Xu,X.
EPI916200	PA	United States	2015-Dec-13	A/Minnesota/52/2015		Other Database Import	Jernigan,D.; Wentworth,D.; Katz,J.; Barnes,J.; Garten,R.; Xu,X.
EPI916201	HA	United States	2015-Dec-13	A/Minnesota/52/2015		Other Database Import	Jernigan,D.; Wentworth,D.; Katz,J.; Barnes,J.; Garten,R.; Xu,X.
EPI916202	NP	United States	2015-Dec-13	A/Minnesota/52/2015		Other Database Import	Jernigan,D.; Wentworth,D.; Katz,J.; Barnes,J.; Garten,R.; Xu,X.
EPI916203	NA	United States	2015-Dec-13	A/Minnesota/52/2015		Other Database Import	Jernigan,D.; Wentworth,D.; Katz,J.; Barnes,J.; Garten,R.; Xu,X.
EPI916204	MP	United States	2015-Dec-13	A/Minnesota/52/2015		Other Database Import	Jernigan,D.; Wentworth,D.; Katz,J.; Barnes,J.; Garten,R.; Xu,X.
EPI916205	NS	United States	2015-Dec-13	A/Minnesota/52/2015		Other Database Import	Jernigan,D.; Wentworth,D.; Katz,J.; Barnes,J.; Garten,R.; Xu,X.
EPI796305	PB1	United States	2015-Dec-14	A/Minnesota/51/2015		Other Database Import	Jernigan,D.; Wentworth,D.; Katz,J.; Barnes,J.; Garten,R.; Xu,X.
EPI796307	PA	United States	2015-Dec-14	A/Minnesota/51/2015		Other Database Import	Jernigan,D.; Wentworth,D.; Katz,J.; Barnes,J.; Garten,R.; Xu,X.
EPI796309	HA	United States	2015-Dec-14	A/Minnesota/51/2015		Other Database Import	Jernigan,D.; Wentworth,D.; Katz,J.; Barnes,J.; Garten,R.; Xu,X.
EPI796311	NP	United States	2015-Dec-14	A/Minnesota/51/2015		Other Database Import	Jernigan,D.; Wentworth,D.; Katz,J.; Barnes,J.; Garten,R.; Xu,X.
EPI796313	NA	United States	2015-Dec-14	A/Minnesota/51/2015		Other Database Import	Jernigan,D.; Wentworth,D.; Katz,J.; Barnes,J.; Garten,R.; Xu,X.
EPI796315	MP	United States	2015-Dec-14	A/Minnesota/51/2015		Other Database Import	Jernigan,D.; Wentworth,D.; Katz,J.; Barnes,J.; Garten,R.; Xu,X.
EPI796318	NS	United States	2015-Dec-14	A/Minnesota/51/2015		Other Database Import	Jernigan,D.; Wentworth,D.; Katz,J.; Barnes,J.; Garten,R.; Xu,X.
EPI796282	PB2	United States	2015-Dec-14	A/Minnesota/51/2015		Other Database Import	Jernigan,D.; Wentworth,D.; Katz,J.; Barnes,J.; Garten,R.; Xu,X.
EPI796283	PB1	United States	2015-Dec-14	A/Minnesota/51/2015		Other Database Import	Jernigan,D.; Wentworth,D.; Katz,J.; Barnes,J.; Garten,R.; Xu,X.
EPI796284	PA	United States	2015-Dec-14	A/Minnesota/51/2015		Other Database Import	Jernigan,D.; Wentworth,D.; Katz,J.; Barnes,J.; Garten,R.; Xu,X.
EPI796285	HA	United States	2015-Dec-14	A/Minnesota/51/2015		Other Database Import	Jernigan,D.; Wentworth,D.; Katz,J.; Barnes,J.; Garten,R.; Xu,X.
EPI796286	NP	United States	2015-Dec-14	A/Minnesota/51/2015		Other Database Import	Jernigan,D.; Wentworth,D.; Katz,J.; Barnes,J.; Garten,R.; Xu,X.
EPI796287	NA	United States	2015-Dec-14	A/Minnesota/51/2015		Other Database Import	Jernigan,D.; Wentworth,D.; Katz,J.; Barnes,J.; Garten,R.; Xu,X.
EPI796288	MP	United States	2015-Dec-14	A/Minnesota/51/2015		Other Database Import	Jernigan,D.; Wentworth,D.; Katz,J.; Barnes,J.; Garten,R.; Xu,X.
EPI796289	NS	United States	2015-Dec-14	A/Minnesota/51/2015		Other Database Import	Jernigan,D.; Wentworth,D.; Katz,J.; Barnes,J.; Garten,R.; Xu,X.
EPI796290	PB2	United States	2015-Dec-14	A/Minnesota/51/2015		Other Database Import	Jernigan,D.; Wentworth,D.; Katz,J.; Barnes,J.; Garten,R.; Xu,X.
EPI796273	PB2	United States	2015-Dec-01	A/Washington/66/2015		Other Database Import	Jernigan,D.; Wentworth,D.; Katz,J.; Barnes,J.; Garten,R.; Xu,X.
EPI796274	PB1	United States	2015-Dec-01	A/Washington/66/2015		Other Database Import	Jernigan,D.; Wentworth,D.; Katz,J.; Barnes,J.; Garten,R.; Xu,X.
EPI796275	PA	United States	2015-Dec-01	A/Washington/66/2015		Other Database Import	Jernigan,D.; Wentworth,D.; Katz,J.; Barnes,J.; Garten,R.; Xu,X.
EPI796276	HA	United States	2015-Dec-01	A/Washington/66/2015		Other Database Import	Jernigan,D.; Wentworth,D.; Katz,J.; Barnes,J.; Garten,R.; Xu,X.
EPI796277	NP	United States	2015-Dec-01	A/Washington/66/2015		Other Database Import	Jernigan,D.; Wentworth,D.; Katz,J.; Barnes,J.; Garten,R.; Xu,X.
EPI796278	NA	United States	2015-Dec-01	A/Washington/66/2015		Other Database Import	Jernigan,D.; Wentworth,D.; Katz,J.; Barnes,J.; Garten,R.; Xu,X.
EPI796279	MP	United States	2015-Dec-01	A/Washington/66/2015		Other Database Import	Jernigan,D.; Wentworth,D.; Katz,J.; Barnes,J.; Garten,R.; Xu,X.
EPI796280	NS	United States	2015-Dec-01	A/Washington/66/2015		Other Database Import	Jernigan,D.; Wentworth,D.; Katz,J.; Barnes,J.; Garten,R.; Xu,X.
EPI796263	PB1	United States	2015-Nov-27	A/Alaska/267/2015		Other Database Import	Jernigan,D.; Wentworth,D.; Katz,J.; Barnes,J.; Garten,R.; Xu,X.
EPI796265	PA	United States	2015-Nov-27	A/Alaska/267/2015		Other Database Import	Jernigan,D.; Wentworth,D.; Katz,J.; Barnes,J.; Garten,R.; Xu,X.
EPI796267	HA	United States	2015-Nov-27	A/Alaska/267/2015		Other Database Import	Jernigan,D.; Wentworth,D.; Katz,J.; Barnes,J.; Garten,R.; Xu,X.
EPI796268	NP	United States	2015-Nov-27	A/Alaska/267/2015		Other Database Import	Jernigan,D.; Wentworth,D.; Katz,J.; Barnes,J.; Garten,R.; Xu,X.
EPI796269	NA	United States	2015-Nov-27	A/Alaska/267/2015		Other Database Import	Jernigan,D.; Wentworth,D.; Katz,J.; Barnes,J.; Garten,R.; Xu,X.
EPI796270	MP	United States	2015-Nov-27	A/Alaska/267/2015		Other Database Import	Jernigan,D.; Wentworth,D.; Katz,J.; Barnes,J.; Garten,R.; Xu,X.
EPI796272	NS	United States	2015-Nov-27	A/Alaska/267/2015		Other Database Import	Jernigan,D.; Wentworth,D.; Katz,J.; Barnes,J.; Garten,R.; Xu,X.
EPI796261	PB2	United States	2015-Nov-27	A/Alaska/267/2015		Other Database Import	Jernigan,D.; Wentworth,D.; Katz,J.; Barnes,J.; Garten,R.; Xu,X.
EPI796245	PB2	United States	2015-Nov-26	A/Alaska/266/2015		Other Database Import	Jernigan,D.; Wentworth,D.; Katz,J.; Barnes,J.; Garten,R.; Xu,X.
EPI796247	PB1	United States	2015-Nov-26	A/Alaska/266/2015		Other Database Import	Jernigan,D.; Wentworth,D.; Katz,J.; Barnes,J.; Garten,R.; Xu,X.
EPI796249	PA	United States	2015-Nov-26	A/Alaska/266/2015		Other Database Import	Jernigan,D.; Wentworth,D.; Katz,J.; Barnes,J.; Garten,R.; Xu,X.
EPI796250	HA	United States	2015-Nov-26	A/Alaska/266/2015		Other Database Import	Jernigan,D.; Wentworth,D.; Katz,J.; Barnes,J.; Garten,R.; Xu,X.
EPI796252	NP	United States	2015-Nov-26	A/Alaska/266/2015		Other Database Import	Jernigan,D.; Wentworth,D.; Katz,J.; Barnes,J.; Garten,R.; Xu,X.
EPI796254	NA	United States	2015-Nov-26	A/Alaska/266/2015		Other Database Import	Jernigan,D.; Wentworth,D.; Katz,J.; Barnes,J.; Garten,R.; Xu,X.
EPI796257	MP	United States	2015-Nov-26	A/Alaska/266/2015		Other Database Import	Jernigan,D.; Wentworth,D.; Katz,J.; Barnes,J.; Garten,R.; Xu,X.
EPI796259	NS	United States	2015-Nov-26	A/Alaska/266/2015		Other Database Import	Jernigan,D.; Wentworth,D.; Katz,J.; Barnes,J.; Garten,R.; Xu,X.
EPI796230	PB2	United States	2015-Nov-28	A/California/113/2015		Other Database Import	Jernigan,D.; Wentworth,D.; Katz,J.; Barnes,J.; Garten,R.; Xu,X.
EPI796231	PB1	United States	2015-Nov-28	A/California/113/2015		Other Database Import	Jernigan,D.; Wentworth,D.; Katz,J.; Barnes,J.; Garten,R.; Xu,X.
EPI796233	PA	United States	2015-Nov-28	A/California/113/2015		Other Database Import	Jernigan,D.; Wentworth,D.; Katz,J.; Barnes,J.; Garten,R.; Xu,X.
EPI796236	HA	United States	2015-Nov-28	A/California/113/2015		Other Database Import	Jernigan,D.; Wentworth,D.; Katz,J.; Barnes,J.; Garten,R.; Xu,X.
EPI796237	NP	United States	2015-Nov-28	A/California/113/2015		Other Database Import	Jernigan,D.; Wentworth,D.; Katz,J.; Barnes,J.; Garten,R.; Xu,X.
EPI796239	NA	United States	2015-Nov-28	A/California/113/2015		Other Database Import	Jernigan,D.; Wentworth,D.; Katz,J.; Barnes,J.; Garten,R.; Xu,X.
EPI796241	MP	United States	2015-Nov-28	A/California/113/2015		Other Database Import	Jernigan,D.; Wentworth,D.; Katz,J.; Barnes,J.; Garten,R.; Xu,X.
EPI796243	NS	United States	2015-Nov-28	A/California/113/2015		Other Database Import	Jernigan,D.; Wentworth,D.; Katz,J.; Barnes,J.; Garten,R.; Xu,X.
EPI796214	PB2	United States	2015-Nov-18	A/California/112/2015		Other Database Import	Jernigan,D.; Wentworth,D.; Katz,J.; Barnes,J.; Garten,R.; Xu,X.
EPI796215	PB1	United States	2015-Nov-18	A/California/112/2015		Other Database Import	Jernigan,D.; Wentworth,D.; Katz,J.; Barnes,J.; Garten,R.; Xu,X.
EPI796217	PA	United States	2015-Nov-18	A/California/112/2015		Other Database Import	Jernigan,D.; Wentworth,D.; Katz,J.; Barnes,J.; Garten,R.; Xu,X.
EPI796220	HA	United States	2015-Nov-18	A/California/112/2015		Other Database Import	Jernigan,D.; Wentworth,D.; Katz,J.; Barnes,J.; Garten,R.; Xu,X.
EPI796222	NP	United States	2015-Nov-18	A/California/112/2015		Other Database Import	Jernigan,D.; Wentworth,D.; Katz,J.; Barnes,J.; Garten,R.; Xu,X.
EPI796224	NA	United States	2015-Nov-18	A/California/112/2015		Other Database Import	Jernigan,D.; Wentworth,D.; Katz,J.; Barnes,J.; Garten,R.; Xu,X.
EPI796226	MP	United States	2015-Nov-18	A/California/112/2015		Other Database Import	Jernigan,D.; Wentworth,D.; Katz,J.; Barnes,J.; Garten,R.; Xu,X.
EPI796228	NS	United States	2015-Nov-18	A/California/112/2015		Other Database Import	Jernigan,D.; Wentworth,D.; Katz,J.; Barnes,J.; Garten,R.; Xu,X.
EPI796193	PB2	United States	2015-Nov-07	A/Washington/57/2015		Other Database Import	Jernigan,D.; Wentworth,D.; Katz,J.; Barnes,J.; Garten,R.; Xu,X.
EPI796196	PB1	United States	2015-Nov-07	A/Washington/57/2015		Other Database Import	Jernigan,D.; Wentworth,D.; Katz,J.; Barnes,J.; Garten,R.; Xu,X.
EPI796200	HA	United States	2015-Nov-07	A/Washington/57/2015		Other Database Import	Jernigan,D.; Wentworth,D.; Katz,J.; Barnes,J.; Garten,R.; Xu,X.
EPI796201	NP	United States	2015-Nov-07	A/Washington/57/2015		Other Database Import	Jernigan,D.; Wentworth,D.; Katz,J.; Barnes,J.; Garten,R.; Xu,X.
EPI796198	PA	United States	2015-Nov-07	A/Washington/57/2015		Other Database Import	Jernigan,D.; Wentworth,D.; Katz,J.; Barnes,J.; Garten,R.; Xu,X.
EPI796202	NA	United States	2015-Nov-07	A/Washington/57/2015		Other Database Import	Jernigan,D.; Wentworth,D.; Katz,J.; Barnes,J.; Garten,R.; Xu,X.
EPI796203	MP	United States	2015-Nov-07	A/Washington/57/2015		Other Database Import	Jernigan,D.; Wentworth,D.; Katz,J.; Barnes,J.; Garten,R.; Xu,X.
EPI796204	NS	United States	2015-Nov-07	A/Washington/57/2015		Other Database Import	Jernigan,D.; Wentworth,D.; Katz,J.; Barnes,J.; Garten,R.; Xu,X.
EPI796205	PB2	United States	2015-Nov-07	A/Washington/57/2015		Other Database Import	Jernigan,D.; Wentworth,D.; Katz,J.; Barnes,J.; Garten,R.; Xu,X.
EPI796206	PB1	United States	2015-Nov-07	A/Washington/57/2015		Other Database Import	Jernigan,D.; Wentworth,D.; Katz,J.; Barnes,J.; Garten,R.; Xu,X.
EPI796208	HA	United States	2015-Nov-07	A/Washington/57/2015		Other Database Import	Jernigan,D.; Wentworth,D.; Katz,J.; Barnes,J.; Garten,R.; Xu,X.
EPI796209	NP	United States	2015-Nov-07	A/Washington/57/2015		Other Database Import	Jernigan,D.; Wentworth,D.; Katz,J.; Barnes,J.; Garten,R.; Xu,X.
EPI796207	PA	United States	2015-Nov-07	A/Washington/57/2015		Other Database Import	Jernigan,D.; Wentworth,D.; Katz,J.; Barnes,J.; Garten,R.; Xu,X.
EPI796210	NA	United States	2015-Nov-07	A/Washington/57/2015		Other Database Import	Jernigan,D.; Wentworth,D.; Katz,J.; Barnes,J.; Garten,R.; Xu,X.
EPI796211	MP	United States	2015-Nov-07	A/Washington/57/2015		Other Database Import	Jernigan,D.; Wentworth,D.; Katz,J.; Barnes,J.; Garten,R.; Xu,X.
EPI796213	NS	United States	2015-Nov-07	A/Washington/57/2015		Other Database Import	Jernigan,D.; Wentworth,D.; Katz,J.; Barnes,J.; Garten,R.; Xu,X.
EPI796187	PB2	United States	2015-Dec-04	A/Florida/93/2015		Other Database Import	Jernigan,D.; Wentworth,D.; Katz,J.; Barnes,J.; Garten,R.; Xu,X.
EPI796189	PB1	United States	2015-Dec-04	A/Florida/93/2015		Other Database Import	Jernigan,D.; Wentworth,D.; Katz,J.; Barnes,J.; Garten,R.; Xu,X.
EPI796191	PA	United States	2015-Dec-04	A/Florida/93/2015		Other Database Import	Jernigan,D.; Wentworth,D.; Katz,J.; Barnes,J.; Garten,R.; Xu,X.
EPI796194	HA	United States	2015-Dec-04	A/Florida/93/2015		Other Database Import	Jernigan,D.; Wentworth,D.; Katz,J.; Barnes,J.; Garten,R.; Xu,X.
EPI796195	NP	United States	2015-Dec-04	A/Florida/93/2015		Other Database Import	Jernigan,D.; Wentworth,D.; Katz,J.; Barnes,J.; Garten,R.; Xu,X.
EPI796197	NA	United States	2015-Dec-04	A/Florida/93/2015		Other Database Import	Jernigan,D.; Wentworth,D.; Katz,J.; Barnes,J.; Garten,R.; Xu,X.
EPI796199	MP	United States	2015-Dec-04	A/Florida/93/2015		Other Database Import	Jernigan,D.; Wentworth,D.; Katz,J.; Barnes,J.; Garten,R.; Xu,X.
EPI796271	NS	United States	2015-Dec-04	A/Florida/93/2015		Other Database Import	Jernigan,D.; Wentworth,D.; Katz,J.; Barnes,J.; Garten,R.; Xu,X.
EPI796172	PB1	United States	2015-Dec-01	A/Florida/91/2015		Other Database Import	Jernigan,D.; Wentworth,D.; Katz,J.; Barnes,J.; Garten,R.; Xu,X.
EPI796174	PA	United States	2015-Dec-01	A/Florida/91/2015		Other Database Import	Jernigan,D.; Wentworth,D.; Katz,J.; Barnes,J.; Garten,R.; Xu,X.
EPI796177	HA	United States	2015-Dec-01	A/Florida/91/2015		Other Database Import	Jernigan,D.; Wentworth,D.; Katz,J.; Barnes,J.; Garten,R.; Xu,X.
EPI796179	NP	United States	2015-Dec-01	A/Florida/91/2015		Other Database Import	Jernigan,D.; Wentworth,D.; Katz,J.; Barnes,J.; Garten,R.; Xu,X.
EPI796182	NA	United States	2015-Dec-01	A/Florida/91/2015		Other Database Import	Jernigan,D.; Wentworth,D.; Katz,J.; Barnes,J.; Garten,R.; Xu,X.
EPI796183	MP	United States	2015-Dec-01	A/Florida/91/2015		Other Database Import	Jernigan,D.; Wentworth,D.; Katz,J.; Barnes,J.; Garten,R.; Xu,X.
EPI796185	NS	United States	2015-Dec-01	A/Florida/91/2015		Other Database Import	Jernigan,D.; Wentworth,D.; Katz,J.; Barnes,J.; Garten,R.; Xu,X.
EPI796170	PB2	United States	2015-Dec-01	A/Florida/91/2015		Other Database Import	Jernigan,D.; Wentworth,D.; Katz,J.; Barnes,J.; Garten,R.; Xu,X.
EPI796155	PB2	United States	2015-Dec-08	A/Colorado/27/2015		Other Database Import	Jernigan,D.; Wentworth,D.; Katz,J.; Barnes,J.; Garten,R.; Xu,X.
EPI796158	PB1	United States	2015-Dec-08	A/Colorado/27/2015		Other Database Import	Jernigan,D.; Wentworth,D.; Katz,J.; Barnes,J.; Garten,R.; Xu,X.
EPI796160	PA	United States	2015-Dec-08	A/Colorado/27/2015		Other Database Import	Jernigan,D.; Wentworth,D.; Katz,J.; Barnes,J.; Garten,R.; Xu,X.
EPI796162	HA	United States	2015-Dec-08	A/Colorado/27/2015		Other Database Import	Jernigan,D.; Wentworth,D.; Katz,J.; Barnes,J.; Garten,R.; Xu,X.
EPI796163	NP	United States	2015-Dec-08	A/Colorado/27/2015		Other Database Import	Jernigan,D.; Wentworth,D.; Katz,J.; Barnes,J.; Garten,R.; Xu,X.
EPI796165	NA	United States	2015-Dec-08	A/Colorado/27/2015		Other Database Import	Jernigan,D.; Wentworth,D.; Katz,J.; Barnes,J.; Garten,R.; Xu,X.
EPI796167	MP	United States	2015-Dec-08	A/Colorado/27/2015		Other Database Import	Jernigan,D.; Wentworth,D.; Katz,J.; Barnes,J.; Garten,R.; Xu,X.
EPI796168	NS	United States	2015-Dec-08	A/Colorado/27/2015		Other Database Import	Jernigan,D.; Wentworth,D.; Katz,J.; Barnes,J.; Garten,R.; Xu,X.
EPI796281	NP	United States	2015-Nov-16	A/Minnesota/47/2015		Other Database Import	Jernigan,D.; Wentworth,D.; Katz,J.; Barnes,J.; Garten,R.; Xu,X.
EPI796147	PB2	United States	2015-Nov-16	A/Minnesota/47/2015		Other Database Import	Jernigan,D.; Wentworth,D.; Katz,J.; Barnes,J.; Garten,R.; Xu,X.
EPI796149	PB1	United States	2015-Nov-16	A/Minnesota/47/2015		Other Database Import	Jernigan,D.; Wentworth,D.; Katz,J.; Barnes,J.; Garten,R.; Xu,X.
EPI796151	PA	United States	2015-Nov-16	A/Minnesota/47/2015		Other Database Import	Jernigan,D.; Wentworth,D.; Katz,J.; Barnes,J.; Garten,R.; Xu,X.
EPI796153	HA	United States	2015-Nov-16	A/Minnesota/47/2015		Other Database Import	Jernigan,D.; Wentworth,D.; Katz,J.; Barnes,J.; Garten,R.; Xu,X.
EPI796156	NA	United States	2015-Nov-16	A/Minnesota/47/2015		Other Database Import	Jernigan,D.; Wentworth,D.; Katz,J.; Barnes,J.; Garten,R.; Xu,X.
EPI796157	MP	United States	2015-Nov-16	A/Minnesota/47/2015		Other Database Import	Jernigan,D.; Wentworth,D.; Katz,J.; Barnes,J.; Garten,R.; Xu,X.
EPI796159	NS	United States	2015-Nov-16	A/Minnesota/47/2015		Other Database Import	Jernigan,D.; Wentworth,D.; Katz,J.; Barnes,J.; Garten,R.; Xu,X.
EPI796212	NS	United States	2015-Nov-27	A/Arizona/29/2015		Other Database Import	Jernigan,D.; Wentworth,D.; Katz,J.; Barnes,J.; Garten,R.; Xu,X.
EPI796142	PB2	United States	2015-Nov-27	A/Arizona/29/2015		Other Database Import	Jernigan,D.; Wentworth,D.; Katz,J.; Barnes,J.; Garten,R.; Xu,X.
EPI796144	PB1	United States	2015-Nov-27	A/Arizona/29/2015		Other Database Import	Jernigan,D.; Wentworth,D.; Katz,J.; Barnes,J.; Garten,R.; Xu,X.
EPI796146	PA	United States	2015-Nov-27	A/Arizona/29/2015		Other Database Import	Jernigan,D.; Wentworth,D.; Katz,J.; Barnes,J.; Garten,R.; Xu,X.
EPI796148	HA	United States	2015-Nov-27	A/Arizona/29/2015		Other Database Import	Jernigan,D.; Wentworth,D.; Katz,J.; Barnes,J.; Garten,R.; Xu,X.
EPI796150	NP	United States	2015-Nov-27	A/Arizona/29/2015		Other Database Import	Jernigan,D.; Wentworth,D.; Katz,J.; Barnes,J.; Garten,R.; Xu,X.
EPI796152	NA	United States	2015-Nov-27	A/Arizona/29/2015		Other Database Import	Jernigan,D.; Wentworth,D.; Katz,J.; Barnes,J.; Garten,R.; Xu,X.
EPI796154	MP	United States	2015-Nov-27	A/Arizona/29/2015		Other Database Import	Jernigan,D.; Wentworth,D.; Katz,J.; Barnes,J.; Garten,R.; Xu,X.
EPI798059	NA	United States	2015-Nov-27	A/Arizona/29/2015		Other Database Import	Jernigan,D.; Wentworth,D.; Katz,J.; Barnes,J.; Garten,R.; Xu,X.
EPI798062	MP	United States	2015-Nov-27	A/Arizona/29/2015		Other Database Import	Jernigan,D.; Wentworth,D.; Katz,J.; Barnes,J.; Garten,R.; Xu,X.
EPI798063	NS	United States	2015-Nov-27	A/Arizona/29/2015		Other Database Import	Jernigan,D.; Wentworth,D.; Katz,J.; Barnes,J.; Garten,R.; Xu,X.
EPI798038	PB2	United States	2015-Nov-27	A/Arizona/29/2015		Other Database Import	Jernigan,D.; Wentworth,D.; Katz,J.; Barnes,J.; Garten,R.; Xu,X.
EPI798043	PB1	United States	2015-Nov-27	A/Arizona/29/2015		Other Database Import	Jernigan,D.; Wentworth,D.; Katz,J.; Barnes,J.; Garten,R.; Xu,X.
EPI798045	PA	United States	2015-Nov-27	A/Arizona/29/2015		Other Database Import	Jernigan,D.; Wentworth,D.; Katz,J.; Barnes,J.; Garten,R.; Xu,X.
EPI798050	HA	United States	2015-Nov-27	A/Arizona/29/2015		Other Database Import	Jernigan,D.; Wentworth,D.; Katz,J.; Barnes,J.; Garten,R.; Xu,X.
EPI798053	NP	United States	2015-Nov-27	A/Arizona/29/2015		Other Database Import	Jernigan,D.; Wentworth,D.; Katz,J.; Barnes,J.; Garten,R.; Xu,X.
EPI916195	HA	United States	2015-Nov-27	A/Arizona/29/2015		Other Database Import	Jernigan,D.; Wentworth,D.; Katz,J.; Barnes,J.; Garten,R.; Xu,X.
EPI916196	NP	United States	2015-Nov-27	A/Arizona/29/2015		Other Database Import	Jernigan,D.; Wentworth,D.; Katz,J.; Barnes,J.; Garten,R.; Xu,X.
EPI916197	NA	United States	2015-Nov-27	A/Arizona/29/2015		Other Database Import	Jernigan,D.; Wentworth,D.; Katz,J.; Barnes,J.; Garten,R.; Xu,X.
EPI916198	MP	United States	2015-Nov-27	A/Arizona/29/2015		Other Database Import	Jernigan,D.; Wentworth,D.; Katz,J.; Barnes,J.; Garten,R.; Xu,X.
EPI916192	PB2	United States	2015-Nov-27	A/Arizona/29/2015		Other Database Import	Jernigan,D.; Wentworth,D.; Katz,J.; Barnes,J.; Garten,R.; Xu,X.
EPI916193	PB1	United States	2015-Nov-27	A/Arizona/29/2015		Other Database Import	Jernigan,D.; Wentworth,D.; Katz,J.; Barnes,J.; Garten,R.; Xu,X.
EPI916194	PA	United States	2015-Nov-27	A/Arizona/29/2015		Other Database Import	Jernigan,D.; Wentworth,D.; Katz,J.; Barnes,J.; Garten,R.; Xu,X.
EPI796124	PB2	United States	2015-Nov-11	A/Alaska/264/2015		Other Database Import	Jernigan,D.; Wentworth,D.; Katz,J.; Barnes,J.; Garten,R.; Xu,X.
EPI796125	PB1	United States	2015-Nov-11	A/Alaska/264/2015		Other Database Import	Jernigan,D.; Wentworth,D.; Katz,J.; Barnes,J.; Garten,R.; Xu,X.
EPI796126	PA	United States	2015-Nov-11	A/Alaska/264/2015		Other Database Import	Jernigan,D.; Wentworth,D.; Katz,J.; Barnes,J.; Garten,R.; Xu,X.
EPI796127	HA	United States	2015-Nov-11	A/Alaska/264/2015		Other Database Import	Jernigan,D.; Wentworth,D.; Katz,J.; Barnes,J.; Garten,R.; Xu,X.
EPI796128	NP	United States	2015-Nov-11	A/Alaska/264/2015		Other Database Import	Jernigan,D.; Wentworth,D.; Katz,J.; Barnes,J.; Garten,R.; Xu,X.
EPI796129	NA	United States	2015-Nov-11	A/Alaska/264/2015		Other Database Import	Jernigan,D.; Wentworth,D.; Katz,J.; Barnes,J.; Garten,R.; Xu,X.
EPI796130	MP	United States	2015-Nov-11	A/Alaska/264/2015		Other Database Import	Jernigan,D.; Wentworth,D.; Katz,J.; Barnes,J.; Garten,R.; Xu,X.
EPI796131	NS	United States	2015-Nov-11	A/Alaska/264/2015		Other Database Import	Jernigan,D.; Wentworth,D.; Katz,J.; Barnes,J.; Garten,R.; Xu,X.
EPI796121	NA	United States	2015-Nov-20	A/California/111/2015		Other Database Import	Jernigan,D.; Wentworth,D.; Katz,J.; Barnes,J.; Garten,R.; Xu,X.
EPI796122	MP	United States	2015-Nov-20	A/California/111/2015		Other Database Import	Jernigan,D.; Wentworth,D.; Katz,J.; Barnes,J.; Garten,R.; Xu,X.
EPI796123	NS	United States	2015-Nov-20	A/California/111/2015		Other Database Import	Jernigan,D.; Wentworth,D.; Katz,J.; Barnes,J.; Garten,R.; Xu,X.
EPI796108	PB2	United States	2015-Nov-20	A/California/111/2015		Other Database Import	Jernigan,D.; Wentworth,D.; Katz,J.; Barnes,J.; Garten,R.; Xu,X.
EPI796109	PB1	United States	2015-Nov-20	A/California/111/2015		Other Database Import	Jernigan,D.; Wentworth,D.; Katz,J.; Barnes,J.; Garten,R.; Xu,X.
EPI796110	PA	United States	2015-Nov-20	A/California/111/2015		Other Database Import	Jernigan,D.; Wentworth,D.; Katz,J.; Barnes,J.; Garten,R.; Xu,X.
EPI796111	HA	United States	2015-Nov-20	A/California/111/2015		Other Database Import	Jernigan,D.; Wentworth,D.; Katz,J.; Barnes,J.; Garten,R.; Xu,X.
EPI796112	NP	United States	2015-Nov-20	A/California/111/2015		Other Database Import	Jernigan,D.; Wentworth,D.; Katz,J.; Barnes,J.; Garten,R.; Xu,X.
EPI796113	NA	United States	2015-Nov-20	A/California/111/2015		Other Database Import	Jernigan,D.; Wentworth,D.; Katz,J.; Barnes,J.; Garten,R.; Xu,X.
EPI796114	MP	United States	2015-Nov-20	A/California/111/2015		Other Database Import	Jernigan,D.; Wentworth,D.; Katz,J.; Barnes,J.; Garten,R.; Xu,X.
EPI796115	NS	United States	2015-Nov-20	A/California/111/2015		Other Database Import	Jernigan,D.; Wentworth,D.; Katz,J.; Barnes,J.; Garten,R.; Xu,X.
EPI796116	PB2	United States	2015-Nov-20	A/California/111/2015		Other Database Import	Jernigan,D.; Wentworth,D.; Katz,J.; Barnes,J.; Garten,R.; Xu,X.
EPI796117	PB1	United States	2015-Nov-20	A/California/111/2015		Other Database Import	Jernigan,D.; Wentworth,D.; Katz,J.; Barnes,J.; Garten,R.; Xu,X.
EPI796118	PA	United States	2015-Nov-20	A/California/111/2015		Other Database Import	Jernigan,D.; Wentworth,D.; Katz,J.; Barnes,J.; Garten,R.; Xu,X.
EPI796119	HA	United States	2015-Nov-20	A/California/111/2015		Other Database Import	Jernigan,D.; Wentworth,D.; Katz,J.; Barnes,J.; Garten,R.; Xu,X.
EPI796120	NP	United States	2015-Nov-20	A/California/111/2015		Other Database Import	Jernigan,D.; Wentworth,D.; Katz,J.; Barnes,J.; Garten,R.; Xu,X.
EPI796101	PB1	United States	2015-Nov-19	A/California/110/2015		Other Database Import	Jernigan,D.; Wentworth,D.; Katz,J.; Barnes,J.; Garten,R.; Xu,X.
EPI796102	PA	United States	2015-Nov-19	A/California/110/2015		Other Database Import	Jernigan,D.; Wentworth,D.; Katz,J.; Barnes,J.; Garten,R.; Xu,X.
EPI796103	HA	United States	2015-Nov-19	A/California/110/2015		Other Database Import	Jernigan,D.; Wentworth,D.; Katz,J.; Barnes,J.; Garten,R.; Xu,X.
EPI796104	NP	United States	2015-Nov-19	A/California/110/2015		Other Database Import	Jernigan,D.; Wentworth,D.; Katz,J.; Barnes,J.; Garten,R.; Xu,X.
EPI796105	NA	United States	2015-Nov-19	A/California/110/2015		Other Database Import	Jernigan,D.; Wentworth,D.; Katz,J.; Barnes,J.; Garten,R.; Xu,X.
EPI796106	MP	United States	2015-Nov-19	A/California/110/2015		Other Database Import	Jernigan,D.; Wentworth,D.; Katz,J.; Barnes,J.; Garten,R.; Xu,X.
EPI796107	NS	United States	2015-Nov-19	A/California/110/2015		Other Database Import	Jernigan,D.; Wentworth,D.; Katz,J.; Barnes,J.; Garten,R.; Xu,X.
EPI796057	PB2	United States	2015-Nov-19	A/California/110/2015		Other Database Import	Jernigan,D.; Wentworth,D.; Katz,J.; Barnes,J.; Garten,R.; Xu,X.
EPI796050	PB1	United States	2015-Nov-16	A/Florida/90/2015		Other Database Import	Jernigan,D.; Wentworth,D.; Katz,J.; Barnes,J.; Garten,R.; Xu,X.
EPI796051	PA	United States	2015-Nov-16	A/Florida/90/2015		Other Database Import	Jernigan,D.; Wentworth,D.; Katz,J.; Barnes,J.; Garten,R.; Xu,X.
EPI796052	HA	United States	2015-Nov-16	A/Florida/90/2015		Other Database Import	Jernigan,D.; Wentworth,D.; Katz,J.; Barnes,J.; Garten,R.; Xu,X.
EPI796053	NP	United States	2015-Nov-16	A/Florida/90/2015		Other Database Import	Jernigan,D.; Wentworth,D.; Katz,J.; Barnes,J.; Garten,R.; Xu,X.
EPI796054	NA	United States	2015-Nov-16	A/Florida/90/2015		Other Database Import	Jernigan,D.; Wentworth,D.; Katz,J.; Barnes,J.; Garten,R.; Xu,X.
EPI796055	MP	United States	2015-Nov-16	A/Florida/90/2015		Other Database Import	Jernigan,D.; Wentworth,D.; Katz,J.; Barnes,J.; Garten,R.; Xu,X.
EPI796056	NS	United States	2015-Nov-16	A/Florida/90/2015		Other Database Import	Jernigan,D.; Wentworth,D.; Katz,J.; Barnes,J.; Garten,R.; Xu,X.
EPI796048	PB2	United States	2015-Nov-16	A/Florida/90/2015		Other Database Import	Jernigan,D.; Wentworth,D.; Katz,J.; Barnes,J.; Garten,R.; Xu,X.
EPI796017	PB1	United States	2015-Nov-14	A/Florida/89/2015		Other Database Import	Jernigan,D.; Wentworth,D.; Katz,J.; Barnes,J.; Garten,R.; Xu,X.
EPI796019	PA	United States	2015-Nov-14	A/Florida/89/2015		Other Database Import	Jernigan,D.; Wentworth,D.; Katz,J.; Barnes,J.; Garten,R.; Xu,X.
EPI796022	HA	United States	2015-Nov-14	A/Florida/89/2015		Other Database Import	Jernigan,D.; Wentworth,D.; Katz,J.; Barnes,J.; Garten,R.; Xu,X.
EPI796024	NP	United States	2015-Nov-14	A/Florida/89/2015		Other Database Import	Jernigan,D.; Wentworth,D.; Katz,J.; Barnes,J.; Garten,R.; Xu,X.
EPI796039	HA	United States	2015-Nov-14	A/Florida/89/2015		Other Database Import	Jernigan,D.; Wentworth,D.; Katz,J.; Barnes,J.; Garten,R.; Xu,X.
EPI796040	NP	United States	2015-Nov-14	A/Florida/89/2015		Other Database Import	Jernigan,D.; Wentworth,D.; Katz,J.; Barnes,J.; Garten,R.; Xu,X.
EPI796015	PB2	United States	2015-Nov-14	A/Florida/89/2015		Other Database Import	Jernigan,D.; Wentworth,D.; Katz,J.; Barnes,J.; Garten,R.; Xu,X.
EPI796026	NA	United States	2015-Nov-14	A/Florida/89/2015		Other Database Import	Jernigan,D.; Wentworth,D.; Katz,J.; Barnes,J.; Garten,R.; Xu,X.
EPI796027	MP	United States	2015-Nov-14	A/Florida/89/2015		Other Database Import	Jernigan,D.; Wentworth,D.; Katz,J.; Barnes,J.; Garten,R.; Xu,X.
EPI796029	NS	United States	2015-Nov-14	A/Florida/89/2015		Other Database Import	Jernigan,D.; Wentworth,D.; Katz,J.; Barnes,J.; Garten,R.; Xu,X.
EPI796031	PB2	United States	2015-Nov-14	A/Florida/89/2015		Other Database Import	Jernigan,D.; Wentworth,D.; Katz,J.; Barnes,J.; Garten,R.; Xu,X.
EPI796033	PB1	United States	2015-Nov-14	A/Florida/89/2015		Other Database Import	Jernigan,D.; Wentworth,D.; Katz,J.; Barnes,J.; Garten,R.; Xu,X.
EPI796036	PA	United States	2015-Nov-14	A/Florida/89/2015		Other Database Import	Jernigan,D.; Wentworth,D.; Katz,J.; Barnes,J.; Garten,R.; Xu,X.
EPI796042	NA	United States	2015-Nov-14	A/Florida/89/2015		Other Database Import	Jernigan,D.; Wentworth,D.; Katz,J.; Barnes,J.; Garten,R.; Xu,X.
EPI796044	MP	United States	2015-Nov-14	A/Florida/89/2015		Other Database Import	Jernigan,D.; Wentworth,D.; Katz,J.; Barnes,J.; Garten,R.; Xu,X.
EPI796046	NS	United States	2015-Nov-14	A/Florida/89/2015		Other Database Import	Jernigan,D.; Wentworth,D.; Katz,J.; Barnes,J.; Garten,R.; Xu,X.
EPI795985	PB1	United States	2015-Nov-12	A/Pennsylvania/45/2015		Other Database Import	Jernigan,D.; Wentworth,D.; Katz,J.; Barnes,J.; Garten,R.; Xu,X.
EPI795986	PA	United States	2015-Nov-12	A/Pennsylvania/45/2015		Other Database Import	Jernigan,D.; Wentworth,D.; Katz,J.; Barnes,J.; Garten,R.; Xu,X.
EPI795990	HA	United States	2015-Nov-12	A/Pennsylvania/45/2015		Other Database Import	Jernigan,D.; Wentworth,D.; Katz,J.; Barnes,J.; Garten,R.; Xu,X.
EPI795991	NP	United States	2015-Nov-12	A/Pennsylvania/45/2015		Other Database Import	Jernigan,D.; Wentworth,D.; Katz,J.; Barnes,J.; Garten,R.; Xu,X.
EPI796003	PA	United States	2015-Nov-12	A/Pennsylvania/45/2015		Other Database Import	Jernigan,D.; Wentworth,D.; Katz,J.; Barnes,J.; Garten,R.; Xu,X.
EPI796006	HA	United States	2015-Nov-12	A/Pennsylvania/45/2015		Other Database Import	Jernigan,D.; Wentworth,D.; Katz,J.; Barnes,J.; Garten,R.; Xu,X.
EPI796007	NP	United States	2015-Nov-12	A/Pennsylvania/45/2015		Other Database Import	Jernigan,D.; Wentworth,D.; Katz,J.; Barnes,J.; Garten,R.; Xu,X.
EPI795982	PB2	United States	2015-Nov-12	A/Pennsylvania/45/2015		Other Database Import	Jernigan,D.; Wentworth,D.; Katz,J.; Barnes,J.; Garten,R.; Xu,X.
EPI795993	NA	United States	2015-Nov-12	A/Pennsylvania/45/2015		Other Database Import	Jernigan,D.; Wentworth,D.; Katz,J.; Barnes,J.; Garten,R.; Xu,X.
EPI795995	MP	United States	2015-Nov-12	A/Pennsylvania/45/2015		Other Database Import	Jernigan,D.; Wentworth,D.; Katz,J.; Barnes,J.; Garten,R.; Xu,X.
EPI795997	NS	United States	2015-Nov-12	A/Pennsylvania/45/2015		Other Database Import	Jernigan,D.; Wentworth,D.; Katz,J.; Barnes,J.; Garten,R.; Xu,X.
EPI795999	PB2	United States	2015-Nov-12	A/Pennsylvania/45/2015		Other Database Import	Jernigan,D.; Wentworth,D.; Katz,J.; Barnes,J.; Garten,R.; Xu,X.
EPI796001	PB1	United States	2015-Nov-12	A/Pennsylvania/45/2015		Other Database Import	Jernigan,D.; Wentworth,D.; Katz,J.; Barnes,J.; Garten,R.; Xu,X.
EPI796009	NA	United States	2015-Nov-12	A/Pennsylvania/45/2015		Other Database Import	Jernigan,D.; Wentworth,D.; Katz,J.; Barnes,J.; Garten,R.; Xu,X.
EPI796011	MP	United States	2015-Nov-12	A/Pennsylvania/45/2015		Other Database Import	Jernigan,D.; Wentworth,D.; Katz,J.; Barnes,J.; Garten,R.; Xu,X.
EPI796013	NS	United States	2015-Nov-12	A/Pennsylvania/45/2015		Other Database Import	Jernigan,D.; Wentworth,D.; Katz,J.; Barnes,J.; Garten,R.; Xu,X.
EPI795972	PB2	United States	2015-Nov-07	A/Pennsylvania/44/2015		Other Database Import	Jernigan,D.; Wentworth,D.; Katz,J.; Barnes,J.; Garten,R.; Xu,X.
EPI795973	PB1	United States	2015-Nov-07	A/Pennsylvania/44/2015		Other Database Import	Jernigan,D.; Wentworth,D.; Katz,J.; Barnes,J.; Garten,R.; Xu,X.
EPI795974	PA	United States	2015-Nov-07	A/Pennsylvania/44/2015		Other Database Import	Jernigan,D.; Wentworth,D.; Katz,J.; Barnes,J.; Garten,R.; Xu,X.
EPI795975	HA	United States	2015-Nov-07	A/Pennsylvania/44/2015		Other Database Import	Jernigan,D.; Wentworth,D.; Katz,J.; Barnes,J.; Garten,R.; Xu,X.
EPI795976	NP	United States	2015-Nov-07	A/Pennsylvania/44/2015		Other Database Import	Jernigan,D.; Wentworth,D.; Katz,J.; Barnes,J.; Garten,R.; Xu,X.
EPI795977	NA	United States	2015-Nov-07	A/Pennsylvania/44/2015		Other Database Import	Jernigan,D.; Wentworth,D.; Katz,J.; Barnes,J.; Garten,R.; Xu,X.
EPI795979	MP	United States	2015-Nov-07	A/Pennsylvania/44/2015		Other Database Import	Jernigan,D.; Wentworth,D.; Katz,J.; Barnes,J.; Garten,R.; Xu,X.
EPI795981	NS	United States	2015-Nov-07	A/Pennsylvania/44/2015		Other Database Import	Jernigan,D.; Wentworth,D.; Katz,J.; Barnes,J.; Garten,R.; Xu,X.
EPI795956	PB2	United States	2015-Nov-12	A/California/108/2015		Other Database Import	Jernigan,D.; Wentworth,D.; Katz,J.; Barnes,J.; Garten,R.; Xu,X.
EPI795959	PB1	United States	2015-Nov-12	A/California/108/2015		Other Database Import	Jernigan,D.; Wentworth,D.; Katz,J.; Barnes,J.; Garten,R.; Xu,X.
EPI795960	PA	United States	2015-Nov-12	A/California/108/2015		Other Database Import	Jernigan,D.; Wentworth,D.; Katz,J.; Barnes,J.; Garten,R.; Xu,X.
EPI795962	HA	United States	2015-Nov-12	A/California/108/2015		Other Database Import	Jernigan,D.; Wentworth,D.; Katz,J.; Barnes,J.; Garten,R.; Xu,X.
EPI795964	NP	United States	2015-Nov-12	A/California/108/2015		Other Database Import	Jernigan,D.; Wentworth,D.; Katz,J.; Barnes,J.; Garten,R.; Xu,X.
EPI795966	NA	United States	2015-Nov-12	A/California/108/2015		Other Database Import	Jernigan,D.; Wentworth,D.; Katz,J.; Barnes,J.; Garten,R.; Xu,X.
EPI795968	MP	United States	2015-Nov-12	A/California/108/2015		Other Database Import	Jernigan,D.; Wentworth,D.; Katz,J.; Barnes,J.; Garten,R.; Xu,X.
EPI795970	NS	United States	2015-Nov-12	A/California/108/2015		Other Database Import	Jernigan,D.; Wentworth,D.; Katz,J.; Barnes,J.; Garten,R.; Xu,X.
EPI916137	PA	United States	2015-Nov-12	A/California/108/2015		Other Database Import	Jernigan,D.; Wentworth,D.; Katz,J.; Barnes,J.; Garten,R.; Xu,X.
EPI916138	HA	United States	2015-Nov-12	A/California/108/2015		Other Database Import	Jernigan,D.; Wentworth,D.; Katz,J.; Barnes,J.; Garten,R.; Xu,X.
EPI916139	NP	United States	2015-Nov-12	A/California/108/2015		Other Database Import	Jernigan,D.; Wentworth,D.; Katz,J.; Barnes,J.; Garten,R.; Xu,X.
EPI916140	NA	United States	2015-Nov-12	A/California/108/2015		Other Database Import	Jernigan,D.; Wentworth,D.; Katz,J.; Barnes,J.; Garten,R.; Xu,X.
EPI916141	MP	United States	2015-Nov-12	A/California/108/2015		Other Database Import	Jernigan,D.; Wentworth,D.; Katz,J.; Barnes,J.; Garten,R.; Xu,X.
EPI916142	NS	United States	2015-Nov-12	A/California/108/2015		Other Database Import	Jernigan,D.; Wentworth,D.; Katz,J.; Barnes,J.; Garten,R.; Xu,X.
EPI795910	PB2	United States	2015-Nov-04	A/California/101/2015		Other Database Import	Jernigan,D.; Wentworth,D.; Katz,J.; Barnes,J.; Garten,R.; Xu,X.
EPI795912	PB1	United States	2015-Nov-04	A/California/101/2015		Other Database Import	Jernigan,D.; Wentworth,D.; Katz,J.; Barnes,J.; Garten,R.; Xu,X.
EPI795913	PA	United States	2015-Nov-04	A/California/101/2015		Other Database Import	Jernigan,D.; Wentworth,D.; Katz,J.; Barnes,J.; Garten,R.; Xu,X.
EPI795916	HA	United States	2015-Nov-04	A/California/101/2015		Other Database Import	Jernigan,D.; Wentworth,D.; Katz,J.; Barnes,J.; Garten,R.; Xu,X.
EPI795918	NP	United States	2015-Nov-04	A/California/101/2015		Other Database Import	Jernigan,D.; Wentworth,D.; Katz,J.; Barnes,J.; Garten,R.; Xu,X.
EPI795920	NA	United States	2015-Nov-04	A/California/101/2015		Other Database Import	Jernigan,D.; Wentworth,D.; Katz,J.; Barnes,J.; Garten,R.; Xu,X.
EPI795922	MP	United States	2015-Nov-04	A/California/101/2015		Other Database Import	Jernigan,D.; Wentworth,D.; Katz,J.; Barnes,J.; Garten,R.; Xu,X.
EPI795924	NS	United States	2015-Nov-04	A/California/101/2015		Other Database Import	Jernigan,D.; Wentworth,D.; Katz,J.; Barnes,J.; Garten,R.; Xu,X.
EPI795886	PB2	United States	2015-Nov-04	A/California/100/2015		Other Database Import	Jernigan,D.; Wentworth,D.; Katz,J.; Barnes,J.; Garten,R.; Xu,X.
EPI795888	PB1	United States	2015-Nov-04	A/California/100/2015		Other Database Import	Jernigan,D.; Wentworth,D.; Katz,J.; Barnes,J.; Garten,R.; Xu,X.
EPI795890	PA	United States	2015-Nov-04	A/California/100/2015		Other Database Import	Jernigan,D.; Wentworth,D.; Katz,J.; Barnes,J.; Garten,R.; Xu,X.
EPI795892	HA	United States	2015-Nov-04	A/California/100/2015		Other Database Import	Jernigan,D.; Wentworth,D.; Katz,J.; Barnes,J.; Garten,R.; Xu,X.
EPI795894	NP	United States	2015-Nov-04	A/California/100/2015		Other Database Import	Jernigan,D.; Wentworth,D.; Katz,J.; Barnes,J.; Garten,R.; Xu,X.
EPI795896	NA	United States	2015-Nov-04	A/California/100/2015		Other Database Import	Jernigan,D.; Wentworth,D.; Katz,J.; Barnes,J.; Garten,R.; Xu,X.
EPI795898	MP	United States	2015-Nov-04	A/California/100/2015		Other Database Import	Jernigan,D.; Wentworth,D.; Katz,J.; Barnes,J.; Garten,R.; Xu,X.
EPI795900	NS	United States	2015-Nov-04	A/California/100/2015		Other Database Import	Jernigan,D.; Wentworth,D.; Katz,J.; Barnes,J.; Garten,R.; Xu,X.
EPI795690	MP	United States	2015-Nov-09	A/Washington/58/2015		Other Database Import	Jernigan,D.; Wentworth,D.; Katz,J.; Barnes,J.; Garten,R.; Xu,X.
EPI795692	NS	United States	2015-Nov-09	A/Washington/58/2015		Other Database Import	Jernigan,D.; Wentworth,D.; Katz,J.; Barnes,J.; Garten,R.; Xu,X.
EPI795678	PB2	United States	2015-Nov-09	A/Washington/58/2015		Other Database Import	Jernigan,D.; Wentworth,D.; Katz,J.; Barnes,J.; Garten,R.; Xu,X.
EPI795680	PB1	United States	2015-Nov-09	A/Washington/58/2015		Other Database Import	Jernigan,D.; Wentworth,D.; Katz,J.; Barnes,J.; Garten,R.; Xu,X.
EPI795682	PA	United States	2015-Nov-09	A/Washington/58/2015		Other Database Import	Jernigan,D.; Wentworth,D.; Katz,J.; Barnes,J.; Garten,R.; Xu,X.
EPI795684	HA	United States	2015-Nov-09	A/Washington/58/2015		Other Database Import	Jernigan,D.; Wentworth,D.; Katz,J.; Barnes,J.; Garten,R.; Xu,X.
EPI795686	NP	United States	2015-Nov-09	A/Washington/58/2015		Other Database Import	Jernigan,D.; Wentworth,D.; Katz,J.; Barnes,J.; Garten,R.; Xu,X.
EPI795688	NA	United States	2015-Nov-09	A/Washington/58/2015		Other Database Import	Jernigan,D.; Wentworth,D.; Katz,J.; Barnes,J.; Garten,R.; Xu,X.
EPI916007	HA	United States	2015-Nov-09	A/Washington/58/2015		Other Database Import	Jernigan,D.; Wentworth,D.; Katz,J.; Barnes,J.; Garten,R.; Xu,X.
EPI916008	NA	United States	2015-Nov-09	A/Washington/58/2015		Other Database Import	Jernigan,D.; Wentworth,D.; Katz,J.; Barnes,J.; Garten,R.; Xu,X.
EPI916009	MP	United States	2015-Nov-09	A/Washington/58/2015		Other Database Import	Jernigan,D.; Wentworth,D.; Katz,J.; Barnes,J.; Garten,R.; Xu,X.
EPI916010	NS	United States	2015-Nov-09	A/Washington/58/2015		Other Database Import	Jernigan,D.; Wentworth,D.; Katz,J.; Barnes,J.; Garten,R.; Xu,X.
EPI795597	NA	United States	2015-Nov-03	A/Wyoming/19/2015		Other Database Import	Jernigan,D.; Wentworth,D.; Katz,J.; Barnes,J.; Garten,R.; Xu,X.
EPI795599	MP	United States	2015-Nov-03	A/Wyoming/19/2015		Other Database Import	Jernigan,D.; Wentworth,D.; Katz,J.; Barnes,J.; Garten,R.; Xu,X.
EPI795601	NS	United States	2015-Nov-03	A/Wyoming/19/2015		Other Database Import	Jernigan,D.; Wentworth,D.; Katz,J.; Barnes,J.; Garten,R.; Xu,X.
EPI795587	PB2	United States	2015-Nov-03	A/Wyoming/19/2015		Other Database Import	Jernigan,D.; Wentworth,D.; Katz,J.; Barnes,J.; Garten,R.; Xu,X.
EPI795588	PB1	United States	2015-Nov-03	A/Wyoming/19/2015		Other Database Import	Jernigan,D.; Wentworth,D.; Katz,J.; Barnes,J.; Garten,R.; Xu,X.
EPI795591	PA	United States	2015-Nov-03	A/Wyoming/19/2015		Other Database Import	Jernigan,D.; Wentworth,D.; Katz,J.; Barnes,J.; Garten,R.; Xu,X.
EPI795594	HA	United States	2015-Nov-03	A/Wyoming/19/2015		Other Database Import	Jernigan,D.; Wentworth,D.; Katz,J.; Barnes,J.; Garten,R.; Xu,X.
EPI795596	NP	United States	2015-Nov-03	A/Wyoming/19/2015		Other Database Import	Jernigan,D.; Wentworth,D.; Katz,J.; Barnes,J.; Garten,R.; Xu,X.
EPI795566	NA	United States	2015-Nov-08	A/Florida/87/2015		Other Database Import	Jernigan,D.; Wentworth,D.; Katz,J.; Barnes,J.; Garten,R.; Xu,X.
EPI795568	MP	United States	2015-Nov-08	A/Florida/87/2015		Other Database Import	Jernigan,D.; Wentworth,D.; Katz,J.; Barnes,J.; Garten,R.; Xu,X.
EPI795569	NS	United States	2015-Nov-08	A/Florida/87/2015		Other Database Import	Jernigan,D.; Wentworth,D.; Katz,J.; Barnes,J.; Garten,R.; Xu,X.
EPI795557	PB1	United States	2015-Nov-08	A/Florida/87/2015		Other Database Import	Jernigan,D.; Wentworth,D.; Katz,J.; Barnes,J.; Garten,R.; Xu,X.
EPI795559	PA	United States	2015-Nov-08	A/Florida/87/2015		Other Database Import	Jernigan,D.; Wentworth,D.; Katz,J.; Barnes,J.; Garten,R.; Xu,X.
EPI795562	HA	United States	2015-Nov-08	A/Florida/87/2015		Other Database Import	Jernigan,D.; Wentworth,D.; Katz,J.; Barnes,J.; Garten,R.; Xu,X.
EPI795564	NP	United States	2015-Nov-08	A/Florida/87/2015		Other Database Import	Jernigan,D.; Wentworth,D.; Katz,J.; Barnes,J.; Garten,R.; Xu,X.
EPI795540	PB2	United States	2015-Nov-08	A/Florida/87/2015		Other Database Import	Jernigan,D.; Wentworth,D.; Katz,J.; Barnes,J.; Garten,R.; Xu,X.
EPI796081	MP	United States	2015-Nov-02	A/Florida/85/2015		Other Database Import	Jernigan,D.; Wentworth,D.; Katz,J.; Barnes,J.; Garten,R.; Xu,X.
EPI795528	HA	United States	2015-Nov-02	A/Florida/85/2015		Other Database Import	Jernigan,D.; Wentworth,D.; Katz,J.; Barnes,J.; Garten,R.; Xu,X.
EPI795529	NP	United States	2015-Nov-02	A/Florida/85/2015		Other Database Import	Jernigan,D.; Wentworth,D.; Katz,J.; Barnes,J.; Garten,R.; Xu,X.
EPI795525	PB2	United States	2015-Nov-02	A/Florida/85/2015		Other Database Import	Jernigan,D.; Wentworth,D.; Katz,J.; Barnes,J.; Garten,R.; Xu,X.
EPI795526	PB1	United States	2015-Nov-02	A/Florida/85/2015		Other Database Import	Jernigan,D.; Wentworth,D.; Katz,J.; Barnes,J.; Garten,R.; Xu,X.
EPI795527	PA	United States	2015-Nov-02	A/Florida/85/2015		Other Database Import	Jernigan,D.; Wentworth,D.; Katz,J.; Barnes,J.; Garten,R.; Xu,X.
EPI795530	NA	United States	2015-Nov-02	A/Florida/85/2015		Other Database Import	Jernigan,D.; Wentworth,D.; Katz,J.; Barnes,J.; Garten,R.; Xu,X.
EPI795531	NS	United States	2015-Nov-02	A/Florida/85/2015		Other Database Import	Jernigan,D.; Wentworth,D.; Katz,J.; Barnes,J.; Garten,R.; Xu,X.
EPI795331	PB2	United States	2015-Nov-06	A/Florida/84/2015		Other Database Import	Jernigan,D.; Wentworth,D.; Katz,J.; Barnes,J.; Garten,R.; Xu,X.
EPI795332	PB1	United States	2015-Nov-06	A/Florida/84/2015		Other Database Import	Jernigan,D.; Wentworth,D.; Katz,J.; Barnes,J.; Garten,R.; Xu,X.
EPI795334	PA	United States	2015-Nov-06	A/Florida/84/2015		Other Database Import	Jernigan,D.; Wentworth,D.; Katz,J.; Barnes,J.; Garten,R.; Xu,X.
EPI795336	HA	United States	2015-Nov-06	A/Florida/84/2015		Other Database Import	Jernigan,D.; Wentworth,D.; Katz,J.; Barnes,J.; Garten,R.; Xu,X.
EPI795338	NP	United States	2015-Nov-06	A/Florida/84/2015		Other Database Import	Jernigan,D.; Wentworth,D.; Katz,J.; Barnes,J.; Garten,R.; Xu,X.
EPI795341	NA	United States	2015-Nov-06	A/Florida/84/2015		Other Database Import	Jernigan,D.; Wentworth,D.; Katz,J.; Barnes,J.; Garten,R.; Xu,X.
EPI795342	MP	United States	2015-Nov-06	A/Florida/84/2015		Other Database Import	Jernigan,D.; Wentworth,D.; Katz,J.; Barnes,J.; Garten,R.; Xu,X.
EPI795344	NS	United States	2015-Nov-06	A/Florida/84/2015		Other Database Import	Jernigan,D.; Wentworth,D.; Katz,J.; Barnes,J.; Garten,R.; Xu,X.
EPI795311	PB2	United States	2015-Nov-03	A/New York/71/2015		Other Database Import	Jernigan,D.; Wentworth,D.; Katz,J.; Barnes,J.; Garten,R.; Xu,X.
EPI795313	PB1	United States	2015-Nov-03	A/New York/71/2015		Other Database Import	Jernigan,D.; Wentworth,D.; Katz,J.; Barnes,J.; Garten,R.; Xu,X.
EPI795321	NA	United States	2015-Nov-03	A/New York/71/2015		Other Database Import	Jernigan,D.; Wentworth,D.; Katz,J.; Barnes,J.; Garten,R.; Xu,X.
EPI795323	MP	United States	2015-Nov-03	A/New York/71/2015		Other Database Import	Jernigan,D.; Wentworth,D.; Katz,J.; Barnes,J.; Garten,R.; Xu,X.
EPI795324	NS	United States	2015-Nov-03	A/New York/71/2015		Other Database Import	Jernigan,D.; Wentworth,D.; Katz,J.; Barnes,J.; Garten,R.; Xu,X.
EPI795316	PA	United States	2015-Nov-03	A/New York/71/2015		Other Database Import	Jernigan,D.; Wentworth,D.; Katz,J.; Barnes,J.; Garten,R.; Xu,X.
EPI795318	HA	United States	2015-Nov-03	A/New York/71/2015		Other Database Import	Jernigan,D.; Wentworth,D.; Katz,J.; Barnes,J.; Garten,R.; Xu,X.
EPI795319	NP	United States	2015-Nov-03	A/New York/71/2015		Other Database Import	Jernigan,D.; Wentworth,D.; Katz,J.; Barnes,J.; Garten,R.; Xu,X.
EPI795301	PB2	United States	2015-Dec-29	A/California/133/2015		Other Database Import	Jernigan,D.; Wentworth,D.; Katz,J.; Barnes,J.; Garten,R.; Xu,X.
EPI795304	PB1	United States	2015-Dec-29	A/California/133/2015		Other Database Import	Jernigan,D.; Wentworth,D.; Katz,J.; Barnes,J.; Garten,R.; Xu,X.
EPI795306	PA	United States	2015-Dec-29	A/California/133/2015		Other Database Import	Jernigan,D.; Wentworth,D.; Katz,J.; Barnes,J.; Garten,R.; Xu,X.
EPI795309	HA	United States	2015-Dec-29	A/California/133/2015		Other Database Import	Jernigan,D.; Wentworth,D.; Katz,J.; Barnes,J.; Garten,R.; Xu,X.
EPI795310	NP	United States	2015-Dec-29	A/California/133/2015		Other Database Import	Jernigan,D.; Wentworth,D.; Katz,J.; Barnes,J.; Garten,R.; Xu,X.
EPI795312	NA	United States	2015-Dec-29	A/California/133/2015		Other Database Import	Jernigan,D.; Wentworth,D.; Katz,J.; Barnes,J.; Garten,R.; Xu,X.
EPI795314	MP	United States	2015-Dec-29	A/California/133/2015		Other Database Import	Jernigan,D.; Wentworth,D.; Katz,J.; Barnes,J.; Garten,R.; Xu,X.
EPI795315	NS	United States	2015-Dec-29	A/California/133/2015		Other Database Import	Jernigan,D.; Wentworth,D.; Katz,J.; Barnes,J.; Garten,R.; Xu,X.
EPI795238	PB2	United States	2015-Dec-19	A/Louisiana/11/2015		Other Database Import	Jernigan,D.; Wentworth,D.; Katz,J.; Barnes,J.; Garten,R.; Xu,X.
EPI795241	PB1	United States	2015-Dec-19	A/Louisiana/11/2015		Other Database Import	Jernigan,D.; Wentworth,D.; Katz,J.; Barnes,J.; Garten,R.; Xu,X.
EPI795243	PA	United States	2015-Dec-19	A/Louisiana/11/2015		Other Database Import	Jernigan,D.; Wentworth,D.; Katz,J.; Barnes,J.; Garten,R.; Xu,X.
EPI795246	HA	United States	2015-Dec-19	A/Louisiana/11/2015		Other Database Import	Jernigan,D.; Wentworth,D.; Katz,J.; Barnes,J.; Garten,R.; Xu,X.
EPI795247	NP	United States	2015-Dec-19	A/Louisiana/11/2015		Other Database Import	Jernigan,D.; Wentworth,D.; Katz,J.; Barnes,J.; Garten,R.; Xu,X.
EPI795250	NA	United States	2015-Dec-19	A/Louisiana/11/2015		Other Database Import	Jernigan,D.; Wentworth,D.; Katz,J.; Barnes,J.; Garten,R.; Xu,X.
EPI795252	MP	United States	2015-Dec-19	A/Louisiana/11/2015		Other Database Import	Jernigan,D.; Wentworth,D.; Katz,J.; Barnes,J.; Garten,R.; Xu,X.
EPI795254	NS	United States	2015-Dec-19	A/Louisiana/11/2015		Other Database Import	Jernigan,D.; Wentworth,D.; Katz,J.; Barnes,J.; Garten,R.; Xu,X.
EPI916099	PB1	United States	2015-Dec-19	A/Louisiana/11/2015		Other Database Import	Jernigan,D.; Wentworth,D.; Katz,J.; Barnes,J.; Garten,R.; Xu,X.
EPI916100	PA	United States	2015-Dec-19	A/Louisiana/11/2015		Other Database Import	Jernigan,D.; Wentworth,D.; Katz,J.; Barnes,J.; Garten,R.; Xu,X.
EPI916101	HA	United States	2015-Dec-19	A/Louisiana/11/2015		Other Database Import	Jernigan,D.; Wentworth,D.; Katz,J.; Barnes,J.; Garten,R.; Xu,X.
EPI916102	NP	United States	2015-Dec-19	A/Louisiana/11/2015		Other Database Import	Jernigan,D.; Wentworth,D.; Katz,J.; Barnes,J.; Garten,R.; Xu,X.
EPI916103	NA	United States	2015-Dec-19	A/Louisiana/11/2015		Other Database Import	Jernigan,D.; Wentworth,D.; Katz,J.; Barnes,J.; Garten,R.; Xu,X.
EPI916104	MP	United States	2015-Dec-19	A/Louisiana/11/2015		Other Database Import	Jernigan,D.; Wentworth,D.; Katz,J.; Barnes,J.; Garten,R.; Xu,X.
EPI916105	NS	United States	2015-Dec-19	A/Louisiana/11/2015		Other Database Import	Jernigan,D.; Wentworth,D.; Katz,J.; Barnes,J.; Garten,R.; Xu,X.
EPI795233	NA	United States	2015-Dec-09	A/Louisiana/08/2015		Other Database Import	Jernigan,D.; Wentworth,D.; Katz,J.; Barnes,J.; Garten,R.; Xu,X.
EPI795234	MP	United States	2015-Dec-09	A/Louisiana/08/2015		Other Database Import	Jernigan,D.; Wentworth,D.; Katz,J.; Barnes,J.; Garten,R.; Xu,X.
EPI795236	NS	United States	2015-Dec-09	A/Louisiana/08/2015		Other Database Import	Jernigan,D.; Wentworth,D.; Katz,J.; Barnes,J.; Garten,R.; Xu,X.
EPI795223	PB2	United States	2015-Dec-09	A/Louisiana/08/2015		Other Database Import	Jernigan,D.; Wentworth,D.; Katz,J.; Barnes,J.; Garten,R.; Xu,X.
EPI795225	PB1	United States	2015-Dec-09	A/Louisiana/08/2015		Other Database Import	Jernigan,D.; Wentworth,D.; Katz,J.; Barnes,J.; Garten,R.; Xu,X.
EPI795227	PA	United States	2015-Dec-09	A/Louisiana/08/2015		Other Database Import	Jernigan,D.; Wentworth,D.; Katz,J.; Barnes,J.; Garten,R.; Xu,X.
EPI795229	HA	United States	2015-Dec-09	A/Louisiana/08/2015		Other Database Import	Jernigan,D.; Wentworth,D.; Katz,J.; Barnes,J.; Garten,R.; Xu,X.
EPI795231	NP	United States	2015-Dec-09	A/Louisiana/08/2015		Other Database Import	Jernigan,D.; Wentworth,D.; Katz,J.; Barnes,J.; Garten,R.; Xu,X.
EPI795206	PB2	United States	2015-Dec-30	A/Idaho/44/2015		Other Database Import	Jernigan,D.; Wentworth,D.; Katz,J.; Barnes,J.; Garten,R.; Xu,X.
EPI795208	PB1	United States	2015-Dec-30	A/Idaho/44/2015		Other Database Import	Jernigan,D.; Wentworth,D.; Katz,J.; Barnes,J.; Garten,R.; Xu,X.
EPI795210	PA	United States	2015-Dec-30	A/Idaho/44/2015		Other Database Import	Jernigan,D.; Wentworth,D.; Katz,J.; Barnes,J.; Garten,R.; Xu,X.
EPI795213	HA	United States	2015-Dec-30	A/Idaho/44/2015		Other Database Import	Jernigan,D.; Wentworth,D.; Katz,J.; Barnes,J.; Garten,R.; Xu,X.
EPI795215	NP	United States	2015-Dec-30	A/Idaho/44/2015		Other Database Import	Jernigan,D.; Wentworth,D.; Katz,J.; Barnes,J.; Garten,R.; Xu,X.
EPI795217	NA	United States	2015-Dec-30	A/Idaho/44/2015		Other Database Import	Jernigan,D.; Wentworth,D.; Katz,J.; Barnes,J.; Garten,R.; Xu,X.
EPI795218	MP	United States	2015-Dec-30	A/Idaho/44/2015		Other Database Import	Jernigan,D.; Wentworth,D.; Katz,J.; Barnes,J.; Garten,R.; Xu,X.
EPI795220	NS	United States	2015-Dec-30	A/Idaho/44/2015		Other Database Import	Jernigan,D.; Wentworth,D.; Katz,J.; Barnes,J.; Garten,R.; Xu,X.
EPI795203	MP	United States	2015-Nov-16	A/Alaska/269/2015		Other Database Import	Jernigan,D.; Wentworth,D.; Katz,J.; Barnes,J.; Garten,R.; Xu,X.
EPI795205	NS	United States	2015-Nov-16	A/Alaska/269/2015		Other Database Import	Jernigan,D.; Wentworth,D.; Katz,J.; Barnes,J.; Garten,R.; Xu,X.
EPI795121	PB2	United States	2015-Nov-16	A/Alaska/269/2015		Other Database Import	Jernigan,D.; Wentworth,D.; Katz,J.; Barnes,J.; Garten,R.; Xu,X.
EPI795123	PB1	United States	2015-Nov-16	A/Alaska/269/2015		Other Database Import	Jernigan,D.; Wentworth,D.; Katz,J.; Barnes,J.; Garten,R.; Xu,X.
EPI795125	PA	United States	2015-Nov-16	A/Alaska/269/2015		Other Database Import	Jernigan,D.; Wentworth,D.; Katz,J.; Barnes,J.; Garten,R.; Xu,X.
EPI795128	HA	United States	2015-Nov-16	A/Alaska/269/2015		Other Database Import	Jernigan,D.; Wentworth,D.; Katz,J.; Barnes,J.; Garten,R.; Xu,X.
EPI795130	NP	United States	2015-Nov-16	A/Alaska/269/2015		Other Database Import	Jernigan,D.; Wentworth,D.; Katz,J.; Barnes,J.; Garten,R.; Xu,X.
EPI795132	NA	United States	2015-Nov-16	A/Alaska/269/2015		Other Database Import	Jernigan,D.; Wentworth,D.; Katz,J.; Barnes,J.; Garten,R.; Xu,X.
EPI795055	PB2	United States	2015-Nov-01	A/Maryland/19/2015		Other Database Import	Jernigan,D.; Wentworth,D.; Katz,J.; Barnes,J.; Garten,R.; Xu,X.
EPI795058	PB1	United States	2015-Nov-01	A/Maryland/19/2015		Other Database Import	Jernigan,D.; Wentworth,D.; Katz,J.; Barnes,J.; Garten,R.; Xu,X.
EPI795060	PA	United States	2015-Nov-01	A/Maryland/19/2015		Other Database Import	Jernigan,D.; Wentworth,D.; Katz,J.; Barnes,J.; Garten,R.; Xu,X.
EPI795062	HA	United States	2015-Nov-01	A/Maryland/19/2015		Other Database Import	Jernigan,D.; Wentworth,D.; Katz,J.; Barnes,J.; Garten,R.; Xu,X.
EPI795064	NP	United States	2015-Nov-01	A/Maryland/19/2015		Other Database Import	Jernigan,D.; Wentworth,D.; Katz,J.; Barnes,J.; Garten,R.; Xu,X.
EPI795066	NA	United States	2015-Nov-01	A/Maryland/19/2015		Other Database Import	Jernigan,D.; Wentworth,D.; Katz,J.; Barnes,J.; Garten,R.; Xu,X.
EPI795067	MP	United States	2015-Nov-01	A/Maryland/19/2015		Other Database Import	Jernigan,D.; Wentworth,D.; Katz,J.; Barnes,J.; Garten,R.; Xu,X.
EPI795069	NS	United States	2015-Nov-01	A/Maryland/19/2015		Other Database Import	Jernigan,D.; Wentworth,D.; Katz,J.; Barnes,J.; Garten,R.; Xu,X.
EPI794904	PB2	United States	2015-Dec-16	A/New Mexico/32/2015		Other Database Import	Jernigan,D.; Wentworth,D.; Katz,J.; Barnes,J.; Garten,R.; Xu,X.
EPI794906	PA	United States	2015-Dec-16	A/New Mexico/32/2015		Other Database Import	Jernigan,D.; Wentworth,D.; Katz,J.; Barnes,J.; Garten,R.; Xu,X.
EPI794907	HA	United States	2015-Dec-16	A/New Mexico/32/2015		Other Database Import	Jernigan,D.; Wentworth,D.; Katz,J.; Barnes,J.; Garten,R.; Xu,X.
EPI794905	PB1	United States	2015-Dec-16	A/New Mexico/32/2015		Other Database Import	Jernigan,D.; Wentworth,D.; Katz,J.; Barnes,J.; Garten,R.; Xu,X.
EPI794908	NP	United States	2015-Dec-16	A/New Mexico/32/2015		Other Database Import	Jernigan,D.; Wentworth,D.; Katz,J.; Barnes,J.; Garten,R.; Xu,X.
EPI794909	NA	United States	2015-Dec-16	A/New Mexico/32/2015		Other Database Import	Jernigan,D.; Wentworth,D.; Katz,J.; Barnes,J.; Garten,R.; Xu,X.
EPI794910	MP	United States	2015-Dec-16	A/New Mexico/32/2015		Other Database Import	Jernigan,D.; Wentworth,D.; Katz,J.; Barnes,J.; Garten,R.; Xu,X.
EPI794911	NS	United States	2015-Dec-16	A/New Mexico/32/2015		Other Database Import	Jernigan,D.; Wentworth,D.; Katz,J.; Barnes,J.; Garten,R.; Xu,X.
EPI794816	PB2	United States	2015-Dec-13	A/New Jersey/55/2015		Other Database Import	Jernigan,D.; Wentworth,D.; Katz,J.; Barnes,J.; Garten,R.; Xu,X.
EPI794818	PB1	United States	2015-Dec-13	A/New Jersey/55/2015		Other Database Import	Jernigan,D.; Wentworth,D.; Katz,J.; Barnes,J.; Garten,R.; Xu,X.
EPI794819	PA	United States	2015-Dec-13	A/New Jersey/55/2015		Other Database Import	Jernigan,D.; Wentworth,D.; Katz,J.; Barnes,J.; Garten,R.; Xu,X.
EPI794822	HA	United States	2015-Dec-13	A/New Jersey/55/2015		Other Database Import	Jernigan,D.; Wentworth,D.; Katz,J.; Barnes,J.; Garten,R.; Xu,X.
EPI794823	NP	United States	2015-Dec-13	A/New Jersey/55/2015		Other Database Import	Jernigan,D.; Wentworth,D.; Katz,J.; Barnes,J.; Garten,R.; Xu,X.
EPI794826	NA	United States	2015-Dec-13	A/New Jersey/55/2015		Other Database Import	Jernigan,D.; Wentworth,D.; Katz,J.; Barnes,J.; Garten,R.; Xu,X.
EPI794827	MP	United States	2015-Dec-13	A/New Jersey/55/2015		Other Database Import	Jernigan,D.; Wentworth,D.; Katz,J.; Barnes,J.; Garten,R.; Xu,X.
EPI794829	NS	United States	2015-Dec-13	A/New Jersey/55/2015		Other Database Import	Jernigan,D.; Wentworth,D.; Katz,J.; Barnes,J.; Garten,R.; Xu,X.
EPI794779	PB1	United States	2015-Dec-07	A/New York/77/2015		Other Database Import	Jernigan,D.; Wentworth,D.; Katz,J.; Barnes,J.; Garten,R.; Xu,X.
EPI794781	PA	United States	2015-Dec-07	A/New York/77/2015		Other Database Import	Jernigan,D.; Wentworth,D.; Katz,J.; Barnes,J.; Garten,R.; Xu,X.
EPI794782	HA	United States	2015-Dec-07	A/New York/77/2015		Other Database Import	Jernigan,D.; Wentworth,D.; Katz,J.; Barnes,J.; Garten,R.; Xu,X.
EPI794783	NP	United States	2015-Dec-07	A/New York/77/2015		Other Database Import	Jernigan,D.; Wentworth,D.; Katz,J.; Barnes,J.; Garten,R.; Xu,X.
EPI794784	NA	United States	2015-Dec-07	A/New York/77/2015		Other Database Import	Jernigan,D.; Wentworth,D.; Katz,J.; Barnes,J.; Garten,R.; Xu,X.
EPI794785	MP	United States	2015-Dec-07	A/New York/77/2015		Other Database Import	Jernigan,D.; Wentworth,D.; Katz,J.; Barnes,J.; Garten,R.; Xu,X.
EPI794787	NS	United States	2015-Dec-07	A/New York/77/2015		Other Database Import	Jernigan,D.; Wentworth,D.; Katz,J.; Barnes,J.; Garten,R.; Xu,X.
EPI794777	PB2	United States	2015-Dec-07	A/New York/77/2015		Other Database Import	Jernigan,D.; Wentworth,D.; Katz,J.; Barnes,J.; Garten,R.; Xu,X.
EPI794764	PA	United States	2015-Dec-01	A/New York/76/2015		Other Database Import	Jernigan,D.; Wentworth,D.; Katz,J.; Barnes,J.; Garten,R.; Xu,X.
EPI794767	HA	United States	2015-Dec-01	A/New York/76/2015		Other Database Import	Jernigan,D.; Wentworth,D.; Katz,J.; Barnes,J.; Garten,R.; Xu,X.
EPI794769	NP	United States	2015-Dec-01	A/New York/76/2015		Other Database Import	Jernigan,D.; Wentworth,D.; Katz,J.; Barnes,J.; Garten,R.; Xu,X.
EPI794720	PB2	United States	2015-Dec-01	A/New York/76/2015		Other Database Import	Jernigan,D.; Wentworth,D.; Katz,J.; Barnes,J.; Garten,R.; Xu,X.
EPI794721	PB1	United States	2015-Dec-01	A/New York/76/2015		Other Database Import	Jernigan,D.; Wentworth,D.; Katz,J.; Barnes,J.; Garten,R.; Xu,X.
EPI794771	NA	United States	2015-Dec-01	A/New York/76/2015		Other Database Import	Jernigan,D.; Wentworth,D.; Katz,J.; Barnes,J.; Garten,R.; Xu,X.
EPI794773	MP	United States	2015-Dec-01	A/New York/76/2015		Other Database Import	Jernigan,D.; Wentworth,D.; Katz,J.; Barnes,J.; Garten,R.; Xu,X.
EPI794774	NS	United States	2015-Dec-01	A/New York/76/2015		Other Database Import	Jernigan,D.; Wentworth,D.; Katz,J.; Barnes,J.; Garten,R.; Xu,X.
EPI916011	PB2	United States	2015-Dec-01	A/New York/76/2015		Other Database Import	Jernigan,D.; Wentworth,D.; Katz,J.; Barnes,J.; Garten,R.; Xu,X.
EPI916012	PB1	United States	2015-Dec-01	A/New York/76/2015		Other Database Import	Jernigan,D.; Wentworth,D.; Katz,J.; Barnes,J.; Garten,R.; Xu,X.
EPI916013	PA	United States	2015-Dec-01	A/New York/76/2015		Other Database Import	Jernigan,D.; Wentworth,D.; Katz,J.; Barnes,J.; Garten,R.; Xu,X.
EPI916014	HA	United States	2015-Dec-01	A/New York/76/2015		Other Database Import	Jernigan,D.; Wentworth,D.; Katz,J.; Barnes,J.; Garten,R.; Xu,X.
EPI916015	NP	United States	2015-Dec-01	A/New York/76/2015		Other Database Import	Jernigan,D.; Wentworth,D.; Katz,J.; Barnes,J.; Garten,R.; Xu,X.
EPI916016	NA	United States	2015-Dec-01	A/New York/76/2015		Other Database Import	Jernigan,D.; Wentworth,D.; Katz,J.; Barnes,J.; Garten,R.; Xu,X.
EPI916017	MP	United States	2015-Dec-01	A/New York/76/2015		Other Database Import	Jernigan,D.; Wentworth,D.; Katz,J.; Barnes,J.; Garten,R.; Xu,X.
EPI795932	HA	United States	2015-Nov-03	A/California/106/2015		Other Database Import	Jernigan,D.; Wentworth,D.; Katz,J.; Barnes,J.; Garten,R.; Xu,X.
EPI795934	NA	United States	2015-Nov-03	A/California/106/2015		Other Database Import	Jernigan,D.; Wentworth,D.; Katz,J.; Barnes,J.; Garten,R.; Xu,X.
EPI794665	NP	United States	2015-Nov-03	A/California/106/2015		Other Database Import	Jernigan,D.; Wentworth,D.; Katz,J.; Barnes,J.; Garten,R.; Xu,X.
EPI795926	PB2	United States	2015-Nov-03	A/California/106/2015		Other Database Import	Jernigan,D.; Wentworth,D.; Katz,J.; Barnes,J.; Garten,R.; Xu,X.
EPI795936	MP	United States	2015-Nov-03	A/California/106/2015		Other Database Import	Jernigan,D.; Wentworth,D.; Katz,J.; Barnes,J.; Garten,R.; Xu,X.
EPI795938	NS	United States	2015-Nov-03	A/California/106/2015		Other Database Import	Jernigan,D.; Wentworth,D.; Katz,J.; Barnes,J.; Garten,R.; Xu,X.
EPI795928	PB1	United States	2015-Nov-03	A/California/106/2015		Other Database Import	Jernigan,D.; Wentworth,D.; Katz,J.; Barnes,J.; Garten,R.; Xu,X.
EPI795929	PA	United States	2015-Nov-03	A/California/106/2015		Other Database Import	Jernigan,D.; Wentworth,D.; Katz,J.; Barnes,J.; Garten,R.; Xu,X.
EPI794639	PB2	United States	2015-Dec-30	A/North Carolina/35/2015		Other Database Import	Jernigan,D.; Wentworth,D.; Katz,J.; Barnes,J.; Garten,R.; Xu,X.
EPI794641	PB1	United States	2015-Dec-30	A/North Carolina/35/2015		Other Database Import	Jernigan,D.; Wentworth,D.; Katz,J.; Barnes,J.; Garten,R.; Xu,X.
EPI794643	PA	United States	2015-Dec-30	A/North Carolina/35/2015		Other Database Import	Jernigan,D.; Wentworth,D.; Katz,J.; Barnes,J.; Garten,R.; Xu,X.
EPI794646	HA	United States	2015-Dec-30	A/North Carolina/35/2015		Other Database Import	Jernigan,D.; Wentworth,D.; Katz,J.; Barnes,J.; Garten,R.; Xu,X.
EPI794648	NP	United States	2015-Dec-30	A/North Carolina/35/2015		Other Database Import	Jernigan,D.; Wentworth,D.; Katz,J.; Barnes,J.; Garten,R.; Xu,X.
EPI794649	NA	United States	2015-Dec-30	A/North Carolina/35/2015		Other Database Import	Jernigan,D.; Wentworth,D.; Katz,J.; Barnes,J.; Garten,R.; Xu,X.
EPI794651	MP	United States	2015-Dec-30	A/North Carolina/35/2015		Other Database Import	Jernigan,D.; Wentworth,D.; Katz,J.; Barnes,J.; Garten,R.; Xu,X.
EPI794653	NS	United States	2015-Dec-30	A/North Carolina/35/2015		Other Database Import	Jernigan,D.; Wentworth,D.; Katz,J.; Barnes,J.; Garten,R.; Xu,X.
EPI794608	NP	United States	2015-Nov-15	A/Colorado/19/2015		Other Database Import	Jernigan,D.; Wentworth,D.; Katz,J.; Barnes,J.; Garten,R.; Xu,X.
EPI794609	NA	United States	2015-Nov-15	A/Colorado/19/2015		Other Database Import	Jernigan,D.; Wentworth,D.; Katz,J.; Barnes,J.; Garten,R.; Xu,X.
EPI794611	MP	United States	2015-Nov-15	A/Colorado/19/2015		Other Database Import	Jernigan,D.; Wentworth,D.; Katz,J.; Barnes,J.; Garten,R.; Xu,X.
EPI794612	NS	United States	2015-Nov-15	A/Colorado/19/2015		Other Database Import	Jernigan,D.; Wentworth,D.; Katz,J.; Barnes,J.; Garten,R.; Xu,X.
EPI795178	PB2	United States	2015-Nov-15	A/Colorado/19/2015		Other Database Import	Jernigan,D.; Wentworth,D.; Katz,J.; Barnes,J.; Garten,R.; Xu,X.
EPI795180	PB1	United States	2015-Nov-15	A/Colorado/19/2015		Other Database Import	Jernigan,D.; Wentworth,D.; Katz,J.; Barnes,J.; Garten,R.; Xu,X.
EPI795181	PA	United States	2015-Nov-15	A/Colorado/19/2015		Other Database Import	Jernigan,D.; Wentworth,D.; Katz,J.; Barnes,J.; Garten,R.; Xu,X.
EPI795182	HA	United States	2015-Nov-15	A/Colorado/19/2015		Other Database Import	Jernigan,D.; Wentworth,D.; Katz,J.; Barnes,J.; Garten,R.; Xu,X.
EPI794634	NA	United States	2015-Dec-28	A/Washington/69/2015		Other Database Import	Jernigan,D.; Wentworth,D.; Katz,J.; Barnes,J.; Garten,R.; Xu,X.
EPI794636	MP	United States	2015-Dec-28	A/Washington/69/2015		Other Database Import	Jernigan,D.; Wentworth,D.; Katz,J.; Barnes,J.; Garten,R.; Xu,X.
EPI794637	NS	United States	2015-Dec-28	A/Washington/69/2015		Other Database Import	Jernigan,D.; Wentworth,D.; Katz,J.; Barnes,J.; Garten,R.; Xu,X.
EPI794535	PB2	United States	2015-Dec-28	A/Washington/69/2015		Other Database Import	Jernigan,D.; Wentworth,D.; Katz,J.; Barnes,J.; Garten,R.; Xu,X.
EPI794537	PB1	United States	2015-Dec-28	A/Washington/69/2015		Other Database Import	Jernigan,D.; Wentworth,D.; Katz,J.; Barnes,J.; Garten,R.; Xu,X.
EPI794610	PA	United States	2015-Dec-28	A/Washington/69/2015		Other Database Import	Jernigan,D.; Wentworth,D.; Katz,J.; Barnes,J.; Garten,R.; Xu,X.
EPI794613	HA	United States	2015-Dec-28	A/Washington/69/2015		Other Database Import	Jernigan,D.; Wentworth,D.; Katz,J.; Barnes,J.; Garten,R.; Xu,X.
EPI794615	NP	United States	2015-Dec-28	A/Washington/69/2015		Other Database Import	Jernigan,D.; Wentworth,D.; Katz,J.; Barnes,J.; Garten,R.; Xu,X.
EPI794617	NA	United States	2015-Dec-28	A/Washington/69/2015		Other Database Import	Jernigan,D.; Wentworth,D.; Katz,J.; Barnes,J.; Garten,R.; Xu,X.
EPI794619	MP	United States	2015-Dec-28	A/Washington/69/2015		Other Database Import	Jernigan,D.; Wentworth,D.; Katz,J.; Barnes,J.; Garten,R.; Xu,X.
EPI794620	NS	United States	2015-Dec-28	A/Washington/69/2015		Other Database Import	Jernigan,D.; Wentworth,D.; Katz,J.; Barnes,J.; Garten,R.; Xu,X.
EPI794623	PB2	United States	2015-Dec-28	A/Washington/69/2015		Other Database Import	Jernigan,D.; Wentworth,D.; Katz,J.; Barnes,J.; Garten,R.; Xu,X.
EPI794625	PB1	United States	2015-Dec-28	A/Washington/69/2015		Other Database Import	Jernigan,D.; Wentworth,D.; Katz,J.; Barnes,J.; Garten,R.; Xu,X.
EPI794628	PA	United States	2015-Dec-28	A/Washington/69/2015		Other Database Import	Jernigan,D.; Wentworth,D.; Katz,J.; Barnes,J.; Garten,R.; Xu,X.
EPI794630	HA	United States	2015-Dec-28	A/Washington/69/2015		Other Database Import	Jernigan,D.; Wentworth,D.; Katz,J.; Barnes,J.; Garten,R.; Xu,X.
EPI794632	NP	United States	2015-Dec-28	A/Washington/69/2015		Other Database Import	Jernigan,D.; Wentworth,D.; Katz,J.; Barnes,J.; Garten,R.; Xu,X.
EPI794521	PB2	United States	2015-Dec-16	A/Illinois/27/2015		Other Database Import	Jernigan,D.; Wentworth,D.; Katz,J.; Barnes,J.; Garten,R.; Xu,X.
EPI794524	PB1	United States	2015-Dec-16	A/Illinois/27/2015		Other Database Import	Jernigan,D.; Wentworth,D.; Katz,J.; Barnes,J.; Garten,R.; Xu,X.
EPI794526	PA	United States	2015-Dec-16	A/Illinois/27/2015		Other Database Import	Jernigan,D.; Wentworth,D.; Katz,J.; Barnes,J.; Garten,R.; Xu,X.
EPI794529	HA	United States	2015-Dec-16	A/Illinois/27/2015		Other Database Import	Jernigan,D.; Wentworth,D.; Katz,J.; Barnes,J.; Garten,R.; Xu,X.
EPI794530	NP	United States	2015-Dec-16	A/Illinois/27/2015		Other Database Import	Jernigan,D.; Wentworth,D.; Katz,J.; Barnes,J.; Garten,R.; Xu,X.
EPI794531	NA	United States	2015-Dec-16	A/Illinois/27/2015		Other Database Import	Jernigan,D.; Wentworth,D.; Katz,J.; Barnes,J.; Garten,R.; Xu,X.
EPI794532	MP	United States	2015-Dec-16	A/Illinois/27/2015		Other Database Import	Jernigan,D.; Wentworth,D.; Katz,J.; Barnes,J.; Garten,R.; Xu,X.
EPI794533	NS	United States	2015-Dec-16	A/Illinois/27/2015		Other Database Import	Jernigan,D.; Wentworth,D.; Katz,J.; Barnes,J.; Garten,R.; Xu,X.
EPI794445	PB2	United States	2015-Dec-20	A/Connecticut/11/2015		Other Database Import	Jernigan,D.; Wentworth,D.; Katz,J.; Barnes,J.; Garten,R.; Xu,X.
EPI794447	PB1	United States	2015-Dec-20	A/Connecticut/11/2015		Other Database Import	Jernigan,D.; Wentworth,D.; Katz,J.; Barnes,J.; Garten,R.; Xu,X.
EPI794449	PA	United States	2015-Dec-20	A/Connecticut/11/2015		Other Database Import	Jernigan,D.; Wentworth,D.; Katz,J.; Barnes,J.; Garten,R.; Xu,X.
EPI794452	HA	United States	2015-Dec-20	A/Connecticut/11/2015		Other Database Import	Jernigan,D.; Wentworth,D.; Katz,J.; Barnes,J.; Garten,R.; Xu,X.
EPI794454	NP	United States	2015-Dec-20	A/Connecticut/11/2015		Other Database Import	Jernigan,D.; Wentworth,D.; Katz,J.; Barnes,J.; Garten,R.; Xu,X.
EPI794456	NA	United States	2015-Dec-20	A/Connecticut/11/2015		Other Database Import	Jernigan,D.; Wentworth,D.; Katz,J.; Barnes,J.; Garten,R.; Xu,X.
EPI794458	MP	United States	2015-Dec-20	A/Connecticut/11/2015		Other Database Import	Jernigan,D.; Wentworth,D.; Katz,J.; Barnes,J.; Garten,R.; Xu,X.
EPI794460	NS	United States	2015-Dec-20	A/Connecticut/11/2015		Other Database Import	Jernigan,D.; Wentworth,D.; Katz,J.; Barnes,J.; Garten,R.; Xu,X.
EPI794402	PB2	United States	2015-Dec-26	A/Pennsylvania/52/2015		Other Database Import	Jernigan,D.; Wentworth,D.; Katz,J.; Barnes,J.; Garten,R.; Xu,X.
EPI794404	PB1	United States	2015-Dec-26	A/Pennsylvania/52/2015		Other Database Import	Jernigan,D.; Wentworth,D.; Katz,J.; Barnes,J.; Garten,R.; Xu,X.
EPI794406	PA	United States	2015-Dec-26	A/Pennsylvania/52/2015		Other Database Import	Jernigan,D.; Wentworth,D.; Katz,J.; Barnes,J.; Garten,R.; Xu,X.
EPI794409	HA	United States	2015-Dec-26	A/Pennsylvania/52/2015		Other Database Import	Jernigan,D.; Wentworth,D.; Katz,J.; Barnes,J.; Garten,R.; Xu,X.
EPI794416	NP	United States	2015-Dec-26	A/Pennsylvania/52/2015		Other Database Import	Jernigan,D.; Wentworth,D.; Katz,J.; Barnes,J.; Garten,R.; Xu,X.
EPI794418	NA	United States	2015-Dec-26	A/Pennsylvania/52/2015		Other Database Import	Jernigan,D.; Wentworth,D.; Katz,J.; Barnes,J.; Garten,R.; Xu,X.
EPI794420	MP	United States	2015-Dec-26	A/Pennsylvania/52/2015		Other Database Import	Jernigan,D.; Wentworth,D.; Katz,J.; Barnes,J.; Garten,R.; Xu,X.
EPI794421	NS	United States	2015-Dec-26	A/Pennsylvania/52/2015		Other Database Import	Jernigan,D.; Wentworth,D.; Katz,J.; Barnes,J.; Garten,R.; Xu,X.
EPI794423	PB2	United States	2015-Dec-26	A/Pennsylvania/52/2015		Other Database Import	Jernigan,D.; Wentworth,D.; Katz,J.; Barnes,J.; Garten,R.; Xu,X.
EPI794425	PB1	United States	2015-Dec-26	A/Pennsylvania/52/2015		Other Database Import	Jernigan,D.; Wentworth,D.; Katz,J.; Barnes,J.; Garten,R.; Xu,X.
EPI794427	PA	United States	2015-Dec-26	A/Pennsylvania/52/2015		Other Database Import	Jernigan,D.; Wentworth,D.; Katz,J.; Barnes,J.; Garten,R.; Xu,X.
EPI794430	HA	United States	2015-Dec-26	A/Pennsylvania/52/2015		Other Database Import	Jernigan,D.; Wentworth,D.; Katz,J.; Barnes,J.; Garten,R.; Xu,X.
EPI794431	NP	United States	2015-Dec-26	A/Pennsylvania/52/2015		Other Database Import	Jernigan,D.; Wentworth,D.; Katz,J.; Barnes,J.; Garten,R.; Xu,X.
EPI794434	NA	United States	2015-Dec-26	A/Pennsylvania/52/2015		Other Database Import	Jernigan,D.; Wentworth,D.; Katz,J.; Barnes,J.; Garten,R.; Xu,X.
EPI794436	MP	United States	2015-Dec-26	A/Pennsylvania/52/2015		Other Database Import	Jernigan,D.; Wentworth,D.; Katz,J.; Barnes,J.; Garten,R.; Xu,X.
EPI794437	NS	United States	2015-Dec-26	A/Pennsylvania/52/2015		Other Database Import	Jernigan,D.; Wentworth,D.; Katz,J.; Barnes,J.; Garten,R.; Xu,X.
EPI794395	NP	United States	2015-Dec-13	A/New Mexico/30/2015		Other Database Import	Jernigan,D.; Wentworth,D.; Katz,J.; Barnes,J.; Garten,R.; Xu,X.
EPI794397	NA	United States	2015-Dec-13	A/New Mexico/30/2015		Other Database Import	Jernigan,D.; Wentworth,D.; Katz,J.; Barnes,J.; Garten,R.; Xu,X.
EPI794398	MP	United States	2015-Dec-13	A/New Mexico/30/2015		Other Database Import	Jernigan,D.; Wentworth,D.; Katz,J.; Barnes,J.; Garten,R.; Xu,X.
EPI794400	NS	United States	2015-Dec-13	A/New Mexico/30/2015		Other Database Import	Jernigan,D.; Wentworth,D.; Katz,J.; Barnes,J.; Garten,R.; Xu,X.
EPI794386	PB2	United States	2015-Dec-13	A/New Mexico/30/2015		Other Database Import	Jernigan,D.; Wentworth,D.; Katz,J.; Barnes,J.; Garten,R.; Xu,X.
EPI794387	PB1	United States	2015-Dec-13	A/New Mexico/30/2015		Other Database Import	Jernigan,D.; Wentworth,D.; Katz,J.; Barnes,J.; Garten,R.; Xu,X.
EPI794388	PA	United States	2015-Dec-13	A/New Mexico/30/2015		Other Database Import	Jernigan,D.; Wentworth,D.; Katz,J.; Barnes,J.; Garten,R.; Xu,X.
EPI794389	HA	United States	2015-Dec-13	A/New Mexico/30/2015		Other Database Import	Jernigan,D.; Wentworth,D.; Katz,J.; Barnes,J.; Garten,R.; Xu,X.
EPI794374	NA	United States	2015-Dec-08	A/Idaho/32/2015		Other Database Import	Jernigan,D.; Wentworth,D.; Katz,J.; Barnes,J.; Garten,R.; Xu,X.
EPI794381	MP	United States	2015-Dec-08	A/Idaho/32/2015		Other Database Import	Jernigan,D.; Wentworth,D.; Katz,J.; Barnes,J.; Garten,R.; Xu,X.
EPI794383	NS	United States	2015-Dec-08	A/Idaho/32/2015		Other Database Import	Jernigan,D.; Wentworth,D.; Katz,J.; Barnes,J.; Garten,R.; Xu,X.
EPI794365	PB2	United States	2015-Dec-08	A/Idaho/32/2015		Other Database Import	Jernigan,D.; Wentworth,D.; Katz,J.; Barnes,J.; Garten,R.; Xu,X.
EPI794367	PB1	United States	2015-Dec-08	A/Idaho/32/2015		Other Database Import	Jernigan,D.; Wentworth,D.; Katz,J.; Barnes,J.; Garten,R.; Xu,X.
EPI794368	PA	United States	2015-Dec-08	A/Idaho/32/2015		Other Database Import	Jernigan,D.; Wentworth,D.; Katz,J.; Barnes,J.; Garten,R.; Xu,X.
EPI794371	HA	United States	2015-Dec-08	A/Idaho/32/2015		Other Database Import	Jernigan,D.; Wentworth,D.; Katz,J.; Barnes,J.; Garten,R.; Xu,X.
EPI794372	NP	United States	2015-Dec-08	A/Idaho/32/2015		Other Database Import	Jernigan,D.; Wentworth,D.; Katz,J.; Barnes,J.; Garten,R.; Xu,X.
EPI794348	PB2	United States	2015-Dec-08	A/Idaho/31/2015		Other Database Import	Jernigan,D.; Wentworth,D.; Katz,J.; Barnes,J.; Garten,R.; Xu,X.
EPI794350	PB1	United States	2015-Dec-08	A/Idaho/31/2015		Other Database Import	Jernigan,D.; Wentworth,D.; Katz,J.; Barnes,J.; Garten,R.; Xu,X.
EPI794352	PA	United States	2015-Dec-08	A/Idaho/31/2015		Other Database Import	Jernigan,D.; Wentworth,D.; Katz,J.; Barnes,J.; Garten,R.; Xu,X.
EPI794355	HA	United States	2015-Dec-08	A/Idaho/31/2015		Other Database Import	Jernigan,D.; Wentworth,D.; Katz,J.; Barnes,J.; Garten,R.; Xu,X.
EPI794358	NP	United States	2015-Dec-08	A/Idaho/31/2015		Other Database Import	Jernigan,D.; Wentworth,D.; Katz,J.; Barnes,J.; Garten,R.; Xu,X.
EPI794360	NA	United States	2015-Dec-08	A/Idaho/31/2015		Other Database Import	Jernigan,D.; Wentworth,D.; Katz,J.; Barnes,J.; Garten,R.; Xu,X.
EPI794361	MP	United States	2015-Dec-08	A/Idaho/31/2015		Other Database Import	Jernigan,D.; Wentworth,D.; Katz,J.; Barnes,J.; Garten,R.; Xu,X.
EPI794363	NS	United States	2015-Dec-08	A/Idaho/31/2015		Other Database Import	Jernigan,D.; Wentworth,D.; Katz,J.; Barnes,J.; Garten,R.; Xu,X.
EPI794331	PB2	United States	2015-Dec-05	A/Idaho/30/2015		Other Database Import	Jernigan,D.; Wentworth,D.; Katz,J.; Barnes,J.; Garten,R.; Xu,X.
EPI794334	PB1	United States	2015-Dec-05	A/Idaho/30/2015		Other Database Import	Jernigan,D.; Wentworth,D.; Katz,J.; Barnes,J.; Garten,R.; Xu,X.
EPI794336	PA	United States	2015-Dec-05	A/Idaho/30/2015		Other Database Import	Jernigan,D.; Wentworth,D.; Katz,J.; Barnes,J.; Garten,R.; Xu,X.
EPI794338	HA	United States	2015-Dec-05	A/Idaho/30/2015		Other Database Import	Jernigan,D.; Wentworth,D.; Katz,J.; Barnes,J.; Garten,R.; Xu,X.
EPI794339	NP	United States	2015-Dec-05	A/Idaho/30/2015		Other Database Import	Jernigan,D.; Wentworth,D.; Katz,J.; Barnes,J.; Garten,R.; Xu,X.
EPI794342	NA	United States	2015-Dec-05	A/Idaho/30/2015		Other Database Import	Jernigan,D.; Wentworth,D.; Katz,J.; Barnes,J.; Garten,R.; Xu,X.
EPI794344	MP	United States	2015-Dec-05	A/Idaho/30/2015		Other Database Import	Jernigan,D.; Wentworth,D.; Katz,J.; Barnes,J.; Garten,R.; Xu,X.
EPI794347	NS	United States	2015-Dec-05	A/Idaho/30/2015		Other Database Import	Jernigan,D.; Wentworth,D.; Katz,J.; Barnes,J.; Garten,R.; Xu,X.
EPI794314	PB2	United States	2015-Dec-04	A/Idaho/29/2015		Other Database Import	Jernigan,D.; Wentworth,D.; Katz,J.; Barnes,J.; Garten,R.; Xu,X.
EPI794317	PB1	United States	2015-Dec-04	A/Idaho/29/2015		Other Database Import	Jernigan,D.; Wentworth,D.; Katz,J.; Barnes,J.; Garten,R.; Xu,X.
EPI794318	PA	United States	2015-Dec-04	A/Idaho/29/2015		Other Database Import	Jernigan,D.; Wentworth,D.; Katz,J.; Barnes,J.; Garten,R.; Xu,X.
EPI794321	HA	United States	2015-Dec-04	A/Idaho/29/2015		Other Database Import	Jernigan,D.; Wentworth,D.; Katz,J.; Barnes,J.; Garten,R.; Xu,X.
EPI794323	NP	United States	2015-Dec-04	A/Idaho/29/2015		Other Database Import	Jernigan,D.; Wentworth,D.; Katz,J.; Barnes,J.; Garten,R.; Xu,X.
EPI794324	NA	United States	2015-Dec-04	A/Idaho/29/2015		Other Database Import	Jernigan,D.; Wentworth,D.; Katz,J.; Barnes,J.; Garten,R.; Xu,X.
EPI794327	MP	United States	2015-Dec-04	A/Idaho/29/2015		Other Database Import	Jernigan,D.; Wentworth,D.; Katz,J.; Barnes,J.; Garten,R.; Xu,X.
EPI794330	NS	United States	2015-Dec-04	A/Idaho/29/2015		Other Database Import	Jernigan,D.; Wentworth,D.; Katz,J.; Barnes,J.; Garten,R.; Xu,X.
EPI794308	NA	United States	2015-Dec-01	A/Idaho/28/2015		Other Database Import	Jernigan,D.; Wentworth,D.; Katz,J.; Barnes,J.; Garten,R.; Xu,X.
EPI794309	MP	United States	2015-Dec-01	A/Idaho/28/2015		Other Database Import	Jernigan,D.; Wentworth,D.; Katz,J.; Barnes,J.; Garten,R.; Xu,X.
EPI794312	NS	United States	2015-Dec-01	A/Idaho/28/2015		Other Database Import	Jernigan,D.; Wentworth,D.; Katz,J.; Barnes,J.; Garten,R.; Xu,X.
EPI794300	PB2	United States	2015-Dec-01	A/Idaho/28/2015		Other Database Import	Jernigan,D.; Wentworth,D.; Katz,J.; Barnes,J.; Garten,R.; Xu,X.
EPI794301	PB1	United States	2015-Dec-01	A/Idaho/28/2015		Other Database Import	Jernigan,D.; Wentworth,D.; Katz,J.; Barnes,J.; Garten,R.; Xu,X.
EPI794302	PA	United States	2015-Dec-01	A/Idaho/28/2015		Other Database Import	Jernigan,D.; Wentworth,D.; Katz,J.; Barnes,J.; Garten,R.; Xu,X.
EPI794304	HA	United States	2015-Dec-01	A/Idaho/28/2015		Other Database Import	Jernigan,D.; Wentworth,D.; Katz,J.; Barnes,J.; Garten,R.; Xu,X.
EPI794306	NP	United States	2015-Dec-01	A/Idaho/28/2015		Other Database Import	Jernigan,D.; Wentworth,D.; Katz,J.; Barnes,J.; Garten,R.; Xu,X.
EPI794286	PB2	United States	2015-Nov-30	A/Idaho/27/2015		Other Database Import	Jernigan,D.; Wentworth,D.; Katz,J.; Barnes,J.; Garten,R.; Xu,X.
EPI794288	PB1	United States	2015-Nov-30	A/Idaho/27/2015		Other Database Import	Jernigan,D.; Wentworth,D.; Katz,J.; Barnes,J.; Garten,R.; Xu,X.
EPI794290	PA	United States	2015-Nov-30	A/Idaho/27/2015		Other Database Import	Jernigan,D.; Wentworth,D.; Katz,J.; Barnes,J.; Garten,R.; Xu,X.
EPI794293	HA	United States	2015-Nov-30	A/Idaho/27/2015		Other Database Import	Jernigan,D.; Wentworth,D.; Katz,J.; Barnes,J.; Garten,R.; Xu,X.
EPI794295	NP	United States	2015-Nov-30	A/Idaho/27/2015		Other Database Import	Jernigan,D.; Wentworth,D.; Katz,J.; Barnes,J.; Garten,R.; Xu,X.
EPI794297	NA	United States	2015-Nov-30	A/Idaho/27/2015		Other Database Import	Jernigan,D.; Wentworth,D.; Katz,J.; Barnes,J.; Garten,R.; Xu,X.
EPI794298	MP	United States	2015-Nov-30	A/Idaho/27/2015		Other Database Import	Jernigan,D.; Wentworth,D.; Katz,J.; Barnes,J.; Garten,R.; Xu,X.
EPI794299	NS	United States	2015-Nov-30	A/Idaho/27/2015		Other Database Import	Jernigan,D.; Wentworth,D.; Katz,J.; Barnes,J.; Garten,R.; Xu,X.
EPI794274	PB2	United States	2015-Dec-29	A/Delaware/48/2015		Other Database Import	Jernigan,D.; Wentworth,D.; Katz,J.; Barnes,J.; Garten,R.; Xu,X.
EPI794275	PB1	United States	2015-Dec-29	A/Delaware/48/2015		Other Database Import	Jernigan,D.; Wentworth,D.; Katz,J.; Barnes,J.; Garten,R.; Xu,X.
EPI794276	PA	United States	2015-Dec-29	A/Delaware/48/2015		Other Database Import	Jernigan,D.; Wentworth,D.; Katz,J.; Barnes,J.; Garten,R.; Xu,X.
EPI794278	HA	United States	2015-Dec-29	A/Delaware/48/2015		Other Database Import	Jernigan,D.; Wentworth,D.; Katz,J.; Barnes,J.; Garten,R.; Xu,X.
EPI794279	NP	United States	2015-Dec-29	A/Delaware/48/2015		Other Database Import	Jernigan,D.; Wentworth,D.; Katz,J.; Barnes,J.; Garten,R.; Xu,X.
EPI794281	NA	United States	2015-Dec-29	A/Delaware/48/2015		Other Database Import	Jernigan,D.; Wentworth,D.; Katz,J.; Barnes,J.; Garten,R.; Xu,X.
EPI794283	MP	United States	2015-Dec-29	A/Delaware/48/2015		Other Database Import	Jernigan,D.; Wentworth,D.; Katz,J.; Barnes,J.; Garten,R.; Xu,X.
EPI794285	NS	United States	2015-Dec-29	A/Delaware/48/2015		Other Database Import	Jernigan,D.; Wentworth,D.; Katz,J.; Barnes,J.; Garten,R.; Xu,X.
EPI794273	NS	United States	2015-Dec-26	A/Delaware/47/2015		Other Database Import	Jernigan,D.; Wentworth,D.; Katz,J.; Barnes,J.; Garten,R.; Xu,X.
EPI794269	NA	United States	2015-Dec-26	A/Delaware/47/2015		Other Database Import	Jernigan,D.; Wentworth,D.; Katz,J.; Barnes,J.; Garten,R.; Xu,X.
EPI794271	MP	United States	2015-Dec-26	A/Delaware/47/2015		Other Database Import	Jernigan,D.; Wentworth,D.; Katz,J.; Barnes,J.; Garten,R.; Xu,X.
EPI794260	PB2	United States	2015-Dec-26	A/Delaware/47/2015		Other Database Import	Jernigan,D.; Wentworth,D.; Katz,J.; Barnes,J.; Garten,R.; Xu,X.
EPI794262	PB1	United States	2015-Dec-26	A/Delaware/47/2015		Other Database Import	Jernigan,D.; Wentworth,D.; Katz,J.; Barnes,J.; Garten,R.; Xu,X.
EPI794264	PA	United States	2015-Dec-26	A/Delaware/47/2015		Other Database Import	Jernigan,D.; Wentworth,D.; Katz,J.; Barnes,J.; Garten,R.; Xu,X.
EPI794266	HA	United States	2015-Dec-26	A/Delaware/47/2015		Other Database Import	Jernigan,D.; Wentworth,D.; Katz,J.; Barnes,J.; Garten,R.; Xu,X.
EPI794268	NP	United States	2015-Dec-26	A/Delaware/47/2015		Other Database Import	Jernigan,D.; Wentworth,D.; Katz,J.; Barnes,J.; Garten,R.; Xu,X.
EPI794240	PB2	United States	2015-Dec-21	A/Delaware/46/2015		Other Database Import	Jernigan,D.; Wentworth,D.; Katz,J.; Barnes,J.; Garten,R.; Xu,X.
EPI794242	PB1	United States	2015-Dec-21	A/Delaware/46/2015		Other Database Import	Jernigan,D.; Wentworth,D.; Katz,J.; Barnes,J.; Garten,R.; Xu,X.
EPI794245	PA	United States	2015-Dec-21	A/Delaware/46/2015		Other Database Import	Jernigan,D.; Wentworth,D.; Katz,J.; Barnes,J.; Garten,R.; Xu,X.
EPI794248	HA	United States	2015-Dec-21	A/Delaware/46/2015		Other Database Import	Jernigan,D.; Wentworth,D.; Katz,J.; Barnes,J.; Garten,R.; Xu,X.
EPI794249	NP	United States	2015-Dec-21	A/Delaware/46/2015		Other Database Import	Jernigan,D.; Wentworth,D.; Katz,J.; Barnes,J.; Garten,R.; Xu,X.
EPI794251	NA	United States	2015-Dec-21	A/Delaware/46/2015		Other Database Import	Jernigan,D.; Wentworth,D.; Katz,J.; Barnes,J.; Garten,R.; Xu,X.
EPI794256	MP	United States	2015-Dec-21	A/Delaware/46/2015		Other Database Import	Jernigan,D.; Wentworth,D.; Katz,J.; Barnes,J.; Garten,R.; Xu,X.
EPI794258	NS	United States	2015-Dec-21	A/Delaware/46/2015		Other Database Import	Jernigan,D.; Wentworth,D.; Katz,J.; Barnes,J.; Garten,R.; Xu,X.
EPI794233	NP	United States	2015-Dec-15	A/Washington/65/2015		Other Database Import	Jernigan,D.; Wentworth,D.; Katz,J.; Barnes,J.; Garten,R.; Xu,X.
EPI794235	NA	United States	2015-Dec-15	A/Washington/65/2015		Other Database Import	Jernigan,D.; Wentworth,D.; Katz,J.; Barnes,J.; Garten,R.; Xu,X.
EPI794237	MP	United States	2015-Dec-15	A/Washington/65/2015		Other Database Import	Jernigan,D.; Wentworth,D.; Katz,J.; Barnes,J.; Garten,R.; Xu,X.
EPI794238	NS	United States	2015-Dec-15	A/Washington/65/2015		Other Database Import	Jernigan,D.; Wentworth,D.; Katz,J.; Barnes,J.; Garten,R.; Xu,X.
EPI794225	PB2	United States	2015-Dec-15	A/Washington/65/2015		Other Database Import	Jernigan,D.; Wentworth,D.; Katz,J.; Barnes,J.; Garten,R.; Xu,X.
EPI794226	PB1	United States	2015-Dec-15	A/Washington/65/2015		Other Database Import	Jernigan,D.; Wentworth,D.; Katz,J.; Barnes,J.; Garten,R.; Xu,X.
EPI794227	PA	United States	2015-Dec-15	A/Washington/65/2015		Other Database Import	Jernigan,D.; Wentworth,D.; Katz,J.; Barnes,J.; Garten,R.; Xu,X.
EPI794228	HA	United States	2015-Dec-15	A/Washington/65/2015		Other Database Import	Jernigan,D.; Wentworth,D.; Katz,J.; Barnes,J.; Garten,R.; Xu,X.
EPI794217	PB2	United States	2015-Dec-15	A/Washington/64/2015		Other Database Import	Jernigan,D.; Wentworth,D.; Katz,J.; Barnes,J.; Garten,R.; Xu,X.
EPI794218	PB1	United States	2015-Dec-15	A/Washington/64/2015		Other Database Import	Jernigan,D.; Wentworth,D.; Katz,J.; Barnes,J.; Garten,R.; Xu,X.
EPI794219	PA	United States	2015-Dec-15	A/Washington/64/2015		Other Database Import	Jernigan,D.; Wentworth,D.; Katz,J.; Barnes,J.; Garten,R.; Xu,X.
EPI794220	HA	United States	2015-Dec-15	A/Washington/64/2015		Other Database Import	Jernigan,D.; Wentworth,D.; Katz,J.; Barnes,J.; Garten,R.; Xu,X.
EPI794221	NP	United States	2015-Dec-15	A/Washington/64/2015		Other Database Import	Jernigan,D.; Wentworth,D.; Katz,J.; Barnes,J.; Garten,R.; Xu,X.
EPI794222	NA	United States	2015-Dec-15	A/Washington/64/2015		Other Database Import	Jernigan,D.; Wentworth,D.; Katz,J.; Barnes,J.; Garten,R.; Xu,X.
EPI794223	MP	United States	2015-Dec-15	A/Washington/64/2015		Other Database Import	Jernigan,D.; Wentworth,D.; Katz,J.; Barnes,J.; Garten,R.; Xu,X.
EPI794224	NS	United States	2015-Dec-15	A/Washington/64/2015		Other Database Import	Jernigan,D.; Wentworth,D.; Katz,J.; Barnes,J.; Garten,R.; Xu,X.
EPI794193	PB2	United States	2015-Dec-21	A/Texas/74/2015		Other Database Import	Jernigan,D.; Wentworth,D.; Katz,J.; Barnes,J.; Garten,R.; Xu,X.
EPI794194	PB1	United States	2015-Dec-21	A/Texas/74/2015		Other Database Import	Jernigan,D.; Wentworth,D.; Katz,J.; Barnes,J.; Garten,R.; Xu,X.
EPI794195	PA	United States	2015-Dec-21	A/Texas/74/2015		Other Database Import	Jernigan,D.; Wentworth,D.; Katz,J.; Barnes,J.; Garten,R.; Xu,X.
EPI794196	HA	United States	2015-Dec-21	A/Texas/74/2015		Other Database Import	Jernigan,D.; Wentworth,D.; Katz,J.; Barnes,J.; Garten,R.; Xu,X.
EPI794197	NP	United States	2015-Dec-21	A/Texas/74/2015		Other Database Import	Jernigan,D.; Wentworth,D.; Katz,J.; Barnes,J.; Garten,R.; Xu,X.
EPI794198	NA	United States	2015-Dec-21	A/Texas/74/2015		Other Database Import	Jernigan,D.; Wentworth,D.; Katz,J.; Barnes,J.; Garten,R.; Xu,X.
EPI794199	MP	United States	2015-Dec-21	A/Texas/74/2015		Other Database Import	Jernigan,D.; Wentworth,D.; Katz,J.; Barnes,J.; Garten,R.; Xu,X.
EPI794200	NS	United States	2015-Dec-21	A/Texas/74/2015		Other Database Import	Jernigan,D.; Wentworth,D.; Katz,J.; Barnes,J.; Garten,R.; Xu,X.
EPI794201	PB2	United States	2015-Dec-21	A/Texas/74/2015		Other Database Import	Jernigan,D.; Wentworth,D.; Katz,J.; Barnes,J.; Garten,R.; Xu,X.
EPI794202	PB1	United States	2015-Dec-21	A/Texas/74/2015		Other Database Import	Jernigan,D.; Wentworth,D.; Katz,J.; Barnes,J.; Garten,R.; Xu,X.
EPI794206	NA	United States	2015-Dec-21	A/Texas/74/2015		Other Database Import	Jernigan,D.; Wentworth,D.; Katz,J.; Barnes,J.; Garten,R.; Xu,X.
EPI794207	MP	United States	2015-Dec-21	A/Texas/74/2015		Other Database Import	Jernigan,D.; Wentworth,D.; Katz,J.; Barnes,J.; Garten,R.; Xu,X.
EPI794208	NS	United States	2015-Dec-21	A/Texas/74/2015		Other Database Import	Jernigan,D.; Wentworth,D.; Katz,J.; Barnes,J.; Garten,R.; Xu,X.
EPI794203	PA	United States	2015-Dec-21	A/Texas/74/2015		Other Database Import	Jernigan,D.; Wentworth,D.; Katz,J.; Barnes,J.; Garten,R.; Xu,X.
EPI794204	HA	United States	2015-Dec-21	A/Texas/74/2015		Other Database Import	Jernigan,D.; Wentworth,D.; Katz,J.; Barnes,J.; Garten,R.; Xu,X.
EPI794205	NP	United States	2015-Dec-21	A/Texas/74/2015		Other Database Import	Jernigan,D.; Wentworth,D.; Katz,J.; Barnes,J.; Garten,R.; Xu,X.
EPI794185	PB2	United States	2015-Dec-02	A/Delaware/44/2015		Other Database Import	Jernigan,D.; Wentworth,D.; Katz,J.; Barnes,J.; Garten,R.; Xu,X.
EPI794186	PB1	United States	2015-Dec-02	A/Delaware/44/2015		Other Database Import	Jernigan,D.; Wentworth,D.; Katz,J.; Barnes,J.; Garten,R.; Xu,X.
EPI794187	PA	United States	2015-Dec-02	A/Delaware/44/2015		Other Database Import	Jernigan,D.; Wentworth,D.; Katz,J.; Barnes,J.; Garten,R.; Xu,X.
EPI794188	HA	United States	2015-Dec-02	A/Delaware/44/2015		Other Database Import	Jernigan,D.; Wentworth,D.; Katz,J.; Barnes,J.; Garten,R.; Xu,X.
EPI794189	NP	United States	2015-Dec-02	A/Delaware/44/2015		Other Database Import	Jernigan,D.; Wentworth,D.; Katz,J.; Barnes,J.; Garten,R.; Xu,X.
EPI794190	NA	United States	2015-Dec-02	A/Delaware/44/2015		Other Database Import	Jernigan,D.; Wentworth,D.; Katz,J.; Barnes,J.; Garten,R.; Xu,X.
EPI794191	MP	United States	2015-Dec-02	A/Delaware/44/2015		Other Database Import	Jernigan,D.; Wentworth,D.; Katz,J.; Barnes,J.; Garten,R.; Xu,X.
EPI794192	NS	United States	2015-Dec-02	A/Delaware/44/2015		Other Database Import	Jernigan,D.; Wentworth,D.; Katz,J.; Barnes,J.; Garten,R.; Xu,X.
EPI794177	PB2	United States	2015-Dec-14	A/Indiana/31/2015		Other Database Import	Jernigan,D.; Wentworth,D.; Katz,J.; Barnes,J.; Garten,R.; Xu,X.
EPI794182	NA	United States	2015-Dec-14	A/Indiana/31/2015		Other Database Import	Jernigan,D.; Wentworth,D.; Katz,J.; Barnes,J.; Garten,R.; Xu,X.
EPI794183	MP	United States	2015-Dec-14	A/Indiana/31/2015		Other Database Import	Jernigan,D.; Wentworth,D.; Katz,J.; Barnes,J.; Garten,R.; Xu,X.
EPI794184	NS	United States	2015-Dec-14	A/Indiana/31/2015		Other Database Import	Jernigan,D.; Wentworth,D.; Katz,J.; Barnes,J.; Garten,R.; Xu,X.
EPI794178	PB1	United States	2015-Dec-14	A/Indiana/31/2015		Other Database Import	Jernigan,D.; Wentworth,D.; Katz,J.; Barnes,J.; Garten,R.; Xu,X.
EPI794179	PA	United States	2015-Dec-14	A/Indiana/31/2015		Other Database Import	Jernigan,D.; Wentworth,D.; Katz,J.; Barnes,J.; Garten,R.; Xu,X.
EPI794180	HA	United States	2015-Dec-14	A/Indiana/31/2015		Other Database Import	Jernigan,D.; Wentworth,D.; Katz,J.; Barnes,J.; Garten,R.; Xu,X.
EPI794181	NP	United States	2015-Dec-14	A/Indiana/31/2015		Other Database Import	Jernigan,D.; Wentworth,D.; Katz,J.; Barnes,J.; Garten,R.; Xu,X.
EPI794161	PB2	United States	2015-Nov-08	A/Texas/72/2015		Other Database Import	Jernigan,D.; Wentworth,D.; Katz,J.; Barnes,J.; Garten,R.; Xu,X.
EPI794162	PB1	United States	2015-Nov-08	A/Texas/72/2015		Other Database Import	Jernigan,D.; Wentworth,D.; Katz,J.; Barnes,J.; Garten,R.; Xu,X.
EPI794163	PA	United States	2015-Nov-08	A/Texas/72/2015		Other Database Import	Jernigan,D.; Wentworth,D.; Katz,J.; Barnes,J.; Garten,R.; Xu,X.
EPI794164	HA	United States	2015-Nov-08	A/Texas/72/2015		Other Database Import	Jernigan,D.; Wentworth,D.; Katz,J.; Barnes,J.; Garten,R.; Xu,X.
EPI794165	NP	United States	2015-Nov-08	A/Texas/72/2015		Other Database Import	Jernigan,D.; Wentworth,D.; Katz,J.; Barnes,J.; Garten,R.; Xu,X.
EPI794166	NA	United States	2015-Nov-08	A/Texas/72/2015		Other Database Import	Jernigan,D.; Wentworth,D.; Katz,J.; Barnes,J.; Garten,R.; Xu,X.
EPI794167	MP	United States	2015-Nov-08	A/Texas/72/2015		Other Database Import	Jernigan,D.; Wentworth,D.; Katz,J.; Barnes,J.; Garten,R.; Xu,X.
EPI794168	NS	United States	2015-Nov-08	A/Texas/72/2015		Other Database Import	Jernigan,D.; Wentworth,D.; Katz,J.; Barnes,J.; Garten,R.; Xu,X.
EPI794169	PB2	United States	2015-Nov-08	A/Texas/72/2015		Other Database Import	Jernigan,D.; Wentworth,D.; Katz,J.; Barnes,J.; Garten,R.; Xu,X.
EPI794170	PB1	United States	2015-Nov-08	A/Texas/72/2015		Other Database Import	Jernigan,D.; Wentworth,D.; Katz,J.; Barnes,J.; Garten,R.; Xu,X.
EPI794171	PA	United States	2015-Nov-08	A/Texas/72/2015		Other Database Import	Jernigan,D.; Wentworth,D.; Katz,J.; Barnes,J.; Garten,R.; Xu,X.
EPI794174	NA	United States	2015-Nov-08	A/Texas/72/2015		Other Database Import	Jernigan,D.; Wentworth,D.; Katz,J.; Barnes,J.; Garten,R.; Xu,X.
EPI794175	MP	United States	2015-Nov-08	A/Texas/72/2015		Other Database Import	Jernigan,D.; Wentworth,D.; Katz,J.; Barnes,J.; Garten,R.; Xu,X.
EPI794176	NS	United States	2015-Nov-08	A/Texas/72/2015		Other Database Import	Jernigan,D.; Wentworth,D.; Katz,J.; Barnes,J.; Garten,R.; Xu,X.
EPI794172	HA	United States	2015-Nov-08	A/Texas/72/2015		Other Database Import	Jernigan,D.; Wentworth,D.; Katz,J.; Barnes,J.; Garten,R.; Xu,X.
EPI794173	NP	United States	2015-Nov-08	A/Texas/72/2015		Other Database Import	Jernigan,D.; Wentworth,D.; Katz,J.; Barnes,J.; Garten,R.; Xu,X.
EPI795071	PB2	United States	2015-Nov-11	A/Louisiana/07/2015		Other Database Import	Jernigan,D.; Wentworth,D.; Katz,J.; Barnes,J.; Garten,R.; Xu,X.
EPI795073	PB1	United States	2015-Nov-11	A/Louisiana/07/2015		Other Database Import	Jernigan,D.; Wentworth,D.; Katz,J.; Barnes,J.; Garten,R.; Xu,X.
EPI795075	PA	United States	2015-Nov-11	A/Louisiana/07/2015		Other Database Import	Jernigan,D.; Wentworth,D.; Katz,J.; Barnes,J.; Garten,R.; Xu,X.
EPI795078	HA	United States	2015-Nov-11	A/Louisiana/07/2015		Other Database Import	Jernigan,D.; Wentworth,D.; Katz,J.; Barnes,J.; Garten,R.; Xu,X.
EPI795080	NP	United States	2015-Nov-11	A/Louisiana/07/2015		Other Database Import	Jernigan,D.; Wentworth,D.; Katz,J.; Barnes,J.; Garten,R.; Xu,X.
EPI795081	NA	United States	2015-Nov-11	A/Louisiana/07/2015		Other Database Import	Jernigan,D.; Wentworth,D.; Katz,J.; Barnes,J.; Garten,R.; Xu,X.
EPI795083	MP	United States	2015-Nov-11	A/Louisiana/07/2015		Other Database Import	Jernigan,D.; Wentworth,D.; Katz,J.; Barnes,J.; Garten,R.; Xu,X.
EPI795084	NS	United States	2015-Nov-11	A/Louisiana/07/2015		Other Database Import	Jernigan,D.; Wentworth,D.; Katz,J.; Barnes,J.; Garten,R.; Xu,X.
EPI794154	PB1	United States	2015-Nov-11	A/Louisiana/07/2015		Other Database Import	Jernigan,D.; Wentworth,D.; Katz,J.; Barnes,J.; Garten,R.; Xu,X.
EPI794155	PA	United States	2015-Nov-11	A/Louisiana/07/2015		Other Database Import	Jernigan,D.; Wentworth,D.; Katz,J.; Barnes,J.; Garten,R.; Xu,X.
EPI794156	HA	United States	2015-Nov-11	A/Louisiana/07/2015		Other Database Import	Jernigan,D.; Wentworth,D.; Katz,J.; Barnes,J.; Garten,R.; Xu,X.
EPI794157	NP	United States	2015-Nov-11	A/Louisiana/07/2015		Other Database Import	Jernigan,D.; Wentworth,D.; Katz,J.; Barnes,J.; Garten,R.; Xu,X.
EPI794158	NA	United States	2015-Nov-11	A/Louisiana/07/2015		Other Database Import	Jernigan,D.; Wentworth,D.; Katz,J.; Barnes,J.; Garten,R.; Xu,X.
EPI794159	MP	United States	2015-Nov-11	A/Louisiana/07/2015		Other Database Import	Jernigan,D.; Wentworth,D.; Katz,J.; Barnes,J.; Garten,R.; Xu,X.
EPI794160	NS	United States	2015-Nov-11	A/Louisiana/07/2015		Other Database Import	Jernigan,D.; Wentworth,D.; Katz,J.; Barnes,J.; Garten,R.; Xu,X.
EPI794153	PB2	United States	2015-Nov-11	A/Louisiana/07/2015		Other Database Import	Jernigan,D.; Wentworth,D.; Katz,J.; Barnes,J.; Garten,R.; Xu,X.
EPI794631	PB2	United States	2015-Nov-17	A/Colorado/24/2015		Other Database Import	Jernigan,D.; Wentworth,D.; Katz,J.; Barnes,J.; Garten,R.; Xu,X.
EPI794633	PB1	United States	2015-Nov-17	A/Colorado/24/2015		Other Database Import	Jernigan,D.; Wentworth,D.; Katz,J.; Barnes,J.; Garten,R.; Xu,X.
EPI794635	PA	United States	2015-Nov-17	A/Colorado/24/2015		Other Database Import	Jernigan,D.; Wentworth,D.; Katz,J.; Barnes,J.; Garten,R.; Xu,X.
EPI794638	HA	United States	2015-Nov-17	A/Colorado/24/2015		Other Database Import	Jernigan,D.; Wentworth,D.; Katz,J.; Barnes,J.; Garten,R.; Xu,X.
EPI794640	NP	United States	2015-Nov-17	A/Colorado/24/2015		Other Database Import	Jernigan,D.; Wentworth,D.; Katz,J.; Barnes,J.; Garten,R.; Xu,X.
EPI794642	NA	United States	2015-Nov-17	A/Colorado/24/2015		Other Database Import	Jernigan,D.; Wentworth,D.; Katz,J.; Barnes,J.; Garten,R.; Xu,X.
EPI794644	MP	United States	2015-Nov-17	A/Colorado/24/2015		Other Database Import	Jernigan,D.; Wentworth,D.; Katz,J.; Barnes,J.; Garten,R.; Xu,X.
EPI794645	NS	United States	2015-Nov-17	A/Colorado/24/2015		Other Database Import	Jernigan,D.; Wentworth,D.; Katz,J.; Barnes,J.; Garten,R.; Xu,X.
EPI794088	PB2	United States	2015-Nov-17	A/Colorado/24/2015		Other Database Import	Jernigan,D.; Wentworth,D.; Katz,J.; Barnes,J.; Garten,R.; Xu,X.
EPI794090	PB1	United States	2015-Nov-17	A/Colorado/24/2015		Other Database Import	Jernigan,D.; Wentworth,D.; Katz,J.; Barnes,J.; Garten,R.; Xu,X.
EPI794092	PA	United States	2015-Nov-17	A/Colorado/24/2015		Other Database Import	Jernigan,D.; Wentworth,D.; Katz,J.; Barnes,J.; Garten,R.; Xu,X.
EPI794094	HA	United States	2015-Nov-17	A/Colorado/24/2015		Other Database Import	Jernigan,D.; Wentworth,D.; Katz,J.; Barnes,J.; Garten,R.; Xu,X.
EPI794096	NP	United States	2015-Nov-17	A/Colorado/24/2015		Other Database Import	Jernigan,D.; Wentworth,D.; Katz,J.; Barnes,J.; Garten,R.; Xu,X.
EPI794098	NA	United States	2015-Nov-17	A/Colorado/24/2015		Other Database Import	Jernigan,D.; Wentworth,D.; Katz,J.; Barnes,J.; Garten,R.; Xu,X.
EPI794100	MP	United States	2015-Nov-17	A/Colorado/24/2015		Other Database Import	Jernigan,D.; Wentworth,D.; Katz,J.; Barnes,J.; Garten,R.; Xu,X.
EPI794102	NS	United States	2015-Nov-17	A/Colorado/24/2015		Other Database Import	Jernigan,D.; Wentworth,D.; Katz,J.; Barnes,J.; Garten,R.; Xu,X.
EPI794072	PB2	United States	2015-Nov-22	A/Colorado/23/2015		Other Database Import	Jernigan,D.; Wentworth,D.; Katz,J.; Barnes,J.; Garten,R.; Xu,X.
EPI794073	PB1	United States	2015-Nov-22	A/Colorado/23/2015		Other Database Import	Jernigan,D.; Wentworth,D.; Katz,J.; Barnes,J.; Garten,R.; Xu,X.
EPI794075	PA	United States	2015-Nov-22	A/Colorado/23/2015		Other Database Import	Jernigan,D.; Wentworth,D.; Katz,J.; Barnes,J.; Garten,R.; Xu,X.
EPI794078	HA	United States	2015-Nov-22	A/Colorado/23/2015		Other Database Import	Jernigan,D.; Wentworth,D.; Katz,J.; Barnes,J.; Garten,R.; Xu,X.
EPI794080	NP	United States	2015-Nov-22	A/Colorado/23/2015		Other Database Import	Jernigan,D.; Wentworth,D.; Katz,J.; Barnes,J.; Garten,R.; Xu,X.
EPI794082	NA	United States	2015-Nov-22	A/Colorado/23/2015		Other Database Import	Jernigan,D.; Wentworth,D.; Katz,J.; Barnes,J.; Garten,R.; Xu,X.
EPI794084	MP	United States	2015-Nov-22	A/Colorado/23/2015		Other Database Import	Jernigan,D.; Wentworth,D.; Katz,J.; Barnes,J.; Garten,R.; Xu,X.
EPI794086	NS	United States	2015-Nov-22	A/Colorado/23/2015		Other Database Import	Jernigan,D.; Wentworth,D.; Katz,J.; Barnes,J.; Garten,R.; Xu,X.
EPI916000	PB1	United States	2015-Nov-22	A/Colorado/23/2015		Other Database Import	Jernigan,D.; Wentworth,D.; Katz,J.; Barnes,J.; Garten,R.; Xu,X.
EPI916001	PA	United States	2015-Nov-22	A/Colorado/23/2015		Other Database Import	Jernigan,D.; Wentworth,D.; Katz,J.; Barnes,J.; Garten,R.; Xu,X.
EPI916002	HA	United States	2015-Nov-22	A/Colorado/23/2015		Other Database Import	Jernigan,D.; Wentworth,D.; Katz,J.; Barnes,J.; Garten,R.; Xu,X.
EPI916003	NP	United States	2015-Nov-22	A/Colorado/23/2015		Other Database Import	Jernigan,D.; Wentworth,D.; Katz,J.; Barnes,J.; Garten,R.; Xu,X.
EPI916004	NA	United States	2015-Nov-22	A/Colorado/23/2015		Other Database Import	Jernigan,D.; Wentworth,D.; Katz,J.; Barnes,J.; Garten,R.; Xu,X.
EPI916005	MP	United States	2015-Nov-22	A/Colorado/23/2015		Other Database Import	Jernigan,D.; Wentworth,D.; Katz,J.; Barnes,J.; Garten,R.; Xu,X.
EPI916006	NS	United States	2015-Nov-22	A/Colorado/23/2015		Other Database Import	Jernigan,D.; Wentworth,D.; Katz,J.; Barnes,J.; Garten,R.; Xu,X.
EPI794614	PB2	United States	2015-Nov-19	A/Colorado/21/2015		Other Database Import	Jernigan,D.; Wentworth,D.; Katz,J.; Barnes,J.; Garten,R.; Xu,X.
EPI794616	PB1	United States	2015-Nov-19	A/Colorado/21/2015		Other Database Import	Jernigan,D.; Wentworth,D.; Katz,J.; Barnes,J.; Garten,R.; Xu,X.
EPI794618	PA	United States	2015-Nov-19	A/Colorado/21/2015		Other Database Import	Jernigan,D.; Wentworth,D.; Katz,J.; Barnes,J.; Garten,R.; Xu,X.
EPI794621	HA	United States	2015-Nov-19	A/Colorado/21/2015		Other Database Import	Jernigan,D.; Wentworth,D.; Katz,J.; Barnes,J.; Garten,R.; Xu,X.
EPI794622	NP	United States	2015-Nov-19	A/Colorado/21/2015		Other Database Import	Jernigan,D.; Wentworth,D.; Katz,J.; Barnes,J.; Garten,R.; Xu,X.
EPI794624	NA	United States	2015-Nov-19	A/Colorado/21/2015		Other Database Import	Jernigan,D.; Wentworth,D.; Katz,J.; Barnes,J.; Garten,R.; Xu,X.
EPI794626	MP	United States	2015-Nov-19	A/Colorado/21/2015		Other Database Import	Jernigan,D.; Wentworth,D.; Katz,J.; Barnes,J.; Garten,R.; Xu,X.
EPI794627	NS	United States	2015-Nov-19	A/Colorado/21/2015		Other Database Import	Jernigan,D.; Wentworth,D.; Katz,J.; Barnes,J.; Garten,R.; Xu,X.
EPI794057	PB2	United States	2015-Nov-19	A/Colorado/21/2015		Other Database Import	Jernigan,D.; Wentworth,D.; Katz,J.; Barnes,J.; Garten,R.; Xu,X.
EPI794066	NA	United States	2015-Nov-19	A/Colorado/21/2015		Other Database Import	Jernigan,D.; Wentworth,D.; Katz,J.; Barnes,J.; Garten,R.; Xu,X.
EPI794068	MP	United States	2015-Nov-19	A/Colorado/21/2015		Other Database Import	Jernigan,D.; Wentworth,D.; Katz,J.; Barnes,J.; Garten,R.; Xu,X.
EPI794070	NS	United States	2015-Nov-19	A/Colorado/21/2015		Other Database Import	Jernigan,D.; Wentworth,D.; Katz,J.; Barnes,J.; Garten,R.; Xu,X.
EPI794058	PB1	United States	2015-Nov-19	A/Colorado/21/2015		Other Database Import	Jernigan,D.; Wentworth,D.; Katz,J.; Barnes,J.; Garten,R.; Xu,X.
EPI794060	PA	United States	2015-Nov-19	A/Colorado/21/2015		Other Database Import	Jernigan,D.; Wentworth,D.; Katz,J.; Barnes,J.; Garten,R.; Xu,X.
EPI794063	HA	United States	2015-Nov-19	A/Colorado/21/2015		Other Database Import	Jernigan,D.; Wentworth,D.; Katz,J.; Barnes,J.; Garten,R.; Xu,X.
EPI794064	NP	United States	2015-Nov-19	A/Colorado/21/2015		Other Database Import	Jernigan,D.; Wentworth,D.; Katz,J.; Barnes,J.; Garten,R.; Xu,X.
EPI794041	PB2	United States	2015-Nov-02	A/Louisiana/06/2015		Other Database Import	Jernigan,D.; Wentworth,D.; Katz,J.; Barnes,J.; Garten,R.; Xu,X.
EPI794052	NA	United States	2015-Nov-02	A/Louisiana/06/2015		Other Database Import	Jernigan,D.; Wentworth,D.; Katz,J.; Barnes,J.; Garten,R.; Xu,X.
EPI794053	MP	United States	2015-Nov-02	A/Louisiana/06/2015		Other Database Import	Jernigan,D.; Wentworth,D.; Katz,J.; Barnes,J.; Garten,R.; Xu,X.
EPI794055	NS	United States	2015-Nov-02	A/Louisiana/06/2015		Other Database Import	Jernigan,D.; Wentworth,D.; Katz,J.; Barnes,J.; Garten,R.; Xu,X.
EPI794043	PB1	United States	2015-Nov-02	A/Louisiana/06/2015		Other Database Import	Jernigan,D.; Wentworth,D.; Katz,J.; Barnes,J.; Garten,R.; Xu,X.
EPI794045	PA	United States	2015-Nov-02	A/Louisiana/06/2015		Other Database Import	Jernigan,D.; Wentworth,D.; Katz,J.; Barnes,J.; Garten,R.; Xu,X.
EPI794047	HA	United States	2015-Nov-02	A/Louisiana/06/2015		Other Database Import	Jernigan,D.; Wentworth,D.; Katz,J.; Barnes,J.; Garten,R.; Xu,X.
EPI794050	NP	United States	2015-Nov-02	A/Louisiana/06/2015		Other Database Import	Jernigan,D.; Wentworth,D.; Katz,J.; Barnes,J.; Garten,R.; Xu,X.
EPI795519	HA	United States	2015-Nov-02	A/Louisiana/06/2015		Other Database Import	Jernigan,D.; Wentworth,D.; Katz,J.; Barnes,J.; Garten,R.; Xu,X.
EPI795520	NP	United States	2015-Nov-02	A/Louisiana/06/2015		Other Database Import	Jernigan,D.; Wentworth,D.; Katz,J.; Barnes,J.; Garten,R.; Xu,X.
EPI795512	PB2	United States	2015-Nov-02	A/Louisiana/06/2015		Other Database Import	Jernigan,D.; Wentworth,D.; Katz,J.; Barnes,J.; Garten,R.; Xu,X.
EPI795514	PB1	United States	2015-Nov-02	A/Louisiana/06/2015		Other Database Import	Jernigan,D.; Wentworth,D.; Katz,J.; Barnes,J.; Garten,R.; Xu,X.
EPI795516	PA	United States	2015-Nov-02	A/Louisiana/06/2015		Other Database Import	Jernigan,D.; Wentworth,D.; Katz,J.; Barnes,J.; Garten,R.; Xu,X.
EPI795522	NA	United States	2015-Nov-02	A/Louisiana/06/2015		Other Database Import	Jernigan,D.; Wentworth,D.; Katz,J.; Barnes,J.; Garten,R.; Xu,X.
EPI795523	MP	United States	2015-Nov-02	A/Louisiana/06/2015		Other Database Import	Jernigan,D.; Wentworth,D.; Katz,J.; Barnes,J.; Garten,R.; Xu,X.
EPI795524	NS	United States	2015-Nov-02	A/Louisiana/06/2015		Other Database Import	Jernigan,D.; Wentworth,D.; Katz,J.; Barnes,J.; Garten,R.; Xu,X.
EPI793897	PB2	United States	2015-Dec-03	A/Washington/62/2015		Other Database Import	Jernigan,D.; Wentworth,D.; Katz,J.; Barnes,J.; Garten,R.; Xu,X.
EPI793900	PB1	United States	2015-Dec-03	A/Washington/62/2015		Other Database Import	Jernigan,D.; Wentworth,D.; Katz,J.; Barnes,J.; Garten,R.; Xu,X.
EPI793901	PA	United States	2015-Dec-03	A/Washington/62/2015		Other Database Import	Jernigan,D.; Wentworth,D.; Katz,J.; Barnes,J.; Garten,R.; Xu,X.
EPI793908	NA	United States	2015-Dec-03	A/Washington/62/2015		Other Database Import	Jernigan,D.; Wentworth,D.; Katz,J.; Barnes,J.; Garten,R.; Xu,X.
EPI793909	MP	United States	2015-Dec-03	A/Washington/62/2015		Other Database Import	Jernigan,D.; Wentworth,D.; Katz,J.; Barnes,J.; Garten,R.; Xu,X.
EPI793911	NS	United States	2015-Dec-03	A/Washington/62/2015		Other Database Import	Jernigan,D.; Wentworth,D.; Katz,J.; Barnes,J.; Garten,R.; Xu,X.
EPI793904	HA	United States	2015-Dec-03	A/Washington/62/2015		Other Database Import	Jernigan,D.; Wentworth,D.; Katz,J.; Barnes,J.; Garten,R.; Xu,X.
EPI793906	NP	United States	2015-Dec-03	A/Washington/62/2015		Other Database Import	Jernigan,D.; Wentworth,D.; Katz,J.; Barnes,J.; Garten,R.; Xu,X.
EPI794209	PB2	United States	2015-Dec-03	A/Washington/62/2015		Other Database Import	Jernigan,D.; Wentworth,D.; Katz,J.; Barnes,J.; Garten,R.; Xu,X.
EPI794214	NA	United States	2015-Dec-03	A/Washington/62/2015		Other Database Import	Jernigan,D.; Wentworth,D.; Katz,J.; Barnes,J.; Garten,R.; Xu,X.
EPI794215	MP	United States	2015-Dec-03	A/Washington/62/2015		Other Database Import	Jernigan,D.; Wentworth,D.; Katz,J.; Barnes,J.; Garten,R.; Xu,X.
EPI794216	NS	United States	2015-Dec-03	A/Washington/62/2015		Other Database Import	Jernigan,D.; Wentworth,D.; Katz,J.; Barnes,J.; Garten,R.; Xu,X.
EPI794210	PB1	United States	2015-Dec-03	A/Washington/62/2015		Other Database Import	Jernigan,D.; Wentworth,D.; Katz,J.; Barnes,J.; Garten,R.; Xu,X.
EPI794211	PA	United States	2015-Dec-03	A/Washington/62/2015		Other Database Import	Jernigan,D.; Wentworth,D.; Katz,J.; Barnes,J.; Garten,R.; Xu,X.
EPI794212	HA	United States	2015-Dec-03	A/Washington/62/2015		Other Database Import	Jernigan,D.; Wentworth,D.; Katz,J.; Barnes,J.; Garten,R.; Xu,X.
EPI794213	NP	United States	2015-Dec-03	A/Washington/62/2015		Other Database Import	Jernigan,D.; Wentworth,D.; Katz,J.; Barnes,J.; Garten,R.; Xu,X.
EPI795030	PB2	United States	2015-Nov-11	A/Texas/71/2015		Other Database Import	Jernigan,D.; Wentworth,D.; Katz,J.; Barnes,J.; Garten,R.; Xu,X.
EPI795031	PB1	United States	2015-Nov-11	A/Texas/71/2015		Other Database Import	Jernigan,D.; Wentworth,D.; Katz,J.; Barnes,J.; Garten,R.; Xu,X.
EPI795033	HA	United States	2015-Nov-11	A/Texas/71/2015		Other Database Import	Jernigan,D.; Wentworth,D.; Katz,J.; Barnes,J.; Garten,R.; Xu,X.
EPI795032	PA	United States	2015-Nov-11	A/Texas/71/2015		Other Database Import	Jernigan,D.; Wentworth,D.; Katz,J.; Barnes,J.; Garten,R.; Xu,X.
EPI795034	NP	United States	2015-Nov-11	A/Texas/71/2015		Other Database Import	Jernigan,D.; Wentworth,D.; Katz,J.; Barnes,J.; Garten,R.; Xu,X.
EPI795035	NA	United States	2015-Nov-11	A/Texas/71/2015		Other Database Import	Jernigan,D.; Wentworth,D.; Katz,J.; Barnes,J.; Garten,R.; Xu,X.
EPI795036	MP	United States	2015-Nov-11	A/Texas/71/2015		Other Database Import	Jernigan,D.; Wentworth,D.; Katz,J.; Barnes,J.; Garten,R.; Xu,X.
EPI795038	NS	United States	2015-Nov-11	A/Texas/71/2015		Other Database Import	Jernigan,D.; Wentworth,D.; Katz,J.; Barnes,J.; Garten,R.; Xu,X.
EPI795126	PB2	United States	2015-Nov-11	A/Texas/71/2015		Other Database Import	Jernigan,D.; Wentworth,D.; Katz,J.; Barnes,J.; Garten,R.; Xu,X.
EPI793880	PB1	United States	2015-Nov-11	A/Texas/71/2015		Other Database Import	Jernigan,D.; Wentworth,D.; Katz,J.; Barnes,J.; Garten,R.; Xu,X.
EPI793882	PA	United States	2015-Nov-11	A/Texas/71/2015		Other Database Import	Jernigan,D.; Wentworth,D.; Katz,J.; Barnes,J.; Garten,R.; Xu,X.
EPI793884	HA	United States	2015-Nov-11	A/Texas/71/2015		Other Database Import	Jernigan,D.; Wentworth,D.; Katz,J.; Barnes,J.; Garten,R.; Xu,X.
EPI793885	NP	United States	2015-Nov-11	A/Texas/71/2015		Other Database Import	Jernigan,D.; Wentworth,D.; Katz,J.; Barnes,J.; Garten,R.; Xu,X.
EPI793886	NA	United States	2015-Nov-11	A/Texas/71/2015		Other Database Import	Jernigan,D.; Wentworth,D.; Katz,J.; Barnes,J.; Garten,R.; Xu,X.
EPI793887	MP	United States	2015-Nov-11	A/Texas/71/2015		Other Database Import	Jernigan,D.; Wentworth,D.; Katz,J.; Barnes,J.; Garten,R.; Xu,X.
EPI793888	NS	United States	2015-Nov-11	A/Texas/71/2015		Other Database Import	Jernigan,D.; Wentworth,D.; Katz,J.; Barnes,J.; Garten,R.; Xu,X.
EPI795535	HA	United States	2015-Nov-02	A/Florida/86/2015		Other Database Import	Jernigan,D.; Wentworth,D.; Katz,J.; Barnes,J.; Garten,R.; Xu,X.
EPI795536	NP	United States	2015-Nov-02	A/Florida/86/2015		Other Database Import	Jernigan,D.; Wentworth,D.; Katz,J.; Barnes,J.; Garten,R.; Xu,X.
EPI795532	PB2	United States	2015-Nov-02	A/Florida/86/2015		Other Database Import	Jernigan,D.; Wentworth,D.; Katz,J.; Barnes,J.; Garten,R.; Xu,X.
EPI795533	PB1	United States	2015-Nov-02	A/Florida/86/2015		Other Database Import	Jernigan,D.; Wentworth,D.; Katz,J.; Barnes,J.; Garten,R.; Xu,X.
EPI795534	PA	United States	2015-Nov-02	A/Florida/86/2015		Other Database Import	Jernigan,D.; Wentworth,D.; Katz,J.; Barnes,J.; Garten,R.; Xu,X.
EPI795537	NA	United States	2015-Nov-02	A/Florida/86/2015		Other Database Import	Jernigan,D.; Wentworth,D.; Katz,J.; Barnes,J.; Garten,R.; Xu,X.
EPI795538	MP	United States	2015-Nov-02	A/Florida/86/2015		Other Database Import	Jernigan,D.; Wentworth,D.; Katz,J.; Barnes,J.; Garten,R.; Xu,X.
EPI795539	NS	United States	2015-Nov-02	A/Florida/86/2015		Other Database Import	Jernigan,D.; Wentworth,D.; Katz,J.; Barnes,J.; Garten,R.; Xu,X.
EPI793829	PB2	United States	2015-Nov-02	A/Florida/86/2015		Other Database Import	Jernigan,D.; Wentworth,D.; Katz,J.; Barnes,J.; Garten,R.; Xu,X.
EPI793831	PB1	United States	2015-Nov-02	A/Florida/86/2015		Other Database Import	Jernigan,D.; Wentworth,D.; Katz,J.; Barnes,J.; Garten,R.; Xu,X.
EPI793833	PA	United States	2015-Nov-02	A/Florida/86/2015		Other Database Import	Jernigan,D.; Wentworth,D.; Katz,J.; Barnes,J.; Garten,R.; Xu,X.
EPI793836	HA	United States	2015-Nov-02	A/Florida/86/2015		Other Database Import	Jernigan,D.; Wentworth,D.; Katz,J.; Barnes,J.; Garten,R.; Xu,X.
EPI793837	NP	United States	2015-Nov-02	A/Florida/86/2015		Other Database Import	Jernigan,D.; Wentworth,D.; Katz,J.; Barnes,J.; Garten,R.; Xu,X.
EPI793839	NA	United States	2015-Nov-02	A/Florida/86/2015		Other Database Import	Jernigan,D.; Wentworth,D.; Katz,J.; Barnes,J.; Garten,R.; Xu,X.
EPI793841	MP	United States	2015-Nov-02	A/Florida/86/2015		Other Database Import	Jernigan,D.; Wentworth,D.; Katz,J.; Barnes,J.; Garten,R.; Xu,X.
EPI793843	NS	United States	2015-Nov-02	A/Florida/86/2015		Other Database Import	Jernigan,D.; Wentworth,D.; Katz,J.; Barnes,J.; Garten,R.; Xu,X.
EPI793518	PA	United States	2015-Nov-18	A/Oklahoma/21/2015		Other Database Import	Jernigan,D.; Wentworth,D.; Katz,J.; Barnes,J.; Garten,R.; Xu,X.
EPI802604	NP	United States	2015-Nov-18	A/Oklahoma/21/2015		Other Database Import	Jernigan,D.; Wentworth,D.; Katz,J.; Barnes,J.; Garten,R.; Xu,X.
EPI802606	NA	United States	2015-Nov-18	A/Oklahoma/21/2015		Other Database Import	Jernigan,D.; Wentworth,D.; Katz,J.; Barnes,J.; Garten,R.; Xu,X.
EPI802609	MP	United States	2015-Nov-18	A/Oklahoma/21/2015		Other Database Import	Jernigan,D.; Wentworth,D.; Katz,J.; Barnes,J.; Garten,R.; Xu,X.
EPI802612	NS	United States	2015-Nov-18	A/Oklahoma/21/2015		Other Database Import	Jernigan,D.; Wentworth,D.; Katz,J.; Barnes,J.; Garten,R.; Xu,X.
EPI802593	PB2	United States	2015-Nov-18	A/Oklahoma/21/2015		Other Database Import	Jernigan,D.; Wentworth,D.; Katz,J.; Barnes,J.; Garten,R.; Xu,X.
EPI802596	PB1	United States	2015-Nov-18	A/Oklahoma/21/2015		Other Database Import	Jernigan,D.; Wentworth,D.; Katz,J.; Barnes,J.; Garten,R.; Xu,X.
EPI802600	HA	United States	2015-Nov-18	A/Oklahoma/21/2015		Other Database Import	Jernigan,D.; Wentworth,D.; Katz,J.; Barnes,J.; Garten,R.; Xu,X.
EPI796132	PB2	United States	2015-Nov-23	A/Pennsylvania/50/2015		Other Database Import	Jernigan,D.; Wentworth,D.; Katz,J.; Barnes,J.; Garten,R.; Xu,X.
EPI796133	PB1	United States	2015-Nov-23	A/Pennsylvania/50/2015		Other Database Import	Jernigan,D.; Wentworth,D.; Katz,J.; Barnes,J.; Garten,R.; Xu,X.
EPI796134	PA	United States	2015-Nov-23	A/Pennsylvania/50/2015		Other Database Import	Jernigan,D.; Wentworth,D.; Katz,J.; Barnes,J.; Garten,R.; Xu,X.
EPI796135	HA	United States	2015-Nov-23	A/Pennsylvania/50/2015		Other Database Import	Jernigan,D.; Wentworth,D.; Katz,J.; Barnes,J.; Garten,R.; Xu,X.
EPI796136	NP	United States	2015-Nov-23	A/Pennsylvania/50/2015		Other Database Import	Jernigan,D.; Wentworth,D.; Katz,J.; Barnes,J.; Garten,R.; Xu,X.
EPI796137	NA	United States	2015-Nov-23	A/Pennsylvania/50/2015		Other Database Import	Jernigan,D.; Wentworth,D.; Katz,J.; Barnes,J.; Garten,R.; Xu,X.
EPI796138	MP	United States	2015-Nov-23	A/Pennsylvania/50/2015		Other Database Import	Jernigan,D.; Wentworth,D.; Katz,J.; Barnes,J.; Garten,R.; Xu,X.
EPI796140	NS	United States	2015-Nov-23	A/Pennsylvania/50/2015		Other Database Import	Jernigan,D.; Wentworth,D.; Katz,J.; Barnes,J.; Garten,R.; Xu,X.
EPI794001	NS	United States	2015-Nov-23	A/Pennsylvania/50/2015		Other Database Import	Jernigan,D.; Wentworth,D.; Katz,J.; Barnes,J.; Garten,R.; Xu,X.
EPI793508	HA	United States	2015-Nov-23	A/Pennsylvania/50/2015		Other Database Import	Jernigan,D.; Wentworth,D.; Katz,J.; Barnes,J.; Garten,R.; Xu,X.
EPI793510	NP	United States	2015-Nov-23	A/Pennsylvania/50/2015		Other Database Import	Jernigan,D.; Wentworth,D.; Katz,J.; Barnes,J.; Garten,R.; Xu,X.
EPI793513	NA	United States	2015-Nov-23	A/Pennsylvania/50/2015		Other Database Import	Jernigan,D.; Wentworth,D.; Katz,J.; Barnes,J.; Garten,R.; Xu,X.
EPI793514	MP	United States	2015-Nov-23	A/Pennsylvania/50/2015		Other Database Import	Jernigan,D.; Wentworth,D.; Katz,J.; Barnes,J.; Garten,R.; Xu,X.
EPI793501	PB2	United States	2015-Nov-23	A/Pennsylvania/50/2015		Other Database Import	Jernigan,D.; Wentworth,D.; Katz,J.; Barnes,J.; Garten,R.; Xu,X.
EPI793503	PB1	United States	2015-Nov-23	A/Pennsylvania/50/2015		Other Database Import	Jernigan,D.; Wentworth,D.; Katz,J.; Barnes,J.; Garten,R.; Xu,X.
EPI793505	PA	United States	2015-Nov-23	A/Pennsylvania/50/2015		Other Database Import	Jernigan,D.; Wentworth,D.; Katz,J.; Barnes,J.; Garten,R.; Xu,X.
EPI793497	MP	United States	2015-Dec-08	A/Texas/75/2015		Other Database Import	Jernigan,D.; Wentworth,D.; Katz,J.; Barnes,J.; Garten,R.; Xu,X.
EPI793912	PB2	United States	2015-Dec-08	A/Texas/75/2015		Other Database Import	Jernigan,D.; Wentworth,D.; Katz,J.; Barnes,J.; Garten,R.; Xu,X.
EPI793915	PB1	United States	2015-Dec-08	A/Texas/75/2015		Other Database Import	Jernigan,D.; Wentworth,D.; Katz,J.; Barnes,J.; Garten,R.; Xu,X.
EPI793916	PA	United States	2015-Dec-08	A/Texas/75/2015		Other Database Import	Jernigan,D.; Wentworth,D.; Katz,J.; Barnes,J.; Garten,R.; Xu,X.
EPI793922	NA	United States	2015-Dec-08	A/Texas/75/2015		Other Database Import	Jernigan,D.; Wentworth,D.; Katz,J.; Barnes,J.; Garten,R.; Xu,X.
EPI793918	HA	United States	2015-Dec-08	A/Texas/75/2015		Other Database Import	Jernigan,D.; Wentworth,D.; Katz,J.; Barnes,J.; Garten,R.; Xu,X.
EPI793920	NP	United States	2015-Dec-08	A/Texas/75/2015		Other Database Import	Jernigan,D.; Wentworth,D.; Katz,J.; Barnes,J.; Garten,R.; Xu,X.
EPI793499	NS	United States	2015-Dec-08	A/Texas/75/2015		Other Database Import	Jernigan,D.; Wentworth,D.; Katz,J.; Barnes,J.; Garten,R.; Xu,X.
EPI793310	PB2	United States	2015-Nov-01	A/Washington/61/2015		Other Database Import	Jernigan,D.; Wentworth,D.; Katz,J.; Barnes,J.; Garten,R.; Xu,X.
EPI793312	PB1	United States	2015-Nov-01	A/Washington/61/2015		Other Database Import	Jernigan,D.; Wentworth,D.; Katz,J.; Barnes,J.; Garten,R.; Xu,X.
EPI794723	PA	United States	2015-Nov-01	A/Washington/61/2015		Other Database Import	Jernigan,D.; Wentworth,D.; Katz,J.; Barnes,J.; Garten,R.; Xu,X.
EPI794751	NP	United States	2015-Nov-01	A/Washington/61/2015		Other Database Import	Jernigan,D.; Wentworth,D.; Katz,J.; Barnes,J.; Garten,R.; Xu,X.
EPI794752	NA	United States	2015-Nov-01	A/Washington/61/2015		Other Database Import	Jernigan,D.; Wentworth,D.; Katz,J.; Barnes,J.; Garten,R.; Xu,X.
EPI794788	NS	United States	2015-Nov-01	A/Washington/61/2015		Other Database Import	Jernigan,D.; Wentworth,D.; Katz,J.; Barnes,J.; Garten,R.; Xu,X.
EPI802735	HA	United States	2015-Nov-01	A/Washington/61/2015		Other Database Import	Jernigan,D.; Wentworth,D.; Katz,J.; Barnes,J.; Garten,R.; Xu,X.
EPI802737	MP	United States	2015-Nov-01	A/Washington/61/2015		Other Database Import	Jernigan,D.; Wentworth,D.; Katz,J.; Barnes,J.; Garten,R.; Xu,X.
EPI794000	PB2	United States	2015-Nov-01	A/Iowa/54/2015		Other Database Import	Jernigan,D.; Wentworth,D.; Katz,J.; Barnes,J.; Garten,R.; Xu,X.
EPI795844	PB1	United States	2015-Nov-01	A/Iowa/54/2015		Other Database Import	Jernigan,D.; Wentworth,D.; Katz,J.; Barnes,J.; Garten,R.; Xu,X.
EPI795846	PA	United States	2015-Nov-01	A/Iowa/54/2015		Other Database Import	Jernigan,D.; Wentworth,D.; Katz,J.; Barnes,J.; Garten,R.; Xu,X.
EPI795847	NA	United States	2015-Nov-01	A/Iowa/54/2015		Other Database Import	Jernigan,D.; Wentworth,D.; Katz,J.; Barnes,J.; Garten,R.; Xu,X.
EPI795850	NS	United States	2015-Nov-01	A/Iowa/54/2015		Other Database Import	Jernigan,D.; Wentworth,D.; Katz,J.; Barnes,J.; Garten,R.; Xu,X.
EPI795851	PB2	United States	2015-Nov-01	A/Iowa/54/2015		Other Database Import	Jernigan,D.; Wentworth,D.; Katz,J.; Barnes,J.; Garten,R.; Xu,X.
EPI795853	PB1	United States	2015-Nov-01	A/Iowa/54/2015		Other Database Import	Jernigan,D.; Wentworth,D.; Katz,J.; Barnes,J.; Garten,R.; Xu,X.
EPI795855	PA	United States	2015-Nov-01	A/Iowa/54/2015		Other Database Import	Jernigan,D.; Wentworth,D.; Katz,J.; Barnes,J.; Garten,R.; Xu,X.
EPI795857	HA	United States	2015-Nov-01	A/Iowa/54/2015		Other Database Import	Jernigan,D.; Wentworth,D.; Katz,J.; Barnes,J.; Garten,R.; Xu,X.
EPI795858	NP	United States	2015-Nov-01	A/Iowa/54/2015		Other Database Import	Jernigan,D.; Wentworth,D.; Katz,J.; Barnes,J.; Garten,R.; Xu,X.
EPI795860	NA	United States	2015-Nov-01	A/Iowa/54/2015		Other Database Import	Jernigan,D.; Wentworth,D.; Katz,J.; Barnes,J.; Garten,R.; Xu,X.
EPI795861	MP	United States	2015-Nov-01	A/Iowa/54/2015		Other Database Import	Jernigan,D.; Wentworth,D.; Katz,J.; Barnes,J.; Garten,R.; Xu,X.
EPI795863	NS	United States	2015-Nov-01	A/Iowa/54/2015		Other Database Import	Jernigan,D.; Wentworth,D.; Katz,J.; Barnes,J.; Garten,R.; Xu,X.
EPI789745	HA	United States	2015-Nov-01	A/Iowa/54/2015		Other Database Import	Jernigan,D.; Wentworth,D.; Katz,J.; Barnes,J.; Garten,R.; Xu,X.
EPI789747	NP	United States	2015-Nov-01	A/Iowa/54/2015		Other Database Import	Jernigan,D.; Wentworth,D.; Katz,J.; Barnes,J.; Garten,R.; Xu,X.
EPI789751	MP	United States	2015-Nov-01	A/Iowa/54/2015		Other Database Import	Jernigan,D.; Wentworth,D.; Katz,J.; Barnes,J.; Garten,R.; Xu,X.
EPI795876	PB2	United States	2015-Nov-02	A/Hawaii/77/2015		Other Database Import	Jernigan,D.; Wentworth,D.; Katz,J.; Barnes,J.; Garten,R.; Xu,X.
EPI795877	PB1	United States	2015-Nov-02	A/Hawaii/77/2015		Other Database Import	Jernigan,D.; Wentworth,D.; Katz,J.; Barnes,J.; Garten,R.; Xu,X.
EPI795878	HA	United States	2015-Nov-02	A/Hawaii/77/2015		Other Database Import	Jernigan,D.; Wentworth,D.; Katz,J.; Barnes,J.; Garten,R.; Xu,X.
EPI795879	NP	United States	2015-Nov-02	A/Hawaii/77/2015		Other Database Import	Jernigan,D.; Wentworth,D.; Katz,J.; Barnes,J.; Garten,R.; Xu,X.
EPI795880	NA	United States	2015-Nov-02	A/Hawaii/77/2015		Other Database Import	Jernigan,D.; Wentworth,D.; Katz,J.; Barnes,J.; Garten,R.; Xu,X.
EPI795883	MP	United States	2015-Nov-02	A/Hawaii/77/2015		Other Database Import	Jernigan,D.; Wentworth,D.; Katz,J.; Barnes,J.; Garten,R.; Xu,X.
EPI795884	NS	United States	2015-Nov-02	A/Hawaii/77/2015		Other Database Import	Jernigan,D.; Wentworth,D.; Katz,J.; Barnes,J.; Garten,R.; Xu,X.
EPI789252	PA	United States	2015-Nov-02	A/Hawaii/77/2015		Other Database Import	Jernigan,D.; Wentworth,D.; Katz,J.; Barnes,J.; Garten,R.; Xu,X.
EPI787193	PA	Cote d'Ivoire	2015-Nov-17	A/Cote D'Ivoire/1998/2015	Pasteur Institut of Côte d'Ivoire	Centers for Disease Control and Prevention
EPI787194	PB2	Cote d'Ivoire	2015-Nov-17	A/Cote D'Ivoire/1998/2015	Pasteur Institut of Côte d'Ivoire	Centers for Disease Control and Prevention
EPI787195	PB1	Cote d'Ivoire	2015-Nov-17	A/Cote D'Ivoire/1998/2015	Pasteur Institut of Côte d'Ivoire	Centers for Disease Control and Prevention
EPI787190	NP	Cote d'Ivoire	2015-Nov-17	A/Cote D'Ivoire/1998/2015	Pasteur Institut of Côte d'Ivoire	Centers for Disease Control and Prevention
EPI787191	NS	Cote d'Ivoire	2015-Nov-17	A/Cote D'Ivoire/1998/2015	Pasteur Institut of Côte d'Ivoire	Centers for Disease Control and Prevention
EPI787192	MP	Cote d'Ivoire	2015-Nov-17	A/Cote D'Ivoire/1998/2015	Pasteur Institut of Côte d'Ivoire	Centers for Disease Control and Prevention
EPI787196	NA	Cote d'Ivoire	2015-Nov-17	A/Cote D'Ivoire/1998/2015	Pasteur Institut of Côte d'Ivoire	Centers for Disease Control and Prevention
EPI787197	HA	Cote d'Ivoire	2015-Nov-17	A/Cote D'Ivoire/1998/2015	Pasteur Institut of Côte d'Ivoire	Centers for Disease Control and Prevention
EPI782697	NP	Malaysia	2015-Nov-22	A/Malaysia/69722/2015	University Malaya	WHO Collaborating Centre for Reference and Research on Influenza	Deng,Y-M,; Iannello,P.; Spirason,N.; Lau,H.; Komadina,N.
EPI782698	NS	Malaysia	2015-Nov-22	A/Malaysia/69722/2015	University Malaya	WHO Collaborating Centre for Reference and Research on Influenza	Deng,Y-M,; Iannello,P.; Spirason,N.; Lau,H.; Komadina,N.
EPI782699	MP	Malaysia	2015-Nov-22	A/Malaysia/69722/2015	University Malaya	WHO Collaborating Centre for Reference and Research on Influenza	Deng,Y-M,; Iannello,P.; Spirason,N.; Lau,H.; Komadina,N.
EPI782700	PA	Malaysia	2015-Nov-22	A/Malaysia/69722/2015	University Malaya	WHO Collaborating Centre for Reference and Research on Influenza	Deng,Y-M,; Iannello,P.; Spirason,N.; Lau,H.; Komadina,N.
EPI782701	PB2	Malaysia	2015-Nov-22	A/Malaysia/69722/2015	University Malaya	WHO Collaborating Centre for Reference and Research on Influenza	Deng,Y-M,; Iannello,P.; Spirason,N.; Lau,H.; Komadina,N.
EPI782702	PB1	Malaysia	2015-Nov-22	A/Malaysia/69722/2015	University Malaya	WHO Collaborating Centre for Reference and Research on Influenza	Deng,Y-M,; Iannello,P.; Spirason,N.; Lau,H.; Komadina,N.
EPI868908	NA	Malaysia	2015-Nov-22	A/Malaysia/69722/2015	University Malaya	WHO Collaborating Centre for Reference and Research on Influenza	Deng,Y-M,; Iannello,P.; Spirason,N.; Lau,H.; Komadina,N.
EPI868909	HA	Malaysia	2015-Nov-22	A/Malaysia/69722/2015	University Malaya	WHO Collaborating Centre for Reference and Research on Influenza	Deng,Y-M,; Iannello,P.; Spirason,N.; Lau,H.; Komadina,N.
EPI782691	NP	Australia	2015-Dec-05	A/Newcastle/64/2015	John Hunter Hospital	WHO Collaborating Centre for Reference and Research on Influenza	Deng,Y-M,; Iannello,P.; Spirason,N.; Lau,H.; Komadina,N.
EPI782692	NS	Australia	2015-Dec-05	A/Newcastle/64/2015	John Hunter Hospital	WHO Collaborating Centre for Reference and Research on Influenza	Deng,Y-M,; Iannello,P.; Spirason,N.; Lau,H.; Komadina,N.
EPI782693	MP	Australia	2015-Dec-05	A/Newcastle/64/2015	John Hunter Hospital	WHO Collaborating Centre for Reference and Research on Influenza	Deng,Y-M,; Iannello,P.; Spirason,N.; Lau,H.; Komadina,N.
EPI782694	PA	Australia	2015-Dec-05	A/Newcastle/64/2015	John Hunter Hospital	WHO Collaborating Centre for Reference and Research on Influenza	Deng,Y-M,; Iannello,P.; Spirason,N.; Lau,H.; Komadina,N.
EPI782695	PB2	Australia	2015-Dec-05	A/Newcastle/64/2015	John Hunter Hospital	WHO Collaborating Centre for Reference and Research on Influenza	Deng,Y-M,; Iannello,P.; Spirason,N.; Lau,H.; Komadina,N.
EPI782696	PB1	Australia	2015-Dec-05	A/Newcastle/64/2015	John Hunter Hospital	WHO Collaborating Centre for Reference and Research on Influenza	Deng,Y-M,; Iannello,P.; Spirason,N.; Lau,H.; Komadina,N.
EPI868919	NA	Australia	2015-Dec-05	A/Newcastle/64/2015	John Hunter Hospital	WHO Collaborating Centre for Reference and Research on Influenza	Deng,Y-M,; Iannello,P.; Spirason,N.; Lau,H.; Komadina,N.
EPI868920	HA	Australia	2015-Dec-05	A/Newcastle/64/2015	John Hunter Hospital	WHO Collaborating Centre for Reference and Research on Influenza	Deng,Y-M,; Iannello,P.; Spirason,N.; Lau,H.; Komadina,N.
EPI782646	PA	Cambodia	2015-Nov-03	A/Cambodia/FSS31603/2015	Institute Pasteur du Cambodia	WHO Collaborating Centre for Reference and Research on Influenza	Deng,Y-M,; Iannello,P.; Spirason,N.; Lau,H.; Komadina,N.
EPI782647	PB2	Cambodia	2015-Nov-03	A/Cambodia/FSS31603/2015	Institute Pasteur du Cambodia	WHO Collaborating Centre for Reference and Research on Influenza	Deng,Y-M,; Iannello,P.; Spirason,N.; Lau,H.; Komadina,N.
EPI782648	PB1	Cambodia	2015-Nov-03	A/Cambodia/FSS31603/2015	Institute Pasteur du Cambodia	WHO Collaborating Centre for Reference and Research on Influenza	Deng,Y-M,; Iannello,P.; Spirason,N.; Lau,H.; Komadina,N.
EPI782643	NP	Cambodia	2015-Nov-03	A/Cambodia/FSS31603/2015	Institute Pasteur du Cambodia	WHO Collaborating Centre for Reference and Research on Influenza	Deng,Y-M,; Iannello,P.; Spirason,N.; Lau,H.; Komadina,N.
EPI782644	NS	Cambodia	2015-Nov-03	A/Cambodia/FSS31603/2015	Institute Pasteur du Cambodia	WHO Collaborating Centre for Reference and Research on Influenza	Deng,Y-M,; Iannello,P.; Spirason,N.; Lau,H.; Komadina,N.
EPI782645	MP	Cambodia	2015-Nov-03	A/Cambodia/FSS31603/2015	Institute Pasteur du Cambodia	WHO Collaborating Centre for Reference and Research on Influenza	Deng,Y-M,; Iannello,P.; Spirason,N.; Lau,H.; Komadina,N.
EPI868900	NA	Cambodia	2015-Nov-03	A/Cambodia/FSS31603/2015	Institute Pasteur du Cambodia	WHO Collaborating Centre for Reference and Research on Influenza	Deng,Y-M,; Iannello,P.; Spirason,N.; Lau,H.; Komadina,N.
EPI868901	HA	Cambodia	2015-Nov-03	A/Cambodia/FSS31603/2015	Institute Pasteur du Cambodia	WHO Collaborating Centre for Reference and Research on Influenza	Deng,Y-M,; Iannello,P.; Spirason,N.; Lau,H.; Komadina,N.
EPI778036	HA	Kenya	2015-Nov-03	A/Kenya/007/2015		Other Database Import	Bulimo,W.D.; Opanda,S.M.; Majanja,J.M.; Omondi,M.W.
EPI778044	MP	Kenya	2015-Nov-03	A/Kenya/007/2015		Other Database Import	Bulimo,W.D.; Opanda,S.M.; Majanja,J.M.; Omondi,M.W.
EPI778051	NA	Kenya	2015-Nov-03	A/Kenya/007/2015		Other Database Import	Bulimo,W.D.; Opanda,S.M.; Majanja,J.M.; Omondi,M.W.
EPI777978	NA	Japan	2015-Nov-09	A/KAWASAKI/57/2015	Kawasaki City Institute of Public Health	National Institute of Infectious Diseases (NIID)	Takashita,Emi; Fujisaki,Seiichiro; Shirakura,Masayuki; Watanabe,Shinji; Odagiri,Takato
EPI777979	HA	Japan	2015-Nov-09	A/KAWASAKI/57/2015	Kawasaki City Institute of Public Health	National Institute of Infectious Diseases (NIID)	Takashita,Emi; Fujisaki,Seiichiro; Shirakura,Masayuki; Watanabe,Shinji; Odagiri,Takato
EPI775860	PB1	China	2015-Nov-11	A/Liaoning-Shuangta/1505/2015	WHO Chinese National Influenza Center	Centers for Disease Control and Prevention
EPI775857	NP	China	2015-Nov-11	A/Liaoning-Shuangta/1505/2015	WHO Chinese National Influenza Center	Centers for Disease Control and Prevention
EPI775858	NS	China	2015-Nov-11	A/Liaoning-Shuangta/1505/2015	WHO Chinese National Influenza Center	Centers for Disease Control and Prevention
EPI775859	MP	China	2015-Nov-11	A/Liaoning-Shuangta/1505/2015	WHO Chinese National Influenza Center	Centers for Disease Control and Prevention
EPI775861	NA	China	2015-Nov-11	A/Liaoning-Shuangta/1505/2015	WHO Chinese National Influenza Center	Centers for Disease Control and Prevention
EPI775862	HA	China	2015-Nov-11	A/Liaoning-Shuangta/1505/2015	WHO Chinese National Influenza Center	Centers for Disease Control and Prevention
EPI775449	NP	Zambia	2015-Nov-11	A/Zambia/0002/2015	University Teaching Hospital	Centers for Disease Control and Prevention
EPI775450	NS	Zambia	2015-Nov-11	A/Zambia/0002/2015	University Teaching Hospital	Centers for Disease Control and Prevention
EPI775451	MP	Zambia	2015-Nov-11	A/Zambia/0002/2015	University Teaching Hospital	Centers for Disease Control and Prevention
EPI775452	PA	Zambia	2015-Nov-11	A/Zambia/0002/2015	University Teaching Hospital	Centers for Disease Control and Prevention
EPI775453	PB2	Zambia	2015-Nov-11	A/Zambia/0002/2015	University Teaching Hospital	Centers for Disease Control and Prevention
EPI775454	PB1	Zambia	2015-Nov-11	A/Zambia/0002/2015	University Teaching Hospital	Centers for Disease Control and Prevention
EPI775455	NA	Zambia	2015-Nov-11	A/Zambia/0002/2015	University Teaching Hospital	Centers for Disease Control and Prevention
EPI775456	HA	Zambia	2015-Nov-11	A/Zambia/0002/2015	University Teaching Hospital	Centers for Disease Control and Prevention
EPI773300	HA	Italy	2015-Dec-10	A/Bari/1/2015	UOC Policlinico di Bari DIMO	University of Bari	Chironna,M.;De Robertis,A.L.;Pepe,D.A.
EPI771265	NP	United States	2015-Dec-02	A/Ohio/31/2015	Ohio Department of Health Laboratories	Centers for Disease Control and Prevention
EPI771266	NS	United States	2015-Dec-02	A/Ohio/31/2015	Ohio Department of Health Laboratories	Centers for Disease Control and Prevention
EPI771267	MP	United States	2015-Dec-02	A/Ohio/31/2015	Ohio Department of Health Laboratories	Centers for Disease Control and Prevention
EPI771271	NA	United States	2015-Dec-02	A/Ohio/31/2015	Ohio Department of Health Laboratories	Centers for Disease Control and Prevention
EPI771272	HA	United States	2015-Dec-02	A/Ohio/31/2015	Ohio Department of Health Laboratories	Centers for Disease Control and Prevention
EPI771268	PA	United States	2015-Dec-02	A/Ohio/31/2015	Ohio Department of Health Laboratories	Centers for Disease Control and Prevention
EPI771269	PB2	United States	2015-Dec-02	A/Ohio/31/2015	Ohio Department of Health Laboratories	Centers for Disease Control and Prevention
EPI771270	PB1	United States	2015-Dec-02	A/Ohio/31/2015	Ohio Department of Health Laboratories	Centers for Disease Control and Prevention
EPI770933	PA	United States	2015-Dec-26	A/Connecticut/09/2015	Connecticut Department. of Public Health	Centers for Disease Control and Prevention
EPI770934	PB2	United States	2015-Dec-26	A/Connecticut/09/2015	Connecticut Department. of Public Health	Centers for Disease Control and Prevention
EPI770935	PB1	United States	2015-Dec-26	A/Connecticut/09/2015	Connecticut Department. of Public Health	Centers for Disease Control and Prevention
EPI770930	NP	United States	2015-Dec-26	A/Connecticut/09/2015	Connecticut Department. of Public Health	Centers for Disease Control and Prevention
EPI770931	NS	United States	2015-Dec-26	A/Connecticut/09/2015	Connecticut Department. of Public Health	Centers for Disease Control and Prevention
EPI770932	MP	United States	2015-Dec-26	A/Connecticut/09/2015	Connecticut Department. of Public Health	Centers for Disease Control and Prevention
EPI770936	NA	United States	2015-Dec-26	A/Connecticut/09/2015	Connecticut Department. of Public Health	Centers for Disease Control and Prevention
EPI770937	HA	United States	2015-Dec-26	A/Connecticut/09/2015	Connecticut Department. of Public Health	Centers for Disease Control and Prevention
EPI770207	NP	France	2015-Dec-16	A/Nord_Pas_de_Calais/2518/2015		Institut Pasteur
EPI770208	NS	France	2015-Dec-16	A/Nord_Pas_de_Calais/2518/2015		Institut Pasteur
EPI770209	MP	France	2015-Dec-16	A/Nord_Pas_de_Calais/2518/2015		Institut Pasteur
EPI770210	PA	France	2015-Dec-16	A/Nord_Pas_de_Calais/2518/2015		Institut Pasteur
EPI770211	PB2	France	2015-Dec-16	A/Nord_Pas_de_Calais/2518/2015		Institut Pasteur
EPI770212	PB1	France	2015-Dec-16	A/Nord_Pas_de_Calais/2518/2015		Institut Pasteur
EPI770213	NA	France	2015-Dec-16	A/Nord_Pas_de_Calais/2518/2015		Institut Pasteur
EPI770214	HA	France	2015-Dec-16	A/Nord_Pas_de_Calais/2518/2015		Institut Pasteur
EPI769513	HA	Oman	2015-Dec-29	A/Oman/7815/2015	Central Public Health Laboratory, Ministry of Health	Crick Worldwide Influenza Centre
EPI769514	NA	Oman	2015-Dec-29	A/Oman/7815/2015	Central Public Health Laboratory, Ministry of Health	Crick Worldwide Influenza Centre
EPI769511	HA	Oman	2015-Dec-29	A/Oman/7815/2015	Central Public Health Laboratory, Ministry of Health	Crick Worldwide Influenza Centre
EPI769512	NA	Oman	2015-Dec-29	A/Oman/7815/2015	Central Public Health Laboratory, Ministry of Health	Crick Worldwide Influenza Centre
EPI769509	HA	Oman	2015-Dec-27	A/Oman/7703/2015	Central Public Health Laboratory, Ministry of Health	Crick Worldwide Influenza Centre
EPI769510	NA	Oman	2015-Dec-27	A/Oman/7703/2015	Central Public Health Laboratory, Ministry of Health	Crick Worldwide Influenza Centre
EPI769507	HA	Oman	2015-Dec-27	A/Oman/7703/2015	Central Public Health Laboratory, Ministry of Health	Crick Worldwide Influenza Centre
EPI769508	NA	Oman	2015-Dec-27	A/Oman/7703/2015	Central Public Health Laboratory, Ministry of Health	Crick Worldwide Influenza Centre
EPI769505	HA	Oman	2015-Dec-22	A/Oman/7517/2015	Central Public Health Laboratory, Ministry of Health	Crick Worldwide Influenza Centre
EPI769506	NA	Oman	2015-Dec-22	A/Oman/7517/2015	Central Public Health Laboratory, Ministry of Health	Crick Worldwide Influenza Centre
EPI765138	MP	Sri Lanka	2015-Nov-29	A/Sri Lanka/61/2015	Medical Research Institute	WHO Collaborating Centre for Reference and Research on Influenza	Deng,Y-M; Iannello,P.; Spirason,N.; Lau,H.; Komadina,N
EPI765139	NA	Sri Lanka	2015-Nov-29	A/Sri Lanka/61/2015	Medical Research Institute	WHO Collaborating Centre for Reference and Research on Influenza	Deng,Y-M; Iannello,P.; Spirason,N.; Lau,H.; Komadina,N
EPI765140	HA	Sri Lanka	2015-Nov-29	A/Sri Lanka/61/2015	Medical Research Institute	WHO Collaborating Centre for Reference and Research on Influenza	Deng,Y-M; Iannello,P.; Spirason,N.; Lau,H.; Komadina,N
EPI782633	NP	Sri Lanka	2015-Nov-29	A/Sri Lanka/61/2015	Medical Research Institute	WHO Collaborating Centre for Reference and Research on Influenza	Deng,Y-M; Iannello,P.; Spirason,N.; Lau,H.; Komadina,N
EPI782634	NS	Sri Lanka	2015-Nov-29	A/Sri Lanka/61/2015	Medical Research Institute	WHO Collaborating Centre for Reference and Research on Influenza	Deng,Y-M; Iannello,P.; Spirason,N.; Lau,H.; Komadina,N
EPI782635	PA	Sri Lanka	2015-Nov-29	A/Sri Lanka/61/2015	Medical Research Institute	WHO Collaborating Centre for Reference and Research on Influenza	Deng,Y-M; Iannello,P.; Spirason,N.; Lau,H.; Komadina,N
EPI782636	PB2	Sri Lanka	2015-Nov-29	A/Sri Lanka/61/2015	Medical Research Institute	WHO Collaborating Centre for Reference and Research on Influenza	Deng,Y-M; Iannello,P.; Spirason,N.; Lau,H.; Komadina,N
EPI782637	PB1	Sri Lanka	2015-Nov-29	A/Sri Lanka/61/2015	Medical Research Institute	WHO Collaborating Centre for Reference and Research on Influenza	Deng,Y-M; Iannello,P.; Spirason,N.; Lau,H.; Komadina,N
EPI765129	MP	Cambodia	2015-Dec-08	A/Cambodia/FSS31758/2015	NAMRU-2, Cambodia	WHO Collaborating Centre for Reference and Research on Influenza	Deng,Y-M; Iannello,P.; Spirason,N.; Lau,H.; Komadina,N
EPI765130	NA	Cambodia	2015-Dec-08	A/Cambodia/FSS31758/2015	NAMRU-2, Cambodia	WHO Collaborating Centre for Reference and Research on Influenza	Deng,Y-M; Iannello,P.; Spirason,N.; Lau,H.; Komadina,N
EPI765131	HA	Cambodia	2015-Dec-08	A/Cambodia/FSS31758/2015	NAMRU-2, Cambodia	WHO Collaborating Centre for Reference and Research on Influenza	Deng,Y-M; Iannello,P.; Spirason,N.; Lau,H.; Komadina,N
EPI758706	HA	Finland	2015-Nov-30	A/Finland/551/2015	NordLab Oulu	National Institute for Health and Welfare	Ikonen, N; Haveri, A
EPI758707	NA	Finland	2015-Nov-30	A/Finland/551/2015	NordLab Oulu	National Institute for Health and Welfare	Ikonen, N; Haveri, A
EPI753220	PA	Sweden	2015-Nov-30	A/Stockholm/75/2015		Public Health Agency of Sweden
EPI753221	NP	Sweden	2015-Nov-30	A/Stockholm/75/2015		Public Health Agency of Sweden
EPI753222	PB1	Sweden	2015-Nov-30	A/Stockholm/75/2015		Public Health Agency of Sweden
EPI753223	PB2	Sweden	2015-Nov-30	A/Stockholm/75/2015		Public Health Agency of Sweden
EPI753224	NS	Sweden	2015-Nov-30	A/Stockholm/75/2015		Public Health Agency of Sweden
EPI753225	MP	Sweden	2015-Nov-30	A/Stockholm/75/2015		Public Health Agency of Sweden
EPI753226	NA	Sweden	2015-Nov-30	A/Stockholm/75/2015		Public Health Agency of Sweden
EPI753227	HA	Sweden	2015-Nov-30	A/Stockholm/75/2015		Public Health Agency of Sweden
EPI753204	PA	Sweden	2015-Nov-18	A/Stockholm/73/2015		Public Health Agency of Sweden
EPI753205	NP	Sweden	2015-Nov-18	A/Stockholm/73/2015		Public Health Agency of Sweden
EPI753206	PB1	Sweden	2015-Nov-18	A/Stockholm/73/2015		Public Health Agency of Sweden
EPI753207	PB2	Sweden	2015-Nov-18	A/Stockholm/73/2015		Public Health Agency of Sweden
EPI753208	NS	Sweden	2015-Nov-18	A/Stockholm/73/2015		Public Health Agency of Sweden
EPI753209	MP	Sweden	2015-Nov-18	A/Stockholm/73/2015		Public Health Agency of Sweden
EPI753210	NA	Sweden	2015-Nov-18	A/Stockholm/73/2015		Public Health Agency of Sweden
EPI753211	HA	Sweden	2015-Nov-18	A/Stockholm/73/2015		Public Health Agency of Sweden
EPI752337	NP	United States	2015-Dec-14	A/Michigan/78/2015	Michigan Department of Community Health	Centers for Disease Control and Prevention
EPI752338	NS	United States	2015-Dec-14	A/Michigan/78/2015	Michigan Department of Community Health	Centers for Disease Control and Prevention
EPI752339	MP	United States	2015-Dec-14	A/Michigan/78/2015	Michigan Department of Community Health	Centers for Disease Control and Prevention
EPI752340	PA	United States	2015-Dec-14	A/Michigan/78/2015	Michigan Department of Community Health	Centers for Disease Control and Prevention
EPI752341	PB2	United States	2015-Dec-14	A/Michigan/78/2015	Michigan Department of Community Health	Centers for Disease Control and Prevention
EPI752342	PB1	United States	2015-Dec-14	A/Michigan/78/2015	Michigan Department of Community Health	Centers for Disease Control and Prevention
EPI752343	NA	United States	2015-Dec-14	A/Michigan/78/2015	Michigan Department of Community Health	Centers for Disease Control and Prevention
EPI752344	HA	United States	2015-Dec-14	A/Michigan/78/2015	Michigan Department of Community Health	Centers for Disease Control and Prevention
EPI752335	NA	United States	2015-Dec-20	A/Minnesota/54/2015	Minnesota Department of Health	Centers for Disease Control and Prevention
EPI752336	HA	United States	2015-Dec-20	A/Minnesota/54/2015	Minnesota Department of Health	Centers for Disease Control and Prevention
EPI752332	PA	United States	2015-Dec-20	A/Minnesota/54/2015	Minnesota Department of Health	Centers for Disease Control and Prevention
EPI752333	PB2	United States	2015-Dec-20	A/Minnesota/54/2015	Minnesota Department of Health	Centers for Disease Control and Prevention
EPI752334	PB1	United States	2015-Dec-20	A/Minnesota/54/2015	Minnesota Department of Health	Centers for Disease Control and Prevention
EPI752329	NP	United States	2015-Dec-20	A/Minnesota/54/2015	Minnesota Department of Health	Centers for Disease Control and Prevention
EPI752330	NS	United States	2015-Dec-20	A/Minnesota/54/2015	Minnesota Department of Health	Centers for Disease Control and Prevention
EPI752331	MP	United States	2015-Dec-20	A/Minnesota/54/2015	Minnesota Department of Health	Centers for Disease Control and Prevention
EPI752166	PA	Bangladesh	2015-Nov-18	A/Bangladesh/3806/2015	Institute of Epidemiology Disease Control and Research (IEDCR) & Bangladesh National Influenza Centre (NIC)	Centers for Disease Control and Prevention
EPI752167	PB1	Bangladesh	2015-Nov-18	A/Bangladesh/3806/2015	Institute of Epidemiology Disease Control and Research (IEDCR) & Bangladesh National Influenza Centre (NIC)	Centers for Disease Control and Prevention
EPI752169	HA	Bangladesh	2015-Nov-18	A/Bangladesh/3806/2015	Institute of Epidemiology Disease Control and Research (IEDCR) & Bangladesh National Influenza Centre (NIC)	Centers for Disease Control and Prevention
EPI752168	NA	Bangladesh	2015-Nov-18	A/Bangladesh/3806/2015	Institute of Epidemiology Disease Control and Research (IEDCR) & Bangladesh National Influenza Centre (NIC)	Centers for Disease Control and Prevention
EPI752163	NP	Bangladesh	2015-Nov-18	A/Bangladesh/3806/2015	Institute of Epidemiology Disease Control and Research (IEDCR) & Bangladesh National Influenza Centre (NIC)	Centers for Disease Control and Prevention
EPI752164	NS	Bangladesh	2015-Nov-18	A/Bangladesh/3806/2015	Institute of Epidemiology Disease Control and Research (IEDCR) & Bangladesh National Influenza Centre (NIC)	Centers for Disease Control and Prevention
EPI752165	MP	Bangladesh	2015-Nov-18	A/Bangladesh/3806/2015	Institute of Epidemiology Disease Control and Research (IEDCR) & Bangladesh National Influenza Centre (NIC)	Centers for Disease Control and Prevention
EPI752126	MP	Zambia	2015-Nov-17	A/Zambia/0102/2015	University Teaching Hospital	Centers for Disease Control and Prevention
EPI752127	PA	Zambia	2015-Nov-17	A/Zambia/0102/2015	University Teaching Hospital	Centers for Disease Control and Prevention
EPI752128	PB2	Zambia	2015-Nov-17	A/Zambia/0102/2015	University Teaching Hospital	Centers for Disease Control and Prevention
EPI752129	PB1	Zambia	2015-Nov-17	A/Zambia/0102/2015	University Teaching Hospital	Centers for Disease Control and Prevention
EPI752130	NA	Zambia	2015-Nov-17	A/Zambia/0102/2015	University Teaching Hospital	Centers for Disease Control and Prevention
EPI752131	HA	Zambia	2015-Nov-17	A/Zambia/0102/2015	University Teaching Hospital	Centers for Disease Control and Prevention
EPI752124	NP	Zambia	2015-Nov-17	A/Zambia/0102/2015	University Teaching Hospital	Centers for Disease Control and Prevention
EPI752125	NS	Zambia	2015-Nov-17	A/Zambia/0102/2015	University Teaching Hospital	Centers for Disease Control and Prevention
EPI752119	PA	Zambia	2015-Nov-17	A/Zambia/0102/2015	University Teaching Hospital	Centers for Disease Control and Prevention
EPI752120	PB2	Zambia	2015-Nov-17	A/Zambia/0102/2015	University Teaching Hospital	Centers for Disease Control and Prevention
EPI752116	NP	Zambia	2015-Nov-17	A/Zambia/0102/2015	University Teaching Hospital	Centers for Disease Control and Prevention
EPI752117	NS	Zambia	2015-Nov-17	A/Zambia/0102/2015	University Teaching Hospital	Centers for Disease Control and Prevention
EPI752118	MP	Zambia	2015-Nov-17	A/Zambia/0102/2015	University Teaching Hospital	Centers for Disease Control and Prevention
EPI752121	PB1	Zambia	2015-Nov-17	A/Zambia/0102/2015	University Teaching Hospital	Centers for Disease Control and Prevention
EPI752122	NA	Zambia	2015-Nov-17	A/Zambia/0102/2015	University Teaching Hospital	Centers for Disease Control and Prevention
EPI752123	HA	Zambia	2015-Nov-17	A/Zambia/0102/2015	University Teaching Hospital	Centers for Disease Control and Prevention
EPI752108	NP	Zambia	2015-Nov-11	A/Zambia/0002/2015	University Teaching Hospital	Centers for Disease Control and Prevention
EPI752109	NS	Zambia	2015-Nov-11	A/Zambia/0002/2015	University Teaching Hospital	Centers for Disease Control and Prevention
EPI752110	MP	Zambia	2015-Nov-11	A/Zambia/0002/2015	University Teaching Hospital	Centers for Disease Control and Prevention
EPI752111	PA	Zambia	2015-Nov-11	A/Zambia/0002/2015	University Teaching Hospital	Centers for Disease Control and Prevention
EPI752112	PB2	Zambia	2015-Nov-11	A/Zambia/0002/2015	University Teaching Hospital	Centers for Disease Control and Prevention
EPI752113	PB1	Zambia	2015-Nov-11	A/Zambia/0002/2015	University Teaching Hospital	Centers for Disease Control and Prevention
EPI752114	NA	Zambia	2015-Nov-11	A/Zambia/0002/2015	University Teaching Hospital	Centers for Disease Control and Prevention
EPI752115	HA	Zambia	2015-Nov-11	A/Zambia/0002/2015	University Teaching Hospital	Centers for Disease Control and Prevention
EPI752103	PA	Zambia	2015-Nov-11	A/Zambia/0001/2015	University Teaching Hospital	Centers for Disease Control and Prevention
EPI752104	PB2	Zambia	2015-Nov-11	A/Zambia/0001/2015	University Teaching Hospital	Centers for Disease Control and Prevention
EPI752105	PB1	Zambia	2015-Nov-11	A/Zambia/0001/2015	University Teaching Hospital	Centers for Disease Control and Prevention
EPI752100	NP	Zambia	2015-Nov-11	A/Zambia/0001/2015	University Teaching Hospital	Centers for Disease Control and Prevention
EPI752101	NS	Zambia	2015-Nov-11	A/Zambia/0001/2015	University Teaching Hospital	Centers for Disease Control and Prevention
EPI752102	MP	Zambia	2015-Nov-11	A/Zambia/0001/2015	University Teaching Hospital	Centers for Disease Control and Prevention
EPI752106	NA	Zambia	2015-Nov-11	A/Zambia/0001/2015	University Teaching Hospital	Centers for Disease Control and Prevention
EPI752107	HA	Zambia	2015-Nov-11	A/Zambia/0001/2015	University Teaching Hospital	Centers for Disease Control and Prevention
EPI752092	NP	Zambia	2015-Nov-11	A/Zambia/0008/2015	University Teaching Hospital	Centers for Disease Control and Prevention
EPI752093	NS	Zambia	2015-Nov-11	A/Zambia/0008/2015	University Teaching Hospital	Centers for Disease Control and Prevention
EPI752094	MP	Zambia	2015-Nov-11	A/Zambia/0008/2015	University Teaching Hospital	Centers for Disease Control and Prevention
EPI752095	PA	Zambia	2015-Nov-11	A/Zambia/0008/2015	University Teaching Hospital	Centers for Disease Control and Prevention
EPI752096	PB2	Zambia	2015-Nov-11	A/Zambia/0008/2015	University Teaching Hospital	Centers for Disease Control and Prevention
EPI752097	PB1	Zambia	2015-Nov-11	A/Zambia/0008/2015	University Teaching Hospital	Centers for Disease Control and Prevention
EPI752098	NA	Zambia	2015-Nov-11	A/Zambia/0008/2015	University Teaching Hospital	Centers for Disease Control and Prevention
EPI752099	HA	Zambia	2015-Nov-11	A/Zambia/0008/2015	University Teaching Hospital	Centers for Disease Control and Prevention
EPI752072	PB1	United States	2015-Nov-08	A/Texas/72/2015	Texas Department of State Health Services-Laboratory Services	Centers for Disease Control and Prevention
EPI752067	NP	United States	2015-Nov-08	A/Texas/72/2015	Texas Department of State Health Services-Laboratory Services	Centers for Disease Control and Prevention
EPI752068	NS	United States	2015-Nov-08	A/Texas/72/2015	Texas Department of State Health Services-Laboratory Services	Centers for Disease Control and Prevention
EPI752069	MP	United States	2015-Nov-08	A/Texas/72/2015	Texas Department of State Health Services-Laboratory Services	Centers for Disease Control and Prevention
EPI752073	NA	United States	2015-Nov-08	A/Texas/72/2015	Texas Department of State Health Services-Laboratory Services	Centers for Disease Control and Prevention
EPI752074	HA	United States	2015-Nov-08	A/Texas/72/2015	Texas Department of State Health Services-Laboratory Services	Centers for Disease Control and Prevention
EPI752070	PA	United States	2015-Nov-08	A/Texas/72/2015	Texas Department of State Health Services-Laboratory Services	Centers for Disease Control and Prevention
EPI752071	PB2	United States	2015-Nov-08	A/Texas/72/2015	Texas Department of State Health Services-Laboratory Services	Centers for Disease Control and Prevention
EPI747548	PA	United States	2015-Dec-31	A/California/137/2015	California Department of Health Services	Centers for Disease Control and Prevention
EPI747549	PB2	United States	2015-Dec-31	A/California/137/2015	California Department of Health Services	Centers for Disease Control and Prevention
EPI747550	PB1	United States	2015-Dec-31	A/California/137/2015	California Department of Health Services	Centers for Disease Control and Prevention
EPI747545	NP	United States	2015-Dec-31	A/California/137/2015	California Department of Health Services	Centers for Disease Control and Prevention
EPI747546	NS	United States	2015-Dec-31	A/California/137/2015	California Department of Health Services	Centers for Disease Control and Prevention
EPI747547	MP	United States	2015-Dec-31	A/California/137/2015	California Department of Health Services	Centers for Disease Control and Prevention
EPI747551	NA	United States	2015-Dec-31	A/California/137/2015	California Department of Health Services	Centers for Disease Control and Prevention
EPI747552	HA	United States	2015-Dec-31	A/California/137/2015	California Department of Health Services	Centers for Disease Control and Prevention
EPI747436	PA	United States	2015-Dec-08	A/California/135/2015	California Department of Health Services	Centers for Disease Control and Prevention
EPI747437	PB2	United States	2015-Dec-08	A/California/135/2015	California Department of Health Services	Centers for Disease Control and Prevention
EPI747438	PB1	United States	2015-Dec-08	A/California/135/2015	California Department of Health Services	Centers for Disease Control and Prevention
EPI747433	NP	United States	2015-Dec-08	A/California/135/2015	California Department of Health Services	Centers for Disease Control and Prevention
EPI747434	NS	United States	2015-Dec-08	A/California/135/2015	California Department of Health Services	Centers for Disease Control and Prevention
EPI747435	MP	United States	2015-Dec-08	A/California/135/2015	California Department of Health Services	Centers for Disease Control and Prevention
EPI747439	NA	United States	2015-Dec-08	A/California/135/2015	California Department of Health Services	Centers for Disease Control and Prevention
EPI747440	HA	United States	2015-Dec-08	A/California/135/2015	California Department of Health Services	Centers for Disease Control and Prevention
EPI747428	PA	United States	2015-Dec-04	A/California/138/2015	California Department of Health Services	Centers for Disease Control and Prevention
EPI747429	PB2	United States	2015-Dec-04	A/California/138/2015	California Department of Health Services	Centers for Disease Control and Prevention
EPI747430	PB1	United States	2015-Dec-04	A/California/138/2015	California Department of Health Services	Centers for Disease Control and Prevention
EPI747425	NP	United States	2015-Dec-04	A/California/138/2015	California Department of Health Services	Centers for Disease Control and Prevention
EPI747426	NS	United States	2015-Dec-04	A/California/138/2015	California Department of Health Services	Centers for Disease Control and Prevention
EPI747427	MP	United States	2015-Dec-04	A/California/138/2015	California Department of Health Services	Centers for Disease Control and Prevention
EPI747431	NA	United States	2015-Dec-04	A/California/138/2015	California Department of Health Services	Centers for Disease Control and Prevention
EPI747432	HA	United States	2015-Dec-04	A/California/138/2015	California Department of Health Services	Centers for Disease Control and Prevention
EPI747324	PA	United States	2015-Dec-28	A/Arizona/59/2015	Arizona Department of Health Services	Centers for Disease Control and Prevention
EPI747325	PB2	United States	2015-Dec-28	A/Arizona/59/2015	Arizona Department of Health Services	Centers for Disease Control and Prevention
EPI747326	PB1	United States	2015-Dec-28	A/Arizona/59/2015	Arizona Department of Health Services	Centers for Disease Control and Prevention
EPI747321	NP	United States	2015-Dec-28	A/Arizona/59/2015	Arizona Department of Health Services	Centers for Disease Control and Prevention
EPI747322	NS	United States	2015-Dec-28	A/Arizona/59/2015	Arizona Department of Health Services	Centers for Disease Control and Prevention
EPI747323	MP	United States	2015-Dec-28	A/Arizona/59/2015	Arizona Department of Health Services	Centers for Disease Control and Prevention
EPI747327	NA	United States	2015-Dec-28	A/Arizona/59/2015	Arizona Department of Health Services	Centers for Disease Control and Prevention
EPI747328	HA	United States	2015-Dec-28	A/Arizona/59/2015	Arizona Department of Health Services	Centers for Disease Control and Prevention
EPI747316	NP	United States	2015-Dec-21	A/Arizona/58/2015	Arizona Department of Health Services	Centers for Disease Control and Prevention
EPI747317	NS	United States	2015-Dec-21	A/Arizona/58/2015	Arizona Department of Health Services	Centers for Disease Control and Prevention
EPI747318	MP	United States	2015-Dec-21	A/Arizona/58/2015	Arizona Department of Health Services	Centers for Disease Control and Prevention
EPI747319	NA	United States	2015-Dec-21	A/Arizona/58/2015	Arizona Department of Health Services	Centers for Disease Control and Prevention
EPI747320	HA	United States	2015-Dec-21	A/Arizona/58/2015	Arizona Department of Health Services	Centers for Disease Control and Prevention
EPI747310	MP	United States	2015-Dec-29	A/Arizona/53/2015	Arizona Department of Health Services	Centers for Disease Control and Prevention
EPI747308	NP	United States	2015-Dec-29	A/Arizona/53/2015	Arizona Department of Health Services	Centers for Disease Control and Prevention
EPI747309	NS	United States	2015-Dec-29	A/Arizona/53/2015	Arizona Department of Health Services	Centers for Disease Control and Prevention
EPI747314	NA	United States	2015-Dec-29	A/Arizona/53/2015	Arizona Department of Health Services	Centers for Disease Control and Prevention
EPI747315	HA	United States	2015-Dec-29	A/Arizona/53/2015	Arizona Department of Health Services	Centers for Disease Control and Prevention
EPI747311	PA	United States	2015-Dec-29	A/Arizona/53/2015	Arizona Department of Health Services	Centers for Disease Control and Prevention
EPI747312	PB2	United States	2015-Dec-29	A/Arizona/53/2015	Arizona Department of Health Services	Centers for Disease Control and Prevention
EPI747313	PB1	United States	2015-Dec-29	A/Arizona/53/2015	Arizona Department of Health Services	Centers for Disease Control and Prevention
EPI747303	NP	United States	2015-Dec-21	A/Arizona/44/2015	Arizona Department of Health Services	Centers for Disease Control and Prevention
EPI747304	NS	United States	2015-Dec-21	A/Arizona/44/2015	Arizona Department of Health Services	Centers for Disease Control and Prevention
EPI747305	MP	United States	2015-Dec-21	A/Arizona/44/2015	Arizona Department of Health Services	Centers for Disease Control and Prevention
EPI747306	NA	United States	2015-Dec-21	A/Arizona/44/2015	Arizona Department of Health Services	Centers for Disease Control and Prevention
EPI747307	HA	United States	2015-Dec-21	A/Arizona/44/2015	Arizona Department of Health Services	Centers for Disease Control and Prevention
EPI747215	PA	United States	2015-Nov-23	A/Pennsylvania/50/2015	Pennsylvania Department of Health	Centers for Disease Control and Prevention
EPI747216	PB1	United States	2015-Nov-23	A/Pennsylvania/50/2015	Pennsylvania Department of Health	Centers for Disease Control and Prevention
EPI747212	NP	United States	2015-Nov-23	A/Pennsylvania/50/2015	Pennsylvania Department of Health	Centers for Disease Control and Prevention
EPI747213	NS	United States	2015-Nov-23	A/Pennsylvania/50/2015	Pennsylvania Department of Health	Centers for Disease Control and Prevention
EPI747214	MP	United States	2015-Nov-23	A/Pennsylvania/50/2015	Pennsylvania Department of Health	Centers for Disease Control and Prevention
EPI747217	NA	United States	2015-Nov-23	A/Pennsylvania/50/2015	Pennsylvania Department of Health	Centers for Disease Control and Prevention
EPI747218	HA	United States	2015-Nov-23	A/Pennsylvania/50/2015	Pennsylvania Department of Health	Centers for Disease Control and Prevention
EPI761824	PB2	United States	2015-Nov-23	A/Pennsylvania/50/2015	Pennsylvania Department of Health	Centers for Disease Control and Prevention
EPI747178	NA	Mexico	2015-Nov-23	A/Mexico/2377/2015	Laboratorio de Virus Respiratorio	Centers for Disease Control and Prevention
EPI747179	HA	Mexico	2015-Nov-23	A/Mexico/2377/2015	Laboratorio de Virus Respiratorio	Centers for Disease Control and Prevention
EPI747175	PA	Mexico	2015-Nov-23	A/Mexico/2377/2015	Laboratorio de Virus Respiratorio	Centers for Disease Control and Prevention
EPI747176	PB2	Mexico	2015-Nov-23	A/Mexico/2377/2015	Laboratorio de Virus Respiratorio	Centers for Disease Control and Prevention
EPI747177	PB1	Mexico	2015-Nov-23	A/Mexico/2377/2015	Laboratorio de Virus Respiratorio	Centers for Disease Control and Prevention
EPI747172	NP	Mexico	2015-Nov-23	A/Mexico/2377/2015	Laboratorio de Virus Respiratorio	Centers for Disease Control and Prevention
EPI747173	NS	Mexico	2015-Nov-23	A/Mexico/2377/2015	Laboratorio de Virus Respiratorio	Centers for Disease Control and Prevention
EPI747174	MP	Mexico	2015-Nov-23	A/Mexico/2377/2015	Laboratorio de Virus Respiratorio	Centers for Disease Control and Prevention
EPI747167	PA	Mexico	2015-Nov-26	A/Mexico/2373/2015	Laboratorio de Virus Respiratorio	Centers for Disease Control and Prevention
EPI747168	PB2	Mexico	2015-Nov-26	A/Mexico/2373/2015	Laboratorio de Virus Respiratorio	Centers for Disease Control and Prevention
EPI747169	PB1	Mexico	2015-Nov-26	A/Mexico/2373/2015	Laboratorio de Virus Respiratorio	Centers for Disease Control and Prevention
EPI747164	NP	Mexico	2015-Nov-26	A/Mexico/2373/2015	Laboratorio de Virus Respiratorio	Centers for Disease Control and Prevention
EPI747165	NS	Mexico	2015-Nov-26	A/Mexico/2373/2015	Laboratorio de Virus Respiratorio	Centers for Disease Control and Prevention
EPI747166	MP	Mexico	2015-Nov-26	A/Mexico/2373/2015	Laboratorio de Virus Respiratorio	Centers for Disease Control and Prevention
EPI747170	NA	Mexico	2015-Nov-26	A/Mexico/2373/2015	Laboratorio de Virus Respiratorio	Centers for Disease Control and Prevention
EPI747171	HA	Mexico	2015-Nov-26	A/Mexico/2373/2015	Laboratorio de Virus Respiratorio	Centers for Disease Control and Prevention
EPI747041	PA	Hong Kong (SAR)	2015-Dec-27	A/Hong Kong/40/2016	Government Virus Unit	Centers for Disease Control and Prevention
EPI747042	PB2	Hong Kong (SAR)	2015-Dec-27	A/Hong Kong/40/2016	Government Virus Unit	Centers for Disease Control and Prevention
EPI747043	PB1	Hong Kong (SAR)	2015-Dec-27	A/Hong Kong/40/2016	Government Virus Unit	Centers for Disease Control and Prevention
EPI747038	NP	Hong Kong (SAR)	2015-Dec-27	A/Hong Kong/40/2016	Government Virus Unit	Centers for Disease Control and Prevention
EPI747039	NS	Hong Kong (SAR)	2015-Dec-27	A/Hong Kong/40/2016	Government Virus Unit	Centers for Disease Control and Prevention
EPI747040	MP	Hong Kong (SAR)	2015-Dec-27	A/Hong Kong/40/2016	Government Virus Unit	Centers for Disease Control and Prevention
EPI747044	NA	Hong Kong (SAR)	2015-Dec-27	A/Hong Kong/40/2016	Government Virus Unit	Centers for Disease Control and Prevention
EPI747045	HA	Hong Kong (SAR)	2015-Dec-27	A/Hong Kong/40/2016	Government Virus Unit	Centers for Disease Control and Prevention
EPI747033	PA	United States	2015-Dec-30	A/Idaho/44/2015	State of Idaho Bureau of Laboratories	Centers for Disease Control and Prevention
EPI747034	PB2	United States	2015-Dec-30	A/Idaho/44/2015	State of Idaho Bureau of Laboratories	Centers for Disease Control and Prevention
EPI747035	PB1	United States	2015-Dec-30	A/Idaho/44/2015	State of Idaho Bureau of Laboratories	Centers for Disease Control and Prevention
EPI747030	NP	United States	2015-Dec-30	A/Idaho/44/2015	State of Idaho Bureau of Laboratories	Centers for Disease Control and Prevention
EPI747031	NS	United States	2015-Dec-30	A/Idaho/44/2015	State of Idaho Bureau of Laboratories	Centers for Disease Control and Prevention
EPI747032	MP	United States	2015-Dec-30	A/Idaho/44/2015	State of Idaho Bureau of Laboratories	Centers for Disease Control and Prevention
EPI747036	NA	United States	2015-Dec-30	A/Idaho/44/2015	State of Idaho Bureau of Laboratories	Centers for Disease Control and Prevention
EPI747037	HA	United States	2015-Dec-30	A/Idaho/44/2015	State of Idaho Bureau of Laboratories	Centers for Disease Control and Prevention
EPI747025	PA	Bangladesh	2015-Dec-03	A/Bangladesh/202004/2015	Institute of Epidemiology Disease Control and Research (IEDCR) & Bangladesh National Influenza Centre (NIC)	Centers for Disease Control and Prevention
EPI747026	PB2	Bangladesh	2015-Dec-03	A/Bangladesh/202004/2015	Institute of Epidemiology Disease Control and Research (IEDCR) & Bangladesh National Influenza Centre (NIC)	Centers for Disease Control and Prevention
EPI747027	PB1	Bangladesh	2015-Dec-03	A/Bangladesh/202004/2015	Institute of Epidemiology Disease Control and Research (IEDCR) & Bangladesh National Influenza Centre (NIC)	Centers for Disease Control and Prevention
EPI747022	NP	Bangladesh	2015-Dec-03	A/Bangladesh/202004/2015	Institute of Epidemiology Disease Control and Research (IEDCR) & Bangladesh National Influenza Centre (NIC)	Centers for Disease Control and Prevention
EPI747023	NS	Bangladesh	2015-Dec-03	A/Bangladesh/202004/2015	Institute of Epidemiology Disease Control and Research (IEDCR) & Bangladesh National Influenza Centre (NIC)	Centers for Disease Control and Prevention
EPI747024	MP	Bangladesh	2015-Dec-03	A/Bangladesh/202004/2015	Institute of Epidemiology Disease Control and Research (IEDCR) & Bangladesh National Influenza Centre (NIC)	Centers for Disease Control and Prevention
EPI747028	NA	Bangladesh	2015-Dec-03	A/Bangladesh/202004/2015	Institute of Epidemiology Disease Control and Research (IEDCR) & Bangladesh National Influenza Centre (NIC)	Centers for Disease Control and Prevention
EPI747029	HA	Bangladesh	2015-Dec-03	A/Bangladesh/202004/2015	Institute of Epidemiology Disease Control and Research (IEDCR) & Bangladesh National Influenza Centre (NIC)	Centers for Disease Control and Prevention
EPI747017	PA	Bangladesh	2015-Nov-09	A/Bangladesh/14006/2015	Institute of Epidemiology Disease Control and Research (IEDCR) & Bangladesh National Influenza Centre (NIC)	Centers for Disease Control and Prevention
EPI747018	PB2	Bangladesh	2015-Nov-09	A/Bangladesh/14006/2015	Institute of Epidemiology Disease Control and Research (IEDCR) & Bangladesh National Influenza Centre (NIC)	Centers for Disease Control and Prevention
EPI747019	PB1	Bangladesh	2015-Nov-09	A/Bangladesh/14006/2015	Institute of Epidemiology Disease Control and Research (IEDCR) & Bangladesh National Influenza Centre (NIC)	Centers for Disease Control and Prevention
EPI747014	NP	Bangladesh	2015-Nov-09	A/Bangladesh/14006/2015	Institute of Epidemiology Disease Control and Research (IEDCR) & Bangladesh National Influenza Centre (NIC)	Centers for Disease Control and Prevention
EPI747015	NS	Bangladesh	2015-Nov-09	A/Bangladesh/14006/2015	Institute of Epidemiology Disease Control and Research (IEDCR) & Bangladesh National Influenza Centre (NIC)	Centers for Disease Control and Prevention
EPI747016	MP	Bangladesh	2015-Nov-09	A/Bangladesh/14006/2015	Institute of Epidemiology Disease Control and Research (IEDCR) & Bangladesh National Influenza Centre (NIC)	Centers for Disease Control and Prevention
EPI747020	NA	Bangladesh	2015-Nov-09	A/Bangladesh/14006/2015	Institute of Epidemiology Disease Control and Research (IEDCR) & Bangladesh National Influenza Centre (NIC)	Centers for Disease Control and Prevention
EPI747021	HA	Bangladesh	2015-Nov-09	A/Bangladesh/14006/2015	Institute of Epidemiology Disease Control and Research (IEDCR) & Bangladesh National Influenza Centre (NIC)	Centers for Disease Control and Prevention
EPI747009	PA	Bangladesh	2015-Nov-12	A/Bangladesh/110005/2015	Institute of Epidemiology Disease Control and Research (IEDCR) & Bangladesh National Influenza Centre (NIC)	Centers for Disease Control and Prevention
EPI747010	PB2	Bangladesh	2015-Nov-12	A/Bangladesh/110005/2015	Institute of Epidemiology Disease Control and Research (IEDCR) & Bangladesh National Influenza Centre (NIC)	Centers for Disease Control and Prevention
EPI747011	PB1	Bangladesh	2015-Nov-12	A/Bangladesh/110005/2015	Institute of Epidemiology Disease Control and Research (IEDCR) & Bangladesh National Influenza Centre (NIC)	Centers for Disease Control and Prevention
EPI747006	NP	Bangladesh	2015-Nov-12	A/Bangladesh/110005/2015	Institute of Epidemiology Disease Control and Research (IEDCR) & Bangladesh National Influenza Centre (NIC)	Centers for Disease Control and Prevention
EPI747007	NS	Bangladesh	2015-Nov-12	A/Bangladesh/110005/2015	Institute of Epidemiology Disease Control and Research (IEDCR) & Bangladesh National Influenza Centre (NIC)	Centers for Disease Control and Prevention
EPI747008	MP	Bangladesh	2015-Nov-12	A/Bangladesh/110005/2015	Institute of Epidemiology Disease Control and Research (IEDCR) & Bangladesh National Influenza Centre (NIC)	Centers for Disease Control and Prevention
EPI747012	NA	Bangladesh	2015-Nov-12	A/Bangladesh/110005/2015	Institute of Epidemiology Disease Control and Research (IEDCR) & Bangladesh National Influenza Centre (NIC)	Centers for Disease Control and Prevention
EPI747013	HA	Bangladesh	2015-Nov-12	A/Bangladesh/110005/2015	Institute of Epidemiology Disease Control and Research (IEDCR) & Bangladesh National Influenza Centre (NIC)	Centers for Disease Control and Prevention
EPI746927	PA	United States	2015-Dec-13	A/New Jersey/55/2015	New Jersey Department of Health & Senior Services	Centers for Disease Control and Prevention
EPI746928	PB2	United States	2015-Dec-13	A/New Jersey/55/2015	New Jersey Department of Health & Senior Services	Centers for Disease Control and Prevention
EPI746929	PB1	United States	2015-Dec-13	A/New Jersey/55/2015	New Jersey Department of Health & Senior Services	Centers for Disease Control and Prevention
EPI746924	NP	United States	2015-Dec-13	A/New Jersey/55/2015	New Jersey Department of Health & Senior Services	Centers for Disease Control and Prevention
EPI746925	NS	United States	2015-Dec-13	A/New Jersey/55/2015	New Jersey Department of Health & Senior Services	Centers for Disease Control and Prevention
EPI746926	MP	United States	2015-Dec-13	A/New Jersey/55/2015	New Jersey Department of Health & Senior Services	Centers for Disease Control and Prevention
EPI746930	NA	United States	2015-Dec-13	A/New Jersey/55/2015	New Jersey Department of Health & Senior Services	Centers for Disease Control and Prevention
EPI746931	HA	United States	2015-Dec-13	A/New Jersey/55/2015	New Jersey Department of Health & Senior Services	Centers for Disease Control and Prevention
EPI746896	PA	Thailand	2015-Nov-20	A/Chanthaburi/594/2015	WHO National Influenza Centre, National Institute of Medical Research (NIMR)	Centers for Disease Control and Prevention
EPI746897	PB2	Thailand	2015-Nov-20	A/Chanthaburi/594/2015	WHO National Influenza Centre, National Institute of Medical Research (NIMR)	Centers for Disease Control and Prevention
EPI746898	PB1	Thailand	2015-Nov-20	A/Chanthaburi/594/2015	WHO National Influenza Centre, National Institute of Medical Research (NIMR)	Centers for Disease Control and Prevention
EPI746893	NP	Thailand	2015-Nov-20	A/Chanthaburi/594/2015	WHO National Influenza Centre, National Institute of Medical Research (NIMR)	Centers for Disease Control and Prevention
EPI746894	NS	Thailand	2015-Nov-20	A/Chanthaburi/594/2015	WHO National Influenza Centre, National Institute of Medical Research (NIMR)	Centers for Disease Control and Prevention
EPI746895	MP	Thailand	2015-Nov-20	A/Chanthaburi/594/2015	WHO National Influenza Centre, National Institute of Medical Research (NIMR)	Centers for Disease Control and Prevention
EPI746899	NA	Thailand	2015-Nov-20	A/Chanthaburi/594/2015	WHO National Influenza Centre, National Institute of Medical Research (NIMR)	Centers for Disease Control and Prevention
EPI746900	HA	Thailand	2015-Nov-20	A/Chanthaburi/594/2015	WHO National Influenza Centre, National Institute of Medical Research (NIMR)	Centers for Disease Control and Prevention
EPI746891	NA	United States	2015-Dec-28	A/Washington/69/2015	Washington State Public Health Laboratory	Centers for Disease Control and Prevention
EPI746892	HA	United States	2015-Dec-28	A/Washington/69/2015	Washington State Public Health Laboratory	Centers for Disease Control and Prevention
EPI746888	PA	United States	2015-Dec-28	A/Washington/69/2015	Washington State Public Health Laboratory	Centers for Disease Control and Prevention
EPI746889	PB2	United States	2015-Dec-28	A/Washington/69/2015	Washington State Public Health Laboratory	Centers for Disease Control and Prevention
EPI746890	PB1	United States	2015-Dec-28	A/Washington/69/2015	Washington State Public Health Laboratory	Centers for Disease Control and Prevention
EPI746885	NP	United States	2015-Dec-28	A/Washington/69/2015	Washington State Public Health Laboratory	Centers for Disease Control and Prevention
EPI746886	NS	United States	2015-Dec-28	A/Washington/69/2015	Washington State Public Health Laboratory	Centers for Disease Control and Prevention
EPI746887	MP	United States	2015-Dec-28	A/Washington/69/2015	Washington State Public Health Laboratory	Centers for Disease Control and Prevention
EPI746880	PA	United States	2015-Dec-20	A/Connecticut/11/2015	Connecticut Department. of Public Health	Centers for Disease Control and Prevention
EPI746881	PB2	United States	2015-Dec-20	A/Connecticut/11/2015	Connecticut Department. of Public Health	Centers for Disease Control and Prevention
EPI746882	PB1	United States	2015-Dec-20	A/Connecticut/11/2015	Connecticut Department. of Public Health	Centers for Disease Control and Prevention
EPI746877	NP	United States	2015-Dec-20	A/Connecticut/11/2015	Connecticut Department. of Public Health	Centers for Disease Control and Prevention
EPI746878	NS	United States	2015-Dec-20	A/Connecticut/11/2015	Connecticut Department. of Public Health	Centers for Disease Control and Prevention
EPI746879	MP	United States	2015-Dec-20	A/Connecticut/11/2015	Connecticut Department. of Public Health	Centers for Disease Control and Prevention
EPI746883	NA	United States	2015-Dec-20	A/Connecticut/11/2015	Connecticut Department. of Public Health	Centers for Disease Control and Prevention
EPI746884	HA	United States	2015-Dec-20	A/Connecticut/11/2015	Connecticut Department. of Public Health	Centers for Disease Control and Prevention
EPI761351	NA	Afghanistan	2015-Dec-20	A/Afghanistan/0855/2015	National Institute of Health	Centers for Disease Control and Prevention
EPI746865	NP	Afghanistan	2015-Dec-20	A/Afghanistan/0855/2015	National Institute of Health	Centers for Disease Control and Prevention
EPI746866	NS	Afghanistan	2015-Dec-20	A/Afghanistan/0855/2015	National Institute of Health	Centers for Disease Control and Prevention
EPI746867	MP	Afghanistan	2015-Dec-20	A/Afghanistan/0855/2015	National Institute of Health	Centers for Disease Control and Prevention
EPI746868	HA	Afghanistan	2015-Dec-20	A/Afghanistan/0855/2015	National Institute of Health	Centers for Disease Control and Prevention
EPI746860	PA	Afghanistan	2015-Dec-20	A/Afghanistan/0855/2015	National Institute of Health	Centers for Disease Control and Prevention
EPI746861	PB2	Afghanistan	2015-Dec-20	A/Afghanistan/0855/2015	National Institute of Health	Centers for Disease Control and Prevention
EPI746862	PB1	Afghanistan	2015-Dec-20	A/Afghanistan/0855/2015	National Institute of Health	Centers for Disease Control and Prevention
EPI746857	NP	Afghanistan	2015-Dec-20	A/Afghanistan/0855/2015	National Institute of Health	Centers for Disease Control and Prevention
EPI746858	NS	Afghanistan	2015-Dec-20	A/Afghanistan/0855/2015	National Institute of Health	Centers for Disease Control and Prevention
EPI746859	MP	Afghanistan	2015-Dec-20	A/Afghanistan/0855/2015	National Institute of Health	Centers for Disease Control and Prevention
EPI746863	NA	Afghanistan	2015-Dec-20	A/Afghanistan/0855/2015	National Institute of Health	Centers for Disease Control and Prevention
EPI746864	HA	Afghanistan	2015-Dec-20	A/Afghanistan/0855/2015	National Institute of Health	Centers for Disease Control and Prevention
EPI746518	NA	Sri Lanka	2015-Nov-29	A/Sri Lanka/61/2015	Medical Research Institute	WHO Collaborating Centre for Reference and Research on Influenza	Deng,Y-M.; Iannello,P.; Spirason, N.; Lau,H.; Komadina,N.
EPI746519	HA	Sri Lanka	2015-Nov-29	A/Sri Lanka/61/2015	Medical Research Institute	WHO Collaborating Centre for Reference and Research on Influenza	Deng,Y-M.; Iannello,P.; Spirason, N.; Lau,H.; Komadina,N.
EPI746510	NA	Singapore	2015-Dec-10	A/Singapore/GP2050/2015	Ministry of Health, Singapore	WHO Collaborating Centre for Reference and Research on Influenza	Deng,Y-M.; Iannello,P.; Spirason, N.; Lau,H.; Komadina,N.
EPI746511	HA	Singapore	2015-Dec-10	A/Singapore/GP2050/2015	Ministry of Health, Singapore	WHO Collaborating Centre for Reference and Research on Influenza	Deng,Y-M.; Iannello,P.; Spirason, N.; Lau,H.; Komadina,N.
EPI746065	HA	Japan	2015-Nov-06	A/Shizuoka/34/2015	National Institute of Infectious Diseases (NIID)	Crick Worldwide Influenza Centre
EPI746066	NA	Japan	2015-Nov-06	A/Shizuoka/34/2015	National Institute of Infectious Diseases (NIID)	Crick Worldwide Influenza Centre
EPI746041	HA	Ukraine	2015-Dec-18	A/Odessa/60/2016	Institute of Epidemiology and Infectious Diseases AMS of Ukraine	Crick Worldwide Influenza Centre
EPI746042	NA	Ukraine	2015-Dec-18	A/Odessa/60/2016	Institute of Epidemiology and Infectious Diseases AMS of Ukraine	Crick Worldwide Influenza Centre
EPI746031	HA	Kazakhstan	2015-Dec-03	A/Kazakhstan/4234/2015	National Reference Laboratory	Crick Worldwide Influenza Centre
EPI746032	NA	Kazakhstan	2015-Dec-03	A/Kazakhstan/4234/2015	National Reference Laboratory	Crick Worldwide Influenza Centre
EPI746019	HA	Spain	2015-Nov-25	A/Catalonia/8396S/2015	Barcelona, Facultad de Medicina	Crick Worldwide Influenza Centre
EPI746020	NA	Spain	2015-Nov-25	A/Catalonia/8396S/2015	Barcelona, Facultad de Medicina	Crick Worldwide Influenza Centre
EPI746017	HA	Cameroon	2015-Nov-26	A/Cameroon/15V-8793/2015	Centre Pasteur du Cameroun	Crick Worldwide Influenza Centre
EPI746018	NA	Cameroon	2015-Nov-26	A/Cameroon/15V-8793/2015	Centre Pasteur du Cameroun	Crick Worldwide Influenza Centre
EPI746015	HA	Cameroon	2015-Nov-18	A/Cameroon/15V-8589/2015	Centre Pasteur du Cameroun	Crick Worldwide Influenza Centre
EPI746016	NA	Cameroon	2015-Nov-18	A/Cameroon/15V-8589/2015	Centre Pasteur du Cameroun	Crick Worldwide Influenza Centre
EPI746013	HA	Cameroon	2015-Nov-05	A/Cameroon/15V-8163/2015	Centre Pasteur du Cameroun	Crick Worldwide Influenza Centre
EPI746014	NA	Cameroon	2015-Nov-05	A/Cameroon/15V-8163/2015	Centre Pasteur du Cameroun	Crick Worldwide Influenza Centre
EPI743752	NA	Japan	2015-Dec-12	A/SAPPORO/66/2015	Sapporo City Institute of Public Health	National Institute of Infectious Diseases (NIID)	Takashita,Emi; Fujisaki,Seiichiro; Shirakura,Masayuki; Watanabe,Shinji; Odagiri,Takato
EPI743753	HA	Japan	2015-Dec-12	A/SAPPORO/66/2015	Sapporo City Institute of Public Health	National Institute of Infectious Diseases (NIID)	Takashita,Emi; Fujisaki,Seiichiro; Shirakura,Masayuki; Watanabe,Shinji; Odagiri,Takato
EPI731255	HA	Switzerland	2015-Nov-28	A/Switzerland/15772531/2015	Hopital Cantonal Universitaire de Geneves	Crick Worldwide Influenza Centre
EPI731256	NA	Switzerland	2015-Nov-28	A/Switzerland/15772531/2015	Hopital Cantonal Universitaire de Geneves	Crick Worldwide Influenza Centre
EPI731253	HA	Switzerland	2015-Nov-30	A/Switzerland/15772514/2015	Hopital Cantonal Universitaire de Geneves	Crick Worldwide Influenza Centre
EPI731254	NA	Switzerland	2015-Nov-30	A/Switzerland/15772514/2015	Hopital Cantonal Universitaire de Geneves	Crick Worldwide Influenza Centre
EPI731251	HA	Switzerland	2015-Nov-15	A/Switzerland/15614134/2015	Hopital Cantonal Universitaire de Geneves	Crick Worldwide Influenza Centre
EPI731252	NA	Switzerland	2015-Nov-15	A/Switzerland/15614134/2015	Hopital Cantonal Universitaire de Geneves	Crick Worldwide Influenza Centre
EPI731223	HA	Turkey	2015-Dec-10	A/Malatya/5037/2015	Refik Saydam National Public Health Agency	Crick Worldwide Influenza Centre
EPI731224	NA	Turkey	2015-Dec-10	A/Malatya/5037/2015	Refik Saydam National Public Health Agency	Crick Worldwide Influenza Centre
EPI731219	HA	Jordan	2015-Nov-01	A/Jordan/20803/2015	Laboratory Directorate	Crick Worldwide Influenza Centre
EPI731220	NA	Jordan	2015-Nov-01	A/Jordan/20803/2015	Laboratory Directorate	Crick Worldwide Influenza Centre
EPI731218	NA	Italy	2015-Nov-25	A/Italy-FVG/105/2015	Istituto Superiore di Sanità	Crick Worldwide Influenza Centre
EPI731217	HA	Italy	2015-Nov-25	A/Italy-FVG/105/2015	Istituto Superiore di Sanità	Crick Worldwide Influenza Centre
EPI731209	HA	Turkey	2015-Dec-22	A/Ankara/5139/2015	Refik Saydam National Public Health Agency	Crick Worldwide Influenza Centre
EPI731210	NA	Turkey	2015-Dec-22	A/Ankara/5139/2015	Refik Saydam National Public Health Agency	Crick Worldwide Influenza Centre
EPI731207	HA	Turkey	2015-Dec-14	A/Ankara/5082/2015	Refik Saydam National Public Health Agency	Crick Worldwide Influenza Centre
EPI731208	NA	Turkey	2015-Dec-14	A/Ankara/5082/2015	Refik Saydam National Public Health Agency	Crick Worldwide Influenza Centre
EPI731065	PA	Canada	2015-Nov-12	A/Ontario/RV2414/2015	National Microbiology Laboratory, Health Canada	Centers for Disease Control and Prevention
EPI731066	PB2	Canada	2015-Nov-12	A/Ontario/RV2414/2015	National Microbiology Laboratory, Health Canada	Centers for Disease Control and Prevention
EPI731067	PB1	Canada	2015-Nov-12	A/Ontario/RV2414/2015	National Microbiology Laboratory, Health Canada	Centers for Disease Control and Prevention
EPI731062	NP	Canada	2015-Nov-12	A/Ontario/RV2414/2015	National Microbiology Laboratory, Health Canada	Centers for Disease Control and Prevention
EPI731063	NS	Canada	2015-Nov-12	A/Ontario/RV2414/2015	National Microbiology Laboratory, Health Canada	Centers for Disease Control and Prevention
EPI731064	MP	Canada	2015-Nov-12	A/Ontario/RV2414/2015	National Microbiology Laboratory, Health Canada	Centers for Disease Control and Prevention
EPI731068	NA	Canada	2015-Nov-12	A/Ontario/RV2414/2015	National Microbiology Laboratory, Health Canada	Centers for Disease Control and Prevention
EPI731069	HA	Canada	2015-Nov-12	A/Ontario/RV2414/2015	National Microbiology Laboratory, Health Canada	Centers for Disease Control and Prevention
EPI730939	PA	Hong Kong (SAR)	2015-Dec-27	A/Hong Kong/40/2016	Government Virus Unit	Centers for Disease Control and Prevention
EPI730940	PB2	Hong Kong (SAR)	2015-Dec-27	A/Hong Kong/40/2016	Government Virus Unit	Centers for Disease Control and Prevention
EPI730941	PB1	Hong Kong (SAR)	2015-Dec-27	A/Hong Kong/40/2016	Government Virus Unit	Centers for Disease Control and Prevention
EPI730936	NP	Hong Kong (SAR)	2015-Dec-27	A/Hong Kong/40/2016	Government Virus Unit	Centers for Disease Control and Prevention
EPI730937	NS	Hong Kong (SAR)	2015-Dec-27	A/Hong Kong/40/2016	Government Virus Unit	Centers for Disease Control and Prevention
EPI730938	MP	Hong Kong (SAR)	2015-Dec-27	A/Hong Kong/40/2016	Government Virus Unit	Centers for Disease Control and Prevention
EPI730942	NA	Hong Kong (SAR)	2015-Dec-27	A/Hong Kong/40/2016	Government Virus Unit	Centers for Disease Control and Prevention
EPI730943	HA	Hong Kong (SAR)	2015-Dec-27	A/Hong Kong/40/2016	Government Virus Unit	Centers for Disease Control and Prevention
[truncated: 2,810 more rows]
