# Supplementary material for: Parallel evolution of influenza across multiple spatiotemporal scales
Source: eLife. 2017 Jun 27;6:e26875. doi: 10.7554/eLife.26875 (PMC5487208; doi:10.7554/eLife.26875)
Supplement: Supplementary file 2. — DOI: http://dx.doi.org/10.7554/eLife.26875.023 [file elife-26875-supp2.zip]

Archive with 151 entries (40 files):
- parallel-evolution/
- parallel-evolution/.git/
- parallel-evolution/.gitignore
- parallel-evolution/.git/branches/
- parallel-evolution/.git/description
- parallel-evolution/.git/HEAD
- parallel-evolution/.git/hooks/
- parallel-evolution/.git/info/
- parallel-evolution/.git/info/exclude
- parallel-evolution/.git/logs/
- parallel-evolution/.git/logs/refs/
- parallel-evolution/.git/logs/refs/heads/
- parallel-evolution/.git/logs/refs/remotes/
- parallel-evolution/.git/logs/refs/remotes/origin/
- parallel-evolution/.git/objects/
- parallel-evolution/.git/objects/01/
- parallel-evolution/.git/objects/02/
- parallel-evolution/.git/objects/07/
- parallel-evolution/.git/objects/08/
- parallel-evolution/.git/objects/0d/
- parallel-evolution/.git/objects/0e/
- parallel-evolution/.git/objects/0f/
- parallel-evolution/.git/objects/10/
- parallel-evolution/.git/objects/13/
- parallel-evolution/.git/objects/14/
- parallel-evolution/.git/objects/15/
- parallel-evolution/.git/objects/18/
- parallel-evolution/.git/objects/19/
- parallel-evolution/.git/objects/1b/
- parallel-evolution/.git/objects/1c/
- parallel-evolution/.git/objects/1e/
- parallel-evolution/.git/objects/1f/
- parallel-evolution/.git/objects/21/
- parallel-evolution/.git/objects/22/
- parallel-evolution/.git/objects/23/
- parallel-evolution/.git/objects/24/
- parallel-evolution/.git/objects/25/
- parallel-evolution/.git/objects/26/
- parallel-evolution/.git/objects/28/
- parallel-evolution/.git/objects/29/
- parallel-evolution/.git/objects/2e/
- parallel-evolution/.git/objects/2f/
- parallel-evolution/.git/objects/30/
- parallel-evolution/.git/objects/32/
- parallel-evolution/.git/objects/35/
- parallel-evolution/.git/objects/42/
- parallel-evolution/.git/objects/46/
- parallel-evolution/.git/objects/48/
- parallel-evolution/.git/objects/56/
- parallel-evolution/.git/objects/63/
- parallel-evolution/.git/objects/6d/
- parallel-evolution/.git/objects/74/
- parallel-evolution/.git/objects/77/
- parallel-evolution/.git/objects/7c/
- parallel-evolution/.git/objects/80/
- parallel-evolution/.git/objects/84/
- parallel-evolution/.git/objects/87/
- parallel-evolution/.git/objects/89/
- parallel-evolution/.git/objects/8c/
- parallel-evolution/.git/objects/93/
- parallel-evolution/.git/objects/94/
- parallel-evolution/.git/objects/9c/
- parallel-evolution/.git/objects/aa/
- parallel-evolution/.git/objects/ae/
- parallel-evolution/.git/objects/af/
- parallel-evolution/.git/objects/b3/
- parallel-evolution/.git/objects/b7/
- parallel-evolution/.git/objects/b9/
- parallel-evolution/.git/objects/bc/
- parallel-evolution/.git/objects/c3/
- parallel-evolution/.git/objects/cc/
- parallel-evolution/.git/objects/d0/
- parallel-evolution/.git/objects/d3/
- parallel-evolution/.git/objects/d4/
- parallel-evolution/.git/objects/d7/
- parallel-evolution/.git/objects/d9/
- parallel-evolution/.git/objects/dc/
- parallel-evolution/.git/objects/dd/
- parallel-evolution/.git/objects/e0/
- parallel-evolution/.git/objects/e7/
- parallel-evolution/.git/objects/f2/
- parallel-evolution/.git/objects/f6/
- parallel-evolution/.git/objects/f8/
- parallel-evolution/.git/objects/fa/
- parallel-evolution/.git/objects/fb/
- parallel-evolution/.git/objects/fe/
- parallel-evolution/.git/objects/ff/
- parallel-evolution/.git/objects/pack/
- parallel-evolution/.git/refs/
- parallel-evolution/.git/refs/heads/
- parallel-evolution/.git/refs/remotes/
- parallel-evolution/.git/refs/remotes/origin/
- parallel-evolution/.git/refs/remotes/origin/HEAD
- parallel-evolution/.git/refs/tags/
- parallel-evolution/acknowledgements/
- parallel-evolution/acknowledgements/2005.xls
- parallel-evolution/acknowledgements/2007.xls
- parallel-evolution/acknowledgements/2008.xls
- parallel-evolution/acknowledgements/2009.xls
- parallel-evolution/acknowledgements/2010.xls
- parallel-evolution/acknowledgements/2012-01-06.xls
- parallel-evolution/acknowledgements/2012-07-12.xls
- parallel-evolution/acknowledgements/2013-01-06.xls
- parallel-evolution/acknowledgements/2014-10-11.xls
- parallel-evolution/acknowledgements/2014-12.xls
- parallel-evolution/acknowledgements/2015-01.xls
- parallel-evolution/acknowledgements/2015-03-06.xls
- parallel-evolution/analysis/
- parallel-evolution/analysis/figures/
- parallel-evolution/pipelines/
- parallel-evolution/pipelines/SCCA/
- parallel-evolution/pipelines/SCCA/Run.sh
- parallel-evolution/README.md
- parallel-evolution/reference/
- parallel-evolution/scripts/
- parallel-evolution/scripts/AnnotateVariants/
- parallel-evolution/scripts/AnnotateVariants/.cproject
- parallel-evolution/scripts/AnnotateVariants/.gitignore
- parallel-evolution/scripts/AnnotateVariants/.project
- parallel-evolution/scripts/AnnotateVariants/.settings/
- parallel-evolution/scripts/AnnotateVariants/.settings/org.eclipse.cdt.managedbuilder.core.prefs
- parallel-evolution/scripts/AnnotateVariants/Debug/
- parallel-evolution/scripts/AnnotateVariants/Debug/AnnotateVariants.exe
- parallel-evolution/scripts/AnnotateVariants/Debug/src/
- parallel-evolution/scripts/AnnotateVariants/Debug/src/AnnotateVariants.o
- parallel-evolution/scripts/AnnotateVariants/src/
- parallel-evolution/scripts/AnnotateVariants/src/AnnotateVariants.cpp
- parallel-evolution/scripts/CountHaplotypes/
- parallel-evolution/scripts/CountHaplotypes/.cproject
- parallel-evolution/scripts/CountHaplotypes/.gitignore
- parallel-evolution/scripts/CountHaplotypes/.project
- parallel-evolution/scripts/CountHaplotypes/.settings/
- parallel-evolution/scripts/CountHaplotypes/.settings/org.eclipse.cdt.managedbuilder.core.prefs
- parallel-evolution/scripts/CountHaplotypes/Debug/
- parallel-evolution/scripts/CountHaplotypes/Debug/CountHaplotypes.exe
- parallel-evolution/scripts/CountHaplotypes/Debug/src/
- parallel-evolution/scripts/CountHaplotypes/Debug/src/CountHaplotypes.o
- parallel-evolution/scripts/CountHaplotypes/src/
- parallel-evolution/scripts/CountHaplotypes/src/CountHaplotypes.cpp
- parallel-evolution/scripts/TallyBaseFrequencies/
- parallel-evolution/scripts/TallyBaseFrequencies/.cproject
- parallel-evolution/scripts/TallyBaseFrequencies/.gitignore
- parallel-evolution/scripts/TallyBaseFrequencies/.project
- parallel-evolution/scripts/TallyBaseFrequencies/.settings/
- parallel-evolution/scripts/TallyBaseFrequencies/.settings/org.eclipse.cdt.managedbuilder.core.prefs
- parallel-evolution/scripts/TallyBaseFrequencies/Debug/
- parallel-evolution/scripts/TallyBaseFrequencies/Debug/src/
- parallel-evolution/scripts/TallyBaseFrequencies/Debug/src/SummarizeBAM.o
- parallel-evolution/scripts/TallyBaseFrequencies/Debug/SummarizeBAM.exe
- parallel-evolution/scripts/TallyBaseFrequencies/src/
- parallel-evolution/scripts/TallyBaseFrequencies/src/SummarizeBAM.cpp
