# Supplementary material for: Parallel evolution of influenza across multiple spatiotemporal scales
Source: eLife. 2017 Jun 27;6:e26875. doi: 10.7554/eLife.26875 (PMC5487208; doi:10.7554/eLife.26875)
Supplement: Supplementary file 2. — DOI: http://dx.doi.org/10.7554/eLife.26875.023 [file elife-26875-supp2.zip › parallel-evolution/pipelines/SCCA/Run.sh]

# Driver script to run SCCA longitudinal analysis pipeline.
# Pipeline trims raw reads, aligns to the influenza reference genome,
# converts to a BAM file, summarizes the base calls at each position,
# and annotates the bases in terms of the amino-acid changes they create.
# Script is designed to be run from the top-level directory of the Github repository.

# Location of pipeline script.
pipeline="pipelines/SCCA/AlignSummarizeAnnotate.sh"
samplesheet="pipelines/SCCA/SCCA-H3N2.samples"

# Run script for all samples.
while read sample reference
do
  qsub -cwd -pe serial 4 \
  -N ${sample} -o nobackup/SCCA/sge/${sample}.o -e nobackup/SCCA/sge/${sample}.e \
  ${pipeline} nobackup/SCCA/${sample}-filtered.1.fastq.gz nobackup/SCCA/${sample}-filtered.2.fastq.gz ${reference}
done < ${samplesheet}
