# Supplementary material for: Parallel evolution of influenza across multiple spatiotemporal scales
Source: eLife. 2017 Jun 27;6:e26875. doi: 10.7554/eLife.26875 (PMC5487208; doi:10.7554/eLife.26875)
Supplement: Supplementary file 2. — DOI: http://dx.doi.org/10.7554/eLife.26875.023 [file elife-26875-supp2.zip › parallel-evolution/scripts/TallyBaseFrequencies/.settings/org.eclipse.cdt.managedbuilder.core.prefs]

eclipse.preferences.version=1
environment/buildEnvironmentInclude/cdt.managedbuild.config.gnu.mingw.exe.debug.1313428516/CPATH/delimiter=;
environment/buildEnvironmentInclude/cdt.managedbuild.config.gnu.mingw.exe.debug.1313428516/CPATH/operation=remove
environment/buildEnvironmentInclude/cdt.managedbuild.config.gnu.mingw.exe.debug.1313428516/CPLUS_INCLUDE_PATH/delimiter=;
environment/buildEnvironmentInclude/cdt.managedbuild.config.gnu.mingw.exe.debug.1313428516/CPLUS_INCLUDE_PATH/operation=remove
environment/buildEnvironmentInclude/cdt.managedbuild.config.gnu.mingw.exe.debug.1313428516/C_INCLUDE_PATH/delimiter=;
environment/buildEnvironmentInclude/cdt.managedbuild.config.gnu.mingw.exe.debug.1313428516/C_INCLUDE_PATH/operation=remove
environment/buildEnvironmentInclude/cdt.managedbuild.config.gnu.mingw.exe.debug.1313428516/append=true
environment/buildEnvironmentInclude/cdt.managedbuild.config.gnu.mingw.exe.debug.1313428516/appendContributed=true
environment/buildEnvironmentLibrary/cdt.managedbuild.config.gnu.mingw.exe.debug.1313428516/LIBRARY_PATH/delimiter=;
environment/buildEnvironmentLibrary/cdt.managedbuild.config.gnu.mingw.exe.debug.1313428516/LIBRARY_PATH/operation=remove
environment/buildEnvironmentLibrary/cdt.managedbuild.config.gnu.mingw.exe.debug.1313428516/append=true
environment/buildEnvironmentLibrary/cdt.managedbuild.config.gnu.mingw.exe.debug.1313428516/appendContributed=true
